# Supplementary material for: Resource footprints and their ecosystem consequences
Source: Sci Rep. 2017 Jan 23;7:40743. doi: 10.1038/srep40743 (PMC5256307; doi:10.1038/srep40743)
Supplement: Supplementary Dataset 1 [file srep40743-s2.xls]

## Sheet: Overview
		Excel-based Supplementary Information for
			Resource footprints and their ecosystem consequences
			Francesca Verones, Daniel Moran, Konstantin Stadler, Keiichiro Kanemoto, Richard Wood
		Updated:	Oct 11 2016
		Contents:
		Country Level Results:
			PressureFootprints: consumption based account (footprint) byt stressor category. Units vary across indicators.
			ImpactFootprints: consumption based account (footprint) with LC-Impact characterisation factor applied. Units are PDF (see paper).
		Inter-Regional Flows
			This data sheet + pivot table demonstrate that net footprint transfers between GDP regions (High/Middle/low) change significantly when viewed as Pressure Footprints vs Impact Footprints.
			Income Regions are defned in the "Income Region Definitions" sheet. They are based on the World Bank income region grouping.
			Note that these flows include self->self (internal domestic) flows and intra-regional flows in the diagonal elements.
			Units are PDF.
		Bilateral results containing data to support references to domestic vs imported results and trade share results are provided in separate individual CSV files.
		Pressures and impacts are reported by producing and consuming country.
		Diagonal elements are domestic pressures or impacts embodied in domestic footprints.
		Off-diagonal elements are pressures or impacts embodied in trade.
		Producing countries in rows, consuming country in columns
		Units for Pressure Footprints vary by indicator; units for Impact footprint are PDF.
		For contributions to global trade, there is a summary column to the right (usually column GM) of the trade share sheet showing each country's contribution.
		Units
			Pressure footprints are expressed in physical resource units (Gg for gas emissions, Ha for land occupation, Kg for N and P emissions to water, and m3 for water demand.
			Impact footprints are expressed in units of Potentially Disappeared Fraction (PDF). See text for discussion.
			Shares are expressed in percentages.

## Sheet: PressureFootprints
		AFG	ALB	DZA	AND	AGO	ATG	ARG	ARM	ABW	AUS	AUT	AZE	BHS	BHR	BGD	BRB	BLR	BEL	BLZ	BEN	BMU	BTN	BOL	BIH	BWA	BRA	VGB	BRN	BGR	BFA	BDI	KHM	CMR	CAN	CPV	CYM	CAF	TCD	CHL	CHN	COL	COG	CRI	HRV	CUB	CYP	CZE	CIV
Inidcator	Unit	Afghanistan	Albania	Algeria	Andorra	Angola	Antigua	Argentina	Armenia	Aruba	Australia	Austria	Azerbaijan	Bahamas	Bahrain	Bangladesh	Barbados	Belarus	Belgium	Belize	Benin	Bermuda	Bhutan	Bolivia	Bosnia and Herzegovina	Botswana	Brazil	British Virgin Islands	Brunei	Bulgaria	Burkina Faso	Burundi	Cambodia	Cameroon	Canada	Cape Verde	Cayman Islands	Central African Republic	Chad	Chile	China	Colombia	Congo	Costa Rica	Croatia	Cuba	Cyprus	Czech Republic	Cote dIvoire
CO2	Gg	4160.21	7081.43	61738.4	509.46	18754.8	815.52	188230	7342.23	2303.46	423805	98500.3	35832.5	4541.47	17041.3	62075.6	2218.48	89.3952	102171	784.404	4832.61	1599.58	1320.2	12925.7	31834.4	11429	562274	556.382	5624.83	39217.7	3370.33	703.052	7845.07	6659.72	531028	762.816	915.789	664.725	706.913	84279.3	8367932	111812	1876.33	12715.9	29608.5	35597.5	13757.4	109914	1998.51
CO2b	Gg	4960.82	2764.02	8987.65	593.222	11811.1	495.674	56732.7	1053.31	931.299	102963	34016.3	1969.76	766.809	1307.15	26455.3	737.169	141.26	49748.7	717.142	48837.3	922.91	5755.15	6164.19	1803.78	3527.77	413802	456.027	834.745	4381.95	35361.6	8548.57	79193.7	86978.6	73261.8	1018.27	578.484	1726817	91560.3	25355.3	564986	71555.7	20599.2	3392.44	5058.5	10858.1	2355.69	23040.5	2021.69
CH4	Gg	567.586	254.794	750.385	10.8324	555.547	110.872	4239.55	263.007	101.768	5402.2	1409.57	429.553	137.498	171.675	3621.28	115.925	4.29972	1133.38	93.8133	356.778	146.548	187.116	734.841	269.096	347.704	21375	84.0795	106.023	719.709	655.615	225.432	696.894	480.044	5075.48	135.335	123.191	2770.22	417.327	1586.04	76145	3530.43	215.128	219.872	409.455	476.783	196.632	1712.19	27.7647
N2O	Gg	150.743	140.423	140.339	3.78664	156.717	104.258	613.42	125.603	88.5571	1280.11	297.091	128.167	113.574	94.2085	189.34	102.315	1.08777	243.723	84.5279	140.562	131.373	124.226	152.949	135.017	133.268	1124.52	78.3508	81.0666	124.501	159.475	124.835	129.429	124.738	487.996	119.132	113.496	345.423	99.9437	339.898	3588.89	438.89	107.251	111.553	145.312	137.067	115.821	239.479	6.28719
NOx	Gg	153.177	156.732	264.891	6.09169	191.279	102.175	1130.91	128.75	90.586	2209.46	511.01	166.202	126.939	125.089	301.271	104.356	1.35636	483.659	84.6704	210.903	131.287	101.361	187.067	153.651	175.862	3470.51	76.4064	86.5364	215.351	189.868	127.141	236.471	275.533	1583.41	116.355	112.178	2616.4	289.122	610.251	14446.2	861.869	130.66	151.026	233.52	219.116	152.447	412.284	14.7686
NH3	Gg	163.81	150.807	191.422	4.45644	175.037	102.212	885.068	127.136	89.8782	1724.46	418.868	153.38	113.679	104.102	436.737	102.546	1.18144	354.911	84.016	169.954	128.969	99.5006	191.972	140.151	163.698	3064.82	76.1104	82.5464	131.199	212.953	128.03	177.817	189.04	890.987	117.408	112.592	1074.55	202.803	460.596	12488.7	775.424	118.171	122.772	183.734	171.342	134.337	318.258	8.49856
SO2	Gg	171.266	151.297	241.425	5.10293	204.08	103.623	964.15	117.529	7.94959	3136.63	531.544	231.276	141.581	112.851	281.518	7.19715	1.19593	449.92	86.1109	144.71	10.2333	99.8935	175.541	263.761	239.146	2465.96	4.76489	87.9485	410.211	153.574	126.652	149.186	151.611	2037.72	6.8653	4.90714	455.838	141.009	1051.14	36269.9	617.831	104.905	142.743	262.254	627.541	222.717	500.522	12.152
LandOccupationCropland	Ha	5483917	718017	10402060	65191.6	12055590	51846.5	20727610	729326	91982.3	34833820	7341657	2253264	143950	307560	20397420	102132	11202.1	7142936	78321.2	5434165	101299	337563	4534181	1365729	997031	133645200	42961	123180	3024423	12793690	1991665	3674533	5539690	38552660	220717	52999.9	1422836	4180876	4907126	771768700	10987420	607198	781368	2408703	2257841	542265	6413416	287533
Nemission	Kg	174398300	65030540	264020700	2122685	93069180	1475705	909959700	53016750	3011202	1408066000	494290500	110497400	6745574	10533880	557492500	4017396	265835	440979600	1767181	17499670	2839158	51153110	136441300	59405780	78185450	4685064000	879362	3450107	80959160	72221630	2462785	42478510	26307100	2467835000	2004811	1430682	14662830	39443460	311943000	25160390000	367511200	4477472	25234600	117446200	53960800	17811310	457426900	5402233
Pemission	Kg	32152570	11159450	64692200	154024	14370800	114642	158226000	9265662	280391	24492270	72914480	20891150	237950	1167054	86590420	295731	38909	48980700	101844	3243138	263529	9152510	23995060	9430817	11899920	920889100	106874	335060	13068430	13634040	382006	8103968	3899225	386577400	187799	139533	2666522	6967615	20444880	5107018000	51364700	540374	1123670	18424970	1985662	1767649	63647630	514397
LandOccupationForest	Ha	1359.83	906.903	3011	116.975	49922.3	92.9787	33564.5	524.677	290.11	110226	8721	1683.73	573.898	328.573	1874.25	208.746	18.4309	8881.3	514.66	3884.19	220.983	2336.1	22554.2	1596.7	10806.6	348729	92.2085	367.037	2643.81	5051.17	308.934	5408.45	7384.74	139915	198.906	108.264	17082.2	7803.33	10675.5	470047	57184	13785.4	2144.73	2215.79	3314.61	784.689	5439.64	201.736
LandOccupationPasture	Ha	16885.2	56.4881	27196.3	14.4717	67.0675	9.26757	773.191	992.242	24.0996	1291.02	1725.1	1380.81	13.7309	51.8994	187.856	17.2687	3.37472	1217.83	10.3021	26.506	21.4398	37.8724	67.6803	30.4854	24.0032	3259.39	9.22394	26.0478	146.664	270.941	24.0905	65.6443	43.1231	2381.78	18.9478	13.9796	13.2558	15.9826	667.999	754709	38407.1	30.3008	302.254	128.102	1663.65	89.8415	651.153	90.0988
WaterDemand	m3	9936522000	2226596000	22363160000	119542800	12169060000	83830970	37657470000	1216426000	169459000	44711620000	14170900000	3054864000	263947700	692547800	73960830000	181737500	16830830	15739670000	190551600	9950556000	160187100	731369500	7872484000	2748808000	1254094000	259801700000	65353430	309977900	4923254000	13774580000	5949526000	9172170000	10984210000	69655700000	135148600	90300800	3640475000	7649411000	8457374000	813245900000	39655840000	1263451000	2498858000	5553408000	14835750000	1262622000	12646100000	475893500
Total Land Occupation		5502162	718980	1.04323e+07	65323.1	1.21056e+07	51948.7	2.07619e+07	730843	92296.5	3.49453e+07	7.3521e+06	2.25633e+06	144537	307940	2.03995e+07	102358	11223.9	7.15304e+06	78846.2	5.43808e+06	101541	339937	4.5568e+06	1.36736e+06	1.00786e+06	1.33997e+08	43062.4	123573	3.02721e+06	1.2799e+07	1.992e+06	3.68001e+06	5.54712e+06	3.8695e+07	220935	53122.2	1.43993e+06	4.1887e+06	4.91847e+06	7.72993e+08	1.1083e+07	621013	783815	2.41105e+06	2.26282e+06	543140	6.41951e+06	287824
[truncated: 142 more columns]

## Sheet: ImpactFootprints
		AFG	ALB	DZA	AND	AGO	ATG	ARG	ARM	ABW	AUS	AUT	AZE	BHS	BHR	BGD	BRB	BLR	BEL	BLZ	BEN	BMU	BTN	BOL	BIH	BWA	BRA	VGB	BRN	BGR	BFA	BDI	KHM	CMR	CAN	CPV	CYM	CAF	TCD	CHL	CHN	COL	COG	CRI	HRV	CUB	CYP	CZE	CIV
Indicator	Units	Afghanistan	Albania	Algeria	Andorra	Angola	Antigua	Argentina	Armenia	Aruba	Australia	Austria	Azerbaijan	Bahamas	Bahrain	Bangladesh	Barbados	Belarus	Belgium	Belize	Benin	Bermuda	Bhutan	Bolivia	Bosnia and Herzegovina	Botswana	Brazil	British Virgin Islands	Brunei	Bulgaria	Burkina Faso	Burundi	Cambodia	Cameroon	Canada	Cape Verde	Cayman Islands	Central African Republic	Chad	Chile	China	Colombia	Congo	Costa Rica	Croatia	Cuba	Cyprus	Czech Republic	Cote dIvoire
CO2	PDf	1.17318e-05	1.99696e-05	0.000174102	1.43668e-06	5.28887e-05	2.29977e-06	0.00053081	2.07051e-05	6.49575e-06	0.00119513	0.000277771	0.000101048	1.28069e-05	4.80564e-05	0.000175053	6.25612e-06	2.52094e-07	0.000288123	2.21202e-06	1.3628e-05	4.51083e-06	3.72297e-06	3.64506e-05	8.97729e-05	3.22299e-05	0.00158561	1.569e-06	1.5862e-05	0.000110594	9.50433e-06	1.98261e-06	2.21231e-05	1.87804e-05	0.0014975	2.15114e-06	2.58253e-06	1.87452e-06	1.9935e-06	0.000237668	0.0235976	0.000315311	5.29124e-06	3.58588e-05	8.3496e-05	0.000100385	3.87959e-05	0.000309956	5.6358e-06
CO2b	PDf	1.39895e-05	7.79454e-06	2.53452e-05	1.67289e-06	3.33074e-05	1.3978e-06	0.000159986	2.97033e-06	2.62626e-06	0.000290356	9.59259e-05	5.55471e-06	2.1624e-06	3.68617e-06	7.46039e-05	2.07882e-06	3.98354e-07	0.000140291	2.02234e-06	0.000137721	2.60261e-06	1.62295e-05	1.7383e-05	5.08666e-06	9.94832e-06	0.00116692	1.286e-06	2.35398e-06	1.23571e-05	9.97198e-05	2.4107e-05	0.000223326	0.00024528	0.000206598	2.87153e-06	1.63132e-06	0.00486962	0.0002582	7.1502e-05	0.00159326	0.000201787	5.80897e-05	9.56668e-06	1.4265e-05	3.06199e-05	6.64304e-06	6.49741e-05	5.70115e-06
CH4	PDf	4.80745e-05	2.15811e-05	6.35576e-05	9.17507e-07	4.70549e-05	9.39089e-06	0.00035909	2.22767e-05	8.61974e-06	0.000457566	0.00011939	3.63832e-05	1.16461e-05	1.45409e-05	0.000306722	9.81888e-06	3.64186e-07	9.5997e-05	7.94599e-06	3.02191e-05	1.24126e-05	1.58488e-05	6.2241e-05	2.27925e-05	2.94506e-05	0.00181046	7.12153e-06	8.98011e-06	6.09594e-05	5.55306e-05	1.90941e-05	5.9027e-05	4.06598e-05	0.000429893	1.14629e-05	1.04343e-05	0.000234637	3.53476e-05	0.000134338	0.00644948	0.000299027	1.82214e-05	1.86231e-05	3.46808e-05	4.03835e-05	1.66547e-05	0.000145022	2.35167e-06
N2O	PDf	0.000112756	0.000105036	0.000104974	2.83241e-06	0.000117224	7.79852e-05	0.000458838	9.39511e-05	6.62407e-05	0.000957519	0.000222224	9.58686e-05	8.49534e-05	7.0468e-05	0.000141627	7.65318e-05	8.13655e-07	0.000182305	6.32269e-05	0.00010514	9.82668e-05	9.29211e-05	0.000114406	0.000100993	9.96846e-05	0.000841142	5.86064e-05	6.06378e-05	9.31265e-05	0.000119287	9.33765e-05	9.6813e-05	9.33043e-05	0.000365021	8.91106e-05	8.48953e-05	0.000258376	7.47578e-05	0.000254243	0.00268449	0.00032829	8.02241e-05	8.34419e-05	0.000108694	0.000102526	8.6634e-05	0.00017913	4.70282e-06
NOx	PDf	6.62056e-14	1.08422e-14	1.70663e-14	4.38309e-16	1.40998e-14	9.25126e-16	5.07631e-14	1.63651e-14	1.26504e-15	3.26156e-13	3.07421e-14	2.50288e-14	2.23139e-15	5.21918e-14	2.23802e-14	1.07266e-15	8.00288e-17	2.85955e-14	1.97465e-15	3.35007e-15	4.44236e-15	7.27158e-15	1.55561e-14	5.85888e-15	2.34898e-14	1.14188e-13	8.40555e-16	1.18619e-15	1.26968e-14	4.23854e-15	2.7095e-15	4.6222e-15	5.34489e-15	7.79145e-14	3.64689e-15	1.80399e-15	5.77808e-14	1.55721e-14	9.13516e-14	5.17841e-12	2.52832e-14	2.18586e-15	3.88482e-15	1.0169e-14	6.40406e-15	2.41579e-14	2.06988e-14	1.1546e-15
NH3	PDf	9.79532e-13	1.0918e-13	1.911e-13	5.25817e-15	2.77469e-13	9.81089e-15	5.21641e-13	1.05265e-13	1.53027e-14	6.94634e-12	3.62503e-13	2.12191e-13	2.01641e-14	2.62434e-13	2.08677e-13	1.29944e-14	9.84757e-16	3.19016e-13	2.5898e-14	3.07124e-14	1.49857e-14	7.49814e-14	2.59692e-13	2.6276e-14	2.49476e-13	1.46988e-12	8.60313e-15	1.3415e-14	6.39001e-14	6.82445e-14	3.24965e-14	4.85387e-14	4.7907e-14	1.08214e-12	1.65392e-14	2.31337e-14	2.62974e-13	9.98816e-14	2.40088e-12	2.12714e-10	3.33025e-13	2.93947e-14	4.67827e-14	6.09428e-14	7.86039e-14	9.84281e-14	2.33519e-13	1.30789e-14
SO2	PDf	3.46625e-13	4.55204e-14	1.2648e-13	2.66616e-15	1.38018e-13	3.81885e-15	6.23752e-13	4.20674e-14	4.16619e-15	3.62347e-12	2.9521e-13	1.17683e-13	1.43356e-14	1.61894e-13	1.75742e-13	4.26717e-15	3.50165e-16	2.85955e-13	1.25254e-14	1.54261e-14	7.04618e-15	2.91169e-14	2.11841e-13	2.44969e-14	2.01496e-13	1.3613e-12	1.90779e-15	9.41271e-15	7.82304e-14	2.24013e-14	1.65255e-14	3.48177e-14	2.54584e-14	1.14588e-12	3.2647e-15	2.03031e-15	5.0764e-14	2.83956e-14	2.08293e-12	9.54003e-11	3.01961e-13	1.55212e-14	3.40839e-14	5.34373e-14	1.34057e-13	9.83739e-14	1.8689e-13	1.12297e-14
LandOccupationCropland	PDf	0.000279852	0.000133755	0.00147697	3.58079e-05	0.00122607	9.15884e-05	0.00720646	0.000127325	0.000126664	0.00755988	0.00307283	0.000516526	0.000664021	0.000209367	0.00205847	0.000249998	2.49376e-06	0.00558543	8.95525e-05	0.000540686	0.000101432	9.25059e-05	0.00103796	0.000214414	0.000139158	0.0783525	1.94907e-05	7.3495e-05	0.000523923	0.000725173	0.00107455	0.00111843	0.00281802	0.0575089	0.000100794	5.75424e-05	0.00022326	0.000119364	0.00282414	0.308265	0.0218835	0.000200595	0.00195154	0.000552022	0.00149833	0.000289317	0.00187096	0.000124574
Nemission	PDf	1.79728e-07	4.25405e-08	2.01124e-07	2.59108e-09	2.82756e-08	2.6887e-09	2.47492e-07	3.4982e-08	4.94187e-09	8.27911e-07	7.67473e-07	2.53561e-07	1.56468e-08	1.60483e-08	4.98933e-07	7.18199e-09	4.92876e-10	5.94483e-07	2.33494e-09	1.38826e-08	4.68398e-09	9.25141e-08	1.87899e-08	4.09835e-08	2.85143e-08	1.42537e-06	1.24485e-09	4.88874e-09	1.71014e-07	5.33195e-08	2.36474e-09	1.37087e-08	2.48245e-08	3.02144e-06	2.10651e-09	2.11303e-09	1.06038e-08	2.79136e-08	1.12802e-07	5.30607e-05	2.5478e-07	5.88188e-09	3.44686e-08	1.02005e-07	2.46446e-08	2.63243e-08	5.5414e-07	7.71765e-09
Pemission	PDf	3.32448e-05	9.01124e-07	7.09728e-07	4.42222e-08	1.32652e-05	3.44493e-08	9.47379e-06	3.74969e-07	7.41902e-08	4.62475e-06	3.34877e-06	9.20789e-07	4.71564e-08	2.40487e-07	7.05591e-06	5.18466e-08	7.80838e-09	3.60622e-06	3.16002e-08	9.01587e-07	6.30109e-08	2.75322e-06	8.59316e-06	8.71579e-07	4.35278e-05	0.000274804	3.64867e-08	7.2629e-08	1.03909e-06	5.57271e-06	8.62938e-08	1.67372e-06	6.71268e-07	1.36179e-05	5.56712e-08	4.30596e-08	4.53912e-07	3.46114e-07	2.37742e-06	0.000468293	3.02986e-05	2.16887e-07	1.64532e-07	1.41731e-06	2.31503e-07	2.34461e-07	2.12344e-06	1.18565e-07
LandOccupationForest	PDf	4.01279e-05	3.51591e-05	0.000240513	1.01995e-05	0.00694681	8.84888e-06	0.00553796	2.77127e-05	4.6214e-05	0.00834264	0.000874591	9.16112e-05	1.99088e-05	4.36201e-05	0.000147728	3.0387e-05	1.56087e-06	0.00143656	2.65921e-05	6.56383e-05	2.08339e-05	5.61842e-05	0.0016734	4.18146e-05	0.000189185	0.14541	9.33494e-06	1.99752e-05	0.000144164	0.000195628	1.83035e-05	0.000246182	0.000901245	0.00417335	1.36126e-05	9.46819e-06	0.00115352	0.000135459	0.001643	0.0664629	0.013711	0.00131879	0.00032792	0.000128305	0.000481203	8.3122e-05	0.000533439	1.95922e-05
LandOccupationPasture	PDf	4.50768e-07	6.67818e-09	7.6102e-07	3.01786e-09	1.48101e-08	1.20231e-09	1.11823e-07	7.23786e-08	4.05471e-09	4.15305e-07	3.12734e-07	1.71043e-07	1.71558e-09	1.30666e-08	3.55095e-08	4.36805e-09	1.93642e-10	5.6702e-07	1.43832e-09	5.7906e-09	4.34002e-09	2.62395e-09	1.23829e-08	5.55464e-09	4.26812e-09	4.30117e-07	9.2514e-10	4.47097e-09	3.54135e-08	1.64802e-08	1.682e-09	1.29565e-08	2.25326e-08	6.13531e-07	1.95568e-09	1.90083e-09	1.42393e-09	1.74404e-09	1.13954e-07	0.000153088	4.5794e-05	5.9993e-09	1.916e-07	3.2603e-08	6.01266e-07	3.03711e-08	1.75348e-07	1.35546e-08
WaterDemand	PDf	0.0003164	4.20678e-05	0.00234372	1.24616e-05	0.000186537	5.78373e-05	0.00155418	0.000274328	7.71606e-05	0.136639	0.00139164	0.0001901	0.00040554	0.00020056	0.000818999	0.000167099	1.6723e-06	0.00229918	4.72221e-05	2.40075e-05	6.3363e-05	5.72549e-05	0.00397611	7.61967e-05	5.05186e-05	0.0058085	1.15933e-05	0.000113277	0.000203188	6.52529e-05	0.000193879	0.000166133	0.000354594	0.0526235	1.49862e-05	3.32906e-05	2.44408e-05	4.32284e-05	0.00171176	0.0612163	0.0110581	4.57245e-05	0.000824589	0.000235487	0.000139619	0.000182889	0.00076079	3.19576e-05
Total Land Occupation	PDF	0.00032043	0.000168921	0.00171824	4.60103e-05	0.0081729	0.000100438	0.0127445	0.00015511	0.000172882	0.0159029	0.00394773	0.000608308	0.000683932	0.000253001	0.00220623	0.000280389	4.05482e-06	0.00702256	0.000116146	0.00060633	0.00012227	0.000148693	0.00271137	0.000256234	0.000328347	0.223763	2.88265e-05	9.34747e-05	0.000668123	0.000920818	0.00109286	0.00136463	0.00371929	0.0616829	0.000114409	6.70124e-05	0.00137678	0.000254825	0.00446726	0.374881	0.0356403	0.00151939	0.00227965	0.000680359	0.00198013	0.000372469	0.00240458	0.000144179
[truncated: 142 more columns]

## Sheet: ImpactFootprints_%
		AFG	ALB	DZA	AND	AGO	ATG	ARG	ARM	ABW	AUS	AUT	AZE	BHS	BHR	BGD	BRB	BLR	BEL	BLZ	BEN	BMU	BTN	BOL	BIH	BWA	BRA	VGB	BRN	BGR	BFA	BDI	KHM	CMR	CAN	CPV	CYM	CAF	TCD	CHL	CHN	COL	COG	CRI	HRV	CUB	CYP	CZE	CIV
Indicator	Units	Afghanistan	Albania	Algeria	Andorra	Angola	Antigua	Argentina	Armenia	Aruba	Australia	Austria	Azerbaijan	Bahamas	Bahrain	Bangladesh	Barbados	Belarus	Belgium	Belize	Benin	Bermuda	Bhutan	Bolivia	Bosnia and Herzegovina	Botswana	Brazil	British Virgin Islands	Brunei	Bulgaria	Burkina Faso	Burundi	Cambodia	Cameroon	Canada	Cape Verde	Cayman Islands	Central African Republic	Chad	Chile	China	Colombia	Congo	Costa Rica	Croatia	Cuba	Cyprus	Czech Republic	Cote dIvoire
CO2	PDF	0.0136925	0.054515	0.0392932	0.0219749	0.00613329	0.0092217	0.0335591	0.0363406	0.0194423	0.0076883	0.0458458	0.0973075	0.0106626	0.0813731	0.0469212	0.0115377	0.0333294	0.0287185	0.00926271	0.0148459	0.014863	0.0110305	0.00526243	0.162636	0.0542832	0.00674008	0.0143891	0.0538311	0.0962057	0.00745006	0.00139092	0.0114406	0.00419899	0.0128186	0.00915189	0.0129196	0.000277042	0.00298103	0.0345484	0.050107	0.00658635	0.00306354	0.0110269	0.0720724	0.0419332	0.0550806	0.0801516	0.0289528
CO2b	PDF	0.0163275	0.0212783	0.00572016	0.0255878	0.00386253	0.00560495	0.0101147	0.00521339	0.0078606	0.00186787	0.0158325	0.00534911	0.00180034	0.00624173	0.0199968	0.00383381	0.0526664	0.0139835	0.00846844	0.150029	0.00857549	0.0480852	0.00250961	0.00921516	0.0167555	0.00496031	0.0117937	0.00798872	0.0107494	0.0781663	0.0169126	0.115489	0.0548405	0.00176849	0.0122167	0.00816104	0.719699	0.386107	0.0103939	0.00338313	0.00421502	0.0336329	0.00294185	0.0123133	0.0127907	0.00943149	0.0168016	0.0292885
CH4	PDF	0.056109	0.0589141	0.0143443	0.0140338	0.00545677	0.037656	0.0227026	0.039099	0.0257995	0.00294354	0.0197053	0.0350365	0.00969614	0.0246218	0.0822137	0.0181082	0.0481491	0.00956845	0.0332734	0.0329198	0.0408991	0.0469571	0.00898583	0.0412916	0.0496022	0.00769586	0.0653109	0.0304759	0.0530285	0.0435282	0.0133957	0.0305248	0.00909086	0.0036799	0.0487681	0.0521998	0.0346779	0.0528581	0.0195279	0.0136948	0.00624622	0.0105499	0.00572679	0.0299359	0.0168692	0.0236456	0.0375013	0.0120812
N2O	PDF	0.1316	0.286739	0.0236916	0.0433234	0.0135941	0.312708	0.0290089	0.164899	0.198264	0.00615975	0.0366779	0.0923201	0.0707294	0.119322	0.0379615	0.141142	0.107574	0.0181711	0.264759	0.114537	0.323785	0.275309	0.016517	0.182962	0.167894	0.0035755	0.537474	0.205787	0.0810107	0.0935042	0.0655095	0.0500652	0.0208613	0.00312459	0.379115	0.424706	0.0381863	0.111791	0.036958	0.00570024	0.00685747	0.0464484	0.0256592	0.0938227	0.0428276	0.122999	0.0463213	0.0241598
NOx	PDF	7.72702e-11	2.95982e-11	3.85169e-12	6.7042e-12	1.6351e-12	3.70961e-12	3.20937e-12	2.87232e-11	3.78636e-12	2.09817e-12	5.07396e-12	2.41024e-11	1.85778e-12	8.83756e-11	5.99878e-12	1.97822e-12	1.05806e-11	2.85024e-12	8.26873e-12	3.64947e-12	1.46374e-11	2.15444e-11	2.24585e-12	1.06141e-11	3.95627e-11	4.85387e-13	7.70865e-12	4.02559e-12	1.1045e-11	3.32242e-12	1.90089e-12	2.39029e-12	1.19503e-12	6.6695e-13	1.55155e-11	9.02483e-12	8.53963e-12	2.32862e-11	1.32793e-11	1.09958e-11	5.28128e-13	1.26557e-12	1.19462e-12	8.77776e-12	2.67513e-12	3.42983e-11	5.3525e-12	5.9315e-12
NH3	PDF	1.14324e-09	2.9805e-10	4.31293e-11	8.04269e-11	3.2177e-11	3.93401e-11	3.29794e-11	1.84756e-10	4.58021e-11	4.4686e-11	5.98308e-11	2.04337e-10	1.6788e-11	4.44375e-10	5.59338e-11	2.39646e-11	1.30195e-10	3.17977e-11	1.08446e-10	3.34571e-11	4.93772e-11	2.22157e-10	3.74922e-11	4.76025e-11	4.2018e-10	6.24811e-12	7.88985e-11	4.55265e-11	5.55867e-11	5.34941e-11	2.27983e-11	2.5101e-11	1.07112e-11	9.26319e-12	7.03648e-11	1.15731e-10	3.88659e-11	1.49361e-10	3.49003e-10	4.51678e-10	6.95637e-12	1.7019e-11	1.43861e-11	5.26049e-11	3.28348e-11	1.39744e-10	6.03857e-11	6.71902e-11
SO2	PDF	4.04554e-10	1.24266e-10	2.85454e-11	4.07806e-11	1.60054e-11	1.5313e-11	3.94351e-11	7.38347e-11	1.24697e-11	2.33099e-11	4.87241e-11	1.13328e-10	1.19354e-11	2.74132e-10	4.71059e-11	7.86963e-12	4.62954e-11	2.85024e-11	5.24494e-11	1.68047e-11	2.32169e-11	8.62684e-11	3.05839e-11	4.43795e-11	3.3937e-10	5.78657e-12	1.74961e-11	3.1944e-11	6.80526e-11	1.75595e-11	1.15937e-11	1.80054e-11	5.69208e-12	9.8088e-12	1.38895e-11	1.0157e-11	7.50259e-12	4.24622e-11	3.02784e-10	2.02573e-10	6.3075e-12	8.98651e-12	1.04811e-11	4.61263e-11	5.5999e-11	1.39667e-10	4.83279e-11	5.76903e-11
LandOccupationCropland	PDF	0.326622	0.365138	0.333337	0.547703	0.142183	0.367255	0.45561	0.223474	0.379115	0.0486329	0.507168	0.497407	0.552842	0.354519	0.551751	0.461052	0.3297	0.556724	0.374996	0.589007	0.334214	0.274079	0.149851	0.388439	0.234376	0.333058	0.178747	0.249421	0.45576	0.568434	0.753868	0.578379	0.630063	0.492278	0.428822	0.287868	0.0329963	0.178495	0.410529	0.654569	0.457112	0.116141	0.600118	0.476496	0.625889	0.410759	0.483812	0.639972
Nemission	PDF	0.000209765	0.000116131	4.53918e-05	3.96321e-05	3.27901e-06	1.07812e-05	1.56471e-05	6.13988e-05	1.47914e-05	5.32598e-06	0.000126671	0.000244176	1.3027e-05	2.71744e-05	0.000133734	1.32452e-05	6.51633e-05	5.92548e-05	9.77741e-06	1.51233e-05	1.54335e-05	0.000274103	2.71272e-06	7.42471e-05	4.80252e-05	6.05892e-06	1.14164e-05	1.6591e-05	0.000148765	4.1795e-05	1.65902e-06	7.08921e-06	5.55035e-06	2.58636e-05	8.96203e-06	1.05709e-05	1.56717e-06	4.17414e-05	1.63974e-05	0.000112669	5.32196e-06	3.40551e-06	1.05994e-05	8.80494e-05	1.02947e-05	3.73741e-05	0.000143295	3.96479e-05
Pemission	PDF	0.0388009	0.00245998	0.000160179	0.000676405	0.00153831	0.000138136	0.000598957	0.000658129	0.000222057	2.97512e-05	0.000552711	0.000886708	3.92609e-05	0.000407213	0.00189126	9.56169e-05	0.00103235	0.000359448	0.000132324	0.000982162	0.000207618	0.00815732	0.00124061	0.00157898	0.0733118	0.00116813	0.000334616	0.000246481	0.000903901	0.00436823	6.05406e-05	0.000865536	0.000150085	0.00011657	0.000236849	0.000215415	6.70852e-05	0.000517572	0.000345592	0.000994372	0.00063289	0.000125574	5.05951e-05	0.0012234	9.67046e-05	0.000332877	0.000549101	0.000609106
LandOccupationForest	PDF	0.0468342	0.0959808	0.0542814	0.156007	0.805595	0.0354826	0.350124	0.0486401	0.138322	0.0536685	0.144351	0.0882203	0.0165754	0.0738612	0.039597	0.0560405	0.206363	0.143189	0.111353	0.0715044	0.0686469	0.166464	0.241591	0.0757528	0.318636	0.618103	0.0856098	0.0677899	0.125409	0.153345	0.0128411	0.127309	0.201504	0.035724	0.0579139	0.0473666	0.170483	0.202562	0.238835	0.141127	0.286401	0.763558	0.100839	0.110751	0.20101	0.118013	0.137942	0.100651
LandOccupationPasture	PDF	0.000526103	1.82307e-05	0.000171755	4.616e-05	1.71747e-06	4.82106e-06	7.06973e-06	0.000127036	1.21361e-05	2.67167e-06	5.16165e-05	0.000164712	1.42834e-06	2.21254e-05	9.51795e-06	8.05567e-06	2.56015e-05	5.65174e-05	6.0229e-06	6.30811e-06	1.43002e-05	7.77432e-06	1.78774e-06	1.0063e-05	7.18859e-06	1.82833e-06	8.48437e-06	1.51731e-05	3.08062e-05	1.29182e-05	1.18003e-06	6.70023e-06	5.03791e-06	5.25184e-06	8.32032e-06	9.50931e-06	2.10448e-07	2.60801e-06	1.65648e-05	0.000325067	0.000956566	3.47349e-06	5.89187e-05	2.81424e-05	0.000251163	4.31195e-05	4.53432e-05	6.96338e-05
WaterDemand	PDF	0.369278	0.114841	0.528955	0.190608	0.0216319	0.231918	0.098259	0.481488	0.230948	0.879001	0.229689	0.183063	0.33764	0.339605	0.219524	0.308169	0.221095	0.22917	0.19774	0.026153	0.208779	0.169636	0.574038	0.13804	0.0850861	0.0246906	0.106321	0.384429	0.176753	0.0511491	0.136019	0.0859127	0.0792813	0.450459	0.0637579	0.166543	0.00361219	0.0646429	0.24883	0.129987	0.230987	0.0264737	0.253569	0.203269	0.0583223	0.259658	0.196733	0.164176
Total LandOccupation	PDF	0.0861612	0.098459	0.0546134	0.15673	0.807135	0.0356255	0.35073	0.0494253	0.138556	0.0537009	0.144955	0.0892718	0.0166161	0.0742905	0.0414977	0.0561442	0.207421	0.143605	0.111491	0.0724929	0.0688688	0.174629	0.242834	0.0773418	0.391955	0.619273	0.0859529	0.0680516	0.126343	0.157726	0.0129028	0.128181	0.201659	0.0358458	0.0581591	0.0475915	0.17055	0.203082	0.239197	0.142447	0.28799	0.763687	0.100948	0.112002	0.201358	0.118389	0.138536	0.10133
[truncated: 143 more columns]

## Sheet: InterRegional Flows
Indicator	LandOccupationCropland
PressureVsImpact	PressureFootprint																|
																	|
Sum of Value	Column Labels
Row Labels	4High Income	3Upper middle income	2Lower middle income	1Low Income			Destination Origin	High Income	Upper middle income	Lower middle income	Low Income				Destination Origin	High Income		Upper middle income		Lower middle income		Low Income
4High Income	531090200	44765630	20715680	1608507	3402977792	598180017	High Income	0.5716	0.0315144	0.0251008	0.00705274	0.635268			High Income	0.5716	||||||||||||||||||	0.0315144	|	0.0251008	|	0.00705274	|
3Upper middle income	153504400	1281692000	16985020	1954994	1454136414	1454136414	Upper middle income	0.165213	0.902293	0.0205805	0.00857196					0.941106	|||||||||||||||||||||||||||||	0.263585	||||||||	0.112272	||||	0.0429871	||
2Lower middle income	125342400	49014960	758387500	2650021		935394881	Lower middle income	0.134903	0.0345059	0.918926	0.0116194				Upper middle income	0.165213	|||||	0.902293	||||||||||||||||||||||||||||	0.0205805	|	0.00857196	|
1Low Income	119191800	45009970	29209810	221854900		415266480	Low Income	0.128283	0.0316864	0.035393	0.972756					0.0244384	|	0.692838	|||||||||||||||||||||	0.0143285	|	0.0102292	|
								1	1	1	1				Lower middle income	0.134903	|||||	0.0345059	||	0.918926	||||||||||||||||||||||||||||	0.0116194	|
	929128800	1420482560	825298010	228068422												0.0213719	|	0.0264805	|	0.857603	||||||||||||||||||||||||||	0.0199005	|
	1.55326	0.976856	0.882299	0.54921											Low Income	0.128283	||||	0.0316864	|	0.035393	||	0.972756	||||||||||||||||||||||||||||||
																0.0130835	|	0.0170966	|	0.015797	|	0.926883	||||||||||||||||||||||||||||
																å=100%		å=100%		å=100%		å=100%
Indicator	LandOccupationCropland
PressureVsImpact	ImpactFootprint
Sum of Value	Column Labels
Row Labels	4High Income	3Upper middle income	2Lower middle income	1Low Income			Destination Origin	High Income	Upper middle income	Lower middle income	Low Income
4High Income	2.06611	0.157169	0.0407267	0.00207016	3.20259	2.26608	High Income	0.941106	0.263585	0.112272	0.0429871	1.35995
3Upper middle income	0.0536523	0.413123	0.00519768	0.000492614		0.472465	Upper middle income	0.0244384	0.692838	0.0143285	0.0102292	0.741834
2Lower middle income	0.04692	0.0157897	0.311096	0.00095836		0.374764	Lower middle income	0.0213719	0.0264805	0.857603	0.0199005	0.925355
1Low Income	0.0287237	0.0101943	0.00573037	0.0446365		0.0892848	Low Income	0.0130835	0.0170966	0.015797	0.926883	0.97286
								1	1	1	1
	2.19541	0.596276	0.362751	0.0481576

## Sheet: piv_interregionalflows
PressureVsImpact	Indicator	Origin	Destination	Value
ImpactFootprint	CO2	4High Income	4High Income	0.0339212
PressureFootprint	CO2	4High Income	4High Income	12028790
ImpactFootprint	CO2b	4High Income	4High Income	0.0021804
PressureFootprint	CO2b	4High Income	4High Income	773191
ImpactFootprint	CH4	4High Income	4High Income	0.00719418
PressureFootprint	CH4	4High Income	4High Income	84937.2
ImpactFootprint	N2O	4High Income	4High Income	0.0154202
PressureFootprint	N2O	4High Income	4High Income	20615.3
ImpactFootprint	NOx	4High Income	4High Income	2.76805e-12
PressureFootprint	NOx	4High Income	4High Income	44568.9
ImpactFootprint	NH3	4High Income	4High Income	2.33537e-11
PressureFootprint	NH3	4High Income	4High Income	29077.7
ImpactFootprint	SO2	4High Income	4High Income	2.05163e-11
PressureFootprint	SO2	4High Income	4High Income	45686.2
ImpactFootprint	LandOccupationCropland	4High Income	4High Income	2.06611
PressureFootprint	LandOccupationCropland	4High Income	4High Income	531090200
ImpactFootprint	Nemission	4High Income	4High Income	9.04307e-05
PressureFootprint	Nemission	4High Income	4High Income	44903630000
ImpactFootprint	Pemission	4High Income	4High Income	3.51397e-05
PressureFootprint	Pemission	4High Income	4High Income	2301818000
ImpactFootprint	LandOccupationForest	4High Income	4High Income	0.0275094
PressureFootprint	LandOccupationForest	4High Income	4High Income	888436
ImpactFootprint	LandOccupationPasture	4High Income	4High Income	5.11547e-05
PressureFootprint	LandOccupationPasture	4High Income	4High Income	30486.3
ImpactFootprint	WaterDemand	4High Income	4High Income	1.33187
PressureFootprint	WaterDemand	4High Income	4High Income	1008457000000
ImpactFootprint	CO2	1Low Income	4High Income	0.000118427
PressureFootprint	CO2	1Low Income	4High Income	41995.2
ImpactFootprint	CO2b	1Low Income	4High Income	0.00432426
PressureFootprint	CO2b	1Low Income	4High Income	1533426
ImpactFootprint	CH4	1Low Income	4High Income	0.000732553
PressureFootprint	CH4	1Low Income	4High Income	8648.79
ImpactFootprint	N2O	1Low Income	4High Income	0.000753587
PressureFootprint	N2O	1Low Income	4High Income	1007.47
ImpactFootprint	NOx	1Low Income	4High Income	1.30499e-13
PressureFootprint	NOx	1Low Income	4High Income	3038.16
ImpactFootprint	NH3	1Low Income	4High Income	1.43709e-12
PressureFootprint	NH3	1Low Income	4High Income	2168.48
ImpactFootprint	SO2	1Low Income	4High Income	2.88461e-13
PressureFootprint	SO2	1Low Income	4High Income	1315.81
ImpactFootprint	LandOccupationCropland	1Low Income	4High Income	0.0287237
PressureFootprint	LandOccupationCropland	1Low Income	4High Income	119191800
ImpactFootprint	Nemission	1Low Income	4High Income	6.99659e-07
PressureFootprint	Nemission	1Low Income	4High Income	953542100
ImpactFootprint	Pemission	1Low Income	4High Income	6.11192e-05
PressureFootprint	Pemission	1Low Income	4High Income	151132100
ImpactFootprint	LandOccupationForest	1Low Income	4High Income	0.0116836
PressureFootprint	LandOccupationForest	1Low Income	4High Income	89129.5
ImpactFootprint	LandOccupationPasture	1Low Income	4High Income	2.94727e-07
PressureFootprint	LandOccupationPasture	1Low Income	4High Income	8420.84
ImpactFootprint	WaterDemand	1Low Income	4High Income	0.00274856
PressureFootprint	WaterDemand	1Low Income	4High Income	218328000000
ImpactFootprint	CO2	2Lower middle income	4High Income	0.00218046
PressureFootprint	CO2	2Lower middle income	4High Income	773214
ImpactFootprint	CO2b	2Lower middle income	4High Income	0.00113793
PressureFootprint	CO2b	2Lower middle income	4High Income	403523
ImpactFootprint	CH4	2Lower middle income	4High Income	0.00140666
PressureFootprint	CH4	2Lower middle income	4High Income	16607.6
ImpactFootprint	N2O	2Lower middle income	4High Income	0.00134961
PressureFootprint	N2O	2Lower middle income	4High Income	1804.3
ImpactFootprint	NOx	2Lower middle income	4High Income	5.1107e-13
PressureFootprint	NOx	2Lower middle income	4High Income	3897.56
ImpactFootprint	NH3	2Lower middle income	4High Income	5.74558e-12
PressureFootprint	NH3	2Lower middle income	4High Income	2943.49
ImpactFootprint	SO2	2Lower middle income	4High Income	3.47882e-12
PressureFootprint	SO2	2Lower middle income	4High Income	4503.75
ImpactFootprint	LandOccupationCropland	2Lower middle income	4High Income	0.04692
PressureFootprint	LandOccupationCropland	2Lower middle income	4High Income	125342400
ImpactFootprint	Nemission	2Lower middle income	4High Income	3.27068e-06
PressureFootprint	Nemission	2Lower middle income	4High Income	2338065000
ImpactFootprint	Pemission	2Lower middle income	4High Income	9.83014e-05
PressureFootprint	Pemission	2Lower middle income	4High Income	370443100
ImpactFootprint	LandOccupationForest	2Lower middle income	4High Income	0.0265234
PressureFootprint	LandOccupationForest	2Lower middle income	4High Income	148261
ImpactFootprint	LandOccupationPasture	2Lower middle income	4High Income	1.24642e-06
PressureFootprint	LandOccupationPasture	2Lower middle income	4High Income	23627.1
ImpactFootprint	WaterDemand	2Lower middle income	4High Income	0.0145686
PressureFootprint	WaterDemand	2Lower middle income	4High Income	359547300000
ImpactFootprint	CO2	3Upper middle income	4High Income	0.00854581
PressureFootprint	CO2	3Upper middle income	4High Income	3030431
ImpactFootprint	CO2b	3Upper middle income	4High Income	0.000506986
PressureFootprint	CO2b	3Upper middle income	4High Income	179782
ImpactFootprint	CH4	3Upper middle income	4High Income	0.00327029
PressureFootprint	CH4	3Upper middle income	4High Income	38610.3
ImpactFootprint	N2O	3Upper middle income	4High Income	0.0018135
PressureFootprint	N2O	3Upper middle income	4High Income	2424.47
ImpactFootprint	NOx	3Upper middle income	4High Income	1.70901e-12
PressureFootprint	NOx	3Upper middle income	4High Income	7727.62
ImpactFootprint	NH3	3Upper middle income	4High Income	2.96242e-11
PressureFootprint	NH3	3Upper middle income	4High Income	4016.47
ImpactFootprint	SO2	3Upper middle income	4High Income	2.93215e-11
PressureFootprint	SO2	3Upper middle income	4High Income	15222.7
ImpactFootprint	LandOccupationCropland	3Upper middle income	4High Income	0.0536523
PressureFootprint	LandOccupationCropland	3Upper middle income	4High Income	153504400
ImpactFootprint	Nemission	3Upper middle income	4High Income	8.40779e-06
PressureFootprint	Nemission	3Upper middle income	4High Income	5501994000
ImpactFootprint	Pemission	3Upper middle income	4High Income	0.000113215
PressureFootprint	Pemission	3Upper middle income	4High Income	930823900
ImpactFootprint	LandOccupationForest	3Upper middle income	4High Income	0.0899645
PressureFootprint	LandOccupationForest	3Upper middle income	4High Income	375132
ImpactFootprint	LandOccupationPasture	3Upper middle income	4High Income	1.89518e-05
PressureFootprint	LandOccupationPasture	3Upper middle income	4High Income	93591.6
ImpactFootprint	WaterDemand	3Upper middle income	4High Income	0.00874074
PressureFootprint	WaterDemand	3Upper middle income	4High Income	225035100000
ImpactFootprint	CO2	4High Income	1Low Income	7.51589e-05
PressureFootprint	CO2	4High Income	1Low Income	26652.1
ImpactFootprint	CO2b	4High Income	1Low Income	5.68096e-06
PressureFootprint	CO2b	4High Income	1Low Income	2014.52
ImpactFootprint	CH4	4High Income	1Low Income	1.86056e-05
PressureFootprint	CH4	4High Income	1Low Income	219.665
ImpactFootprint	N2O	4High Income	1Low Income	7.8443e-05
PressureFootprint	N2O	4High Income	1Low Income	104.87
ImpactFootprint	NOx	4High Income	1Low Income	1.94629e-14
PressureFootprint	NOx	4High Income	1Low Income	197.573
ImpactFootprint	NH3	4High Income	1Low Income	9.17396e-14
PressureFootprint	NH3	4High Income	1Low Income	118.459
ImpactFootprint	SO2	4High Income	1Low Income	7.53163e-14
PressureFootprint	SO2	4High Income	1Low Income	158.836
ImpactFootprint	LandOccupationCropland	4High Income	1Low Income	0.00207016
PressureFootprint	LandOccupationCropland	4High Income	1Low Income	1608507
ImpactFootprint	Nemission	4High Income	1Low Income	1.20614e-07
PressureFootprint	Nemission	4High Income	1Low Income	92240990
ImpactFootprint	Pemission	4High Income	1Low Income	3.42932e-08
PressureFootprint	Pemission	4High Income	1Low Income	2486240
ImpactFootprint	LandOccupationForest	4High Income	1Low Income	4.19414e-05
PressureFootprint	LandOccupationForest	4High Income	1Low Income	1088.16
ImpactFootprint	LandOccupationPasture	4High Income	1Low Income	1.27386e-07
PressureFootprint	LandOccupationPasture	4High Income	1Low Income	65.3149
ImpactFootprint	WaterDemand	4High Income	1Low Income	0.006006
PressureFootprint	WaterDemand	4High Income	1Low Income	2309561000
ImpactFootprint	CO2	1Low Income	1Low Income	0.000492555
PressureFootprint	CO2	1Low Income	1Low Income	174665
ImpactFootprint	CO2b	1Low Income	1Low Income	0.0099913
PressureFootprint	CO2b	1Low Income	1Low Income	3543015
ImpactFootprint	CH4	1Low Income	1Low Income	0.00196684
PressureFootprint	CH4	1Low Income	1Low Income	23221.3
ImpactFootprint	N2O	1Low Income	1Low Income	0.00366139
PressureFootprint	N2O	1Low Income	1Low Income	4894.9
ImpactFootprint	NOx	1Low Income	1Low Income	4.93607e-13
PressureFootprint	NOx	1Low Income	1Low Income	9508.58
ImpactFootprint	NH3	1Low Income	1Low Income	8.44694e-12
PressureFootprint	NH3	1Low Income	1Low Income	7039.57
ImpactFootprint	SO2	1Low Income	1Low Income	1.90632e-12
PressureFootprint	SO2	1Low Income	1Low Income	5662.29
ImpactFootprint	LandOccupationCropland	1Low Income	1Low Income	0.0446365
PressureFootprint	LandOccupationCropland	1Low Income	1Low Income	221854900
ImpactFootprint	Nemission	1Low Income	1Low Income	2.0115e-06
PressureFootprint	Nemission	1Low Income	1Low Income	1997479000
ImpactFootprint	Pemission	1Low Income	1Low Income	0.000110393
PressureFootprint	Pemission	1Low Income	1Low Income	340572500
ImpactFootprint	LandOccupationForest	1Low Income	1Low Income	0.0352991
PressureFootprint	LandOccupationForest	1Low Income	1Low Income	326797
ImpactFootprint	LandOccupationPasture	1Low Income	1Low Income	1.65065e-06
PressureFootprint	LandOccupationPasture	1Low Income	1Low Income	51036
ImpactFootprint	WaterDemand	1Low Income	1Low Income	0.00511226
PressureFootprint	WaterDemand	1Low Income	1Low Income	449519800000
ImpactFootprint	CO2	2Lower middle income	1Low Income	8.36571e-05
PressureFootprint	CO2	2Lower middle income	1Low Income	29665.6
ImpactFootprint	CO2b	2Lower middle income	1Low Income	2.54828e-05
PressureFootprint	CO2b	2Lower middle income	1Low Income	9036.47
ImpactFootprint	CH4	2Lower middle income	1Low Income	4.86308e-05
PressureFootprint	CH4	2Lower middle income	1Low Income	574.153
ImpactFootprint	N2O	2Lower middle income	1Low Income	7.66957e-05
PressureFootprint	N2O	2Lower middle income	1Low Income	102.534
ImpactFootprint	NOx	2Lower middle income	1Low Income	2.66566e-14
PressureFootprint	NOx	2Lower middle income	1Low Income	162.788
ImpactFootprint	NH3	2Lower middle income	1Low Income	1.86316e-13
PressureFootprint	NH3	2Lower middle income	1Low Income	123.003
ImpactFootprint	SO2	2Lower middle income	1Low Income	1.80193e-13
PressureFootprint	SO2	2Lower middle income	1Low Income	189.222
ImpactFootprint	LandOccupationCropland	2Lower middle income	1Low Income	0.00095836
PressureFootprint	LandOccupationCropland	2Lower middle income	1Low Income	2650021
ImpactFootprint	Nemission	2Lower middle income	1Low Income	8.18892e-08
PressureFootprint	Nemission	2Lower middle income	1Low Income	51699900
ImpactFootprint	Pemission	2Lower middle income	1Low Income	2.53734e-06
PressureFootprint	Pemission	2Lower middle income	1Low Income	9719247
ImpactFootprint	LandOccupationForest	2Lower middle income	1Low Income	0.000202844
PressureFootprint	LandOccupationForest	2Lower middle income	1Low Income	1974.31
ImpactFootprint	LandOccupationPasture	2Lower middle income	1Low Income	1.26014e-08
PressureFootprint	LandOccupationPasture	2Lower middle income	1Low Income	533.995
ImpactFootprint	WaterDemand	2Lower middle income	1Low Income	0.000170801
PressureFootprint	WaterDemand	2Lower middle income	1Low Income	6419284000
ImpactFootprint	CO2	3Upper middle income	1Low Income	0.000128481
PressureFootprint	CO2	3Upper middle income	1Low Income	45560.7
ImpactFootprint	CO2b	3Upper middle income	1Low Income	1.05889e-05
PressureFootprint	CO2b	3Upper middle income	1Low Income	3754.94
ImpactFootprint	CH4	3Upper middle income	1Low Income	3.46643e-05
PressureFootprint	CH4	3Upper middle income	1Low Income	409.26
ImpactFootprint	N2O	3Upper middle income	1Low Income	6.92596e-05
PressureFootprint	N2O	3Upper middle income	1Low Income	92.5931
ImpactFootprint	NOx	3Upper middle income	1Low Income	3.44839e-14
PressureFootprint	NOx	3Upper middle income	1Low Income	173.874
ImpactFootprint	NH3	3Upper middle income	1Low Income	5.05582e-13
PressureFootprint	NH3	3Upper middle income	1Low Income	106.134
ImpactFootprint	SO2	3Upper middle income	1Low Income	4.4401e-13
PressureFootprint	SO2	3Upper middle income	1Low Income	278.104
ImpactFootprint	LandOccupationCropland	3Upper middle income	1Low Income	0.000492614
PressureFootprint	LandOccupationCropland	3Upper middle income	1Low Income	1954994
ImpactFootprint	Nemission	3Upper middle income	1Low Income	1.01378e-07
PressureFootprint	Nemission	3Upper middle income	1Low Income	74502720
ImpactFootprint	Pemission	3Upper middle income	1Low Income	1.56776e-06
PressureFootprint	Pemission	3Upper middle income	1Low Income	10176740
ImpactFootprint	LandOccupationForest	3Upper middle income	1Low Income	0.0004658
PressureFootprint	LandOccupationForest	3Upper middle income	1Low Income	3376.03
ImpactFootprint	LandOccupationPasture	3Upper middle income	1Low Income	1.16969e-07
PressureFootprint	LandOccupationPasture	3Upper middle income	1Low Income	630.59
ImpactFootprint	WaterDemand	3Upper middle income	1Low Income	0.000134254
PressureFootprint	WaterDemand	3Upper middle income	1Low Income	2850989000
ImpactFootprint	CO2	4High Income	2Lower middle income	0.00123613
PressureFootprint	CO2	4High Income	2Lower middle income	438346
ImpactFootprint	CO2b	4High Income	2Lower middle income	7.70837e-05
PressureFootprint	CO2b	4High Income	2Lower middle income	27334.6
ImpactFootprint	CH4	4High Income	2Lower middle income	0.000236927
PressureFootprint	CH4	4High Income	2Lower middle income	2797.25
ImpactFootprint	N2O	4High Income	2Lower middle income	0.000707312
PressureFootprint	N2O	4High Income	2Lower middle income	945.605
ImpactFootprint	NOx	4High Income	2Lower middle income	1.92471e-13
PressureFootprint	NOx	4High Income	2Lower middle income	2299.7
ImpactFootprint	NH3	4High Income	2Lower middle income	1.09687e-12
PressureFootprint	NH3	4High Income	2Lower middle income	1134.98
ImpactFootprint	SO2	4High Income	2Lower middle income	1.21144e-12
PressureFootprint	SO2	4High Income	2Lower middle income	1909.69
ImpactFootprint	LandOccupationCropland	4High Income	2Lower middle income	0.0407267
PressureFootprint	LandOccupationCropland	4High Income	2Lower middle income	20715680
ImpactFootprint	Nemission	4High Income	2Lower middle income	1.94282e-06
PressureFootprint	Nemission	4High Income	2Lower middle income	1277318000
ImpactFootprint	Pemission	4High Income	2Lower middle income	7.22236e-07
PressureFootprint	Pemission	4High Income	2Lower middle income	50484710
ImpactFootprint	LandOccupationForest	4High Income	2Lower middle income	0.000575665
PressureFootprint	LandOccupationForest	4High Income	2Lower middle income	16644.8
ImpactFootprint	LandOccupationPasture	4High Income	2Lower middle income	9.84099e-07
PressureFootprint	LandOccupationPasture	4High Income	2Lower middle income	633.324
ImpactFootprint	WaterDemand	4High Income	2Lower middle income	0.0742156
PressureFootprint	WaterDemand	4High Income	2Lower middle income	30879980000
ImpactFootprint	CO2	1Low Income	2Lower middle income	2.86827e-05
PressureFootprint	CO2	1Low Income	2Lower middle income	10171.2
ImpactFootprint	CO2b	1Low Income	2Lower middle income	0.000638903
PressureFootprint	CO2b	1Low Income	2Lower middle income	226562
ImpactFootprint	CH4	1Low Income	2Lower middle income	0.000218624
PressureFootprint	CH4	1Low Income	2Lower middle income	2581.16
ImpactFootprint	N2O	1Low Income	2Lower middle income	0.000200544
PressureFootprint	N2O	1Low Income	2Lower middle income	268.107
ImpactFootprint	NOx	1Low Income	2Lower middle income	3.60525e-14
PressureFootprint	NOx	1Low Income	2Lower middle income	574.623
ImpactFootprint	NH3	1Low Income	2Lower middle income	7.001e-13
PressureFootprint	NH3	1Low Income	2Lower middle income	517.985
ImpactFootprint	SO2	1Low Income	2Lower middle income	1.30053e-13
PressureFootprint	SO2	1Low Income	2Lower middle income	338.284
ImpactFootprint	LandOccupationCropland	1Low Income	2Lower middle income	0.00573037
PressureFootprint	LandOccupationCropland	1Low Income	2Lower middle income	29209810
ImpactFootprint	Nemission	1Low Income	2Lower middle income	4.46759e-07
PressureFootprint	Nemission	1Low Income	2Lower middle income	477669700
ImpactFootprint	Pemission	1Low Income	2Lower middle income	4.67231e-05
PressureFootprint	Pemission	1Low Income	2Lower middle income	90727380
ImpactFootprint	LandOccupationForest	1Low Income	2Lower middle income	0.00238219
PressureFootprint	LandOccupationForest	1Low Income	2Lower middle income	23804.8
ImpactFootprint	LandOccupationPasture	1Low Income	2Lower middle income	4.06067e-07
PressureFootprint	LandOccupationPasture	1Low Income	2Lower middle income	12268.1
ImpactFootprint	WaterDemand	1Low Income	2Lower middle income	0.000926188
PressureFootprint	WaterDemand	1Low Income	2Lower middle income	57034890000
ImpactFootprint	CO2	2Lower middle income	2Lower middle income	0.0104407
PressureFootprint	CO2	2Lower middle income	2Lower middle income	3702377
ImpactFootprint	CO2b	2Lower middle income	2Lower middle income	0.00444778
PressureFootprint	CO2b	2Lower middle income	2Lower middle income	1577226
ImpactFootprint	CH4	2Lower middle income	2Lower middle income	0.00579772
PressureFootprint	CH4	2Lower middle income	2Lower middle income	68450.1
ImpactFootprint	N2O	2Lower middle income	2Lower middle income	0.00630878
PressureFootprint	N2O	2Lower middle income	2Lower middle income	8434.2
ImpactFootprint	NOx	2Lower middle income	2Lower middle income	3.15272e-12
PressureFootprint	NOx	2Lower middle income	2Lower middle income	17115
ImpactFootprint	NH3	2Lower middle income	2Lower middle income	3.28106e-11
PressureFootprint	NH3	2Lower middle income	2Lower middle income	15014.5
ImpactFootprint	SO2	2Lower middle income	2Lower middle income	2.18152e-11
PressureFootprint	SO2	2Lower middle income	2Lower middle income	21439.1
ImpactFootprint	LandOccupationCropland	2Lower middle income	2Lower middle income	0.311096
PressureFootprint	LandOccupationCropland	2Lower middle income	2Lower middle income	758387500
ImpactFootprint	Nemission	2Lower middle income	2Lower middle income	2.12537e-05
PressureFootprint	Nemission	2Lower middle income	2Lower middle income	13304430000
ImpactFootprint	Pemission	2Lower middle income	2Lower middle income	0.000619276
PressureFootprint	Pemission	2Lower middle income	2Lower middle income	2465606000
ImpactFootprint	LandOccupationForest	2Lower middle income	2Lower middle income	0.0394452
PressureFootprint	LandOccupationForest	2Lower middle income	2Lower middle income	290815
ImpactFootprint	LandOccupationPasture	2Lower middle income	2Lower middle income	7.15937e-06
PressureFootprint	LandOccupationPasture	2Lower middle income	2Lower middle income	68335.1
ImpactFootprint	WaterDemand	2Lower middle income	2Lower middle income	0.0605297
PressureFootprint	WaterDemand	2Lower middle income	2Lower middle income	1935954000000
ImpactFootprint	CO2	3Upper middle income	2Lower middle income	0.00120861
PressureFootprint	CO2	3Upper middle income	2Lower middle income	428584
ImpactFootprint	CO2b	3Upper middle income	2Lower middle income	6.67258e-05
PressureFootprint	CO2b	3Upper middle income	2Lower middle income	23661.6
ImpactFootprint	CH4	3Upper middle income	2Lower middle income	0.000298472
PressureFootprint	CH4	3Upper middle income	2Lower middle income	3523.87
ImpactFootprint	N2O	3Upper middle income	2Lower middle income	0.000327486
PressureFootprint	N2O	3Upper middle income	2Lower middle income	437.816
ImpactFootprint	NOx	3Upper middle income	2Lower middle income	2.36669e-13
PressureFootprint	NOx	3Upper middle income	2Lower middle income	1269.01
ImpactFootprint	NH3	3Upper middle income	2Lower middle income	3.19921e-12
PressureFootprint	NH3	3Upper middle income	2Lower middle income	596.637
ImpactFootprint	SO2	3Upper middle income	2Lower middle income	3.99931e-12
PressureFootprint	SO2	3Upper middle income	2Lower middle income	2348.65
ImpactFootprint	LandOccupationCropland	3Upper middle income	2Lower middle income	0.00519768
PressureFootprint	LandOccupationCropland	3Upper middle income	2Lower middle income	16985020
ImpactFootprint	Nemission	3Upper middle income	2Lower middle income	1.0423e-06
PressureFootprint	Nemission	3Upper middle income	2Lower middle income	595069900
ImpactFootprint	Pemission	3Upper middle income	2Lower middle income	1.44974e-05
PressureFootprint	Pemission	3Upper middle income	2Lower middle income	106250400
ImpactFootprint	LandOccupationForest	3Upper middle income	2Lower middle income	0.00572677
PressureFootprint	LandOccupationForest	3Upper middle income	2Lower middle income	33933.6
ImpactFootprint	LandOccupationPasture	3Upper middle income	2Lower middle income	1.17371e-06
PressureFootprint	LandOccupationPasture	3Upper middle income	2Lower middle income	6203.16
ImpactFootprint	WaterDemand	3Upper middle income	2Lower middle income	0.00180855
PressureFootprint	WaterDemand	3Upper middle income	2Lower middle income	25902700000
ImpactFootprint	CO2	4High Income	3Upper middle income	0.00247417
PressureFootprint	CO2	4High Income	3Upper middle income	877366
ImpactFootprint	CO2b	4High Income	3Upper middle income	0.00016669
PressureFootprint	CO2b	4High Income	3Upper middle income	59110
ImpactFootprint	CH4	4High Income	3Upper middle income	0.000574142
PressureFootprint	CH4	4High Income	3Upper middle income	6778.53
ImpactFootprint	N2O	4High Income	3Upper middle income	0.00147142
PressureFootprint	N2O	4High Income	3Upper middle income	1967.14
ImpactFootprint	NOx	4High Income	3Upper middle income	2.55779e-13
PressureFootprint	NOx	4High Income	3Upper middle income	4065
ImpactFootprint	NH3	4High Income	3Upper middle income	1.8493e-12
PressureFootprint	NH3	4High Income	3Upper middle income	2493.99
ImpactFootprint	SO2	4High Income	3Upper middle income	1.63053e-12
PressureFootprint	SO2	4High Income	3Upper middle income	4035.62
ImpactFootprint	LandOccupationCropland	4High Income	3Upper middle income	0.157169
PressureFootprint	LandOccupationCropland	4High Income	3Upper middle income	44765630
ImpactFootprint	Nemission	4High Income	3Upper middle income	6.55226e-06
PressureFootprint	Nemission	4High Income	3Upper middle income	3507251000
ImpactFootprint	Pemission	4High Income	3Upper middle income	3.29742e-06
PressureFootprint	Pemission	4High Income	3Upper middle income	195495100
ImpactFootprint	LandOccupationForest	4High Income	3Upper middle income	0.00165618
PressureFootprint	LandOccupationForest	4High Income	3Upper middle income	58161.3
ImpactFootprint	LandOccupationPasture	4High Income	3Upper middle income	2.24395e-06
PressureFootprint	LandOccupationPasture	4High Income	3Upper middle income	1566.7
ImpactFootprint	WaterDemand	4High Income	3Upper middle income	0.149611
PressureFootprint	WaterDemand	4High Income	3Upper middle income	87542170000
ImpactFootprint	CO2	1Low Income	3Upper middle income	7.92406e-05
PressureFootprint	CO2	1Low Income	3Upper middle income	28099.5
ImpactFootprint	CO2b	1Low Income	3Upper middle income	0.00112458
PressureFootprint	CO2b	1Low Income	3Upper middle income	398786
ImpactFootprint	CH4	1Low Income	3Upper middle income	0.000355278
PressureFootprint	CH4	1Low Income	3Upper middle income	4194.54
ImpactFootprint	N2O	1Low Income	3Upper middle income	0.000407656
PressureFootprint	N2O	1Low Income	3Upper middle income	544.995
ImpactFootprint	NOx	1Low Income	3Upper middle income	9.04046e-14
PressureFootprint	NOx	1Low Income	3Upper middle income	1091.76
ImpactFootprint	NH3	1Low Income	3Upper middle income	1.92027e-12
PressureFootprint	NH3	1Low Income	3Upper middle income	984.984
ImpactFootprint	SO2	1Low Income	3Upper middle income	3.6731e-13
PressureFootprint	SO2	1Low Income	3Upper middle income	887.733
ImpactFootprint	LandOccupationCropland	1Low Income	3Upper middle income	0.0101943
PressureFootprint	LandOccupationCropland	1Low Income	3Upper middle income	45009970
ImpactFootprint	Nemission	1Low Income	3Upper middle income	7.3462e-07
PressureFootprint	Nemission	1Low Income	3Upper middle income	575473600
ImpactFootprint	Pemission	1Low Income	3Upper middle income	2.71828e-05
PressureFootprint	Pemission	1Low Income	3Upper middle income	100248200
ImpactFootprint	LandOccupationForest	1Low Income	3Upper middle income	0.00425051
PressureFootprint	LandOccupationForest	1Low Income	3Upper middle income	41100.4
ImpactFootprint	LandOccupationPasture	1Low Income	3Upper middle income	1.52398e-07
PressureFootprint	LandOccupationPasture	1Low Income	3Upper middle income	4273.66
ImpactFootprint	WaterDemand	1Low Income	3Upper middle income	0.00162065
PressureFootprint	WaterDemand	1Low Income	3Upper middle income	92676630000
ImpactFootprint	CO2	2Lower middle income	3Upper middle income	0.000930442
PressureFootprint	CO2	2Lower middle income	3Upper middle income	329944
ImpactFootprint	CO2b	2Lower middle income	3Upper middle income	0.000381473
PressureFootprint	CO2b	2Lower middle income	3Upper middle income	135274
ImpactFootprint	CH4	2Lower middle income	3Upper middle income	0.000623952
PressureFootprint	CH4	2Lower middle income	3Upper middle income	7366.61
ImpactFootprint	N2O	2Lower middle income	3Upper middle income	0.000784828
PressureFootprint	N2O	2Lower middle income	3Upper middle income	1049.23
ImpactFootprint	NOx	2Lower middle income	3Upper middle income	2.15301e-13
PressureFootprint	NOx	2Lower middle income	3Upper middle income	1761.47
ImpactFootprint	NH3	2Lower middle income	3Upper middle income	2.33999e-12
PressureFootprint	NH3	2Lower middle income	3Upper middle income	1442.65
ImpactFootprint	SO2	2Lower middle income	3Upper middle income	1.33222e-12
PressureFootprint	SO2	2Lower middle income	3Upper middle income	2078.43
ImpactFootprint	LandOccupationCropland	2Lower middle income	3Upper middle income	0.0157897
PressureFootprint	LandOccupationCropland	2Lower middle income	3Upper middle income	49014960
ImpactFootprint	Nemission	2Lower middle income	3Upper middle income	2.05723e-06
PressureFootprint	Nemission	2Lower middle income	3Upper middle income	1209402000
ImpactFootprint	Pemission	2Lower middle income	3Upper middle income	3.94345e-05
PressureFootprint	Pemission	2Lower middle income	3Upper middle income	223646400
ImpactFootprint	LandOccupationForest	2Lower middle income	3Upper middle income	0.0117307
PressureFootprint	LandOccupationForest	2Lower middle income	3Upper middle income	68015.1
ImpactFootprint	LandOccupationPasture	2Lower middle income	3Upper middle income	1.05351e-06
PressureFootprint	LandOccupationPasture	2Lower middle income	3Upper middle income	63494.9
ImpactFootprint	WaterDemand	2Lower middle income	3Upper middle income	0.00639971
PressureFootprint	WaterDemand	2Lower middle income	3Upper middle income	130822100000
ImpactFootprint	CO2	3Upper middle income	3Upper middle income	0.0350817
PressureFootprint	CO2	3Upper middle income	3Upper middle income	12440330
ImpactFootprint	CO2b	3Upper middle income	3Upper middle income	0.00331336
PressureFootprint	CO2b	3Upper middle income	3Upper middle income	1174951
ImpactFootprint	CH4	3Upper middle income	3Upper middle income	0.0116438
PressureFootprint	CH4	3Upper middle income	3Upper middle income	137471
ImpactFootprint	N2O	3Upper middle income	3Upper middle income	0.00865743
PressureFootprint	N2O	3Upper middle income	3Upper middle income	11574.1
ImpactFootprint	NOx	3Upper middle income	3Upper middle income	6.59531e-12
PressureFootprint	NOx	3Upper middle income	3Upper middle income	30385.5
ImpactFootprint	NH3	3Upper middle income	3Upper middle income	2.34809e-10
PressureFootprint	NH3	3Upper middle income	3Upper middle income	25647.6
ImpactFootprint	SO2	3Upper middle income	3Upper middle income	1.11412e-10
PressureFootprint	SO2	3Upper middle income	3Upper middle income	58091.3
ImpactFootprint	LandOccupationCropland	3Upper middle income	3Upper middle income	0.413123
PressureFootprint	LandOccupationCropland	3Upper middle income	3Upper middle income	1281692000
ImpactFootprint	Nemission	3Upper middle income	3Upper middle income	8.39426e-05
PressureFootprint	Nemission	3Upper middle income	3Upper middle income	42879620000
ImpactFootprint	Pemission	3Upper middle income	3Upper middle income	0.00102198
PressureFootprint	Pemission	3Upper middle income	3Upper middle income	8060211000
ImpactFootprint	LandOccupationForest	3Upper middle income	3Upper middle income	0.313119
PressureFootprint	LandOccupationForest	3Upper middle income	3Upper middle income	1773606
ImpactFootprint	LandOccupationPasture	3Upper middle income	3Upper middle income	0.000224146
PressureFootprint	LandOccupationPasture	3Upper middle income	3Upper middle income	894896
ImpactFootprint	WaterDemand	3Upper middle income	3Upper middle income	0.0343101
PressureFootprint	WaterDemand	3Upper middle income	3Upper middle income	1667928000000

## Sheet: Income Region Definitions
Country Name	Region Code	Region Name
Afghanistan	2	Low Income
Albania	4	Upper middle income
Algeria	4	Upper middle income
Andorra	1	High Income
Angola	3	Lower middle income
Antigua	4	Upper middle income
Argentina	4	Upper middle income
Armenia	3	Lower middle income
Aruba	1	High Income
Australia	1	High Income
Austria	1	High Income
Azerbaijan	4	Upper middle income
Bahamas	1	High Income
Bahrain	1	High Income
Bangladesh	2	Low Income
Barbados	1	High Income
Belarus	4	Upper middle income
Belgium	1	High Income
Belize	3	Lower middle income
Benin	2	Low Income
Bermuda	1	High Income
Bhutan	3	Lower middle income
Bolivia	3	Lower middle income
Bosnia and Herzegovina	4	Upper middle income
Botswana	4	Upper middle income
Brazil	4	Upper middle income
British Virgin Islands	1	High Income
Brunei	1	High Income
Bulgaria	4	Upper middle income
Burkina Faso	2	Low Income
Burundi	2	Low Income
Cambodia	2	Low Income
Cameroon	3	Lower middle income
Canada	1	High Income
Cape Verde	3	Lower middle income
Cayman Islands	1	High Income
Central African Republic	2	Low Income
Chad	2	Low Income
Chile	4	Upper middle income
China	4	Upper middle income
Colombia	4	Upper middle income
Congo	3	Lower middle income
Costa Rica	4	Upper middle income
Croatia	1	High Income
Cuba	4	Upper middle income
Cyprus	1	High Income
Czech Republic	1	High Income
Cote dIvoire	3	Lower middle income
North Korea	2	Low Income
DR Congo	2	Low Income
Denmark	1	High Income
Djibouti	3	Lower middle income
Dominican Republic	4	Upper middle income
Ecuador	3	Lower middle income
Egypt	3	Lower middle income
El Salvador	3	Lower middle income
Eritrea	2	Low Income
Estonia	1	High Income
Ethiopia	2	Low Income
Fiji	4	Upper middle income
Finland	1	High Income
France	1	High Income
French Polynesia	1	High Income
Gabon	4	Upper middle income
Gambia	2	Low Income
Georgia	3	Lower middle income
Germany	1	High Income
Ghana	2	Low Income
Greece	1	High Income
Greenland	1	High Income
Guatemala	3	Lower middle income
Guinea	2	Low Income
Guyana	3	Lower middle income
Haiti	2	Low Income
Honduras	3	Lower middle income
Hong Kong	1	High Income
Hungary	1	High Income
Iceland	1	High Income
India	3	Lower middle income
Indonesia	3	Lower middle income
Iran	4	Upper middle income
Iraq	3	Lower middle income
Ireland	1	High Income
Israel	1	High Income
Italy	1	High Income
Jamaica	4	Upper middle income
Japan	1	High Income
Jordan	3	Lower middle income
Kazakhstan	4	Upper middle income
Kenya	2	Low Income
Kuwait	1	High Income
Kyrgyzstan	2	Low Income
Laos	2	Low Income
Latvia	1	High Income
Lebanon	4	Upper middle income
Lesotho	3	Lower middle income
Liberia	2	Low Income
Libya	4	Upper middle income
Liechtenstein	1	High Income
Lithuania	4	Upper middle income
Luxembourg	1	High Income
Macao SAR	1	High Income
Madagascar	2	Low Income
Malawi	2	Low Income
Malaysia	4	Upper middle income
Maldives	3	Lower middle income
Mali	2	Low Income
Malta	1	High Income
Mauritania	2	Low Income
Mauritius	4	Upper middle income
Mexico	4	Upper middle income
Monaco	1	High Income
Mongolia	3	Lower middle income
Montenegro	4	Upper middle income
Morocco	3	Lower middle income
Mozambique	2	Low Income
Myanmar	2	Low Income
Namibia	4	Upper middle income
Nepal	2	Low Income
Netherlands	1	High Income
Netherlands Antilles	1	High Income
New Caledonia	1	High Income
New Zealand	1	High Income
Nicaragua	3	Lower middle income
Niger	2	Low Income
Nigeria	3	Lower middle income
Norway	1	High Income
Gaza Strip	3	Lower middle income
Oman	1	High Income
Pakistan	3	Lower middle income
Panama	4	Upper middle income
Papua New Guinea	3	Lower middle income
Paraguay	3	Lower middle income
Peru	4	Upper middle income
Philippines	3	Lower middle income
Poland	1	High Income
Portugal	1	High Income
Qatar	1	High Income
South Korea	1	High Income
Moldova	3	Lower middle income
Romania	4	Upper middle income
Russia	4	Upper middle income
Rwanda	2	Low Income
Samoa	3	Lower middle income
San Marino	1	High Income
Sao Tome and Principe	3	Lower middle income
Saudi Arabia	1	High Income
Senegal	3	Lower middle income
Serbia	4	Upper middle income
Seychelles	4	Upper middle income
Sierra Leone	2	Low Income
Singapore	1	High Income
Slovakia	1	High Income
Slovenia	1	High Income
Somalia	2	Low Income
South Africa	4	Upper middle income
South Sudan	2	Low Income
Spain	1	High Income
Sri Lanka	3	Lower middle income
Sudan	2	Low Income
Suriname	4	Upper middle income
Swaziland	3	Lower middle income
Sweden	1	High Income
Switzerland	1	High Income
Syria	3	Lower middle income
Taiwan	1	High Income
Tajikistan	2	Low Income
Thailand	3	Lower middle income
TFYR Macedonia	4	Upper middle income
Togo	2	Low Income
Trinidad and Tobago	1	High Income
Tunisia	3	Lower middle income
Turkey	4	Upper middle income
Turkmenistan	3	Lower middle income
Former USSR	4	Upper middle income
Uganda	2	Low Income
Ukraine	3	Lower middle income
UAE	1	High Income
UK	1	High Income
Tanzania	2	Low Income
USA	1	High Income
Uruguay	4	Upper middle income
Uzbekistan	3	Lower middle income
Vanuatu	3	Lower middle income
Venezuela	4	Upper middle income
Viet Nam	3	Lower middle income
Yemen	3	Lower middle income
Zambia	2	Low Income
Zimbabwe	2	Low Income
Rest of World	-1	Omitted
