# Supplementary material for: Resource footprints and their ecosystem consequences
Source: Sci Rep. 2017 Jan 23;7:40743. doi: 10.1038/srep40743 (PMC5256307; doi:10.1038/srep40743)
Supplement: Supplementary Dataset 2 [file srep40743-s3.xls]

## Sheet: Total_ImpactFootprint
Unit: PDF		AFG	ALB	DZA	AND	AGO	ATG	ARG	ARM	ABW	AUS	AUT	AZE	BHS	BHR	BGD	BRB	BLR	BEL	BLZ	BEN	BMU	BTN	BOL	BIH	BWA	BRA	VGB	BRN	BGR	BFA	BDI	KHM	CMR	CAN	CPV	CYM	CAF	TCD	CHL	CHN	COL	COG	CRI	HRV	CUB	CYP	CZE	CIV
		Afghanistan	Albania	Algeria	Andorra	Angola	Antigua	Argentina	Armenia	Aruba	Australia	Austria	Azerbaijan	Bahamas	Bahrain	Bangladesh	Barbados	Belarus	Belgium	Belize	Benin	Bermuda	Bhutan	Bolivia	Bosnia and Herzegovina	Botswana	Brazil	British Virgin Islands	Brunei	Bulgaria	Burkina Faso	Burundi	Cambodia	Cameroon	Canada	Cape Verde	Cayman Islands	Central African Republic	Chad	Chile	China	Colombia	Congo	Costa Rica	Croatia	Cuba	Cyprus	Czech Republic	Cote dIvoire
AFG	Afghanistan	0.000664415	8.34435e-08	2.94547e-07	2.05774e-08	6.95713e-08	1.471e-08	2.63039e-07	4.32227e-08	2.90225e-08	8.20352e-07	6.72569e-07	6.7292e-08	1.82525e-08	7.69868e-08	3.93083e-07	1.70456e-08	5.98257e-09	4.8311e-06	1.32941e-08	3.10018e-08	3.08739e-08	7.1812e-08	3.47816e-08	3.64411e-08	3.34293e-08	7.89708e-07	1.5682e-08	2.49315e-08	1.13731e-07	9.46434e-08	4.36343e-08	3.69239e-08	3.74408e-08	9.2355e-07	3.0868e-08	1.73684e-08	2.40616e-08	2.82555e-08	1.74531e-07	7.16797e-06	2.63396e-07	4.52735e-08	5.73969e-08	9.3848e-08	4.40927e-08	5.6389e-08	4.65444e-07	3.02654e-08
ALB	Albania	4.74397e-08	0.000179623	7.44653e-08	1.46758e-08	3.67149e-08	9.97896e-09	1.13511e-07	2.63172e-08	2.14922e-08	2.08149e-07	7.08957e-07	3.36373e-08	1.19457e-08	2.04428e-08	3.12506e-08	1.14269e-08	4.1362e-09	2.18262e-07	9.28828e-09	2.13137e-08	2.12243e-08	5.06028e-08	2.35745e-08	3.25786e-08	2.01324e-08	2.52611e-07	1.09346e-08	1.43622e-08	1.19987e-07	7.2315e-08	2.88311e-08	2.20506e-08	3.74185e-08	2.18925e-07	2.09345e-08	1.20544e-08	1.62448e-08	1.9654e-08	6.78145e-08	1.05303e-06	8.22126e-08	2.37862e-08	2.2318e-08	9.90817e-08	3.21448e-08	4.89362e-08	4.88475e-07	1.4964e-08
DZA	Algeria	5.94126e-08	1.97118e-07	0.0024894	6.49359e-08	2.90208e-07	1.62731e-08	2.16509e-06	6.90586e-08	4.43807e-08	3.17693e-06	6.90653e-06	1.14139e-07	6.79993e-08	1.30565e-07	2.1344e-07	4.57095e-08	4.16925e-09	1.50583e-05	1.5992e-08	8.04655e-08	3.69441e-08	5.37085e-08	1.33202e-07	1.56969e-07	7.05941e-08	4.68651e-05	1.41316e-08	4.71521e-08	5.91715e-07	1.78447e-07	3.83058e-08	7.67852e-08	2.29416e-07	1.01703e-05	3.73083e-08	2.49642e-08	2.72185e-08	5.1918e-08	1.23451e-06	2.45697e-05	1.42352e-06	9.46741e-08	2.17086e-07	6.94775e-07	4.23867e-07	3.53565e-07	3.2076e-06	1.51329e-07
AND	Andorra	3.4248e-12	4.58536e-12	9.0567e-12	1.12711e-08	4.0854e-12	1.18357e-12	1.12718e-11	2.76941e-12	2.41077e-12	2.10524e-11	9.54573e-12	3.23846e-12	1.41775e-12	2.05953e-12	3.48933e-12	1.37277e-12	4.25379e-13	8.08929e-12	1.0972e-12	2.47948e-12	2.65933e-12	6.19193e-12	2.59831e-12	2.03408e-12	2.32441e-12	1.60921e-11	1.30701e-12	1.66578e-12	2.88527e-12	8.16491e-12	3.7423e-12	2.47853e-12	2.12393e-12	8.65812e-12	2.46347e-12	1.52356e-12	1.87363e-12	2.11928e-12	7.13162e-12	5.96281e-11	6.9855e-12	2.61056e-12	5.71187e-12	2.6162e-12	4.48194e-12	2.40741e-12	6.97959e-12	1.68646e-12
AGO	Angola	2.87102e-07	4.3046e-07	1.18904e-06	1.42198e-07	0.00774584	8.97487e-08	3.25795e-06	2.03491e-07	1.93011e-07	8.57144e-06	2.78258e-06	2.92814e-07	1.80006e-07	2.50608e-07	9.1044e-07	1.3251e-07	3.33641e-08	1.15767e-05	8.57217e-08	1.95501e-07	1.88227e-07	4.23581e-07	4.61498e-07	1.88807e-07	2.19896e-07	2.10462e-05	9.06654e-08	1.6959e-07	4.97195e-07	6.44056e-07	2.50837e-07	3.43229e-07	2.49744e-07	1.28102e-05	1.8179e-07	1.10805e-07	1.36625e-07	1.67709e-07	1.40826e-05	0.000642791	2.83233e-06	2.29013e-07	4.10673e-07	4.74877e-07	5.65334e-07	3.32575e-07	1.72022e-06	1.79191e-07
ATG	Antigua	6.02263e-08	8.682e-08	6.56701e-08	2.9673e-08	6.17042e-08	8.95629e-05	1.80384e-07	4.58615e-08	1.3974e-07	3.16403e-07	1.59099e-07	5.25803e-08	3.30186e-08	3.50036e-08	6.57493e-08	4.31069e-08	7.92653e-09	1.12855e-07	3.5713e-08	4.29139e-08	4.32644e-08	9.98827e-08	4.88955e-08	3.64667e-08	4.30298e-08	2.33944e-07	2.41331e-07	2.98446e-08	5.14664e-08	1.40416e-07	6.18124e-08	4.27558e-08	3.90199e-08	2.08344e-07	4.11532e-08	2.68081e-08	3.43411e-08	3.68816e-08	1.0311e-07	1.24749e-06	1.22236e-07	4.37794e-08	4.18147e-08	5.40294e-08	7.975e-08	3.5252e-08	1.10506e-07	2.88121e-08
ARG	Argentina	6.16226e-07	9.90808e-07	1.28259e-05	3.4096e-07	7.89396e-06	1.94561e-07	0.00831583	5.90922e-07	6.41929e-07	3.89687e-05	3.24376e-05	1.02006e-06	3.68249e-07	1.31758e-06	4.23509e-06	8.98236e-07	6.09946e-08	0.000151947	1.93434e-07	4.57078e-07	4.08693e-07	7.87282e-07	8.38832e-05	8.88027e-07	2.66764e-06	0.00466773	1.85327e-07	5.13619e-07	5.8357e-06	1.29619e-06	4.77182e-07	7.3173e-07	8.82343e-07	6.57095e-05	4.46939e-07	3.16649e-07	2.63409e-07	3.50455e-07	0.000532948	0.000598853	0.000128541	8.19214e-07	4.44919e-06	4.51017e-06	8.54212e-06	5.65066e-06	1.85356e-05	6.59272e-07
ARM	Armenia	1.04604e-07	1.06067e-07	1.06755e-07	3.79113e-08	8.88149e-08	2.72005e-08	2.29489e-07	0.000426096	5.17177e-08	5.22418e-07	3.18251e-07	1.10051e-07	3.23305e-08	4.70074e-08	8.3582e-08	3.13937e-08	9.14391e-09	8.66146e-07	2.47443e-08	5.45929e-08	5.74268e-08	1.20266e-07	5.80544e-08	4.93514e-08	5.39804e-08	3.88327e-07	3.24189e-08	3.75795e-08	1.3009e-07	1.62595e-07	7.99598e-08	5.56401e-08	5.26953e-08	9.60538e-07	5.51619e-08	3.26763e-08	4.24851e-08	4.98708e-08	1.44531e-07	2.96243e-06	2.03392e-07	6.0118e-08	4.43845e-08	7.16595e-08	5.07269e-08	4.88765e-08	2.23002e-07	3.67695e-08
ABW	Aruba	6.64752e-08	7.24149e-08	6.44972e-08	3.47006e-08	6.94697e-08	2.71644e-08	2.55127e-07	4.7536e-08	7.34006e-05	5.43445e-07	1.26956e-07	5.43537e-08	3.44468e-08	4.00885e-08	6.62186e-08	3.15233e-08	7.68391e-09	1.7078e-07	2.4859e-08	4.39866e-08	4.65471e-08	8.35722e-08	5.83383e-08	4.13528e-08	5.00119e-08	2.60339e-06	2.89679e-08	3.38348e-08	7.0924e-08	1.16194e-07	6.70164e-08	5.58315e-08	4.37831e-08	3.31908e-07	4.52052e-08	3.12386e-08	3.86638e-08	3.95293e-08	1.40751e-07	1.22067e-06	6.52173e-07	4.74521e-08	4.65778e-08	4.7993e-08	8.11385e-08	4.02218e-08	9.59828e-08	3.16024e-08
AUS	Australia	3.07214e-05	1.29498e-05	0.000132268	6.10629e-06	5.44404e-05	4.29273e-06	0.000255615	1.53335e-05	9.06484e-06	0.143161	0.000259825	2.1988e-05	5.33644e-06	0.000119813	0.000190704	1.16236e-05	1.12536e-06	0.000720065	3.96636e-06	7.90988e-06	8.91466e-06	1.63792e-05	1.64573e-05	1.09435e-05	2.44851e-05	0.000549595	4.49361e-06	6.77561e-05	3.63052e-05	2.19575e-05	8.87255e-06	9.73943e-05	1.32767e-05	0.00145489	7.84663e-06	5.16524e-06	5.53502e-06	7.21961e-06	0.000186999	0.0194229	0.000165286	1.38839e-05	1.90555e-05	3.78717e-05	2.66246e-05	6.54586e-05	0.000138011	1.08099e-05
AUT	Austria	7.41534e-08	3.2754e-07	1.0203e-06	2.36871e-08	1.19018e-07	7.09892e-09	1.31031e-06	7.1203e-08	2.08234e-08	4.13012e-06	0.000532391	1.43068e-07	1.9586e-08	1.53493e-07	1.6711e-07	1.77637e-08	1.51742e-09	4.56918e-06	6.57593e-09	2.37466e-08	2.87135e-08	9.21453e-08	6.74372e-08	1.12442e-06	6.07419e-08	5.14707e-06	8.82245e-09	3.02282e-08	1.68427e-06	6.09757e-08	1.41151e-08	3.56544e-08	7.39206e-08	4.00198e-06	1.71151e-08	9.2345e-09	8.55839e-09	1.64889e-08	7.96885e-07	2.17898e-05	1.13346e-06	4.00941e-08	9.91098e-08	5.82281e-06	1.63654e-07	3.52537e-07	1.35372e-05	5.17188e-08
AZE	Azerbaijan	1.65371e-06	1.33084e-07	3.35711e-07	3.91232e-08	1.05572e-07	2.60842e-08	4.75081e-07	1.22396e-07	5.18499e-08	9.34511e-07	3.17868e-06	0.000685167	3.53532e-08	6.85498e-08	1.05733e-07	3.18241e-08	1.06172e-08	1.08314e-06	2.38456e-08	5.47609e-08	5.58967e-08	1.15676e-07	6.6033e-08	9.29958e-08	5.48937e-08	1.29898e-06	4.95133e-08	4.02022e-08	2.69993e-07	1.60931e-07	7.31026e-08	5.7923e-08	6.58231e-08	1.27566e-06	5.32762e-08	3.11711e-08	4.01546e-08	4.89252e-08	2.82454e-07	8.13553e-06	4.17935e-07	6.81479e-08	5.99135e-08	2.74881e-07	8.4586e-08	9.71196e-08	2.12705e-06	4.50423e-08
BHS	Bahamas	1.5644e-08	2.10424e-08	2.27529e-08	8.11198e-09	1.84916e-08	2.03788e-08	1.00402e-07	1.34862e-08	2.17911e-08	1.87546e-07	8.62318e-08	1.46444e-08	0.000100674	9.79748e-09	1.67854e-08	1.08009e-08	2.05486e-09	6.48781e-08	6.64951e-09	1.12132e-08	1.88486e-08	2.40756e-08	1.46461e-08	1.07111e-08	1.18102e-08	1.91513e-07	2.46902e-08	7.80585e-09	1.84348e-08	3.41265e-08	1.63816e-08	1.15093e-08	1.11797e-08	6.48887e-07	1.23022e-08	2.31125e-08	8.8001e-09	9.84999e-09	3.72977e-08	4.68067e-07	4.34692e-08	1.20524e-08	1.4699e-08	2.46783e-08	2.12784e-07	1.41441e-08	1.22753e-07	7.57436e-09
BHR	Bahrain	1.72583e-08	1.64967e-08	2.39785e-07	5.59324e-09	2.16626e-08	3.96498e-09	1.21493e-07	9.33307e-09	7.66051e-09	1.29281e-06	1.41072e-07	1.86561e-08	5.94429e-09	0.000111844	7.75396e-08	8.01795e-09	1.40201e-09	2.30763e-07	3.63963e-09	1.04098e-08	8.56672e-09	1.6941e-08	1.09815e-08	9.16338e-09	1.34753e-08	3.09213e-07	4.18903e-09	1.24739e-08	2.28301e-08	2.53381e-08	1.09495e-08	1.71499e-08	1.17749e-08	4.82076e-07	7.52913e-09	4.76774e-09	5.86386e-09	7.13234e-09	5.83588e-08	5.63325e-06	9.95685e-08	1.14002e-08	1.3656e-08	2.36989e-08	1.48736e-08	3.15268e-08	7.13774e-08	8.26168e-09
BGD	Bangladesh	1.21683e-07	1.02103e-07	4.99888e-07	3.58912e-08	2.1497e-07	2.1066e-08	1.35928e-06	6.95294e-08	5.36277e-08	4.16413e-06	7.86295e-06	1.08454e-07	3.40677e-08	2.03628e-07	0.00252662	3.42662e-08	7.16684e-09	1.19557e-05	1.86646e-08	6.78609e-08	5.00824e-08	9.44929e-08	9.26198e-08	1.04074e-07	8.60256e-08	6.68281e-06	2.12405e-08	1.3586e-07	7.94817e-07	1.29543e-07	4.73543e-08	1.67619e-07	1.59983e-07	2.18885e-05	4.05993e-08	2.68931e-08	3.01795e-08	4.08461e-08	9.80007e-07	0.000201702	1.0652e-06	9.93815e-08	1.68565e-07	5.1509e-07	3.84612e-07	4.62521e-07	2.22668e-06	9.34981e-08
BRB	Barbados	2.66933e-08	3.75014e-08	4.42406e-08	1.28607e-08	2.99535e-08	2.05149e-07	8.77618e-08	2.06801e-08	4.30191e-08	2.58958e-07	6.08529e-08	2.47997e-08	5.20125e-08	1.58167e-08	2.83339e-08	9.16429e-05	3.15235e-09	5.51692e-08	4.77712e-08	1.90839e-08	1.51666e-07	4.60632e-08	2.54646e-08	1.55104e-08	1.89567e-08	5.20479e-07	2.07434e-07	1.29538e-08	2.05165e-08	6.43823e-08	2.77618e-08	1.88595e-08	1.7309e-08	7.92139e-07	1.89074e-08	1.55345e-07	1.45709e-08	1.66223e-08	4.42026e-08	5.4739e-07	5.73966e-08	2.01308e-08	2.39926e-08	1.85148e-08	2.17e-08	1.59005e-08	4.2999e-08	1.45767e-08
BLR	Belarus	1.52915e-07	1.681e-07	4.77471e-07	4.80447e-08	1.7184e-07	2.97488e-08	8.78912e-07	2.13938e-07	4.55948e-08	1.38347e-06	4.1931e-06	6.46845e-07	5.04484e-08	9.14255e-08	1.97052e-07	4.12961e-08	6.47937e-07	2.56111e-06	2.89235e-08	6.07032e-08	7.73901e-08	7.53457e-08	1.11772e-07	1.353e-07	9.62869e-08	3.17697e-06	4.29154e-08	5.44785e-08	1.06854e-06	1.49998e-07	8.53216e-08	8.26018e-08	9.49592e-08	2.19933e-06	5.16765e-08	3.81443e-08	4.42291e-08	4.87832e-08	4.6001e-07	2.49059e-05	5.57718e-07	7.61759e-08	1.1202e-07	5.86939e-07	1.84392e-07	1.82126e-07	4.10297e-06	6.54245e-08
BEL	Belgium	6.79345e-08	9.38985e-08	1.62587e-06	2.93185e-08	4.19617e-07	7.36687e-09	1.47596e-06	1.1221e-07	3.66724e-08	2.67534e-06	5.03072e-06	1.1095e-07	1.55987e-08	1.65761e-07	2.36929e-07	2.32518e-08	1.33353e-09	0.000231242	7.27346e-09	6.38003e-08	2.13463e-08	1.91395e-08	6.91143e-08	1.4084e-07	7.69794e-08	5.07454e-06	7.70212e-09	3.35168e-08	6.61232e-07	1.4151e-07	4.91426e-08	4.78838e-08	2.89441e-07	4.17062e-06	3.19096e-08	1.16917e-08	2.05272e-08	2.50711e-08	8.73475e-07	2.46327e-05	1.03929e-06	1.15592e-07	1.7472e-07	6.91139e-07	2.39025e-07	3.94864e-07	2.8332e-06	1.745e-07
BLZ	Belize	1.08581e-07	1.64626e-07	1.19774e-07	5.50212e-08	1.24598e-07	7.12839e-08	2.94772e-07	8.59798e-08	7.67593e-08	6.08786e-07	5.85135e-07	9.53792e-08	5.78246e-08	6.56216e-08	1.15969e-07	5.18586e-07	1.43756e-08	2.13399e-07	0.000103359	7.72511e-08	8.50508e-08	1.78367e-07	8.7414e-08	6.65875e-08	7.73716e-08	4.97314e-07	7.18142e-08	5.23677e-08	9.06151e-08	2.4688e-07	1.17175e-07	7.97484e-08	7.03933e-08	5.09689e-06	7.86975e-08	2.87488e-07	6.14349e-08	6.62615e-08	1.86034e-07	2.27782e-06	2.78872e-07	8.35134e-08	1.37074e-07	9.44859e-08	3.38748e-07	6.67203e-08	1.55803e-07	4.9235e-08
BEN	Benin	2.22156e-06	2.5284e-07	2.11824e-07	6.82806e-08	3.64614e-07	4.56933e-08	4.38456e-07	1.05571e-07	9.82881e-08	1.00769e-06	4.94978e-07	1.29554e-07	6.74973e-08	9.16575e-08	7.48933e-07	5.34231e-08	1.90799e-08	1.5018e-06	4.1797e-08	0.000807484	9.69598e-08	2.4293e-07	1.09663e-07	8.23786e-08	1.34484e-07	4.08726e-06	4.81184e-08	7.36449e-08	1.31419e-07	1.10533e-06	1.39803e-07	1.14475e-07	1.6385e-07	6.29443e-07	9.68188e-08	5.54247e-08	1.42146e-07	1.24237e-07	2.92723e-07	9.03337e-06	1.20937e-05	5.74191e-07	8.53518e-08	2.00406e-07	1.1212e-07	9.20211e-08	5.31653e-07	3.46696e-07
BMU	Bermuda	1.74637e-08	2.35742e-08	1.64361e-08	9.21715e-09	1.87234e-08	7.3011e-09	5.56689e-08	1.36727e-08	1.11152e-08	1.10754e-07	3.12773e-08	1.60335e-08	1.78943e-08	1.03817e-08	1.80362e-08	1.00768e-08	2.21665e-09	2.94832e-08	6.47658e-09	1.199e-08	0.000106211	2.19913e-08	1.50642e-08	1.13839e-08	1.38951e-08	6.41749e-08	7.47759e-09	8.95039e-09	1.38744e-08	3.14061e-08	1.76596e-08	1.25284e-08	1.18404e-08	2.71161e-07	1.20004e-08	8.07448e-09	9.94985e-09	1.085e-08	3.2299e-08	2.93139e-07	4.61412e-08	1.28162e-08	2.81968e-08	2.82677e-08	4.52205e-08	1.078e-08	2.58402e-08	8.64839e-09
BTN	Bhutan	1.62494e-07	2.38311e-07	1.64545e-07	7.92833e-08	1.7282e-07	5.62667e-08	5.38741e-07	1.24023e-07	1.02779e-07	9.1069e-07	2.8245e-07	1.45326e-07	6.85461e-08	1.08803e-07	3.44307e-07	6.60257e-08	1.98854e-08	2.35588e-07	5.22623e-08	1.08475e-07	1.1805e-07	0.000242133	1.32833e-07	9.81676e-08	1.18456e-07	6.31692e-07	6.00621e-08	7.79971e-08	1.76207e-07	3.39801e-07	1.72049e-07	1.13053e-07	1.04423e-07	4.79231e-07	1.14516e-07	6.71971e-08	8.99295e-08	9.40654e-08	2.9639e-07	2.86349e-06	3.91066e-07	1.2627e-07	8.8419e-08	1.14934e-07	1.70955e-07	9.36344e-08	2.24323e-07	7.80902e-08
BOL	Bolivia	7.45677e-07	1.25837e-06	2.30287e-06	3.74478e-07	1.46813e-06	2.83654e-07	0.000210017	5.97851e-07	6.80236e-07	1.96297e-05	1.43295e-05	7.98666e-07	6.38715e-07	6.94259e-07	1.11554e-06	5.35577e-07	7.538e-08	2.67189e-05	2.65519e-07	5.25687e-07	5.88095e-07	1.06799e-06	0.00599326	6.20672e-07	7.04905e-07	0.000255254	2.7172e-07	3.98314e-07	1.56902e-06	1.68231e-06	7.28394e-07	5.91864e-07	6.39432e-07	0.000148172	5.66157e-07	3.39611e-07	3.91251e-07	4.47587e-07	0.000193994	0.000116206	0.000598344	6.16457e-07	2.6449e-06	1.65767e-06	1.56252e-06	1.50978e-06	1.57091e-05	4.41405e-07
BIH	Bosnia and Herzegovina	4.64375e-08	1.12709e-07	1.61883e-07	2.13947e-08	6.20649e-08	1.60024e-08	2.44858e-07	3.91114e-08	3.23091e-08	5.32086e-07	4.75682e-06	5.27101e-08	1.84701e-08	3.65009e-08	5.27768e-08	2.63105e-08	5.15521e-09	9.28227e-07	1.31298e-08	3.32613e-08	3.1854e-08	7.28963e-08	3.46987e-08	0.0003757	3.09077e-08	5.62863e-07	1.57417e-08	2.22945e-08	2.21171e-07	1.13531e-07	4.27308e-08	3.29062e-08	3.75492e-08	6.48033e-07	3.09316e-08	1.75482e-08	2.32182e-08	2.89935e-08	1.34648e-07	2.8147e-06	1.56595e-07	3.637e-08	3.22111e-08	1.99287e-05	5.11445e-08	6.87359e-08	8.64635e-07	2.59068e-08
BWA	Botswana	2.69064e-08	3.73051e-08	2.76517e-08	1.37337e-08	4.49761e-08	1.0018e-08	9.72146e-08	2.1004e-08	1.78691e-08	1.93312e-07	8.98193e-08	2.5069e-08	1.20062e-08	1.70412e-08	2.75491e-08	1.15303e-08	3.51264e-09	1.00529e-07	9.09881e-09	1.82976e-08	1.96814e-08	3.99857e-08	2.23902e-08	1.66945e-08	0.000323619	1.32059e-07	1.05109e-08	1.32185e-08	2.44333e-08	5.82779e-08	2.83444e-08	1.89987e-08	1.81048e-08	1.71217e-07	1.93128e-08	1.17107e-08	1.51526e-08	1.73209e-08	5.29772e-08	6.60233e-07	6.05094e-08	2.09626e-08	1.50979e-08	2.29571e-08	1.84158e-08	2.19679e-08	6.91025e-08	1.27101e-08
BRA	Brazil	3.563e-06	8.50833e-06	7.23475e-05	2.98794e-06	0.000257324	3.5765e-06	0.00305766	3.6653e-06	2.23918e-05	0.000374471	0.000390425	8.90608e-06	6.93617e-06	1.43162e-05	1.9172e-05	2.05022e-05	1.74433e-07	0.000742629	3.6542e-06	6.3142e-06	5.7946e-06	2.34533e-06	0.000182625	9.75746e-06	1.10703e-05	0.212162	3.2046e-06	3.17293e-06	4.7087e-05	6.31877e-06	1.8105e-06	4.61827e-06	9.31559e-06	0.00180079	5.19771e-06	3.71482e-06	1.05354e-06	1.51714e-06	0.000651862	0.00344905	0.000429925	5.34331e-06	8.37775e-05	6.15971e-05	9.61025e-05	3.85324e-05	0.000233755	7.28658e-06
VGB	British Virgin Islands	9.16232e-08	1.20944e-07	8.95406e-08	4.29459e-08	9.74292e-08	7.10423e-08	2.7084e-07	3.86028e-07	5.86617e-08	5.96095e-07	1.7398e-07	1.84834e-07	3.66166e-08	4.97101e-08	9.2976e-08	3.72407e-08	1.07995e-08	1.56896e-07	2.91538e-08	6.18098e-08	6.33675e-08	1.33535e-07	6.66205e-08	5.24705e-08	6.62014e-08	2.17911e-06	6.27959e-05	4.14053e-08	1.08898e-07	1.83027e-07	8.82605e-08	6.17291e-08	5.75308e-08	3.9001e-07	5.98362e-08	3.70533e-08	4.81331e-08	5.40492e-08	1.54266e-07	1.4729e-06	1.96522e-07	6.57677e-08	6.14558e-08	1.26474e-07	1.0389e-07	5.02682e-08	1.27304e-07	4.22714e-08
BRN	Brunei	2.30345e-08	2.32093e-08	3.65411e-08	8.05276e-09	2.20864e-08	6.00878e-09	1.25754e-07	1.20463e-08	1.11535e-08	3.09702e-06	8.57259e-08	1.64842e-08	8.0785e-09	1.66339e-08	7.04379e-08	8.1953e-09	2.22078e-09	9.50073e-08	5.54564e-09	1.22293e-08	1.25425e-08	2.66343e-08	1.65541e-08	1.05722e-08	1.29343e-08	2.68547e-07	6.16334e-09	7.53611e-05	1.92739e-08	3.58544e-08	1.55145e-08	3.86016e-08	1.30618e-08	4.11719e-07	1.13884e-08	7.11103e-09	9.06178e-09	1.02048e-08	7.20817e-08	8.03711e-06	8.97625e-08	1.29809e-08	1.88442e-08	1.9583e-08	1.72853e-08	1.85563e-08	5.76881e-08	9.40778e-09
BGR	Bulgaria	2.37902e-07	2.20241e-06	1.26551e-06	1.71135e-08	1.20481e-07	6.87314e-09	7.82609e-07	4.10664e-07	1.81521e-08	3.2598e-06	6.07516e-06	5.37299e-07	1.86215e-08	7.3273e-08	1.02935e-07	2.49983e-08	2.75467e-09	3.273e-06	6.44037e-09	2.56835e-08	1.81188e-08	2.95905e-08	3.02422e-08	5.5652e-07	3.47586e-08	1.7599e-06	1.33118e-08	1.8934e-08	0.000304766	4.93462e-08	1.75579e-08	2.63719e-08	6.58496e-08	2.46574e-06	1.64229e-08	1.26151e-08	1.0091e-08	1.35155e-08	2.66921e-07	7.83255e-06	3.65965e-07	2.7482e-08	5.48947e-08	9.38083e-07	1.31655e-07	1.07727e-06	2.95665e-06	4.09989e-08
BFA	Burkina Faso	1.2272e-07	2.15371e-07	3.75217e-07	7.11972e-08	1.85996e-07	4.61656e-08	5.88943e-07	1.02152e-07	1.00173e-07	1.80002e-06	1.6558e-06	1.2001e-07	5.55772e-08	9.60929e-08	1.86528e-07	5.53277e-08	1.94405e-08	7.60777e-06	4.22238e-08	2.57044e-07	9.38653e-08	1.96422e-07	1.12124e-07	1.07894e-07	9.0845e-08	1.5729e-06	4.96436e-08	6.85113e-08	2.06057e-07	0.00102601	1.36327e-07	1.03051e-07	1.13186e-07	1.14832e-06	9.62007e-08	5.52322e-08	7.59342e-08	9.31616e-08	4.01684e-07	5.49211e-06	1.26921e-05	1.15296e-07	1.00016e-07	2.51075e-07	1.493e-07	1.21726e-07	7.10921e-07	8.87668e-08
BDI	Burundi	5.04735e-07	8.83666e-07	5.78328e-07	2.36478e-07	5.84918e-07	1.76611e-07	1.74706e-06	3.93743e-07	3.61193e-07	2.65512e-06	5.27501e-06	4.81465e-07	2.16469e-07	3.23295e-07	5.73161e-07	2.05812e-07	5.97159e-08	6.29031e-06	1.63546e-07	3.57382e-07	3.65983e-07	8.65318e-07	3.93987e-07	3.30211e-07	3.61029e-07	2.38135e-06	1.86514e-07	2.47215e-07	4.97501e-07	1.10896e-06	0.00135933	3.60526e-07	3.3548e-07	1.79115e-06	3.49201e-07	2.13858e-07	2.80844e-07	3.1616e-07	9.43567e-07	1.03067e-05	1.06816e-06	3.92739e-07	2.80198e-07	4.74493e-07	3.61972e-07	3.33426e-07	1.56959e-06	2.40663e-07
KHM	Cambodia	3.04551e-07	3.04976e-07	9.99319e-07	1.2688e-07	3.88708e-07	8.7909e-08	2.34052e-06	1.99103e-07	1.97046e-07	8.5671e-06	5.76174e-06	2.7152e-07	1.15135e-07	2.57131e-07	9.41562e-07	1.13252e-07	2.26192e-08	3.65462e-06	8.18388e-08	1.96129e-07	1.95797e-07	4.50752e-07	2.23767e-07	1.82187e-07	1.93066e-07	5.42967e-06	9.23885e-08	6.3567e-07	4.68464e-07	6.00566e-07	2.57561e-07	0.00157226	1.98684e-07	1.2162e-05	1.87144e-07	1.06251e-07	1.40375e-07	1.71197e-07	1.30744e-06	0.000436793	1.71769e-06	2.22013e-07	2.90116e-07	5.38276e-07	3.45246e-07	3.58163e-07	2.25082e-06	1.33442e-07
CMR	Cameroon	5.40573e-07	1.80174e-06	1.09118e-05	4.97199e-07	4.5264e-06	1.40563e-07	8.95046e-06	5.899e-07	4.55574e-07	1.78071e-05	5.90574e-05	1.15582e-06	2.37109e-07	1.09762e-06	2.28812e-06	2.58604e-07	4.6954e-08	9.56729e-05	1.26987e-07	7.60883e-07	3.53841e-07	6.57274e-07	5.64779e-07	1.3408e-06	7.19412e-07	2.54174e-05	1.46257e-07	3.45811e-07	4.51796e-06	1.27103e-06	3.79907e-07	6.27511e-07	0.00416977	5.09398e-05	4.54162e-07	2.01254e-07	6.95704e-06	6.6998e-06	5.18777e-06	0.000965881	5.74061e-06	2.60579e-05	1.0399e-06	6.53441e-06	2.74126e-06	2.62811e-06	2.08717e-05	1.75174e-06
CAN	Canada	5.51225e-07	7.33838e-07	2.02078e-05	2.02221e-07	1.9657e-06	9.12492e-07	2.56595e-05	1.08356e-06	8.02521e-07	0.000102006	4.82653e-05	1.24048e-06	4.07831e-06	1.89206e-06	4.94198e-06	5.36698e-06	9.8331e-09	9.09376e-05	6.20994e-07	2.38299e-07	2.20961e-06	1.65091e-07	4.00454e-06	8.86553e-07	7.69508e-07	0.000256914	2.28201e-07	7.24171e-07	5.36306e-06	5.04315e-07	1.04047e-07	1.17268e-06	9.9386e-07	0.0180128	1.63374e-07	6.13003e-07	6.63569e-08	9.98822e-08	4.53241e-05	0.0019664	0.00013824	5.63323e-07	1.35767e-05	7.5529e-06	2.68341e-05	5.35562e-06	3.20454e-05	7.12429e-07
CPV	Cape Verde	6.19554e-08	9.17553e-08	1.3982e-07	3.14764e-08	9.69208e-08	2.46012e-08	1.81001e-07	4.78498e-08	4.29816e-08	3.33179e-07	9.22528e-08	6.64712e-08	2.93799e-08	3.61413e-08	7.18691e-08	2.75135e-08	8.361e-09	7.81565e-08	2.26703e-08	4.56899e-08	4.66909e-08	9.49943e-08	5.33203e-08	3.80727e-08	4.52063e-08	2.77537e-07	2.73463e-08	3.17507e-08	4.57413e-08	1.36269e-07	6.88588e-08	4.35405e-08	4.22677e-08	1.24254e-07	0.000169434	2.8848e-08	3.72782e-08	3.80781e-08	1.04731e-07	1.04711e-06	1.36415e-07	6.02371e-08	3.51678e-08	4.22668e-08	8.00693e-08	3.59404e-08	8.07106e-08	2.89887e-08
CYM	Cayman Islands	3.2931e-08	4.91806e-08	3.56035e-08	1.73205e-08	3.49516e-08	1.33541e-08	9.85116e-08	2.48875e-08	2.29864e-08	1.92847e-07	6.32723e-08	2.93493e-08	2.14879e-08	1.90216e-08	3.70796e-08	1.57776e-08	4.52473e-09	6.41047e-08	1.27847e-08	2.39716e-08	2.40214e-08	4.97503e-08	2.73813e-08	2.10877e-08	2.36301e-08	3.76716e-07	1.43563e-08	1.68138e-08	2.60924e-08	6.52183e-08	3.3407e-08	2.37314e-08	2.17392e-08	9.7189e-08	2.31615e-08	9.33388e-05	1.91702e-08	2.10721e-08	5.87221e-08	6.0107e-07	6.42157e-08	2.37137e-08	2.00926e-08	2.80276e-08	5.46604e-08	1.99707e-08	4.91133e-08	1.61568e-08
CAF	Central African Republic	2.00057e-06	3.31603e-06	5.21796e-06	1.19521e-06	3.53063e-06	7.1355e-07	9.21288e-06	1.58826e-06	1.50919e-06	1.95495e-05	1.61012e-05	1.84965e-06	8.5007e-07	1.3541e-06	2.31553e-06	8.27584e-07	2.85253e-07	4.5321e-05	6.49947e-07	1.48259e-06	1.49404e-06	3.56235e-06	1.55946e-06	1.47565e-06	1.42214e-06	1.6296e-05	7.53525e-07	1.00082e-06	2.64404e-06	5.13541e-06	2.09638e-06	1.50665e-06	5.48021e-06	1.64485e-05	1.53181e-06	8.42007e-07	0.00671776	8.94027e-06	5.40896e-06	0.000102223	7.4117e-06	4.14077e-05	1.44291e-06	2.77977e-06	2.94795e-06	2.94419e-06	2.60704e-05	1.02526e-06
TCD	Chad	3.22531e-07	6.57543e-07	7.44685e-07	1.67879e-07	5.97303e-07	1.23164e-07	1.43634e-06	2.60372e-07	2.58946e-07	2.7634e-06	4.01598e-06	3.16212e-07	1.76467e-07	2.17823e-07	4.75818e-07	1.44427e-07	5.04885e-08	2.72158e-06	1.11378e-07	2.46033e-07	2.36841e-07	6.00546e-07	2.77003e-07	2.68913e-07	2.05944e-07	4.64243e-06	1.24191e-07	1.62502e-07	5.70863e-07	8.64964e-07	3.33738e-07	2.43949e-07	3.38177e-06	5.08559e-06	2.73007e-07	1.40987e-07	8.28434e-07	0.000595457	7.67261e-07	1.44128e-05	1.59972e-06	2.78042e-07	2.68093e-07	1.67317e-06	2.73696e-07	2.53125e-07	2.38083e-06	1.80709e-07
CHL	Chile	9.94851e-08	1.33099e-07	9.23827e-07	5.98928e-08	3.05173e-07	4.35461e-08	5.28598e-05	7.84123e-08	1.07366e-07	7.2918e-06	3.6674e-06	1.18833e-07	2.18235e-07	2.91292e-07	5.63598e-07	1.24722e-07	4.50702e-09	6.20674e-06	5.21826e-08	5.42279e-08	8.91004e-08	1.19855e-07	1.041e-05	1.16649e-07	1.24422e-07	5.02012e-05	2.87643e-08	6.71494e-08	6.84885e-07	1.54006e-07	6.11737e-08	1.36518e-07	1.09248e-07	4.72535e-05	4.46032e-08	5.32085e-08	4.14629e-08	4.6256e-08	0.00169974	8.86727e-05	4.02772e-05	8.02005e-08	6.86341e-06	6.01926e-07	1.58733e-06	2.77703e-07	1.72207e-06	7.29011e-08
CHN	China	6.74055e-06	7.63031e-06	0.000109605	1.19914e-06	1.59264e-05	5.11337e-07	0.000168293	1.95583e-06	3.80259e-06	0.00090557	0.000269589	1.21349e-05	1.38417e-06	1.5951e-05	0.000113174	3.23062e-06	6.2598e-08	0.000275346	7.61591e-07	4.3746e-06	2.30416e-06	1.46378e-06	1.46742e-05	4.55497e-06	5.50875e-06	0.000453112	3.48864e-07	8.54177e-06	3.93056e-05	3.95204e-06	7.28511e-07	3.23599e-05	1.22761e-05	0.00108221	1.29929e-06	5.83634e-07	4.69322e-07	6.85555e-07	0.000160914	0.333631	0.000174916	5.06175e-06	2.23638e-05	3.62416e-05	5.02542e-05	2.5917e-05	0.000179037	9.85383e-06
COL	Colombia	6.60007e-07	3.10572e-07	1.19532e-06	1.57983e-07	5.3195e-07	1.25465e-07	1.68359e-05	1.7646e-07	3.54913e-06	8.67925e-06	8.99887e-06	4.59747e-07	3.79121e-07	2.37348e-07	4.14393e-07	5.84849e-07	1.98987e-08	1.35818e-05	1.95022e-07	1.32e-07	2.03073e-07	2.36938e-07	8.14416e-06	2.70744e-07	1.83241e-07	7.22325e-05	1.46858e-07	1.25719e-07	8.23905e-07	4.38265e-07	1.91932e-07	1.69038e-07	2.46439e-07	0.000151165	1.36228e-07	2.10818e-07	1.06664e-07	1.13424e-07	9.03267e-05	4.92176e-05	0.0306714	4.18229e-07	3.19068e-05	1.62734e-06	8.54303e-06	4.82104e-07	6.25408e-06	2.84808e-07
COG	Congo	3.32685e-07	5.77993e-07	4.11061e-06	1.8245e-07	8.45568e-07	1.10914e-07	2.70822e-06	2.62967e-07	2.42623e-07	4.15843e-06	5.29176e-06	3.74887e-07	1.49546e-07	2.93346e-07	6.30363e-07	1.35701e-07	4.24175e-08	7.20421e-06	9.98467e-08	2.51855e-07	2.34234e-07	5.46322e-07	2.79993e-07	2.89865e-07	2.57724e-07	1.97523e-05	1.13352e-07	1.69663e-07	7.33296e-07	7.41977e-07	3.12031e-07	2.90337e-07	1.37888e-06	7.29126e-06	3.23416e-07	1.30906e-07	5.35142e-07	2.05226e-07	1.88741e-06	0.000171929	1.64806e-06	0.00148247	3.00758e-07	8.47765e-07	5.28339e-07	4.92233e-07	4.41774e-06	2.00723e-07
CRI	Costa Rica	7.24813e-08	1.74086e-07	1.27732e-06	9.8021e-08	3.88316e-07	3.48036e-08	1.97696e-06	9.72502e-08	3.41404e-07	4.19362e-06	1.75167e-05	2.99894e-07	1.46836e-07	2.02125e-07	2.50138e-07	1.13849e-07	4.93566e-09	2.5873e-05	1.2154e-07	6.17743e-08	7.38982e-08	5.62138e-08	1.98379e-07	2.10512e-07	7.94434e-08	1.14096e-05	3.55091e-08	4.81336e-08	1.11213e-06	1.33941e-07	4.34433e-08	8.13021e-08	1.81422e-07	7.21983e-05	5.90146e-08	1.31669e-07	2.57646e-08	3.23764e-08	4.6197e-06	5.26051e-05	2.21903e-05	7.93188e-08	0.00066341	1.05652e-06	1.61758e-06	4.61668e-07	7.67037e-06	1.06904e-07
HRV	Croatia	2.25661e-08	2.55541e-07	1.67872e-07	8.5342e-09	3.23319e-08	6.61268e-08	2.22785e-07	1.8044e-08	1.05822e-08	1.29361e-06	7.34898e-06	4.57881e-08	2.21007e-08	2.56036e-08	3.12483e-08	6.78173e-09	1.73056e-09	8.63935e-07	4.17968e-09	1.17258e-08	2.68854e-08	2.00364e-08	1.52645e-08	1.27283e-05	1.34011e-08	6.0228e-07	5.57e-09	8.59571e-09	2.83826e-07	3.41927e-08	1.30457e-08	1.24426e-08	1.95275e-08	1.20006e-06	1.00882e-08	6.05653e-09	7.14291e-09	9.42533e-09	1.20119e-07	2.98717e-06	1.35754e-07	1.45635e-08	2.13935e-08	0.000349957	3.93191e-08	7.01945e-08	1.81161e-06	2.64129e-08
CUB	Cuba	6.36267e-08	1.2665e-07	4.00916e-07	7.96046e-08	1.33465e-07	2.97966e-08	3.06398e-06	2.30315e-07	1.6503e-07	9.03005e-06	6.7476e-06	8.10196e-08	4.76723e-08	6.90264e-08	1.38635e-07	1.43915e-07	6.52801e-09	3.35235e-06	1.00578e-07	4.65243e-08	1.06348e-07	8.39111e-08	6.01702e-07	7.41967e-08	4.81242e-08	5.79581e-06	2.02591e-08	3.62382e-08	1.2494e-06	1.32503e-07	5.38786e-08	1.08231e-07	6.9391e-08	2.21157e-05	6.79196e-08	1.75381e-07	2.94103e-08	3.74408e-08	2.40187e-06	0.000213423	2.54983e-06	9.0267e-08	3.32222e-07	7.88745e-07	0.00173321	5.72498e-07	2.88108e-06	4.53719e-08
CYP	Cyprus	1.74364e-08	7.64993e-08	6.38925e-08	6.24867e-09	2.97467e-08	4.40999e-09	6.41215e-08	9.07485e-08	9.19575e-09	2.7402e-07	6.96782e-07	1.95966e-08	5.45045e-09	9.68298e-08	5.61645e-08	6.98287e-09	1.34236e-09	7.30947e-07	3.80351e-09	9.83982e-09	9.71208e-09	2.27109e-08	9.668e-09	2.2268e-08	1.36099e-08	1.9184e-07	4.79086e-09	7.83284e-09	1.772e-07	3.36161e-08	1.30482e-08	1.09424e-08	1.04178e-08	2.15887e-07	1.06342e-08	5.68697e-09	6.71636e-09	8.21091e-09	4.00095e-08	8.663e-07	5.07024e-08	1.06724e-08	1.08966e-08	1.70664e-07	1.71649e-08	0.000158079	7.91242e-07	7.32492e-09
CZE	Czech Republic	7.12071e-08	1.6439e-07	7.27419e-07	2.47318e-08	1.5055e-07	1.12319e-08	1.17221e-06	7.31843e-08	2.79378e-08	1.74913e-06	1.64177e-05	1.87921e-07	2.10077e-08	9.22283e-08	1.81133e-07	2.2583e-08	2.28907e-09	4.69385e-06	1.23362e-08	3.61402e-08	2.63044e-08	3.91832e-08	6.97019e-08	5.52594e-07	5.26043e-08	3.515e-06	3.19987e-08	2.72818e-08	2.34838e-06	9.43523e-08	2.88468e-08	4.00806e-08	8.13195e-08	3.58928e-06	2.54202e-08	1.49405e-08	1.86092e-08	2.45684e-08	5.97701e-07	1.78156e-05	6.49105e-07	5.29952e-08	8.47119e-08	2.34687e-06	2.38081e-07	2.56589e-07	0.000466003	4.93567e-08
CIV	Cote dIvoire	0	0	0	0	0	0	0	0	0	0	0	0	0	0	0	0	0	0	0	0	0	0	0	0	0	0	0	0	0	0	0	0	0	0	0	0	0	0	0	0	0	0	0	0	0	0	0	0
PRK	North Korea	1.06364e-07	1.36974e-07	1.15715e-06	4.3461e-08	1.47204e-07	6.76763e-08	1.06906e-06	6.9718e-08	7.00594e-08	2.5536e-06	8.92776e-07	1.21174e-07	3.62612e-08	8.29242e-08	3.19166e-07	3.94212e-08	9.24512e-09	7.65948e-07	2.65396e-08	1.54093e-07	7.01176e-08	1.61056e-07	3.98913e-07	5.76131e-08	6.99534e-08	3.7345e-05	3.07596e-08	5.43094e-08	3.14597e-07	2.05697e-07	8.35039e-08	6.44177e-07	7.23637e-08	2.72679e-06	7.16501e-08	3.69484e-08	5.1802e-08	5.39165e-08	6.1374e-07	0.0006295	1.34273e-06	7.23626e-08	4.28526e-07	1.76437e-07	7.73774e-07	1.00935e-07	5.11067e-07	5.32785e-08
COD	DR Congo	2.38094e-06	3.7982e-06	7.06312e-06	1.19076e-06	5.38024e-06	8.01737e-07	1.05602e-05	2.0105e-06	1.83353e-06	2.27293e-05	2.72916e-05	2.39583e-06	9.96865e-07	1.8882e-06	2.57149e-06	9.63742e-07	2.89771e-07	0.000266487	7.18182e-07	1.74104e-06	1.69475e-06	4.21851e-06	2.05283e-06	1.8974e-06	2.0701e-06	2.43991e-05	8.26154e-07	1.18946e-06	4.05e-06	6.67067e-06	2.35042e-06	1.7431e-06	4.32339e-06	2.50457e-05	1.84066e-06	9.59408e-07	2.54015e-06	1.62045e-06	6.6607e-06	0.000137876	9.26168e-06	2.15929e-06	1.65989e-06	4.84431e-06	2.16369e-06	5.66564e-06	1.6646e-05	1.3132e-06
DNK	Denmark	4.12139e-08	5.97491e-08	4.06206e-07	1.38229e-08	1.48191e-07	6.35781e-09	9.48507e-07	2.94408e-08	1.95289e-08	3.61513e-06	3.24393e-06	8.93614e-08	1.14189e-08	1.39603e-07	1.61753e-07	2.31172e-08	1.34501e-09	3.11192e-06	8.5997e-09	2.67422e-08	1.94862e-08	2.13128e-08	4.68435e-08	1.32493e-07	3.64328e-08	3.0722e-06	6.62334e-09	2.04109e-08	4.94945e-07	6.88086e-08	1.3794e-08	4.01221e-08	4.76901e-08	3.46863e-06	1.67646e-08	1.6711e-08	7.42668e-09	2.02497e-08	6.32036e-07	1.86316e-05	5.29456e-07	2.79745e-08	7.03245e-08	4.91775e-07	1.06613e-07	2.52591e-07	2.16671e-06	3.06072e-08
DJI	Djibouti	7.34324e-08	1.18907e-07	6.41524e-08	3.57459e-08	7.52281e-08	2.71024e-08	1.73378e-07	5.55124e-08	4.98953e-08	3.18869e-07	1.0132e-07	6.40213e-08	3.10471e-08	4.03591e-08	8.37067e-08	3.0336e-08	9.40855e-09	8.66746e-08	2.46965e-08	5.1732e-08	5.18927e-08	1.24909e-07	5.49381e-08	4.39727e-08	4.78889e-08	2.05301e-07	2.90547e-08	3.6221e-08	5.33842e-08	1.74058e-07	7.61115e-08	5.20418e-08	4.69213e-08	1.40831e-07	5.19967e-08	3.1715e-08	4.23371e-08	4.63973e-08	1.10528e-07	1.18298e-06	1.1295e-07	5.54113e-08	3.9801e-08	4.76032e-08	4.36306e-08	7.7524e-08	9.01155e-08	3.42164e-08
DOM	Dominican Republic	8.41982e-08	1.45004e-07	7.66837e-07	5.67987e-08	2.28929e-07	2.59693e-07	1.38148e-06	8.52767e-08	1.06024e-07	5.46886e-06	7.13188e-06	1.39458e-07	1.72748e-07	1.59556e-07	2.07879e-07	1.88834e-07	8.88772e-09	1.20632e-05	4.45914e-08	6.63612e-08	7.80819e-08	1.01866e-07	1.40213e-07	1.64423e-07	7.77158e-08	5.69096e-06	2.73975e-08	5.26988e-08	6.02479e-07	1.88181e-07	6.72555e-08	8.29231e-08	1.20026e-07	7.75217e-05	5.85596e-08	4.16947e-08	3.74136e-08	4.75038e-08	1.47278e-06	1.9897e-05	3.02719e-06	8.34988e-08	1.7693e-06	9.08452e-07	3.57581e-06	3.11244e-07	2.74618e-06	8.27141e-08
ECU	Ecuador	5.53289e-06	2.0107e-06	2.47423e-06	2.80844e-07	1.00923e-06	1.81231e-07	8.15392e-05	4.12596e-07	2.03334e-06	1.58127e-05	4.81172e-05	1.05702e-06	3.92235e-07	5.26427e-07	9.2163e-07	4.84942e-07	4.9524e-08	4.54512e-05	3.60742e-07	3.32692e-07	4.28576e-07	8.65293e-07	4.56674e-06	8.23216e-07	3.89142e-07	3.34838e-05	2.31763e-07	2.62505e-07	5.85346e-06	1.32721e-06	3.75691e-07	4.46268e-07	4.90619e-07	0.000131161	3.12891e-07	2.62681e-07	3.00294e-07	7.36095e-07	7.79712e-05	0.000181193	0.000841888	4.79346e-07	4.32104e-06	8.82498e-06	1.37394e-05	9.80324e-07	2.31638e-05	3.4605e-07
EGY	Egypt	1.89277e-08	1.4032e-07	1.60652e-06	1.18374e-08	7.70849e-08	5.72597e-09	6.42411e-07	2.47163e-08	1.12847e-08	1.24008e-06	1.92005e-06	5.18578e-08	9.8426e-09	5.39649e-08	1.01447e-07	1.02781e-08	9.94921e-10	1.91958e-06	3.46602e-09	2.45194e-08	1.03999e-08	1.19559e-08	2.46855e-08	5.83988e-08	3.47302e-08	3.30896e-06	3.68846e-09	1.76369e-08	4.1951e-07	3.19029e-08	8.58014e-09	2.16306e-08	7.8241e-08	2.33408e-06	9.87241e-09	5.61024e-09	6.39537e-09	7.33442e-09	2.57719e-07	2.16819e-05	3.20138e-07	1.98288e-08	4.2982e-08	5.35117e-07	9.05397e-08	8.98761e-07	8.07387e-07	2.72968e-08
SLV	El Salvador	1.21651e-07	1.65891e-07	3.33987e-07	5.36959e-08	1.6939e-07	4.37696e-08	6.42614e-07	9.55577e-08	1.08441e-07	1.49623e-06	9.24217e-06	1.2068e-07	1.65871e-07	9.57578e-08	3.41253e-07	1.25198e-07	8.9117e-09	5.22705e-06	2.54389e-07	8.70027e-08	9.27948e-08	2.04122e-07	1.06974e-07	1.15246e-07	8.18507e-08	2.0672e-06	4.24019e-08	6.06091e-08	2.84764e-07	3.23508e-07	1.11152e-07	8.97335e-08	8.66539e-08	1.97071e-05	7.9951e-08	6.14102e-08	6.05321e-08	7.70821e-08	5.64439e-07	9.15972e-06	1.00062e-06	9.50751e-08	2.07313e-05	6.00819e-07	3.82703e-07	1.31599e-07	2.3049e-06	6.70307e-08
ERI	Eritrea	9.86566e-08	1.50191e-07	9.19932e-08	4.8083e-08	9.92682e-08	3.71925e-08	2.91933e-07	7.43325e-08	7.05266e-08	6.86353e-07	1.78153e-07	8.41554e-08	4.61452e-08	5.56278e-08	1.14529e-07	4.28224e-08	1.32313e-08	1.36536e-07	3.54674e-08	6.85076e-08	7.1094e-08	1.58016e-07	8.3622e-08	6.02733e-08	7.07035e-08	3.26363e-07	4.20928e-08	5.03444e-08	7.33043e-08	2.18732e-07	1.02765e-07	6.8731e-08	6.27089e-08	2.21317e-07	6.90432e-08	4.41886e-08	5.81667e-08	6.19773e-08	1.72736e-07	1.76927e-06	2.45947e-07	7.16393e-08	5.5784e-08	6.84218e-08	1.02347e-07	5.63245e-08	1.31432e-07	4.66587e-08
EST	Estonia	7.35606e-08	8.27548e-08	2.08154e-07	3.89305e-08	2.09536e-07	6.15361e-08	5.54928e-07	7.04755e-08	4.30795e-08	1.69195e-06	1.31762e-06	1.28092e-07	1.65861e-07	7.95094e-08	1.08752e-07	3.751e-08	9.07501e-09	1.40095e-06	4.85221e-08	5.44636e-08	5.47356e-08	8.08909e-08	7.44581e-08	7.46996e-08	6.21747e-08	1.40528e-06	4.10616e-08	4.15989e-08	1.99627e-07	1.27392e-07	7.0504e-08	3.57653e-07	6.18918e-08	1.98875e-06	4.97679e-08	3.35585e-08	4.11511e-08	4.4075e-08	3.28662e-07	6.86366e-06	5.48659e-07	5.90273e-08	7.90474e-08	1.97443e-07	8.82025e-08	9.83053e-08	1.14649e-06	4.31069e-08
ETH	Ethiopia	2.12325e-06	4.66316e-06	2.08236e-05	9.47318e-07	2.97365e-06	6.76726e-07	1.08224e-05	1.80089e-06	1.48254e-06	3.32341e-05	9.1169e-05	2.30671e-06	9.72289e-07	1.73507e-06	3.18467e-06	8.46849e-07	1.95093e-07	8.40865e-05	6.2379e-07	1.47961e-06	1.58513e-06	3.47495e-06	1.77641e-06	1.92645e-06	1.47884e-06	3.25316e-05	7.0313e-07	1.15625e-06	6.76485e-06	4.7123e-06	1.86431e-06	1.69838e-06	1.66215e-06	7.6813e-05	1.41609e-06	8.80126e-07	1.08206e-06	1.24682e-06	7.14152e-06	0.000930022	1.08578e-05	1.63603e-06	1.87123e-06	7.15553e-06	2.34703e-06	4.4874e-06	4.96349e-05	1.06337e-06
FJI	Fiji	6.13519e-08	1.004e-07	7.22935e-08	2.93277e-08	7.32958e-08	2.26462e-08	2.13668e-07	5.5335e-08	4.38883e-08	3.83623e-05	2.49535e-07	5.59486e-08	2.77673e-08	4.42483e-08	2.90768e-07	3.07333e-08	9.01445e-09	2.24314e-07	1.94988e-08	4.48562e-08	4.65637e-08	1.05698e-07	4.88558e-08	3.4939e-08	4.23804e-08	3.70891e-07	2.27076e-08	3.38607e-08	5.21993e-08	1.48201e-07	6.22392e-08	5.00902e-08	4.13462e-08	2.10208e-06	4.30557e-08	2.54002e-08	3.34193e-08	3.84349e-08	1.25325e-07	3.74691e-06	1.53555e-07	4.62214e-08	4.02448e-08	4.89417e-08	3.98472e-08	4.72341e-08	1.23527e-07	2.79514e-08
FIN	Finland	9.94925e-08	1.28866e-07	1.486e-06	3.43176e-08	1.82223e-07	1.17809e-08	1.98285e-06	6.59196e-08	3.13388e-08	4.60383e-06	8.89956e-06	1.72891e-07	2.64353e-08	1.72028e-07	2.69727e-07	3.12028e-08	2.3381e-09	5.44975e-06	1.00267e-08	3.52015e-08	2.97481e-08	2.5261e-08	1.05848e-07	1.4937e-07	7.46952e-08	5.87293e-06	1.18584e-08	3.7745e-08	8.17605e-07	7.3683e-08	1.82704e-08	8.65153e-08	1.22523e-07	9.48683e-06	2.13785e-08	1.43455e-08	1.38936e-08	1.87091e-08	1.15054e-06	4.99369e-05	1.72262e-06	7.62048e-08	1.43339e-07	7.67648e-07	2.44312e-07	5.57565e-07	3.42359e-06	8.26265e-08
FRA	France	2.9567e-06	9.72916e-06	0.000384997	1.15469e-05	3.11312e-05	5.81793e-07	0.000139716	5.9231e-06	2.3493e-06	0.00041436	0.00059796	1.08929e-05	1.60439e-06	1.62299e-05	1.7519e-05	2.57204e-06	4.66985e-08	0.00205808	4.60766e-07	2.2629e-05	2.187e-06	6.58152e-07	7.58485e-06	1.08566e-05	3.65282e-06	0.000643202	4.76828e-07	2.69791e-06	8.54099e-05	2.84701e-05	8.1901e-07	1.97065e-05	0.000115142	0.000507321	2.32427e-06	9.71793e-07	3.77271e-06	4.16942e-06	9.50401e-05	0.00248111	0.000117927	1.91054e-05	1.3662e-05	6.93035e-05	3.18558e-05	4.56544e-05	0.000395377	4.89482e-05
PYF	French Polynesia	1.47697e-08	2.16444e-08	1.63852e-08	9.09119e-09	1.56708e-08	5.42571e-09	5.18354e-08	1.15252e-08	1.02895e-08	2.10216e-07	5.34154e-08	1.32109e-08	1.01726e-08	9.38315e-09	1.82578e-08	6.44626e-09	1.92933e-09	4.94809e-08	4.96043e-09	1.03227e-08	1.09046e-08	2.42955e-08	1.22239e-08	9.13764e-09	1.07958e-08	6.46448e-08	5.77279e-09	7.91411e-09	1.2118e-08	3.57041e-08	1.56969e-08	9.47365e-08	9.87855e-09	2.34795e-07	1.02806e-08	6.4035e-09	8.3679e-09	9.04834e-09	6.31655e-08	6.63113e-07	3.36458e-08	1.11034e-08	9.85669e-09	1.15297e-08	1.01215e-08	9.2225e-09	2.57259e-08	7.09305e-09
GAB	Gabon	1.49935e-07	4.72841e-07	4.87153e-06	8.90408e-08	9.21738e-07	4.19399e-08	1.901e-06	1.33112e-07	1.2247e-07	5.97216e-06	4.55288e-06	2.85742e-07	7.28214e-08	2.15342e-07	5.58867e-07	6.8142e-08	1.5641e-08	7.05906e-06	3.92306e-08	1.89645e-07	1.02873e-07	1.9564e-07	1.55042e-07	1.94548e-07	1.92674e-07	4.9719e-06	4.20725e-08	1.02077e-07	9.77884e-07	3.66184e-07	1.1362e-07	2.18801e-07	1.44851e-06	1.08687e-05	1.12633e-07	5.36689e-08	7.61875e-08	1.08928e-07	1.2045e-06	0.000708343	1.25304e-06	1.7894e-06	2.40126e-07	7.67234e-07	4.31134e-07	9.22019e-07	2.11906e-06	2.84551e-07
GMB	Gambia	6.07699e-08	7.5116e-08	5.7948e-08	3.26641e-08	6.66333e-08	2.65799e-08	2.10536e-07	4.83292e-08	3.64804e-08	3.70104e-07	1.02523e-07	4.72904e-08	3.34511e-08	3.98355e-08	7.09078e-08	3.09698e-08	6.73032e-09	2.88703e-07	2.44192e-08	3.96091e-08	4.55438e-08	7.49617e-08	6.06662e-08	3.90455e-08	5.21011e-08	2.25649e-07	2.95947e-08	3.44785e-08	9.87105e-08	1.09473e-07	7.90817e-08	4.31244e-08	7.44584e-08	1.46153e-07	4.92202e-08	3.09007e-08	4.2e-08	3.40785e-08	1.19449e-07	1.11338e-06	1.41057e-07	4.75963e-08	3.73411e-08	5.67548e-08	4.6876e-08	4.959e-08	8.9612e-08	2.96917e-08
GEO	Georgia	3.19841e-07	2.17944e-07	1.28188e-06	7.43163e-08	1.70821e-07	5.33919e-08	5.01623e-07	2.4567e-06	9.57298e-08	7.19203e-07	5.78596e-07	2.23968e-06	1.4773e-07	8.80463e-08	1.47934e-07	5.93225e-08	2.12697e-08	4.03914e-07	4.91157e-08	1.06205e-07	1.1055e-07	2.71993e-07	1.16378e-07	9.55426e-08	1.00196e-07	6.2724e-07	6.0856e-08	7.25756e-08	3.18138e-07	3.00436e-07	1.50723e-07	1.08134e-07	1.0095e-07	5.1203e-07	1.06952e-07	6.27547e-08	8.34366e-08	9.64879e-08	2.60108e-07	3.72795e-06	2.6689e-07	5.39128e-07	8.03436e-08	1.34642e-07	9.97296e-08	1.25276e-07	4.63779e-07	6.89149e-08
DEU	Germany	2.85883e-07	7.25272e-07	5.15691e-06	1.32932e-07	9.84443e-07	4.08737e-08	8.04711e-06	3.55754e-07	1.67654e-07	1.62494e-05	0.000103799	8.647e-07	7.84113e-08	7.79105e-07	1.04959e-06	1.19594e-07	5.97012e-09	4.69201e-05	3.75638e-08	1.68666e-07	9.33651e-08	7.96533e-08	4.76374e-07	1.43717e-06	3.57339e-07	3.00549e-05	3.74329e-08	1.76832e-07	5.71551e-06	3.08652e-07	6.42502e-08	2.58802e-07	5.5525e-07	2.20817e-05	1.05838e-07	5.49067e-08	4.80761e-08	6.63213e-08	5.08392e-06	0.000177308	5.52855e-06	2.34139e-07	8.15471e-07	6.98551e-06	1.02937e-06	1.85028e-06	3.27446e-05	3.47924e-07
GHA	Ghana	3.34011e-07	6.11425e-07	3.24034e-06	1.57286e-07	1.05819e-06	8.09583e-08	4.44084e-06	3.2e-07	3.67997e-07	1.37112e-05	5.26549e-05	6.80626e-07	1.54275e-07	7.70317e-07	1.30226e-06	1.66426e-07	2.3373e-08	7.20733e-05	7.58015e-08	9.01396e-07	1.87988e-07	2.7923e-07	3.80959e-07	8.47531e-07	6.24347e-07	1.92166e-05	7.36919e-08	1.98454e-07	2.98645e-06	7.38785e-07	1.87746e-07	3.09671e-07	6.05958e-07	9.78067e-05	1.99849e-07	1.08463e-07	1.08474e-07	1.4217e-07	2.95485e-06	0.000112381	3.76772e-06	3.10721e-07	6.42724e-07	1.09136e-05	9.74602e-07	1.6591e-06	1.28927e-05	3.64454e-07
GRC	Greece	7.76804e-08	6.05346e-06	4.5639e-07	1.1739e-08	7.0502e-08	5.49695e-09	4.52346e-07	3.92461e-07	3.31929e-08	3.08622e-06	3.42918e-06	9.41945e-08	1.00994e-08	1.23431e-07	7.97471e-08	1.09489e-08	1.57059e-09	2.69007e-06	4.86923e-09	1.75881e-08	1.52715e-08	1.84744e-08	2.22591e-08	2.59763e-07	2.36694e-08	1.33148e-06	7.98375e-09	1.67818e-08	7.47196e-06	3.93142e-08	1.88688e-08	1.93608e-08	9.65688e-08	3.53155e-06	1.19418e-08	1.52223e-08	7.96075e-09	1.19347e-08	2.78962e-07	6.89341e-06	3.29963e-07	2.98501e-08	4.5482e-08	6.90667e-07	6.73784e-08	6.34952e-06	2.2954e-06	2.82955e-08
GRL	Greenland	0	0	0	0	0	0	0	0	0	0	0	0	0	0	0	0	0	0	0	0	0	0	0	0	0	0	0	0	0	0	0	0	0	0	0	0	0	0	0	0	0	0	0	0	0	0	0	0
GTM	Guatemala	1.77902e-07	2.94045e-07	1.86682e-06	8.93777e-08	5.86547e-07	7.04194e-08	1.01469e-05	1.86063e-07	5.55981e-07	1.00897e-05	3.46663e-05	3.941e-07	2.84021e-07	1.00598e-06	7.51084e-07	3.13819e-07	1.24708e-08	2.58402e-05	1.32238e-06	1.23086e-07	1.9503e-07	1.37064e-07	7.03027e-07	4.95546e-07	2.5347e-07	1.62269e-05	1.87439e-07	2.30356e-07	1.83358e-06	2.81906e-07	9.42056e-08	2.29695e-07	2.79188e-07	0.00018688	1.00604e-07	8.1145e-08	5.41121e-08	7.3095e-08	7.24552e-06	6.46559e-05	6.3555e-05	1.557e-07	6.60355e-05	6.04436e-06	3.67955e-06	7.75821e-07	1.33559e-05	1.88741e-07
GIN	Guinea	1.32328e-06	1.92152e-06	5.39514e-06	9.00036e-07	1.98607e-06	4.48902e-07	6.12692e-06	1.07702e-06	1.0064e-06	1.24765e-05	2.20353e-05	9.35787e-06	5.5457e-07	1.01381e-06	1.78323e-06	5.40335e-07	1.96288e-07	5.81053e-05	4.13562e-07	1.04824e-06	1.00616e-06	2.19286e-06	1.07135e-06	1.14333e-06	9.65726e-07	1.57413e-05	4.78824e-07	6.73364e-07	2.31665e-06	3.07071e-06	1.358e-06	1.02404e-06	7.17231e-06	1.65572e-05	9.6616e-07	5.51217e-07	7.30204e-07	8.86355e-07	4.20815e-06	6.22743e-05	5.12453e-06	1.09296e-06	1.03364e-06	3.03518e-06	1.98826e-06	4.98938e-06	2.45167e-05	1.39578e-05
GUY	Guyana	1.24116e-08	1.60529e-08	8.01354e-08	6.78813e-09	4.26124e-08	1.13335e-07	2.47963e-07	1.04378e-08	9.60212e-08	1.9966e-06	3.10078e-07	1.6053e-08	9.9597e-09	2.01341e-08	3.11322e-08	5.02862e-07	1.2763e-09	5.58417e-07	2.02818e-08	9.52245e-09	1.63042e-08	1.57535e-08	2.21756e-08	1.35751e-08	1.2506e-08	5.04697e-07	2.80947e-08	8.21935e-09	3.33113e-08	2.74304e-08	1.18465e-08	1.15544e-08	1.60764e-08	1.16008e-06	1.01286e-08	7.76458e-09	6.83389e-09	7.49247e-09	2.07247e-07	3.02411e-06	6.78464e-07	1.36834e-08	3.9629e-08	3.87965e-08	3.08464e-07	2.79343e-08	1.84729e-07	9.95123e-09
HTI	Haiti	9.21064e-07	1.44528e-06	1.1372e-06	4.48552e-07	1.07823e-06	3.88165e-07	2.92597e-06	7.15586e-07	7.24192e-07	4.84643e-06	5.75699e-06	8.4162e-07	7.46924e-07	5.78364e-07	1.03269e-06	3.60928e-06	1.36782e-07	1.31535e-05	3.22779e-07	6.8378e-07	7.16393e-07	1.69658e-06	7.4108e-07	5.67673e-07	6.59e-07	5.29269e-06	3.50404e-07	4.55392e-07	8.52947e-07	2.45672e-06	9.65144e-07	6.79763e-07	6.27148e-07	4.69828e-05	6.91643e-07	3.99454e-07	5.11065e-07	6.20397e-07	1.89265e-06	2.23841e-05	2.33087e-06	7.3827e-07	8.63829e-07	8.25335e-07	1.23704e-06	5.79301e-07	2.91246e-06	4.57949e-07
HND	Honduras	2.1966e-07	3.19999e-07	1.44298e-06	1.34277e-07	5.40427e-07	1.10789e-07	2.31591e-06	2.00743e-07	2.43254e-07	6.59291e-06	2.11584e-05	3.33738e-07	3.04533e-07	3.22382e-07	4.87875e-07	3.0407e-07	2.23225e-08	4.11957e-05	5.57451e-07	1.56902e-07	1.71505e-07	2.55431e-07	2.67199e-07	3.30733e-07	1.81508e-07	8.90578e-06	6.96717e-08	1.18708e-07	1.9623e-06	4.07756e-07	1.77979e-07	1.96315e-07	2.55969e-07	5.59116e-05	1.48066e-07	1.27708e-07	9.4289e-08	1.1811e-07	2.12503e-06	3.86928e-05	4.58638e-06	1.89554e-07	5.50086e-05	1.45593e-06	1.46932e-06	5.45054e-07	2.68846e-05	1.75801e-07
HKG	Hong Kong	8.85777e-08	4.8149e-08	1.47199e-07	2.97253e-08	1.35594e-07	2.37741e-08	4.42609e-07	7.09759e-08	7.54766e-08	2.49927e-06	4.77937e-07	5.5574e-08	3.23389e-08	1.12212e-07	5.55786e-07	3.42243e-08	6.23739e-09	4.29739e-07	2.22516e-08	4.25603e-08	1.01021e-07	7.43377e-08	6.13498e-08	3.92983e-08	7.2749e-08	1.97041e-06	2.46455e-08	9.14399e-08	8.96142e-08	1.06364e-07	5.19379e-08	3.66634e-07	8.25029e-08	2.63929e-06	3.86799e-08	2.66708e-08	3.21257e-08	3.70994e-08	9.93168e-07	4.85475e-05	4.91142e-07	8.90081e-08	1.74438e-07	8.87357e-08	8.98901e-08	1.28179e-07	2.76276e-07	3.27417e-08
HUN	Hungary	5.83321e-08	3.42934e-07	8.16571e-07	2.89957e-08	1.4069e-07	1.58019e-08	1.08479e-06	9.96285e-08	3.30204e-08	2.30658e-06	3.18703e-05	3.15784e-07	2.55907e-08	1.01514e-07	1.69246e-07	2.50909e-08	4.28401e-09	6.61594e-06	1.46848e-08	3.81488e-08	3.11654e-08	4.23929e-08	6.08449e-08	1.87375e-06	5.65123e-08	4.1564e-06	1.72616e-08	3.26317e-08	2.93881e-06	8.35665e-08	4.83418e-08	5.26554e-08	8.26402e-08	4.03319e-06	2.99323e-08	1.967e-08	2.16036e-08	2.49197e-08	5.95137e-07	1.50353e-05	6.52124e-07	4.9726e-08	9.11089e-08	6.13005e-06	1.49719e-07	4.00586e-07	1.5267e-05	5.53913e-08
ISL	Iceland	1.42881e-08	1.91814e-08	6.88326e-08	7.92631e-09	2.63077e-08	5.17609e-09	1.02464e-07	1.13867e-08	1.09906e-08	2.91148e-07	3.29381e-07	1.70777e-08	6.59368e-09	1.54317e-08	2.19021e-08	8.28196e-09	1.6043e-09	6.40928e-07	4.71422e-09	1.04207e-08	1.03191e-08	2.18929e-08	1.20263e-08	1.42201e-08	1.1679e-08	3.5994e-07	4.96666e-09	7.5449e-09	4.1204e-08	3.32171e-08	1.31355e-08	1.23102e-08	1.9298e-08	1.43054e-06	9.83382e-09	5.87853e-09	7.71516e-09	9.12892e-09	1.1167e-07	3.87025e-06	8.92119e-08	1.15416e-08	1.3309e-08	9.6477e-08	2.25534e-08	2.78901e-08	1.6161e-07	9.21213e-09
IND	India	1.44465e-05	2.76351e-06	4.39831e-05	8.14439e-07	1.38871e-05	3.78256e-07	6.57746e-05	2.63062e-06	8.80169e-07	0.000267613	0.000131977	5.5756e-06	8.73039e-07	6.01321e-05	0.000324502	1.19584e-06	8.52568e-08	0.000226277	3.48899e-07	2.06785e-06	8.61799e-07	2.89877e-06	2.85656e-06	2.62286e-06	5.05001e-06	0.000314512	3.38455e-07	5.48362e-06	1.8931e-05	4.87571e-06	1.34867e-06	5.84611e-06	4.461e-06	0.000618479	6.39068e-07	6.16039e-07	7.3002e-07	1.65299e-06	4.54938e-05	0.00191227	5.35463e-05	9.75536e-06	5.32498e-06	1.81403e-05	6.98796e-06	1.7107e-05	8.97887e-05	6.47619e-06
IDN	Indonesia	6.92806e-06	2.03682e-06	5.22315e-05	5.84268e-07	9.59665e-06	3.55091e-07	4.57335e-05	1.11569e-06	1.22762e-06	0.000321439	0.000124842	2.44392e-06	1.08735e-06	1.26054e-05	2.4717e-05	1.17794e-06	5.90631e-08	0.000175759	3.42533e-07	9.59354e-07	1.09987e-06	1.13267e-06	2.28909e-06	3.00501e-06	1.89248e-06	0.000155843	4.29881e-07	7.84074e-06	1.37266e-05	2.00639e-06	5.755e-07	6.67113e-06	2.47537e-06	0.000371359	5.3778e-07	4.57522e-07	3.37197e-07	5.36497e-07	2.84201e-05	0.00754565	3.71264e-05	2.38753e-06	4.53149e-06	1.86853e-05	6.083e-06	9.00133e-06	7.46989e-05	2.46513e-06
IRN	Iran	2.47866e-06	3.15413e-07	6.76713e-07	5.1768e-08	2.90363e-07	2.34189e-08	1.07943e-06	2.07517e-06	4.31185e-08	4.43881e-06	2.47887e-06	2.80938e-06	3.37126e-08	4.90708e-07	7.76224e-07	3.76041e-08	6.4216e-09	2.81383e-06	2.15968e-08	5.60236e-08	4.956e-08	8.47314e-08	9.08755e-08	1.12528e-07	2.36471e-07	3.26553e-06	2.45457e-08	9.75547e-08	5.53697e-07	2.05281e-07	6.03917e-08	1.21983e-07	1.3079e-07	4.1998e-06	5.22231e-08	3.09901e-08	3.68138e-08	4.22628e-08	6.41622e-07	8.6991e-05	7.05811e-07	9.58562e-08	1.14037e-07	3.92858e-07	2.308e-07	4.01188e-07	1.38095e-06	7.54698e-08
IRQ	Iraq	1.52297e-08	4.15448e-08	4.36454e-07	1.62648e-08	5.71839e-08	4.42069e-09	4.01204e-07	1.29561e-08	1.00402e-08	1.22989e-06	1.96435e-06	2.00731e-08	1.49873e-08	2.48628e-08	5.70156e-08	8.7389e-09	1.07488e-09	9.15484e-07	4.22299e-09	1.14697e-08	8.61866e-09	1.25562e-08	3.10006e-08	2.65292e-08	1.50138e-08	4.78864e-06	3.70948e-09	1.33361e-08	8.76762e-08	2.72586e-08	9.10958e-09	2.12146e-08	2.58947e-08	2.2639e-06	9.74802e-09	6.54805e-09	5.67007e-09	6.99796e-09	2.65651e-07	1.15747e-05	3.15487e-07	1.41963e-08	4.65815e-08	3.51772e-07	1.01158e-07	5.91373e-08	3.35946e-07	1.86682e-08
IRL	Ireland	3.55956e-08	3.55589e-08	2.6563e-07	1.33849e-08	7.83942e-08	8.08327e-09	5.38516e-07	2.12983e-08	1.53098e-08	3.25913e-06	1.48739e-06	5.05318e-08	1.12815e-08	1.02908e-07	7.19626e-08	3.01417e-08	1.64837e-09	2.71505e-06	6.3197e-09	1.81455e-08	3.53444e-08	3.31369e-08	2.65093e-08	4.06818e-08	4.04517e-08	1.77294e-06	7.24436e-09	2.30851e-08	1.98082e-07	4.64823e-08	1.43023e-08	3.11758e-08	4.68852e-08	2.27114e-06	1.23333e-08	1.44633e-08	9.80341e-09	1.19643e-08	2.81083e-07	7.37332e-06	4.54388e-07	3.04018e-08	4.9932e-08	2.1171e-07	5.63322e-08	1.98066e-07	8.7568e-07	3.00431e-08
ISR	Israel	4.79611e-08	7.52624e-08	2.94884e-07	2.52005e-08	1.31406e-07	1.6653e-08	2.42846e-06	1.38532e-07	3.23446e-08	3.94515e-06	2.66015e-06	1.24623e-07	3.06452e-08	6.18901e-08	1.40714e-07	2.89731e-08	4.39062e-09	5.34773e-06	1.6181e-08	3.27963e-08	4.69186e-08	5.04602e-08	8.59284e-08	8.7202e-08	1.69304e-07	5.5891e-06	1.51343e-08	4.08709e-08	4.58279e-07	8.63265e-08	3.71882e-08	5.82241e-08	7.28928e-08	7.21846e-06	3.21183e-08	1.89151e-08	2.76857e-08	2.59559e-08	1.0219e-06	2.16912e-05	1.32833e-06	4.33857e-08	1.80436e-07	4.39632e-07	2.19868e-07	1.12715e-06	1.73534e-06	5.35722e-08
ITA	Italy	8.45992e-08	3.06553e-06	7.94442e-06	1.03916e-07	7.51135e-07	2.91866e-08	6.99519e-06	3.44231e-07	6.73104e-08	1.15742e-05	3.13131e-05	3.71713e-07	4.0233e-08	6.10761e-07	6.17356e-07	6.05395e-08	2.4994e-09	1.52169e-05	1.35577e-08	1.22801e-07	1.19025e-07	4.07484e-08	2.21281e-07	2.1965e-06	2.05406e-07	2.03324e-05	2.24238e-08	8.80061e-08	3.77313e-06	2.59996e-07	3.14259e-08	1.05503e-07	4.54883e-07	1.77435e-05	7.86515e-08	4.91525e-08	1.85303e-08	4.05486e-08	3.18896e-06	6.22156e-05	3.60566e-06	2.26827e-07	5.35172e-07	1.01341e-05	1.58603e-06	2.06364e-06	1.18392e-05	3.45934e-07
JAM	Jamaica	2.80812e-08	3.51492e-08	6.91493e-08	1.38527e-08	4.20846e-08	1.50077e-07	1.69471e-07	2.34448e-08	6.81113e-08	1.57967e-06	4.28392e-07	3.28019e-08	9.62844e-08	2.83534e-08	3.91015e-08	6.94261e-07	3.43577e-09	4.74427e-07	1.72466e-07	1.9953e-08	2.675e-07	3.86858e-08	3.33564e-08	2.26104e-08	2.29615e-08	5.71702e-07	6.15792e-08	1.6037e-08	4.76919e-08	5.53797e-08	2.74869e-08	2.38753e-08	1.31474e-07	1.83448e-05	1.94543e-08	1.15683e-06	1.49695e-08	1.74309e-08	1.17455e-07	3.01356e-06	2.07224e-07	2.32378e-08	1.15717e-07	6.2076e-08	2.36831e-07	7.86103e-08	4.02135e-07	1.56625e-08
JPN	Japan	5.04024e-07	1.26234e-07	1.81142e-06	5.82904e-08	3.96257e-07	4.70918e-08	6.21079e-06	7.67697e-08	5.55167e-08	3.57156e-05	5.81069e-06	2.48193e-07	1.12907e-07	5.83191e-07	2.37565e-06	1.82097e-07	5.1973e-09	6.48774e-06	4.6253e-08	1.2097e-07	1.90795e-07	2.48263e-07	3.74223e-07	1.28022e-07	1.8867e-07	1.80294e-05	3.19984e-08	3.75209e-07	6.57549e-07	2.17591e-07	5.42903e-08	7.80879e-07	3.69399e-07	2.6954e-05	7.94362e-08	4.44713e-08	6.43154e-08	5.47635e-08	2.69474e-06	0.00036299	3.5613e-06	1.08812e-07	8.31789e-07	8.9982e-07	6.11656e-07	8.1532e-07	3.165e-06	1.33479e-07
JOR	Jordan	2.32931e-08	2.75672e-08	3.90718e-07	1.01401e-08	5.73741e-08	7.12963e-09	1.10184e-07	7.55493e-08	1.31184e-08	5.67082e-07	1.65997e-07	4.46854e-08	9.21411e-09	3.70987e-06	9.60341e-08	8.64729e-09	2.4726e-09	1.85192e-07	6.59183e-09	1.5566e-08	1.45172e-08	2.76102e-08	1.67688e-08	3.04082e-08	1.64166e-08	4.31706e-07	7.59807e-09	1.2235e-08	1.27482e-07	3.94453e-08	1.89431e-08	1.80855e-08	2.55914e-08	1.02635e-06	1.42111e-08	8.64772e-09	1.20433e-08	1.34719e-08	5.20145e-08	1.87633e-06	7.62359e-08	1.96613e-08	1.61448e-08	3.41364e-08	1.70861e-08	9.13273e-08	1.01616e-07	1.90744e-08
KAZ	Kazakhstan	3.34802e-06	2.86591e-07	9.83854e-07	8.40772e-08	2.64769e-07	5.42081e-08	1.63041e-06	2.56907e-07	9.38186e-08	3.84236e-06	2.85257e-05	1.97696e-06	7.90129e-08	1.64661e-07	3.53643e-07	7.28501e-08	1.59777e-08	4.12889e-06	5.04127e-08	1.14006e-07	1.99223e-06	1.91406e-07	1.65769e-07	2.57723e-07	1.38251e-07	4.68597e-06	3.11874e-07	9.10739e-08	1.06514e-06	3.16928e-07	1.44006e-07	1.45645e-07	1.80839e-07	4.60916e-06	1.03973e-07	6.47927e-08	8.14325e-08	9.35621e-08	1.04705e-06	0.000106791	1.37214e-06	1.37845e-07	1.78142e-07	9.84339e-07	3.66667e-07	3.22269e-07	1.76047e-05	1.13789e-07
KEN	Kenya	1.50391e-06	8.13608e-07	1.10679e-06	4.77863e-07	1.18516e-06	3.70714e-07	3.61347e-06	6.35947e-07	5.24418e-07	1.29835e-05	4.93102e-06	7.68436e-07	4.5118e-07	7.90233e-07	1.0181e-06	4.31491e-07	1.0054e-07	7.80801e-06	3.42677e-07	5.99269e-07	6.11493e-07	9.67418e-07	7.4318e-07	6.11692e-07	8.03248e-07	5.10978e-06	3.87953e-07	4.59615e-07	8.26242e-07	1.34081e-06	1.54227e-06	6.06459e-07	6.42545e-07	5.73831e-06	5.90523e-07	4.24749e-07	5.08458e-07	5.45094e-07	2.20835e-06	2.99869e-05	3.79404e-06	7.46017e-07	5.82497e-07	8.83776e-07	6.85504e-07	7.28513e-07	2.43771e-06	4.39623e-07
KWT	Kuwait	7.32944e-08	5.32978e-08	1.44025e-07	2.83989e-08	8.44895e-08	2.05459e-08	3.19688e-07	4.33375e-08	3.3102e-08	1.44434e-06	4.00194e-07	8.73886e-08	2.73079e-08	5.733e-08	1.57797e-07	2.63799e-08	5.92578e-09	7.72064e-07	1.85191e-08	3.88138e-08	3.94275e-08	8.33715e-08	5.2835e-08	3.80853e-08	5.57748e-08	1.38759e-06	2.06535e-08	4.99041e-08	7.5977e-08	1.17564e-07	5.72635e-08	8.57912e-08	4.21496e-08	8.66181e-07	3.95064e-08	2.45803e-08	3.14477e-08	3.53049e-08	2.03702e-07	1.42205e-05	2.40317e-07	4.83169e-08	5.15851e-08	8.07752e-08	5.90964e-08	7.95606e-08	2.29754e-07	3.01721e-08
KGZ	Kyrgyzstan	2.57454e-06	2.38089e-07	2.39534e-07	1.07427e-07	2.17251e-07	7.98396e-08	6.42118e-07	2.24577e-07	1.19051e-07	1.13619e-06	5.18198e-07	5.92927e-07	9.76238e-08	1.24514e-07	2.23679e-07	9.20999e-08	2.56476e-08	3.571e-07	7.47808e-08	1.40041e-07	1.65252e-07	2.43534e-07	1.88158e-07	1.2967e-07	1.67188e-07	8.77119e-07	8.62043e-08	1.05178e-07	1.90592e-07	3.41977e-07	2.26983e-07	1.48226e-07	1.40047e-07	6.04106e-07	1.44912e-07	9.43292e-08	1.24948e-07	1.21709e-07	3.92461e-07	1.98412e-05	4.87506e-07	1.56008e-07	1.22868e-07	1.63796e-07	2.17125e-07	1.29223e-07	6.19305e-07	1.00462e-07
LAO	Laos	9.69505e-07	6.01902e-07	1.07201e-06	1.63867e-07	5.11872e-07	1.20431e-07	2.57187e-06	2.61287e-07	2.69924e-07	2.07904e-05	5.12469e-06	3.63346e-07	1.48237e-07	4.42035e-07	2.45498e-06	1.57048e-07	3.94071e-08	4.96213e-06	1.10796e-07	2.71401e-07	2.56941e-07	9.26016e-07	3.3379e-07	2.34443e-07	2.70095e-07	5.08934e-06	1.34881e-07	3.46788e-07	9.96254e-07	8.19551e-07	3.40249e-07	2.52862e-06	3.01545e-07	1.47642e-05	2.4264e-07	1.39922e-07	1.82631e-07	2.11971e-07	1.8316e-06	0.00118062	1.61842e-06	3.091e-07	3.59424e-07	6.39464e-07	4.99812e-07	5.66854e-07	2.58154e-06	2.37282e-07
LVA	Latvia	3.37033e-07	1.31852e-07	2.49171e-07	5.06074e-08	1.43778e-07	3.72896e-08	9.95112e-07	1.68377e-07	6.47812e-08	1.01287e-06	1.57652e-06	2.16145e-07	7.37688e-08	1.06509e-07	1.3392e-07	4.32274e-08	1.38e-08	1.33794e-06	4.52855e-08	7.28608e-08	7.45416e-08	1.45864e-07	9.34216e-08	9.45756e-08	7.82433e-08	3.74649e-06	5.46417e-08	5.53794e-08	5.03898e-07	2.21253e-07	1.1131e-07	2.53499e-07	7.99637e-08	1.29766e-06	7.06282e-08	4.19945e-08	5.41731e-08	6.41345e-08	4.24799e-07	7.05596e-06	3.64387e-07	8.08938e-08	9.54219e-08	2.21387e-07	1.0976e-07	1.16348e-07	1.06152e-06	8.67745e-08
LBN	Lebanon	1.26007e-08	1.952e-08	2.97424e-07	5.77942e-09	3.69215e-07	5.49566e-09	1.6898e-07	6.68239e-08	1.33525e-08	8.22524e-07	1.34197e-07	2.71692e-08	5.11075e-09	8.31398e-07	1.99647e-08	1.05288e-08	1.45039e-09	2.88623e-07	3.67167e-09	3.2345e-08	1.26725e-08	1.95332e-08	1.00601e-08	1.02973e-08	8.4094e-09	6.26674e-07	4.40112e-09	5.92512e-09	4.29812e-08	2.2434e-07	1.15675e-08	9.8612e-09	3.61854e-08	1.33052e-06	8.23744e-09	4.88999e-09	4.2723e-08	8.39797e-09	3.69878e-08	7.01097e-07	5.27537e-08	1.45044e-07	8.4899e-09	2.16783e-08	1.28354e-08	3.22113e-07	9.30951e-08	4.58402e-07
LSO	Lesotho	4.79158e-08	7.26801e-08	5.5796e-08	2.58206e-08	5.21978e-08	1.90187e-08	1.67034e-07	3.69192e-08	3.29418e-08	6.64718e-07	1.16695e-07	4.46897e-08	2.31408e-08	2.98082e-08	5.96097e-08	2.20802e-08	7.18608e-09	2.22287e-07	1.76696e-08	3.4427e-08	3.66564e-08	6.8865e-08	4.25534e-08	3.17846e-08	1.10154e-07	2.21869e-07	2.06702e-08	2.47259e-08	3.94126e-08	9.52771e-08	5.10092e-08	3.47658e-08	3.40507e-08	3.29651e-07	3.5157e-08	2.25626e-08	2.8561e-08	3.18651e-08	1.15753e-07	9.86222e-07	2.25789e-07	3.63538e-08	3.06682e-08	3.80557e-08	3.38937e-08	2.98784e-08	8.96147e-08	2.38785e-08
LBR	Liberia	4.54115e-07	7.35957e-07	1.44438e-06	2.28673e-07	6.19502e-07	2.96452e-07	2.61464e-06	4.00886e-07	3.38683e-07	3.80676e-06	4.93978e-06	4.863e-07	3.84074e-07	3.47235e-07	5.90547e-07	2.32897e-07	6.32884e-08	6.08188e-06	1.58457e-07	4.00965e-07	3.63901e-07	7.5142e-07	4.12175e-07	4.40819e-07	3.71664e-07	6.25266e-06	1.62476e-07	2.36129e-07	7.69091e-07	1.05037e-06	4.55942e-07	3.39428e-07	3.7616e-07	5.34388e-05	3.09627e-07	1.96411e-07	2.44536e-07	2.77638e-07	2.07534e-06	3.97578e-05	2.17193e-06	3.69445e-07	6.02423e-07	1.69497e-06	4.75794e-07	4.6096e-07	3.79415e-06	5.37732e-07
LBY	Libya	1.73694e-08	7.61169e-08	3.20285e-07	1.92327e-08	7.055e-08	4.41829e-09	4.37006e-07	1.99837e-08	1.08279e-08	5.873e-07	3.01386e-06	3.72208e-08	6.73495e-09	3.1341e-08	5.07976e-08	7.36425e-09	1.43421e-09	1.15955e-06	3.95417e-09	3.97395e-08	1.03937e-08	1.92033e-08	2.67257e-08	5.22567e-08	1.91786e-08	1.81287e-06	4.60226e-09	1.12581e-08	1.7464e-07	3.58065e-08	1.14978e-08	1.53913e-08	3.08401e-08	7.84583e-07	1.28235e-08	7.05831e-09	6.65828e-09	9.11658e-09	2.78007e-07	5.59645e-06	2.7028e-07	1.74743e-08	3.93807e-08	4.54734e-07	1.27048e-07	1.24835e-07	9.18348e-07	2.26499e-08
LIE	Liechtenstein	1.68548e-10	2.87822e-10	1.54985e-10	8.31502e-11	1.90742e-10	5.95539e-11	4.4961e-10	1.34224e-10	1.23349e-10	8.92051e-10	2.39057e-10	1.58024e-10	6.87928e-11	9.40141e-11	2.02844e-10	6.66909e-11	2.55412e-11	1.93734e-10	5.46943e-11	1.23189e-10	1.26136e-10	2.85151e-10	1.38569e-10	1.04825e-10	1.14592e-10	5.13106e-10	6.35837e-11	8.30334e-11	1.31629e-10	3.91296e-10	1.80337e-10	1.23079e-10	1.10917e-10	3.16022e-10	1.25144e-10	7.10248e-11	9.49977e-11	1.12043e-10	2.59892e-10	2.98445e-09	3.04559e-10	1.33125e-10	9.0882e-11	1.15468e-10	1.03833e-10	9.3416e-11	2.35572e-10	8.20656e-11
LTU	Lithuania	1.31177e-07	1.13092e-07	2.70793e-07	6.37518e-08	1.49942e-07	5.61273e-08	6.07987e-07	1.18885e-07	7.43357e-08	9.93069e-07	1.6749e-06	1.81336e-07	1.45604e-07	8.54628e-08	1.63107e-07	5.80138e-08	1.43624e-08	1.69394e-06	6.04869e-08	8.3395e-08	8.31589e-08	1.38069e-07	1.16169e-07	1.02451e-07	9.15884e-08	1.09036e-06	5.88128e-08	6.8361e-08	3.57176e-07	2.0237e-07	1.35622e-07	9.8181e-08	9.30485e-08	1.30067e-06	8.58653e-08	6.34037e-08	7.72449e-08	7.51479e-08	3.2022e-07	5.58663e-06	4.00727e-07	9.98589e-08	8.32434e-08	2.58843e-07	1.32767e-07	1.15434e-07	1.56965e-06	6.28551e-08
LUX	Luxembourg	4.35729e-08	4.39536e-08	2.08785e-07	2.62636e-08	6.70894e-08	1.75662e-08	3.30518e-07	3.88164e-08	2.49865e-08	7.28774e-07	9.46966e-07	3.91828e-08	2.27548e-08	3.93885e-08	6.01342e-08	2.19436e-08	4.17558e-09	3.83784e-06	1.75573e-08	3.24083e-08	2.63151e-08	3.6353e-08	4.03448e-08	5.07179e-08	3.77546e-08	8.69709e-07	2.00394e-08	2.79989e-08	1.25124e-07	7.30402e-08	3.84713e-08	3.11199e-08	4.60261e-08	6.68828e-07	2.81804e-08	2.0173e-08	2.93541e-08	2.78822e-08	1.91857e-07	3.97571e-06	2.4108e-07	4.00128e-08	3.81381e-08	1.40743e-07	5.26164e-08	5.44351e-08	5.19849e-07	4.86827e-08
MAC	Macao SAR	1.88932e-08	2.37093e-08	3.97736e-08	1.05811e-08	2.55093e-08	7.43679e-09	1.26828e-07	1.5347e-08	1.29753e-08	6.98268e-07	2.41164e-07	1.79224e-08	9.82093e-09	1.49927e-08	4.3365e-08	9.23155e-09	2.60056e-09	2.17486e-07	6.7875e-09	1.41257e-08	1.63376e-08	2.69447e-08	1.9402e-08	1.41666e-08	1.598e-08	2.33302e-07	7.74183e-09	1.28759e-08	2.30477e-08	3.82311e-08	2.1487e-08	1.81336e-08	1.53648e-08	5.71387e-07	1.43385e-08	8.82141e-09	1.16226e-08	1.23466e-08	1.01827e-07	4.67977e-06	2.2109e-07	1.71309e-08	1.65659e-08	2.99405e-08	1.78552e-08	1.89708e-08	8.86434e-08	1.05336e-08
MDG	Madagascar	1.03041e-06	1.96047e-06	5.59949e-05	6.80929e-07	3.00124e-06	3.7312e-07	2.63682e-05	9.42441e-07	7.74011e-07	3.3351e-05	0.000136386	2.46192e-06	9.76774e-07	1.54777e-06	3.07585e-06	1.06993e-06	8.4427e-08	0.000113087	3.45461e-07	9.38313e-07	2.82711e-06	1.30052e-06	1.13501e-06	1.83947e-06	1.76197e-06	4.63294e-05	3.11439e-07	1.30284e-06	8.72821e-06	2.48853e-06	9.04289e-07	1.46698e-06	2.11276e-06	0.000346128	6.87887e-07	3.98525e-07	1.77866e-06	6.19422e-07	9.99636e-06	0.000650539	1.10303e-05	5.64726e-06	3.07086e-06	1.41022e-05	2.63635e-06	3.88215e-06	5.884e-05	1.31974e-06
MWI	Malawi	1.9259e-07	3.447e-07	9.4083e-07	9.63113e-08	1.00717e-06	6.24508e-08	1.60898e-06	1.64689e-07	1.70589e-07	7.36721e-06	7.70844e-06	2.53307e-07	1.05174e-07	2.68083e-07	5.62454e-07	1.20917e-07	2.03699e-08	1.40432e-05	5.71077e-08	1.4757e-07	1.27121e-06	2.64216e-07	1.76704e-07	3.06781e-07	2.44016e-06	4.80316e-06	5.50735e-07	2.04752e-07	7.89081e-07	4.12776e-07	2.42205e-07	1.99047e-07	8.98862e-07	2.39625e-05	1.33357e-07	7.46101e-08	8.89385e-08	1.03463e-07	9.82973e-07	2.90748e-05	1.40475e-06	2.43595e-06	3.24577e-07	4.24189e-06	3.23877e-07	4.47505e-07	9.05726e-06	2.57523e-07
MYS	Malaysia	2.9549e-06	1.57094e-06	3.17041e-05	3.93695e-07	3.568e-06	2.35838e-07	4.60038e-05	1.58957e-06	6.08769e-07	0.000196053	5.19104e-05	2.21799e-06	4.7134e-07	1.00051e-05	4.39746e-05	7.13573e-07	6.09696e-08	7.32788e-05	2.25223e-07	6.23831e-07	5.98184e-07	1.08184e-06	1.32067e-06	1.24742e-06	2.46409e-06	0.000130831	2.29927e-07	2.73462e-05	1.01134e-05	1.61912e-06	5.48265e-07	1.80599e-05	2.15702e-06	0.000258666	4.7983e-07	2.93627e-07	3.787e-07	4.26163e-07	2.64094e-05	0.00476886	1.63702e-05	9.91774e-07	2.28176e-06	8.4757e-06	2.7593e-06	8.27919e-06	2.98656e-05	1.11067e-06
MDV	Maldives	4.49358e-08	6.96326e-08	4.19116e-08	2.22424e-08	4.8888e-08	1.66827e-08	1.19568e-07	3.37408e-08	3.0612e-08	2.52848e-07	8.16674e-08	3.96648e-08	1.92686e-08	2.55645e-08	5.25812e-08	1.89207e-08	6.12427e-09	8.0411e-08	1.49726e-08	3.30956e-08	3.27002e-08	7.47301e-08	3.59158e-08	2.81948e-08	3.06106e-08	1.44172e-07	1.75149e-08	2.33455e-08	3.42796e-08	1.0258e-07	4.83056e-08	3.24707e-08	3.01471e-08	2.04577e-07	3.23826e-08	1.98663e-08	2.63482e-08	2.97915e-08	7.37218e-08	8.19573e-07	8.87567e-08	3.4774e-08	2.51681e-08	3.12627e-08	2.82597e-08	2.61114e-08	6.77841e-08	2.12077e-08
MLI	Mali	2.72395e-07	3.08082e-07	8.92755e-07	1.30313e-07	9.00869e-07	7.93061e-08	9.07586e-07	1.85719e-07	1.78847e-07	2.37355e-06	1.78917e-06	2.20989e-07	9.86839e-08	2.37158e-07	6.73351e-07	9.6492e-08	3.4678e-08	5.76558e-06	7.24772e-08	3.07546e-07	1.74554e-07	4.09704e-07	1.75069e-07	1.68472e-07	1.61188e-07	6.33769e-06	8.43331e-08	1.6805e-07	3.08255e-07	1.16958e-05	2.34774e-07	2.98617e-07	1.94628e-07	3.09501e-06	1.76197e-07	9.83611e-08	1.28254e-07	1.65499e-07	6.37771e-07	1.85369e-05	8.99436e-07	2.54856e-07	1.72497e-07	3.34952e-07	2.85805e-07	2.15885e-07	5.22273e-06	3.8087e-06
MLT	Malta	1.43197e-07	1.64669e-07	2.79141e-07	6.69786e-08	1.42534e-07	4.90379e-08	5.08695e-07	9.58161e-08	7.43456e-08	1.75009e-06	7.98729e-07	1.26633e-07	5.99992e-08	1.46057e-07	1.74809e-07	5.83534e-08	1.27833e-08	8.51636e-07	4.51143e-08	1.35176e-07	9.22327e-08	1.73723e-07	1.09644e-07	9.22973e-08	1.02356e-07	1.18793e-06	5.25547e-08	8.19129e-08	1.4238e-07	2.33351e-07	1.32969e-07	9.91307e-08	9.45006e-08	1.37997e-06	9.35175e-08	5.6035e-08	7.32693e-08	7.34491e-08	3.04148e-07	5.61046e-06	4.25749e-07	9.65662e-08	1.08688e-07	9.80926e-07	1.06794e-07	1.97182e-07	4.56377e-07	6.2935e-08
MRT	Mauritania	4.98376e-08	8.3577e-08	2.42656e-07	2.80869e-08	6.62324e-08	1.80664e-08	2.15058e-07	3.97485e-08	3.31058e-08	3.34238e-07	2.51438e-07	4.88407e-08	2.18191e-08	3.36803e-08	6.23596e-08	2.05438e-08	5.97483e-09	4.68033e-07	1.62648e-08	2.52268e-07	3.7384e-08	7.76182e-08	4.31263e-08	3.66673e-08	3.7455e-08	6.0184e-07	1.9315e-08	2.49076e-08	1.29723e-07	1.1046e-07	5.11384e-08	3.65417e-08	5.78175e-07	3.22848e-07	3.5605e-08	2.11704e-08	2.85648e-08	3.0791e-08	1.1999e-07	7.3788e-06	1.36019e-07	5.86025e-08	3.28055e-08	1.59114e-07	7.4079e-08	5.16502e-08	1.72374e-07	3.16391e-08
MUS	Mauritius	6.38993e-08	9.89151e-08	1.84998e-07	3.28878e-08	9.37179e-08	2.27084e-08	2.91839e-07	5.17697e-08	4.32933e-08	1.04961e-06	2.38447e-06	6.50653e-08	3.66059e-08	7.72439e-08	8.61606e-08	2.88572e-08	7.77579e-09	3.6871e-06	2.12119e-08	4.88284e-08	4.859e-08	8.73477e-08	5.37134e-08	4.92553e-08	1.35845e-07	6.47122e-07	2.34241e-08	3.46044e-08	9.91111e-08	1.38986e-07	7.31142e-08	4.87323e-08	6.02797e-08	1.02069e-06	4.45562e-08	2.75708e-08	3.45139e-08	4.11151e-08	2.49169e-07	5.95202e-06	1.82832e-07	5.45378e-08	6.75396e-08	3.20295e-07	5.58022e-08	8.31135e-08	3.22025e-07	6.13774e-08
MEX	Mexico	3.05941e-07	2.46611e-07	4.42248e-06	1.04366e-07	6.67511e-07	1.89268e-07	1.95372e-05	1.68767e-07	9.43072e-07	2.53546e-05	1.16923e-05	3.13954e-07	1.16063e-06	6.88988e-07	6.86581e-07	5.80671e-07	1.33906e-08	1.75812e-05	1.73241e-06	1.10222e-07	8.21115e-07	1.67809e-07	3.13841e-06	2.56892e-07	1.81386e-07	5.78347e-05	2.80516e-07	1.46759e-07	1.2687e-06	2.97047e-07	1.02739e-07	2.38954e-07	2.29158e-07	0.000312874	1.03393e-07	6.66821e-07	6.20026e-08	8.3664e-08	2.00605e-05	0.000161649	5.02226e-05	1.63683e-07	1.61827e-05	1.47825e-06	3.12398e-05	7.8185e-07	7.90182e-06	1.72441e-07
MCO	Monaco	0	0	0	0	0	0	0	0	0	0	0	0	0	0	0	0	0	0	0	0	0	0	0	0	0	0	0	0	0	0	0	0	0	0	0	0	0	0	0	0	0	0	0	0	0	0	0	0
MNG	Mongolia	5.3707e-08	8.09163e-08	9.83578e-08	2.65717e-08	6.19578e-08	1.9286e-08	2.33944e-07	3.83287e-08	3.46856e-08	5.61109e-07	2.40912e-07	5.26259e-08	2.3858e-08	3.63073e-08	1.21998e-07	2.32221e-08	6.98911e-09	2.23693e-07	1.76931e-08	3.70378e-08	3.92402e-08	7.80118e-08	4.78537e-08	3.32582e-08	3.87099e-08	4.91034e-07	2.04821e-08	2.90369e-08	6.17831e-08	1.06791e-07	5.37299e-08	5.14776e-08	3.83734e-08	9.09016e-07	3.72751e-08	2.26625e-08	2.91609e-08	3.1761e-08	1.68562e-07	7.86827e-05	1.79444e-07	4.04724e-08	4.12062e-08	5.65456e-08	5.57015e-08	4.14827e-08	1.85742e-07	2.85311e-08
MNE	Montenegro	3.27217e-09	6.61821e-09	3.90712e-09	1.56686e-09	3.91658e-09	1.1167e-09	1.05739e-08	2.58586e-09	2.23077e-09	4.82833e-08	7.35044e-09	3.02846e-09	1.31066e-09	1.95148e-09	4.72553e-09	1.31341e-09	4.94519e-10	5.80662e-09	1.0279e-09	2.45921e-09	2.37383e-09	5.6802e-09	2.72358e-09	2.13002e-09	2.16674e-09	1.39252e-08	1.14653e-09	1.62965e-09	2.63495e-09	8.38289e-09	3.44023e-09	2.49121e-09	2.31262e-09	1.04864e-08	2.32419e-09	1.37495e-09	1.82657e-09	2.15905e-09	7.90645e-09	5.94526e-08	1.64596e-08	2.62425e-09	1.99782e-09	2.48411e-09	2.12226e-09	1.93354e-09	5.72471e-09	1.64942e-09
MAR	Morocco	3.75704e-08	1.06791e-07	1.31101e-06	6.68411e-08	2.1128e-07	8.14214e-09	1.16193e-06	4.36153e-08	3.10696e-08	4.07582e-06	6.80985e-06	8.44415e-08	1.74944e-08	1.04568e-07	1.5061e-07	2.13763e-08	2.34714e-09	1.30745e-05	7.58923e-09	1.36834e-07	2.22005e-08	2.62546e-08	5.44383e-08	1.1541e-07	3.98196e-08	4.64859e-06	7.94656e-09	3.34698e-08	5.44943e-07	9.06668e-08	1.91117e-08	4.85044e-08	3.4964e-07	1.4127e-05	2.95267e-08	1.28655e-08	2.34028e-08	1.97095e-08	9.18598e-07	1.69232e-05	1.16494e-06	5.35854e-08	1.20095e-07	7.1895e-07	4.11292e-07	3.22694e-07	3.16639e-06	8.71368e-08
MOZ	Mozambique	4.72121e-07	7.51091e-07	1.07053e-06	2.55088e-07	2.23769e-06	1.4855e-07	2.19606e-06	3.66255e-07	3.22479e-07	5.25998e-06	9.79573e-06	4.98843e-07	1.86061e-07	3.91891e-07	8.34664e-07	1.79753e-07	6.16087e-08	8.19672e-06	1.35831e-07	3.30988e-07	3.47468e-07	6.78022e-07	3.72787e-07	4.06585e-07	4.14643e-06	6.86148e-06	1.6076e-07	2.46054e-07	9.68568e-07	9.52199e-07	4.55023e-07	3.94815e-07	3.96404e-07	6.41729e-06	3.52215e-07	1.80738e-07	2.35919e-07	2.94116e-07	1.51327e-06	0.000159257	1.57276e-06	4.3173e-07	3.60563e-07	1.08897e-06	5.41731e-07	5.11291e-07	4.6266e-06	2.73852e-07
MMR	Myanmar	7.03948e-07	5.03909e-07	3.01579e-06	1.42303e-07	8.18702e-07	9.83938e-08	6.56887e-06	2.48904e-07	2.28666e-07	3.67149e-05	1.53896e-05	4.9369e-07	1.75095e-07	1.03156e-06	6.16998e-06	1.94842e-07	2.26853e-08	1.86083e-05	1.02277e-07	2.33551e-07	2.12635e-07	4.03996e-07	4.89034e-07	3.70767e-07	3.38694e-07	1.79621e-05	1.12423e-07	2.21077e-06	1.53255e-06	5.06807e-07	2.45708e-07	3.11824e-06	4.55548e-07	4.29797e-05	1.71321e-07	1.21e-07	1.36511e-07	1.40375e-07	4.46273e-06	0.00426281	4.52223e-06	3.59919e-07	7.79546e-07	1.7955e-06	1.2036e-06	1.13624e-06	1.22778e-05	3.66628e-07
NAM	Namibia	3.86885e-08	5.41358e-08	1.06595e-07	2.14687e-08	3.86202e-05	1.35622e-08	1.90871e-07	3.20817e-08	2.6711e-08	8.51065e-07	6.66912e-07	5.8269e-08	2.0761e-08	3.07576e-08	4.92525e-08	1.68723e-08	5.00251e-09	1.25773e-06	3.01447e-08	2.8211e-08	2.80346e-08	5.58885e-08	3.53016e-08	3.28996e-08	1.29891e-06	5.32904e-07	1.43017e-08	1.99568e-08	8.02435e-08	8.2066e-08	3.97749e-08	2.32089e-07	2.26787e-07	8.01913e-07	4.82721e-08	2.03892e-08	3.6229e-08	2.52023e-08	2.48633e-07	4.10406e-06	1.44482e-07	4.47419e-07	4.08068e-08	8.22978e-08	5.01345e-08	4.14573e-08	3.31771e-07	3.22576e-08
NPL	Nepal	1.21852e-07	9.14545e-08	2.21679e-07	4.42918e-08	1.3597e-07	2.24388e-08	5.6686e-07	5.70382e-08	4.17554e-08	1.46543e-06	1.12977e-06	8.13363e-08	3.08743e-08	2.59288e-07	1.97051e-06	2.97162e-08	7.12424e-09	1.28696e-06	2.08631e-08	5.06331e-08	6.16261e-08	4.49505e-07	6.38262e-08	5.26752e-08	6.81268e-08	1.79621e-06	2.40475e-08	5.6504e-08	1.42151e-07	1.66788e-07	6.7744e-08	7.09595e-08	6.14121e-08	4.96379e-06	4.45827e-08	2.6544e-08	3.60045e-08	4.44263e-08	3.79976e-07	3.37048e-05	3.70911e-07	9.42816e-08	6.43198e-08	3.20528e-07	8.41184e-08	1.2142e-07	7.12967e-07	5.77987e-08
NLD	Netherlands	1.66526e-07	4.42958e-07	2.95101e-06	8.58813e-08	1.1853e-06	4.13529e-08	3.99302e-06	3.01652e-07	4.86743e-07	1.22118e-05	2.97959e-05	6.29781e-07	6.60451e-08	1.09058e-06	8.80263e-07	1.31098e-07	5.81221e-09	7.1836e-05	4.00621e-08	1.49619e-07	9.0704e-08	5.68025e-08	2.87734e-07	7.32255e-07	2.02245e-07	1.86034e-05	3.47202e-08	1.32856e-07	2.76482e-06	2.38307e-07	5.88388e-08	1.75854e-07	4.66346e-07	1.7911e-05	1.51592e-07	7.53763e-08	4.04042e-08	5.4584e-08	3.0513e-06	9.67559e-05	5.3738e-06	2.45431e-07	7.05048e-07	3.42871e-06	7.23147e-07	2.23345e-06	1.49795e-05	2.85516e-07
ANT	Netherlands Antilles	1.96212e-08	2.89625e-08	2.73568e-08	9.5624e-09	2.47396e-08	2.10462e-07	9.30738e-08	1.89103e-08	1.62595e-08	1.8298e-07	7.3594e-08	1.83213e-08	2.39625e-07	1.28206e-08	2.39604e-08	2.00415e-08	2.38845e-09	1.77601e-07	8.0253e-08	1.36188e-08	1.48463e-08	3.13546e-08	2.75779e-08	1.25958e-08	1.14415e-07	8.0464e-07	7.36729e-09	1.06348e-08	1.90988e-08	4.36674e-08	1.97728e-08	1.4578e-08	1.39647e-08	3.00716e-07	1.35193e-08	8.14602e-09	1.04693e-08	1.18986e-08	5.43542e-08	6.93914e-07	2.50626e-07	1.49387e-08	2.89093e-08	1.81631e-08	1.44558e-07	1.35649e-08	4.9286e-08	9.73076e-09
NCL	New Caledonia	3.8571e-08	5.67204e-08	8.12505e-08	1.99328e-08	4.78179e-08	1.37844e-08	1.78168e-07	3.035e-08	2.64145e-08	3.61032e-06	1.30763e-07	3.65848e-08	1.74413e-08	2.80153e-08	5.67209e-08	1.67777e-08	5.40408e-09	2.13642e-07	1.26126e-08	2.87081e-08	2.93741e-08	6.66464e-08	3.17276e-08	2.37444e-08	2.88887e-08	2.89687e-07	1.46881e-08	2.16591e-08	4.98329e-08	1.01061e-07	4.15562e-08	3.54588e-08	3.06189e-08	3.93508e-07	2.71206e-08	1.64916e-08	2.185e-08	2.45153e-08	9.86394e-08	4.96692e-06	9.59841e-08	3.08139e-08	2.6797e-08	3.7139e-08	3.6899e-08	2.82042e-08	9.80269e-08	2.16314e-08
NZL	New Zealand	7.493e-08	7.13785e-08	6.33723e-07	3.17087e-08	1.22985e-07	2.2767e-08	8.85828e-07	5.28167e-08	4.39467e-08	8.34832e-05	2.00241e-06	1.26242e-07	3.62882e-08	2.16877e-07	3.31855e-07	1.45056e-07	7.01385e-09	4.40523e-06	2.07969e-08	4.39353e-08	7.55925e-08	9.50557e-08	9.4052e-08	5.32604e-08	7.59842e-08	3.2893e-06	2.07043e-08	1.13142e-07	1.49235e-07	1.37756e-07	5.44835e-08	1.33829e-07	5.77227e-08	1.25821e-05	4.05751e-08	2.81557e-08	3.06722e-08	3.82221e-08	1.61503e-06	9.03442e-05	5.87724e-07	5.26537e-08	1.47674e-07	1.89647e-07	1.10887e-07	1.96274e-07	7.55649e-07	4.2815e-08
NIC	Nicaragua	3.10907e-07	5.00669e-07	9.41835e-07	2.58504e-07	5.14423e-07	1.1005e-07	1.83404e-06	2.67308e-07	2.94267e-07	4.40816e-06	1.81123e-05	3.5288e-07	2.2094e-07	2.71908e-07	3.92624e-07	2.05562e-07	3.65922e-08	1.24683e-05	2.25327e-07	2.3199e-07	2.36142e-07	4.37983e-07	4.02122e-07	2.82753e-07	2.51627e-07	5.45219e-06	1.04311e-07	1.57751e-07	9.18245e-07	6.86446e-07	2.88127e-07	2.38661e-07	2.88936e-07	4.29462e-05	2.11946e-07	5.09591e-07	1.51424e-07	2.0778e-07	1.82211e-06	2.14872e-05	8.41924e-06	2.53892e-07	0.000272545	7.65004e-07	6.34333e-06	3.81195e-07	4.64846e-06	1.90274e-07
NER	Niger	2.66465e-07	3.68384e-07	5.89733e-07	1.42592e-07	3.74857e-07	9.26012e-08	1.00571e-06	2.13996e-07	1.66292e-07	1.90582e-06	8.17917e-07	2.69655e-07	1.12003e-07	1.73307e-07	2.87596e-07	1.09922e-07	4.37553e-08	8.67135e-07	8.56822e-08	2.36157e-07	1.97423e-07	3.89831e-07	2.17097e-07	1.54596e-07	1.97545e-07	1.34426e-06	9.44263e-08	1.35501e-07	2.47723e-07	2.071e-05	2.75679e-07	2.03137e-07	2.02107e-07	1.96554e-06	1.89294e-07	1.13547e-07	1.53356e-07	4.01241e-06	6.24451e-07	7.43766e-06	6.93714e-07	2.23951e-07	1.81137e-07	2.55754e-07	2.71123e-07	1.78451e-07	5.58707e-07	4.60709e-06
NGA	Nigeria	3.96718e-07	5.64936e-07	7.66969e-06	2.2315e-07	1.77388e-06	1.03971e-07	1.0577e-05	3.37125e-07	2.76868e-07	2.91242e-05	4.37173e-05	7.4939e-07	2.20507e-07	1.51112e-06	2.84287e-06	2.53883e-07	2.41089e-08	5.25629e-05	8.60891e-08	7.12933e-07	2.54071e-07	2.92205e-07	6.31307e-07	7.56029e-07	1.46587e-06	0.00010168	8.47747e-08	2.68101e-07	3.26234e-06	7.64472e-07	2.03638e-07	3.98931e-07	7.97277e-06	6.63426e-05	2.25384e-07	1.36227e-07	1.30225e-07	4.56218e-06	1.31976e-05	0.000461551	9.0514e-06	4.30654e-07	8.86624e-07	3.62568e-06	1.35865e-06	1.83225e-06	3.03654e-05	5.35606e-06
NOR	Norway	1.75281e-08	3.73989e-08	2.87944e-07	9.87783e-09	2.18931e-07	6.41527e-09	6.02756e-07	1.74925e-08	1.31212e-08	1.71295e-06	1.71732e-06	8.85743e-08	1.02379e-08	5.4725e-08	9.04495e-08	1.63605e-08	1.03952e-09	2.35657e-06	4.60166e-09	1.6388e-08	2.32552e-08	1.24257e-08	2.84226e-08	5.69915e-08	3.12367e-08	2.27641e-06	7.70389e-09	1.89847e-08	1.8785e-07	3.00998e-08	9.09727e-09	2.32626e-08	4.41318e-08	4.35325e-06	1.05671e-08	9.59039e-09	6.20167e-09	8.36999e-09	4.70237e-07	1.49369e-05	4.9761e-07	2.73144e-08	5.97197e-08	2.9265e-07	6.94845e-08	1.2699e-07	1.23577e-06	3.16171e-08
PSE	Gaza Strip	1.04645e-09	1.59109e-09	1.56192e-09	5.3659e-10	1.19709e-09	3.98891e-10	5.27509e-09	8.07938e-10	7.05846e-10	2.2194e-08	3.86889e-09	9.47378e-10	4.95424e-10	1.05939e-09	1.17414e-09	4.68883e-10	1.43907e-10	1.3266e-08	3.51693e-10	7.3764e-10	7.73067e-10	1.71113e-09	9.47679e-10	6.68268e-10	8.47229e-10	6.97772e-09	3.9241e-10	5.19112e-10	9.54049e-10	2.52596e-09	1.17541e-09	7.37027e-10	7.39246e-10	5.33948e-09	7.65397e-10	4.35778e-10	6.27022e-10	6.34196e-10	3.24524e-09	2.53791e-08	7.26484e-09	8.35754e-10	6.92954e-10	9.07677e-10	7.86211e-10	7.18742e-10	2.37058e-09	4.99031e-10
OMN	Oman	5.30637e-08	1.53156e-08	9.34648e-08	5.42901e-09	9.28549e-08	4.0182e-09	2.32665e-07	2.40093e-08	7.8842e-09	1.67794e-06	1.99584e-07	4.14286e-08	1.00335e-08	5.36725e-07	2.20763e-07	7.62342e-09	1.14092e-09	2.50615e-07	3.95358e-09	9.26962e-09	8.77302e-09	1.55911e-08	2.23488e-08	8.88409e-09	1.19037e-08	7.45746e-07	3.77102e-09	1.90843e-08	4.60951e-08	2.31513e-08	1.08949e-08	6.34998e-08	1.84055e-08	1.15566e-06	7.15071e-09	4.82881e-09	6.79395e-09	1.25339e-08	1.65591e-07	6.29002e-05	2.1381e-07	2.68557e-08	3.40473e-08	3.2933e-08	3.50147e-08	4.65796e-08	1.27633e-07	1.07225e-08
PAK	Pakistan	3.22104e-07	5.1139e-07	8.61719e-06	1.11296e-07	8.22193e-07	5.39696e-08	8.23309e-06	2.01207e-07	1.73543e-07	2.99011e-05	2.48665e-05	1.38204e-06	1.78156e-07	6.95615e-07	2.63869e-06	1.80559e-07	1.221e-08	3.08204e-05	5.22181e-08	3.21931e-07	1.48461e-07	1.6275e-07	3.8849e-07	4.49514e-07	5.33208e-07	1.66797e-05	4.14964e-08	3.88401e-07	2.19082e-06	3.20711e-07	9.47571e-08	7.18374e-07	7.21133e-07	0.000144789	9.72282e-08	6.57947e-08	8.59934e-08	8.08351e-08	8.0308e-06	0.000694473	7.86195e-06	2.37619e-07	1.20571e-06	2.70574e-06	1.20129e-06	3.29906e-06	1.10176e-05	2.59736e-07
PAN	Panama	7.88951e-08	1.40606e-07	3.42638e-07	4.17041e-08	1.68708e-07	2.0834e-07	5.97258e-07	4.08913e-07	1.13824e-06	1.23972e-06	5.48039e-06	1.15482e-07	5.93779e-07	7.57072e-08	1.16343e-07	4.04645e-07	8.72743e-09	4.26487e-06	6.9703e-07	1.22861e-07	5.69179e-08	1.13173e-07	1.05261e-06	9.15995e-08	5.74408e-08	3.61066e-06	2.69858e-08	3.93845e-08	7.54786e-07	1.80906e-07	6.96035e-08	1.82634e-07	8.74446e-08	1.78632e-05	5.52247e-08	3.89416e-08	3.79141e-08	4.83921e-08	1.22542e-06	7.83997e-06	9.17742e-06	6.35416e-08	3.85452e-05	3.01984e-07	9.07899e-06	1.98974e-07	5.02418e-06	4.54477e-08
PNG	Papua New Guinea	9.0193e-07	1.08498e-06	4.13741e-06	3.67336e-07	1.38286e-06	2.48091e-07	7.29058e-06	6.43425e-07	5.02071e-07	0.000836718	3.04361e-05	1.03593e-06	3.46052e-07	1.16256e-06	3.18131e-06	3.79712e-07	8.18765e-08	7.04174e-05	2.2797e-07	5.36536e-07	5.68032e-07	1.0534e-06	8.36215e-07	8.97295e-07	7.18867e-07	2.16433e-05	2.51662e-07	9.37862e-07	2.76161e-06	1.5912e-06	6.89283e-07	1.27041e-06	7.72596e-07	3.08613e-05	5.00688e-07	2.94409e-07	3.77383e-07	4.35548e-07	4.65464e-06	0.00150546	4.98882e-06	6.49216e-07	1.01483e-06	3.29532e-06	1.24687e-06	1.54193e-06	1.21355e-05	5.36706e-07
PRY	Paraguay	1.24798e-07	1.55636e-07	2.82744e-07	6.20973e-08	3.54422e-07	4.5821e-08	6.55452e-05	9.40766e-08	1.19091e-07	1.21752e-06	8.18013e-07	1.17203e-07	7.18387e-08	9.9968e-08	1.78232e-07	6.43857e-08	1.52146e-08	1.29967e-06	4.16129e-08	1.02843e-07	1.59235e-07	1.93655e-07	1.46585e-06	9.26223e-08	9.63519e-08	0.000269505	1.45585e-07	6.51826e-08	1.87907e-07	2.9381e-07	1.21603e-07	1.08806e-07	8.99958e-08	3.90408e-06	8.64216e-08	4.72755e-07	6.64579e-08	8.15307e-08	2.7274e-05	1.40175e-05	4.36803e-06	1.01533e-07	2.24007e-07	2.24961e-07	2.01078e-07	1.29219e-07	4.45832e-07	6.08672e-08
PER	Peru	4.60617e-07	4.13173e-07	3.01811e-06	1.84789e-07	8.81013e-07	1.43195e-07	2.84188e-05	2.3392e-07	5.42389e-07	2.53396e-05	2.62157e-05	3.59256e-07	4.9324e-07	4.32256e-07	9.1864e-07	4.44373e-07	2.6447e-08	2.28306e-05	1.78385e-07	1.89564e-07	5.80744e-07	3.07587e-07	7.17058e-05	4.40687e-07	2.25697e-07	0.00010577	1.53437e-07	1.55431e-07	1.72834e-06	5.31314e-07	2.032e-07	2.54171e-07	3.4882e-07	0.00011986	1.90392e-07	1.34638e-07	1.12546e-07	1.47429e-07	0.000108505	0.000153556	0.00013459	2.4474e-07	4.47298e-06	2.10325e-06	2.05782e-06	1.30486e-06	1.02783e-05	2.21695e-07
PHL	Philippines	7.37976e-07	3.79316e-07	2.13998e-06	1.88645e-07	9.24634e-07	1.32995e-07	6.44093e-06	3.00972e-07	6.34429e-07	4.08914e-05	1.45364e-05	4.38901e-07	2.75976e-07	1.83718e-06	3.01542e-06	3.00949e-07	3.26374e-08	1.95153e-05	1.24716e-07	2.44538e-07	5.93365e-07	6.96067e-07	4.14964e-07	4.07516e-07	3.34633e-07	1.66391e-05	1.99326e-07	9.90403e-07	1.18351e-06	7.04148e-07	3.2736e-07	9.36494e-07	4.04642e-07	0.000145686	2.27067e-07	1.84454e-07	1.77364e-07	2.01834e-07	5.35383e-06	0.000631554	6.04073e-06	3.67652e-07	1.24587e-06	2.06134e-06	7.67752e-07	1.54358e-06	8.26482e-06	2.53175e-07
POL	Poland	1.37818e-07	1.85822e-07	1.14278e-06	5.75171e-08	2.24771e-07	3.6707e-08	1.89729e-06	1.37592e-07	6.68126e-08	3.19393e-06	1.603e-05	6.2273e-07	5.99374e-08	1.58281e-07	2.48023e-07	5.2117e-08	1.00325e-08	8.11236e-06	3.43522e-08	7.29122e-08	6.40574e-08	7.9497e-08	1.29182e-07	3.73005e-07	1.02062e-07	5.40379e-06	4.23819e-08	6.291e-08	2.64988e-06	1.56645e-07	8.50645e-08	8.6487e-08	1.54152e-07	5.92932e-06	6.09025e-08	4.33771e-08	4.99153e-08	5.32765e-08	1.03278e-06	2.52862e-05	1.31235e-06	9.4975e-08	1.59707e-07	1.73373e-06	2.57492e-07	3.60111e-07	2.11655e-05	9.63835e-08
PRT	Portugal	2.00144e-07	1.09725e-07	1.69901e-06	1.26601e-07	2.28242e-05	2.82828e-08	1.37391e-06	6.33909e-08	7.037e-08	3.22145e-06	4.18042e-06	9.51781e-08	3.76071e-08	1.15073e-07	1.60359e-07	4.52691e-08	3.10803e-09	5.66893e-06	2.0995e-08	6.61552e-08	6.25827e-08	8.63039e-08	1.11502e-07	1.01318e-07	1.44174e-07	1.14264e-05	2.62949e-08	4.48876e-08	4.89269e-07	1.63565e-07	8.08288e-08	8.97206e-08	1.22628e-07	9.03093e-06	2.90482e-06	3.78153e-08	5.13819e-08	9.35317e-08	9.32768e-07	1.54349e-05	1.0424e-06	1.68216e-07	1.21439e-07	3.89927e-07	4.73634e-07	4.32683e-07	1.55721e-06	1.44217e-07
QAT	Qatar	4.39813e-08	1.34367e-08	9.72657e-08	5.42373e-09	3.42272e-08	3.79196e-09	3.26375e-07	9.87502e-09	6.71709e-09	2.23706e-06	2.31027e-07	1.97424e-08	8.3468e-09	2.32528e-07	2.48713e-07	8.33578e-09	9.30302e-10	2.75106e-07	3.75426e-09	8.43953e-09	9.05396e-09	1.55613e-08	2.21376e-08	9.34721e-09	2.49046e-08	8.43906e-07	3.46637e-09	2.30512e-08	3.53832e-08	1.98095e-08	8.07637e-09	4.71173e-08	1.67934e-08	1.16006e-06	6.55345e-09	4.86903e-09	5.33403e-09	5.82294e-09	2.07727e-07	3.0038e-05	2.96156e-07	1.11082e-08	4.22308e-08	4.39545e-08	3.4757e-08	3.46034e-08	1.3846e-07	1.4469e-08
KOR	South Korea	5.64324e-07	8.91082e-08	1.31923e-06	2.26573e-08	3.76029e-07	1.69613e-08	3.65093e-06	4.08172e-08	4.6808e-08	1.86701e-05	2.66775e-06	1.80751e-07	4.34625e-08	3.70497e-07	3.02123e-06	5.50008e-08	2.31362e-09	2.96141e-06	2.04514e-08	3.90799e-08	4.2405e-08	5.78514e-08	2.04235e-07	6.56859e-08	1.09145e-07	1.28979e-05	1.19824e-08	1.66465e-07	4.05921e-07	7.56386e-08	2.15743e-08	6.0509e-07	1.20734e-07	1.53111e-05	2.15201e-08	4.69374e-08	1.70031e-08	2.52633e-08	2.84022e-06	0.000372182	2.46727e-06	7.85328e-08	6.09719e-07	4.47478e-07	4.36172e-07	2.99516e-07	1.55394e-06	1.03312e-07
MDA	Moldova	4.52088e-07	3.22034e-07	4.03527e-07	2.47326e-07	4.24127e-07	2.29741e-07	1.36924e-06	3.25273e-07	2.48647e-07	3.41663e-06	1.0416e-06	3.26498e-07	2.54264e-07	2.59441e-07	4.33618e-07	2.32256e-07	5.68485e-08	7.42101e-07	1.97829e-07	2.89482e-07	2.94134e-07	3.74915e-07	3.94023e-07	2.95142e-07	3.90609e-07	1.54907e-06	2.34556e-07	2.55666e-07	4.97979e-07	5.1801e-07	4.3644e-07	2.90174e-07	2.97108e-07	1.05635e-06	2.82413e-07	2.50258e-07	2.71521e-07	2.8164e-07	8.48443e-07	6.72138e-06	1.01025e-06	3.04271e-07	2.77355e-07	3.91087e-07	3.21082e-07	2.91586e-07	6.87086e-07	2.21458e-07
ROU	Romania	6.92527e-08	2.92234e-07	1.31298e-06	4.0172e-08	1.29414e-07	2.19649e-08	8.79313e-07	8.28696e-08	3.98185e-08	1.85902e-06	8.93181e-06	2.07902e-07	3.96267e-08	1.27442e-07	1.76206e-07	3.02785e-08	6.15713e-09	3.55696e-06	2.64294e-08	6.17031e-08	4.10877e-08	6.61206e-08	6.87429e-08	4.02246e-07	5.9395e-08	2.27084e-06	2.45247e-08	3.76634e-08	4.64562e-06	1.17631e-07	5.79927e-08	2.73253e-07	1.10413e-07	2.79207e-06	4.7411e-08	3.91407e-08	3.30606e-08	3.67655e-08	5.04806e-07	1.34578e-05	8.4125e-07	7.96797e-08	8.32968e-08	1.33247e-06	1.8934e-07	3.12754e-07	2.97904e-06	6.30571e-08
RUS	Russia	7.38339e-06	3.6621e-06	2.94765e-05	3.93963e-07	2.92867e-06	1.49927e-07	2.15718e-05	1.42905e-05	3.89369e-07	4.47315e-05	0.000115937	6.52695e-05	4.43453e-07	1.5644e-06	5.25512e-06	3.59725e-07	2.81945e-07	8.20628e-05	1.75608e-07	5.3236e-07	3.59458e-06	4.19818e-07	1.16415e-06	3.23296e-06	7.5109e-07	7.34614e-05	2.1091e-06	5.2485e-07	3.60151e-05	1.15054e-06	2.71224e-07	1.17918e-06	1.5486e-06	0.000126881	3.02757e-07	2.3737e-07	2.28078e-07	2.5958e-07	1.26562e-05	0.00252906	1.50662e-05	7.35008e-07	2.05075e-06	1.8144e-05	6.10721e-06	1.04842e-05	0.000234198	1.08194e-06
RWA	Rwanda	2.70857e-07	4.6614e-07	3.87291e-07	1.39425e-07	3.23854e-07	1.02011e-07	1.0342e-06	2.14503e-07	2.02756e-07	3.30569e-06	1.22444e-06	2.54618e-07	1.22773e-07	1.79742e-07	3.38288e-07	1.19614e-07	4.12981e-08	3.3648e-06	9.67033e-08	2.06865e-07	2.04158e-07	4.61733e-07	2.41275e-07	1.83405e-07	1.96444e-07	1.56345e-06	1.0802e-07	1.40228e-07	2.86176e-07	6.27169e-07	3.03342e-07	2.06021e-07	1.95689e-07	1.29836e-06	2.07202e-07	1.21247e-07	1.66861e-07	1.76659e-07	6.77875e-07	9.36121e-06	1.20147e-06	2.27489e-07	1.78466e-07	2.68742e-07	1.97178e-07	1.94073e-07	1.01281e-06	1.38591e-07
WSM	Samoa	2.55933e-07	3.67129e-07	2.17178e-07	1.43273e-07	2.5044e-07	9.93289e-08	7.85422e-07	1.90077e-07	1.63174e-07	1.96336e-05	3.80683e-07	2.20497e-07	1.23987e-07	1.52349e-07	2.9152e-07	1.1792e-07	3.21048e-08	4.28749e-07	9.46241e-08	1.68533e-07	1.79937e-07	3.73589e-07	2.12946e-07	1.56302e-07	1.97656e-07	8.03607e-07	1.10195e-07	1.29723e-07	1.88635e-07	5.31583e-07	2.55442e-07	1.76694e-07	1.58063e-07	7.21645e-07	1.68578e-07	1.16518e-07	1.45401e-07	1.5551e-07	4.33042e-07	4.3793e-06	4.52759e-07	1.76011e-07	1.4966e-07	1.72609e-07	1.72638e-07	1.45489e-07	3.29693e-07	1.14085e-07
SMR	San Marino	0	0	0	0	0	0	0	0	0	0	0	0	0	0	0	0	0	0	0	0	0	0	0	0	0	0	0	0	0	0	0	0	0	0	0	0	0	0	0	0	0	0	0	0	0	0	0	0
STP	Sao Tome and Principe	6.2763e-07	6.21502e-07	5.05912e-07	3.27623e-07	7.48131e-06	2.52056e-07	1.84429e-06	4.4281e-07	4.0059e-07	3.38149e-06	1.0129e-06	5.05035e-07	3.09461e-07	3.7247e-07	5.8105e-07	2.92646e-07	6.41504e-08	1.40573e-06	2.37101e-07	3.92346e-07	4.30657e-07	7.7994e-07	5.06462e-07	3.60058e-07	4.9082e-07	1.91804e-06	2.77471e-07	3.14596e-07	4.36321e-07	1.03303e-06	5.67192e-07	4.13258e-07	3.77823e-07	1.84102e-06	4.02146e-07	2.91796e-07	3.54649e-07	3.5709e-07	1.05753e-06	8.76975e-06	1.08536e-06	4.0803e-07	3.62851e-07	4.35303e-07	4.12339e-07	3.65594e-07	8.09416e-07	2.80772e-07
SAU	Saudi Arabia	9.527e-08	1.48234e-07	1.0578e-06	2.52706e-08	2.43327e-07	8.95579e-09	1.90104e-06	3.62924e-08	2.42718e-08	2.04858e-05	3.19274e-06	1.18253e-07	3.88215e-08	1.48825e-07	6.30169e-07	3.10572e-08	1.07278e-09	3.44792e-06	9.20677e-09	6.80413e-08	2.47712e-08	2.68876e-08	1.07522e-07	6.87489e-08	2.27551e-07	1.74313e-05	6.16413e-09	9.29198e-08	3.27652e-07	5.49086e-08	1.6299e-08	1.31695e-07	1.22895e-07	6.51091e-06	1.89631e-08	1.4779e-08	1.69507e-08	1.24877e-08	1.37351e-06	7.14408e-05	2.57911e-06	5.47788e-08	1.75652e-07	3.10227e-07	2.09074e-07	3.63928e-07	1.27567e-06	6.14312e-08
SEN	Senegal	6.28414e-08	1.11301e-07	5.28881e-07	3.63261e-08	2.04421e-07	1.96474e-08	4.34096e-07	5.62721e-08	4.8567e-08	1.13865e-06	1.64746e-06	7.83047e-08	2.57859e-08	7.48838e-08	1.1317e-07	3.20987e-08	5.7625e-09	1.11998e-05	1.8202e-08	1.11962e-06	4.57603e-08	7.92648e-08	5.84225e-08	7.22062e-08	4.94628e-08	1.65926e-06	2.07627e-08	3.48031e-08	2.22203e-07	1.04385e-06	5.36951e-08	6.81584e-08	1.54524e-06	1.4118e-06	4.39906e-07	2.51011e-08	6.39778e-08	1.91828e-07	3.04573e-07	1.4837e-05	3.7522e-07	9.74799e-07	6.86931e-08	2.94984e-07	1.29189e-07	1.51721e-07	8.71846e-07	1.63956e-06
SRB	Serbia	5.69926e-08	8.74999e-08	1.5133e-07	2.92801e-08	8.06295e-08	2.05169e-08	4.7004e-07	3.4265e-08	4.06997e-08	3.64745e-06	4.03172e-07	5.33705e-08	2.82412e-08	4.34568e-08	7.86931e-08	2.58606e-08	8.97462e-09	3.70166e-07	1.6325e-08	4.36759e-08	3.89522e-08	8.5483e-08	5.99445e-08	4.24229e-08	4.16688e-08	7.34959e-07	1.96073e-08	3.17744e-08	6.71647e-08	1.3617e-07	5.71206e-08	4.50502e-08	4.93211e-08	6.96159e-07	4.1092e-08	2.2606e-08	3.33822e-08	4.00658e-08	3.83929e-07	2.77014e-06	1.23182e-06	5.24746e-08	4.69189e-08	6.82567e-08	5.04999e-08	4.45226e-08	2.54549e-07	2.61012e-08
SYC	Seychelles	6.52261e-08	9.36751e-08	6.83178e-08	3.28074e-08	6.88386e-08	2.34587e-08	1.93983e-07	5.12109e-08	4.07378e-08	3.56015e-07	3.06244e-07	5.74272e-08	2.85011e-08	4.11064e-08	7.4406e-08	2.78372e-08	7.35588e-09	1.89489e-07	2.13089e-08	6.48884e-08	4.73913e-08	1.00924e-07	5.64583e-08	4.02746e-08	5.10423e-08	2.48152e-07	2.46975e-08	3.23275e-08	5.27742e-08	1.4593e-07	7.14979e-08	4.64919e-08	4.18445e-08	1.99468e-07	4.57431e-08	2.75767e-08	3.78437e-08	3.79993e-08	1.12624e-07	1.31658e-06	1.2817e-07	5.01066e-08	3.69482e-08	5.32643e-08	4.38077e-08	4.6271e-08	1.13919e-07	3.09973e-08
SLE	Sierra Leone	5.82352e-07	9.04877e-07	6.90449e-07	2.79696e-07	6.90208e-07	1.97406e-07	1.62438e-06	4.58644e-07	4.16962e-07	2.57095e-06	2.2344e-06	5.46564e-07	2.33163e-07	3.4373e-07	6.90603e-07	6.81449e-07	9.79543e-08	4.44796e-06	1.84997e-07	4.2134e-07	4.27363e-07	9.78211e-07	4.6028e-07	3.46616e-07	4.21405e-07	2.18746e-06	2.06214e-07	2.82826e-07	5.1894e-07	1.33047e-06	6.25409e-07	4.30948e-07	4.65875e-07	7.68056e-06	4.32329e-07	2.42279e-07	3.3127e-07	3.91001e-07	9.44033e-07	1.12212e-05	9.51352e-07	4.67037e-07	3.28368e-07	5.3317e-07	3.87045e-07	3.81052e-07	2.11044e-06	2.67169e-07
SGP	Singapore	5.14536e-07	3.31126e-08	2.41855e-07	1.38795e-08	2.79373e-07	9.40976e-09	8.1223e-07	3.14609e-08	2.32106e-08	1.70751e-05	1.05179e-06	1.32624e-07	1.89009e-08	2.56282e-07	3.66394e-06	1.88257e-08	2.45629e-09	1.24441e-06	8.84501e-09	3.51042e-08	3.5218e-08	1.16612e-07	3.94982e-08	3.44774e-08	6.28486e-08	3.30443e-06	9.84104e-09	4.37984e-06	1.44141e-07	8.33524e-08	2.09985e-08	1.84748e-06	5.36042e-08	4.44916e-06	1.64499e-08	1.34102e-08	1.4793e-08	2.19186e-08	4.42884e-07	7.03532e-05	4.93617e-07	8.80834e-08	8.34159e-08	1.56074e-07	8.81059e-08	1.87212e-07	7.59169e-07	5.37652e-08
SVK	Slovakia	6.37477e-08	7.71113e-08	2.19612e-07	2.50034e-08	1.69901e-07	1.54176e-08	5.12303e-07	7.0998e-08	2.88328e-08	1.01187e-06	9.68506e-06	7.30151e-08	1.33528e-07	4.91405e-08	7.7713e-08	1.99908e-08	4.58031e-09	1.52466e-06	1.50563e-08	3.46003e-08	3.1448e-08	6.53858e-08	4.46759e-08	2.49073e-07	3.97853e-08	1.164e-06	3.15107e-08	2.54634e-08	9.36508e-07	1.03723e-07	4.38068e-08	3.54221e-08	4.85154e-08	1.12152e-06	3.11785e-08	1.85909e-08	2.46103e-08	3.61995e-08	2.54014e-07	5.50823e-06	4.59842e-07	6.16186e-08	5.33588e-08	1.08153e-06	9.43989e-08	1.22512e-07	2.39848e-05	3.13302e-08
SVN	Slovenia	6.7215e-08	3.13359e-07	3.02121e-07	2.0934e-08	6.64451e-08	1.43435e-08	4.99558e-07	4.10837e-08	2.19983e-08	1.07226e-06	7.26172e-06	7.78235e-08	2.30381e-08	4.50985e-08	6.80567e-08	1.73577e-08	3.80183e-09	1.33904e-06	1.25146e-08	2.73155e-08	2.49025e-08	3.98533e-08	3.8785e-08	4.68956e-06	3.60657e-08	1.50702e-06	1.60703e-08	2.15529e-08	5.60034e-07	6.7481e-08	3.23665e-08	2.85038e-08	4.38353e-08	1.27932e-06	2.41531e-08	1.59964e-08	2.20306e-08	2.1752e-08	2.83957e-07	5.65101e-06	3.32362e-07	3.29676e-08	4.8781e-08	1.14457e-05	6.96557e-08	1.20111e-07	2.19574e-06	2.96688e-08
SOM	Somalia	1.4765e-07	1.77218e-07	1.78156e-07	8.56847e-08	1.62359e-07	7.57461e-08	5.94468e-07	1.20068e-07	9.27756e-08	1.6935e-06	4.1638e-07	1.29568e-07	8.37964e-08	1.0812e-07	1.7372e-07	7.73173e-08	2.01049e-08	3.14067e-07	6.51334e-08	1.0881e-07	1.15627e-07	2.08163e-07	1.36802e-07	1.00765e-07	1.22778e-07	7.54157e-07	6.66915e-08	7.91232e-08	1.43588e-07	2.89696e-07	1.55174e-07	1.09091e-07	1.03844e-07	5.1928e-07	1.077e-07	8.29731e-08	9.34649e-08	9.44557e-08	3.37299e-07	3.62427e-06	6.2836e-07	1.0972e-07	9.71047e-08	1.33783e-07	1.1468e-07	3.0872e-07	2.5832e-07	8.14277e-08
ZAF	South Africa	2.05806e-07	2.35385e-07	1.75491e-06	7.95043e-08	4.3782e-05	4.4526e-08	6.52059e-06	1.41659e-07	1.21726e-07	2.53643e-05	1.42508e-05	3.62141e-07	1.03112e-07	1.03279e-06	9.5384e-07	1.04861e-07	1.02735e-08	1.86992e-05	4.42674e-08	3.03993e-07	2.18404e-07	1.16523e-07	2.20806e-07	3.3361e-07	9.16042e-05	1.96497e-05	6.02382e-08	1.78119e-07	1.2951e-06	4.12064e-07	2.37176e-07	2.56302e-07	1.36745e-06	2.18412e-05	4.21804e-07	7.8258e-08	7.52576e-08	1.37055e-07	3.01251e-06	0.000134274	4.45783e-06	1.5593e-06	3.20426e-07	1.70089e-06	4.73721e-07	1.02133e-06	7.23745e-06	1.54278e-06
SDS	South Sudan	0	0	0	0	0	0	0	0	0	0	0	0	0	0	0	0	0	0	0	0	0	0	0	0	0	0	0	0	0	0	0	0	0	0	0	0	0	0	0	0	0	0	0	0	0	0	0	0
ESP	Spain	3.6424e-07	2.18433e-06	6.6209e-05	8.34751e-06	8.59169e-06	6.32793e-08	4.67454e-05	6.05263e-07	4.52493e-07	3.76793e-05	0.000109517	1.3536e-06	1.65122e-07	2.6082e-06	3.33046e-06	2.67538e-07	1.0911e-08	0.00013498	7.50979e-08	6.48091e-07	2.16976e-07	1.28174e-07	2.994e-06	2.98338e-06	5.07323e-07	9.44413e-05	6.99302e-08	2.65476e-07	1.09762e-05	1.32767e-06	1.02284e-07	4.59489e-07	1.80132e-06	7.8616e-05	9.97074e-07	4.7526e-07	9.11573e-08	1.45438e-07	4.13822e-05	0.000294284	4.28416e-05	6.61049e-07	6.35919e-06	1.57394e-05	4.62265e-05	8.06512e-06	6.94666e-05	1.79477e-06
LKA	Sri Lanka	2.92826e-07	6.08814e-07	6.11617e-06	1.65607e-07	1.20655e-06	6.23585e-08	3.64239e-05	2.55307e-07	1.83395e-07	2.09164e-05	4.3835e-05	1.3104e-06	1.21603e-07	6.97956e-07	1.80794e-06	4.00274e-07	1.24984e-08	5.28441e-05	1.50317e-07	1.58222e-07	1.26038e-07	1.5335e-07	9.5128e-06	7.1538e-07	8.31831e-07	3.81267e-05	4.46072e-08	2.43504e-07	4.95616e-06	3.53486e-07	1.01342e-07	3.78987e-07	7.52466e-07	0.000127006	1.89386e-07	6.6229e-08	6.34578e-08	8.23283e-08	3.83917e-05	0.000322048	7.35464e-05	2.38399e-07	2.62671e-06	3.55127e-06	1.55153e-06	4.20007e-06	2.132e-05	3.11707e-07
SUD	Sudan	0	0	0	0	0	0	0	0	0	0	0	0	0	0	0	0	0	0	0	0	0	0	0	0	0	0	0	0	0	0	0	0	0	0	0	0	0	0	0	0	0	0	0	0	0	0	0	0
SUR	Suriname	4.85734e-07	6.79678e-07	1.33633e-06	2.54929e-07	8.43534e-07	1.78331e-07	2.56275e-06	3.97819e-07	4.33469e-07	7.70214e-06	5.95877e-06	6.36668e-07	2.1397e-07	4.74168e-07	6.61548e-07	6.27367e-07	7.01757e-08	1.7663e-05	1.64936e-07	3.85128e-07	3.64268e-07	8.09415e-07	4.3654e-07	3.78788e-07	3.84178e-07	6.24967e-06	1.832e-07	2.54254e-07	8.47189e-07	1.18422e-06	5.19812e-07	3.83314e-07	5.20592e-07	1.03691e-05	3.85062e-07	2.125e-07	2.84178e-07	2.95893e-07	1.66893e-06	0.000132043	2.60515e-06	4.13211e-07	4.11954e-07	8.46547e-07	7.01803e-07	5.92712e-07	3.74079e-06	3.0076e-07
SWZ	Swaziland	2.54137e-07	5.92757e-08	5.63593e-08	2.13521e-08	2.18463e-07	1.55482e-08	1.3833e-07	3.38356e-08	3.27209e-08	5.69899e-07	1.73721e-07	3.9786e-08	1.88398e-08	2.81429e-08	1.29943e-07	2.05253e-08	5.92973e-09	2.82913e-07	1.46696e-08	5.42848e-08	3.1534e-08	7.37706e-08	3.60045e-08	2.73826e-08	3.10191e-08	2.56365e-07	1.65039e-08	2.16172e-08	4.20775e-08	1.02909e-07	6.32544e-08	3.37894e-08	3.53368e-08	3.89407e-07	3.14642e-08	1.86357e-08	2.48915e-08	2.87323e-08	8.62338e-08	1.79165e-06	1.05404e-07	8.47969e-08	2.84829e-08	4.18507e-08	4.51568e-08	3.04031e-08	1.37629e-07	2.10295e-08
SWE	Sweden	5.37769e-08	9.06644e-08	8.7484e-07	3.12559e-08	2.25371e-07	1.66116e-08	2.02714e-06	5.14775e-08	3.37727e-08	5.20406e-06	4.91537e-06	1.20696e-07	2.79856e-08	1.97744e-07	2.37149e-07	3.72407e-08	3.21355e-09	5.50891e-06	1.65587e-08	3.89925e-08	3.39841e-08	3.57515e-08	1.04705e-07	1.51426e-07	9.11463e-08	6.47292e-06	1.76693e-08	5.19073e-08	5.85297e-07	8.64902e-08	2.91249e-08	5.83129e-08	1.00223e-07	5.91571e-06	3.09387e-08	2.38426e-08	2.08276e-08	3.10409e-08	1.1458e-06	3.70137e-05	1.07827e-06	5.50073e-08	1.41463e-07	7.27207e-07	1.97727e-07	5.3747e-07	2.74318e-06	6.10124e-08
CHE	Switzerland	2.71807e-08	4.49956e-08	3.59575e-07	1.47492e-08	6.28106e-08	4.52047e-09	6.60044e-07	4.78485e-08	1.57542e-08	1.27999e-06	3.16805e-06	8.65428e-08	1.3067e-08	8.43298e-08	1.20543e-07	1.23998e-08	3.268e-10	1.35247e-06	4.15776e-09	1.4021e-08	1.37832e-08	1.53925e-08	3.56216e-08	6.72331e-08	3.24627e-08	2.72024e-06	6.0092e-09	1.91756e-08	2.50838e-07	3.5488e-08	1.1297e-08	3.17211e-08	3.64149e-08	2.13787e-06	9.20884e-09	9.77367e-09	6.7578e-09	1.05899e-08	3.66297e-07	1.11828e-05	4.91671e-07	2.01111e-08	6.42209e-08	3.43633e-07	6.23387e-08	1.07321e-07	9.99797e-07	3.09027e-08
SYR	Syria	7.66221e-08	3.68763e-07	2.07572e-05	4.02374e-08	2.72466e-07	1.99406e-08	2.8583e-06	7.69667e-07	5.29279e-08	3.86533e-06	4.85847e-06	3.62021e-07	3.33429e-08	3.74732e-07	2.09819e-07	3.4934e-08	6.78987e-09	5.91086e-06	1.76483e-08	7.97347e-08	4.41564e-08	8.08015e-08	1.07909e-06	1.63032e-07	7.19439e-08	2.06353e-05	1.9876e-08	5.11489e-08	4.33769e-06	1.74106e-07	5.01648e-08	7.77524e-08	1.146e-07	8.96101e-06	4.70394e-08	2.44681e-08	3.84862e-08	3.76411e-08	3.35075e-06	1.55279e-05	1.04796e-05	9.16653e-08	3.05667e-07	9.20701e-07	2.18889e-07	6.05095e-06	2.0297e-06	1.3912e-07
TWN	Taiwan	1.26234e-07	5.78629e-08	5.82995e-07	2.45373e-08	1.82631e-07	2.08111e-08	2.82408e-06	6.06332e-08	6.79829e-08	1.34359e-05	2.33528e-06	7.27723e-08	1.48553e-07	3.49476e-07	2.155e-06	5.45673e-08	1.91866e-09	1.49437e-06	5.29692e-08	9.43991e-08	1.21879e-07	1.00621e-07	8.44339e-08	6.47038e-08	1.27427e-07	1.01184e-05	1.94913e-07	2.4551e-07	4.18918e-07	3.37745e-07	2.54705e-08	1.20909e-06	9.77186e-08	1.38605e-05	2.48864e-08	2.57778e-08	2.05332e-08	2.35714e-08	2.48289e-06	6.25818e-05	2.03881e-06	6.26574e-08	7.1039e-07	3.02081e-07	3.01124e-07	3.96921e-07	1.13197e-06	1.60383e-07
TJK	Tajikistan	3.84354e-08	5.38246e-08	1.27235e-06	1.70277e-08	3.77295e-08	1.27977e-08	1.12973e-07	3.25816e-08	2.28146e-08	3.17955e-07	3.65593e-07	1.01161e-07	1.50178e-08	2.14065e-08	4.28212e-08	1.49868e-08	5.17521e-09	1.75029e-07	1.19715e-08	2.3769e-08	2.51273e-08	5.09871e-08	2.86961e-08	2.44079e-08	2.50703e-08	3.44641e-07	1.40516e-08	1.67949e-08	2.10046e-07	7.12758e-08	3.71751e-08	2.44966e-08	2.28291e-08	1.92871e-07	2.52299e-08	1.47485e-08	2.03316e-08	2.08726e-08	7.28891e-08	2.67107e-06	1.14081e-07	2.56969e-08	2.04869e-08	1.08952e-07	2.55627e-08	2.38413e-08	5.13302e-07	1.66434e-08
THA	Thailand	4.2859e-06	1.72472e-06	6.49071e-06	9.82411e-07	4.25968e-06	7.74235e-07	1.9376e-05	1.57767e-06	1.26964e-06	0.000388531	4.24008e-05	2.72833e-06	1.02666e-06	6.27468e-06	2.27613e-05	1.10265e-06	1.82358e-07	5.06706e-05	7.21744e-07	1.87625e-06	1.34134e-06	2.64022e-06	2.05562e-06	1.50628e-06	1.9157e-06	6.18748e-05	8.78263e-07	4.70329e-06	4.62476e-06	3.22968e-06	1.98576e-06	2.35657e-05	1.75647e-06	0.00019252	1.56202e-06	8.72732e-07	1.08055e-06	1.07882e-06	1.33844e-05	0.00184671	1.48451e-05	2.20899e-06	2.64141e-06	4.78772e-06	3.03902e-06	4.91763e-06	3.69907e-05	2.2334e-06
MKD	TFYR Macedonia	1.13542e-07	6.16507e-06	2.54859e-06	5.366e-08	1.44245e-07	3.78147e-08	4.92371e-07	9.72433e-08	7.01507e-08	1.254e-06	1.75689e-06	1.28402e-07	4.63174e-08	7.61453e-08	1.2986e-07	4.35063e-08	1.32056e-08	1.8487e-06	3.39395e-08	7.73346e-08	7.89855e-08	1.62545e-07	9.18115e-08	3.77171e-06	8.0205e-08	1.00516e-06	4.28638e-08	5.60215e-08	7.37545e-06	2.36983e-07	1.0682e-07	1.39148e-07	8.52561e-08	1.10626e-06	7.39552e-08	4.49576e-08	5.68669e-08	6.96529e-08	2.74201e-07	4.8673e-06	3.14389e-07	8.58065e-08	7.53606e-08	8.1648e-06	1.15051e-07	1.8477e-07	1.05385e-06	5.75823e-08
TGO	Togo	1.42715e-07	2.64804e-07	3.5375e-07	7.23944e-08	2.35745e-07	5.19212e-08	6.02542e-07	1.1502e-07	1.04841e-07	9.29293e-07	1.44848e-06	1.36328e-07	5.9679e-08	1.07405e-07	2.60616e-07	7.00683e-08	1.91611e-08	3.07784e-06	4.48654e-08	1.0224e-05	1.98851e-07	2.34707e-07	1.21378e-07	1.08402e-07	2.32581e-07	1.85541e-06	6.35483e-08	7.5064e-08	2.35006e-07	8.2876e-06	1.4438e-07	1.39755e-07	2.19697e-07	2.85438e-06	9.97353e-08	5.62875e-08	2.75468e-07	1.50336e-07	3.46864e-07	5.30173e-06	2.28586e-06	1.17056e-06	1.92487e-07	2.49143e-07	1.68965e-07	1.28048e-07	6.16714e-07	3.31559e-07
TTO	Trinidad and Tobago	1.90401e-08	1.93027e-08	6.97922e-08	9.40699e-09	3.35221e-08	3.21282e-07	2.68323e-07	1.50749e-08	1.92085e-07	6.8995e-07	1.82618e-07	2.05356e-08	6.40953e-08	3.92874e-08	3.31915e-08	1.46597e-06	2.18849e-09	2.48714e-07	7.59857e-08	1.28009e-08	4.41034e-08	2.60267e-08	4.37936e-08	1.30168e-08	1.44286e-08	3.44172e-06	9.95397e-08	1.32341e-08	2.97483e-08	3.76353e-08	1.78038e-08	1.72847e-08	2.071e-08	4.37796e-06	1.20984e-08	1.01309e-07	9.56721e-09	1.21796e-08	2.23799e-07	3.03442e-06	1.96743e-06	1.62281e-08	1.91487e-07	3.1608e-08	1.89538e-07	2.16267e-08	9.79572e-08	1.12391e-08
TUN	Tunisia	7.09078e-08	2.54002e-07	2.00215e-05	8.04171e-08	2.57285e-07	2.32182e-08	1.85084e-06	9.75738e-08	5.13531e-08	2.35701e-06	1.31451e-05	1.37302e-07	2.92488e-08	1.67397e-06	2.50247e-07	3.29438e-08	7.0504e-09	1.91733e-05	1.7349e-08	5.77217e-07	5.01565e-08	8.71096e-08	7.97996e-08	2.30137e-07	6.83189e-08	6.82743e-06	2.09113e-08	4.22746e-08	7.40945e-07	8.79068e-07	5.27206e-08	6.90659e-08	5.62654e-07	1.52986e-05	5.16612e-08	2.70384e-08	3.36188e-08	8.62148e-08	7.62005e-07	1.48577e-05	8.68923e-07	1.67424e-07	1.2903e-07	1.37628e-06	4.6893e-07	1.62658e-06	6.23714e-06	1.47423e-06
TUR	Turkey	5.93543e-07	3.07677e-06	9.73228e-06	6.13005e-08	5.67057e-07	2.38847e-08	6.06633e-06	9.59264e-07	8.53124e-08	1.55771e-05	3.65009e-05	1.2104e-05	8.86118e-08	6.20368e-07	1.01306e-06	1.83554e-07	5.17835e-09	2.4147e-05	2.11196e-08	1.03941e-07	7.10792e-08	6.28022e-08	1.65034e-07	1.53632e-06	1.48971e-07	1.81456e-05	1.05533e-07	1.0935e-07	1.14812e-05	2.16337e-07	4.5928e-08	1.24511e-07	4.61862e-07	3.23109e-05	7.54271e-08	3.85176e-08	2.7676e-08	4.8779e-08	2.88885e-06	6.83317e-05	2.31495e-06	2.04167e-07	3.51646e-07	3.21681e-06	5.58804e-07	6.45959e-07	1.49809e-05	2.09999e-07
TKM	Turkmenistan	4.43412e-06	1.04338e-07	3.25775e-07	1.65877e-08	4.72931e-08	1.11864e-08	2.02995e-07	1.93868e-07	2.41781e-08	3.81458e-07	8.46011e-07	1.0685e-06	1.49005e-08	3.2156e-08	7.00547e-08	1.41511e-08	4.06695e-09	4.18423e-07	1.01817e-08	2.4635e-08	8.43608e-08	5.61672e-08	2.91614e-08	4.82529e-08	2.40395e-08	5.65104e-07	1.86799e-08	1.86065e-08	4.9666e-07	8.60731e-08	3.17892e-08	2.96476e-08	3.39741e-08	7.20513e-07	2.36027e-08	1.32055e-08	1.76309e-08	2.12247e-08	2.59693e-07	2.1229e-05	1.74263e-07	2.74559e-08	3.3603e-08	1.31395e-07	5.95872e-08	6.52862e-08	1.00077e-06	1.90716e-08
USR	Former USSR	0	0	0	0	0	0	0	0	0	0	0	0	0	0	0	0	0	0	0	0	0	0	0	0	0	0	0	0	0	0	0	0	0	0	0	0	0	0	0	0	0	0	0	0	0	0	0	0
UGA	Uganda	4.64937e-07	7.15073e-07	2.60644e-06	4.22006e-07	1.16028e-06	1.56678e-07	2.94155e-06	4.56241e-07	4.02979e-07	1.27766e-05	1.48792e-05	6.64505e-07	2.04752e-07	5.16221e-07	7.35364e-07	2.52963e-07	5.45045e-08	4.55836e-05	1.3401e-07	3.35866e-07	3.10083e-07	6.81355e-07	3.95223e-07	5.3533e-07	3.40309e-07	8.81313e-06	1.49046e-07	1.21921e-06	1.52072e-06	1.0756e-06	2.21689e-06	3.77737e-07	4.54831e-07	1.09069e-05	3.41438e-07	1.97857e-07	2.22805e-07	2.69436e-07	1.83525e-06	7.90927e-05	2.51467e-06	1.24839e-05	5.269e-07	1.89508e-06	1.23819e-06	2.30203e-06	1.51779e-05	4.28533e-07
UKR	Ukraine	2.89581e-07	5.26373e-07	2.67599e-06	9.76517e-08	3.04974e-07	6.23258e-08	1.56569e-06	9.49038e-07	1.13482e-07	2.67111e-06	1.01944e-05	3.83425e-06	8.82588e-08	1.69006e-07	3.56067e-07	8.45181e-08	3.01849e-08	4.34009e-06	5.55888e-08	1.38701e-07	1.26888e-07	2.28286e-07	1.65453e-07	2.93178e-07	1.35023e-07	4.97271e-06	7.0924e-08	9.90778e-08	1.0458e-05	3.42126e-07	1.50736e-07	1.71094e-07	2.52627e-07	6.20132e-06	1.32971e-07	7.19911e-08	9.27815e-08	1.15733e-07	1.0852e-06	4.14939e-05	1.60318e-06	1.54369e-07	2.98806e-07	1.21905e-06	6.9452e-07	1.08347e-06	1.35564e-05	1.11507e-07
ARE	UAE	6.72771e-08	1.71246e-08	4.62756e-07	3.3236e-09	3.44764e-08	2.35217e-09	2.6047e-07	5.03149e-07	4.80768e-09	3.75076e-06	2.74204e-07	4.80174e-07	6.01744e-09	5.76869e-08	2.00099e-07	6.67338e-09	4.91267e-10	4.47123e-07	2.34502e-09	8.47416e-09	7.74021e-09	1.19314e-08	1.63729e-08	8.01649e-09	2.02232e-08	9.99787e-07	2.3362e-09	2.43487e-08	1.16412e-07	1.46014e-08	5.45253e-09	6.34343e-08	6.14978e-08	1.2055e-06	4.14359e-09	3.06443e-09	3.31277e-09	4.06877e-09	1.47846e-07	2.1194e-05	1.75228e-07	1.22209e-08	3.22124e-08	4.30299e-08	3.0287e-08	9.46209e-08	1.73389e-07	1.06889e-08
GBR	UK	4.74242e-07	6.49991e-07	6.53002e-06	2.58917e-07	2.1066e-06	2.68509e-07	8.23835e-06	5.87086e-07	4.60118e-07	6.04597e-05	2.58729e-05	1.45027e-06	2.27202e-07	2.77194e-06	2.18191e-06	1.04614e-06	2.65158e-08	5.76459e-05	1.46153e-07	3.59984e-07	1.16035e-06	4.00379e-07	5.0767e-07	7.79405e-07	9.23068e-07	3.43982e-05	1.73242e-07	6.61877e-07	3.34111e-06	8.74692e-07	2.53871e-07	4.94571e-07	9.4028e-07	5.41793e-05	2.5015e-07	3.53978e-07	1.49184e-07	2.10415e-07	5.58499e-06	0.000163716	6.78291e-06	5.05388e-07	8.24643e-07	3.74117e-06	1.50187e-06	6.14116e-06	1.8796e-05	6.92516e-07
TZA	Tanzania	1.42515e-06	1.74537e-06	2.83712e-05	4.85896e-07	3.946e-06	9.27353e-07	1.70737e-05	9.02433e-07	1.04785e-06	4.81486e-05	4.41333e-05	1.27342e-06	6.59338e-07	1.33168e-06	1.33046e-05	5.04506e-07	3.71604e-08	9.29973e-05	3.17436e-07	7.86673e-07	8.70939e-07	1.9143e-06	9.05869e-07	9.35167e-06	6.09175e-06	2.54668e-05	5.70385e-07	7.57432e-07	8.95439e-05	4.20018e-06	5.0134e-06	9.75107e-07	1.12045e-06	0.000252722	5.57335e-07	4.47004e-07	4.71042e-07	4.30613e-07	7.17734e-06	0.000377474	1.50926e-05	1.16104e-06	2.15963e-06	3.52264e-06	2.33736e-06	3.19115e-06	1.79291e-05	7.53544e-07
USA	USA	4.6302e-05	5.15191e-05	0.000611493	1.11547e-05	0.000248758	0.000132049	0.00272946	5.25163e-05	0.000168668	0.00691181	0.00182695	0.000134742	0.001053	0.000159648	0.000316151	0.000371632	8.53957e-07	0.00298777	0.000106388	2.0195e-05	0.000132701	1.37356e-05	0.000465036	4.69892e-05	5.99431e-05	0.0135817	1.73732e-05	5.69582e-05	0.000257779	4.92984e-05	7.91738e-06	9.6328e-05	6.67346e-05	0.088564	1.49766e-05	7.29293e-05	6.07919e-06	1.06901e-05	0.00253581	0.0692857	0.0136544	5.84222e-05	0.00183892	0.000271201	0.000190948	0.000189	0.00101805	4.18745e-05
URY	Uruguay	8.73566e-08	9.15813e-08	2.95577e-07	4.75436e-08	1.5246e-07	3.21594e-08	3.04586e-05	6.91743e-08	6.61341e-08	1.99272e-06	5.90502e-07	7.78546e-08	4.33629e-08	6.693e-08	1.28252e-07	4.30675e-08	1.16588e-08	1.1242e-06	3.06602e-08	6.18771e-08	6.42193e-08	1.39367e-07	3.71375e-07	6.24192e-08	7.29324e-08	0.0001013	3.556e-08	4.51298e-08	1.51937e-07	2.01372e-07	9.20193e-08	6.40672e-08	6.37575e-08	3.75975e-06	6.24017e-08	4.32995e-08	5.1087e-08	5.8144e-08	6.65529e-06	1.21948e-05	1.70305e-06	9.14709e-08	1.57127e-07	1.17366e-07	3.17293e-07	1.78062e-07	3.82928e-07	4.42736e-08
UZB	Uzbekistan	5.19626e-07	3.5515e-07	3.81914e-07	1.76703e-07	3.33937e-07	1.37635e-07	9.93037e-07	5.09402e-07	2.05128e-07	1.69392e-06	1.48207e-06	6.26743e-07	1.65922e-07	2.06423e-07	3.16099e-07	1.60287e-07	3.76026e-08	1.53755e-06	1.2892e-07	2.23448e-07	2.82375e-07	4.44081e-07	2.79779e-07	2.12199e-07	2.58185e-07	2.12361e-06	1.57394e-07	1.75965e-07	4.90301e-07	6.54692e-07	3.42639e-07	2.30381e-07	2.20597e-07	1.39169e-06	2.33546e-07	1.60574e-07	2.00011e-07	2.03897e-07	6.10575e-07	1.60862e-05	6.08061e-07	2.42068e-07	1.98984e-07	3.31925e-07	2.49274e-07	2.27903e-07	1.28127e-06	1.58309e-07
VUT	Vanuatu	1.39195e-07	1.92467e-07	1.16549e-07	6.96638e-08	1.38433e-07	5.19918e-08	3.80709e-07	1.00995e-07	9.20231e-08	1.47307e-06	2.14054e-07	1.16471e-07	6.21168e-08	7.98502e-08	1.5325e-07	5.97049e-08	1.77927e-08	3.44485e-07	4.82599e-08	9.67203e-08	9.90955e-08	2.094e-07	1.11774e-07	7.90985e-08	9.89919e-08	4.06385e-07	5.68424e-08	6.99459e-08	9.56831e-08	2.69293e-07	1.41233e-07	9.77066e-08	8.99509e-08	3.26436e-07	9.52583e-08	6.16738e-08	7.97302e-08	8.60261e-08	2.08862e-07	2.29099e-06	2.35772e-07	1.00663e-07	7.59138e-08	8.93143e-08	8.58221e-08	7.86378e-08	1.66805e-07	6.21211e-08
VEN	Venezuela	1.92178e-07	1.65841e-07	4.37434e-07	9.59352e-08	2.94894e-07	1.28764e-07	2.09022e-06	1.47692e-07	1.20618e-05	3.46469e-06	1.30543e-06	2.28656e-07	2.3461e-07	1.40631e-07	2.2845e-07	3.41327e-07	2.42595e-08	5.09527e-06	1.05842e-07	1.31953e-07	1.44638e-07	2.75923e-07	6.87509e-07	1.31719e-07	1.47305e-07	3.05922e-05	9.16916e-08	1.04261e-07	2.62026e-07	3.60749e-06	1.87502e-07	1.51602e-07	1.40491e-07	1.27701e-05	1.31863e-07	8.61874e-08	1.01412e-07	1.28986e-07	3.94175e-06	1.41386e-05	4.71451e-05	1.55133e-07	2.7521e-06	3.34554e-07	7.11542e-06	1.7575e-07	7.38794e-07	1.49102e-07
VNM	Viet Nam	6.00455e-07	8.13963e-07	2.47615e-05	2.90959e-07	7.82702e-06	1.8209e-07	1.15826e-05	4.38337e-07	5.33097e-07	0.000178727	2.18036e-05	6.93817e-07	3.42866e-07	9.79882e-07	3.36009e-06	3.52619e-07	5.22825e-08	2.68898e-05	2.08781e-07	4.23617e-07	3.92181e-07	7.28e-07	7.43164e-07	6.93524e-07	5.84186e-07	2.43937e-05	1.74606e-07	8.45863e-07	4.00252e-06	1.05466e-06	4.98644e-07	9.51772e-06	6.60736e-07	5.94549e-05	6.34385e-07	2.17626e-07	3.55558e-07	3.548e-07	9.47911e-06	0.00106547	2.17047e-05	1.97372e-06	1.08197e-06	3.44249e-06	7.28435e-06	1.36637e-06	2.51317e-05	4.6261e-07
YEM	Yemen	3.14189e-08	4.23699e-08	1.22753e-07	1.31115e-08	4.04904e-08	9.12334e-09	1.8705e-07	2.14318e-08	1.88898e-08	1.48946e-06	2.04636e-07	3.09741e-08	1.1777e-08	3.05575e-08	9.58976e-08	1.15714e-08	3.77571e-09	2.20033e-07	8.35052e-09	2.29992e-08	1.94734e-08	4.29067e-08	2.63091e-08	2.08601e-08	2.20172e-08	1.3473e-06	9.47677e-09	1.98259e-08	4.37187e-08	6.55757e-08	2.6847e-08	4.59387e-08	2.2318e-08	5.23598e-07	1.876e-08	1.10647e-08	1.72356e-08	1.78618e-08	1.15544e-07	2.11959e-05	1.72632e-07	2.36341e-08	2.39469e-08	1.0674e-07	3.05245e-08	3.25806e-08	1.16607e-07	1.57892e-08
ZMB	Zambia	6.8912e-07	1.12893e-06	1.37385e-06	3.48646e-07	1.96025e-05	2.43194e-07	3.17504e-06	5.22109e-07	5.27398e-07	1.33232e-05	7.28439e-06	6.89934e-07	2.89009e-07	5.68791e-07	1.10832e-06	2.84846e-07	7.24618e-08	1.15501e-05	2.23522e-07	9.54622e-07	5.2302e-07	1.18709e-06	5.36043e-07	4.78735e-07	1.05642e-05	6.78246e-06	2.60382e-07	3.72133e-07	9.58591e-07	1.7093e-06	2.50153e-06	5.54529e-07	2.70867e-06	6.64e-06	4.99167e-07	2.9476e-07	3.95179e-07	4.58711e-07	1.77906e-06	0.00011873	2.98654e-06	1.05439e-06	4.89117e-07	1.02278e-06	6.17696e-07	9.69691e-07	3.11955e-06	3.67571e-07
ZWE	Zimbabwe	1.58692e-06	1.43327e-06	2.90431e-06	1.21621e-06	1.35011e-06	1.1235e-06	9.95577e-06	1.18098e-06	1.09746e-06	7.70205e-05	8.60559e-06	1.07867e-06	1.3024e-06	1.35008e-06	1.89292e-06	1.20229e-06	1.76672e-07	7.89831e-06	9.64468e-07	1.33693e-06	1.44543e-06	1.1498e-06	1.61832e-06	1.35774e-06	1.40353e-06	1.56789e-05	1.13217e-06	9.9237e-07	1.55477e-06	1.48341e-06	1.31304e-06	1.24066e-06	1.37665e-06	1.47528e-05	1.23033e-06	1.21749e-06	1.25407e-06	1.15259e-06	8.5074e-06	5.38792e-05	2.63583e-05	1.17345e-06	1.50604e-06	1.9016e-06	1.46331e-06	1.49819e-06	5.34068e-06	1.13881e-06
ROW	Rest of World	0	0	0	0	0	0	0	0	0	0	0	0	0	0	0	0	0	0	0	0	0	0	0	0	0	0	0	0	0	0	0	0	0	0	0	0	0	0	0	0	0	0	0	0	0	0	0	0
[truncated: 142 more columns]

## Sheet: Total Impact FP shares
		AFG	ALB	DZA	AND	AGO	ATG	ARG	ARM	ABW	AUS	AUT	AZE	BHS	BHR	BGD	BRB	BLR	BEL	BLZ	BEN	BMU	BTN	BOL	BIH	BWA	BRA	VGB	BRN	BGR	BFA	BDI	KHM	CMR	CAN	CPV	CYM	CAF	TCD	CHL	CHN	COL	COG	CRI	HRV	CUB	CYP	CZE	CIV
		Afghanistan	Albania	Algeria	Andorra	Angola	Antigua	Argentina	Armenia	Aruba	Australia	Austria	Azerbaijan	Bahamas	Bahrain	Bangladesh	Barbados	Belarus	Belgium	Belize	Benin	Bermuda	Bhutan	Bolivia	Bosnia and Herzegovina	Botswana	Brazil	British Virgin Islands	Brunei	Bulgaria	Burkina Faso	Burundi	Cambodia	Cameroon	Canada	Cape Verde	Cayman Islands	Central African Republic	Chad	Chile	China	Colombia	Congo	Costa Rica	Croatia	Cuba	Cyprus	Czech Republic	Cote dIvoire
AFG	Afghanistan	0.7755	0.0002	0.0001	0.0003	0	0.0001	0	0.0001	0.0001	0	0.0001	0.0001	0	0.0001	0.0001	0	0.0008	0.0005	0.0001	0	0.0001	0.0002	0	0.0001	0.0001	0	0.0001	0.0001	0.0001	0.0001	0	0	0	0	0.0001	0.0001	0	0	0	0	0	0	0	0.0001	0	0.0001	0.0001	0.0002
ALB	Albania	0.0001	0.4904	0	0.0002	0	0	0	0	0.0001	0	0.0001	0	0	0	0	0	0.0005	0	0	0	0.0001	0.0001	0	0.0001	0	0	0.0001	0	0.0001	0.0001	0	0	0	0	0.0001	0.0001	0	0	0	0	0	0	0	0.0001	0	0.0001	0.0001	0.0001
DZA	Algeria	0.0001	0.0005	0.5618	0.001	0	0.0001	0.0001	0.0001	0.0001	0	0.0011	0.0001	0.0001	0.0002	0.0001	0.0001	0.0006	0.0015	0.0001	0.0001	0.0001	0.0002	0	0.0003	0.0001	0.0002	0.0001	0.0002	0.0005	0.0001	0	0	0.0001	0.0001	0.0002	0.0001	0	0.0001	0.0002	0.0001	0	0.0001	0.0001	0.0006	0.0002	0.0005	0.0008	0.0008
AND	Andorra	0	0	0	0.0002	0	0	0	0	0	0	0	0	0	0	0	0	0	0	0	0	0	0	0	0	0	0	0	0	0	0	0	0	0	0	0	0	0	0	0	0	0	0	0	0	0	0	0	0
AGO	Angola	0.0003	0.0012	0.0003	0.0022	0.8983	0.0004	0.0002	0.0004	0.0006	0.0001	0.0005	0.0003	0.0001	0.0004	0.0002	0.0002	0.0044	0.0012	0.0004	0.0002	0.0006	0.0013	0.0001	0.0003	0.0004	0.0001	0.0008	0.0006	0.0004	0.0005	0.0002	0.0002	0.0001	0.0001	0.0008	0.0006	0	0.0003	0.002	0.0014	0.0001	0.0001	0.0001	0.0004	0.0002	0.0005	0.0004	0.0009
ATG	Antigua	0.0001	0.0002	0	0.0005	0	0.3591	0	0.0001	0.0004	0	0	0.0001	0	0.0001	0	0.0001	0.001	0	0.0001	0	0.0001	0.0003	0	0.0001	0.0001	0	0.0022	0.0001	0	0.0001	0	0	0	0	0.0002	0.0001	0	0.0001	0	0	0	0	0	0	0	0.0001	0	0.0001
ARG	Argentina	0.0007	0.0027	0.0029	0.0052	0.0009	0.0008	0.5257	0.001	0.0019	0.0003	0.0054	0.001	0.0003	0.0022	0.0011	0.0017	0.0081	0.0151	0.0008	0.0005	0.0013	0.0023	0.0121	0.0016	0.0045	0.0198	0.0017	0.0017	0.0051	0.001	0.0003	0.0004	0.0002	0.0006	0.0019	0.0016	0	0.0005	0.0775	0.0013	0.0027	0.0005	0.0014	0.0039	0.0036	0.008	0.0048	0.0034
ARM	Armenia	0.0001	0.0003	0	0.0006	0	0.0001	0	0.7479	0.0002	0	0.0001	0.0001	0	0.0001	0	0.0001	0.0012	0.0001	0.0001	0.0001	0.0002	0.0004	0	0.0001	0.0001	0	0.0003	0.0001	0.0001	0.0001	0.0001	0	0	0	0.0002	0.0002	0	0.0001	0	0	0	0	0	0.0001	0	0.0001	0.0001	0.0002
ABW	Aruba	0.0001	0.0002	0	0.0005	0	0.0001	0	0.0001	0.2197	0	0	0.0001	0	0.0001	0	0.0001	0.001	0	0.0001	0	0.0002	0.0002	0	0.0001	0.0001	0	0.0003	0.0001	0.0001	0.0001	0	0	0	0	0.0002	0.0002	0	0.0001	0	0	0	0	0	0	0	0.0001	0	0.0002
AUS	Australia	0.0359	0.0354	0.0299	0.0934	0.0063	0.0172	0.0162	0.0269	0.0271	0.921	0.0429	0.0212	0.0044	0.2029	0.0511	0.0214	0.1488	0.0718	0.0166	0.0086	0.0294	0.0485	0.0024	0.0198	0.0412	0.0023	0.0412	0.2299	0.0316	0.0172	0.0062	0.0504	0.003	0.0125	0.0334	0.0258	0.0008	0.0108	0.0272	0.0412	0.0035	0.008	0.0059	0.0327	0.0111	0.0929	0.0357	0.0555
AUT	Austria	0.0001	0.0009	0.0002	0.0004	0	0	0.0001	0.0001	0.0001	0	0.0879	0.0001	0	0.0003	0	0	0.0002	0.0005	0	0	0.0001	0.0003	0	0.002	0.0001	0	0.0001	0.0001	0.0015	0	0	0	0	0	0.0001	0	0	0	0.0001	0	0	0	0	0.005	0.0001	0.0005	0.0035	0.0003
AZE	Azerbaijan	0.0019	0.0004	0.0001	0.0006	0	0.0001	0	0.0002	0.0002	0	0.0005	0.6598	0	0.0001	0	0.0001	0.0014	0.0001	0.0001	0.0001	0.0002	0.0003	0	0.0002	0.0001	0	0.0005	0.0001	0.0002	0.0001	0.0001	0	0	0	0.0002	0.0002	0	0.0001	0	0	0	0	0	0.0002	0	0.0001	0.0006	0.0002
BHS	Bahamas	0	0.0001	0	0.0001	0	0.0001	0	0	0.0001	0	0	0	0.0838	0	0	0	0.0003	0	0	0	0.0001	0.0001	0	0	0	0	0.0002	0	0	0	0	0	0	0	0.0001	0.0001	0	0	0	0	0	0	0	0	0.0001	0	0	0
BHR	Bahrain	0	0	0.0001	0.0001	0	0	0	0	0	0	0	0	0	0.1894	0	0	0.0002	0	0	0	0	0.0001	0	0	0	0	0	0	0	0	0	0	0	0	0	0	0	0	0	0	0	0	0	0	0	0	0	0
BGD	Bangladesh	0.0001	0.0003	0.0001	0.0005	0	0.0001	0.0001	0.0001	0.0002	0	0.0013	0.0001	0	0.0003	0.6772	0.0001	0.0009	0.0012	0.0001	0.0001	0.0002	0.0003	0	0.0002	0.0001	0	0.0002	0.0005	0.0007	0.0001	0	0.0001	0	0.0002	0.0002	0.0001	0	0.0001	0.0001	0.0004	0	0.0001	0.0001	0.0004	0.0002	0.0007	0.0006	0.0005
BRB	Barbados	0	0.0001	0	0.0002	0	0.0008	0	0	0.0001	0	0	0	0	0	0	0.169	0.0004	0	0.0002	0	0.0005	0.0001	0	0	0	0	0.0019	0	0	0.0001	0	0	0	0	0.0001	0.0008	0	0	0	0	0	0	0	0	0	0	0	0.0001
BLR	Belarus	0.0002	0.0005	0.0001	0.0007	0	0.0001	0.0001	0.0004	0.0001	0	0.0007	0.0006	0	0.0002	0.0001	0.0001	0.0857	0.0003	0.0001	0.0001	0.0003	0.0002	0	0.0002	0.0002	0	0.0004	0.0002	0.0009	0.0001	0.0001	0	0	0	0.0002	0.0002	0	0.0001	0.0001	0.0001	0	0	0	0.0005	0.0001	0.0003	0.0011	0.0003
BEL	Belgium	0.0001	0.0003	0.0004	0.0004	0	0	0.0001	0.0002	0.0001	0	0.0008	0.0001	0	0.0003	0.0001	0	0.0002	0.023	0	0.0001	0.0001	0.0001	0	0.0003	0.0001	0	0.0001	0.0001	0.0006	0.0001	0	0	0.0001	0	0.0001	0.0001	0	0	0.0001	0.0001	0	0.0001	0.0001	0.0006	0.0001	0.0006	0.0007	0.0009
BLZ	Belize	0.0001	0.0004	0	0.0008	0	0.0003	0	0.0002	0.0002	0	0.0001	0.0001	0	0.0001	0	0.001	0.0019	0	0.4328	0.0001	0.0003	0.0005	0	0.0001	0.0001	0	0.0007	0.0002	0.0001	0.0002	0.0001	0	0	0	0.0003	0.0014	0	0.0001	0	0	0	0	0	0.0001	0.0001	0.0001	0	0.0003
BEN	Benin	0.0026	0.0007	0	0.001	0	0.0002	0	0.0002	0.0003	0	0.0001	0.0001	0.0001	0.0002	0.0002	0.0001	0.0025	0.0001	0.0002	0.8796	0.0003	0.0007	0	0.0001	0.0002	0	0.0004	0.0002	0.0001	0.0009	0.0001	0.0001	0	0	0.0004	0.0003	0	0.0002	0	0	0.0003	0.0003	0	0.0002	0	0.0001	0.0001	0.0018
BMU	Bermuda	0	0.0001	0	0.0001	0	0	0	0	0	0	0	0	0	0	0	0	0.0003	0	0	0	0.35	0.0001	0	0	0	0	0.0001	0	0	0	0	0	0	0	0.0001	0	0	0	0	0	0	0	0	0	0	0	0	0
BTN	Bhutan	0.0002	0.0007	0	0.0012	0	0.0002	0	0.0002	0.0003	0	0	0.0001	0.0001	0.0002	0.0001	0.0001	0.0026	0	0.0002	0.0001	0.0004	0.7174	0	0.0002	0.0002	0	0.0006	0.0003	0.0002	0.0003	0.0001	0.0001	0	0	0.0005	0.0003	0	0.0001	0	0	0	0.0001	0	0.0001	0.0001	0.0001	0.0001	0.0004
BOL	Bolivia	0.0009	0.0034	0.0005	0.0057	0.0002	0.0011	0.0133	0.001	0.002	0.0001	0.0024	0.0008	0.0005	0.0012	0.0003	0.001	0.01	0.0027	0.0011	0.0006	0.0019	0.0032	0.8653	0.0011	0.0012	0.0011	0.0025	0.0014	0.0014	0.0013	0.0005	0.0003	0.0001	0.0013	0.0024	0.0017	0.0001	0.0007	0.0282	0.0002	0.0125	0.0004	0.0008	0.0014	0.0007	0.0021	0.0041	0.0023
BIH	Bosnia and Herzegovina	0.0001	0.0003	0	0.0003	0	0.0001	0	0.0001	0.0001	0	0.0008	0.0001	0	0.0001	0	0	0.0007	0.0001	0.0001	0	0.0001	0.0002	0	0.6806	0.0001	0	0.0001	0.0001	0.0002	0.0001	0	0	0	0	0.0001	0.0001	0	0	0	0	0	0	0	0.0172	0	0.0001	0.0002	0.0001
BWA	Botswana	0	0.0001	0	0.0002	0	0	0	0	0.0001	0	0	0	0	0	0	0	0.0005	0	0	0	0.0001	0.0001	0	0	0.5451	0	0.0001	0	0	0	0	0	0	0	0.0001	0.0001	0	0	0	0	0	0	0	0	0	0	0	0.0001
BRA	Brazil	0.0042	0.0232	0.0163	0.0457	0.0298	0.0143	0.1933	0.0064	0.067	0.0024	0.0644	0.0086	0.0058	0.0242	0.0051	0.0378	0.0231	0.074	0.0153	0.0069	0.0191	0.0069	0.0264	0.0177	0.0186	0.9019	0.0294	0.0108	0.041	0.005	0.0013	0.0024	0.0021	0.0154	0.0221	0.0186	0.0002	0.0023	0.0948	0.0073	0.009	0.0031	0.0258	0.0532	0.0401	0.0547	0.0604	0.0374
VGB	British Virgin Islands	0.0001	0.0003	0	0.0007	0	0.0003	0	0.0007	0.0002	0	0	0.0002	0	0.0001	0	0.0001	0.0014	0	0.0001	0.0001	0.0002	0.0004	0	0.0001	0.0001	0	0.5759	0.0001	0.0001	0.0001	0.0001	0	0	0	0.0003	0.0002	0	0.0001	0	0	0	0	0	0.0001	0	0.0001	0	0.0002
BRN	Brunei	0	0.0001	0	0.0001	0	0	0	0	0	0	0	0	0	0	0	0	0.0003	0	0	0	0	0.0001	0	0	0	0	0.0001	0.2558	0	0	0	0	0	0	0	0	0	0	0	0	0	0	0	0	0	0	0	0
BGR	Bulgaria	0.0003	0.006	0.0003	0.0003	0	0	0	0.0007	0.0001	0	0.001	0.0005	0	0.0001	0	0	0.0004	0.0003	0	0	0.0001	0.0001	0	0.001	0.0001	0	0.0001	0.0001	0.2651	0	0	0	0	0	0.0001	0.0001	0	0	0	0	0	0	0	0.0008	0.0001	0.0015	0.0008	0.0002
BFA	Burkina Faso	0.0001	0.0006	0.0001	0.0011	0	0.0002	0	0.0002	0.0003	0	0.0003	0.0001	0	0.0002	0	0.0001	0.0026	0.0008	0.0002	0.0003	0.0003	0.0006	0	0.0002	0.0002	0	0.0005	0.0002	0.0002	0.8042	0.0001	0.0001	0	0	0.0004	0.0003	0	0.0001	0.0001	0	0.0003	0.0001	0	0.0002	0.0001	0.0002	0.0002	0.0005
BDI	Burundi	0.0006	0.0024	0.0001	0.0036	0.0001	0.0007	0.0001	0.0007	0.0011	0	0.0009	0.0005	0.0002	0.0005	0.0002	0.0004	0.0079	0.0006	0.0007	0.0004	0.0012	0.0026	0.0001	0.0006	0.0006	0	0.0017	0.0008	0.0004	0.0009	0.9537	0.0002	0.0001	0	0.0015	0.0011	0	0.0005	0.0001	0	0	0.0002	0.0001	0.0004	0.0002	0.0005	0.0004	0.0012
KHM	Cambodia	0.0004	0.0008	0.0002	0.0019	0	0.0004	0.0001	0.0003	0.0006	0.0001	0.001	0.0003	0.0001	0.0004	0.0003	0.0002	0.003	0.0004	0.0003	0.0002	0.0006	0.0013	0	0.0003	0.0003	0	0.0008	0.0022	0.0004	0.0005	0.0002	0.8131	0	0.0001	0.0008	0.0005	0	0.0003	0.0002	0.0009	0	0.0001	0.0001	0.0005	0.0001	0.0005	0.0006	0.0007
CMR	Cameroon	0.0006	0.0049	0.0025	0.0076	0.0005	0.0006	0.0006	0.001	0.0014	0.0001	0.0097	0.0011	0.0002	0.0019	0.0006	0.0005	0.0062	0.0095	0.0005	0.0008	0.0012	0.0019	0.0001	0.0024	0.0012	0.0001	0.0013	0.0012	0.0039	0.001	0.0003	0.0003	0.9323	0.0004	0.0019	0.001	0.001	0.01	0.0008	0.0021	0.0001	0.0151	0.0003	0.0056	0.0011	0.0037	0.0054	0.009
CAN	Canada	0.0006	0.002	0.0046	0.0031	0.0002	0.0037	0.0016	0.0019	0.0024	0.0007	0.008	0.0012	0.0034	0.0032	0.0013	0.0099	0.0013	0.0091	0.0026	0.0003	0.0073	0.0005	0.0006	0.0016	0.0013	0.0011	0.0021	0.0025	0.0047	0.0004	0.0001	0.0006	0.0002	0.1542	0.0007	0.0031	0	0.0001	0.0066	0.0042	0.0029	0.0003	0.0042	0.0065	0.0112	0.0076	0.0083	0.0037
CPV	Cape Verde	0.0001	0.0003	0	0.0005	0	0.0001	0	0.0001	0.0001	0	0	0.0001	0	0.0001	0	0.0001	0.0011	0	0.0001	0	0.0002	0.0003	0	0.0001	0.0001	0	0.0003	0.0001	0	0.0001	0	0	0	0	0.7208	0.0001	0	0.0001	0	0	0	0	0	0	0	0.0001	0	0.0001
CYM	Cayman Islands	0	0.0001	0	0.0003	0	0.0001	0	0	0.0001	0	0	0	0	0	0	0	0.0006	0	0.0001	0	0.0001	0.0001	0	0	0	0	0.0001	0.0001	0	0.0001	0	0	0	0	0.0001	0.4669	0	0	0	0	0	0	0	0	0	0	0	0.0001
CAF	Central African Republic	0.0023	0.0091	0.0012	0.0183	0.0004	0.0029	0.0006	0.0028	0.0045	0.0001	0.0027	0.0018	0.0007	0.0023	0.0006	0.0015	0.0377	0.0045	0.0027	0.0016	0.0049	0.0106	0.0002	0.0027	0.0024	0.0001	0.0069	0.0034	0.0023	0.004	0.0015	0.0008	0.0012	0.0001	0.0065	0.0042	0.9928	0.0134	0.0008	0.0002	0.0002	0.024	0.0004	0.0024	0.0012	0.0042	0.0067	0.0053
TCD	Chad	0.0004	0.0018	0.0002	0.0026	0.0001	0.0005	0.0001	0.0005	0.0008	0	0.0007	0.0003	0.0001	0.0004	0.0001	0.0003	0.0067	0.0003	0.0005	0.0003	0.0008	0.0018	0	0.0005	0.0003	0	0.0011	0.0006	0.0005	0.0007	0.0002	0.0001	0.0008	0	0.0012	0.0007	0.0001	0.8904	0.0001	0	0	0.0002	0.0001	0.0014	0.0001	0.0004	0.0006	0.0009
CHL	Chile	0.0001	0.0004	0.0002	0.0009	0	0.0002	0.0033	0.0001	0.0003	0	0.0006	0.0001	0.0002	0.0005	0.0002	0.0002	0.0006	0.0006	0.0002	0.0001	0.0003	0.0004	0.0015	0.0002	0.0002	0.0002	0.0003	0.0002	0.0006	0.0001	0	0.0001	0	0.0004	0.0002	0.0003	0	0.0001	0.2471	0.0002	0.0008	0	0.0021	0.0005	0.0007	0.0004	0.0004	0.0004
CHN	China	0.0079	0.0208	0.0247	0.0183	0.0018	0.0021	0.0106	0.0034	0.0114	0.0058	0.0445	0.0117	0.0012	0.027	0.0303	0.006	0.0083	0.0274	0.0032	0.0048	0.0076	0.0043	0.0021	0.0083	0.0093	0.0019	0.0032	0.029	0.0342	0.0031	0.0005	0.0167	0.0027	0.0093	0.0055	0.0029	0.0001	0.001	0.0234	0.7084	0.0037	0.0029	0.0069	0.0313	0.021	0.0368	0.0463	0.0506
COL	Colombia	0.0008	0.0008	0.0003	0.0024	0.0001	0.0005	0.0011	0.0003	0.0106	0.0001	0.0015	0.0004	0.0003	0.0004	0.0001	0.0011	0.0026	0.0014	0.0008	0.0001	0.0007	0.0007	0.0012	0.0005	0.0003	0.0003	0.0013	0.0004	0.0007	0.0003	0.0001	0.0001	0.0001	0.0013	0.0006	0.0011	0	0.0002	0.0131	0.0001	0.6407	0.0002	0.0098	0.0014	0.0036	0.0007	0.0016	0.0015
COG	Congo	0.0004	0.0016	0.0009	0.0028	0.0001	0.0004	0.0002	0.0005	0.0007	0	0.0009	0.0004	0.0001	0.0005	0.0002	0.0003	0.0056	0.0007	0.0004	0.0003	0.0008	0.0016	0	0.0005	0.0004	0.0001	0.001	0.0006	0.0006	0.0006	0.0002	0.0002	0.0003	0.0001	0.0014	0.0007	0.0001	0.0003	0.0003	0.0004	0	0.8583	0.0001	0.0007	0.0002	0.0007	0.0011	0.001
CRI	Costa Rica	0.0001	0.0005	0.0003	0.0015	0	0.0001	0.0001	0.0002	0.001	0	0.0029	0.0003	0.0001	0.0003	0.0001	0.0002	0.0007	0.0026	0.0005	0.0001	0.0002	0.0002	0	0.0004	0.0001	0	0.0003	0.0002	0.001	0.0001	0	0	0	0.0006	0.0003	0.0007	0	0	0.0007	0.0001	0.0005	0	0.204	0.0009	0.0007	0.0007	0.002	0.0005
HRV	Croatia	0	0.0007	0	0.0001	0	0.0003	0	0	0	0	0.0012	0	0	0	0	0	0.0002	0.0001	0	0	0.0001	0.0001	0	0.0231	0	0	0.0001	0	0.0002	0	0	0	0	0	0	0	0	0	0	0	0	0	0	0.3021	0	0.0001	0.0005	0.0001
CUB	Cuba	0.0001	0.0003	0.0001	0.0012	0	0.0001	0.0002	0.0004	0.0005	0.0001	0.0011	0.0001	0	0.0001	0	0.0003	0.0009	0.0003	0.0004	0.0001	0.0004	0.0002	0.0001	0.0001	0.0001	0	0.0002	0.0001	0.0011	0.0001	0	0.0001	0	0.0002	0.0003	0.0009	0	0.0001	0.0003	0.0005	0.0001	0.0001	0.0001	0.0007	0.724	0.0008	0.0007	0.0002
CYP	Cyprus	0	0.0002	0	0.0001	0	0	0	0.0002	0	0	0.0001	0	0	0.0002	0	0	0.0002	0.0001	0	0	0	0.0001	0	0	0	0	0	0	0.0002	0	0	0	0	0	0	0	0	0	0	0	0	0	0	0.0001	0	0.2244	0.0002	0
CZE	Czech Republic	0.0001	0.0004	0.0002	0.0004	0	0	0.0001	0.0001	0.0001	0	0.0027	0.0002	0	0.0002	0	0	0.0003	0.0005	0.0001	0	0.0001	0.0001	0	0.001	0.0001	0	0.0003	0.0001	0.002	0.0001	0	0	0	0	0.0001	0.0001	0	0	0.0001	0	0	0	0	0.002	0.0001	0.0004	0.1205	0.0003
CIV	Cote dIvoire	0	0	0	0	0	0	0	0	0	0	0	0	0	0	0	0	0	0	0	0	0	0	0	0	0	0	0	0	0	0	0	0	0	0	0	0	0	0	0	0	0	0	0	0	0	0	0	0
PRK	North Korea	0.0001	0.0004	0.0003	0.0007	0	0.0003	0.0001	0.0001	0.0002	0	0.0001	0.0001	0	0.0001	0.0001	0.0001	0.0012	0.0001	0.0001	0.0002	0.0002	0.0005	0.0001	0.0001	0.0001	0.0002	0.0003	0.0002	0.0003	0.0002	0.0001	0.0003	0	0	0.0003	0.0002	0	0.0001	0.0001	0.0013	0	0	0.0001	0.0002	0.0003	0.0001	0.0001	0.0003
COD	DR Congo	0.0028	0.0104	0.0016	0.0182	0.0006	0.0032	0.0007	0.0035	0.0055	0.0001	0.0045	0.0023	0.0008	0.0032	0.0007	0.0018	0.0383	0.0266	0.003	0.0019	0.0056	0.0125	0.0003	0.0034	0.0035	0.0001	0.0076	0.004	0.0035	0.0052	0.0016	0.0009	0.001	0.0002	0.0078	0.0048	0.0004	0.0024	0.001	0.0003	0.0002	0.0013	0.0005	0.0042	0.0009	0.008	0.0043	0.0067
DNK	Denmark	0	0.0002	0.0001	0.0002	0	0	0.0001	0.0001	0.0001	0	0.0005	0.0001	0	0.0002	0	0	0.0002	0.0003	0	0	0.0001	0.0001	0	0.0002	0.0001	0	0.0001	0.0001	0.0004	0.0001	0	0	0	0	0.0001	0.0001	0	0	0.0001	0	0	0	0	0.0004	0	0.0004	0.0006	0.0002
DJI	Djibouti	0.0001	0.0003	0	0.0005	0	0.0001	0	0.0001	0.0001	0	0	0.0001	0	0.0001	0	0.0001	0.0012	0	0.0001	0.0001	0.0002	0.0004	0	0.0001	0.0001	0	0.0003	0.0001	0	0.0001	0.0001	0	0	0	0.0002	0.0002	0	0.0001	0	0	0	0	0	0	0	0.0001	0	0.0002
DOM	Dominican Republic	0.0001	0.0004	0.0002	0.0009	0	0.001	0.0001	0.0001	0.0003	0	0.0012	0.0001	0.0001	0.0003	0.0001	0.0003	0.0012	0.0012	0.0002	0.0001	0.0003	0.0003	0	0.0003	0.0001	0	0.0003	0.0002	0.0005	0.0001	0	0	0	0.0007	0.0002	0.0002	0	0.0001	0.0002	0	0.0001	0	0.0005	0.0008	0.0015	0.0004	0.0007	0.0004
ECU	Ecuador	0.0065	0.0055	0.0006	0.0043	0.0001	0.0007	0.0052	0.0007	0.0061	0.0001	0.0079	0.001	0.0003	0.0009	0.0002	0.0009	0.0065	0.0045	0.0015	0.0004	0.0014	0.0026	0.0007	0.0015	0.0007	0.0001	0.0021	0.0009	0.0051	0.001	0.0003	0.0002	0.0001	0.0011	0.0013	0.0013	0	0.0011	0.0113	0.0004	0.0176	0.0003	0.0013	0.0076	0.0057	0.0014	0.006	0.0018
EGY	Egypt	0	0.0004	0.0004	0.0002	0	0	0	0	0	0	0.0003	0	0	0.0001	0	0	0.0001	0.0002	0	0	0	0	0	0.0001	0.0001	0	0	0.0001	0.0004	0	0	0	0	0	0	0	0	0	0	0	0	0	0	0.0005	0	0.0013	0.0002	0.0001
SLV	El Salvador	0.0001	0.0005	0.0001	0.0008	0	0.0002	0	0.0002	0.0003	0	0.0015	0.0001	0.0001	0.0002	0.0001	0.0002	0.0012	0.0005	0.0011	0.0001	0.0003	0.0006	0	0.0002	0.0001	0	0.0004	0.0002	0.0002	0.0003	0.0001	0	0	0.0002	0.0003	0.0003	0	0.0001	0.0001	0	0	0.0001	0.0064	0.0005	0.0002	0.0002	0.0006	0.0003
ERI	Eritrea	0.0001	0.0004	0	0.0007	0	0.0001	0	0.0001	0.0002	0	0	0.0001	0	0.0001	0	0.0001	0.0017	0	0.0001	0.0001	0.0002	0.0005	0	0.0001	0.0001	0	0.0004	0.0002	0.0001	0.0002	0.0001	0	0	0	0.0003	0.0002	0	0.0001	0	0	0	0	0	0.0001	0	0.0001	0	0.0002
EST	Estonia	0.0001	0.0002	0	0.0006	0	0.0002	0	0.0001	0.0001	0	0.0002	0.0001	0.0001	0.0001	0	0.0001	0.0012	0.0001	0.0002	0.0001	0.0002	0.0002	0	0.0001	0.0001	0	0.0004	0.0001	0.0002	0.0001	0	0.0002	0	0	0.0002	0.0002	0	0.0001	0	0	0	0	0	0.0002	0	0.0001	0.0003	0.0002
ETH	Ethiopia	0.0025	0.0127	0.0047	0.0145	0.0003	0.0027	0.0007	0.0032	0.0044	0.0002	0.015	0.0022	0.0008	0.0029	0.0009	0.0016	0.0258	0.0084	0.0026	0.0016	0.0052	0.0103	0.0003	0.0035	0.0025	0.0001	0.0064	0.0039	0.0059	0.0037	0.0013	0.0009	0.0004	0.0007	0.006	0.0044	0.0002	0.0019	0.001	0.002	0.0002	0.0009	0.0006	0.0062	0.001	0.0064	0.0128	0.0055
FJI	Fiji	0.0001	0.0003	0	0.0004	0	0.0001	0	0.0001	0.0001	0.0002	0	0.0001	0	0.0001	0.0001	0.0001	0.0012	0	0.0001	0	0.0002	0.0003	0	0.0001	0.0001	0	0.0002	0.0001	0	0.0001	0	0	0	0	0.0002	0.0001	0	0.0001	0	0	0	0	0	0	0	0.0001	0	0.0001
FIN	Finland	0.0001	0.0004	0.0003	0.0005	0	0	0.0001	0.0001	0.0001	0	0.0015	0.0002	0	0.0003	0.0001	0.0001	0.0003	0.0005	0	0	0.0001	0.0001	0	0.0003	0.0001	0	0.0001	0.0001	0.0007	0.0001	0	0	0	0.0001	0.0001	0.0001	0	0	0.0002	0.0001	0	0	0	0.0007	0.0001	0.0008	0.0009	0.0004
FRA	France	0.0035	0.0266	0.0869	0.1766	0.0036	0.0023	0.0088	0.0104	0.007	0.0027	0.0987	0.0105	0.0013	0.0275	0.0047	0.0047	0.0062	0.2051	0.0019	0.0247	0.0072	0.0019	0.0011	0.0197	0.0062	0.0027	0.0044	0.0092	0.0743	0.0223	0.0006	0.0102	0.0257	0.0043	0.0099	0.0049	0.0006	0.0062	0.0138	0.0053	0.0025	0.0111	0.0042	0.0598	0.0133	0.0648	0.1022	0.2515
PYF	French Polynesia	0	0.0001	0	0.0001	0	0	0	0	0	0	0	0	0	0	0	0	0.0003	0	0	0	0	0.0001	0	0	0	0	0.0001	0	0	0	0	0	0	0	0	0	0	0	0	0	0	0	0	0	0	0	0	0
GAB	Gabon	0.0002	0.0013	0.0011	0.0014	0.0001	0.0002	0.0001	0.0002	0.0004	0	0.0008	0.0003	0.0001	0.0004	0.0001	0.0001	0.0021	0.0007	0.0002	0.0002	0.0003	0.0006	0	0.0004	0.0003	0	0.0004	0.0003	0.0009	0.0003	0.0001	0.0001	0.0003	0.0001	0.0005	0.0003	0	0.0002	0.0002	0.0015	0	0.001	0.0001	0.0007	0.0002	0.0013	0.0005	0.0015
GMB	Gambia	0.0001	0.0002	0	0.0005	0	0.0001	0	0.0001	0.0001	0	0	0	0	0.0001	0	0.0001	0.0009	0	0.0001	0	0.0002	0.0002	0	0.0001	0.0001	0	0.0003	0.0001	0.0001	0.0001	0.0001	0	0	0	0.0002	0.0002	0	0.0001	0	0	0	0	0	0	0	0.0001	0	0.0002
GEO	Georgia	0.0004	0.0006	0.0003	0.0011	0	0.0002	0	0.0043	0.0003	0	0.0001	0.0022	0.0001	0.0001	0	0.0001	0.0028	0	0.0002	0.0001	0.0004	0.0008	0	0.0002	0.0002	0	0.0006	0.0002	0.0003	0.0002	0.0001	0.0001	0	0	0.0005	0.0003	0	0.0001	0	0	0	0.0003	0	0.0001	0	0.0002	0.0001	0.0004
DEU	Germany	0.0003	0.002	0.0012	0.002	0.0001	0.0002	0.0005	0.0006	0.0005	0.0001	0.0171	0.0008	0.0001	0.0013	0.0003	0.0002	0.0008	0.0047	0.0002	0.0002	0.0003	0.0002	0.0001	0.0026	0.0006	0.0001	0.0003	0.0006	0.005	0.0002	0	0.0001	0.0001	0.0002	0.0005	0.0003	0	0.0001	0.0007	0.0004	0.0001	0.0001	0.0003	0.006	0.0004	0.0026	0.0085	0.0018
GHA	Ghana	0.0004	0.0017	0.0007	0.0024	0.0001	0.0003	0.0003	0.0006	0.0011	0.0001	0.0087	0.0007	0.0001	0.0013	0.0003	0.0003	0.0031	0.0072	0.0003	0.001	0.0006	0.0008	0.0001	0.0015	0.0011	0.0001	0.0007	0.0007	0.0026	0.0006	0.0001	0.0002	0.0001	0.0008	0.0009	0.0005	0	0.0002	0.0004	0.0002	0.0001	0.0002	0.0002	0.0094	0.0004	0.0024	0.0033	0.0019
GRC	Greece	0.0001	0.0165	0.0001	0.0002	0	0	0	0.0007	0.0001	0	0.0006	0.0001	0	0.0002	0	0	0.0002	0.0003	0	0	0.0001	0.0001	0	0.0005	0	0	0.0001	0.0001	0.0065	0	0	0	0	0	0.0001	0.0001	0	0	0	0	0	0	0	0.0006	0	0.009	0.0006	0.0001
GRL	Greenland	0	0	0	0	0	0	0	0	0	0	0	0	0	0	0	0	0	0	0	0	0	0	0	0	0	0	0	0	0	0	0	0	0	0	0	0	0	0	0	0	0	0	0	0	0	0	0	0
GTM	Guatemala	0.0002	0.0008	0.0004	0.0014	0.0001	0.0003	0.0006	0.0003	0.0017	0.0001	0.0057	0.0004	0.0002	0.0017	0.0002	0.0006	0.0016	0.0026	0.0055	0.0001	0.0006	0.0004	0.0001	0.0009	0.0004	0.0001	0.0017	0.0008	0.0016	0.0002	0.0001	0.0001	0.0001	0.0016	0.0004	0.0004	0	0.0001	0.0011	0.0001	0.0013	0.0001	0.0203	0.0052	0.0015	0.0011	0.0035	0.001
GIN	Guinea	0.0015	0.0052	0.0012	0.0138	0.0002	0.0018	0.0004	0.0019	0.003	0.0001	0.0036	0.009	0.0005	0.0017	0.0005	0.001	0.026	0.0058	0.0017	0.0011	0.0033	0.0065	0.0002	0.0021	0.0016	0.0001	0.0044	0.0023	0.002	0.0024	0.001	0.0005	0.0016	0.0001	0.0041	0.0028	0.0001	0.0013	0.0006	0.0001	0.0001	0.0006	0.0003	0.0026	0.0008	0.0071	0.0063	0.0717
GUY	Guyana	0	0	0	0.0001	0	0.0005	0	0	0.0003	0	0.0001	0	0	0	0	0.0009	0.0002	0.0001	0.0001	0	0.0001	0	0	0	0	0	0.0003	0	0	0	0	0	0	0	0	0	0	0	0	0	0	0	0	0	0.0001	0	0	0.0001
HTI	Haiti	0.0011	0.0039	0.0003	0.0069	0.0001	0.0016	0.0002	0.0013	0.0022	0	0.001	0.0008	0.0006	0.001	0.0003	0.0067	0.0181	0.0013	0.0014	0.0007	0.0024	0.005	0.0001	0.001	0.0011	0	0.0032	0.0015	0.0007	0.0019	0.0007	0.0004	0.0001	0.0004	0.0029	0.002	0.0001	0.0009	0.0003	0	0	0.0004	0.0003	0.0007	0.0005	0.0008	0.0008	0.0024
HND	Honduras	0.0003	0.0009	0.0003	0.0021	0.0001	0.0004	0.0001	0.0004	0.0007	0	0.0035	0.0003	0.0003	0.0005	0.0001	0.0006	0.003	0.0041	0.0023	0.0002	0.0006	0.0008	0	0.0006	0.0003	0	0.0006	0.0004	0.0017	0.0003	0.0001	0.0001	0.0001	0.0005	0.0006	0.0006	0	0.0002	0.0003	0.0001	0.0001	0.0001	0.0169	0.0013	0.0006	0.0008	0.007	0.0009
HKG	Hong Kong	0.0001	0.0001	0	0.0005	0	0.0001	0	0.0001	0.0002	0	0.0001	0.0001	0	0.0002	0.0001	0.0001	0.0008	0	0.0001	0	0.0003	0.0002	0	0.0001	0.0001	0	0.0002	0.0003	0.0001	0.0001	0	0.0002	0	0	0.0002	0.0001	0	0.0001	0.0001	0.0001	0	0.0001	0.0001	0.0001	0	0.0002	0.0001	0.0002
HUN	Hungary	0.0001	0.0009	0.0002	0.0004	0	0.0001	0.0001	0.0002	0.0001	0	0.0053	0.0003	0	0.0002	0	0	0.0006	0.0007	0.0001	0	0.0001	0.0001	0	0.0034	0.0001	0	0.0002	0.0001	0.0026	0.0001	0	0	0	0	0.0001	0.0001	0	0	0.0001	0	0	0	0	0.0053	0.0001	0.0006	0.0039	0.0003
ISL	Iceland	0	0.0001	0	0.0001	0	0	0	0	0	0	0.0001	0	0	0	0	0	0.0002	0.0001	0	0	0	0.0001	0	0	0	0	0	0	0	0	0	0	0	0	0	0	0	0	0	0	0	0	0	0.0001	0	0	0	0
IND	India	0.0169	0.0075	0.0099	0.0125	0.0016	0.0015	0.0042	0.0046	0.0026	0.0017	0.0218	0.0054	0.0007	0.1018	0.087	0.0022	0.0113	0.0226	0.0015	0.0023	0.0028	0.0086	0.0004	0.0048	0.0085	0.0013	0.0031	0.0186	0.0165	0.0038	0.0009	0.003	0.001	0.0053	0.0027	0.0031	0.0001	0.0025	0.0066	0.0041	0.0011	0.0056	0.0016	0.0157	0.0029	0.0243	0.0232	0.0333
IDN	Indonesia	0.0081	0.0056	0.0118	0.0089	0.0011	0.0014	0.0029	0.002	0.0037	0.0021	0.0206	0.0024	0.0009	0.0213	0.0066	0.0022	0.0078	0.0175	0.0014	0.001	0.0036	0.0034	0.0003	0.0054	0.0032	0.0007	0.0039	0.0266	0.0119	0.0016	0.0004	0.0034	0.0006	0.0032	0.0023	0.0023	0	0.0008	0.0041	0.016	0.0008	0.0014	0.0014	0.0161	0.0025	0.0128	0.0193	0.0127
IRN	Iran	0.0029	0.0009	0.0002	0.0008	0	0.0001	0.0001	0.0036	0.0001	0	0.0004	0.0027	0	0.0008	0.0002	0.0001	0.0008	0.0003	0.0001	0.0001	0.0002	0.0003	0	0.0002	0.0004	0	0.0002	0.0003	0.0005	0.0002	0	0.0001	0	0	0.0002	0.0002	0	0.0001	0.0001	0.0002	0	0.0001	0	0.0003	0.0001	0.0006	0.0004	0.0004
IRQ	Iraq	0	0.0001	0.0001	0.0002	0	0	0	0	0	0	0.0003	0	0	0	0	0	0.0001	0.0001	0	0	0	0	0	0	0	0	0	0	0.0001	0	0	0	0	0	0	0	0	0	0	0	0	0	0	0.0003	0	0.0001	0.0001	0.0001
IRL	Ireland	0	0.0001	0.0001	0.0002	0	0	0	0	0	0	0.0002	0	0	0.0002	0	0.0001	0.0002	0.0003	0	0	0.0001	0.0001	0	0.0001	0.0001	0	0.0001	0.0001	0.0002	0	0	0	0	0	0.0001	0.0001	0	0	0	0	0	0	0	0.0002	0	0.0003	0.0002	0.0002
ISR	Israel	0.0001	0.0002	0.0001	0.0004	0	0.0001	0.0002	0.0002	0.0001	0	0.0004	0.0001	0	0.0001	0	0.0001	0.0006	0.0005	0.0001	0	0.0002	0.0001	0	0.0002	0.0003	0	0.0001	0.0001	0.0004	0.0001	0	0	0	0.0001	0.0001	0.0001	0	0	0.0001	0	0	0	0.0001	0.0004	0.0001	0.0016	0.0004	0.0003
ITA	Italy	0.0001	0.0084	0.0018	0.0016	0.0001	0.0001	0.0004	0.0006	0.0002	0.0001	0.0052	0.0004	0	0.001	0.0002	0.0001	0.0003	0.0015	0.0001	0.0001	0.0004	0.0001	0	0.004	0.0003	0.0001	0.0002	0.0003	0.0033	0.0002	0	0.0001	0.0001	0.0002	0.0003	0.0002	0	0.0001	0.0005	0.0001	0.0001	0.0001	0.0002	0.0087	0.0007	0.0029	0.0031	0.0018
JAM	Jamaica	0	0.0001	0	0.0002	0	0.0006	0	0	0.0002	0	0.0001	0	0.0001	0	0	0.0013	0.0005	0	0.0007	0	0.0009	0.0001	0	0	0	0	0.0006	0.0001	0	0	0	0	0	0.0002	0.0001	0.0058	0	0	0	0	0	0	0	0.0001	0.0001	0.0001	0.0001	0.0001
JPN	Japan	0.0006	0.0003	0.0004	0.0009	0	0.0002	0.0004	0.0001	0.0002	0.0002	0.001	0.0002	0.0001	0.001	0.0006	0.0003	0.0007	0.0006	0.0002	0.0001	0.0006	0.0007	0.0001	0.0002	0.0003	0.0001	0.0003	0.0013	0.0006	0.0002	0	0.0004	0.0001	0.0002	0.0003	0.0002	0	0.0001	0.0004	0.0008	0.0001	0.0001	0.0003	0.0008	0.0003	0.0012	0.0008	0.0007
JOR	Jordan	0	0.0001	0.0001	0.0002	0	0	0	0.0001	0	0	0	0	0	0.0063	0	0	0.0003	0	0	0	0	0.0001	0	0.0001	0	0	0.0001	0	0.0001	0	0	0	0	0	0.0001	0	0	0	0	0	0	0	0	0	0	0.0001	0	0.0001
KAZ	Kazakhstan	0.0039	0.0008	0.0002	0.0013	0	0.0002	0.0001	0.0005	0.0003	0	0.0047	0.0019	0.0001	0.0003	0.0001	0.0001	0.0021	0.0004	0.0002	0.0001	0.0066	0.0006	0	0.0005	0.0002	0	0.0029	0.0003	0.0009	0.0002	0.0001	0.0001	0	0	0.0004	0.0003	0	0.0001	0.0002	0.0002	0	0.0001	0.0001	0.0008	0.0002	0.0005	0.0046	0.0006
KEN	Kenya	0.0018	0.0022	0.0002	0.0073	0.0001	0.0015	0.0002	0.0011	0.0016	0.0001	0.0008	0.0007	0.0004	0.0013	0.0003	0.0008	0.0133	0.0008	0.0014	0.0007	0.002	0.0029	0.0001	0.0011	0.0014	0	0.0036	0.0016	0.0007	0.0011	0.0011	0.0003	0.0001	0	0.0025	0.0021	0.0001	0.0008	0.0003	0.0001	0.0001	0.0004	0.0002	0.0008	0.0003	0.001	0.0006	0.0023
KWT	Kuwait	0.0001	0.0001	0	0.0004	0	0.0001	0	0.0001	0.0001	0	0.0001	0.0001	0	0.0001	0	0	0.0008	0.0001	0.0001	0	0.0001	0.0002	0	0.0001	0.0001	0	0.0002	0.0002	0.0001	0.0001	0	0	0	0	0.0002	0.0001	0	0.0001	0	0	0	0	0	0.0001	0	0.0001	0.0001	0.0002
KGZ	Kyrgyzstan	0.003	0.0006	0.0001	0.0016	0	0.0003	0	0.0004	0.0004	0	0.0001	0.0006	0.0001	0.0002	0.0001	0.0002	0.0034	0	0.0003	0.0002	0.0005	0.0007	0	0.0002	0.0003	0	0.0008	0.0004	0.0002	0.0003	0.0002	0.0001	0	0	0.0006	0.0005	0	0.0002	0.0001	0	0	0.0001	0	0.0001	0.0001	0.0002	0.0002	0.0005
LAO	Laos	0.0011	0.0016	0.0002	0.0025	0.0001	0.0005	0.0002	0.0005	0.0008	0.0001	0.0008	0.0003	0.0001	0.0007	0.0007	0.0003	0.0052	0.0005	0.0005	0.0003	0.0008	0.0027	0	0.0004	0.0005	0	0.0012	0.0012	0.0009	0.0006	0.0002	0.0013	0.0001	0.0001	0.001	0.0007	0	0.0003	0.0003	0.0025	0	0.0002	0.0001	0.0006	0.0002	0.0008	0.0007	0.0012
LVA	Latvia	0.0004	0.0004	0.0001	0.0008	0	0.0001	0.0001	0.0003	0.0002	0	0.0003	0.0002	0.0001	0.0002	0	0.0001	0.0018	0.0001	0.0002	0.0001	0.0002	0.0004	0	0.0002	0.0001	0	0.0005	0.0002	0.0004	0.0002	0.0001	0.0001	0	0	0.0003	0.0002	0	0.0001	0.0001	0	0	0	0	0.0002	0	0.0002	0.0003	0.0004
LBN	Lebanon	0	0.0001	0.0001	0.0001	0	0	0	0.0001	0	0	0	0	0	0.0014	0	0	0.0002	0	0	0	0	0.0001	0	0	0	0	0	0	0	0.0002	0	0	0	0	0	0	0	0	0	0	0	0.0001	0	0	0	0.0005	0	0.0024
LSO	Lesotho	0.0001	0.0002	0	0.0004	0	0.0001	0	0.0001	0.0001	0	0	0	0	0.0001	0	0	0.001	0	0.0001	0	0.0001	0.0002	0	0.0001	0.0002	0	0.0002	0.0001	0	0.0001	0	0	0	0	0.0001	0.0001	0	0	0	0	0	0	0	0	0	0	0	0.0001
LBR	Liberia	0.0005	0.002	0.0003	0.0035	0.0001	0.0012	0.0002	0.0007	0.001	0	0.0008	0.0005	0.0003	0.0006	0.0002	0.0004	0.0084	0.0006	0.0007	0.0004	0.0012	0.0022	0.0001	0.0008	0.0006	0	0.0015	0.0008	0.0007	0.0008	0.0003	0.0002	0.0001	0.0005	0.0013	0.001	0	0.0004	0.0003	0.0001	0	0.0002	0.0002	0.0015	0.0002	0.0007	0.001	0.0028
LBY	Libya	0	0.0002	0.0001	0.0003	0	0	0	0	0	0	0.0005	0	0	0.0001	0	0	0.0002	0.0001	0	0	0	0.0001	0	0.0001	0	0	0	0	0.0002	0	0	0	0	0	0.0001	0	0	0	0	0	0	0	0	0.0004	0.0001	0.0002	0.0002	0.0001
LIE	Liechtenstein	0	0	0	0	0	0	0	0	0	0	0	0	0	0	0	0	0	0	0	0	0	0	0	0	0	0	0	0	0	0	0	0	0	0	0	0	0	0	0	0	0	0	0	0	0	0	0	0
LTU	Lithuania	0.0002	0.0003	0.0001	0.001	0	0.0002	0	0.0002	0.0002	0	0.0003	0.0002	0.0001	0.0001	0	0.0001	0.0019	0.0002	0.0003	0.0001	0.0003	0.0004	0	0.0002	0.0002	0	0.0005	0.0002	0.0003	0.0002	0.0001	0.0001	0	0	0.0004	0.0003	0	0.0001	0	0	0	0.0001	0	0.0002	0.0001	0.0002	0.0004	0.0003
LUX	Luxembourg	0.0001	0.0001	0	0.0004	0	0.0001	0	0.0001	0.0001	0	0.0002	0	0	0.0001	0	0	0.0006	0.0004	0.0001	0	0.0001	0.0001	0	0.0001	0.0001	0	0.0002	0.0001	0.0001	0.0001	0	0	0	0	0.0001	0.0001	0	0	0	0	0	0	0	0.0001	0	0.0001	0.0001	0.0003
MAC	Macao SAR	0	0.0001	0	0.0002	0	0	0	0	0	0	0	0	0	0	0	0	0.0003	0	0	0	0.0001	0.0001	0	0	0	0	0.0001	0	0	0	0	0	0	0	0.0001	0	0	0	0	0	0	0	0	0	0	0	0	0.0001
MDG	Madagascar	0.0012	0.0054	0.0126	0.0104	0.0003	0.0015	0.0017	0.0017	0.0023	0.0002	0.0225	0.0024	0.0008	0.0026	0.0008	0.002	0.0112	0.0113	0.0014	0.001	0.0093	0.0039	0.0002	0.0033	0.003	0.0002	0.0029	0.0044	0.0076	0.002	0.0006	0.0008	0.0005	0.003	0.0029	0.002	0.0003	0.0009	0.0015	0.0014	0.0002	0.0033	0.0009	0.0122	0.0011	0.0055	0.0152	0.0068
MWI	Malawi	0.0002	0.0009	0.0002	0.0015	0.0001	0.0003	0.0001	0.0003	0.0005	0	0.0013	0.0002	0.0001	0.0005	0.0002	0.0002	0.0027	0.0014	0.0002	0.0002	0.0042	0.0008	0	0.0006	0.0041	0	0.0051	0.0007	0.0007	0.0003	0.0002	0.0001	0.0002	0.0002	0.0006	0.0004	0	0.0002	0.0001	0.0001	0	0.0014	0.0001	0.0037	0.0001	0.0006	0.0023	0.0013
MYS	Malaysia	0.0034	0.0043	0.0072	0.006	0.0004	0.0009	0.0029	0.0028	0.0018	0.0013	0.0086	0.0021	0.0004	0.0169	0.0118	0.0013	0.0081	0.0073	0.0009	0.0007	0.002	0.0032	0.0002	0.0023	0.0042	0.0006	0.0021	0.0928	0.0088	0.0013	0.0004	0.0093	0.0005	0.0022	0.002	0.0015	0.0001	0.0006	0.0038	0.0101	0.0003	0.0006	0.0007	0.0073	0.0012	0.0118	0.0077	0.0057
MDV	Maldives	0.0001	0.0002	0	0.0003	0	0.0001	0	0.0001	0.0001	0	0	0	0	0	0	0	0.0008	0	0.0001	0	0.0001	0.0002	0	0.0001	0.0001	0	0.0002	0.0001	0	0.0001	0	0	0	0	0.0001	0.0001	0	0	0	0	0	0	0	0	0	0	0	0.0001
MLI	Mali	0.0003	0.0008	0.0002	0.002	0.0001	0.0003	0.0001	0.0003	0.0005	0	0.0003	0.0002	0.0001	0.0004	0.0002	0.0002	0.0046	0.0006	0.0003	0.0003	0.0006	0.0012	0	0.0003	0.0003	0	0.0008	0.0006	0.0003	0.0092	0.0002	0.0002	0	0	0.0007	0.0005	0	0.0002	0.0001	0	0	0.0001	0.0001	0.0003	0.0001	0.0003	0.0014	0.0196
MLT	Malta	0.0002	0.0004	0.0001	0.001	0	0.0002	0	0.0002	0.0002	0	0.0001	0.0001	0	0.0002	0	0.0001	0.0017	0.0001	0.0002	0.0001	0.0003	0.0005	0	0.0002	0.0002	0	0.0005	0.0003	0.0001	0.0002	0.0001	0.0001	0	0	0.0004	0.0003	0	0.0001	0	0	0	0.0001	0	0.0008	0	0.0003	0.0001	0.0003
MRT	Mauritania	0.0001	0.0002	0.0001	0.0004	0	0.0001	0	0.0001	0.0001	0	0	0	0	0.0001	0	0	0.0008	0	0.0001	0.0003	0.0001	0.0002	0	0.0001	0.0001	0	0.0002	0.0001	0.0001	0.0001	0	0	0.0001	0	0.0002	0.0001	0	0	0	0	0	0	0	0.0001	0	0.0001	0	0.0002
MUS	Mauritius	0.0001	0.0003	0	0.0005	0	0.0001	0	0.0001	0.0001	0	0.0004	0.0001	0	0.0001	0	0.0001	0.001	0.0004	0.0001	0.0001	0.0002	0.0003	0	0.0001	0.0002	0	0.0002	0.0001	0.0001	0.0001	0.0001	0	0	0	0.0002	0.0001	0	0.0001	0	0	0	0	0	0.0003	0	0.0001	0.0001	0.0003
MEX	Mexico	0.0004	0.0007	0.001	0.0016	0.0001	0.0008	0.0012	0.0003	0.0028	0.0002	0.0019	0.0003	0.001	0.0012	0.0002	0.0011	0.0018	0.0018	0.0073	0.0001	0.0027	0.0005	0.0005	0.0005	0.0003	0.0002	0.0026	0.0005	0.0011	0.0002	0.0001	0.0001	0.0001	0.0027	0.0004	0.0033	0	0.0001	0.0029	0.0003	0.001	0.0001	0.005	0.0013	0.013	0.0011	0.002	0.0009
MCO	Monaco	0	0	0	0	0	0	0	0	0	0	0	0	0	0	0	0	0	0	0	0	0	0	0	0	0	0	0	0	0	0	0	0	0	0	0	0	0	0	0	0	0	0	0	0	0	0	0	0
MNG	Mongolia	0.0001	0.0002	0	0.0004	0	0.0001	0	0.0001	0.0001	0	0	0.0001	0	0.0001	0	0	0.0009	0	0.0001	0	0.0001	0.0002	0	0.0001	0.0001	0	0.0002	0.0001	0.0001	0.0001	0	0	0	0	0.0002	0.0001	0	0	0	0.0002	0	0	0	0	0	0.0001	0	0.0001
MNE	Montenegro	0	0	0	0	0	0	0	0	0	0	0	0	0	0	0	0	0.0001	0	0	0	0	0	0	0	0	0	0	0	0	0	0	0	0	0	0	0	0	0	0	0	0	0	0	0	0	0	0	0
MAR	Morocco	0	0.0003	0.0003	0.001	0	0	0.0001	0.0001	0.0001	0	0.0011	0.0001	0	0.0002	0	0	0.0003	0.0013	0	0.0001	0.0001	0.0001	0	0.0002	0.0001	0	0.0001	0.0001	0.0005	0.0001	0	0	0.0001	0.0001	0.0001	0.0001	0	0	0.0001	0	0	0	0	0.0006	0.0002	0.0005	0.0008	0.0004
MOZ	Mozambique	0.0006	0.0021	0.0002	0.0039	0.0003	0.0006	0.0001	0.0006	0.001	0	0.0016	0.0005	0.0002	0.0007	0.0002	0.0003	0.0081	0.0008	0.0006	0.0004	0.0011	0.002	0.0001	0.0007	0.007	0	0.0015	0.0008	0.0008	0.0007	0.0003	0.0002	0.0001	0.0001	0.0015	0.0009	0	0.0004	0.0002	0.0003	0	0.0002	0.0001	0.0009	0.0002	0.0007	0.0012	0.0014
MMR	Myanmar	0.0008	0.0014	0.0007	0.0022	0.0001	0.0004	0.0004	0.0004	0.0007	0.0002	0.0025	0.0005	0.0001	0.0017	0.0017	0.0004	0.003	0.0019	0.0004	0.0003	0.0007	0.0012	0.0001	0.0007	0.0006	0.0001	0.001	0.0075	0.0013	0.0004	0.0002	0.0016	0.0001	0.0004	0.0007	0.0006	0	0.0002	0.0006	0.0091	0.0001	0.0002	0.0002	0.0015	0.0005	0.0016	0.0032	0.0019
NAM	Namibia	0	0.0001	0	0.0003	0.0045	0.0001	0	0.0001	0.0001	0	0.0001	0.0001	0	0.0001	0	0	0.0007	0.0001	0.0001	0	0.0001	0.0002	0	0.0001	0.0022	0	0.0001	0.0001	0.0001	0.0001	0	0.0001	0.0001	0	0.0002	0.0001	0	0	0	0	0	0.0003	0	0.0001	0	0.0001	0.0001	0.0002
NPL	Nepal	0.0001	0.0002	0.0001	0.0007	0	0.0001	0	0.0001	0.0001	0	0.0002	0.0001	0	0.0004	0.0005	0.0001	0.0009	0.0001	0.0001	0.0001	0.0002	0.0013	0	0.0001	0.0001	0	0.0002	0.0002	0.0001	0.0001	0	0	0	0	0.0002	0.0001	0	0.0001	0.0001	0.0001	0	0.0001	0	0.0003	0	0.0002	0.0002	0.0003
NLD	Netherlands	0.0002	0.0012	0.0007	0.0013	0.0001	0.0002	0.0003	0.0005	0.0015	0.0001	0.0049	0.0006	0.0001	0.0018	0.0002	0.0002	0.0008	0.0072	0.0002	0.0002	0.0003	0.0002	0	0.0013	0.0003	0.0001	0.0003	0.0005	0.0024	0.0002	0	0.0001	0.0001	0.0002	0.0006	0.0004	0	0.0001	0.0004	0.0002	0.0001	0.0001	0.0002	0.003	0.0003	0.0032	0.0039	0.0015
ANT	Netherlands Antilles	0	0.0001	0	0.0001	0	0.0008	0	0	0	0	0	0	0.0002	0	0	0	0.0003	0	0.0003	0	0	0.0001	0	0	0.0002	0	0.0001	0	0	0	0	0	0	0	0.0001	0	0	0	0	0	0	0	0	0	0.0001	0	0	0
NCL	New Caledonia	0	0.0002	0	0.0003	0	0.0001	0	0.0001	0.0001	0	0	0	0	0	0	0	0.0007	0	0.0001	0	0.0001	0.0002	0	0	0	0	0.0001	0.0001	0	0.0001	0	0	0	0	0.0001	0.0001	0	0	0	0	0	0	0	0	0	0	0	0.0001
NZL	New Zealand	0.0001	0.0002	0.0001	0.0005	0	0.0001	0.0001	0.0001	0.0001	0.0005	0.0003	0.0001	0	0.0004	0.0001	0.0003	0.0009	0.0004	0.0001	0	0.0002	0.0003	0	0.0001	0.0001	0	0.0002	0.0004	0.0001	0.0001	0	0.0001	0	0.0001	0.0002	0.0001	0	0.0001	0.0002	0.0002	0	0	0	0.0002	0	0.0003	0.0002	0.0002
NIC	Nicaragua	0.0004	0.0014	0.0002	0.004	0.0001	0.0004	0.0001	0.0005	0.0009	0	0.003	0.0003	0.0002	0.0005	0.0001	0.0004	0.0048	0.0012	0.0009	0.0003	0.0008	0.0013	0.0001	0.0005	0.0004	0	0.001	0.0005	0.0008	0.0005	0.0002	0.0001	0.0001	0.0004	0.0009	0.0025	0	0.0003	0.0003	0	0.0002	0.0001	0.0838	0.0007	0.0026	0.0005	0.0012	0.001
NER	Niger	0.0003	0.001	0.0001	0.0022	0	0.0004	0.0001	0.0004	0.0005	0	0.0001	0.0003	0.0001	0.0003	0.0001	0.0002	0.0058	0.0001	0.0004	0.0003	0.0007	0.0012	0	0.0003	0.0003	0	0.0009	0.0005	0.0002	0.0162	0.0002	0.0001	0	0	0.0008	0.0006	0	0.006	0.0001	0	0	0.0001	0.0001	0.0002	0.0001	0.0003	0.0001	0.0237
NGA	Nigeria	0.0005	0.0015	0.0017	0.0034	0.0002	0.0004	0.0007	0.0006	0.0008	0.0002	0.0072	0.0007	0.0002	0.0026	0.0008	0.0005	0.0032	0.0052	0.0004	0.0008	0.0008	0.0009	0.0001	0.0014	0.0025	0.0004	0.0008	0.0009	0.0028	0.0006	0.0001	0.0002	0.0018	0.0006	0.001	0.0007	0	0.0068	0.0019	0.001	0.0002	0.0002	0.0003	0.0031	0.0006	0.0026	0.0079	0.0275
NOR	Norway	0	0.0001	0.0001	0.0002	0	0	0	0	0	0	0.0003	0.0001	0	0.0001	0	0	0.0001	0.0002	0	0	0.0001	0	0	0.0001	0.0001	0	0.0001	0.0001	0.0002	0	0	0	0	0	0	0	0	0	0.0001	0	0	0	0	0.0003	0	0.0002	0.0003	0.0002
PSE	Gaza Strip	0	0	0	0	0	0	0	0	0	0	0	0	0	0	0	0	0	0	0	0	0	0	0	0	0	0	0	0	0	0	0	0	0	0	0	0	0	0	0	0	0	0	0	0	0	0	0	0
OMN	Oman	0.0001	0	0	0.0001	0	0	0	0	0	0	0	0	0	0.0009	0.0001	0	0.0002	0	0	0	0	0	0	0	0	0	0	0.0001	0	0	0	0	0	0	0	0	0	0	0	0.0001	0	0	0	0	0	0.0001	0	0.0001
PAK	Pakistan	0.0004	0.0014	0.0019	0.0017	0.0001	0.0002	0.0005	0.0004	0.0005	0.0002	0.0041	0.0013	0.0001	0.0012	0.0007	0.0003	0.0016	0.0031	0.0002	0.0004	0.0005	0.0005	0.0001	0.0008	0.0009	0.0001	0.0004	0.0013	0.0019	0.0003	0.0001	0.0004	0.0002	0.0012	0.0004	0.0003	0	0.0001	0.0012	0.0015	0.0002	0.0001	0.0004	0.0023	0.0005	0.0047	0.0028	0.0013
PAN	Panama	0.0001	0.0004	0.0001	0.0006	0	0.0008	0	0.0007	0.0034	0	0.0009	0.0001	0.0005	0.0001	0	0.0007	0.0012	0.0004	0.0029	0.0001	0.0002	0.0003	0.0002	0.0002	0.0001	0	0.0002	0.0001	0.0007	0.0001	0	0.0001	0	0.0002	0.0002	0.0002	0	0.0001	0.0002	0	0.0002	0	0.0119	0.0003	0.0038	0.0003	0.0013	0.0002
PNG	Papua New Guinea	0.0011	0.003	0.0009	0.0056	0.0002	0.001	0.0005	0.0011	0.0015	0.0054	0.005	0.001	0.0003	0.002	0.0009	0.0007	0.0108	0.007	0.001	0.0006	0.0019	0.0031	0.0001	0.0016	0.0012	0.0001	0.0023	0.0032	0.0024	0.0012	0.0005	0.0007	0.0002	0.0003	0.0021	0.0015	0.0001	0.0007	0.0007	0.0032	0.0001	0.0004	0.0003	0.0028	0.0005	0.0022	0.0031	0.0028
PRY	Paraguay	0.0001	0.0004	0.0001	0.0009	0	0.0002	0.0041	0.0002	0.0004	0	0.0001	0.0001	0.0001	0.0002	0	0.0001	0.002	0.0001	0.0002	0.0001	0.0005	0.0006	0.0002	0.0002	0.0002	0.0011	0.0013	0.0002	0.0002	0.0002	0.0001	0.0001	0	0	0.0004	0.0024	0	0.0001	0.004	0	0.0001	0.0001	0.0001	0.0002	0.0001	0.0002	0.0001	0.0003
PER	Peru	0.0005	0.0011	0.0007	0.0028	0.0001	0.0006	0.0018	0.0004	0.0016	0.0002	0.0043	0.0003	0.0004	0.0007	0.0002	0.0008	0.0035	0.0023	0.0007	0.0002	0.0019	0.0009	0.0104	0.0008	0.0004	0.0004	0.0014	0.0005	0.0015	0.0004	0.0001	0.0001	0.0001	0.001	0.0008	0.0007	0	0.0002	0.0158	0.0003	0.0028	0.0001	0.0014	0.0018	0.0009	0.0019	0.0027	0.0011
PHL	Philippines	0.0009	0.001	0.0005	0.0029	0.0001	0.0005	0.0004	0.0005	0.0019	0.0003	0.0024	0.0004	0.0002	0.0031	0.0008	0.0006	0.0043	0.0019	0.0005	0.0003	0.002	0.0021	0.0001	0.0007	0.0006	0.0001	0.0018	0.0034	0.001	0.0006	0.0002	0.0005	0.0001	0.0012	0.001	0.0009	0	0.0003	0.0008	0.0013	0.0001	0.0002	0.0004	0.0018	0.0003	0.0022	0.0021	0.0013
POL	Poland	0.0002	0.0005	0.0003	0.0009	0	0.0001	0.0001	0.0002	0.0002	0	0.0026	0.0006	0	0.0003	0.0001	0.0001	0.0013	0.0008	0.0001	0.0001	0.0002	0.0002	0	0.0007	0.0002	0	0.0004	0.0002	0.0023	0.0001	0.0001	0	0	0.0001	0.0003	0.0002	0	0.0001	0.0002	0.0001	0	0.0001	0	0.0015	0.0001	0.0005	0.0055	0.0005
PRT	Portugal	0.0002	0.0003	0.0004	0.0019	0.0026	0.0001	0.0001	0.0001	0.0002	0	0.0007	0.0001	0	0.0002	0	0.0001	0.0004	0.0006	0.0001	0.0001	0.0002	0.0003	0	0.0002	0.0002	0	0.0002	0.0002	0.0004	0.0001	0.0001	0	0	0.0001	0.0124	0.0002	0	0.0001	0.0001	0	0	0.0001	0	0.0003	0.0002	0.0006	0.0004	0.0007
QAT	Qatar	0.0001	0	0	0.0001	0	0	0	0	0	0	0	0	0	0.0004	0.0001	0	0.0001	0	0	0	0	0	0	0	0	0	0	0.0001	0	0	0	0	0	0	0	0	0	0	0	0.0001	0	0	0	0	0	0	0	0.0001
KOR	South Korea	0.0007	0.0002	0.0003	0.0003	0	0.0001	0.0002	0.0001	0.0001	0.0001	0.0004	0.0002	0	0.0006	0.0008	0.0001	0.0003	0.0003	0.0001	0	0.0001	0.0002	0	0.0001	0.0002	0.0001	0.0001	0.0006	0.0004	0.0001	0	0.0003	0	0.0001	0.0001	0.0002	0	0	0.0004	0.0008	0.0001	0	0.0002	0.0004	0.0002	0.0004	0.0004	0.0005
MDA	Moldova	0.0005	0.0009	0.0001	0.0038	0	0.0009	0.0001	0.0006	0.0007	0	0.0002	0.0003	0.0002	0.0004	0.0001	0.0004	0.0075	0.0001	0.0008	0.0003	0.001	0.0011	0.0001	0.0005	0.0007	0	0.0022	0.0009	0.0004	0.0004	0.0003	0.0002	0.0001	0	0.0012	0.0013	0	0.0004	0.0001	0	0	0.0002	0.0001	0.0003	0.0001	0.0004	0.0002	0.0011
ROU	Romania	0.0001	0.0008	0.0003	0.0006	0	0.0001	0.0001	0.0001	0.0001	0	0.0015	0.0002	0	0.0002	0	0.0001	0.0008	0.0004	0.0001	0.0001	0.0001	0.0002	0	0.0007	0.0001	0	0.0002	0.0001	0.004	0.0001	0	0.0001	0	0	0.0002	0.0002	0	0.0001	0.0001	0	0	0	0	0.0012	0.0001	0.0004	0.0008	0.0003
RUS	Russia	0.0086	0.01	0.0067	0.006	0.0003	0.0006	0.0014	0.0251	0.0012	0.0003	0.0191	0.0629	0.0004	0.0026	0.0014	0.0007	0.0373	0.0082	0.0007	0.0006	0.0118	0.0012	0.0002	0.0059	0.0013	0.0003	0.0193	0.0018	0.0313	0.0009	0.0002	0.0006	0.0003	0.0011	0.0013	0.0012	0	0.0004	0.0018	0.0054	0.0003	0.0004	0.0006	0.0157	0.0026	0.0149	0.0606	0.0056
RWA	Rwanda	0.0003	0.0013	0.0001	0.0021	0	0.0004	0.0001	0.0004	0.0006	0	0.0002	0.0002	0.0001	0.0003	0.0001	0.0002	0.0055	0.0003	0.0004	0.0002	0.0007	0.0014	0	0.0003	0.0003	0	0.001	0.0005	0.0002	0.0005	0.0002	0.0001	0	0	0.0009	0.0006	0	0.0003	0.0001	0	0	0.0001	0.0001	0.0002	0.0001	0.0003	0.0003	0.0007
WSM	Samoa	0.0003	0.001	0	0.0022	0	0.0004	0	0.0003	0.0005	0.0001	0.0001	0.0002	0.0001	0.0003	0.0001	0.0002	0.0042	0	0.0004	0.0002	0.0006	0.0011	0	0.0003	0.0003	0	0.001	0.0004	0.0002	0.0004	0.0002	0.0001	0	0	0.0007	0.0006	0	0.0002	0.0001	0	0	0.0001	0	0.0001	0.0001	0.0002	0.0001	0.0006
SMR	San Marino	0	0	0	0	0	0	0	0	0	0	0	0	0	0	0	0	0	0	0	0	0	0	0	0	0	0	0	0	0	0	0	0	0	0	0	0	0	0	0	0	0	0	0	0	0	0	0	0
STP	Sao Tome and Principe	0.0007	0.0017	0.0001	0.005	0.0009	0.001	0.0001	0.0008	0.0012	0	0.0002	0.0005	0.0003	0.0006	0.0002	0.0005	0.0085	0.0001	0.001	0.0004	0.0014	0.0023	0.0001	0.0007	0.0008	0	0.0025	0.0011	0.0004	0.0008	0.0004	0.0002	0.0001	0	0.0017	0.0015	0.0001	0.0005	0.0002	0	0	0.0002	0.0001	0.0004	0.0002	0.0005	0.0002	0.0014
SAU	Saudi Arabia	0.0001	0.0004	0.0002	0.0004	0	0	0.0001	0.0001	0.0001	0.0001	0.0005	0.0001	0	0.0003	0.0002	0.0001	0.0001	0.0003	0	0.0001	0.0001	0.0001	0	0.0001	0.0004	0.0001	0.0001	0.0003	0.0003	0	0	0.0001	0	0.0001	0.0001	0.0001	0	0	0.0002	0.0002	0.0001	0	0.0001	0.0003	0.0001	0.0005	0.0003	0.0003
SEN	Senegal	0.0001	0.0003	0.0001	0.0006	0	0.0001	0	0.0001	0.0001	0	0.0003	0.0001	0	0.0001	0	0.0001	0.0008	0.0011	0.0001	0.0012	0.0002	0.0002	0	0.0001	0.0001	0	0.0002	0.0001	0.0002	0.0008	0	0	0.0003	0	0.0019	0.0001	0	0.0003	0	0	0	0.0006	0	0.0003	0.0001	0.0002	0.0002	0.0084
SRB	Serbia	0.0001	0.0002	0	0.0004	0	0.0001	0	0.0001	0.0001	0	0.0001	0.0001	0	0.0001	0	0	0.0012	0	0.0001	0	0.0001	0.0003	0	0.0001	0.0001	0	0.0002	0.0001	0.0001	0.0001	0	0	0	0	0.0002	0.0001	0	0.0001	0.0001	0	0	0	0	0.0001	0	0.0001	0.0001	0.0001
SYC	Seychelles	0.0001	0.0003	0	0.0005	0	0.0001	0	0.0001	0.0001	0	0.0001	0.0001	0	0.0001	0	0.0001	0.001	0	0.0001	0.0001	0.0002	0.0003	0	0.0001	0.0001	0	0.0002	0.0001	0	0.0001	0.0001	0	0	0	0.0002	0.0001	0	0.0001	0	0	0	0	0	0	0	0.0001	0	0.0002
SLE	Sierra Leone	0.0007	0.0025	0.0002	0.0043	0.0001	0.0008	0.0001	0.0008	0.0012	0	0.0004	0.0005	0.0002	0.0006	0.0002	0.0013	0.013	0.0004	0.0008	0.0005	0.0014	0.0029	0.0001	0.0006	0.0007	0	0.0019	0.001	0.0005	0.001	0.0004	0.0002	0.0001	0.0001	0.0018	0.0012	0	0.0006	0.0001	0	0	0.0003	0.0001	0.0005	0.0002	0.0005	0.0005	0.0014
SGP	Singapore	0.0006	0.0001	0.0001	0.0002	0	0	0.0001	0.0001	0.0001	0.0001	0.0002	0.0001	0	0.0004	0.001	0	0.0003	0.0001	0	0	0.0001	0.0003	0	0.0001	0.0001	0	0.0001	0.0149	0.0001	0.0001	0	0.001	0	0	0.0001	0.0001	0	0	0.0001	0.0001	0	0.0001	0	0.0001	0	0.0003	0.0002	0.0003
SVK	Slovakia	0.0001	0.0002	0	0.0004	0	0.0001	0	0.0001	0.0001	0	0.0016	0.0001	0.0001	0.0001	0	0	0.0006	0.0002	0.0001	0	0.0001	0.0002	0	0.0005	0.0001	0	0.0003	0.0001	0.0008	0.0001	0	0	0	0	0.0001	0.0001	0	0.0001	0	0	0	0	0	0.0009	0	0.0002	0.0062	0.0002
SVN	Slovenia	0.0001	0.0009	0.0001	0.0003	0	0.0001	0	0.0001	0.0001	0	0.0012	0.0001	0	0.0001	0	0	0.0005	0.0001	0.0001	0	0.0001	0.0001	0	0.0085	0.0001	0	0.0001	0.0001	0.0005	0.0001	0	0	0	0	0.0001	0.0001	0	0	0	0	0	0	0	0.0099	0	0.0002	0.0006	0.0002
SOM	Somalia	0.0002	0.0005	0	0.0013	0	0.0003	0	0.0002	0.0003	0	0.0001	0.0001	0.0001	0.0002	0	0.0001	0.0027	0	0.0003	0.0001	0.0004	0.0006	0	0.0002	0.0002	0	0.0006	0.0003	0.0001	0.0002	0.0001	0.0001	0	0	0.0005	0.0004	0	0.0001	0	0	0	0.0001	0	0.0001	0	0.0004	0.0001	0.0004
ZAF	South Africa	0.0002	0.0006	0.0004	0.0012	0.0051	0.0002	0.0004	0.0002	0.0004	0.0002	0.0024	0.0003	0.0001	0.0017	0.0003	0.0002	0.0014	0.0019	0.0002	0.0003	0.0007	0.0003	0	0.0006	0.1543	0.0001	0.0006	0.0006	0.0011	0.0003	0.0002	0.0001	0.0003	0.0002	0.0018	0.0004	0	0.0002	0.0004	0.0003	0.0001	0.0009	0.0001	0.0015	0.0002	0.0015	0.0019	0.0079
SDS	South Sudan	0	0	0	0	0	0	0	0	0	0	0	0	0	0	0	0	0	0	0	0	0	0	0	0	0	0	0	0	0	0	0	0	0	0	0	0	0	0	0	0	0	0	0	0	0	0	0	0
ESP	Spain	0.0004	0.006	0.0149	0.1277	0.001	0.0003	0.003	0.0011	0.0014	0.0002	0.0181	0.0013	0.0001	0.0044	0.0009	0.0005	0.0014	0.0135	0.0003	0.0007	0.0007	0.0004	0.0004	0.0054	0.0009	0.0004	0.0006	0.0009	0.0095	0.001	0.0001	0.0002	0.0004	0.0007	0.0042	0.0024	0	0.0002	0.006	0.0006	0.0009	0.0004	0.002	0.0136	0.0193	0.0115	0.018	0.0092
LKA	Sri Lanka	0.0003	0.0017	0.0014	0.0025	0.0001	0.0003	0.0023	0.0004	0.0005	0.0001	0.0072	0.0013	0.0001	0.0012	0.0005	0.0007	0.0017	0.0053	0.0006	0.0002	0.0004	0.0005	0.0014	0.0013	0.0014	0.0002	0.0004	0.0008	0.0043	0.0003	0.0001	0.0002	0.0002	0.0011	0.0008	0.0003	0	0.0001	0.0056	0.0007	0.0015	0.0001	0.0008	0.0031	0.0006	0.006	0.0055	0.0016
SUD	Sudan	0	0	0	0	0	0	0	0	0	0	0	0	0	0	0	0	0	0	0	0	0	0	0	0	0	0	0	0	0	0	0	0	0	0	0	0	0	0	0	0	0	0	0	0	0	0	0	0
SUR	Suriname	0.0006	0.0019	0.0003	0.0039	0.0001	0.0007	0.0002	0.0007	0.0013	0	0.001	0.0006	0.0002	0.0008	0.0002	0.0012	0.0093	0.0018	0.0007	0.0004	0.0012	0.0024	0.0001	0.0007	0.0006	0	0.0017	0.0009	0.0007	0.0009	0.0004	0.0002	0.0001	0.0001	0.0016	0.0011	0	0.0004	0.0002	0.0003	0.0001	0.0002	0.0001	0.0007	0.0003	0.0008	0.001	0.0015
SWZ	Swaziland	0.0003	0.0002	0	0.0003	0	0.0001	0	0.0001	0.0001	0	0	0	0	0	0	0	0.0008	0	0.0001	0.0001	0.0001	0.0002	0	0	0.0001	0	0.0002	0.0001	0	0.0001	0	0	0	0	0.0001	0.0001	0	0	0	0	0	0	0	0	0	0	0	0.0001
SWE	Sweden	0.0001	0.0002	0.0002	0.0005	0	0.0001	0.0001	0.0001	0.0001	0	0.0008	0.0001	0	0.0003	0.0001	0.0001	0.0004	0.0005	0.0001	0	0.0001	0.0001	0	0.0003	0.0002	0	0.0002	0.0002	0.0005	0.0001	0	0	0	0.0001	0.0001	0.0001	0	0	0.0002	0.0001	0	0	0	0.0006	0.0001	0.0008	0.0007	0.0003
CHE	Switzerland	0	0.0001	0.0001	0.0002	0	0	0	0.0001	0	0	0.0005	0.0001	0	0.0001	0	0	0	0.0001	0	0	0	0	0	0.0001	0.0001	0	0.0001	0.0001	0.0002	0	0	0	0	0	0	0	0	0	0.0001	0	0	0	0	0.0003	0	0.0002	0.0003	0.0002
SYR	Syria	0.0001	0.001	0.0047	0.0006	0	0.0001	0.0002	0.0014	0.0002	0	0.0008	0.0003	0	0.0006	0.0001	0.0001	0.0009	0.0006	0.0001	0.0001	0.0001	0.0002	0.0002	0.0003	0.0001	0.0001	0.0002	0.0002	0.0038	0.0001	0	0	0	0.0001	0.0002	0.0001	0	0.0001	0.0005	0	0.0002	0.0001	0.0001	0.0008	0.0001	0.0086	0.0005	0.0007
TWN	Taiwan	0.0001	0.0002	0.0001	0.0004	0	0.0001	0.0002	0.0001	0.0002	0.0001	0.0004	0.0001	0.0001	0.0006	0.0006	0.0001	0.0003	0.0001	0.0002	0.0001	0.0004	0.0003	0	0.0001	0.0002	0	0.0018	0.0008	0.0004	0.0003	0	0.0006	0	0.0001	0.0001	0.0001	0	0	0.0004	0.0001	0	0	0.0002	0.0003	0.0001	0.0006	0.0003	0.0008
TJK	Tajikistan	0	0.0001	0.0003	0.0003	0	0.0001	0	0.0001	0.0001	0	0.0001	0.0001	0	0	0	0	0.0007	0	0.0001	0	0.0001	0.0002	0	0	0	0	0.0001	0.0001	0.0002	0.0001	0	0	0	0	0.0001	0.0001	0	0	0	0	0	0	0	0.0001	0	0	0.0001	0.0001
THA	Thailand	0.005	0.0047	0.0015	0.015	0.0005	0.0031	0.0012	0.0028	0.0038	0.0025	0.007	0.0026	0.0009	0.0106	0.0061	0.002	0.0241	0.0051	0.003	0.002	0.0044	0.0078	0.0003	0.0027	0.0032	0.0003	0.0081	0.016	0.004	0.0025	0.0014	0.0122	0.0004	0.0016	0.0066	0.0044	0.0002	0.0016	0.0019	0.0039	0.0003	0.0013	0.0008	0.0041	0.0013	0.007	0.0096	0.0115
MKD	TFYR Macedonia	0.0001	0.0168	0.0006	0.0008	0	0.0002	0	0.0002	0.0002	0	0.0003	0.0001	0	0.0001	0	0.0001	0.0017	0.0002	0.0001	0.0001	0.0003	0.0005	0	0.0068	0.0001	0	0.0004	0.0002	0.0064	0.0002	0.0001	0.0001	0	0	0.0003	0.0002	0	0.0001	0	0	0	0	0	0.007	0	0.0003	0.0003	0.0003
TGO	Togo	0.0002	0.0007	0.0001	0.0011	0	0.0002	0	0.0002	0.0003	0	0.0002	0.0001	0	0.0002	0.0001	0.0001	0.0025	0.0003	0.0002	0.0111	0.0007	0.0007	0	0.0002	0.0004	0	0.0006	0.0003	0.0002	0.0065	0.0001	0.0001	0	0	0.0004	0.0003	0	0.0002	0.0001	0	0	0.0007	0.0001	0.0002	0.0001	0.0002	0.0002	0.0017
TTO	Trinidad and Tobago	0	0.0001	0	0.0001	0	0.0013	0	0	0.0006	0	0	0	0.0001	0.0001	0	0.0027	0.0003	0	0.0003	0	0.0001	0.0001	0	0	0	0	0.0009	0	0	0	0	0	0	0	0.0001	0.0005	0	0	0	0	0	0	0.0001	0	0.0001	0	0	0.0001
TUN	Tunisia	0.0001	0.0007	0.0045	0.0012	0	0.0001	0.0001	0.0002	0.0002	0	0.0022	0.0001	0	0.0028	0.0001	0.0001	0.0009	0.0019	0.0001	0.0006	0.0002	0.0003	0	0.0004	0.0001	0	0.0002	0.0001	0.0006	0.0007	0	0	0.0001	0.0001	0.0002	0.0001	0	0.0001	0.0001	0	0	0.0001	0	0.0012	0.0002	0.0023	0.0016	0.0076
TUR	Turkey	0.0007	0.0084	0.0022	0.0009	0.0001	0.0001	0.0004	0.0017	0.0003	0.0001	0.006	0.0117	0.0001	0.0011	0.0003	0.0003	0.0007	0.0024	0.0001	0.0001	0.0002	0.0002	0	0.0028	0.0003	0.0001	0.001	0.0004	0.01	0.0002	0	0.0001	0.0001	0.0003	0.0003	0.0002	0	0.0001	0.0004	0.0001	0	0.0001	0.0001	0.0028	0.0002	0.0009	0.0039	0.0011
TKM	Turkmenistan	0.0052	0.0003	0.0001	0.0003	0	0	0	0.0003	0.0001	0	0.0001	0.001	0	0.0001	0	0	0.0005	0	0	0	0.0003	0.0002	0	0.0001	0	0	0.0002	0.0001	0.0004	0.0001	0	0	0	0	0.0001	0.0001	0	0	0	0	0	0	0	0.0001	0	0.0001	0.0003	0.0001
USR	Former USSR	0	0	0	0	0	0	0	0	0	0	0	0	0	0	0	0	0	0	0	0	0	0	0	0	0	0	0	0	0	0	0	0	0	0	0	0	0	0	0	0	0	0	0	0	0	0	0	0
UGA	Uganda	0.0005	0.002	0.0006	0.0065	0.0001	0.0006	0.0002	0.0008	0.0012	0.0001	0.0025	0.0006	0.0002	0.0009	0.0002	0.0005	0.0072	0.0045	0.0006	0.0004	0.001	0.002	0.0001	0.001	0.0006	0	0.0014	0.0041	0.0013	0.0008	0.0016	0.0002	0.0001	0.0001	0.0015	0.001	0	0.0004	0.0003	0.0002	0.0001	0.0072	0.0002	0.0016	0.0005	0.0033	0.0039	0.0022
UKR	Ukraine	0.0003	0.0014	0.0006	0.0015	0	0.0002	0.0001	0.0017	0.0003	0	0.0017	0.0037	0.0001	0.0003	0.0001	0.0002	0.004	0.0004	0.0002	0.0002	0.0004	0.0007	0	0.0005	0.0002	0	0.0007	0.0003	0.0091	0.0003	0.0001	0.0001	0.0001	0.0001	0.0006	0.0004	0	0.0002	0.0002	0.0001	0	0.0001	0.0001	0.0011	0.0003	0.0015	0.0035	0.0006
ARE	UAE	0.0001	0	0.0001	0.0001	0	0	0	0.0009	0	0	0	0.0005	0	0.0001	0.0001	0	0.0001	0	0	0	0	0	0	0	0	0	0	0.0001	0.0001	0	0	0	0	0	0	0	0	0	0	0	0	0	0	0	0	0.0001	0	0.0001
GBR	UK	0.0006	0.0018	0.0015	0.004	0.0002	0.0011	0.0005	0.001	0.0014	0.0004	0.0043	0.0014	0.0002	0.0047	0.0006	0.0019	0.0035	0.0057	0.0006	0.0004	0.0038	0.0012	0.0001	0.0014	0.0016	0.0001	0.0016	0.0022	0.0029	0.0007	0.0002	0.0003	0.0002	0.0005	0.0011	0.0018	0	0.0003	0.0008	0.0003	0.0001	0.0003	0.0003	0.0032	0.0006	0.0087	0.0049	0.0036
TZA	Tanzania	0.0017	0.0048	0.0064	0.0074	0.0005	0.0037	0.0011	0.0016	0.0031	0.0003	0.0073	0.0012	0.0005	0.0023	0.0036	0.0009	0.0049	0.0093	0.0013	0.0009	0.0029	0.0057	0.0001	0.0169	0.0103	0.0001	0.0052	0.0026	0.0779	0.0033	0.0035	0.0005	0.0003	0.0022	0.0024	0.0022	0.0001	0.0006	0.001	0.0008	0.0003	0.0007	0.0007	0.003	0.001	0.0045	0.0046	0.0039
USA	USA	0.054	0.1406	0.138	0.1706	0.0288	0.5295	0.1726	0.0922	0.5048	0.0445	0.3015	0.1298	0.8767	0.2703	0.0847	0.6854	0.1129	0.2978	0.4455	0.022	0.4372	0.0407	0.0671	0.0851	0.101	0.0577	0.1593	0.1933	0.2242	0.0386	0.0056	0.0498	0.0149	0.7581	0.0637	0.3648	0.0009	0.016	0.3686	0.1471	0.2852	0.0338	0.5655	0.2341	0.0798	0.2683	0.2633	0.2151
URY	Uruguay	0.0001	0.0003	0.0001	0.0007	0	0.0001	0.0019	0.0001	0.0002	0	0.0001	0.0001	0	0.0001	0	0.0001	0.0015	0.0001	0.0001	0.0001	0.0002	0.0004	0.0001	0.0001	0.0001	0.0004	0.0003	0.0002	0.0001	0.0002	0.0001	0	0	0	0.0003	0.0002	0	0.0001	0.001	0	0	0.0001	0	0.0001	0.0001	0.0003	0.0001	0.0002
UZB	Uzbekistan	0.0006	0.001	0.0001	0.0027	0	0.0006	0.0001	0.0009	0.0006	0	0.0002	0.0006	0.0001	0.0003	0.0001	0.0003	0.005	0.0002	0.0005	0.0002	0.0009	0.0013	0	0.0004	0.0004	0	0.0014	0.0006	0.0004	0.0005	0.0002	0.0001	0	0	0.001	0.0008	0	0.0003	0.0001	0	0	0.0001	0.0001	0.0003	0.0001	0.0003	0.0003	0.0008
VUT	Vanuatu	0.0002	0.0005	0	0.0011	0	0.0002	0	0.0002	0.0003	0	0	0.0001	0.0001	0.0001	0	0.0001	0.0024	0	0.0002	0.0001	0.0003	0.0006	0	0.0001	0.0002	0	0.0005	0.0002	0.0001	0.0002	0.0001	0.0001	0	0	0.0004	0.0003	0	0.0001	0	0	0	0.0001	0	0.0001	0	0.0001	0	0.0003
VEN	Venezuela	0.0002	0.0005	0.0001	0.0015	0	0.0005	0.0001	0.0003	0.0361	0	0.0002	0.0002	0.0002	0.0002	0.0001	0.0006	0.0032	0.0005	0.0004	0.0001	0.0005	0.0008	0.0001	0.0002	0.0002	0.0001	0.0008	0.0004	0.0002	0.0028	0.0001	0.0001	0	0.0001	0.0006	0.0004	0	0.0002	0.0006	0	0.001	0.0001	0.0008	0.0003	0.003	0.0002	0.0002	0.0008
VNM	Viet Nam	0.0007	0.0022	0.0056	0.0045	0.0009	0.0007	0.0007	0.0008	0.0016	0.0011	0.0036	0.0007	0.0003	0.0017	0.0009	0.0007	0.0069	0.0027	0.0009	0.0005	0.0013	0.0022	0.0001	0.0013	0.001	0.0001	0.0016	0.0029	0.0035	0.0008	0.0003	0.0049	0.0001	0.0005	0.0027	0.0011	0.0001	0.0005	0.0014	0.0023	0.0005	0.0011	0.0003	0.003	0.003	0.0019	0.0065	0.0024
YEM	Yemen	0	0.0001	0	0.0002	0	0	0	0	0.0001	0	0	0	0	0.0001	0	0	0.0005	0	0	0	0.0001	0.0001	0	0	0	0	0.0001	0.0001	0	0.0001	0	0	0	0	0.0001	0.0001	0	0	0	0	0	0	0	0.0001	0	0	0	0.0001
ZMB	Zambia	0.0008	0.0031	0.0003	0.0053	0.0023	0.001	0.0002	0.0009	0.0016	0.0001	0.0012	0.0007	0.0002	0.001	0.0003	0.0005	0.0096	0.0012	0.0009	0.001	0.0017	0.0035	0.0001	0.0009	0.0178	0	0.0024	0.0013	0.0008	0.0013	0.0018	0.0003	0.0006	0.0001	0.0021	0.0015	0.0001	0.0007	0.0003	0.0003	0.0001	0.0006	0.0002	0.0009	0.0003	0.0014	0.0008	0.0019
ZWE	Zimbabwe	0.0019	0.0039	0.0007	0.0186	0.0002	0.0045	0.0006	0.0021	0.0033	0.0005	0.0014	0.001	0.0011	0.0023	0.0005	0.0022	0.0234	0.0008	0.004	0.0015	0.0048	0.0034	0.0002	0.0025	0.0024	0.0001	0.0104	0.0034	0.0014	0.0012	0.0009	0.0006	0.0003	0.0001	0.0052	0.0061	0.0002	0.0017	0.0012	0.0001	0.0006	0.0007	0.0005	0.0016	0.0006	0.0021	0.0014	0.0059
ROW	Rest of World	0	0	0	0	0	0	0	0	0	0	0	0	0	0	0	0	0	0	0	0	0	0	0	0	0	0	0	0	0	0	0	0	0	0	0	0	0	0	0	0	0	0	0	0	0	0	0	0
[truncated: 142 more columns]

## Sheet: Tot Impact FP only trade
		AFG	ALB	DZA	AND	AGO	ATG	ARG	ARM	ABW	AUS	AUT	AZE	BHS	BHR	BGD	BRB	BLR	BEL	BLZ	BEN	BMU	BTN	BOL	BIH	BWA	BRA	VGB	BRN	BGR	BFA	BDI	KHM	CMR	CAN	CPV	CYM	CAF	TCD	CHL	CHN	COL	COG	CRI	HRV	CUB	CYP	CZE	CIV
		Afghanistan	Albania	Algeria	Andorra	Angola	Antigua	Argentina	Armenia	Aruba	Australia	Austria	Azerbaijan	Bahamas	Bahrain	Bangladesh	Barbados	Belarus	Belgium	Belize	Benin	Bermuda	Bhutan	Bolivia	Bosnia and Herzegovina	Botswana	Brazil	British Virgin Islands	Brunei	Bulgaria	Burkina Faso	Burundi	Cambodia	Cameroon	Canada	Cape Verde	Cayman Islands	Central African Republic	Chad	Chile	China	Colombia	Congo	Costa Rica	Croatia	Cuba	Cyprus	Czech Republic	Cote dIvoire
AFG	Afghanistan	0	8.34435e-08	2.94547e-07	2.05774e-08	6.95713e-08	1.471e-08	2.63039e-07	4.32227e-08	2.90225e-08	8.20352e-07	6.72569e-07	6.7292e-08	1.82525e-08	7.69868e-08	3.93083e-07	1.70456e-08	5.98257e-09	4.8311e-06	1.32941e-08	3.10018e-08	3.08739e-08	7.1812e-08	3.47816e-08	3.64411e-08	3.34293e-08	7.89708e-07	1.5682e-08	2.49315e-08	1.13731e-07	9.46434e-08	4.36343e-08	3.69239e-08	3.74408e-08	9.2355e-07	3.0868e-08	1.73684e-08	2.40616e-08	2.82555e-08	1.74531e-07	7.16797e-06	2.63396e-07	4.52735e-08	5.73969e-08	9.3848e-08	4.40927e-08	5.6389e-08	4.65444e-07	3.02654e-08
ALB	Albania	4.74397e-08	0	7.44653e-08	1.46758e-08	3.67149e-08	9.97896e-09	1.13511e-07	2.63172e-08	2.14922e-08	2.08149e-07	7.08957e-07	3.36373e-08	1.19457e-08	2.04428e-08	3.12506e-08	1.14269e-08	4.1362e-09	2.18262e-07	9.28828e-09	2.13137e-08	2.12243e-08	5.06028e-08	2.35745e-08	3.25786e-08	2.01324e-08	2.52611e-07	1.09346e-08	1.43622e-08	1.19987e-07	7.2315e-08	2.88311e-08	2.20506e-08	3.74185e-08	2.18925e-07	2.09345e-08	1.20544e-08	1.62448e-08	1.9654e-08	6.78145e-08	1.05303e-06	8.22126e-08	2.37862e-08	2.2318e-08	9.90817e-08	3.21448e-08	4.89362e-08	4.88475e-07	1.4964e-08
DZA	Algeria	5.94126e-08	1.97118e-07	0	6.49359e-08	2.90208e-07	1.62731e-08	2.16509e-06	6.90586e-08	4.43807e-08	3.17693e-06	6.90653e-06	1.14139e-07	6.79993e-08	1.30565e-07	2.1344e-07	4.57095e-08	4.16925e-09	1.50583e-05	1.5992e-08	8.04655e-08	3.69441e-08	5.37085e-08	1.33202e-07	1.56969e-07	7.05941e-08	4.68651e-05	1.41316e-08	4.71521e-08	5.91715e-07	1.78447e-07	3.83058e-08	7.67852e-08	2.29416e-07	1.01703e-05	3.73083e-08	2.49642e-08	2.72185e-08	5.1918e-08	1.23451e-06	2.45697e-05	1.42352e-06	9.46741e-08	2.17086e-07	6.94775e-07	4.23867e-07	3.53565e-07	3.2076e-06	1.51329e-07
AND	Andorra	3.4248e-12	4.58536e-12	9.0567e-12	0	4.0854e-12	1.18357e-12	1.12718e-11	2.76941e-12	2.41077e-12	2.10524e-11	9.54573e-12	3.23846e-12	1.41775e-12	2.05953e-12	3.48933e-12	1.37277e-12	4.25379e-13	8.08929e-12	1.0972e-12	2.47948e-12	2.65933e-12	6.19193e-12	2.59831e-12	2.03408e-12	2.32441e-12	1.60921e-11	1.30701e-12	1.66578e-12	2.88527e-12	8.16491e-12	3.7423e-12	2.47853e-12	2.12393e-12	8.65812e-12	2.46347e-12	1.52356e-12	1.87363e-12	2.11928e-12	7.13162e-12	5.96281e-11	6.9855e-12	2.61056e-12	5.71187e-12	2.6162e-12	4.48194e-12	2.40741e-12	6.97959e-12	1.68646e-12
AGO	Angola	2.87102e-07	4.3046e-07	1.18904e-06	1.42198e-07	0	8.97487e-08	3.25795e-06	2.03491e-07	1.93011e-07	8.57144e-06	2.78258e-06	2.92814e-07	1.80006e-07	2.50608e-07	9.1044e-07	1.3251e-07	3.33641e-08	1.15767e-05	8.57217e-08	1.95501e-07	1.88227e-07	4.23581e-07	4.61498e-07	1.88807e-07	2.19896e-07	2.10462e-05	9.06654e-08	1.6959e-07	4.97195e-07	6.44056e-07	2.50837e-07	3.43229e-07	2.49744e-07	1.28102e-05	1.8179e-07	1.10805e-07	1.36625e-07	1.67709e-07	1.40826e-05	0.000642791	2.83233e-06	2.29013e-07	4.10673e-07	4.74877e-07	5.65334e-07	3.32575e-07	1.72022e-06	1.79191e-07
ATG	Antigua	6.02263e-08	8.682e-08	6.56701e-08	2.9673e-08	6.17042e-08	0	1.80384e-07	4.58615e-08	1.3974e-07	3.16403e-07	1.59099e-07	5.25803e-08	3.30186e-08	3.50036e-08	6.57493e-08	4.31069e-08	7.92653e-09	1.12855e-07	3.5713e-08	4.29139e-08	4.32644e-08	9.98827e-08	4.88955e-08	3.64667e-08	4.30298e-08	2.33944e-07	2.41331e-07	2.98446e-08	5.14664e-08	1.40416e-07	6.18124e-08	4.27558e-08	3.90199e-08	2.08344e-07	4.11532e-08	2.68081e-08	3.43411e-08	3.68816e-08	1.0311e-07	1.24749e-06	1.22236e-07	4.37794e-08	4.18147e-08	5.40294e-08	7.975e-08	3.5252e-08	1.10506e-07	2.88121e-08
ARG	Argentina	6.16226e-07	9.90808e-07	1.28259e-05	3.4096e-07	7.89396e-06	1.94561e-07	0	5.90922e-07	6.41929e-07	3.89687e-05	3.24376e-05	1.02006e-06	3.68249e-07	1.31758e-06	4.23509e-06	8.98236e-07	6.09946e-08	0.000151947	1.93434e-07	4.57078e-07	4.08693e-07	7.87282e-07	8.38832e-05	8.88027e-07	2.66764e-06	0.00466773	1.85327e-07	5.13619e-07	5.8357e-06	1.29619e-06	4.77182e-07	7.3173e-07	8.82343e-07	6.57095e-05	4.46939e-07	3.16649e-07	2.63409e-07	3.50455e-07	0.000532948	0.000598853	0.000128541	8.19214e-07	4.44919e-06	4.51017e-06	8.54212e-06	5.65066e-06	1.85356e-05	6.59272e-07
ARM	Armenia	1.04604e-07	1.06067e-07	1.06755e-07	3.79113e-08	8.88149e-08	2.72005e-08	2.29489e-07	0	5.17177e-08	5.22418e-07	3.18251e-07	1.10051e-07	3.23305e-08	4.70074e-08	8.3582e-08	3.13937e-08	9.14391e-09	8.66146e-07	2.47443e-08	5.45929e-08	5.74268e-08	1.20266e-07	5.80544e-08	4.93514e-08	5.39804e-08	3.88327e-07	3.24189e-08	3.75795e-08	1.3009e-07	1.62595e-07	7.99598e-08	5.56401e-08	5.26953e-08	9.60538e-07	5.51619e-08	3.26763e-08	4.24851e-08	4.98708e-08	1.44531e-07	2.96243e-06	2.03392e-07	6.0118e-08	4.43845e-08	7.16595e-08	5.07269e-08	4.88765e-08	2.23002e-07	3.67695e-08
ABW	Aruba	6.64752e-08	7.24149e-08	6.44972e-08	3.47006e-08	6.94697e-08	2.71644e-08	2.55127e-07	4.7536e-08	0	5.43445e-07	1.26956e-07	5.43537e-08	3.44468e-08	4.00885e-08	6.62186e-08	3.15233e-08	7.68391e-09	1.7078e-07	2.4859e-08	4.39866e-08	4.65471e-08	8.35722e-08	5.83383e-08	4.13528e-08	5.00119e-08	2.60339e-06	2.89679e-08	3.38348e-08	7.0924e-08	1.16194e-07	6.70164e-08	5.58315e-08	4.37831e-08	3.31908e-07	4.52052e-08	3.12386e-08	3.86638e-08	3.95293e-08	1.40751e-07	1.22067e-06	6.52173e-07	4.74521e-08	4.65778e-08	4.7993e-08	8.11385e-08	4.02218e-08	9.59828e-08	3.16024e-08
AUS	Australia	3.07214e-05	1.29498e-05	0.000132268	6.10629e-06	5.44404e-05	4.29273e-06	0.000255615	1.53335e-05	9.06484e-06	0	0.000259825	2.1988e-05	5.33644e-06	0.000119813	0.000190704	1.16236e-05	1.12536e-06	0.000720065	3.96636e-06	7.90988e-06	8.91466e-06	1.63792e-05	1.64573e-05	1.09435e-05	2.44851e-05	0.000549595	4.49361e-06	6.77561e-05	3.63052e-05	2.19575e-05	8.87255e-06	9.73943e-05	1.32767e-05	0.00145489	7.84663e-06	5.16524e-06	5.53502e-06	7.21961e-06	0.000186999	0.0194229	0.000165286	1.38839e-05	1.90555e-05	3.78717e-05	2.66246e-05	6.54586e-05	0.000138011	1.08099e-05
AUT	Austria	7.41534e-08	3.2754e-07	1.0203e-06	2.36871e-08	1.19018e-07	7.09892e-09	1.31031e-06	7.1203e-08	2.08234e-08	4.13012e-06	0	1.43068e-07	1.9586e-08	1.53493e-07	1.6711e-07	1.77637e-08	1.51742e-09	4.56918e-06	6.57593e-09	2.37466e-08	2.87135e-08	9.21453e-08	6.74372e-08	1.12442e-06	6.07419e-08	5.14707e-06	8.82245e-09	3.02282e-08	1.68427e-06	6.09757e-08	1.41151e-08	3.56544e-08	7.39206e-08	4.00198e-06	1.71151e-08	9.2345e-09	8.55839e-09	1.64889e-08	7.96885e-07	2.17898e-05	1.13346e-06	4.00941e-08	9.91098e-08	5.82281e-06	1.63654e-07	3.52537e-07	1.35372e-05	5.17188e-08
AZE	Azerbaijan	1.65371e-06	1.33084e-07	3.35711e-07	3.91232e-08	1.05572e-07	2.60842e-08	4.75081e-07	1.22396e-07	5.18499e-08	9.34511e-07	3.17868e-06	0	3.53532e-08	6.85498e-08	1.05733e-07	3.18241e-08	1.06172e-08	1.08314e-06	2.38456e-08	5.47609e-08	5.58967e-08	1.15676e-07	6.6033e-08	9.29958e-08	5.48937e-08	1.29898e-06	4.95133e-08	4.02022e-08	2.69993e-07	1.60931e-07	7.31026e-08	5.7923e-08	6.58231e-08	1.27566e-06	5.32762e-08	3.11711e-08	4.01546e-08	4.89252e-08	2.82454e-07	8.13553e-06	4.17935e-07	6.81479e-08	5.99135e-08	2.74881e-07	8.4586e-08	9.71196e-08	2.12705e-06	4.50423e-08
BHS	Bahamas	1.5644e-08	2.10424e-08	2.27529e-08	8.11198e-09	1.84916e-08	2.03788e-08	1.00402e-07	1.34862e-08	2.17911e-08	1.87546e-07	8.62318e-08	1.46444e-08	0	9.79748e-09	1.67854e-08	1.08009e-08	2.05486e-09	6.48781e-08	6.64951e-09	1.12132e-08	1.88486e-08	2.40756e-08	1.46461e-08	1.07111e-08	1.18102e-08	1.91513e-07	2.46902e-08	7.80585e-09	1.84348e-08	3.41265e-08	1.63816e-08	1.15093e-08	1.11797e-08	6.48887e-07	1.23022e-08	2.31125e-08	8.8001e-09	9.84999e-09	3.72977e-08	4.68067e-07	4.34692e-08	1.20524e-08	1.4699e-08	2.46783e-08	2.12784e-07	1.41441e-08	1.22753e-07	7.57436e-09
BHR	Bahrain	1.72583e-08	1.64967e-08	2.39785e-07	5.59324e-09	2.16626e-08	3.96498e-09	1.21493e-07	9.33307e-09	7.66051e-09	1.29281e-06	1.41072e-07	1.86561e-08	5.94429e-09	0	7.75396e-08	8.01795e-09	1.40201e-09	2.30763e-07	3.63963e-09	1.04098e-08	8.56672e-09	1.6941e-08	1.09815e-08	9.16338e-09	1.34753e-08	3.09213e-07	4.18903e-09	1.24739e-08	2.28301e-08	2.53381e-08	1.09495e-08	1.71499e-08	1.17749e-08	4.82076e-07	7.52913e-09	4.76774e-09	5.86386e-09	7.13234e-09	5.83588e-08	5.63325e-06	9.95685e-08	1.14002e-08	1.3656e-08	2.36989e-08	1.48736e-08	3.15268e-08	7.13774e-08	8.26168e-09
BGD	Bangladesh	1.21683e-07	1.02103e-07	4.99888e-07	3.58912e-08	2.1497e-07	2.1066e-08	1.35928e-06	6.95294e-08	5.36277e-08	4.16413e-06	7.86295e-06	1.08454e-07	3.40677e-08	2.03628e-07	0	3.42662e-08	7.16684e-09	1.19557e-05	1.86646e-08	6.78609e-08	5.00824e-08	9.44929e-08	9.26198e-08	1.04074e-07	8.60256e-08	6.68281e-06	2.12405e-08	1.3586e-07	7.94817e-07	1.29543e-07	4.73543e-08	1.67619e-07	1.59983e-07	2.18885e-05	4.05993e-08	2.68931e-08	3.01795e-08	4.08461e-08	9.80007e-07	0.000201702	1.0652e-06	9.93815e-08	1.68565e-07	5.1509e-07	3.84612e-07	4.62521e-07	2.22668e-06	9.34981e-08
BRB	Barbados	2.66933e-08	3.75014e-08	4.42406e-08	1.28607e-08	2.99535e-08	2.05149e-07	8.77618e-08	2.06801e-08	4.30191e-08	2.58958e-07	6.08529e-08	2.47997e-08	5.20125e-08	1.58167e-08	2.83339e-08	0	3.15235e-09	5.51692e-08	4.77712e-08	1.90839e-08	1.51666e-07	4.60632e-08	2.54646e-08	1.55104e-08	1.89567e-08	5.20479e-07	2.07434e-07	1.29538e-08	2.05165e-08	6.43823e-08	2.77618e-08	1.88595e-08	1.7309e-08	7.92139e-07	1.89074e-08	1.55345e-07	1.45709e-08	1.66223e-08	4.42026e-08	5.4739e-07	5.73966e-08	2.01308e-08	2.39926e-08	1.85148e-08	2.17e-08	1.59005e-08	4.2999e-08	1.45767e-08
BLR	Belarus	1.52915e-07	1.681e-07	4.77471e-07	4.80447e-08	1.7184e-07	2.97488e-08	8.78912e-07	2.13938e-07	4.55948e-08	1.38347e-06	4.1931e-06	6.46845e-07	5.04484e-08	9.14255e-08	1.97052e-07	4.12961e-08	0	2.56111e-06	2.89235e-08	6.07032e-08	7.73901e-08	7.53457e-08	1.11772e-07	1.353e-07	9.62869e-08	3.17697e-06	4.29154e-08	5.44785e-08	1.06854e-06	1.49998e-07	8.53216e-08	8.26018e-08	9.49592e-08	2.19933e-06	5.16765e-08	3.81443e-08	4.42291e-08	4.87832e-08	4.6001e-07	2.49059e-05	5.57718e-07	7.61759e-08	1.1202e-07	5.86939e-07	1.84392e-07	1.82126e-07	4.10297e-06	6.54245e-08
BEL	Belgium	6.79345e-08	9.38985e-08	1.62587e-06	2.93185e-08	4.19617e-07	7.36687e-09	1.47596e-06	1.1221e-07	3.66724e-08	2.67534e-06	5.03072e-06	1.1095e-07	1.55987e-08	1.65761e-07	2.36929e-07	2.32518e-08	1.33353e-09	0	7.27346e-09	6.38003e-08	2.13463e-08	1.91395e-08	6.91143e-08	1.4084e-07	7.69794e-08	5.07454e-06	7.70212e-09	3.35168e-08	6.61232e-07	1.4151e-07	4.91426e-08	4.78838e-08	2.89441e-07	4.17062e-06	3.19096e-08	1.16917e-08	2.05272e-08	2.50711e-08	8.73475e-07	2.46327e-05	1.03929e-06	1.15592e-07	1.7472e-07	6.91139e-07	2.39025e-07	3.94864e-07	2.8332e-06	1.745e-07
BLZ	Belize	1.08581e-07	1.64626e-07	1.19774e-07	5.50212e-08	1.24598e-07	7.12839e-08	2.94772e-07	8.59798e-08	7.67593e-08	6.08786e-07	5.85135e-07	9.53792e-08	5.78246e-08	6.56216e-08	1.15969e-07	5.18586e-07	1.43756e-08	2.13399e-07	0	7.72511e-08	8.50508e-08	1.78367e-07	8.7414e-08	6.65875e-08	7.73716e-08	4.97314e-07	7.18142e-08	5.23677e-08	9.06151e-08	2.4688e-07	1.17175e-07	7.97484e-08	7.03933e-08	5.09689e-06	7.86975e-08	2.87488e-07	6.14349e-08	6.62615e-08	1.86034e-07	2.27782e-06	2.78872e-07	8.35134e-08	1.37074e-07	9.44859e-08	3.38748e-07	6.67203e-08	1.55803e-07	4.9235e-08
BEN	Benin	2.22156e-06	2.5284e-07	2.11824e-07	6.82806e-08	3.64614e-07	4.56933e-08	4.38456e-07	1.05571e-07	9.82881e-08	1.00769e-06	4.94978e-07	1.29554e-07	6.74973e-08	9.16575e-08	7.48933e-07	5.34231e-08	1.90799e-08	1.5018e-06	4.1797e-08	0	9.69598e-08	2.4293e-07	1.09663e-07	8.23786e-08	1.34484e-07	4.08726e-06	4.81184e-08	7.36449e-08	1.31419e-07	1.10533e-06	1.39803e-07	1.14475e-07	1.6385e-07	6.29443e-07	9.68188e-08	5.54247e-08	1.42146e-07	1.24237e-07	2.92723e-07	9.03337e-06	1.20937e-05	5.74191e-07	8.53518e-08	2.00406e-07	1.1212e-07	9.20211e-08	5.31653e-07	3.46696e-07
BMU	Bermuda	1.74637e-08	2.35742e-08	1.64361e-08	9.21715e-09	1.87234e-08	7.3011e-09	5.56689e-08	1.36727e-08	1.11152e-08	1.10754e-07	3.12773e-08	1.60335e-08	1.78943e-08	1.03817e-08	1.80362e-08	1.00768e-08	2.21665e-09	2.94832e-08	6.47658e-09	1.199e-08	0	2.19913e-08	1.50642e-08	1.13839e-08	1.38951e-08	6.41749e-08	7.47759e-09	8.95039e-09	1.38744e-08	3.14061e-08	1.76596e-08	1.25284e-08	1.18404e-08	2.71161e-07	1.20004e-08	8.07448e-09	9.94985e-09	1.085e-08	3.2299e-08	2.93139e-07	4.61412e-08	1.28162e-08	2.81968e-08	2.82677e-08	4.52205e-08	1.078e-08	2.58402e-08	8.64839e-09
BTN	Bhutan	1.62494e-07	2.38311e-07	1.64545e-07	7.92833e-08	1.7282e-07	5.62667e-08	5.38741e-07	1.24023e-07	1.02779e-07	9.1069e-07	2.8245e-07	1.45326e-07	6.85461e-08	1.08803e-07	3.44307e-07	6.60257e-08	1.98854e-08	2.35588e-07	5.22623e-08	1.08475e-07	1.1805e-07	0	1.32833e-07	9.81676e-08	1.18456e-07	6.31692e-07	6.00621e-08	7.79971e-08	1.76207e-07	3.39801e-07	1.72049e-07	1.13053e-07	1.04423e-07	4.79231e-07	1.14516e-07	6.71971e-08	8.99295e-08	9.40654e-08	2.9639e-07	2.86349e-06	3.91066e-07	1.2627e-07	8.8419e-08	1.14934e-07	1.70955e-07	9.36344e-08	2.24323e-07	7.80902e-08
BOL	Bolivia	7.45677e-07	1.25837e-06	2.30287e-06	3.74478e-07	1.46813e-06	2.83654e-07	0.000210017	5.97851e-07	6.80236e-07	1.96297e-05	1.43295e-05	7.98666e-07	6.38715e-07	6.94259e-07	1.11554e-06	5.35577e-07	7.538e-08	2.67189e-05	2.65519e-07	5.25687e-07	5.88095e-07	1.06799e-06	0	6.20672e-07	7.04905e-07	0.000255254	2.7172e-07	3.98314e-07	1.56902e-06	1.68231e-06	7.28394e-07	5.91864e-07	6.39432e-07	0.000148172	5.66157e-07	3.39611e-07	3.91251e-07	4.47587e-07	0.000193994	0.000116206	0.000598344	6.16457e-07	2.6449e-06	1.65767e-06	1.56252e-06	1.50978e-06	1.57091e-05	4.41405e-07
BIH	Bosnia and Herzegovina	4.64375e-08	1.12709e-07	1.61883e-07	2.13947e-08	6.20649e-08	1.60024e-08	2.44858e-07	3.91114e-08	3.23091e-08	5.32086e-07	4.75682e-06	5.27101e-08	1.84701e-08	3.65009e-08	5.27768e-08	2.63105e-08	5.15521e-09	9.28227e-07	1.31298e-08	3.32613e-08	3.1854e-08	7.28963e-08	3.46987e-08	0	3.09077e-08	5.62863e-07	1.57417e-08	2.22945e-08	2.21171e-07	1.13531e-07	4.27308e-08	3.29062e-08	3.75492e-08	6.48033e-07	3.09316e-08	1.75482e-08	2.32182e-08	2.89935e-08	1.34648e-07	2.8147e-06	1.56595e-07	3.637e-08	3.22111e-08	1.99287e-05	5.11445e-08	6.87359e-08	8.64635e-07	2.59068e-08
BWA	Botswana	2.69064e-08	3.73051e-08	2.76517e-08	1.37337e-08	4.49761e-08	1.0018e-08	9.72146e-08	2.1004e-08	1.78691e-08	1.93312e-07	8.98193e-08	2.5069e-08	1.20062e-08	1.70412e-08	2.75491e-08	1.15303e-08	3.51264e-09	1.00529e-07	9.09881e-09	1.82976e-08	1.96814e-08	3.99857e-08	2.23902e-08	1.66945e-08	0	1.32059e-07	1.05109e-08	1.32185e-08	2.44333e-08	5.82779e-08	2.83444e-08	1.89987e-08	1.81048e-08	1.71217e-07	1.93128e-08	1.17107e-08	1.51526e-08	1.73209e-08	5.29772e-08	6.60233e-07	6.05094e-08	2.09626e-08	1.50979e-08	2.29571e-08	1.84158e-08	2.19679e-08	6.91025e-08	1.27101e-08
BRA	Brazil	3.563e-06	8.50833e-06	7.23475e-05	2.98794e-06	0.000257324	3.5765e-06	0.00305766	3.6653e-06	2.23918e-05	0.000374471	0.000390425	8.90608e-06	6.93617e-06	1.43162e-05	1.9172e-05	2.05022e-05	1.74433e-07	0.000742629	3.6542e-06	6.3142e-06	5.7946e-06	2.34533e-06	0.000182625	9.75746e-06	1.10703e-05	0	3.2046e-06	3.17293e-06	4.7087e-05	6.31877e-06	1.8105e-06	4.61827e-06	9.31559e-06	0.00180079	5.19771e-06	3.71482e-06	1.05354e-06	1.51714e-06	0.000651862	0.00344905	0.000429925	5.34331e-06	8.37775e-05	6.15971e-05	9.61025e-05	3.85324e-05	0.000233755	7.28658e-06
VGB	British Virgin Islands	9.16232e-08	1.20944e-07	8.95406e-08	4.29459e-08	9.74292e-08	7.10423e-08	2.7084e-07	3.86028e-07	5.86617e-08	5.96095e-07	1.7398e-07	1.84834e-07	3.66166e-08	4.97101e-08	9.2976e-08	3.72407e-08	1.07995e-08	1.56896e-07	2.91538e-08	6.18098e-08	6.33675e-08	1.33535e-07	6.66205e-08	5.24705e-08	6.62014e-08	2.17911e-06	0	4.14053e-08	1.08898e-07	1.83027e-07	8.82605e-08	6.17291e-08	5.75308e-08	3.9001e-07	5.98362e-08	3.70533e-08	4.81331e-08	5.40492e-08	1.54266e-07	1.4729e-06	1.96522e-07	6.57677e-08	6.14558e-08	1.26474e-07	1.0389e-07	5.02682e-08	1.27304e-07	4.22714e-08
BRN	Brunei	2.30345e-08	2.32093e-08	3.65411e-08	8.05276e-09	2.20864e-08	6.00878e-09	1.25754e-07	1.20463e-08	1.11535e-08	3.09702e-06	8.57259e-08	1.64842e-08	8.0785e-09	1.66339e-08	7.04379e-08	8.1953e-09	2.22078e-09	9.50073e-08	5.54564e-09	1.22293e-08	1.25425e-08	2.66343e-08	1.65541e-08	1.05722e-08	1.29343e-08	2.68547e-07	6.16334e-09	0	1.92739e-08	3.58544e-08	1.55145e-08	3.86016e-08	1.30618e-08	4.11719e-07	1.13884e-08	7.11103e-09	9.06178e-09	1.02048e-08	7.20817e-08	8.03711e-06	8.97625e-08	1.29809e-08	1.88442e-08	1.9583e-08	1.72853e-08	1.85563e-08	5.76881e-08	9.40778e-09
BGR	Bulgaria	2.37902e-07	2.20241e-06	1.26551e-06	1.71135e-08	1.20481e-07	6.87314e-09	7.82609e-07	4.10664e-07	1.81521e-08	3.2598e-06	6.07516e-06	5.37299e-07	1.86215e-08	7.3273e-08	1.02935e-07	2.49983e-08	2.75467e-09	3.273e-06	6.44037e-09	2.56835e-08	1.81188e-08	2.95905e-08	3.02422e-08	5.5652e-07	3.47586e-08	1.7599e-06	1.33118e-08	1.8934e-08	0	4.93462e-08	1.75579e-08	2.63719e-08	6.58496e-08	2.46574e-06	1.64229e-08	1.26151e-08	1.0091e-08	1.35155e-08	2.66921e-07	7.83255e-06	3.65965e-07	2.7482e-08	5.48947e-08	9.38083e-07	1.31655e-07	1.07727e-06	2.95665e-06	4.09989e-08
BFA	Burkina Faso	1.2272e-07	2.15371e-07	3.75217e-07	7.11972e-08	1.85996e-07	4.61656e-08	5.88943e-07	1.02152e-07	1.00173e-07	1.80002e-06	1.6558e-06	1.2001e-07	5.55772e-08	9.60929e-08	1.86528e-07	5.53277e-08	1.94405e-08	7.60777e-06	4.22238e-08	2.57044e-07	9.38653e-08	1.96422e-07	1.12124e-07	1.07894e-07	9.0845e-08	1.5729e-06	4.96436e-08	6.85113e-08	2.06057e-07	0	1.36327e-07	1.03051e-07	1.13186e-07	1.14832e-06	9.62007e-08	5.52322e-08	7.59342e-08	9.31616e-08	4.01684e-07	5.49211e-06	1.26921e-05	1.15296e-07	1.00016e-07	2.51075e-07	1.493e-07	1.21726e-07	7.10921e-07	8.87668e-08
BDI	Burundi	5.04735e-07	8.83666e-07	5.78328e-07	2.36478e-07	5.84918e-07	1.76611e-07	1.74706e-06	3.93743e-07	3.61193e-07	2.65512e-06	5.27501e-06	4.81465e-07	2.16469e-07	3.23295e-07	5.73161e-07	2.05812e-07	5.97159e-08	6.29031e-06	1.63546e-07	3.57382e-07	3.65983e-07	8.65318e-07	3.93987e-07	3.30211e-07	3.61029e-07	2.38135e-06	1.86514e-07	2.47215e-07	4.97501e-07	1.10896e-06	0	3.60526e-07	3.3548e-07	1.79115e-06	3.49201e-07	2.13858e-07	2.80844e-07	3.1616e-07	9.43567e-07	1.03067e-05	1.06816e-06	3.92739e-07	2.80198e-07	4.74493e-07	3.61972e-07	3.33426e-07	1.56959e-06	2.40663e-07
KHM	Cambodia	3.04551e-07	3.04976e-07	9.99319e-07	1.2688e-07	3.88708e-07	8.7909e-08	2.34052e-06	1.99103e-07	1.97046e-07	8.5671e-06	5.76174e-06	2.7152e-07	1.15135e-07	2.57131e-07	9.41562e-07	1.13252e-07	2.26192e-08	3.65462e-06	8.18388e-08	1.96129e-07	1.95797e-07	4.50752e-07	2.23767e-07	1.82187e-07	1.93066e-07	5.42967e-06	9.23885e-08	6.3567e-07	4.68464e-07	6.00566e-07	2.57561e-07	0	1.98684e-07	1.2162e-05	1.87144e-07	1.06251e-07	1.40375e-07	1.71197e-07	1.30744e-06	0.000436793	1.71769e-06	2.22013e-07	2.90116e-07	5.38276e-07	3.45246e-07	3.58163e-07	2.25082e-06	1.33442e-07
CMR	Cameroon	5.40573e-07	1.80174e-06	1.09118e-05	4.97199e-07	4.5264e-06	1.40563e-07	8.95046e-06	5.899e-07	4.55574e-07	1.78071e-05	5.90574e-05	1.15582e-06	2.37109e-07	1.09762e-06	2.28812e-06	2.58604e-07	4.6954e-08	9.56729e-05	1.26987e-07	7.60883e-07	3.53841e-07	6.57274e-07	5.64779e-07	1.3408e-06	7.19412e-07	2.54174e-05	1.46257e-07	3.45811e-07	4.51796e-06	1.27103e-06	3.79907e-07	6.27511e-07	0	5.09398e-05	4.54162e-07	2.01254e-07	6.95704e-06	6.6998e-06	5.18777e-06	0.000965881	5.74061e-06	2.60579e-05	1.0399e-06	6.53441e-06	2.74126e-06	2.62811e-06	2.08717e-05	1.75174e-06
CAN	Canada	5.51225e-07	7.33838e-07	2.02078e-05	2.02221e-07	1.9657e-06	9.12492e-07	2.56595e-05	1.08356e-06	8.02521e-07	0.000102006	4.82653e-05	1.24048e-06	4.07831e-06	1.89206e-06	4.94198e-06	5.36698e-06	9.8331e-09	9.09376e-05	6.20994e-07	2.38299e-07	2.20961e-06	1.65091e-07	4.00454e-06	8.86553e-07	7.69508e-07	0.000256914	2.28201e-07	7.24171e-07	5.36306e-06	5.04315e-07	1.04047e-07	1.17268e-06	9.9386e-07	0	1.63374e-07	6.13003e-07	6.63569e-08	9.98822e-08	4.53241e-05	0.0019664	0.00013824	5.63323e-07	1.35767e-05	7.5529e-06	2.68341e-05	5.35562e-06	3.20454e-05	7.12429e-07
CPV	Cape Verde	6.19554e-08	9.17553e-08	1.3982e-07	3.14764e-08	9.69208e-08	2.46012e-08	1.81001e-07	4.78498e-08	4.29816e-08	3.33179e-07	9.22528e-08	6.64712e-08	2.93799e-08	3.61413e-08	7.18691e-08	2.75135e-08	8.361e-09	7.81565e-08	2.26703e-08	4.56899e-08	4.66909e-08	9.49943e-08	5.33203e-08	3.80727e-08	4.52063e-08	2.77537e-07	2.73463e-08	3.17507e-08	4.57413e-08	1.36269e-07	6.88588e-08	4.35405e-08	4.22677e-08	1.24254e-07	0	2.8848e-08	3.72782e-08	3.80781e-08	1.04731e-07	1.04711e-06	1.36415e-07	6.02371e-08	3.51678e-08	4.22668e-08	8.00693e-08	3.59404e-08	8.07106e-08	2.89887e-08
CYM	Cayman Islands	3.2931e-08	4.91806e-08	3.56035e-08	1.73205e-08	3.49516e-08	1.33541e-08	9.85116e-08	2.48875e-08	2.29864e-08	1.92847e-07	6.32723e-08	2.93493e-08	2.14879e-08	1.90216e-08	3.70796e-08	1.57776e-08	4.52473e-09	6.41047e-08	1.27847e-08	2.39716e-08	2.40214e-08	4.97503e-08	2.73813e-08	2.10877e-08	2.36301e-08	3.76716e-07	1.43563e-08	1.68138e-08	2.60924e-08	6.52183e-08	3.3407e-08	2.37314e-08	2.17392e-08	9.7189e-08	2.31615e-08	0	1.91702e-08	2.10721e-08	5.87221e-08	6.0107e-07	6.42157e-08	2.37137e-08	2.00926e-08	2.80276e-08	5.46604e-08	1.99707e-08	4.91133e-08	1.61568e-08
CAF	Central African Republic	2.00057e-06	3.31603e-06	5.21796e-06	1.19521e-06	3.53063e-06	7.1355e-07	9.21288e-06	1.58826e-06	1.50919e-06	1.95495e-05	1.61012e-05	1.84965e-06	8.5007e-07	1.3541e-06	2.31553e-06	8.27584e-07	2.85253e-07	4.5321e-05	6.49947e-07	1.48259e-06	1.49404e-06	3.56235e-06	1.55946e-06	1.47565e-06	1.42214e-06	1.6296e-05	7.53525e-07	1.00082e-06	2.64404e-06	5.13541e-06	2.09638e-06	1.50665e-06	5.48021e-06	1.64485e-05	1.53181e-06	8.42007e-07	0	8.94027e-06	5.40896e-06	0.000102223	7.4117e-06	4.14077e-05	1.44291e-06	2.77977e-06	2.94795e-06	2.94419e-06	2.60704e-05	1.02526e-06
TCD	Chad	3.22531e-07	6.57543e-07	7.44685e-07	1.67879e-07	5.97303e-07	1.23164e-07	1.43634e-06	2.60372e-07	2.58946e-07	2.7634e-06	4.01598e-06	3.16212e-07	1.76467e-07	2.17823e-07	4.75818e-07	1.44427e-07	5.04885e-08	2.72158e-06	1.11378e-07	2.46033e-07	2.36841e-07	6.00546e-07	2.77003e-07	2.68913e-07	2.05944e-07	4.64243e-06	1.24191e-07	1.62502e-07	5.70863e-07	8.64964e-07	3.33738e-07	2.43949e-07	3.38177e-06	5.08559e-06	2.73007e-07	1.40987e-07	8.28434e-07	0	7.67261e-07	1.44128e-05	1.59972e-06	2.78042e-07	2.68093e-07	1.67317e-06	2.73696e-07	2.53125e-07	2.38083e-06	1.80709e-07
CHL	Chile	9.94851e-08	1.33099e-07	9.23827e-07	5.98928e-08	3.05173e-07	4.35461e-08	5.28598e-05	7.84123e-08	1.07366e-07	7.2918e-06	3.6674e-06	1.18833e-07	2.18235e-07	2.91292e-07	5.63598e-07	1.24722e-07	4.50702e-09	6.20674e-06	5.21826e-08	5.42279e-08	8.91004e-08	1.19855e-07	1.041e-05	1.16649e-07	1.24422e-07	5.02012e-05	2.87643e-08	6.71494e-08	6.84885e-07	1.54006e-07	6.11737e-08	1.36518e-07	1.09248e-07	4.72535e-05	4.46032e-08	5.32085e-08	4.14629e-08	4.6256e-08	0	8.86727e-05	4.02772e-05	8.02005e-08	6.86341e-06	6.01926e-07	1.58733e-06	2.77703e-07	1.72207e-06	7.29011e-08
CHN	China	6.74055e-06	7.63031e-06	0.000109605	1.19914e-06	1.59264e-05	5.11337e-07	0.000168293	1.95583e-06	3.80259e-06	0.00090557	0.000269589	1.21349e-05	1.38417e-06	1.5951e-05	0.000113174	3.23062e-06	6.2598e-08	0.000275346	7.61591e-07	4.3746e-06	2.30416e-06	1.46378e-06	1.46742e-05	4.55497e-06	5.50875e-06	0.000453112	3.48864e-07	8.54177e-06	3.93056e-05	3.95204e-06	7.28511e-07	3.23599e-05	1.22761e-05	0.00108221	1.29929e-06	5.83634e-07	4.69322e-07	6.85555e-07	0.000160914	0	0.000174916	5.06175e-06	2.23638e-05	3.62416e-05	5.02542e-05	2.5917e-05	0.000179037	9.85383e-06
COL	Colombia	6.60007e-07	3.10572e-07	1.19532e-06	1.57983e-07	5.3195e-07	1.25465e-07	1.68359e-05	1.7646e-07	3.54913e-06	8.67925e-06	8.99887e-06	4.59747e-07	3.79121e-07	2.37348e-07	4.14393e-07	5.84849e-07	1.98987e-08	1.35818e-05	1.95022e-07	1.32e-07	2.03073e-07	2.36938e-07	8.14416e-06	2.70744e-07	1.83241e-07	7.22325e-05	1.46858e-07	1.25719e-07	8.23905e-07	4.38265e-07	1.91932e-07	1.69038e-07	2.46439e-07	0.000151165	1.36228e-07	2.10818e-07	1.06664e-07	1.13424e-07	9.03267e-05	4.92176e-05	0	4.18229e-07	3.19068e-05	1.62734e-06	8.54303e-06	4.82104e-07	6.25408e-06	2.84808e-07
COG	Congo	3.32685e-07	5.77993e-07	4.11061e-06	1.8245e-07	8.45568e-07	1.10914e-07	2.70822e-06	2.62967e-07	2.42623e-07	4.15843e-06	5.29176e-06	3.74887e-07	1.49546e-07	2.93346e-07	6.30363e-07	1.35701e-07	4.24175e-08	7.20421e-06	9.98467e-08	2.51855e-07	2.34234e-07	5.46322e-07	2.79993e-07	2.89865e-07	2.57724e-07	1.97523e-05	1.13352e-07	1.69663e-07	7.33296e-07	7.41977e-07	3.12031e-07	2.90337e-07	1.37888e-06	7.29126e-06	3.23416e-07	1.30906e-07	5.35142e-07	2.05226e-07	1.88741e-06	0.000171929	1.64806e-06	0	3.00758e-07	8.47765e-07	5.28339e-07	4.92233e-07	4.41774e-06	2.00723e-07
CRI	Costa Rica	7.24813e-08	1.74086e-07	1.27732e-06	9.8021e-08	3.88316e-07	3.48036e-08	1.97696e-06	9.72502e-08	3.41404e-07	4.19362e-06	1.75167e-05	2.99894e-07	1.46836e-07	2.02125e-07	2.50138e-07	1.13849e-07	4.93566e-09	2.5873e-05	1.2154e-07	6.17743e-08	7.38982e-08	5.62138e-08	1.98379e-07	2.10512e-07	7.94434e-08	1.14096e-05	3.55091e-08	4.81336e-08	1.11213e-06	1.33941e-07	4.34433e-08	8.13021e-08	1.81422e-07	7.21983e-05	5.90146e-08	1.31669e-07	2.57646e-08	3.23764e-08	4.6197e-06	5.26051e-05	2.21903e-05	7.93188e-08	0	1.05652e-06	1.61758e-06	4.61668e-07	7.67037e-06	1.06904e-07
HRV	Croatia	2.25661e-08	2.55541e-07	1.67872e-07	8.5342e-09	3.23319e-08	6.61268e-08	2.22785e-07	1.8044e-08	1.05822e-08	1.29361e-06	7.34898e-06	4.57881e-08	2.21007e-08	2.56036e-08	3.12483e-08	6.78173e-09	1.73056e-09	8.63935e-07	4.17968e-09	1.17258e-08	2.68854e-08	2.00364e-08	1.52645e-08	1.27283e-05	1.34011e-08	6.0228e-07	5.57e-09	8.59571e-09	2.83826e-07	3.41927e-08	1.30457e-08	1.24426e-08	1.95275e-08	1.20006e-06	1.00882e-08	6.05653e-09	7.14291e-09	9.42533e-09	1.20119e-07	2.98717e-06	1.35754e-07	1.45635e-08	2.13935e-08	0	3.93191e-08	7.01945e-08	1.81161e-06	2.64129e-08
CUB	Cuba	6.36267e-08	1.2665e-07	4.00916e-07	7.96046e-08	1.33465e-07	2.97966e-08	3.06398e-06	2.30315e-07	1.6503e-07	9.03005e-06	6.7476e-06	8.10196e-08	4.76723e-08	6.90264e-08	1.38635e-07	1.43915e-07	6.52801e-09	3.35235e-06	1.00578e-07	4.65243e-08	1.06348e-07	8.39111e-08	6.01702e-07	7.41967e-08	4.81242e-08	5.79581e-06	2.02591e-08	3.62382e-08	1.2494e-06	1.32503e-07	5.38786e-08	1.08231e-07	6.9391e-08	2.21157e-05	6.79196e-08	1.75381e-07	2.94103e-08	3.74408e-08	2.40187e-06	0.000213423	2.54983e-06	9.0267e-08	3.32222e-07	7.88745e-07	0	5.72498e-07	2.88108e-06	4.53719e-08
CYP	Cyprus	1.74364e-08	7.64993e-08	6.38925e-08	6.24867e-09	2.97467e-08	4.40999e-09	6.41215e-08	9.07485e-08	9.19575e-09	2.7402e-07	6.96782e-07	1.95966e-08	5.45045e-09	9.68298e-08	5.61645e-08	6.98287e-09	1.34236e-09	7.30947e-07	3.80351e-09	9.83982e-09	9.71208e-09	2.27109e-08	9.668e-09	2.2268e-08	1.36099e-08	1.9184e-07	4.79086e-09	7.83284e-09	1.772e-07	3.36161e-08	1.30482e-08	1.09424e-08	1.04178e-08	2.15887e-07	1.06342e-08	5.68697e-09	6.71636e-09	8.21091e-09	4.00095e-08	8.663e-07	5.07024e-08	1.06724e-08	1.08966e-08	1.70664e-07	1.71649e-08	0	7.91242e-07	7.32492e-09
CZE	Czech Republic	7.12071e-08	1.6439e-07	7.27419e-07	2.47318e-08	1.5055e-07	1.12319e-08	1.17221e-06	7.31843e-08	2.79378e-08	1.74913e-06	1.64177e-05	1.87921e-07	2.10077e-08	9.22283e-08	1.81133e-07	2.2583e-08	2.28907e-09	4.69385e-06	1.23362e-08	3.61402e-08	2.63044e-08	3.91832e-08	6.97019e-08	5.52594e-07	5.26043e-08	3.515e-06	3.19987e-08	2.72818e-08	2.34838e-06	9.43523e-08	2.88468e-08	4.00806e-08	8.13195e-08	3.58928e-06	2.54202e-08	1.49405e-08	1.86092e-08	2.45684e-08	5.97701e-07	1.78156e-05	6.49105e-07	5.29952e-08	8.47119e-08	2.34687e-06	2.38081e-07	2.56589e-07	0	4.93567e-08
CIV	Cote dIvoire	0	0	0	0	0	0	0	0	0	0	0	0	0	0	0	0	0	0	0	0	0	0	0	0	0	0	0	0	0	0	0	0	0	0	0	0	0	0	0	0	0	0	0	0	0	0	0	0
PRK	North Korea	1.06364e-07	1.36974e-07	1.15715e-06	4.3461e-08	1.47204e-07	6.76763e-08	1.06906e-06	6.9718e-08	7.00594e-08	2.5536e-06	8.92776e-07	1.21174e-07	3.62612e-08	8.29242e-08	3.19166e-07	3.94212e-08	9.24512e-09	7.65948e-07	2.65396e-08	1.54093e-07	7.01176e-08	1.61056e-07	3.98913e-07	5.76131e-08	6.99534e-08	3.7345e-05	3.07596e-08	5.43094e-08	3.14597e-07	2.05697e-07	8.35039e-08	6.44177e-07	7.23637e-08	2.72679e-06	7.16501e-08	3.69484e-08	5.1802e-08	5.39165e-08	6.1374e-07	0.0006295	1.34273e-06	7.23626e-08	4.28526e-07	1.76437e-07	7.73774e-07	1.00935e-07	5.11067e-07	5.32785e-08
COD	DR Congo	2.38094e-06	3.7982e-06	7.06312e-06	1.19076e-06	5.38024e-06	8.01737e-07	1.05602e-05	2.0105e-06	1.83353e-06	2.27293e-05	2.72916e-05	2.39583e-06	9.96865e-07	1.8882e-06	2.57149e-06	9.63742e-07	2.89771e-07	0.000266487	7.18182e-07	1.74104e-06	1.69475e-06	4.21851e-06	2.05283e-06	1.8974e-06	2.0701e-06	2.43991e-05	8.26154e-07	1.18946e-06	4.05e-06	6.67067e-06	2.35042e-06	1.7431e-06	4.32339e-06	2.50457e-05	1.84066e-06	9.59408e-07	2.54015e-06	1.62045e-06	6.6607e-06	0.000137876	9.26168e-06	2.15929e-06	1.65989e-06	4.84431e-06	2.16369e-06	5.66564e-06	1.6646e-05	1.3132e-06
DNK	Denmark	4.12139e-08	5.97491e-08	4.06206e-07	1.38229e-08	1.48191e-07	6.35781e-09	9.48507e-07	2.94408e-08	1.95289e-08	3.61513e-06	3.24393e-06	8.93614e-08	1.14189e-08	1.39603e-07	1.61753e-07	2.31172e-08	1.34501e-09	3.11192e-06	8.5997e-09	2.67422e-08	1.94862e-08	2.13128e-08	4.68435e-08	1.32493e-07	3.64328e-08	3.0722e-06	6.62334e-09	2.04109e-08	4.94945e-07	6.88086e-08	1.3794e-08	4.01221e-08	4.76901e-08	3.46863e-06	1.67646e-08	1.6711e-08	7.42668e-09	2.02497e-08	6.32036e-07	1.86316e-05	5.29456e-07	2.79745e-08	7.03245e-08	4.91775e-07	1.06613e-07	2.52591e-07	2.16671e-06	3.06072e-08
DJI	Djibouti	7.34324e-08	1.18907e-07	6.41524e-08	3.57459e-08	7.52281e-08	2.71024e-08	1.73378e-07	5.55124e-08	4.98953e-08	3.18869e-07	1.0132e-07	6.40213e-08	3.10471e-08	4.03591e-08	8.37067e-08	3.0336e-08	9.40855e-09	8.66746e-08	2.46965e-08	5.1732e-08	5.18927e-08	1.24909e-07	5.49381e-08	4.39727e-08	4.78889e-08	2.05301e-07	2.90547e-08	3.6221e-08	5.33842e-08	1.74058e-07	7.61115e-08	5.20418e-08	4.69213e-08	1.40831e-07	5.19967e-08	3.1715e-08	4.23371e-08	4.63973e-08	1.10528e-07	1.18298e-06	1.1295e-07	5.54113e-08	3.9801e-08	4.76032e-08	4.36306e-08	7.7524e-08	9.01155e-08	3.42164e-08
DOM	Dominican Republic	8.41982e-08	1.45004e-07	7.66837e-07	5.67987e-08	2.28929e-07	2.59693e-07	1.38148e-06	8.52767e-08	1.06024e-07	5.46886e-06	7.13188e-06	1.39458e-07	1.72748e-07	1.59556e-07	2.07879e-07	1.88834e-07	8.88772e-09	1.20632e-05	4.45914e-08	6.63612e-08	7.80819e-08	1.01866e-07	1.40213e-07	1.64423e-07	7.77158e-08	5.69096e-06	2.73975e-08	5.26988e-08	6.02479e-07	1.88181e-07	6.72555e-08	8.29231e-08	1.20026e-07	7.75217e-05	5.85596e-08	4.16947e-08	3.74136e-08	4.75038e-08	1.47278e-06	1.9897e-05	3.02719e-06	8.34988e-08	1.7693e-06	9.08452e-07	3.57581e-06	3.11244e-07	2.74618e-06	8.27141e-08
ECU	Ecuador	5.53289e-06	2.0107e-06	2.47423e-06	2.80844e-07	1.00923e-06	1.81231e-07	8.15392e-05	4.12596e-07	2.03334e-06	1.58127e-05	4.81172e-05	1.05702e-06	3.92235e-07	5.26427e-07	9.2163e-07	4.84942e-07	4.9524e-08	4.54512e-05	3.60742e-07	3.32692e-07	4.28576e-07	8.65293e-07	4.56674e-06	8.23216e-07	3.89142e-07	3.34838e-05	2.31763e-07	2.62505e-07	5.85346e-06	1.32721e-06	3.75691e-07	4.46268e-07	4.90619e-07	0.000131161	3.12891e-07	2.62681e-07	3.00294e-07	7.36095e-07	7.79712e-05	0.000181193	0.000841888	4.79346e-07	4.32104e-06	8.82498e-06	1.37394e-05	9.80324e-07	2.31638e-05	3.4605e-07
EGY	Egypt	1.89277e-08	1.4032e-07	1.60652e-06	1.18374e-08	7.70849e-08	5.72597e-09	6.42411e-07	2.47163e-08	1.12847e-08	1.24008e-06	1.92005e-06	5.18578e-08	9.8426e-09	5.39649e-08	1.01447e-07	1.02781e-08	9.94921e-10	1.91958e-06	3.46602e-09	2.45194e-08	1.03999e-08	1.19559e-08	2.46855e-08	5.83988e-08	3.47302e-08	3.30896e-06	3.68846e-09	1.76369e-08	4.1951e-07	3.19029e-08	8.58014e-09	2.16306e-08	7.8241e-08	2.33408e-06	9.87241e-09	5.61024e-09	6.39537e-09	7.33442e-09	2.57719e-07	2.16819e-05	3.20138e-07	1.98288e-08	4.2982e-08	5.35117e-07	9.05397e-08	8.98761e-07	8.07387e-07	2.72968e-08
SLV	El Salvador	1.21651e-07	1.65891e-07	3.33987e-07	5.36959e-08	1.6939e-07	4.37696e-08	6.42614e-07	9.55577e-08	1.08441e-07	1.49623e-06	9.24217e-06	1.2068e-07	1.65871e-07	9.57578e-08	3.41253e-07	1.25198e-07	8.9117e-09	5.22705e-06	2.54389e-07	8.70027e-08	9.27948e-08	2.04122e-07	1.06974e-07	1.15246e-07	8.18507e-08	2.0672e-06	4.24019e-08	6.06091e-08	2.84764e-07	3.23508e-07	1.11152e-07	8.97335e-08	8.66539e-08	1.97071e-05	7.9951e-08	6.14102e-08	6.05321e-08	7.70821e-08	5.64439e-07	9.15972e-06	1.00062e-06	9.50751e-08	2.07313e-05	6.00819e-07	3.82703e-07	1.31599e-07	2.3049e-06	6.70307e-08
ERI	Eritrea	9.86566e-08	1.50191e-07	9.19932e-08	4.8083e-08	9.92682e-08	3.71925e-08	2.91933e-07	7.43325e-08	7.05266e-08	6.86353e-07	1.78153e-07	8.41554e-08	4.61452e-08	5.56278e-08	1.14529e-07	4.28224e-08	1.32313e-08	1.36536e-07	3.54674e-08	6.85076e-08	7.1094e-08	1.58016e-07	8.3622e-08	6.02733e-08	7.07035e-08	3.26363e-07	4.20928e-08	5.03444e-08	7.33043e-08	2.18732e-07	1.02765e-07	6.8731e-08	6.27089e-08	2.21317e-07	6.90432e-08	4.41886e-08	5.81667e-08	6.19773e-08	1.72736e-07	1.76927e-06	2.45947e-07	7.16393e-08	5.5784e-08	6.84218e-08	1.02347e-07	5.63245e-08	1.31432e-07	4.66587e-08
EST	Estonia	7.35606e-08	8.27548e-08	2.08154e-07	3.89305e-08	2.09536e-07	6.15361e-08	5.54928e-07	7.04755e-08	4.30795e-08	1.69195e-06	1.31762e-06	1.28092e-07	1.65861e-07	7.95094e-08	1.08752e-07	3.751e-08	9.07501e-09	1.40095e-06	4.85221e-08	5.44636e-08	5.47356e-08	8.08909e-08	7.44581e-08	7.46996e-08	6.21747e-08	1.40528e-06	4.10616e-08	4.15989e-08	1.99627e-07	1.27392e-07	7.0504e-08	3.57653e-07	6.18918e-08	1.98875e-06	4.97679e-08	3.35585e-08	4.11511e-08	4.4075e-08	3.28662e-07	6.86366e-06	5.48659e-07	5.90273e-08	7.90474e-08	1.97443e-07	8.82025e-08	9.83053e-08	1.14649e-06	4.31069e-08
ETH	Ethiopia	2.12325e-06	4.66316e-06	2.08236e-05	9.47318e-07	2.97365e-06	6.76726e-07	1.08224e-05	1.80089e-06	1.48254e-06	3.32341e-05	9.1169e-05	2.30671e-06	9.72289e-07	1.73507e-06	3.18467e-06	8.46849e-07	1.95093e-07	8.40865e-05	6.2379e-07	1.47961e-06	1.58513e-06	3.47495e-06	1.77641e-06	1.92645e-06	1.47884e-06	3.25316e-05	7.0313e-07	1.15625e-06	6.76485e-06	4.7123e-06	1.86431e-06	1.69838e-06	1.66215e-06	7.6813e-05	1.41609e-06	8.80126e-07	1.08206e-06	1.24682e-06	7.14152e-06	0.000930022	1.08578e-05	1.63603e-06	1.87123e-06	7.15553e-06	2.34703e-06	4.4874e-06	4.96349e-05	1.06337e-06
FJI	Fiji	6.13519e-08	1.004e-07	7.22935e-08	2.93277e-08	7.32958e-08	2.26462e-08	2.13668e-07	5.5335e-08	4.38883e-08	3.83623e-05	2.49535e-07	5.59486e-08	2.77673e-08	4.42483e-08	2.90768e-07	3.07333e-08	9.01445e-09	2.24314e-07	1.94988e-08	4.48562e-08	4.65637e-08	1.05698e-07	4.88558e-08	3.4939e-08	4.23804e-08	3.70891e-07	2.27076e-08	3.38607e-08	5.21993e-08	1.48201e-07	6.22392e-08	5.00902e-08	4.13462e-08	2.10208e-06	4.30557e-08	2.54002e-08	3.34193e-08	3.84349e-08	1.25325e-07	3.74691e-06	1.53555e-07	4.62214e-08	4.02448e-08	4.89417e-08	3.98472e-08	4.72341e-08	1.23527e-07	2.79514e-08
FIN	Finland	9.94925e-08	1.28866e-07	1.486e-06	3.43176e-08	1.82223e-07	1.17809e-08	1.98285e-06	6.59196e-08	3.13388e-08	4.60383e-06	8.89956e-06	1.72891e-07	2.64353e-08	1.72028e-07	2.69727e-07	3.12028e-08	2.3381e-09	5.44975e-06	1.00267e-08	3.52015e-08	2.97481e-08	2.5261e-08	1.05848e-07	1.4937e-07	7.46952e-08	5.87293e-06	1.18584e-08	3.7745e-08	8.17605e-07	7.3683e-08	1.82704e-08	8.65153e-08	1.22523e-07	9.48683e-06	2.13785e-08	1.43455e-08	1.38936e-08	1.87091e-08	1.15054e-06	4.99369e-05	1.72262e-06	7.62048e-08	1.43339e-07	7.67648e-07	2.44312e-07	5.57565e-07	3.42359e-06	8.26265e-08
FRA	France	2.9567e-06	9.72916e-06	0.000384997	1.15469e-05	3.11312e-05	5.81793e-07	0.000139716	5.9231e-06	2.3493e-06	0.00041436	0.00059796	1.08929e-05	1.60439e-06	1.62299e-05	1.7519e-05	2.57204e-06	4.66985e-08	0.00205808	4.60766e-07	2.2629e-05	2.187e-06	6.58152e-07	7.58485e-06	1.08566e-05	3.65282e-06	0.000643202	4.76828e-07	2.69791e-06	8.54099e-05	2.84701e-05	8.1901e-07	1.97065e-05	0.000115142	0.000507321	2.32427e-06	9.71793e-07	3.77271e-06	4.16942e-06	9.50401e-05	0.00248111	0.000117927	1.91054e-05	1.3662e-05	6.93035e-05	3.18558e-05	4.56544e-05	0.000395377	4.89482e-05
PYF	French Polynesia	1.47697e-08	2.16444e-08	1.63852e-08	9.09119e-09	1.56708e-08	5.42571e-09	5.18354e-08	1.15252e-08	1.02895e-08	2.10216e-07	5.34154e-08	1.32109e-08	1.01726e-08	9.38315e-09	1.82578e-08	6.44626e-09	1.92933e-09	4.94809e-08	4.96043e-09	1.03227e-08	1.09046e-08	2.42955e-08	1.22239e-08	9.13764e-09	1.07958e-08	6.46448e-08	5.77279e-09	7.91411e-09	1.2118e-08	3.57041e-08	1.56969e-08	9.47365e-08	9.87855e-09	2.34795e-07	1.02806e-08	6.4035e-09	8.3679e-09	9.04834e-09	6.31655e-08	6.63113e-07	3.36458e-08	1.11034e-08	9.85669e-09	1.15297e-08	1.01215e-08	9.2225e-09	2.57259e-08	7.09305e-09
GAB	Gabon	1.49935e-07	4.72841e-07	4.87153e-06	8.90408e-08	9.21738e-07	4.19399e-08	1.901e-06	1.33112e-07	1.2247e-07	5.97216e-06	4.55288e-06	2.85742e-07	7.28214e-08	2.15342e-07	5.58867e-07	6.8142e-08	1.5641e-08	7.05906e-06	3.92306e-08	1.89645e-07	1.02873e-07	1.9564e-07	1.55042e-07	1.94548e-07	1.92674e-07	4.9719e-06	4.20725e-08	1.02077e-07	9.77884e-07	3.66184e-07	1.1362e-07	2.18801e-07	1.44851e-06	1.08687e-05	1.12633e-07	5.36689e-08	7.61875e-08	1.08928e-07	1.2045e-06	0.000708343	1.25304e-06	1.7894e-06	2.40126e-07	7.67234e-07	4.31134e-07	9.22019e-07	2.11906e-06	2.84551e-07
GMB	Gambia	6.07699e-08	7.5116e-08	5.7948e-08	3.26641e-08	6.66333e-08	2.65799e-08	2.10536e-07	4.83292e-08	3.64804e-08	3.70104e-07	1.02523e-07	4.72904e-08	3.34511e-08	3.98355e-08	7.09078e-08	3.09698e-08	6.73032e-09	2.88703e-07	2.44192e-08	3.96091e-08	4.55438e-08	7.49617e-08	6.06662e-08	3.90455e-08	5.21011e-08	2.25649e-07	2.95947e-08	3.44785e-08	9.87105e-08	1.09473e-07	7.90817e-08	4.31244e-08	7.44584e-08	1.46153e-07	4.92202e-08	3.09007e-08	4.2e-08	3.40785e-08	1.19449e-07	1.11338e-06	1.41057e-07	4.75963e-08	3.73411e-08	5.67548e-08	4.6876e-08	4.959e-08	8.9612e-08	2.96917e-08
GEO	Georgia	3.19841e-07	2.17944e-07	1.28188e-06	7.43163e-08	1.70821e-07	5.33919e-08	5.01623e-07	2.4567e-06	9.57298e-08	7.19203e-07	5.78596e-07	2.23968e-06	1.4773e-07	8.80463e-08	1.47934e-07	5.93225e-08	2.12697e-08	4.03914e-07	4.91157e-08	1.06205e-07	1.1055e-07	2.71993e-07	1.16378e-07	9.55426e-08	1.00196e-07	6.2724e-07	6.0856e-08	7.25756e-08	3.18138e-07	3.00436e-07	1.50723e-07	1.08134e-07	1.0095e-07	5.1203e-07	1.06952e-07	6.27547e-08	8.34366e-08	9.64879e-08	2.60108e-07	3.72795e-06	2.6689e-07	5.39128e-07	8.03436e-08	1.34642e-07	9.97296e-08	1.25276e-07	4.63779e-07	6.89149e-08
DEU	Germany	2.85883e-07	7.25272e-07	5.15691e-06	1.32932e-07	9.84443e-07	4.08737e-08	8.04711e-06	3.55754e-07	1.67654e-07	1.62494e-05	0.000103799	8.647e-07	7.84113e-08	7.79105e-07	1.04959e-06	1.19594e-07	5.97012e-09	4.69201e-05	3.75638e-08	1.68666e-07	9.33651e-08	7.96533e-08	4.76374e-07	1.43717e-06	3.57339e-07	3.00549e-05	3.74329e-08	1.76832e-07	5.71551e-06	3.08652e-07	6.42502e-08	2.58802e-07	5.5525e-07	2.20817e-05	1.05838e-07	5.49067e-08	4.80761e-08	6.63213e-08	5.08392e-06	0.000177308	5.52855e-06	2.34139e-07	8.15471e-07	6.98551e-06	1.02937e-06	1.85028e-06	3.27446e-05	3.47924e-07
GHA	Ghana	3.34011e-07	6.11425e-07	3.24034e-06	1.57286e-07	1.05819e-06	8.09583e-08	4.44084e-06	3.2e-07	3.67997e-07	1.37112e-05	5.26549e-05	6.80626e-07	1.54275e-07	7.70317e-07	1.30226e-06	1.66426e-07	2.3373e-08	7.20733e-05	7.58015e-08	9.01396e-07	1.87988e-07	2.7923e-07	3.80959e-07	8.47531e-07	6.24347e-07	1.92166e-05	7.36919e-08	1.98454e-07	2.98645e-06	7.38785e-07	1.87746e-07	3.09671e-07	6.05958e-07	9.78067e-05	1.99849e-07	1.08463e-07	1.08474e-07	1.4217e-07	2.95485e-06	0.000112381	3.76772e-06	3.10721e-07	6.42724e-07	1.09136e-05	9.74602e-07	1.6591e-06	1.28927e-05	3.64454e-07
GRC	Greece	7.76804e-08	6.05346e-06	4.5639e-07	1.1739e-08	7.0502e-08	5.49695e-09	4.52346e-07	3.92461e-07	3.31929e-08	3.08622e-06	3.42918e-06	9.41945e-08	1.00994e-08	1.23431e-07	7.97471e-08	1.09489e-08	1.57059e-09	2.69007e-06	4.86923e-09	1.75881e-08	1.52715e-08	1.84744e-08	2.22591e-08	2.59763e-07	2.36694e-08	1.33148e-06	7.98375e-09	1.67818e-08	7.47196e-06	3.93142e-08	1.88688e-08	1.93608e-08	9.65688e-08	3.53155e-06	1.19418e-08	1.52223e-08	7.96075e-09	1.19347e-08	2.78962e-07	6.89341e-06	3.29963e-07	2.98501e-08	4.5482e-08	6.90667e-07	6.73784e-08	6.34952e-06	2.2954e-06	2.82955e-08
GRL	Greenland	0	0	0	0	0	0	0	0	0	0	0	0	0	0	0	0	0	0	0	0	0	0	0	0	0	0	0	0	0	0	0	0	0	0	0	0	0	0	0	0	0	0	0	0	0	0	0	0
GTM	Guatemala	1.77902e-07	2.94045e-07	1.86682e-06	8.93777e-08	5.86547e-07	7.04194e-08	1.01469e-05	1.86063e-07	5.55981e-07	1.00897e-05	3.46663e-05	3.941e-07	2.84021e-07	1.00598e-06	7.51084e-07	3.13819e-07	1.24708e-08	2.58402e-05	1.32238e-06	1.23086e-07	1.9503e-07	1.37064e-07	7.03027e-07	4.95546e-07	2.5347e-07	1.62269e-05	1.87439e-07	2.30356e-07	1.83358e-06	2.81906e-07	9.42056e-08	2.29695e-07	2.79188e-07	0.00018688	1.00604e-07	8.1145e-08	5.41121e-08	7.3095e-08	7.24552e-06	6.46559e-05	6.3555e-05	1.557e-07	6.60355e-05	6.04436e-06	3.67955e-06	7.75821e-07	1.33559e-05	1.88741e-07
GIN	Guinea	1.32328e-06	1.92152e-06	5.39514e-06	9.00036e-07	1.98607e-06	4.48902e-07	6.12692e-06	1.07702e-06	1.0064e-06	1.24765e-05	2.20353e-05	9.35787e-06	5.5457e-07	1.01381e-06	1.78323e-06	5.40335e-07	1.96288e-07	5.81053e-05	4.13562e-07	1.04824e-06	1.00616e-06	2.19286e-06	1.07135e-06	1.14333e-06	9.65726e-07	1.57413e-05	4.78824e-07	6.73364e-07	2.31665e-06	3.07071e-06	1.358e-06	1.02404e-06	7.17231e-06	1.65572e-05	9.6616e-07	5.51217e-07	7.30204e-07	8.86355e-07	4.20815e-06	6.22743e-05	5.12453e-06	1.09296e-06	1.03364e-06	3.03518e-06	1.98826e-06	4.98938e-06	2.45167e-05	1.39578e-05
GUY	Guyana	1.24116e-08	1.60529e-08	8.01354e-08	6.78813e-09	4.26124e-08	1.13335e-07	2.47963e-07	1.04378e-08	9.60212e-08	1.9966e-06	3.10078e-07	1.6053e-08	9.9597e-09	2.01341e-08	3.11322e-08	5.02862e-07	1.2763e-09	5.58417e-07	2.02818e-08	9.52245e-09	1.63042e-08	1.57535e-08	2.21756e-08	1.35751e-08	1.2506e-08	5.04697e-07	2.80947e-08	8.21935e-09	3.33113e-08	2.74304e-08	1.18465e-08	1.15544e-08	1.60764e-08	1.16008e-06	1.01286e-08	7.76458e-09	6.83389e-09	7.49247e-09	2.07247e-07	3.02411e-06	6.78464e-07	1.36834e-08	3.9629e-08	3.87965e-08	3.08464e-07	2.79343e-08	1.84729e-07	9.95123e-09
HTI	Haiti	9.21064e-07	1.44528e-06	1.1372e-06	4.48552e-07	1.07823e-06	3.88165e-07	2.92597e-06	7.15586e-07	7.24192e-07	4.84643e-06	5.75699e-06	8.4162e-07	7.46924e-07	5.78364e-07	1.03269e-06	3.60928e-06	1.36782e-07	1.31535e-05	3.22779e-07	6.8378e-07	7.16393e-07	1.69658e-06	7.4108e-07	5.67673e-07	6.59e-07	5.29269e-06	3.50404e-07	4.55392e-07	8.52947e-07	2.45672e-06	9.65144e-07	6.79763e-07	6.27148e-07	4.69828e-05	6.91643e-07	3.99454e-07	5.11065e-07	6.20397e-07	1.89265e-06	2.23841e-05	2.33087e-06	7.3827e-07	8.63829e-07	8.25335e-07	1.23704e-06	5.79301e-07	2.91246e-06	4.57949e-07
HND	Honduras	2.1966e-07	3.19999e-07	1.44298e-06	1.34277e-07	5.40427e-07	1.10789e-07	2.31591e-06	2.00743e-07	2.43254e-07	6.59291e-06	2.11584e-05	3.33738e-07	3.04533e-07	3.22382e-07	4.87875e-07	3.0407e-07	2.23225e-08	4.11957e-05	5.57451e-07	1.56902e-07	1.71505e-07	2.55431e-07	2.67199e-07	3.30733e-07	1.81508e-07	8.90578e-06	6.96717e-08	1.18708e-07	1.9623e-06	4.07756e-07	1.77979e-07	1.96315e-07	2.55969e-07	5.59116e-05	1.48066e-07	1.27708e-07	9.4289e-08	1.1811e-07	2.12503e-06	3.86928e-05	4.58638e-06	1.89554e-07	5.50086e-05	1.45593e-06	1.46932e-06	5.45054e-07	2.68846e-05	1.75801e-07
HKG	Hong Kong	8.85777e-08	4.8149e-08	1.47199e-07	2.97253e-08	1.35594e-07	2.37741e-08	4.42609e-07	7.09759e-08	7.54766e-08	2.49927e-06	4.77937e-07	5.5574e-08	3.23389e-08	1.12212e-07	5.55786e-07	3.42243e-08	6.23739e-09	4.29739e-07	2.22516e-08	4.25603e-08	1.01021e-07	7.43377e-08	6.13498e-08	3.92983e-08	7.2749e-08	1.97041e-06	2.46455e-08	9.14399e-08	8.96142e-08	1.06364e-07	5.19379e-08	3.66634e-07	8.25029e-08	2.63929e-06	3.86799e-08	2.66708e-08	3.21257e-08	3.70994e-08	9.93168e-07	4.85475e-05	4.91142e-07	8.90081e-08	1.74438e-07	8.87357e-08	8.98901e-08	1.28179e-07	2.76276e-07	3.27417e-08
HUN	Hungary	5.83321e-08	3.42934e-07	8.16571e-07	2.89957e-08	1.4069e-07	1.58019e-08	1.08479e-06	9.96285e-08	3.30204e-08	2.30658e-06	3.18703e-05	3.15784e-07	2.55907e-08	1.01514e-07	1.69246e-07	2.50909e-08	4.28401e-09	6.61594e-06	1.46848e-08	3.81488e-08	3.11654e-08	4.23929e-08	6.08449e-08	1.87375e-06	5.65123e-08	4.1564e-06	1.72616e-08	3.26317e-08	2.93881e-06	8.35665e-08	4.83418e-08	5.26554e-08	8.26402e-08	4.03319e-06	2.99323e-08	1.967e-08	2.16036e-08	2.49197e-08	5.95137e-07	1.50353e-05	6.52124e-07	4.9726e-08	9.11089e-08	6.13005e-06	1.49719e-07	4.00586e-07	1.5267e-05	5.53913e-08
ISL	Iceland	1.42881e-08	1.91814e-08	6.88326e-08	7.92631e-09	2.63077e-08	5.17609e-09	1.02464e-07	1.13867e-08	1.09906e-08	2.91148e-07	3.29381e-07	1.70777e-08	6.59368e-09	1.54317e-08	2.19021e-08	8.28196e-09	1.6043e-09	6.40928e-07	4.71422e-09	1.04207e-08	1.03191e-08	2.18929e-08	1.20263e-08	1.42201e-08	1.1679e-08	3.5994e-07	4.96666e-09	7.5449e-09	4.1204e-08	3.32171e-08	1.31355e-08	1.23102e-08	1.9298e-08	1.43054e-06	9.83382e-09	5.87853e-09	7.71516e-09	9.12892e-09	1.1167e-07	3.87025e-06	8.92119e-08	1.15416e-08	1.3309e-08	9.6477e-08	2.25534e-08	2.78901e-08	1.6161e-07	9.21213e-09
IND	India	1.44465e-05	2.76351e-06	4.39831e-05	8.14439e-07	1.38871e-05	3.78256e-07	6.57746e-05	2.63062e-06	8.80169e-07	0.000267613	0.000131977	5.5756e-06	8.73039e-07	6.01321e-05	0.000324502	1.19584e-06	8.52568e-08	0.000226277	3.48899e-07	2.06785e-06	8.61799e-07	2.89877e-06	2.85656e-06	2.62286e-06	5.05001e-06	0.000314512	3.38455e-07	5.48362e-06	1.8931e-05	4.87571e-06	1.34867e-06	5.84611e-06	4.461e-06	0.000618479	6.39068e-07	6.16039e-07	7.3002e-07	1.65299e-06	4.54938e-05	0.00191227	5.35463e-05	9.75536e-06	5.32498e-06	1.81403e-05	6.98796e-06	1.7107e-05	8.97887e-05	6.47619e-06
IDN	Indonesia	6.92806e-06	2.03682e-06	5.22315e-05	5.84268e-07	9.59665e-06	3.55091e-07	4.57335e-05	1.11569e-06	1.22762e-06	0.000321439	0.000124842	2.44392e-06	1.08735e-06	1.26054e-05	2.4717e-05	1.17794e-06	5.90631e-08	0.000175759	3.42533e-07	9.59354e-07	1.09987e-06	1.13267e-06	2.28909e-06	3.00501e-06	1.89248e-06	0.000155843	4.29881e-07	7.84074e-06	1.37266e-05	2.00639e-06	5.755e-07	6.67113e-06	2.47537e-06	0.000371359	5.3778e-07	4.57522e-07	3.37197e-07	5.36497e-07	2.84201e-05	0.00754565	3.71264e-05	2.38753e-06	4.53149e-06	1.86853e-05	6.083e-06	9.00133e-06	7.46989e-05	2.46513e-06
IRN	Iran	2.47866e-06	3.15413e-07	6.76713e-07	5.1768e-08	2.90363e-07	2.34189e-08	1.07943e-06	2.07517e-06	4.31185e-08	4.43881e-06	2.47887e-06	2.80938e-06	3.37126e-08	4.90708e-07	7.76224e-07	3.76041e-08	6.4216e-09	2.81383e-06	2.15968e-08	5.60236e-08	4.956e-08	8.47314e-08	9.08755e-08	1.12528e-07	2.36471e-07	3.26553e-06	2.45457e-08	9.75547e-08	5.53697e-07	2.05281e-07	6.03917e-08	1.21983e-07	1.3079e-07	4.1998e-06	5.22231e-08	3.09901e-08	3.68138e-08	4.22628e-08	6.41622e-07	8.6991e-05	7.05811e-07	9.58562e-08	1.14037e-07	3.92858e-07	2.308e-07	4.01188e-07	1.38095e-06	7.54698e-08
IRQ	Iraq	1.52297e-08	4.15448e-08	4.36454e-07	1.62648e-08	5.71839e-08	4.42069e-09	4.01204e-07	1.29561e-08	1.00402e-08	1.22989e-06	1.96435e-06	2.00731e-08	1.49873e-08	2.48628e-08	5.70156e-08	8.7389e-09	1.07488e-09	9.15484e-07	4.22299e-09	1.14697e-08	8.61866e-09	1.25562e-08	3.10006e-08	2.65292e-08	1.50138e-08	4.78864e-06	3.70948e-09	1.33361e-08	8.76762e-08	2.72586e-08	9.10958e-09	2.12146e-08	2.58947e-08	2.2639e-06	9.74802e-09	6.54805e-09	5.67007e-09	6.99796e-09	2.65651e-07	1.15747e-05	3.15487e-07	1.41963e-08	4.65815e-08	3.51772e-07	1.01158e-07	5.91373e-08	3.35946e-07	1.86682e-08
IRL	Ireland	3.55956e-08	3.55589e-08	2.6563e-07	1.33849e-08	7.83942e-08	8.08327e-09	5.38516e-07	2.12983e-08	1.53098e-08	3.25913e-06	1.48739e-06	5.05318e-08	1.12815e-08	1.02908e-07	7.19626e-08	3.01417e-08	1.64837e-09	2.71505e-06	6.3197e-09	1.81455e-08	3.53444e-08	3.31369e-08	2.65093e-08	4.06818e-08	4.04517e-08	1.77294e-06	7.24436e-09	2.30851e-08	1.98082e-07	4.64823e-08	1.43023e-08	3.11758e-08	4.68852e-08	2.27114e-06	1.23333e-08	1.44633e-08	9.80341e-09	1.19643e-08	2.81083e-07	7.37332e-06	4.54388e-07	3.04018e-08	4.9932e-08	2.1171e-07	5.63322e-08	1.98066e-07	8.7568e-07	3.00431e-08
ISR	Israel	4.79611e-08	7.52624e-08	2.94884e-07	2.52005e-08	1.31406e-07	1.6653e-08	2.42846e-06	1.38532e-07	3.23446e-08	3.94515e-06	2.66015e-06	1.24623e-07	3.06452e-08	6.18901e-08	1.40714e-07	2.89731e-08	4.39062e-09	5.34773e-06	1.6181e-08	3.27963e-08	4.69186e-08	5.04602e-08	8.59284e-08	8.7202e-08	1.69304e-07	5.5891e-06	1.51343e-08	4.08709e-08	4.58279e-07	8.63265e-08	3.71882e-08	5.82241e-08	7.28928e-08	7.21846e-06	3.21183e-08	1.89151e-08	2.76857e-08	2.59559e-08	1.0219e-06	2.16912e-05	1.32833e-06	4.33857e-08	1.80436e-07	4.39632e-07	2.19868e-07	1.12715e-06	1.73534e-06	5.35722e-08
ITA	Italy	8.45992e-08	3.06553e-06	7.94442e-06	1.03916e-07	7.51135e-07	2.91866e-08	6.99519e-06	3.44231e-07	6.73104e-08	1.15742e-05	3.13131e-05	3.71713e-07	4.0233e-08	6.10761e-07	6.17356e-07	6.05395e-08	2.4994e-09	1.52169e-05	1.35577e-08	1.22801e-07	1.19025e-07	4.07484e-08	2.21281e-07	2.1965e-06	2.05406e-07	2.03324e-05	2.24238e-08	8.80061e-08	3.77313e-06	2.59996e-07	3.14259e-08	1.05503e-07	4.54883e-07	1.77435e-05	7.86515e-08	4.91525e-08	1.85303e-08	4.05486e-08	3.18896e-06	6.22156e-05	3.60566e-06	2.26827e-07	5.35172e-07	1.01341e-05	1.58603e-06	2.06364e-06	1.18392e-05	3.45934e-07
JAM	Jamaica	2.80812e-08	3.51492e-08	6.91493e-08	1.38527e-08	4.20846e-08	1.50077e-07	1.69471e-07	2.34448e-08	6.81113e-08	1.57967e-06	4.28392e-07	3.28019e-08	9.62844e-08	2.83534e-08	3.91015e-08	6.94261e-07	3.43577e-09	4.74427e-07	1.72466e-07	1.9953e-08	2.675e-07	3.86858e-08	3.33564e-08	2.26104e-08	2.29615e-08	5.71702e-07	6.15792e-08	1.6037e-08	4.76919e-08	5.53797e-08	2.74869e-08	2.38753e-08	1.31474e-07	1.83448e-05	1.94543e-08	1.15683e-06	1.49695e-08	1.74309e-08	1.17455e-07	3.01356e-06	2.07224e-07	2.32378e-08	1.15717e-07	6.2076e-08	2.36831e-07	7.86103e-08	4.02135e-07	1.56625e-08
JPN	Japan	5.04024e-07	1.26234e-07	1.81142e-06	5.82904e-08	3.96257e-07	4.70918e-08	6.21079e-06	7.67697e-08	5.55167e-08	3.57156e-05	5.81069e-06	2.48193e-07	1.12907e-07	5.83191e-07	2.37565e-06	1.82097e-07	5.1973e-09	6.48774e-06	4.6253e-08	1.2097e-07	1.90795e-07	2.48263e-07	3.74223e-07	1.28022e-07	1.8867e-07	1.80294e-05	3.19984e-08	3.75209e-07	6.57549e-07	2.17591e-07	5.42903e-08	7.80879e-07	3.69399e-07	2.6954e-05	7.94362e-08	4.44713e-08	6.43154e-08	5.47635e-08	2.69474e-06	0.00036299	3.5613e-06	1.08812e-07	8.31789e-07	8.9982e-07	6.11656e-07	8.1532e-07	3.165e-06	1.33479e-07
JOR	Jordan	2.32931e-08	2.75672e-08	3.90718e-07	1.01401e-08	5.73741e-08	7.12963e-09	1.10184e-07	7.55493e-08	1.31184e-08	5.67082e-07	1.65997e-07	4.46854e-08	9.21411e-09	3.70987e-06	9.60341e-08	8.64729e-09	2.4726e-09	1.85192e-07	6.59183e-09	1.5566e-08	1.45172e-08	2.76102e-08	1.67688e-08	3.04082e-08	1.64166e-08	4.31706e-07	7.59807e-09	1.2235e-08	1.27482e-07	3.94453e-08	1.89431e-08	1.80855e-08	2.55914e-08	1.02635e-06	1.42111e-08	8.64772e-09	1.20433e-08	1.34719e-08	5.20145e-08	1.87633e-06	7.62359e-08	1.96613e-08	1.61448e-08	3.41364e-08	1.70861e-08	9.13273e-08	1.01616e-07	1.90744e-08
KAZ	Kazakhstan	3.34802e-06	2.86591e-07	9.83854e-07	8.40772e-08	2.64769e-07	5.42081e-08	1.63041e-06	2.56907e-07	9.38186e-08	3.84236e-06	2.85257e-05	1.97696e-06	7.90129e-08	1.64661e-07	3.53643e-07	7.28501e-08	1.59777e-08	4.12889e-06	5.04127e-08	1.14006e-07	1.99223e-06	1.91406e-07	1.65769e-07	2.57723e-07	1.38251e-07	4.68597e-06	3.11874e-07	9.10739e-08	1.06514e-06	3.16928e-07	1.44006e-07	1.45645e-07	1.80839e-07	4.60916e-06	1.03973e-07	6.47927e-08	8.14325e-08	9.35621e-08	1.04705e-06	0.000106791	1.37214e-06	1.37845e-07	1.78142e-07	9.84339e-07	3.66667e-07	3.22269e-07	1.76047e-05	1.13789e-07
KEN	Kenya	1.50391e-06	8.13608e-07	1.10679e-06	4.77863e-07	1.18516e-06	3.70714e-07	3.61347e-06	6.35947e-07	5.24418e-07	1.29835e-05	4.93102e-06	7.68436e-07	4.5118e-07	7.90233e-07	1.0181e-06	4.31491e-07	1.0054e-07	7.80801e-06	3.42677e-07	5.99269e-07	6.11493e-07	9.67418e-07	7.4318e-07	6.11692e-07	8.03248e-07	5.10978e-06	3.87953e-07	4.59615e-07	8.26242e-07	1.34081e-06	1.54227e-06	6.06459e-07	6.42545e-07	5.73831e-06	5.90523e-07	4.24749e-07	5.08458e-07	5.45094e-07	2.20835e-06	2.99869e-05	3.79404e-06	7.46017e-07	5.82497e-07	8.83776e-07	6.85504e-07	7.28513e-07	2.43771e-06	4.39623e-07
KWT	Kuwait	7.32944e-08	5.32978e-08	1.44025e-07	2.83989e-08	8.44895e-08	2.05459e-08	3.19688e-07	4.33375e-08	3.3102e-08	1.44434e-06	4.00194e-07	8.73886e-08	2.73079e-08	5.733e-08	1.57797e-07	2.63799e-08	5.92578e-09	7.72064e-07	1.85191e-08	3.88138e-08	3.94275e-08	8.33715e-08	5.2835e-08	3.80853e-08	5.57748e-08	1.38759e-06	2.06535e-08	4.99041e-08	7.5977e-08	1.17564e-07	5.72635e-08	8.57912e-08	4.21496e-08	8.66181e-07	3.95064e-08	2.45803e-08	3.14477e-08	3.53049e-08	2.03702e-07	1.42205e-05	2.40317e-07	4.83169e-08	5.15851e-08	8.07752e-08	5.90964e-08	7.95606e-08	2.29754e-07	3.01721e-08
KGZ	Kyrgyzstan	2.57454e-06	2.38089e-07	2.39534e-07	1.07427e-07	2.17251e-07	7.98396e-08	6.42118e-07	2.24577e-07	1.19051e-07	1.13619e-06	5.18198e-07	5.92927e-07	9.76238e-08	1.24514e-07	2.23679e-07	9.20999e-08	2.56476e-08	3.571e-07	7.47808e-08	1.40041e-07	1.65252e-07	2.43534e-07	1.88158e-07	1.2967e-07	1.67188e-07	8.77119e-07	8.62043e-08	1.05178e-07	1.90592e-07	3.41977e-07	2.26983e-07	1.48226e-07	1.40047e-07	6.04106e-07	1.44912e-07	9.43292e-08	1.24948e-07	1.21709e-07	3.92461e-07	1.98412e-05	4.87506e-07	1.56008e-07	1.22868e-07	1.63796e-07	2.17125e-07	1.29223e-07	6.19305e-07	1.00462e-07
LAO	Laos	9.69505e-07	6.01902e-07	1.07201e-06	1.63867e-07	5.11872e-07	1.20431e-07	2.57187e-06	2.61287e-07	2.69924e-07	2.07904e-05	5.12469e-06	3.63346e-07	1.48237e-07	4.42035e-07	2.45498e-06	1.57048e-07	3.94071e-08	4.96213e-06	1.10796e-07	2.71401e-07	2.56941e-07	9.26016e-07	3.3379e-07	2.34443e-07	2.70095e-07	5.08934e-06	1.34881e-07	3.46788e-07	9.96254e-07	8.19551e-07	3.40249e-07	2.52862e-06	3.01545e-07	1.47642e-05	2.4264e-07	1.39922e-07	1.82631e-07	2.11971e-07	1.8316e-06	0.00118062	1.61842e-06	3.091e-07	3.59424e-07	6.39464e-07	4.99812e-07	5.66854e-07	2.58154e-06	2.37282e-07
LVA	Latvia	3.37033e-07	1.31852e-07	2.49171e-07	5.06074e-08	1.43778e-07	3.72896e-08	9.95112e-07	1.68377e-07	6.47812e-08	1.01287e-06	1.57652e-06	2.16145e-07	7.37688e-08	1.06509e-07	1.3392e-07	4.32274e-08	1.38e-08	1.33794e-06	4.52855e-08	7.28608e-08	7.45416e-08	1.45864e-07	9.34216e-08	9.45756e-08	7.82433e-08	3.74649e-06	5.46417e-08	5.53794e-08	5.03898e-07	2.21253e-07	1.1131e-07	2.53499e-07	7.99637e-08	1.29766e-06	7.06282e-08	4.19945e-08	5.41731e-08	6.41345e-08	4.24799e-07	7.05596e-06	3.64387e-07	8.08938e-08	9.54219e-08	2.21387e-07	1.0976e-07	1.16348e-07	1.06152e-06	8.67745e-08
LBN	Lebanon	1.26007e-08	1.952e-08	2.97424e-07	5.77942e-09	3.69215e-07	5.49566e-09	1.6898e-07	6.68239e-08	1.33525e-08	8.22524e-07	1.34197e-07	2.71692e-08	5.11075e-09	8.31398e-07	1.99647e-08	1.05288e-08	1.45039e-09	2.88623e-07	3.67167e-09	3.2345e-08	1.26725e-08	1.95332e-08	1.00601e-08	1.02973e-08	8.4094e-09	6.26674e-07	4.40112e-09	5.92512e-09	4.29812e-08	2.2434e-07	1.15675e-08	9.8612e-09	3.61854e-08	1.33052e-06	8.23744e-09	4.88999e-09	4.2723e-08	8.39797e-09	3.69878e-08	7.01097e-07	5.27537e-08	1.45044e-07	8.4899e-09	2.16783e-08	1.28354e-08	3.22113e-07	9.30951e-08	4.58402e-07
LSO	Lesotho	4.79158e-08	7.26801e-08	5.5796e-08	2.58206e-08	5.21978e-08	1.90187e-08	1.67034e-07	3.69192e-08	3.29418e-08	6.64718e-07	1.16695e-07	4.46897e-08	2.31408e-08	2.98082e-08	5.96097e-08	2.20802e-08	7.18608e-09	2.22287e-07	1.76696e-08	3.4427e-08	3.66564e-08	6.8865e-08	4.25534e-08	3.17846e-08	1.10154e-07	2.21869e-07	2.06702e-08	2.47259e-08	3.94126e-08	9.52771e-08	5.10092e-08	3.47658e-08	3.40507e-08	3.29651e-07	3.5157e-08	2.25626e-08	2.8561e-08	3.18651e-08	1.15753e-07	9.86222e-07	2.25789e-07	3.63538e-08	3.06682e-08	3.80557e-08	3.38937e-08	2.98784e-08	8.96147e-08	2.38785e-08
LBR	Liberia	4.54115e-07	7.35957e-07	1.44438e-06	2.28673e-07	6.19502e-07	2.96452e-07	2.61464e-06	4.00886e-07	3.38683e-07	3.80676e-06	4.93978e-06	4.863e-07	3.84074e-07	3.47235e-07	5.90547e-07	2.32897e-07	6.32884e-08	6.08188e-06	1.58457e-07	4.00965e-07	3.63901e-07	7.5142e-07	4.12175e-07	4.40819e-07	3.71664e-07	6.25266e-06	1.62476e-07	2.36129e-07	7.69091e-07	1.05037e-06	4.55942e-07	3.39428e-07	3.7616e-07	5.34388e-05	3.09627e-07	1.96411e-07	2.44536e-07	2.77638e-07	2.07534e-06	3.97578e-05	2.17193e-06	3.69445e-07	6.02423e-07	1.69497e-06	4.75794e-07	4.6096e-07	3.79415e-06	5.37732e-07
LBY	Libya	1.73694e-08	7.61169e-08	3.20285e-07	1.92327e-08	7.055e-08	4.41829e-09	4.37006e-07	1.99837e-08	1.08279e-08	5.873e-07	3.01386e-06	3.72208e-08	6.73495e-09	3.1341e-08	5.07976e-08	7.36425e-09	1.43421e-09	1.15955e-06	3.95417e-09	3.97395e-08	1.03937e-08	1.92033e-08	2.67257e-08	5.22567e-08	1.91786e-08	1.81287e-06	4.60226e-09	1.12581e-08	1.7464e-07	3.58065e-08	1.14978e-08	1.53913e-08	3.08401e-08	7.84583e-07	1.28235e-08	7.05831e-09	6.65828e-09	9.11658e-09	2.78007e-07	5.59645e-06	2.7028e-07	1.74743e-08	3.93807e-08	4.54734e-07	1.27048e-07	1.24835e-07	9.18348e-07	2.26499e-08
LIE	Liechtenstein	1.68548e-10	2.87822e-10	1.54985e-10	8.31502e-11	1.90742e-10	5.95539e-11	4.4961e-10	1.34224e-10	1.23349e-10	8.92051e-10	2.39057e-10	1.58024e-10	6.87928e-11	9.40141e-11	2.02844e-10	6.66909e-11	2.55412e-11	1.93734e-10	5.46943e-11	1.23189e-10	1.26136e-10	2.85151e-10	1.38569e-10	1.04825e-10	1.14592e-10	5.13106e-10	6.35837e-11	8.30334e-11	1.31629e-10	3.91296e-10	1.80337e-10	1.23079e-10	1.10917e-10	3.16022e-10	1.25144e-10	7.10248e-11	9.49977e-11	1.12043e-10	2.59892e-10	2.98445e-09	3.04559e-10	1.33125e-10	9.0882e-11	1.15468e-10	1.03833e-10	9.3416e-11	2.35572e-10	8.20656e-11
LTU	Lithuania	1.31177e-07	1.13092e-07	2.70793e-07	6.37518e-08	1.49942e-07	5.61273e-08	6.07987e-07	1.18885e-07	7.43357e-08	9.93069e-07	1.6749e-06	1.81336e-07	1.45604e-07	8.54628e-08	1.63107e-07	5.80138e-08	1.43624e-08	1.69394e-06	6.04869e-08	8.3395e-08	8.31589e-08	1.38069e-07	1.16169e-07	1.02451e-07	9.15884e-08	1.09036e-06	5.88128e-08	6.8361e-08	3.57176e-07	2.0237e-07	1.35622e-07	9.8181e-08	9.30485e-08	1.30067e-06	8.58653e-08	6.34037e-08	7.72449e-08	7.51479e-08	3.2022e-07	5.58663e-06	4.00727e-07	9.98589e-08	8.32434e-08	2.58843e-07	1.32767e-07	1.15434e-07	1.56965e-06	6.28551e-08
LUX	Luxembourg	4.35729e-08	4.39536e-08	2.08785e-07	2.62636e-08	6.70894e-08	1.75662e-08	3.30518e-07	3.88164e-08	2.49865e-08	7.28774e-07	9.46966e-07	3.91828e-08	2.27548e-08	3.93885e-08	6.01342e-08	2.19436e-08	4.17558e-09	3.83784e-06	1.75573e-08	3.24083e-08	2.63151e-08	3.6353e-08	4.03448e-08	5.07179e-08	3.77546e-08	8.69709e-07	2.00394e-08	2.79989e-08	1.25124e-07	7.30402e-08	3.84713e-08	3.11199e-08	4.60261e-08	6.68828e-07	2.81804e-08	2.0173e-08	2.93541e-08	2.78822e-08	1.91857e-07	3.97571e-06	2.4108e-07	4.00128e-08	3.81381e-08	1.40743e-07	5.26164e-08	5.44351e-08	5.19849e-07	4.86827e-08
MAC	Macao SAR	1.88932e-08	2.37093e-08	3.97736e-08	1.05811e-08	2.55093e-08	7.43679e-09	1.26828e-07	1.5347e-08	1.29753e-08	6.98268e-07	2.41164e-07	1.79224e-08	9.82093e-09	1.49927e-08	4.3365e-08	9.23155e-09	2.60056e-09	2.17486e-07	6.7875e-09	1.41257e-08	1.63376e-08	2.69447e-08	1.9402e-08	1.41666e-08	1.598e-08	2.33302e-07	7.74183e-09	1.28759e-08	2.30477e-08	3.82311e-08	2.1487e-08	1.81336e-08	1.53648e-08	5.71387e-07	1.43385e-08	8.82141e-09	1.16226e-08	1.23466e-08	1.01827e-07	4.67977e-06	2.2109e-07	1.71309e-08	1.65659e-08	2.99405e-08	1.78552e-08	1.89708e-08	8.86434e-08	1.05336e-08
MDG	Madagascar	1.03041e-06	1.96047e-06	5.59949e-05	6.80929e-07	3.00124e-06	3.7312e-07	2.63682e-05	9.42441e-07	7.74011e-07	3.3351e-05	0.000136386	2.46192e-06	9.76774e-07	1.54777e-06	3.07585e-06	1.06993e-06	8.4427e-08	0.000113087	3.45461e-07	9.38313e-07	2.82711e-06	1.30052e-06	1.13501e-06	1.83947e-06	1.76197e-06	4.63294e-05	3.11439e-07	1.30284e-06	8.72821e-06	2.48853e-06	9.04289e-07	1.46698e-06	2.11276e-06	0.000346128	6.87887e-07	3.98525e-07	1.77866e-06	6.19422e-07	9.99636e-06	0.000650539	1.10303e-05	5.64726e-06	3.07086e-06	1.41022e-05	2.63635e-06	3.88215e-06	5.884e-05	1.31974e-06
MWI	Malawi	1.9259e-07	3.447e-07	9.4083e-07	9.63113e-08	1.00717e-06	6.24508e-08	1.60898e-06	1.64689e-07	1.70589e-07	7.36721e-06	7.70844e-06	2.53307e-07	1.05174e-07	2.68083e-07	5.62454e-07	1.20917e-07	2.03699e-08	1.40432e-05	5.71077e-08	1.4757e-07	1.27121e-06	2.64216e-07	1.76704e-07	3.06781e-07	2.44016e-06	4.80316e-06	5.50735e-07	2.04752e-07	7.89081e-07	4.12776e-07	2.42205e-07	1.99047e-07	8.98862e-07	2.39625e-05	1.33357e-07	7.46101e-08	8.89385e-08	1.03463e-07	9.82973e-07	2.90748e-05	1.40475e-06	2.43595e-06	3.24577e-07	4.24189e-06	3.23877e-07	4.47505e-07	9.05726e-06	2.57523e-07
MYS	Malaysia	2.9549e-06	1.57094e-06	3.17041e-05	3.93695e-07	3.568e-06	2.35838e-07	4.60038e-05	1.58957e-06	6.08769e-07	0.000196053	5.19104e-05	2.21799e-06	4.7134e-07	1.00051e-05	4.39746e-05	7.13573e-07	6.09696e-08	7.32788e-05	2.25223e-07	6.23831e-07	5.98184e-07	1.08184e-06	1.32067e-06	1.24742e-06	2.46409e-06	0.000130831	2.29927e-07	2.73462e-05	1.01134e-05	1.61912e-06	5.48265e-07	1.80599e-05	2.15702e-06	0.000258666	4.7983e-07	2.93627e-07	3.787e-07	4.26163e-07	2.64094e-05	0.00476886	1.63702e-05	9.91774e-07	2.28176e-06	8.4757e-06	2.7593e-06	8.27919e-06	2.98656e-05	1.11067e-06
MDV	Maldives	4.49358e-08	6.96326e-08	4.19116e-08	2.22424e-08	4.8888e-08	1.66827e-08	1.19568e-07	3.37408e-08	3.0612e-08	2.52848e-07	8.16674e-08	3.96648e-08	1.92686e-08	2.55645e-08	5.25812e-08	1.89207e-08	6.12427e-09	8.0411e-08	1.49726e-08	3.30956e-08	3.27002e-08	7.47301e-08	3.59158e-08	2.81948e-08	3.06106e-08	1.44172e-07	1.75149e-08	2.33455e-08	3.42796e-08	1.0258e-07	4.83056e-08	3.24707e-08	3.01471e-08	2.04577e-07	3.23826e-08	1.98663e-08	2.63482e-08	2.97915e-08	7.37218e-08	8.19573e-07	8.87567e-08	3.4774e-08	2.51681e-08	3.12627e-08	2.82597e-08	2.61114e-08	6.77841e-08	2.12077e-08
MLI	Mali	2.72395e-07	3.08082e-07	8.92755e-07	1.30313e-07	9.00869e-07	7.93061e-08	9.07586e-07	1.85719e-07	1.78847e-07	2.37355e-06	1.78917e-06	2.20989e-07	9.86839e-08	2.37158e-07	6.73351e-07	9.6492e-08	3.4678e-08	5.76558e-06	7.24772e-08	3.07546e-07	1.74554e-07	4.09704e-07	1.75069e-07	1.68472e-07	1.61188e-07	6.33769e-06	8.43331e-08	1.6805e-07	3.08255e-07	1.16958e-05	2.34774e-07	2.98617e-07	1.94628e-07	3.09501e-06	1.76197e-07	9.83611e-08	1.28254e-07	1.65499e-07	6.37771e-07	1.85369e-05	8.99436e-07	2.54856e-07	1.72497e-07	3.34952e-07	2.85805e-07	2.15885e-07	5.22273e-06	3.8087e-06
MLT	Malta	1.43197e-07	1.64669e-07	2.79141e-07	6.69786e-08	1.42534e-07	4.90379e-08	5.08695e-07	9.58161e-08	7.43456e-08	1.75009e-06	7.98729e-07	1.26633e-07	5.99992e-08	1.46057e-07	1.74809e-07	5.83534e-08	1.27833e-08	8.51636e-07	4.51143e-08	1.35176e-07	9.22327e-08	1.73723e-07	1.09644e-07	9.22973e-08	1.02356e-07	1.18793e-06	5.25547e-08	8.19129e-08	1.4238e-07	2.33351e-07	1.32969e-07	9.91307e-08	9.45006e-08	1.37997e-06	9.35175e-08	5.6035e-08	7.32693e-08	7.34491e-08	3.04148e-07	5.61046e-06	4.25749e-07	9.65662e-08	1.08688e-07	9.80926e-07	1.06794e-07	1.97182e-07	4.56377e-07	6.2935e-08
MRT	Mauritania	4.98376e-08	8.3577e-08	2.42656e-07	2.80869e-08	6.62324e-08	1.80664e-08	2.15058e-07	3.97485e-08	3.31058e-08	3.34238e-07	2.51438e-07	4.88407e-08	2.18191e-08	3.36803e-08	6.23596e-08	2.05438e-08	5.97483e-09	4.68033e-07	1.62648e-08	2.52268e-07	3.7384e-08	7.76182e-08	4.31263e-08	3.66673e-08	3.7455e-08	6.0184e-07	1.9315e-08	2.49076e-08	1.29723e-07	1.1046e-07	5.11384e-08	3.65417e-08	5.78175e-07	3.22848e-07	3.5605e-08	2.11704e-08	2.85648e-08	3.0791e-08	1.1999e-07	7.3788e-06	1.36019e-07	5.86025e-08	3.28055e-08	1.59114e-07	7.4079e-08	5.16502e-08	1.72374e-07	3.16391e-08
MUS	Mauritius	6.38993e-08	9.89151e-08	1.84998e-07	3.28878e-08	9.37179e-08	2.27084e-08	2.91839e-07	5.17697e-08	4.32933e-08	1.04961e-06	2.38447e-06	6.50653e-08	3.66059e-08	7.72439e-08	8.61606e-08	2.88572e-08	7.77579e-09	3.6871e-06	2.12119e-08	4.88284e-08	4.859e-08	8.73477e-08	5.37134e-08	4.92553e-08	1.35845e-07	6.47122e-07	2.34241e-08	3.46044e-08	9.91111e-08	1.38986e-07	7.31142e-08	4.87323e-08	6.02797e-08	1.02069e-06	4.45562e-08	2.75708e-08	3.45139e-08	4.11151e-08	2.49169e-07	5.95202e-06	1.82832e-07	5.45378e-08	6.75396e-08	3.20295e-07	5.58022e-08	8.31135e-08	3.22025e-07	6.13774e-08
MEX	Mexico	3.05941e-07	2.46611e-07	4.42248e-06	1.04366e-07	6.67511e-07	1.89268e-07	1.95372e-05	1.68767e-07	9.43072e-07	2.53546e-05	1.16923e-05	3.13954e-07	1.16063e-06	6.88988e-07	6.86581e-07	5.80671e-07	1.33906e-08	1.75812e-05	1.73241e-06	1.10222e-07	8.21115e-07	1.67809e-07	3.13841e-06	2.56892e-07	1.81386e-07	5.78347e-05	2.80516e-07	1.46759e-07	1.2687e-06	2.97047e-07	1.02739e-07	2.38954e-07	2.29158e-07	0.000312874	1.03393e-07	6.66821e-07	6.20026e-08	8.3664e-08	2.00605e-05	0.000161649	5.02226e-05	1.63683e-07	1.61827e-05	1.47825e-06	3.12398e-05	7.8185e-07	7.90182e-06	1.72441e-07
MCO	Monaco	0	0	0	0	0	0	0	0	0	0	0	0	0	0	0	0	0	0	0	0	0	0	0	0	0	0	0	0	0	0	0	0	0	0	0	0	0	0	0	0	0	0	0	0	0	0	0	0
MNG	Mongolia	5.3707e-08	8.09163e-08	9.83578e-08	2.65717e-08	6.19578e-08	1.9286e-08	2.33944e-07	3.83287e-08	3.46856e-08	5.61109e-07	2.40912e-07	5.26259e-08	2.3858e-08	3.63073e-08	1.21998e-07	2.32221e-08	6.98911e-09	2.23693e-07	1.76931e-08	3.70378e-08	3.92402e-08	7.80118e-08	4.78537e-08	3.32582e-08	3.87099e-08	4.91034e-07	2.04821e-08	2.90369e-08	6.17831e-08	1.06791e-07	5.37299e-08	5.14776e-08	3.83734e-08	9.09016e-07	3.72751e-08	2.26625e-08	2.91609e-08	3.1761e-08	1.68562e-07	7.86827e-05	1.79444e-07	4.04724e-08	4.12062e-08	5.65456e-08	5.57015e-08	4.14827e-08	1.85742e-07	2.85311e-08
MNE	Montenegro	3.27217e-09	6.61821e-09	3.90712e-09	1.56686e-09	3.91658e-09	1.1167e-09	1.05739e-08	2.58586e-09	2.23077e-09	4.82833e-08	7.35044e-09	3.02846e-09	1.31066e-09	1.95148e-09	4.72553e-09	1.31341e-09	4.94519e-10	5.80662e-09	1.0279e-09	2.45921e-09	2.37383e-09	5.6802e-09	2.72358e-09	2.13002e-09	2.16674e-09	1.39252e-08	1.14653e-09	1.62965e-09	2.63495e-09	8.38289e-09	3.44023e-09	2.49121e-09	2.31262e-09	1.04864e-08	2.32419e-09	1.37495e-09	1.82657e-09	2.15905e-09	7.90645e-09	5.94526e-08	1.64596e-08	2.62425e-09	1.99782e-09	2.48411e-09	2.12226e-09	1.93354e-09	5.72471e-09	1.64942e-09
MAR	Morocco	3.75704e-08	1.06791e-07	1.31101e-06	6.68411e-08	2.1128e-07	8.14214e-09	1.16193e-06	4.36153e-08	3.10696e-08	4.07582e-06	6.80985e-06	8.44415e-08	1.74944e-08	1.04568e-07	1.5061e-07	2.13763e-08	2.34714e-09	1.30745e-05	7.58923e-09	1.36834e-07	2.22005e-08	2.62546e-08	5.44383e-08	1.1541e-07	3.98196e-08	4.64859e-06	7.94656e-09	3.34698e-08	5.44943e-07	9.06668e-08	1.91117e-08	4.85044e-08	3.4964e-07	1.4127e-05	2.95267e-08	1.28655e-08	2.34028e-08	1.97095e-08	9.18598e-07	1.69232e-05	1.16494e-06	5.35854e-08	1.20095e-07	7.1895e-07	4.11292e-07	3.22694e-07	3.16639e-06	8.71368e-08
MOZ	Mozambique	4.72121e-07	7.51091e-07	1.07053e-06	2.55088e-07	2.23769e-06	1.4855e-07	2.19606e-06	3.66255e-07	3.22479e-07	5.25998e-06	9.79573e-06	4.98843e-07	1.86061e-07	3.91891e-07	8.34664e-07	1.79753e-07	6.16087e-08	8.19672e-06	1.35831e-07	3.30988e-07	3.47468e-07	6.78022e-07	3.72787e-07	4.06585e-07	4.14643e-06	6.86148e-06	1.6076e-07	2.46054e-07	9.68568e-07	9.52199e-07	4.55023e-07	3.94815e-07	3.96404e-07	6.41729e-06	3.52215e-07	1.80738e-07	2.35919e-07	2.94116e-07	1.51327e-06	0.000159257	1.57276e-06	4.3173e-07	3.60563e-07	1.08897e-06	5.41731e-07	5.11291e-07	4.6266e-06	2.73852e-07
MMR	Myanmar	7.03948e-07	5.03909e-07	3.01579e-06	1.42303e-07	8.18702e-07	9.83938e-08	6.56887e-06	2.48904e-07	2.28666e-07	3.67149e-05	1.53896e-05	4.9369e-07	1.75095e-07	1.03156e-06	6.16998e-06	1.94842e-07	2.26853e-08	1.86083e-05	1.02277e-07	2.33551e-07	2.12635e-07	4.03996e-07	4.89034e-07	3.70767e-07	3.38694e-07	1.79621e-05	1.12423e-07	2.21077e-06	1.53255e-06	5.06807e-07	2.45708e-07	3.11824e-06	4.55548e-07	4.29797e-05	1.71321e-07	1.21e-07	1.36511e-07	1.40375e-07	4.46273e-06	0.00426281	4.52223e-06	3.59919e-07	7.79546e-07	1.7955e-06	1.2036e-06	1.13624e-06	1.22778e-05	3.66628e-07
NAM	Namibia	3.86885e-08	5.41358e-08	1.06595e-07	2.14687e-08	3.86202e-05	1.35622e-08	1.90871e-07	3.20817e-08	2.6711e-08	8.51065e-07	6.66912e-07	5.8269e-08	2.0761e-08	3.07576e-08	4.92525e-08	1.68723e-08	5.00251e-09	1.25773e-06	3.01447e-08	2.8211e-08	2.80346e-08	5.58885e-08	3.53016e-08	3.28996e-08	1.29891e-06	5.32904e-07	1.43017e-08	1.99568e-08	8.02435e-08	8.2066e-08	3.97749e-08	2.32089e-07	2.26787e-07	8.01913e-07	4.82721e-08	2.03892e-08	3.6229e-08	2.52023e-08	2.48633e-07	4.10406e-06	1.44482e-07	4.47419e-07	4.08068e-08	8.22978e-08	5.01345e-08	4.14573e-08	3.31771e-07	3.22576e-08
NPL	Nepal	1.21852e-07	9.14545e-08	2.21679e-07	4.42918e-08	1.3597e-07	2.24388e-08	5.6686e-07	5.70382e-08	4.17554e-08	1.46543e-06	1.12977e-06	8.13363e-08	3.08743e-08	2.59288e-07	1.97051e-06	2.97162e-08	7.12424e-09	1.28696e-06	2.08631e-08	5.06331e-08	6.16261e-08	4.49505e-07	6.38262e-08	5.26752e-08	6.81268e-08	1.79621e-06	2.40475e-08	5.6504e-08	1.42151e-07	1.66788e-07	6.7744e-08	7.09595e-08	6.14121e-08	4.96379e-06	4.45827e-08	2.6544e-08	3.60045e-08	4.44263e-08	3.79976e-07	3.37048e-05	3.70911e-07	9.42816e-08	6.43198e-08	3.20528e-07	8.41184e-08	1.2142e-07	7.12967e-07	5.77987e-08
NLD	Netherlands	1.66526e-07	4.42958e-07	2.95101e-06	8.58813e-08	1.1853e-06	4.13529e-08	3.99302e-06	3.01652e-07	4.86743e-07	1.22118e-05	2.97959e-05	6.29781e-07	6.60451e-08	1.09058e-06	8.80263e-07	1.31098e-07	5.81221e-09	7.1836e-05	4.00621e-08	1.49619e-07	9.0704e-08	5.68025e-08	2.87734e-07	7.32255e-07	2.02245e-07	1.86034e-05	3.47202e-08	1.32856e-07	2.76482e-06	2.38307e-07	5.88388e-08	1.75854e-07	4.66346e-07	1.7911e-05	1.51592e-07	7.53763e-08	4.04042e-08	5.4584e-08	3.0513e-06	9.67559e-05	5.3738e-06	2.45431e-07	7.05048e-07	3.42871e-06	7.23147e-07	2.23345e-06	1.49795e-05	2.85516e-07
ANT	Netherlands Antilles	1.96212e-08	2.89625e-08	2.73568e-08	9.5624e-09	2.47396e-08	2.10462e-07	9.30738e-08	1.89103e-08	1.62595e-08	1.8298e-07	7.3594e-08	1.83213e-08	2.39625e-07	1.28206e-08	2.39604e-08	2.00415e-08	2.38845e-09	1.77601e-07	8.0253e-08	1.36188e-08	1.48463e-08	3.13546e-08	2.75779e-08	1.25958e-08	1.14415e-07	8.0464e-07	7.36729e-09	1.06348e-08	1.90988e-08	4.36674e-08	1.97728e-08	1.4578e-08	1.39647e-08	3.00716e-07	1.35193e-08	8.14602e-09	1.04693e-08	1.18986e-08	5.43542e-08	6.93914e-07	2.50626e-07	1.49387e-08	2.89093e-08	1.81631e-08	1.44558e-07	1.35649e-08	4.9286e-08	9.73076e-09
NCL	New Caledonia	3.8571e-08	5.67204e-08	8.12505e-08	1.99328e-08	4.78179e-08	1.37844e-08	1.78168e-07	3.035e-08	2.64145e-08	3.61032e-06	1.30763e-07	3.65848e-08	1.74413e-08	2.80153e-08	5.67209e-08	1.67777e-08	5.40408e-09	2.13642e-07	1.26126e-08	2.87081e-08	2.93741e-08	6.66464e-08	3.17276e-08	2.37444e-08	2.88887e-08	2.89687e-07	1.46881e-08	2.16591e-08	4.98329e-08	1.01061e-07	4.15562e-08	3.54588e-08	3.06189e-08	3.93508e-07	2.71206e-08	1.64916e-08	2.185e-08	2.45153e-08	9.86394e-08	4.96692e-06	9.59841e-08	3.08139e-08	2.6797e-08	3.7139e-08	3.6899e-08	2.82042e-08	9.80269e-08	2.16314e-08
NZL	New Zealand	7.493e-08	7.13785e-08	6.33723e-07	3.17087e-08	1.22985e-07	2.2767e-08	8.85828e-07	5.28167e-08	4.39467e-08	8.34832e-05	2.00241e-06	1.26242e-07	3.62882e-08	2.16877e-07	3.31855e-07	1.45056e-07	7.01385e-09	4.40523e-06	2.07969e-08	4.39353e-08	7.55925e-08	9.50557e-08	9.4052e-08	5.32604e-08	7.59842e-08	3.2893e-06	2.07043e-08	1.13142e-07	1.49235e-07	1.37756e-07	5.44835e-08	1.33829e-07	5.77227e-08	1.25821e-05	4.05751e-08	2.81557e-08	3.06722e-08	3.82221e-08	1.61503e-06	9.03442e-05	5.87724e-07	5.26537e-08	1.47674e-07	1.89647e-07	1.10887e-07	1.96274e-07	7.55649e-07	4.2815e-08
NIC	Nicaragua	3.10907e-07	5.00669e-07	9.41835e-07	2.58504e-07	5.14423e-07	1.1005e-07	1.83404e-06	2.67308e-07	2.94267e-07	4.40816e-06	1.81123e-05	3.5288e-07	2.2094e-07	2.71908e-07	3.92624e-07	2.05562e-07	3.65922e-08	1.24683e-05	2.25327e-07	2.3199e-07	2.36142e-07	4.37983e-07	4.02122e-07	2.82753e-07	2.51627e-07	5.45219e-06	1.04311e-07	1.57751e-07	9.18245e-07	6.86446e-07	2.88127e-07	2.38661e-07	2.88936e-07	4.29462e-05	2.11946e-07	5.09591e-07	1.51424e-07	2.0778e-07	1.82211e-06	2.14872e-05	8.41924e-06	2.53892e-07	0.000272545	7.65004e-07	6.34333e-06	3.81195e-07	4.64846e-06	1.90274e-07
NER	Niger	2.66465e-07	3.68384e-07	5.89733e-07	1.42592e-07	3.74857e-07	9.26012e-08	1.00571e-06	2.13996e-07	1.66292e-07	1.90582e-06	8.17917e-07	2.69655e-07	1.12003e-07	1.73307e-07	2.87596e-07	1.09922e-07	4.37553e-08	8.67135e-07	8.56822e-08	2.36157e-07	1.97423e-07	3.89831e-07	2.17097e-07	1.54596e-07	1.97545e-07	1.34426e-06	9.44263e-08	1.35501e-07	2.47723e-07	2.071e-05	2.75679e-07	2.03137e-07	2.02107e-07	1.96554e-06	1.89294e-07	1.13547e-07	1.53356e-07	4.01241e-06	6.24451e-07	7.43766e-06	6.93714e-07	2.23951e-07	1.81137e-07	2.55754e-07	2.71123e-07	1.78451e-07	5.58707e-07	4.60709e-06
NGA	Nigeria	3.96718e-07	5.64936e-07	7.66969e-06	2.2315e-07	1.77388e-06	1.03971e-07	1.0577e-05	3.37125e-07	2.76868e-07	2.91242e-05	4.37173e-05	7.4939e-07	2.20507e-07	1.51112e-06	2.84287e-06	2.53883e-07	2.41089e-08	5.25629e-05	8.60891e-08	7.12933e-07	2.54071e-07	2.92205e-07	6.31307e-07	7.56029e-07	1.46587e-06	0.00010168	8.47747e-08	2.68101e-07	3.26234e-06	7.64472e-07	2.03638e-07	3.98931e-07	7.97277e-06	6.63426e-05	2.25384e-07	1.36227e-07	1.30225e-07	4.56218e-06	1.31976e-05	0.000461551	9.0514e-06	4.30654e-07	8.86624e-07	3.62568e-06	1.35865e-06	1.83225e-06	3.03654e-05	5.35606e-06
NOR	Norway	1.75281e-08	3.73989e-08	2.87944e-07	9.87783e-09	2.18931e-07	6.41527e-09	6.02756e-07	1.74925e-08	1.31212e-08	1.71295e-06	1.71732e-06	8.85743e-08	1.02379e-08	5.4725e-08	9.04495e-08	1.63605e-08	1.03952e-09	2.35657e-06	4.60166e-09	1.6388e-08	2.32552e-08	1.24257e-08	2.84226e-08	5.69915e-08	3.12367e-08	2.27641e-06	7.70389e-09	1.89847e-08	1.8785e-07	3.00998e-08	9.09727e-09	2.32626e-08	4.41318e-08	4.35325e-06	1.05671e-08	9.59039e-09	6.20167e-09	8.36999e-09	4.70237e-07	1.49369e-05	4.9761e-07	2.73144e-08	5.97197e-08	2.9265e-07	6.94845e-08	1.2699e-07	1.23577e-06	3.16171e-08
PSE	Gaza Strip	1.04645e-09	1.59109e-09	1.56192e-09	5.3659e-10	1.19709e-09	3.98891e-10	5.27509e-09	8.07938e-10	7.05846e-10	2.2194e-08	3.86889e-09	9.47378e-10	4.95424e-10	1.05939e-09	1.17414e-09	4.68883e-10	1.43907e-10	1.3266e-08	3.51693e-10	7.3764e-10	7.73067e-10	1.71113e-09	9.47679e-10	6.68268e-10	8.47229e-10	6.97772e-09	3.9241e-10	5.19112e-10	9.54049e-10	2.52596e-09	1.17541e-09	7.37027e-10	7.39246e-10	5.33948e-09	7.65397e-10	4.35778e-10	6.27022e-10	6.34196e-10	3.24524e-09	2.53791e-08	7.26484e-09	8.35754e-10	6.92954e-10	9.07677e-10	7.86211e-10	7.18742e-10	2.37058e-09	4.99031e-10
OMN	Oman	5.30637e-08	1.53156e-08	9.34648e-08	5.42901e-09	9.28549e-08	4.0182e-09	2.32665e-07	2.40093e-08	7.8842e-09	1.67794e-06	1.99584e-07	4.14286e-08	1.00335e-08	5.36725e-07	2.20763e-07	7.62342e-09	1.14092e-09	2.50615e-07	3.95358e-09	9.26962e-09	8.77302e-09	1.55911e-08	2.23488e-08	8.88409e-09	1.19037e-08	7.45746e-07	3.77102e-09	1.90843e-08	4.60951e-08	2.31513e-08	1.08949e-08	6.34998e-08	1.84055e-08	1.15566e-06	7.15071e-09	4.82881e-09	6.79395e-09	1.25339e-08	1.65591e-07	6.29002e-05	2.1381e-07	2.68557e-08	3.40473e-08	3.2933e-08	3.50147e-08	4.65796e-08	1.27633e-07	1.07225e-08
PAK	Pakistan	3.22104e-07	5.1139e-07	8.61719e-06	1.11296e-07	8.22193e-07	5.39696e-08	8.23309e-06	2.01207e-07	1.73543e-07	2.99011e-05	2.48665e-05	1.38204e-06	1.78156e-07	6.95615e-07	2.63869e-06	1.80559e-07	1.221e-08	3.08204e-05	5.22181e-08	3.21931e-07	1.48461e-07	1.6275e-07	3.8849e-07	4.49514e-07	5.33208e-07	1.66797e-05	4.14964e-08	3.88401e-07	2.19082e-06	3.20711e-07	9.47571e-08	7.18374e-07	7.21133e-07	0.000144789	9.72282e-08	6.57947e-08	8.59934e-08	8.08351e-08	8.0308e-06	0.000694473	7.86195e-06	2.37619e-07	1.20571e-06	2.70574e-06	1.20129e-06	3.29906e-06	1.10176e-05	2.59736e-07
PAN	Panama	7.88951e-08	1.40606e-07	3.42638e-07	4.17041e-08	1.68708e-07	2.0834e-07	5.97258e-07	4.08913e-07	1.13824e-06	1.23972e-06	5.48039e-06	1.15482e-07	5.93779e-07	7.57072e-08	1.16343e-07	4.04645e-07	8.72743e-09	4.26487e-06	6.9703e-07	1.22861e-07	5.69179e-08	1.13173e-07	1.05261e-06	9.15995e-08	5.74408e-08	3.61066e-06	2.69858e-08	3.93845e-08	7.54786e-07	1.80906e-07	6.96035e-08	1.82634e-07	8.74446e-08	1.78632e-05	5.52247e-08	3.89416e-08	3.79141e-08	4.83921e-08	1.22542e-06	7.83997e-06	9.17742e-06	6.35416e-08	3.85452e-05	3.01984e-07	9.07899e-06	1.98974e-07	5.02418e-06	4.54477e-08
PNG	Papua New Guinea	9.0193e-07	1.08498e-06	4.13741e-06	3.67336e-07	1.38286e-06	2.48091e-07	7.29058e-06	6.43425e-07	5.02071e-07	0.000836718	3.04361e-05	1.03593e-06	3.46052e-07	1.16256e-06	3.18131e-06	3.79712e-07	8.18765e-08	7.04174e-05	2.2797e-07	5.36536e-07	5.68032e-07	1.0534e-06	8.36215e-07	8.97295e-07	7.18867e-07	2.16433e-05	2.51662e-07	9.37862e-07	2.76161e-06	1.5912e-06	6.89283e-07	1.27041e-06	7.72596e-07	3.08613e-05	5.00688e-07	2.94409e-07	3.77383e-07	4.35548e-07	4.65464e-06	0.00150546	4.98882e-06	6.49216e-07	1.01483e-06	3.29532e-06	1.24687e-06	1.54193e-06	1.21355e-05	5.36706e-07
PRY	Paraguay	1.24798e-07	1.55636e-07	2.82744e-07	6.20973e-08	3.54422e-07	4.5821e-08	6.55452e-05	9.40766e-08	1.19091e-07	1.21752e-06	8.18013e-07	1.17203e-07	7.18387e-08	9.9968e-08	1.78232e-07	6.43857e-08	1.52146e-08	1.29967e-06	4.16129e-08	1.02843e-07	1.59235e-07	1.93655e-07	1.46585e-06	9.26223e-08	9.63519e-08	0.000269505	1.45585e-07	6.51826e-08	1.87907e-07	2.9381e-07	1.21603e-07	1.08806e-07	8.99958e-08	3.90408e-06	8.64216e-08	4.72755e-07	6.64579e-08	8.15307e-08	2.7274e-05	1.40175e-05	4.36803e-06	1.01533e-07	2.24007e-07	2.24961e-07	2.01078e-07	1.29219e-07	4.45832e-07	6.08672e-08
PER	Peru	4.60617e-07	4.13173e-07	3.01811e-06	1.84789e-07	8.81013e-07	1.43195e-07	2.84188e-05	2.3392e-07	5.42389e-07	2.53396e-05	2.62157e-05	3.59256e-07	4.9324e-07	4.32256e-07	9.1864e-07	4.44373e-07	2.6447e-08	2.28306e-05	1.78385e-07	1.89564e-07	5.80744e-07	3.07587e-07	7.17058e-05	4.40687e-07	2.25697e-07	0.00010577	1.53437e-07	1.55431e-07	1.72834e-06	5.31314e-07	2.032e-07	2.54171e-07	3.4882e-07	0.00011986	1.90392e-07	1.34638e-07	1.12546e-07	1.47429e-07	0.000108505	0.000153556	0.00013459	2.4474e-07	4.47298e-06	2.10325e-06	2.05782e-06	1.30486e-06	1.02783e-05	2.21695e-07
PHL	Philippines	7.37976e-07	3.79316e-07	2.13998e-06	1.88645e-07	9.24634e-07	1.32995e-07	6.44093e-06	3.00972e-07	6.34429e-07	4.08914e-05	1.45364e-05	4.38901e-07	2.75976e-07	1.83718e-06	3.01542e-06	3.00949e-07	3.26374e-08	1.95153e-05	1.24716e-07	2.44538e-07	5.93365e-07	6.96067e-07	4.14964e-07	4.07516e-07	3.34633e-07	1.66391e-05	1.99326e-07	9.90403e-07	1.18351e-06	7.04148e-07	3.2736e-07	9.36494e-07	4.04642e-07	0.000145686	2.27067e-07	1.84454e-07	1.77364e-07	2.01834e-07	5.35383e-06	0.000631554	6.04073e-06	3.67652e-07	1.24587e-06	2.06134e-06	7.67752e-07	1.54358e-06	8.26482e-06	2.53175e-07
POL	Poland	1.37818e-07	1.85822e-07	1.14278e-06	5.75171e-08	2.24771e-07	3.6707e-08	1.89729e-06	1.37592e-07	6.68126e-08	3.19393e-06	1.603e-05	6.2273e-07	5.99374e-08	1.58281e-07	2.48023e-07	5.2117e-08	1.00325e-08	8.11236e-06	3.43522e-08	7.29122e-08	6.40574e-08	7.9497e-08	1.29182e-07	3.73005e-07	1.02062e-07	5.40379e-06	4.23819e-08	6.291e-08	2.64988e-06	1.56645e-07	8.50645e-08	8.6487e-08	1.54152e-07	5.92932e-06	6.09025e-08	4.33771e-08	4.99153e-08	5.32765e-08	1.03278e-06	2.52862e-05	1.31235e-06	9.4975e-08	1.59707e-07	1.73373e-06	2.57492e-07	3.60111e-07	2.11655e-05	9.63835e-08
PRT	Portugal	2.00144e-07	1.09725e-07	1.69901e-06	1.26601e-07	2.28242e-05	2.82828e-08	1.37391e-06	6.33909e-08	7.037e-08	3.22145e-06	4.18042e-06	9.51781e-08	3.76071e-08	1.15073e-07	1.60359e-07	4.52691e-08	3.10803e-09	5.66893e-06	2.0995e-08	6.61552e-08	6.25827e-08	8.63039e-08	1.11502e-07	1.01318e-07	1.44174e-07	1.14264e-05	2.62949e-08	4.48876e-08	4.89269e-07	1.63565e-07	8.08288e-08	8.97206e-08	1.22628e-07	9.03093e-06	2.90482e-06	3.78153e-08	5.13819e-08	9.35317e-08	9.32768e-07	1.54349e-05	1.0424e-06	1.68216e-07	1.21439e-07	3.89927e-07	4.73634e-07	4.32683e-07	1.55721e-06	1.44217e-07
QAT	Qatar	4.39813e-08	1.34367e-08	9.72657e-08	5.42373e-09	3.42272e-08	3.79196e-09	3.26375e-07	9.87502e-09	6.71709e-09	2.23706e-06	2.31027e-07	1.97424e-08	8.3468e-09	2.32528e-07	2.48713e-07	8.33578e-09	9.30302e-10	2.75106e-07	3.75426e-09	8.43953e-09	9.05396e-09	1.55613e-08	2.21376e-08	9.34721e-09	2.49046e-08	8.43906e-07	3.46637e-09	2.30512e-08	3.53832e-08	1.98095e-08	8.07637e-09	4.71173e-08	1.67934e-08	1.16006e-06	6.55345e-09	4.86903e-09	5.33403e-09	5.82294e-09	2.07727e-07	3.0038e-05	2.96156e-07	1.11082e-08	4.22308e-08	4.39545e-08	3.4757e-08	3.46034e-08	1.3846e-07	1.4469e-08
KOR	South Korea	5.64324e-07	8.91082e-08	1.31923e-06	2.26573e-08	3.76029e-07	1.69613e-08	3.65093e-06	4.08172e-08	4.6808e-08	1.86701e-05	2.66775e-06	1.80751e-07	4.34625e-08	3.70497e-07	3.02123e-06	5.50008e-08	2.31362e-09	2.96141e-06	2.04514e-08	3.90799e-08	4.2405e-08	5.78514e-08	2.04235e-07	6.56859e-08	1.09145e-07	1.28979e-05	1.19824e-08	1.66465e-07	4.05921e-07	7.56386e-08	2.15743e-08	6.0509e-07	1.20734e-07	1.53111e-05	2.15201e-08	4.69374e-08	1.70031e-08	2.52633e-08	2.84022e-06	0.000372182	2.46727e-06	7.85328e-08	6.09719e-07	4.47478e-07	4.36172e-07	2.99516e-07	1.55394e-06	1.03312e-07
MDA	Moldova	4.52088e-07	3.22034e-07	4.03527e-07	2.47326e-07	4.24127e-07	2.29741e-07	1.36924e-06	3.25273e-07	2.48647e-07	3.41663e-06	1.0416e-06	3.26498e-07	2.54264e-07	2.59441e-07	4.33618e-07	2.32256e-07	5.68485e-08	7.42101e-07	1.97829e-07	2.89482e-07	2.94134e-07	3.74915e-07	3.94023e-07	2.95142e-07	3.90609e-07	1.54907e-06	2.34556e-07	2.55666e-07	4.97979e-07	5.1801e-07	4.3644e-07	2.90174e-07	2.97108e-07	1.05635e-06	2.82413e-07	2.50258e-07	2.71521e-07	2.8164e-07	8.48443e-07	6.72138e-06	1.01025e-06	3.04271e-07	2.77355e-07	3.91087e-07	3.21082e-07	2.91586e-07	6.87086e-07	2.21458e-07
ROU	Romania	6.92527e-08	2.92234e-07	1.31298e-06	4.0172e-08	1.29414e-07	2.19649e-08	8.79313e-07	8.28696e-08	3.98185e-08	1.85902e-06	8.93181e-06	2.07902e-07	3.96267e-08	1.27442e-07	1.76206e-07	3.02785e-08	6.15713e-09	3.55696e-06	2.64294e-08	6.17031e-08	4.10877e-08	6.61206e-08	6.87429e-08	4.02246e-07	5.9395e-08	2.27084e-06	2.45247e-08	3.76634e-08	4.64562e-06	1.17631e-07	5.79927e-08	2.73253e-07	1.10413e-07	2.79207e-06	4.7411e-08	3.91407e-08	3.30606e-08	3.67655e-08	5.04806e-07	1.34578e-05	8.4125e-07	7.96797e-08	8.32968e-08	1.33247e-06	1.8934e-07	3.12754e-07	2.97904e-06	6.30571e-08
RUS	Russia	7.38339e-06	3.6621e-06	2.94765e-05	3.93963e-07	2.92867e-06	1.49927e-07	2.15718e-05	1.42905e-05	3.89369e-07	4.47315e-05	0.000115937	6.52695e-05	4.43453e-07	1.5644e-06	5.25512e-06	3.59725e-07	2.81945e-07	8.20628e-05	1.75608e-07	5.3236e-07	3.59458e-06	4.19818e-07	1.16415e-06	3.23296e-06	7.5109e-07	7.34614e-05	2.1091e-06	5.2485e-07	3.60151e-05	1.15054e-06	2.71224e-07	1.17918e-06	1.5486e-06	0.000126881	3.02757e-07	2.3737e-07	2.28078e-07	2.5958e-07	1.26562e-05	0.00252906	1.50662e-05	7.35008e-07	2.05075e-06	1.8144e-05	6.10721e-06	1.04842e-05	0.000234198	1.08194e-06
RWA	Rwanda	2.70857e-07	4.6614e-07	3.87291e-07	1.39425e-07	3.23854e-07	1.02011e-07	1.0342e-06	2.14503e-07	2.02756e-07	3.30569e-06	1.22444e-06	2.54618e-07	1.22773e-07	1.79742e-07	3.38288e-07	1.19614e-07	4.12981e-08	3.3648e-06	9.67033e-08	2.06865e-07	2.04158e-07	4.61733e-07	2.41275e-07	1.83405e-07	1.96444e-07	1.56345e-06	1.0802e-07	1.40228e-07	2.86176e-07	6.27169e-07	3.03342e-07	2.06021e-07	1.95689e-07	1.29836e-06	2.07202e-07	1.21247e-07	1.66861e-07	1.76659e-07	6.77875e-07	9.36121e-06	1.20147e-06	2.27489e-07	1.78466e-07	2.68742e-07	1.97178e-07	1.94073e-07	1.01281e-06	1.38591e-07
WSM	Samoa	2.55933e-07	3.67129e-07	2.17178e-07	1.43273e-07	2.5044e-07	9.93289e-08	7.85422e-07	1.90077e-07	1.63174e-07	1.96336e-05	3.80683e-07	2.20497e-07	1.23987e-07	1.52349e-07	2.9152e-07	1.1792e-07	3.21048e-08	4.28749e-07	9.46241e-08	1.68533e-07	1.79937e-07	3.73589e-07	2.12946e-07	1.56302e-07	1.97656e-07	8.03607e-07	1.10195e-07	1.29723e-07	1.88635e-07	5.31583e-07	2.55442e-07	1.76694e-07	1.58063e-07	7.21645e-07	1.68578e-07	1.16518e-07	1.45401e-07	1.5551e-07	4.33042e-07	4.3793e-06	4.52759e-07	1.76011e-07	1.4966e-07	1.72609e-07	1.72638e-07	1.45489e-07	3.29693e-07	1.14085e-07
SMR	San Marino	0	0	0	0	0	0	0	0	0	0	0	0	0	0	0	0	0	0	0	0	0	0	0	0	0	0	0	0	0	0	0	0	0	0	0	0	0	0	0	0	0	0	0	0	0	0	0	0
STP	Sao Tome and Principe	6.2763e-07	6.21502e-07	5.05912e-07	3.27623e-07	7.48131e-06	2.52056e-07	1.84429e-06	4.4281e-07	4.0059e-07	3.38149e-06	1.0129e-06	5.05035e-07	3.09461e-07	3.7247e-07	5.8105e-07	2.92646e-07	6.41504e-08	1.40573e-06	2.37101e-07	3.92346e-07	4.30657e-07	7.7994e-07	5.06462e-07	3.60058e-07	4.9082e-07	1.91804e-06	2.77471e-07	3.14596e-07	4.36321e-07	1.03303e-06	5.67192e-07	4.13258e-07	3.77823e-07	1.84102e-06	4.02146e-07	2.91796e-07	3.54649e-07	3.5709e-07	1.05753e-06	8.76975e-06	1.08536e-06	4.0803e-07	3.62851e-07	4.35303e-07	4.12339e-07	3.65594e-07	8.09416e-07	2.80772e-07
SAU	Saudi Arabia	9.527e-08	1.48234e-07	1.0578e-06	2.52706e-08	2.43327e-07	8.95579e-09	1.90104e-06	3.62924e-08	2.42718e-08	2.04858e-05	3.19274e-06	1.18253e-07	3.88215e-08	1.48825e-07	6.30169e-07	3.10572e-08	1.07278e-09	3.44792e-06	9.20677e-09	6.80413e-08	2.47712e-08	2.68876e-08	1.07522e-07	6.87489e-08	2.27551e-07	1.74313e-05	6.16413e-09	9.29198e-08	3.27652e-07	5.49086e-08	1.6299e-08	1.31695e-07	1.22895e-07	6.51091e-06	1.89631e-08	1.4779e-08	1.69507e-08	1.24877e-08	1.37351e-06	7.14408e-05	2.57911e-06	5.47788e-08	1.75652e-07	3.10227e-07	2.09074e-07	3.63928e-07	1.27567e-06	6.14312e-08
SEN	Senegal	6.28414e-08	1.11301e-07	5.28881e-07	3.63261e-08	2.04421e-07	1.96474e-08	4.34096e-07	5.62721e-08	4.8567e-08	1.13865e-06	1.64746e-06	7.83047e-08	2.57859e-08	7.48838e-08	1.1317e-07	3.20987e-08	5.7625e-09	1.11998e-05	1.8202e-08	1.11962e-06	4.57603e-08	7.92648e-08	5.84225e-08	7.22062e-08	4.94628e-08	1.65926e-06	2.07627e-08	3.48031e-08	2.22203e-07	1.04385e-06	5.36951e-08	6.81584e-08	1.54524e-06	1.4118e-06	4.39906e-07	2.51011e-08	6.39778e-08	1.91828e-07	3.04573e-07	1.4837e-05	3.7522e-07	9.74799e-07	6.86931e-08	2.94984e-07	1.29189e-07	1.51721e-07	8.71846e-07	1.63956e-06
SRB	Serbia	5.69926e-08	8.74999e-08	1.5133e-07	2.92801e-08	8.06295e-08	2.05169e-08	4.7004e-07	3.4265e-08	4.06997e-08	3.64745e-06	4.03172e-07	5.33705e-08	2.82412e-08	4.34568e-08	7.86931e-08	2.58606e-08	8.97462e-09	3.70166e-07	1.6325e-08	4.36759e-08	3.89522e-08	8.5483e-08	5.99445e-08	4.24229e-08	4.16688e-08	7.34959e-07	1.96073e-08	3.17744e-08	6.71647e-08	1.3617e-07	5.71206e-08	4.50502e-08	4.93211e-08	6.96159e-07	4.1092e-08	2.2606e-08	3.33822e-08	4.00658e-08	3.83929e-07	2.77014e-06	1.23182e-06	5.24746e-08	4.69189e-08	6.82567e-08	5.04999e-08	4.45226e-08	2.54549e-07	2.61012e-08
SYC	Seychelles	6.52261e-08	9.36751e-08	6.83178e-08	3.28074e-08	6.88386e-08	2.34587e-08	1.93983e-07	5.12109e-08	4.07378e-08	3.56015e-07	3.06244e-07	5.74272e-08	2.85011e-08	4.11064e-08	7.4406e-08	2.78372e-08	7.35588e-09	1.89489e-07	2.13089e-08	6.48884e-08	4.73913e-08	1.00924e-07	5.64583e-08	4.02746e-08	5.10423e-08	2.48152e-07	2.46975e-08	3.23275e-08	5.27742e-08	1.4593e-07	7.14979e-08	4.64919e-08	4.18445e-08	1.99468e-07	4.57431e-08	2.75767e-08	3.78437e-08	3.79993e-08	1.12624e-07	1.31658e-06	1.2817e-07	5.01066e-08	3.69482e-08	5.32643e-08	4.38077e-08	4.6271e-08	1.13919e-07	3.09973e-08
SLE	Sierra Leone	5.82352e-07	9.04877e-07	6.90449e-07	2.79696e-07	6.90208e-07	1.97406e-07	1.62438e-06	4.58644e-07	4.16962e-07	2.57095e-06	2.2344e-06	5.46564e-07	2.33163e-07	3.4373e-07	6.90603e-07	6.81449e-07	9.79543e-08	4.44796e-06	1.84997e-07	4.2134e-07	4.27363e-07	9.78211e-07	4.6028e-07	3.46616e-07	4.21405e-07	2.18746e-06	2.06214e-07	2.82826e-07	5.1894e-07	1.33047e-06	6.25409e-07	4.30948e-07	4.65875e-07	7.68056e-06	4.32329e-07	2.42279e-07	3.3127e-07	3.91001e-07	9.44033e-07	1.12212e-05	9.51352e-07	4.67037e-07	3.28368e-07	5.3317e-07	3.87045e-07	3.81052e-07	2.11044e-06	2.67169e-07
SGP	Singapore	5.14536e-07	3.31126e-08	2.41855e-07	1.38795e-08	2.79373e-07	9.40976e-09	8.1223e-07	3.14609e-08	2.32106e-08	1.70751e-05	1.05179e-06	1.32624e-07	1.89009e-08	2.56282e-07	3.66394e-06	1.88257e-08	2.45629e-09	1.24441e-06	8.84501e-09	3.51042e-08	3.5218e-08	1.16612e-07	3.94982e-08	3.44774e-08	6.28486e-08	3.30443e-06	9.84104e-09	4.37984e-06	1.44141e-07	8.33524e-08	2.09985e-08	1.84748e-06	5.36042e-08	4.44916e-06	1.64499e-08	1.34102e-08	1.4793e-08	2.19186e-08	4.42884e-07	7.03532e-05	4.93617e-07	8.80834e-08	8.34159e-08	1.56074e-07	8.81059e-08	1.87212e-07	7.59169e-07	5.37652e-08
SVK	Slovakia	6.37477e-08	7.71113e-08	2.19612e-07	2.50034e-08	1.69901e-07	1.54176e-08	5.12303e-07	7.0998e-08	2.88328e-08	1.01187e-06	9.68506e-06	7.30151e-08	1.33528e-07	4.91405e-08	7.7713e-08	1.99908e-08	4.58031e-09	1.52466e-06	1.50563e-08	3.46003e-08	3.1448e-08	6.53858e-08	4.46759e-08	2.49073e-07	3.97853e-08	1.164e-06	3.15107e-08	2.54634e-08	9.36508e-07	1.03723e-07	4.38068e-08	3.54221e-08	4.85154e-08	1.12152e-06	3.11785e-08	1.85909e-08	2.46103e-08	3.61995e-08	2.54014e-07	5.50823e-06	4.59842e-07	6.16186e-08	5.33588e-08	1.08153e-06	9.43989e-08	1.22512e-07	2.39848e-05	3.13302e-08
SVN	Slovenia	6.7215e-08	3.13359e-07	3.02121e-07	2.0934e-08	6.64451e-08	1.43435e-08	4.99558e-07	4.10837e-08	2.19983e-08	1.07226e-06	7.26172e-06	7.78235e-08	2.30381e-08	4.50985e-08	6.80567e-08	1.73577e-08	3.80183e-09	1.33904e-06	1.25146e-08	2.73155e-08	2.49025e-08	3.98533e-08	3.8785e-08	4.68956e-06	3.60657e-08	1.50702e-06	1.60703e-08	2.15529e-08	5.60034e-07	6.7481e-08	3.23665e-08	2.85038e-08	4.38353e-08	1.27932e-06	2.41531e-08	1.59964e-08	2.20306e-08	2.1752e-08	2.83957e-07	5.65101e-06	3.32362e-07	3.29676e-08	4.8781e-08	1.14457e-05	6.96557e-08	1.20111e-07	2.19574e-06	2.96688e-08
SOM	Somalia	1.4765e-07	1.77218e-07	1.78156e-07	8.56847e-08	1.62359e-07	7.57461e-08	5.94468e-07	1.20068e-07	9.27756e-08	1.6935e-06	4.1638e-07	1.29568e-07	8.37964e-08	1.0812e-07	1.7372e-07	7.73173e-08	2.01049e-08	3.14067e-07	6.51334e-08	1.0881e-07	1.15627e-07	2.08163e-07	1.36802e-07	1.00765e-07	1.22778e-07	7.54157e-07	6.66915e-08	7.91232e-08	1.43588e-07	2.89696e-07	1.55174e-07	1.09091e-07	1.03844e-07	5.1928e-07	1.077e-07	8.29731e-08	9.34649e-08	9.44557e-08	3.37299e-07	3.62427e-06	6.2836e-07	1.0972e-07	9.71047e-08	1.33783e-07	1.1468e-07	3.0872e-07	2.5832e-07	8.14277e-08
ZAF	South Africa	2.05806e-07	2.35385e-07	1.75491e-06	7.95043e-08	4.3782e-05	4.4526e-08	6.52059e-06	1.41659e-07	1.21726e-07	2.53643e-05	1.42508e-05	3.62141e-07	1.03112e-07	1.03279e-06	9.5384e-07	1.04861e-07	1.02735e-08	1.86992e-05	4.42674e-08	3.03993e-07	2.18404e-07	1.16523e-07	2.20806e-07	3.3361e-07	9.16042e-05	1.96497e-05	6.02382e-08	1.78119e-07	1.2951e-06	4.12064e-07	2.37176e-07	2.56302e-07	1.36745e-06	2.18412e-05	4.21804e-07	7.8258e-08	7.52576e-08	1.37055e-07	3.01251e-06	0.000134274	4.45783e-06	1.5593e-06	3.20426e-07	1.70089e-06	4.73721e-07	1.02133e-06	7.23745e-06	1.54278e-06
SDS	South Sudan	0	0	0	0	0	0	0	0	0	0	0	0	0	0	0	0	0	0	0	0	0	0	0	0	0	0	0	0	0	0	0	0	0	0	0	0	0	0	0	0	0	0	0	0	0	0	0	0
ESP	Spain	3.6424e-07	2.18433e-06	6.6209e-05	8.34751e-06	8.59169e-06	6.32793e-08	4.67454e-05	6.05263e-07	4.52493e-07	3.76793e-05	0.000109517	1.3536e-06	1.65122e-07	2.6082e-06	3.33046e-06	2.67538e-07	1.0911e-08	0.00013498	7.50979e-08	6.48091e-07	2.16976e-07	1.28174e-07	2.994e-06	2.98338e-06	5.07323e-07	9.44413e-05	6.99302e-08	2.65476e-07	1.09762e-05	1.32767e-06	1.02284e-07	4.59489e-07	1.80132e-06	7.8616e-05	9.97074e-07	4.7526e-07	9.11573e-08	1.45438e-07	4.13822e-05	0.000294284	4.28416e-05	6.61049e-07	6.35919e-06	1.57394e-05	4.62265e-05	8.06512e-06	6.94666e-05	1.79477e-06
LKA	Sri Lanka	2.92826e-07	6.08814e-07	6.11617e-06	1.65607e-07	1.20655e-06	6.23585e-08	3.64239e-05	2.55307e-07	1.83395e-07	2.09164e-05	4.3835e-05	1.3104e-06	1.21603e-07	6.97956e-07	1.80794e-06	4.00274e-07	1.24984e-08	5.28441e-05	1.50317e-07	1.58222e-07	1.26038e-07	1.5335e-07	9.5128e-06	7.1538e-07	8.31831e-07	3.81267e-05	4.46072e-08	2.43504e-07	4.95616e-06	3.53486e-07	1.01342e-07	3.78987e-07	7.52466e-07	0.000127006	1.89386e-07	6.6229e-08	6.34578e-08	8.23283e-08	3.83917e-05	0.000322048	7.35464e-05	2.38399e-07	2.62671e-06	3.55127e-06	1.55153e-06	4.20007e-06	2.132e-05	3.11707e-07
SUD	Sudan	0	0	0	0	0	0	0	0	0	0	0	0	0	0	0	0	0	0	0	0	0	0	0	0	0	0	0	0	0	0	0	0	0	0	0	0	0	0	0	0	0	0	0	0	0	0	0	0
SUR	Suriname	4.85734e-07	6.79678e-07	1.33633e-06	2.54929e-07	8.43534e-07	1.78331e-07	2.56275e-06	3.97819e-07	4.33469e-07	7.70214e-06	5.95877e-06	6.36668e-07	2.1397e-07	4.74168e-07	6.61548e-07	6.27367e-07	7.01757e-08	1.7663e-05	1.64936e-07	3.85128e-07	3.64268e-07	8.09415e-07	4.3654e-07	3.78788e-07	3.84178e-07	6.24967e-06	1.832e-07	2.54254e-07	8.47189e-07	1.18422e-06	5.19812e-07	3.83314e-07	5.20592e-07	1.03691e-05	3.85062e-07	2.125e-07	2.84178e-07	2.95893e-07	1.66893e-06	0.000132043	2.60515e-06	4.13211e-07	4.11954e-07	8.46547e-07	7.01803e-07	5.92712e-07	3.74079e-06	3.0076e-07
SWZ	Swaziland	2.54137e-07	5.92757e-08	5.63593e-08	2.13521e-08	2.18463e-07	1.55482e-08	1.3833e-07	3.38356e-08	3.27209e-08	5.69899e-07	1.73721e-07	3.9786e-08	1.88398e-08	2.81429e-08	1.29943e-07	2.05253e-08	5.92973e-09	2.82913e-07	1.46696e-08	5.42848e-08	3.1534e-08	7.37706e-08	3.60045e-08	2.73826e-08	3.10191e-08	2.56365e-07	1.65039e-08	2.16172e-08	4.20775e-08	1.02909e-07	6.32544e-08	3.37894e-08	3.53368e-08	3.89407e-07	3.14642e-08	1.86357e-08	2.48915e-08	2.87323e-08	8.62338e-08	1.79165e-06	1.05404e-07	8.47969e-08	2.84829e-08	4.18507e-08	4.51568e-08	3.04031e-08	1.37629e-07	2.10295e-08
SWE	Sweden	5.37769e-08	9.06644e-08	8.7484e-07	3.12559e-08	2.25371e-07	1.66116e-08	2.02714e-06	5.14775e-08	3.37727e-08	5.20406e-06	4.91537e-06	1.20696e-07	2.79856e-08	1.97744e-07	2.37149e-07	3.72407e-08	3.21355e-09	5.50891e-06	1.65587e-08	3.89925e-08	3.39841e-08	3.57515e-08	1.04705e-07	1.51426e-07	9.11463e-08	6.47292e-06	1.76693e-08	5.19073e-08	5.85297e-07	8.64902e-08	2.91249e-08	5.83129e-08	1.00223e-07	5.91571e-06	3.09387e-08	2.38426e-08	2.08276e-08	3.10409e-08	1.1458e-06	3.70137e-05	1.07827e-06	5.50073e-08	1.41463e-07	7.27207e-07	1.97727e-07	5.3747e-07	2.74318e-06	6.10124e-08
CHE	Switzerland	2.71807e-08	4.49956e-08	3.59575e-07	1.47492e-08	6.28106e-08	4.52047e-09	6.60044e-07	4.78485e-08	1.57542e-08	1.27999e-06	3.16805e-06	8.65428e-08	1.3067e-08	8.43298e-08	1.20543e-07	1.23998e-08	3.268e-10	1.35247e-06	4.15776e-09	1.4021e-08	1.37832e-08	1.53925e-08	3.56216e-08	6.72331e-08	3.24627e-08	2.72024e-06	6.0092e-09	1.91756e-08	2.50838e-07	3.5488e-08	1.1297e-08	3.17211e-08	3.64149e-08	2.13787e-06	9.20884e-09	9.77367e-09	6.7578e-09	1.05899e-08	3.66297e-07	1.11828e-05	4.91671e-07	2.01111e-08	6.42209e-08	3.43633e-07	6.23387e-08	1.07321e-07	9.99797e-07	3.09027e-08
SYR	Syria	7.66221e-08	3.68763e-07	2.07572e-05	4.02374e-08	2.72466e-07	1.99406e-08	2.8583e-06	7.69667e-07	5.29279e-08	3.86533e-06	4.85847e-06	3.62021e-07	3.33429e-08	3.74732e-07	2.09819e-07	3.4934e-08	6.78987e-09	5.91086e-06	1.76483e-08	7.97347e-08	4.41564e-08	8.08015e-08	1.07909e-06	1.63032e-07	7.19439e-08	2.06353e-05	1.9876e-08	5.11489e-08	4.33769e-06	1.74106e-07	5.01648e-08	7.77524e-08	1.146e-07	8.96101e-06	4.70394e-08	2.44681e-08	3.84862e-08	3.76411e-08	3.35075e-06	1.55279e-05	1.04796e-05	9.16653e-08	3.05667e-07	9.20701e-07	2.18889e-07	6.05095e-06	2.0297e-06	1.3912e-07
TWN	Taiwan	1.26234e-07	5.78629e-08	5.82995e-07	2.45373e-08	1.82631e-07	2.08111e-08	2.82408e-06	6.06332e-08	6.79829e-08	1.34359e-05	2.33528e-06	7.27723e-08	1.48553e-07	3.49476e-07	2.155e-06	5.45673e-08	1.91866e-09	1.49437e-06	5.29692e-08	9.43991e-08	1.21879e-07	1.00621e-07	8.44339e-08	6.47038e-08	1.27427e-07	1.01184e-05	1.94913e-07	2.4551e-07	4.18918e-07	3.37745e-07	2.54705e-08	1.20909e-06	9.77186e-08	1.38605e-05	2.48864e-08	2.57778e-08	2.05332e-08	2.35714e-08	2.48289e-06	6.25818e-05	2.03881e-06	6.26574e-08	7.1039e-07	3.02081e-07	3.01124e-07	3.96921e-07	1.13197e-06	1.60383e-07
TJK	Tajikistan	3.84354e-08	5.38246e-08	1.27235e-06	1.70277e-08	3.77295e-08	1.27977e-08	1.12973e-07	3.25816e-08	2.28146e-08	3.17955e-07	3.65593e-07	1.01161e-07	1.50178e-08	2.14065e-08	4.28212e-08	1.49868e-08	5.17521e-09	1.75029e-07	1.19715e-08	2.3769e-08	2.51273e-08	5.09871e-08	2.86961e-08	2.44079e-08	2.50703e-08	3.44641e-07	1.40516e-08	1.67949e-08	2.10046e-07	7.12758e-08	3.71751e-08	2.44966e-08	2.28291e-08	1.92871e-07	2.52299e-08	1.47485e-08	2.03316e-08	2.08726e-08	7.28891e-08	2.67107e-06	1.14081e-07	2.56969e-08	2.04869e-08	1.08952e-07	2.55627e-08	2.38413e-08	5.13302e-07	1.66434e-08
THA	Thailand	4.2859e-06	1.72472e-06	6.49071e-06	9.82411e-07	4.25968e-06	7.74235e-07	1.9376e-05	1.57767e-06	1.26964e-06	0.000388531	4.24008e-05	2.72833e-06	1.02666e-06	6.27468e-06	2.27613e-05	1.10265e-06	1.82358e-07	5.06706e-05	7.21744e-07	1.87625e-06	1.34134e-06	2.64022e-06	2.05562e-06	1.50628e-06	1.9157e-06	6.18748e-05	8.78263e-07	4.70329e-06	4.62476e-06	3.22968e-06	1.98576e-06	2.35657e-05	1.75647e-06	0.00019252	1.56202e-06	8.72732e-07	1.08055e-06	1.07882e-06	1.33844e-05	0.00184671	1.48451e-05	2.20899e-06	2.64141e-06	4.78772e-06	3.03902e-06	4.91763e-06	3.69907e-05	2.2334e-06
MKD	TFYR Macedonia	1.13542e-07	6.16507e-06	2.54859e-06	5.366e-08	1.44245e-07	3.78147e-08	4.92371e-07	9.72433e-08	7.01507e-08	1.254e-06	1.75689e-06	1.28402e-07	4.63174e-08	7.61453e-08	1.2986e-07	4.35063e-08	1.32056e-08	1.8487e-06	3.39395e-08	7.73346e-08	7.89855e-08	1.62545e-07	9.18115e-08	3.77171e-06	8.0205e-08	1.00516e-06	4.28638e-08	5.60215e-08	7.37545e-06	2.36983e-07	1.0682e-07	1.39148e-07	8.52561e-08	1.10626e-06	7.39552e-08	4.49576e-08	5.68669e-08	6.96529e-08	2.74201e-07	4.8673e-06	3.14389e-07	8.58065e-08	7.53606e-08	8.1648e-06	1.15051e-07	1.8477e-07	1.05385e-06	5.75823e-08
TGO	Togo	1.42715e-07	2.64804e-07	3.5375e-07	7.23944e-08	2.35745e-07	5.19212e-08	6.02542e-07	1.1502e-07	1.04841e-07	9.29293e-07	1.44848e-06	1.36328e-07	5.9679e-08	1.07405e-07	2.60616e-07	7.00683e-08	1.91611e-08	3.07784e-06	4.48654e-08	1.0224e-05	1.98851e-07	2.34707e-07	1.21378e-07	1.08402e-07	2.32581e-07	1.85541e-06	6.35483e-08	7.5064e-08	2.35006e-07	8.2876e-06	1.4438e-07	1.39755e-07	2.19697e-07	2.85438e-06	9.97353e-08	5.62875e-08	2.75468e-07	1.50336e-07	3.46864e-07	5.30173e-06	2.28586e-06	1.17056e-06	1.92487e-07	2.49143e-07	1.68965e-07	1.28048e-07	6.16714e-07	3.31559e-07
TTO	Trinidad and Tobago	1.90401e-08	1.93027e-08	6.97922e-08	9.40699e-09	3.35221e-08	3.21282e-07	2.68323e-07	1.50749e-08	1.92085e-07	6.8995e-07	1.82618e-07	2.05356e-08	6.40953e-08	3.92874e-08	3.31915e-08	1.46597e-06	2.18849e-09	2.48714e-07	7.59857e-08	1.28009e-08	4.41034e-08	2.60267e-08	4.37936e-08	1.30168e-08	1.44286e-08	3.44172e-06	9.95397e-08	1.32341e-08	2.97483e-08	3.76353e-08	1.78038e-08	1.72847e-08	2.071e-08	4.37796e-06	1.20984e-08	1.01309e-07	9.56721e-09	1.21796e-08	2.23799e-07	3.03442e-06	1.96743e-06	1.62281e-08	1.91487e-07	3.1608e-08	1.89538e-07	2.16267e-08	9.79572e-08	1.12391e-08
TUN	Tunisia	7.09078e-08	2.54002e-07	2.00215e-05	8.04171e-08	2.57285e-07	2.32182e-08	1.85084e-06	9.75738e-08	5.13531e-08	2.35701e-06	1.31451e-05	1.37302e-07	2.92488e-08	1.67397e-06	2.50247e-07	3.29438e-08	7.0504e-09	1.91733e-05	1.7349e-08	5.77217e-07	5.01565e-08	8.71096e-08	7.97996e-08	2.30137e-07	6.83189e-08	6.82743e-06	2.09113e-08	4.22746e-08	7.40945e-07	8.79068e-07	5.27206e-08	6.90659e-08	5.62654e-07	1.52986e-05	5.16612e-08	2.70384e-08	3.36188e-08	8.62148e-08	7.62005e-07	1.48577e-05	8.68923e-07	1.67424e-07	1.2903e-07	1.37628e-06	4.6893e-07	1.62658e-06	6.23714e-06	1.47423e-06
TUR	Turkey	5.93543e-07	3.07677e-06	9.73228e-06	6.13005e-08	5.67057e-07	2.38847e-08	6.06633e-06	9.59264e-07	8.53124e-08	1.55771e-05	3.65009e-05	1.2104e-05	8.86118e-08	6.20368e-07	1.01306e-06	1.83554e-07	5.17835e-09	2.4147e-05	2.11196e-08	1.03941e-07	7.10792e-08	6.28022e-08	1.65034e-07	1.53632e-06	1.48971e-07	1.81456e-05	1.05533e-07	1.0935e-07	1.14812e-05	2.16337e-07	4.5928e-08	1.24511e-07	4.61862e-07	3.23109e-05	7.54271e-08	3.85176e-08	2.7676e-08	4.8779e-08	2.88885e-06	6.83317e-05	2.31495e-06	2.04167e-07	3.51646e-07	3.21681e-06	5.58804e-07	6.45959e-07	1.49809e-05	2.09999e-07
TKM	Turkmenistan	4.43412e-06	1.04338e-07	3.25775e-07	1.65877e-08	4.72931e-08	1.11864e-08	2.02995e-07	1.93868e-07	2.41781e-08	3.81458e-07	8.46011e-07	1.0685e-06	1.49005e-08	3.2156e-08	7.00547e-08	1.41511e-08	4.06695e-09	4.18423e-07	1.01817e-08	2.4635e-08	8.43608e-08	5.61672e-08	2.91614e-08	4.82529e-08	2.40395e-08	5.65104e-07	1.86799e-08	1.86065e-08	4.9666e-07	8.60731e-08	3.17892e-08	2.96476e-08	3.39741e-08	7.20513e-07	2.36027e-08	1.32055e-08	1.76309e-08	2.12247e-08	2.59693e-07	2.1229e-05	1.74263e-07	2.74559e-08	3.3603e-08	1.31395e-07	5.95872e-08	6.52862e-08	1.00077e-06	1.90716e-08
USR	Former USSR	0	0	0	0	0	0	0	0	0	0	0	0	0	0	0	0	0	0	0	0	0	0	0	0	0	0	0	0	0	0	0	0	0	0	0	0	0	0	0	0	0	0	0	0	0	0	0	0
UGA	Uganda	4.64937e-07	7.15073e-07	2.60644e-06	4.22006e-07	1.16028e-06	1.56678e-07	2.94155e-06	4.56241e-07	4.02979e-07	1.27766e-05	1.48792e-05	6.64505e-07	2.04752e-07	5.16221e-07	7.35364e-07	2.52963e-07	5.45045e-08	4.55836e-05	1.3401e-07	3.35866e-07	3.10083e-07	6.81355e-07	3.95223e-07	5.3533e-07	3.40309e-07	8.81313e-06	1.49046e-07	1.21921e-06	1.52072e-06	1.0756e-06	2.21689e-06	3.77737e-07	4.54831e-07	1.09069e-05	3.41438e-07	1.97857e-07	2.22805e-07	2.69436e-07	1.83525e-06	7.90927e-05	2.51467e-06	1.24839e-05	5.269e-07	1.89508e-06	1.23819e-06	2.30203e-06	1.51779e-05	4.28533e-07
UKR	Ukraine	2.89581e-07	5.26373e-07	2.67599e-06	9.76517e-08	3.04974e-07	6.23258e-08	1.56569e-06	9.49038e-07	1.13482e-07	2.67111e-06	1.01944e-05	3.83425e-06	8.82588e-08	1.69006e-07	3.56067e-07	8.45181e-08	3.01849e-08	4.34009e-06	5.55888e-08	1.38701e-07	1.26888e-07	2.28286e-07	1.65453e-07	2.93178e-07	1.35023e-07	4.97271e-06	7.0924e-08	9.90778e-08	1.0458e-05	3.42126e-07	1.50736e-07	1.71094e-07	2.52627e-07	6.20132e-06	1.32971e-07	7.19911e-08	9.27815e-08	1.15733e-07	1.0852e-06	4.14939e-05	1.60318e-06	1.54369e-07	2.98806e-07	1.21905e-06	6.9452e-07	1.08347e-06	1.35564e-05	1.11507e-07
ARE	UAE	6.72771e-08	1.71246e-08	4.62756e-07	3.3236e-09	3.44764e-08	2.35217e-09	2.6047e-07	5.03149e-07	4.80768e-09	3.75076e-06	2.74204e-07	4.80174e-07	6.01744e-09	5.76869e-08	2.00099e-07	6.67338e-09	4.91267e-10	4.47123e-07	2.34502e-09	8.47416e-09	7.74021e-09	1.19314e-08	1.63729e-08	8.01649e-09	2.02232e-08	9.99787e-07	2.3362e-09	2.43487e-08	1.16412e-07	1.46014e-08	5.45253e-09	6.34343e-08	6.14978e-08	1.2055e-06	4.14359e-09	3.06443e-09	3.31277e-09	4.06877e-09	1.47846e-07	2.1194e-05	1.75228e-07	1.22209e-08	3.22124e-08	4.30299e-08	3.0287e-08	9.46209e-08	1.73389e-07	1.06889e-08
GBR	UK	4.74242e-07	6.49991e-07	6.53002e-06	2.58917e-07	2.1066e-06	2.68509e-07	8.23835e-06	5.87086e-07	4.60118e-07	6.04597e-05	2.58729e-05	1.45027e-06	2.27202e-07	2.77194e-06	2.18191e-06	1.04614e-06	2.65158e-08	5.76459e-05	1.46153e-07	3.59984e-07	1.16035e-06	4.00379e-07	5.0767e-07	7.79405e-07	9.23068e-07	3.43982e-05	1.73242e-07	6.61877e-07	3.34111e-06	8.74692e-07	2.53871e-07	4.94571e-07	9.4028e-07	5.41793e-05	2.5015e-07	3.53978e-07	1.49184e-07	2.10415e-07	5.58499e-06	0.000163716	6.78291e-06	5.05388e-07	8.24643e-07	3.74117e-06	1.50187e-06	6.14116e-06	1.8796e-05	6.92516e-07
TZA	Tanzania	1.42515e-06	1.74537e-06	2.83712e-05	4.85896e-07	3.946e-06	9.27353e-07	1.70737e-05	9.02433e-07	1.04785e-06	4.81486e-05	4.41333e-05	1.27342e-06	6.59338e-07	1.33168e-06	1.33046e-05	5.04506e-07	3.71604e-08	9.29973e-05	3.17436e-07	7.86673e-07	8.70939e-07	1.9143e-06	9.05869e-07	9.35167e-06	6.09175e-06	2.54668e-05	5.70385e-07	7.57432e-07	8.95439e-05	4.20018e-06	5.0134e-06	9.75107e-07	1.12045e-06	0.000252722	5.57335e-07	4.47004e-07	4.71042e-07	4.30613e-07	7.17734e-06	0.000377474	1.50926e-05	1.16104e-06	2.15963e-06	3.52264e-06	2.33736e-06	3.19115e-06	1.79291e-05	7.53544e-07
USA	USA	4.6302e-05	5.15191e-05	0.000611493	1.11547e-05	0.000248758	0.000132049	0.00272946	5.25163e-05	0.000168668	0.00691181	0.00182695	0.000134742	0.001053	0.000159648	0.000316151	0.000371632	8.53957e-07	0.00298777	0.000106388	2.0195e-05	0.000132701	1.37356e-05	0.000465036	4.69892e-05	5.99431e-05	0.0135817	1.73732e-05	5.69582e-05	0.000257779	4.92984e-05	7.91738e-06	9.6328e-05	6.67346e-05	0.088564	1.49766e-05	7.29293e-05	6.07919e-06	1.06901e-05	0.00253581	0.0692857	0.0136544	5.84222e-05	0.00183892	0.000271201	0.000190948	0.000189	0.00101805	4.18745e-05
URY	Uruguay	8.73566e-08	9.15813e-08	2.95577e-07	4.75436e-08	1.5246e-07	3.21594e-08	3.04586e-05	6.91743e-08	6.61341e-08	1.99272e-06	5.90502e-07	7.78546e-08	4.33629e-08	6.693e-08	1.28252e-07	4.30675e-08	1.16588e-08	1.1242e-06	3.06602e-08	6.18771e-08	6.42193e-08	1.39367e-07	3.71375e-07	6.24192e-08	7.29324e-08	0.0001013	3.556e-08	4.51298e-08	1.51937e-07	2.01372e-07	9.20193e-08	6.40672e-08	6.37575e-08	3.75975e-06	6.24017e-08	4.32995e-08	5.1087e-08	5.8144e-08	6.65529e-06	1.21948e-05	1.70305e-06	9.14709e-08	1.57127e-07	1.17366e-07	3.17293e-07	1.78062e-07	3.82928e-07	4.42736e-08
UZB	Uzbekistan	5.19626e-07	3.5515e-07	3.81914e-07	1.76703e-07	3.33937e-07	1.37635e-07	9.93037e-07	5.09402e-07	2.05128e-07	1.69392e-06	1.48207e-06	6.26743e-07	1.65922e-07	2.06423e-07	3.16099e-07	1.60287e-07	3.76026e-08	1.53755e-06	1.2892e-07	2.23448e-07	2.82375e-07	4.44081e-07	2.79779e-07	2.12199e-07	2.58185e-07	2.12361e-06	1.57394e-07	1.75965e-07	4.90301e-07	6.54692e-07	3.42639e-07	2.30381e-07	2.20597e-07	1.39169e-06	2.33546e-07	1.60574e-07	2.00011e-07	2.03897e-07	6.10575e-07	1.60862e-05	6.08061e-07	2.42068e-07	1.98984e-07	3.31925e-07	2.49274e-07	2.27903e-07	1.28127e-06	1.58309e-07
VUT	Vanuatu	1.39195e-07	1.92467e-07	1.16549e-07	6.96638e-08	1.38433e-07	5.19918e-08	3.80709e-07	1.00995e-07	9.20231e-08	1.47307e-06	2.14054e-07	1.16471e-07	6.21168e-08	7.98502e-08	1.5325e-07	5.97049e-08	1.77927e-08	3.44485e-07	4.82599e-08	9.67203e-08	9.90955e-08	2.094e-07	1.11774e-07	7.90985e-08	9.89919e-08	4.06385e-07	5.68424e-08	6.99459e-08	9.56831e-08	2.69293e-07	1.41233e-07	9.77066e-08	8.99509e-08	3.26436e-07	9.52583e-08	6.16738e-08	7.97302e-08	8.60261e-08	2.08862e-07	2.29099e-06	2.35772e-07	1.00663e-07	7.59138e-08	8.93143e-08	8.58221e-08	7.86378e-08	1.66805e-07	6.21211e-08
VEN	Venezuela	1.92178e-07	1.65841e-07	4.37434e-07	9.59352e-08	2.94894e-07	1.28764e-07	2.09022e-06	1.47692e-07	1.20618e-05	3.46469e-06	1.30543e-06	2.28656e-07	2.3461e-07	1.40631e-07	2.2845e-07	3.41327e-07	2.42595e-08	5.09527e-06	1.05842e-07	1.31953e-07	1.44638e-07	2.75923e-07	6.87509e-07	1.31719e-07	1.47305e-07	3.05922e-05	9.16916e-08	1.04261e-07	2.62026e-07	3.60749e-06	1.87502e-07	1.51602e-07	1.40491e-07	1.27701e-05	1.31863e-07	8.61874e-08	1.01412e-07	1.28986e-07	3.94175e-06	1.41386e-05	4.71451e-05	1.55133e-07	2.7521e-06	3.34554e-07	7.11542e-06	1.7575e-07	7.38794e-07	1.49102e-07
VNM	Viet Nam	6.00455e-07	8.13963e-07	2.47615e-05	2.90959e-07	7.82702e-06	1.8209e-07	1.15826e-05	4.38337e-07	5.33097e-07	0.000178727	2.18036e-05	6.93817e-07	3.42866e-07	9.79882e-07	3.36009e-06	3.52619e-07	5.22825e-08	2.68898e-05	2.08781e-07	4.23617e-07	3.92181e-07	7.28e-07	7.43164e-07	6.93524e-07	5.84186e-07	2.43937e-05	1.74606e-07	8.45863e-07	4.00252e-06	1.05466e-06	4.98644e-07	9.51772e-06	6.60736e-07	5.94549e-05	6.34385e-07	2.17626e-07	3.55558e-07	3.548e-07	9.47911e-06	0.00106547	2.17047e-05	1.97372e-06	1.08197e-06	3.44249e-06	7.28435e-06	1.36637e-06	2.51317e-05	4.6261e-07
YEM	Yemen	3.14189e-08	4.23699e-08	1.22753e-07	1.31115e-08	4.04904e-08	9.12334e-09	1.8705e-07	2.14318e-08	1.88898e-08	1.48946e-06	2.04636e-07	3.09741e-08	1.1777e-08	3.05575e-08	9.58976e-08	1.15714e-08	3.77571e-09	2.20033e-07	8.35052e-09	2.29992e-08	1.94734e-08	4.29067e-08	2.63091e-08	2.08601e-08	2.20172e-08	1.3473e-06	9.47677e-09	1.98259e-08	4.37187e-08	6.55757e-08	2.6847e-08	4.59387e-08	2.2318e-08	5.23598e-07	1.876e-08	1.10647e-08	1.72356e-08	1.78618e-08	1.15544e-07	2.11959e-05	1.72632e-07	2.36341e-08	2.39469e-08	1.0674e-07	3.05245e-08	3.25806e-08	1.16607e-07	1.57892e-08
ZMB	Zambia	6.8912e-07	1.12893e-06	1.37385e-06	3.48646e-07	1.96025e-05	2.43194e-07	3.17504e-06	5.22109e-07	5.27398e-07	1.33232e-05	7.28439e-06	6.89934e-07	2.89009e-07	5.68791e-07	1.10832e-06	2.84846e-07	7.24618e-08	1.15501e-05	2.23522e-07	9.54622e-07	5.2302e-07	1.18709e-06	5.36043e-07	4.78735e-07	1.05642e-05	6.78246e-06	2.60382e-07	3.72133e-07	9.58591e-07	1.7093e-06	2.50153e-06	5.54529e-07	2.70867e-06	6.64e-06	4.99167e-07	2.9476e-07	3.95179e-07	4.58711e-07	1.77906e-06	0.00011873	2.98654e-06	1.05439e-06	4.89117e-07	1.02278e-06	6.17696e-07	9.69691e-07	3.11955e-06	3.67571e-07
ZWE	Zimbabwe	1.58692e-06	1.43327e-06	2.90431e-06	1.21621e-06	1.35011e-06	1.1235e-06	9.95577e-06	1.18098e-06	1.09746e-06	7.70205e-05	8.60559e-06	1.07867e-06	1.3024e-06	1.35008e-06	1.89292e-06	1.20229e-06	1.76672e-07	7.89831e-06	9.64468e-07	1.33693e-06	1.44543e-06	1.1498e-06	1.61832e-06	1.35774e-06	1.40353e-06	1.56789e-05	1.13217e-06	9.9237e-07	1.55477e-06	1.48341e-06	1.31304e-06	1.24066e-06	1.37665e-06	1.47528e-05	1.23033e-06	1.21749e-06	1.25407e-06	1.15259e-06	8.5074e-06	5.38792e-05	2.63583e-05	1.17345e-06	1.50604e-06	1.9016e-06	1.46331e-06	1.49819e-06	5.34068e-06	1.13881e-06
ROW	Rest of World	0	0	0	0	0	0	0	0	0	0	0	0	0	0	0	0	0	0	0	0	0	0	0	0	0	0	0	0	0	0	0	0	0	0	0	0	0	0	0	0	0	0	0	0	0	0	0	0
[truncated: 144 more columns]
