# Supplementary material for: Resource footprints and their ecosystem consequences
Source: Sci Rep. 2017 Jan 23;7:40743. doi: 10.1038/srep40743 (PMC5256307; doi:10.1038/srep40743)
Supplement: Supplementary Dataset 3 [file srep40743-s4.xls]

## Sheet: CH4_ImpactFootprint
Unit: PDF		AFG	ALB	DZA	AND	AGO	ATG	ARG	ARM	ABW	AUS	AUT	AZE	BHS	BHR	BGD	BRB	BLR	BEL	BLZ	BEN	BMU	BTN	BOL	BIH	BWA	BRA	VGB	BRN	BGR	BFA	BDI	KHM	CMR	CAN	CPV	CYM	CAF	TCD	CHL	CHN	COL	COG	CRI	HRV	CUB	CYP	CZE	CIV
		Afghanistan	Albania	Algeria	Andorra	Angola	Antigua	Argentina	Armenia	Aruba	Australia	Austria	Azerbaijan	Bahamas	Bahrain	Bangladesh	Barbados	Belarus	Belgium	Belize	Benin	Bermuda	Bhutan	Bolivia	Bosnia and Herzegovina	Botswana	Brazil	British Virgin Islands	Brunei	Bulgaria	Burkina Faso	Burundi	Cambodia	Cameroon	Canada	Cape Verde	Cayman Islands	Central African Republic	Chad	Chile	China	Colombia	Congo	Costa Rica	Croatia	Cuba	Cyprus	Czech Republic	Cote dIvoire
AFG	Afghanistan	4.44446e-05	3.97427e-09	1.09156e-08	1.11825e-09	3.20244e-09	7.74218e-10	1.20986e-08	2.04407e-09	1.48685e-09	4.23637e-08	2.52749e-08	3.03066e-09	9.55942e-10	3.07943e-09	1.41412e-08	9.04181e-10	2.96727e-10	1.65279e-07	7.02007e-10	1.59447e-09	1.59905e-09	3.64967e-09	1.8438e-09	1.718e-09	1.69382e-09	3.20711e-08	8.19476e-10	1.21817e-09	4.50846e-09	5.01256e-09	2.25821e-09	1.79432e-09	1.79135e-09	3.58554e-08	1.58773e-09	9.09434e-10	1.25225e-09	1.43118e-09	8.226e-09	2.65042e-07	1.39914e-08	2.12764e-09	2.61554e-09	3.84369e-09	2.02369e-09	2.37982e-09	1.7516e-08	1.39833e-09
ALB	Albania	4.80114e-09	1.74766e-05	7.13928e-09	1.45663e-09	3.62572e-09	9.94074e-10	1.09948e-08	2.58082e-09	2.14032e-09	1.9577e-08	6.37089e-08	3.25001e-09	1.18921e-09	1.99223e-09	3.08003e-09	1.13339e-09	4.1014e-10	1.98595e-08	9.26376e-10	2.12511e-09	2.10896e-09	5.03146e-09	2.33224e-09	3.087e-09	2.00398e-09	2.3631e-08	1.08902e-09	1.42453e-09	1.14851e-08	7.18462e-09	2.875e-09	2.19201e-09	3.41234e-09	2.0421e-08	2.08299e-09	1.19764e-09	1.62076e-09	1.95375e-09	6.52775e-09	1.021e-07	7.78033e-09	2.3657e-09	2.10797e-09	9.35379e-09	3.07619e-09	4.83066e-09	4.21284e-08	1.48826e-09
DZA	Algeria	7.07837e-09	3.53135e-08	4.68665e-05	1.04065e-08	4.96088e-08	1.5503e-09	3.24191e-07	9.75678e-09	5.48162e-09	6.38795e-07	1.44843e-06	1.74764e-08	1.00981e-08	2.29921e-08	4.01832e-08	5.59226e-09	1.44673e-10	3.19324e-06	1.67462e-09	1.27529e-08	3.92729e-09	2.43019e-09	2.0243e-08	2.81502e-08	1.16845e-08	1.87409e-06	1.00649e-09	7.6188e-09	1.12091e-07	2.54504e-08	2.66083e-09	1.22643e-08	4.42644e-08	1.76734e-06	4.08173e-09	2.65984e-09	2.78407e-09	5.13682e-09	2.16646e-07	4.83031e-06	2.77526e-07	1.52545e-08	3.99632e-08	1.25143e-07	7.26889e-08	6.46464e-08	6.22841e-07	2.90571e-08
AND	Andorra	0	0	0	0	0	0	0	0	0	0	0	0	0	0	0	0	0	0	0	0	0	0	0	0	0	0	0	0	0	0	0	0	0	0	0	0	0	0	0	0	0	0	0	0	0	0	0	0
AGO	Angola	3.14755e-09	4.02959e-09	3.34974e-08	1.65945e-09	3.52407e-05	7.87411e-10	8.46908e-08	1.71771e-09	1.83497e-09	2.50328e-07	7.85883e-08	4.11682e-09	3.5999e-09	4.49428e-09	2.61359e-08	1.93399e-09	1.908e-10	1.49249e-07	8.28503e-10	2.02885e-09	1.67686e-09	2.60453e-09	1.07548e-08	2.33103e-09	2.67052e-09	3.35825e-07	6.04883e-10	2.8134e-09	1.15569e-08	4.86569e-09	1.4651e-09	7.43355e-09	4.43186e-09	4.40369e-07	1.35811e-09	9.66243e-10	8.74872e-10	1.18294e-09	4.51727e-07	2.2369e-05	8.01266e-08	2.44631e-09	1.10989e-08	1.10359e-08	1.52886e-08	7.36202e-09	4.8299e-08	3.3197e-09
ATG	Antigua	5.85916e-09	8.41096e-09	6.38882e-09	2.88772e-09	5.99558e-09	8.73118e-06	1.75416e-08	4.45889e-09	1.37526e-08	3.10289e-08	1.55997e-08	5.10941e-09	3.23686e-09	3.40477e-09	6.40989e-09	4.13621e-09	7.70559e-10	1.10618e-08	3.52669e-09	4.17219e-09	4.20327e-09	9.67722e-09	4.75921e-09	3.55358e-09	4.18538e-09	2.29265e-08	2.40487e-08	2.90681e-09	5.01896e-09	1.36131e-08	6.00616e-09	4.15813e-09	3.8003e-09	2.02463e-08	4.00049e-09	2.61371e-09	3.34174e-09	3.59019e-09	1.00417e-08	1.22223e-07	1.19337e-08	4.25532e-09	4.08959e-09	5.29259e-09	7.6796e-09	3.43342e-09	1.06807e-08	2.80394e-09
ARG	Argentina	7.76293e-09	1.18134e-08	1.91099e-07	4.29375e-09	6.12871e-08	2.68429e-09	0.000314911	7.12241e-09	7.14866e-09	3.65648e-07	4.68511e-07	1.30724e-08	7.13586e-09	1.85507e-08	5.42335e-08	8.08399e-09	8.06719e-10	1.18419e-06	2.84314e-09	5.70194e-09	5.58362e-09	1.0718e-08	9.04129e-07	1.08734e-08	1.5144e-08	2.66673e-05	2.428e-09	5.33189e-09	8.53516e-08	1.65729e-08	6.14595e-09	7.96438e-09	9.68419e-09	1.66257e-06	5.03355e-09	4.35125e-09	3.43571e-09	4.56473e-09	2.21544e-05	5.08645e-06	1.04868e-06	2.04834e-08	6.94462e-08	5.16432e-08	8.10082e-08	2.84085e-08	4.07195e-07	1.43523e-08
ARM	Armenia	1.06795e-08	7.72528e-09	1.11396e-08	2.77117e-09	7.05999e-09	1.94277e-09	2.09926e-08	2.00707e-05	3.55187e-09	3.99269e-08	3.88848e-08	7.79195e-09	2.30986e-09	3.75997e-09	7.31866e-09	2.27404e-09	6.81214e-10	2.52069e-07	1.76106e-09	3.89772e-09	4.07167e-09	8.22522e-09	4.33438e-09	3.91696e-09	4.047e-09	4.60442e-08	2.27173e-09	2.75702e-09	8.94901e-09	1.13422e-08	5.71577e-09	4.14043e-09	4.2928e-09	7.56328e-08	3.91094e-09	2.31518e-09	3.00128e-09	3.46082e-09	1.26682e-08	6.94756e-07	1.59522e-08	4.50192e-09	3.5525e-09	7.47958e-09	4.4081e-09	4.60374e-09	2.34511e-08	2.94437e-09
ABW	Aruba	6.57863e-09	7.16447e-09	6.3756e-09	3.43299e-09	6.8723e-09	2.68656e-09	2.51913e-08	4.70592e-09	7.28916e-06	5.3704e-08	1.25402e-08	5.37982e-09	3.40515e-09	3.96642e-09	6.5493e-09	3.11766e-09	7.60135e-10	1.67718e-08	2.45856e-09	4.35106e-09	4.60678e-09	8.27451e-09	5.77282e-09	4.09072e-09	4.94988e-09	2.55189e-07	2.86565e-09	3.34739e-09	6.98485e-09	1.15103e-08	6.64051e-09	5.51891e-09	4.33165e-09	3.26178e-08	4.47405e-09	3.08921e-09	3.82786e-09	3.9097e-09	1.39057e-08	1.20481e-07	6.38132e-08	4.69757e-09	4.59588e-09	4.74506e-09	7.96742e-09	3.97737e-09	9.48514e-09	3.12623e-09
AUS	Australia	3.10215e-08	2.03066e-08	2.2671e-07	8.18896e-09	6.00271e-08	6.6321e-09	4.07678e-07	2.02114e-08	1.11679e-08	0.000329593	3.70612e-07	3.6265e-08	1.19453e-08	1.18209e-07	2.38181e-07	1.59541e-08	1.75766e-09	6.04424e-07	5.49238e-09	1.35667e-08	1.42361e-08	2.41854e-08	2.68296e-08	1.88288e-08	3.21619e-08	1.94009e-06	5.99001e-09	1.31169e-07	6.38618e-08	3.24507e-08	1.35578e-08	7.95325e-08	1.98543e-08	4.6035e-06	1.04605e-08	7.13357e-09	8.60781e-09	1.07372e-08	3.08187e-07	2.85883e-05	1.93826e-07	1.69189e-08	3.93502e-08	5.23393e-08	4.30757e-08	7.93455e-08	1.92634e-07	2.24016e-08
AUT	Austria	4.55442e-09	1.61318e-08	5.47692e-08	1.47623e-09	6.84413e-09	5.14838e-10	7.48208e-08	3.79437e-09	1.3699e-09	2.56779e-07	3.03457e-05	7.77999e-09	1.39794e-09	8.23014e-09	1.01906e-08	1.16095e-09	1.21641e-10	2.38046e-07	4.78037e-10	1.52618e-09	1.60773e-09	5.64259e-09	3.83062e-09	5.7619e-08	3.7048e-09	2.86157e-07	6.7923e-10	1.98605e-09	9.1084e-08	4.24884e-09	1.15861e-09	2.21386e-09	4.20996e-09	2.30012e-07	1.18807e-09	6.65358e-10	6.92982e-10	1.17735e-09	4.95186e-08	1.25171e-06	6.74055e-08	2.43147e-09	5.74652e-09	2.72846e-07	8.95841e-09	1.77229e-08	6.00739e-07	3.04066e-09
AZE	Azerbaijan	4.8992e-08	1.61324e-08	6.89406e-08	3.18992e-09	1.29612e-08	1.54335e-09	9.38306e-08	7.61324e-09	3.39071e-09	1.85584e-07	1.1394e-06	3.10804e-05	2.33603e-09	8.33561e-09	1.36359e-08	2.3176e-09	5.27827e-10	3.24349e-07	1.40829e-09	4.6343e-09	3.61712e-09	6.4908e-09	6.62302e-09	1.4274e-08	5.53264e-09	3.78807e-07	3.5868e-09	3.58601e-09	4.22818e-08	1.18018e-08	4.18157e-09	5.06148e-09	9.74707e-09	2.20283e-07	3.43342e-09	1.97929e-09	2.45613e-09	3.19162e-09	5.77626e-08	1.47892e-06	6.81522e-08	6.00614e-09	8.28756e-09	6.08334e-08	1.49035e-08	1.9065e-08	5.79578e-07	6.48813e-09
BHS	Bahamas	1.55112e-09	2.09157e-09	2.15534e-09	7.99808e-10	1.82496e-09	2.01579e-09	9.43963e-09	1.33265e-09	2.13136e-09	1.83707e-08	7.82947e-09	1.44503e-09	1.01702e-05	9.60546e-10	1.65145e-09	1.06392e-09	2.05053e-10	5.88444e-09	6.43937e-10	1.11372e-09	1.83976e-09	2.40016e-09	1.43765e-09	1.04623e-09	1.1656e-09	1.78062e-08	2.45561e-09	7.73508e-10	1.76312e-09	3.39877e-09	1.63209e-09	1.14091e-09	1.10089e-09	5.93883e-08	1.22119e-09	2.18407e-09	8.75633e-10	9.81416e-10	3.48686e-09	4.41503e-08	4.18599e-09	1.19672e-09	1.412e-09	2.2508e-09	1.80625e-08	1.33346e-09	1.10061e-08	7.4702e-10
BHR	Bahrain	2.32329e-09	2.25553e-09	2.27074e-08	7.81483e-10	2.91361e-09	5.57047e-10	1.52615e-08	1.36327e-09	1.07851e-09	1.35951e-07	1.65754e-08	2.36498e-09	7.91401e-10	1.10293e-05	1.23346e-08	1.81926e-09	2.03416e-10	2.51457e-08	5.06155e-10	1.30501e-09	1.19156e-09	2.43609e-09	1.50938e-09	1.20366e-09	1.79247e-09	3.85728e-08	5.86851e-10	1.82884e-09	2.85457e-09	3.52354e-09	1.55791e-09	2.40754e-09	1.5129e-09	5.79895e-08	1.06949e-09	6.6732e-10	8.31528e-10	1.0122e-09	7.55297e-09	7.70869e-07	1.1118e-08	1.59612e-09	1.74624e-09	2.85823e-09	1.94842e-09	3.47858e-09	8.89953e-09	1.10412e-09
BGD	Bangladesh	1.11982e-08	9.43473e-09	4.42877e-08	3.47119e-09	1.93262e-08	2.09204e-09	1.2099e-07	6.5498e-09	5.04152e-09	5.19793e-07	6.75969e-07	1.0038e-08	3.27985e-09	1.80542e-08	0.000293908	3.29191e-09	7.02409e-10	1.02524e-06	1.85274e-09	6.41267e-09	4.83661e-09	9.1541e-09	8.60111e-09	9.42999e-09	8.00332e-09	5.81566e-07	2.10035e-09	1.20968e-08	6.83576e-08	1.27627e-08	4.87273e-09	1.52734e-08	1.44773e-08	1.87034e-06	4.03048e-09	2.62565e-09	3.03732e-09	3.95665e-09	8.62299e-08	1.71972e-05	9.79746e-08	9.15718e-09	1.49823e-08	4.4817e-08	3.36798e-08	4.00202e-08	1.94616e-07	8.39669e-09
BRB	Barbados	2.49903e-09	3.54144e-09	3.73501e-09	1.20513e-09	2.79829e-09	1.86651e-08	8.24394e-09	1.93384e-09	4.0913e-09	2.16211e-08	5.5342e-09	2.32154e-09	4.94638e-09	1.47646e-09	2.6699e-09	8.6428e-06	3.00081e-10	4.84049e-09	4.12399e-09	1.78189e-09	1.38135e-08	4.30591e-09	2.41921e-09	1.45763e-09	1.77943e-09	4.86615e-08	1.86891e-08	1.21587e-09	1.92255e-09	6.01404e-09	2.59966e-09	1.76384e-09	1.61302e-09	5.97523e-08	1.75225e-09	1.51763e-08	1.36511e-09	1.55395e-09	4.14474e-09	5.15234e-08	5.36639e-09	1.88079e-09	2.2702e-09	1.73265e-09	1.93732e-09	1.47514e-09	4.0194e-09	1.36653e-09
BLR	Belarus	1.43296e-08	1.71574e-08	3.96761e-08	4.73459e-09	1.65843e-08	2.86078e-09	8.30205e-08	1.8332e-08	4.29949e-09	1.44677e-07	3.4878e-07	5.54826e-08	4.75419e-09	8.60899e-09	1.97735e-08	3.98515e-09	2.1718e-07	2.05057e-07	2.70572e-09	6.01486e-09	7.5606e-09	7.83504e-09	1.12322e-08	1.20249e-08	9.67152e-09	5.58632e-07	4.01571e-09	5.28156e-09	6.48425e-08	1.57265e-08	8.99047e-09	8.02072e-09	9.12112e-09	1.81819e-07	5.13278e-09	3.71941e-09	4.40369e-09	4.86334e-09	4.17951e-08	2.16791e-06	4.70021e-08	7.65878e-09	1.09726e-08	5.67936e-08	1.60246e-08	1.55838e-08	3.05982e-07	6.18718e-09
BEL	Belgium	6.18519e-09	8.28433e-09	1.32371e-07	3.07325e-09	3.09097e-08	1.16693e-09	1.08872e-07	8.65141e-09	3.99147e-09	2.76069e-07	4.17064e-07	9.30521e-09	1.96244e-09	1.38328e-08	2.04643e-08	2.5596e-09	2.41584e-10	1.89375e-05	1.12912e-09	5.74241e-09	2.53224e-09	2.57142e-09	6.14686e-09	1.21075e-08	6.2317e-09	3.84297e-07	1.25486e-09	3.25843e-09	5.44053e-08	1.1801e-08	4.74088e-09	4.72474e-09	2.36656e-08	3.70315e-07	3.32381e-09	1.62287e-09	2.33441e-09	2.67197e-09	7.82506e-08	2.19469e-06	8.88457e-08	9.15489e-09	1.43451e-08	5.53282e-08	2.05743e-08	3.24887e-08	2.4449e-07	1.3756e-08
BLZ	Belize	6.69395e-09	9.74456e-09	6.99726e-09	3.39913e-09	7.16417e-09	2.93422e-09	1.78691e-08	5.43326e-09	4.44173e-09	3.2788e-08	1.89264e-08	5.90015e-09	3.05723e-09	3.90726e-09	7.0654e-09	1.0256e-08	8.47006e-10	9.12841e-09	7.31837e-06	4.67075e-09	5.03704e-09	1.05397e-08	5.38093e-09	4.07939e-09	4.84425e-09	2.41785e-08	5.39623e-09	3.24093e-09	5.16342e-09	1.47657e-08	7.21859e-09	4.77762e-09	4.28288e-09	8.25299e-08	4.79265e-09	5.45356e-09	3.81595e-09	3.9957e-09	1.07283e-08	1.21583e-07	1.219e-08	5.08609e-09	8.4741e-09	5.1753e-09	8.39688e-09	3.87575e-09	8.56729e-09	3.01976e-09
BEN	Benin	4.23524e-08	7.33099e-09	5.34724e-09	2.04765e-09	9.39208e-09	1.42389e-09	1.26907e-08	3.17711e-09	2.94711e-09	2.73613e-08	1.15512e-08	3.81464e-09	3.02403e-09	2.62077e-09	1.91701e-08	1.64505e-09	5.74906e-10	3.00304e-08	1.30515e-09	2.8375e-05	2.94828e-09	7.17288e-09	3.30469e-09	2.47466e-09	3.63928e-09	1.14384e-07	1.51098e-09	2.19101e-09	3.62161e-09	3.33741e-08	4.23047e-09	3.27448e-09	5.15259e-09	1.50045e-08	2.91127e-09	1.71623e-09	3.9046e-09	4.47651e-09	8.04741e-09	1.97628e-07	2.25709e-07	1.31011e-08	2.45552e-09	4.85706e-09	3.0808e-09	2.59256e-09	1.23083e-08	8.01278e-09
BMU	Bermuda	1.79506e-09	2.42351e-09	1.68591e-09	9.4737e-10	1.92168e-09	7.50222e-10	5.71737e-09	1.40546e-09	1.14219e-09	1.13583e-08	3.19639e-09	1.64772e-09	1.82151e-09	1.06664e-09	1.85282e-09	1.03491e-09	2.27836e-10	2.99834e-09	6.65598e-10	1.23233e-09	1.0932e-05	2.26089e-09	1.54821e-09	1.16968e-09	1.42681e-09	6.57228e-09	7.68407e-10	9.19777e-10	1.42401e-09	3.22921e-09	1.81568e-09	1.28762e-09	1.21647e-09	2.78901e-08	1.23362e-09	8.29723e-10	1.02272e-09	1.11509e-09	3.31459e-09	3.00001e-08	4.72981e-09	1.31741e-09	2.8867e-09	2.90686e-09	4.63996e-09	1.10648e-09	2.64379e-09	8.88466e-10
BTN	Bhutan	9.65901e-09	1.43126e-08	1.00771e-08	4.71172e-09	1.03885e-08	3.36243e-09	3.11959e-08	7.30503e-09	6.25804e-09	5.47083e-08	1.65618e-08	8.59232e-09	4.07316e-09	6.55704e-09	2.22795e-08	3.93935e-09	1.20256e-09	1.4255e-08	3.14476e-09	6.54591e-09	6.97475e-09	1.39833e-05	7.88214e-09	5.84618e-09	7.00228e-09	3.79618e-08	3.62736e-09	4.70832e-09	1.13383e-08	2.03785e-08	1.00326e-08	6.81429e-09	6.26447e-09	2.96185e-08	6.81246e-09	4.01629e-09	5.33647e-09	5.76745e-09	1.74197e-08	1.81349e-07	2.25142e-08	7.55591e-09	5.31136e-09	6.84451e-09	1.01729e-08	5.64566e-09	1.38753e-08	4.69602e-09
BOL	Bolivia	3.86745e-09	6.95394e-09	1.25243e-08	1.9028e-09	3.92013e-08	1.37617e-09	1.62987e-06	2.9229e-09	3.75374e-09	8.97152e-08	4.98688e-08	4.14608e-09	2.17911e-09	4.63076e-09	7.96157e-09	2.58078e-09	4.09138e-10	6.96905e-08	1.36844e-09	2.73617e-09	2.91766e-09	5.48371e-09	5.77045e-05	2.95738e-09	3.54658e-09	3.48632e-05	1.47181e-09	2.11955e-09	8.60108e-09	8.51731e-09	3.70248e-09	3.23098e-09	3.4079e-09	2.62355e-07	3.07732e-09	2.58227e-09	1.99798e-09	2.28676e-09	5.37135e-07	1.21047e-06	1.29884e-06	3.28588e-09	1.73748e-08	8.41586e-09	1.31774e-08	4.86601e-09	3.52143e-08	2.63833e-09
BIH	Bosnia and Herzegovina	2.69472e-09	6.5928e-09	8.28528e-09	1.24384e-09	3.52013e-09	1.02249e-09	1.41343e-08	2.23146e-09	1.88453e-09	2.77761e-08	2.15411e-07	2.99602e-09	1.09803e-09	1.99642e-09	3.05788e-09	1.30926e-09	2.92879e-10	4.27825e-08	7.8441e-10	1.94242e-09	1.9432e-09	4.31796e-09	2.02642e-09	1.8731e-05	1.83183e-09	3.07565e-08	9.3995e-10	1.31108e-09	1.21617e-08	6.64785e-09	2.55335e-09	1.93078e-09	2.12377e-09	3.49487e-08	1.82866e-09	1.04041e-09	1.37815e-09	1.70761e-09	7.56984e-09	1.58422e-07	8.46548e-09	2.10788e-09	1.81765e-09	1.42301e-06	2.80177e-09	3.63529e-09	5.34748e-08	1.46396e-09
BWA	Botswana	2.05555e-09	2.80507e-09	2.08606e-09	1.04422e-09	3.59814e-09	7.68993e-10	7.00654e-09	1.5699e-09	1.33763e-09	1.46553e-08	6.35178e-09	1.88459e-09	9.19277e-10	1.28655e-09	2.12417e-09	8.82412e-10	2.63972e-10	6.94214e-09	6.9679e-10	1.39046e-09	1.48371e-09	3.01442e-09	1.6898e-09	1.27096e-09	2.2216e-05	9.69384e-09	8.08069e-10	1.012e-09	1.80753e-09	4.38459e-09	2.18514e-09	1.44459e-09	1.38089e-09	1.16057e-08	1.46688e-09	9.01447e-10	1.16116e-09	1.32583e-09	3.9659e-09	5.27979e-08	4.64281e-09	1.59948e-09	1.13797e-09	1.70558e-09	1.38907e-09	1.57517e-09	4.76047e-09	9.71481e-10
BRA	Brazil	1.17147e-08	1.73164e-08	1.86699e-07	7.20983e-09	9.70872e-07	5.13707e-09	9.96951e-06	9.00221e-09	2.86578e-08	1.49197e-06	8.81888e-07	3.94637e-08	9.04201e-09	6.48813e-08	6.90317e-08	2.01209e-08	7.81104e-10	1.46009e-06	5.43004e-09	9.65154e-09	9.35674e-09	1.03024e-08	6.3017e-07	1.84705e-08	1.87249e-08	0.00162282	4.63617e-09	9.28711e-09	1.47803e-07	1.8937e-08	6.15073e-09	1.44866e-08	2.9013e-08	3.14197e-06	1.45848e-08	1.76946e-08	4.32769e-09	5.37545e-09	2.75787e-06	1.23587e-05	1.56615e-06	1.94638e-08	1.59897e-07	1.80379e-07	1.88112e-07	5.7513e-08	7.17447e-07	2.15056e-08
VGB	British Virgin Islands	9.40051e-09	1.24107e-08	9.18293e-09	4.40696e-09	1.00031e-08	7.28852e-09	2.77779e-08	3.94382e-08	6.02298e-09	6.10234e-08	1.78095e-08	1.8865e-08	3.75566e-09	5.10004e-09	9.5325e-09	3.81969e-09	1.10832e-09	1.60121e-08	2.99023e-09	6.34579e-09	6.5063e-09	1.37212e-08	6.8321e-09	5.38107e-09	6.78384e-09	2.23355e-07	6.4461e-06	4.2477e-09	1.11638e-08	1.88088e-08	9.06443e-09	6.33553e-09	5.90496e-09	3.99986e-08	6.14271e-09	3.80156e-09	4.94036e-09	5.54831e-09	1.58196e-08	1.50682e-07	2.013e-08	6.75365e-09	6.3174e-09	1.30067e-08	1.06447e-08	5.15544e-09	1.30278e-08	4.33881e-09
BRN	Brunei	3.37357e-09	2.53682e-09	7.75775e-09	8.71665e-10	3.39399e-09	6.53748e-10	2.73405e-08	1.31716e-09	1.23972e-09	3.97753e-07	1.99915e-08	2.18502e-09	1.06283e-09	3.00732e-09	1.5969e-08	1.09978e-09	2.21799e-10	2.34406e-08	6.22684e-10	1.48381e-09	1.46197e-09	2.95952e-09	2.41374e-09	1.27437e-09	1.67876e-09	6.92899e-08	6.59024e-10	6.59533e-06	3.41123e-09	3.81001e-09	1.57323e-09	8.7137e-09	1.86594e-09	1.08389e-07	1.21731e-09	7.80479e-10	9.53508e-10	1.06793e-09	1.56329e-08	2.3888e-06	1.772e-08	1.59448e-09	3.80756e-09	3.65524e-09	3.18166e-09	3.62709e-09	1.28804e-08	1.35682e-09
BGR	Bulgaria	2.0045e-08	9.59374e-08	5.04531e-08	9.21664e-10	6.28817e-09	4.19918e-10	3.4593e-08	2.01719e-08	9.83419e-10	1.22781e-07	2.56644e-07	2.83625e-08	1.02664e-09	3.41981e-09	5.64766e-09	1.0941e-09	1.64703e-10	1.55212e-07	3.97363e-10	1.29202e-09	1.04357e-09	1.9021e-09	1.62006e-09	2.64525e-08	1.68167e-09	8.31836e-08	8.60027e-10	9.57998e-10	4.79677e-05	2.96318e-09	1.11891e-09	1.3863e-09	3.50744e-09	1.13897e-07	9.49311e-10	7.65466e-10	6.29393e-10	8.12238e-10	1.30988e-08	4.06422e-07	1.85852e-08	1.47577e-09	2.72401e-09	4.11647e-08	6.8243e-09	4.33204e-08	1.19909e-07	1.86334e-09
BFA	Burkina Faso	5.80261e-09	9.5682e-09	1.55042e-08	3.35266e-09	8.18793e-09	2.24491e-09	2.6354e-08	4.72297e-09	4.59007e-09	8.11166e-08	6.56862e-08	5.52593e-09	2.69809e-09	4.36786e-09	8.33106e-09	2.66452e-09	8.98833e-10	2.94663e-07	2.06211e-09	1.09401e-08	4.39811e-09	8.94039e-09	5.31841e-09	4.84112e-09	4.35285e-09	6.59586e-08	2.42966e-09	3.21148e-09	8.70925e-09	5.15226e-05	6.36564e-09	4.72478e-09	5.09388e-09	4.72317e-08	4.48201e-09	2.66438e-09	3.59592e-09	4.33263e-09	1.77733e-08	2.29079e-07	4.99257e-07	5.21676e-09	4.51985e-09	1.04397e-08	6.51136e-09	5.33546e-09	2.90629e-08	3.93313e-09
BDI	Burundi	6.77093e-09	9.54748e-09	6.20278e-09	3.28405e-09	6.90895e-09	2.55717e-09	2.32642e-08	5.20329e-09	4.35866e-09	3.60701e-08	2.20842e-08	6.10119e-09	3.22502e-09	4.02839e-09	7.75659e-09	2.94358e-09	7.67527e-10	2.30221e-08	2.39019e-09	4.40429e-09	4.90948e-09	1.02097e-08	5.9273e-09	4.18229e-09	5.31366e-09	2.51666e-08	2.75774e-09	3.40324e-09	5.32561e-09	1.36485e-08	1.77221e-05	4.58945e-09	4.31658e-09	1.57836e-08	4.47432e-09	2.99793e-09	3.88183e-09	3.90963e-09	1.20577e-08	1.35982e-07	1.3733e-08	4.95225e-09	3.85476e-09	4.9964e-09	4.86719e-09	3.97433e-09	1.14325e-08	3.05702e-09
KHM	Cambodia	9.69722e-09	1.00851e-08	3.00864e-08	4.07984e-09	1.22576e-08	2.84268e-09	7.0682e-08	6.40774e-09	6.31298e-09	2.58326e-07	1.7327e-07	8.62841e-09	3.68839e-09	7.96976e-09	2.8759e-08	3.62151e-09	7.5685e-10	1.09751e-07	2.64314e-09	6.30199e-09	6.28024e-09	1.45291e-08	7.11022e-09	5.79261e-09	6.18116e-09	1.62478e-07	2.99644e-09	1.93109e-08	1.42967e-08	1.93981e-08	8.31656e-09	5.51436e-05	6.28905e-09	3.60097e-07	6.03612e-09	3.43061e-09	4.54344e-09	5.53388e-09	3.95613e-08	1.2221e-05	5.19113e-08	7.09655e-09	9.14572e-09	1.64012e-08	1.0509e-08	1.09538e-08	6.77546e-08	4.23615e-09
CMR	Cameroon	3.52221e-09	1.13073e-08	6.54289e-08	3.10608e-09	4.02796e-08	9.47422e-10	5.83552e-08	3.65257e-09	2.83844e-09	1.15029e-07	3.40359e-07	6.79041e-09	1.5525e-09	6.43291e-09	1.49819e-08	1.63285e-09	3.23712e-10	4.9964e-07	8.65038e-10	5.6419e-09	2.33482e-09	4.48708e-09	3.9134e-09	8.12624e-09	4.46441e-09	1.85876e-07	1.02482e-09	2.32743e-09	2.62351e-08	8.2676e-09	2.56354e-09	4.24531e-09	3.74854e-05	2.94463e-07	2.85273e-09	1.34265e-09	4.31015e-08	4.16751e-08	3.46462e-08	5.87346e-06	3.82058e-08	1.76441e-07	6.54325e-09	3.83504e-08	1.70616e-08	1.49903e-08	1.21318e-07	9.2377e-09
CAN	Canada	5.4141e-09	5.7641e-09	1.14372e-07	1.66856e-09	2.10099e-08	6.19259e-09	3.20292e-07	6.38058e-09	6.86066e-09	1.07103e-06	2.92031e-07	1.04955e-08	3.75314e-08	1.51148e-08	4.29726e-08	2.79139e-08	1.21167e-10	5.22931e-07	5.21648e-09	2.49196e-09	1.23764e-08	2.34642e-09	3.7729e-08	6.252e-09	7.68096e-09	2.42096e-06	1.58816e-09	8.77224e-09	3.29636e-08	5.75355e-09	1.32262e-09	1.15535e-08	8.76792e-09	0.000235701	1.58213e-09	4.39283e-09	8.48458e-10	1.2954e-09	4.11044e-07	1.02061e-05	7.27853e-07	4.99556e-09	9.34446e-08	4.31509e-08	1.25826e-07	2.88118e-08	1.75411e-07	5.50266e-09
CPV	Cape Verde	4.69322e-09	7.06845e-09	1.04223e-08	2.34862e-09	7.14186e-09	1.81839e-09	1.32046e-08	3.6553e-09	3.27085e-09	2.42805e-08	6.88221e-09	4.32035e-09	2.16799e-09	2.71404e-09	5.53432e-09	2.03245e-09	6.395e-10	5.79791e-09	1.67801e-09	3.485e-09	3.54555e-09	7.30263e-09	4.01299e-09	2.88849e-09	3.3723e-09	1.52328e-08	2.01974e-09	2.39007e-09	3.47691e-09	1.04828e-08	5.24132e-09	3.31173e-09	3.18135e-09	9.16047e-09	1.0316e-05	2.15693e-09	2.79206e-09	2.89594e-09	7.71126e-09	8.03253e-08	9.96836e-09	4.27816e-09	2.62957e-09	3.18653e-09	4.5077e-09	2.68634e-09	6.12548e-09	2.19286e-09
CYM	Cayman Islands	3.37649e-09	5.04649e-09	3.63723e-09	1.77491e-09	3.57846e-09	1.36867e-09	1.00811e-08	2.5515e-09	2.35764e-09	1.97336e-08	6.4583e-09	3.00912e-09	2.1953e-09	1.9491e-09	3.80207e-09	1.61574e-09	4.64135e-10	6.50399e-09	1.31018e-09	2.4574e-09	2.46282e-09	5.10546e-09	2.80587e-09	2.16093e-09	2.42132e-09	3.85877e-08	1.47133e-09	1.72337e-09	2.67112e-09	6.6919e-09	3.42498e-09	2.43311e-09	2.228e-09	9.90947e-09	2.37504e-09	9.61468e-06	1.96543e-09	2.1609e-09	6.00693e-09	6.14318e-08	6.56993e-09	2.43128e-09	2.05823e-09	2.86371e-09	5.54634e-09	2.04452e-09	5.01624e-09	1.65606e-09
CAF	Central African Republic	6.86273e-08	1.13123e-07	1.85374e-07	4.14191e-08	1.23523e-07	2.45807e-08	3.2241e-07	5.44114e-08	5.14992e-08	7.06212e-07	5.7566e-07	6.35556e-08	2.9363e-08	4.70807e-08	8.07339e-08	2.85618e-08	9.7572e-09	1.62598e-06	2.23952e-08	5.09068e-08	5.10526e-08	1.21134e-07	5.38568e-08	5.13975e-08	4.8898e-08	5.80166e-07	2.60451e-08	3.44954e-08	9.2964e-08	1.74744e-07	7.17345e-08	5.21942e-08	1.85192e-07	5.35029e-07	5.26851e-08	2.89626e-08	0.00023382	2.03235e-07	1.90905e-07	3.67518e-06	2.64698e-07	1.34028e-06	5.03962e-08	9.82542e-08	1.03244e-07	8.81536e-08	9.53745e-07	3.54819e-08
TCD	Chad	1.82796e-08	3.5371e-08	3.81662e-08	9.47665e-09	3.1326e-08	7.00881e-09	7.4669e-08	1.46821e-08	1.42336e-08	1.46842e-07	1.96475e-07	1.75958e-08	9.70738e-09	1.20722e-08	2.57034e-08	8.12009e-09	2.79435e-09	1.33737e-07	6.31108e-09	1.36809e-08	1.33317e-08	3.31694e-08	1.55464e-08	1.45133e-08	1.17973e-08	2.36758e-07	7.06117e-09	9.13427e-09	2.92033e-08	4.79815e-08	1.91351e-08	1.36013e-08	1.69254e-07	2.48252e-07	1.52975e-08	7.97271e-09	4.99106e-08	3.41538e-05	4.04676e-08	7.38553e-07	8.40871e-08	1.55093e-08	1.43144e-08	8.34894e-08	1.51813e-08	1.36206e-08	1.20698e-07	9.96523e-09
CHL	Chile	2.42142e-09	2.46457e-09	1.35555e-08	1.17575e-09	6.97464e-09	7.88592e-10	1.34308e-06	1.59292e-09	1.91738e-09	1.72603e-07	6.82124e-08	2.47829e-09	1.61033e-09	4.08187e-09	8.82556e-09	2.46728e-09	1.61456e-10	1.22441e-07	7.66514e-10	1.43023e-09	1.58128e-09	4.09935e-09	2.60211e-07	2.17574e-09	4.1002e-09	1.63159e-06	7.85334e-10	1.52915e-09	2.99869e-08	3.95653e-09	1.79495e-09	2.55568e-09	2.33714e-09	4.14531e-07	1.1872e-09	1.05193e-09	1.10568e-09	1.33955e-09	8.5253e-05	2.77311e-06	8.18667e-07	1.89889e-09	7.59617e-08	8.49713e-09	4.41849e-08	4.64217e-09	3.39523e-08	1.52812e-09
CHN	China	1.61137e-07	1.70323e-07	2.17465e-06	2.79272e-08	3.39778e-07	1.24241e-08	4.67007e-06	4.69672e-08	6.18297e-08	2.23154e-05	5.40065e-06	2.6767e-07	3.53645e-08	3.03698e-07	2.70475e-06	6.76384e-08	1.78257e-09	5.64757e-06	1.74598e-08	8.8787e-08	4.89383e-08	4.36061e-08	3.37501e-07	1.01539e-07	1.27989e-07	1.4005e-05	9.70087e-09	1.64351e-07	8.45404e-07	9.65126e-08	2.13265e-08	7.04165e-07	2.50113e-07	2.30016e-05	2.8733e-08	1.44213e-08	1.29558e-08	1.79403e-08	3.2715e-06	0.00557312	3.75265e-06	1.06291e-07	4.74163e-07	7.38184e-07	1.07162e-06	5.26342e-07	3.58384e-06	2.2015e-07
COL	Colombia	1.85402e-09	2.17373e-09	8.19749e-09	6.92228e-10	4.36718e-09	6.63783e-10	9.5256e-08	1.02057e-09	1.31171e-08	8.25676e-08	4.83968e-08	2.60367e-09	2.64498e-09	1.61698e-09	3.01895e-09	2.63588e-09	1.04204e-10	9.54677e-08	1.0154e-09	7.35409e-10	9.94189e-10	1.23779e-09	4.21198e-08	1.53932e-09	1.10774e-09	1.12548e-06	5.07704e-10	9.40649e-10	5.10094e-09	2.6134e-09	8.98785e-10	1.14252e-09	1.66482e-09	6.51654e-07	8.15339e-10	8.00791e-10	5.59038e-10	6.36229e-10	2.57377e-07	3.74215e-07	0.000266273	1.91679e-09	1.22519e-07	1.11335e-08	5.0262e-08	2.72342e-09	3.72111e-08	1.2373e-09
COG	Congo	4.08307e-09	5.71401e-09	3.20178e-08	1.75958e-09	7.2812e-09	1.19908e-09	4.52292e-08	2.6498e-09	2.5212e-09	1.14614e-07	5.03768e-08	4.08791e-09	2.00627e-09	4.00344e-09	1.88153e-08	1.67666e-09	4.16349e-10	6.0918e-08	1.12486e-09	2.72143e-09	2.53046e-09	5.42665e-09	4.29875e-09	2.6865e-09	3.02918e-09	3.3574e-07	1.28209e-09	2.56697e-09	7.83809e-09	7.79076e-09	3.13744e-09	5.81003e-09	1.60232e-08	1.61283e-07	3.1517e-09	1.40689e-09	2.38158e-09	2.04372e-09	3.46581e-08	8.02365e-06	3.06383e-08	1.46964e-05	5.34738e-09	7.8928e-09	7.05243e-09	5.17189e-09	3.96176e-08	2.5438e-09
CRI	Costa Rica	6.14281e-10	9.68872e-10	4.66067e-09	4.93161e-10	1.71163e-09	2.96061e-10	1.06327e-08	6.31687e-10	1.64424e-09	2.30714e-08	5.57354e-08	1.30427e-09	1.04417e-09	9.2771e-10	1.27117e-09	1.03896e-09	6.5276e-11	8.38718e-08	1.06566e-09	4.67607e-10	5.82694e-10	7.38317e-10	1.45983e-09	9.06693e-10	5.6276e-10	5.41459e-08	2.56571e-10	3.69518e-10	3.91706e-09	1.26716e-09	5.27911e-10	5.51669e-10	1.20077e-09	2.78907e-07	4.5414e-10	9.28435e-10	3.27672e-10	3.55864e-10	1.92978e-08	1.95765e-07	8.46435e-08	5.66245e-10	1.14929e-05	3.75355e-09	1.11358e-08	1.77511e-09	2.50352e-08	5.30141e-10
HRV	Croatia	1.41804e-09	1.41069e-08	1.05436e-08	5.69471e-10	2.05804e-09	3.53267e-09	1.51951e-08	1.1666e-09	6.82766e-10	5.00013e-08	3.39806e-07	2.81388e-09	1.00057e-09	1.54462e-09	2.07221e-09	4.58792e-10	1.12419e-10	4.79287e-08	2.92482e-10	7.89668e-10	1.90132e-09	1.35497e-09	1.02405e-09	7.08671e-07	9.14477e-10	4.04772e-08	3.71076e-10	5.75195e-10	1.60132e-08	2.30921e-09	9.04248e-10	8.23399e-10	1.28824e-09	6.29621e-08	6.85705e-10	4.08474e-10	4.95323e-10	6.26357e-10	7.98904e-09	2.00629e-07	8.96048e-09	9.82455e-10	1.52097e-09	2.10411e-05	2.71683e-09	4.11478e-09	1.27396e-07	1.56625e-09
CUB	Cuba	9.88674e-10	1.61805e-09	4.76502e-09	1.00161e-09	2.34244e-09	4.41602e-10	3.32409e-08	2.51087e-09	2.60159e-09	9.40965e-08	6.63912e-08	1.16853e-09	6.66889e-10	8.95754e-10	1.86158e-09	1.54889e-09	1.10171e-10	3.38742e-08	2.39463e-09	7.04286e-10	1.29342e-09	1.38201e-09	6.32832e-09	9.40904e-10	7.33646e-10	7.11116e-08	3.32527e-10	5.32161e-10	1.24442e-08	2.05484e-09	8.86433e-10	2.23218e-09	9.19838e-10	3.32154e-07	9.00223e-10	1.55736e-08	4.8241e-10	6.09005e-10	2.47906e-08	2.20297e-06	3.48531e-08	1.16147e-09	4.36476e-09	8.02783e-09	3.39864e-05	6.44657e-09	2.89717e-08	6.1103e-10
CYP	Cyprus	1.15642e-09	4.10862e-09	3.29629e-09	4.23739e-10	1.79669e-09	3.07102e-10	3.43803e-09	4.46718e-09	6.32717e-10	1.24708e-08	1.72637e-08	1.10635e-09	3.7673e-10	4.63839e-09	2.37729e-09	4.34912e-10	8.84367e-11	1.80396e-08	2.70066e-10	6.79341e-10	6.57431e-10	1.63029e-09	6.47837e-10	1.10901e-09	8.77565e-10	8.37877e-09	3.38677e-10	5.01736e-10	1.05631e-08	2.36368e-09	8.63089e-10	7.37624e-10	6.12145e-10	8.34739e-09	7.82139e-10	3.76227e-10	4.79807e-10	5.83159e-10	2.04339e-09	4.00955e-08	2.69193e-09	7.17434e-10	6.43573e-10	4.21607e-09	9.65162e-10	1.07264e-05	1.72034e-08	4.31378e-10
CZE	Czech Republic	6.23328e-09	1.26821e-08	5.49311e-08	2.39724e-09	1.28529e-08	1.16664e-09	9.13966e-08	5.82697e-09	2.75167e-09	1.44712e-07	1.35949e-06	1.39749e-08	2.03664e-09	7.3621e-09	1.4278e-08	2.03371e-09	2.37561e-10	3.38034e-07	1.13812e-09	3.38177e-09	2.73111e-09	4.31552e-09	5.86746e-09	4.07731e-08	4.58681e-09	2.7251e-07	2.54696e-09	2.54297e-09	1.6174e-07	9.33624e-09	3.03445e-09	3.77648e-09	6.79859e-09	2.75599e-07	2.57479e-09	1.59245e-09	1.98474e-09	2.60393e-09	4.75988e-08	1.37096e-06	5.10351e-08	4.86317e-09	7.2067e-09	1.7462e-07	1.79076e-08	1.98868e-08	3.57248e-05	4.16848e-09
CIV	Cote dIvoire	0	0	0	0	0	0	0	0	0	0	0	0	0	0	0	0	0	0	0	0	0	0	0	0	0	0	0	0	0	0	0	0	0	0	0	0	0	0	0	0	0	0	0	0	0	0	0	0
PRK	North Korea	5.76383e-09	7.62093e-09	6.3542e-08	2.08251e-09	9.25097e-09	2.81068e-09	1.06098e-07	3.24612e-09	3.09057e-09	2.41516e-07	9.53944e-08	7.67877e-09	1.98843e-09	6.52857e-09	4.09161e-08	2.28704e-09	4.01685e-10	8.89426e-08	1.2403e-09	6.4412e-09	3.20627e-09	6.32831e-09	1.6928e-08	3.66023e-09	4.36528e-09	1.41423e-06	1.30823e-09	4.10654e-09	2.08458e-08	9.16706e-09	3.47779e-09	3.08119e-08	5.38109e-09	3.85895e-07	2.93307e-09	1.57843e-09	2.21886e-09	2.19906e-09	5.28398e-08	2.91081e-05	8.53728e-08	3.85808e-09	2.03145e-08	1.53805e-08	3.91381e-08	9.40617e-09	6.13672e-08	4.09271e-09
COD	DR Congo	9.19439e-09	1.4451e-08	3.02793e-08	4.54322e-09	2.26441e-08	3.08298e-09	4.67729e-08	7.85643e-09	7.04505e-09	1.04337e-07	1.15549e-07	9.38983e-09	3.93307e-09	7.66079e-09	1.10882e-08	3.77934e-09	1.09127e-09	1.25008e-06	2.76588e-09	6.80719e-09	6.48083e-09	1.59451e-08	8.21709e-09	7.49473e-09	8.98467e-09	1.16041e-07	3.16259e-09	4.68872e-09	1.72405e-08	2.556e-08	9.20297e-09	6.83853e-09	1.87467e-08	1.24883e-07	7.14469e-09	3.69258e-09	1.0391e-08	6.19277e-09	2.97609e-08	6.64997e-07	4.22918e-08	8.51296e-09	7.06341e-09	1.9536e-08	8.92683e-09	2.51432e-08	7.46334e-08	5.48245e-09
DNK	Denmark	4.5227e-09	7.21334e-09	4.63572e-08	1.5878e-09	1.62228e-08	7.81487e-10	1.11886e-07	3.61639e-09	2.43555e-09	4.45441e-07	4.03985e-07	1.07709e-08	1.30603e-09	1.78669e-08	1.87776e-08	2.45136e-09	1.56834e-10	3.91162e-07	1.15858e-09	2.9198e-09	2.39811e-09	2.3717e-09	5.30067e-09	1.58776e-08	3.99986e-09	3.44766e-07	7.4468e-10	2.56888e-09	6.10736e-08	7.58172e-09	1.54442e-09	4.68871e-09	5.57199e-09	4.26029e-07	1.95969e-09	1.68109e-09	8.34214e-10	2.1591e-09	7.30312e-08	2.47732e-06	6.20668e-08	3.23431e-09	8.49806e-09	5.80735e-08	1.21052e-08	2.98814e-08	3.04013e-07	3.56259e-09
DJI	Djibouti	8.68175e-09	1.43104e-08	7.63748e-09	4.21859e-09	8.99618e-09	3.18426e-09	2.01623e-08	6.58824e-09	5.91352e-09	3.62802e-08	1.18275e-08	7.58184e-09	3.62809e-09	4.74813e-09	9.68427e-09	3.55757e-09	1.1203e-09	1.08079e-08	2.89134e-09	6.10715e-09	6.15385e-09	1.50285e-08	6.37582e-09	5.18347e-09	5.60245e-09	2.40569e-08	3.39636e-09	4.26969e-09	6.36822e-09	2.09664e-08	9.04043e-09	6.18115e-09	5.55769e-09	1.6691e-08	6.1867e-09	3.72593e-09	5.00228e-09	5.51205e-09	1.29602e-08	1.42001e-07	1.29006e-08	6.61187e-09	4.68707e-09	5.57744e-09	5.05264e-09	8.60878e-09	1.0495e-08	4.06087e-09
DOM	Dominican Republic	6.27573e-10	9.01148e-10	3.85069e-09	3.80944e-10	1.35307e-09	1.4672e-09	8.64987e-09	5.67528e-10	6.67313e-10	3.20194e-08	3.13088e-08	8.61734e-10	1.04011e-09	8.88655e-10	1.28484e-09	1.62086e-09	7.40505e-11	5.33664e-08	3.01926e-10	4.75927e-10	5.52311e-10	8.37567e-10	9.69277e-10	8.73467e-10	5.4885e-10	3.37892e-08	2.22528e-10	3.74128e-10	2.82357e-09	1.44748e-09	5.53391e-10	5.70178e-10	7.21327e-10	3.48747e-07	4.35112e-10	3.06966e-10	3.07554e-10	3.83892e-10	7.69589e-09	1.17084e-07	1.82777e-08	5.81343e-10	9.15341e-09	4.06377e-09	2.55127e-08	1.6683e-09	1.26167e-08	4.94716e-10
ECU	Ecuador	1.43502e-08	6.36586e-09	6.35828e-09	1.07686e-09	3.24205e-09	8.39132e-10	1.69626e-07	1.69027e-09	5.44169e-09	6.88403e-08	5.54511e-08	3.70618e-09	1.8506e-09	1.87884e-09	4.04239e-09	1.8163e-09	2.09446e-10	8.70356e-08	1.63169e-09	1.52162e-09	1.55133e-09	3.36967e-09	2.20719e-08	1.80879e-09	1.69693e-09	1.69715e-07	1.00935e-09	1.25175e-09	8.31574e-09	4.9516e-09	1.92255e-09	1.83769e-09	1.82546e-09	2.68423e-07	1.57472e-09	1.20567e-09	1.30273e-09	1.73476e-09	6.6201e-07	4.72554e-07	1.75759e-06	1.76124e-09	3.59033e-08	1.41775e-08	2.44839e-08	2.49253e-09	2.7878e-08	1.2365e-09
EGY	Egypt	4.70901e-09	4.76046e-08	3.61431e-07	2.94213e-09	2.16412e-08	1.13601e-09	1.58394e-07	7.75541e-09	2.80009e-09	3.68603e-07	5.35547e-07	1.63885e-08	2.16268e-09	1.69457e-08	3.60966e-08	2.71078e-09	2.26754e-10	4.42806e-07	8.14662e-10	4.13908e-09	2.76507e-09	2.9373e-09	6.35499e-09	1.93605e-08	7.17565e-09	7.73563e-07	9.03719e-10	5.29537e-09	1.50189e-07	8.35431e-09	1.97392e-09	6.33922e-09	1.46102e-08	5.6621e-07	2.61605e-09	1.41397e-09	1.6202e-09	1.81111e-09	7.26154e-08	1.0533e-05	8.495e-08	5.53734e-09	1.16295e-08	1.42779e-07	2.59454e-08	2.60864e-07	2.00824e-07	8.00734e-09
SLV	El Salvador	1.19041e-09	1.65631e-09	2.06332e-09	5.37556e-10	1.37872e-09	4.28121e-10	4.67876e-09	8.89261e-10	9.37492e-10	1.05474e-08	3.62876e-08	1.08282e-09	1.26225e-09	7.66604e-10	1.97732e-09	9.77322e-10	1.13937e-10	2.12285e-08	4.57686e-09	8.2523e-10	1.11889e-09	1.98354e-09	1.10758e-09	8.5413e-10	7.90187e-10	1.19846e-08	4.40592e-10	5.79149e-10	1.69341e-09	3.01898e-09	1.10704e-09	8.61112e-10	7.63075e-10	9.8266e-08	7.88195e-10	7.1127e-10	6.17142e-10	7.50866e-10	4.04829e-09	5.35187e-08	8.08764e-09	8.74586e-10	1.78688e-07	2.88314e-09	7.65814e-09	8.9846e-10	2.07013e-08	5.7056e-10
ERI	Eritrea	9.75205e-09	1.4606e-08	8.99234e-09	4.75511e-09	9.74456e-09	3.68405e-09	2.86459e-08	7.3124e-09	6.92656e-09	6.7527e-08	1.73985e-08	8.27785e-09	4.56969e-09	5.48791e-09	1.1296e-08	4.23975e-09	1.29502e-09	1.32641e-08	3.51623e-09	6.74139e-09	7.00934e-09	1.54353e-08	8.25531e-09	5.94155e-09	7.00366e-09	3.19977e-08	4.1778e-09	4.9817e-09	7.18892e-09	2.13397e-08	1.01283e-08	6.77278e-09	6.17763e-09	2.15833e-08	6.7989e-09	4.3866e-09	5.7499e-09	6.11443e-09	1.69412e-08	1.73031e-07	2.38323e-08	7.04292e-09	5.50419e-09	6.72883e-09	1.00881e-08	5.54544e-09	1.29223e-08	4.60122e-09
EST	Estonia	8.86574e-09	9.6647e-09	2.19608e-08	4.78257e-09	2.19846e-08	6.91457e-09	6.17786e-08	8.13974e-09	5.23698e-09	2.10723e-07	1.26657e-07	1.35884e-08	1.7656e-08	8.97125e-09	1.24704e-08	4.56986e-09	1.11928e-09	1.33971e-07	5.811e-09	6.54213e-09	6.59477e-09	9.67309e-09	9.06761e-09	8.36898e-09	7.56823e-09	1.43997e-07	4.85429e-09	5.04808e-09	2.01546e-08	1.50662e-08	8.7315e-09	4.31093e-08	7.28181e-09	2.03641e-07	6.12355e-09	4.18514e-09	5.15755e-09	5.41743e-09	3.77322e-08	6.82339e-07	6.81976e-08	7.14697e-09	8.88535e-09	1.96912e-08	9.90978e-09	1.03922e-08	1.12189e-07	5.03929e-09
ETH	Ethiopia	8.35433e-08	1.59214e-07	6.3576e-07	3.89393e-08	1.07378e-07	2.79258e-08	3.31096e-07	6.48046e-08	5.66039e-08	1.62905e-06	2.17658e-06	8.16312e-08	3.49107e-08	5.83351e-08	1.21414e-07	3.32873e-08	1.00824e-08	2.06424e-06	2.48397e-08	6.3003e-08	5.7882e-08	1.40317e-07	6.31718e-08	6.65649e-08	5.49733e-08	9.00729e-07	2.82582e-08	4.35035e-08	1.94903e-07	1.90129e-07	7.99017e-08	6.5172e-08	6.20588e-08	1.92848e-06	5.74192e-08	3.43667e-08	4.51872e-08	5.32424e-08	2.13679e-07	2.39011e-05	2.99677e-07	6.54651e-08	6.02832e-08	1.6884e-07	7.40096e-08	1.26144e-07	1.22355e-06	4.18686e-08
FJI	Fiji	3.28867e-09	5.43322e-09	3.41781e-09	1.5898e-09	3.70305e-09	1.19115e-09	1.04826e-08	3.37166e-09	2.34396e-09	1.30202e-06	9.54298e-09	2.97612e-09	1.52925e-09	2.09202e-09	8.82259e-09	1.46829e-09	4.86523e-10	7.73875e-09	1.05942e-09	2.42851e-09	2.4825e-09	5.67241e-09	2.63174e-09	1.90491e-09	2.27319e-09	1.50506e-08	1.23613e-09	1.67622e-09	2.64602e-09	7.98317e-09	3.36418e-09	2.51056e-09	2.18306e-09	5.60473e-08	2.32255e-09	1.37613e-09	1.82537e-09	2.08447e-09	5.9169e-09	1.26615e-07	7.57046e-09	2.47822e-09	2.03626e-09	2.40178e-09	2.06112e-09	2.15107e-09	5.47479e-09	1.50943e-09
FIN	Finland	2.73971e-09	5.35846e-09	3.56325e-08	1.34699e-09	6.81192e-09	8.87086e-10	7.37627e-08	3.13796e-09	1.67919e-09	3.58179e-07	2.10115e-07	8.13323e-09	1.46066e-09	5.86116e-09	1.16918e-08	1.73481e-09	2.03927e-10	1.80404e-07	7.49464e-10	1.76357e-09	1.62904e-09	2.07208e-09	5.3348e-09	5.24219e-09	3.04357e-09	2.33153e-07	8.99681e-10	1.9121e-09	2.78467e-08	3.98025e-09	1.56395e-09	4.78114e-09	4.57137e-09	3.42978e-07	1.36406e-09	9.49599e-10	1.07434e-09	1.24811e-09	5.10617e-08	2.32177e-06	6.11475e-08	3.19023e-09	5.15096e-09	2.52962e-08	7.67447e-09	1.27721e-08	1.18074e-07	2.879e-09
FRA	France	1.29532e-08	3.25037e-08	7.26136e-07	2.23454e-08	1.06199e-07	2.12554e-09	4.71501e-07	1.70461e-08	1.03967e-08	1.04646e-06	2.47108e-06	3.50677e-08	5.28414e-09	4.77943e-08	6.49425e-08	7.25858e-09	2.94279e-10	4.82076e-06	2.09554e-09	4.08643e-08	6.78809e-09	3.76221e-09	2.40282e-08	4.34339e-08	1.98145e-08	2.04943e-06	2.2043e-09	1.12263e-08	2.16692e-07	6.71956e-08	4.15173e-09	3.23241e-08	1.62165e-07	1.38174e-06	7.46258e-09	4.17293e-09	8.62241e-09	1.20002e-08	3.01577e-07	8.3167e-06	3.49345e-07	4.00767e-08	4.28107e-08	2.29055e-07	8.46834e-08	1.08406e-07	1.34775e-06	8.64295e-08
PYF	French Polynesia	1.53357e-09	2.2533e-09	1.69813e-09	9.40638e-10	1.62843e-09	5.63258e-10	5.37443e-09	1.19754e-09	1.06972e-09	2.17841e-08	5.49828e-09	1.37298e-09	1.05051e-09	9.73516e-10	1.89196e-09	6.68947e-10	2.00649e-10	5.10257e-09	5.14895e-10	1.07265e-09	1.13302e-09	2.52832e-09	1.26901e-09	9.48829e-10	1.12128e-09	6.6877e-09	5.99086e-10	8.20652e-10	1.25721e-09	3.71587e-09	1.63151e-09	9.68472e-09	1.02551e-09	2.42015e-08	1.06846e-09	6.64678e-10	8.69147e-10	9.40525e-10	6.48941e-09	6.82273e-08	3.48603e-09	1.15381e-09	1.02096e-09	1.19466e-09	1.05006e-09	9.5584e-10	2.66269e-09	7.36496e-10
GAB	Gabon	1.40466e-09	2.39876e-09	1.53183e-08	8.20512e-10	6.93916e-09	5.22788e-10	2.50487e-08	1.03953e-09	1.04816e-09	7.2563e-08	2.66638e-08	1.82604e-09	1.95472e-09	1.81414e-09	6.6946e-09	1.01808e-09	1.40094e-10	4.18906e-08	5.0325e-10	1.97954e-09	9.97915e-10	1.73446e-09	2.70394e-09	1.27001e-09	1.32979e-09	1.02926e-07	4.1258e-10	1.1865e-09	4.34072e-09	3.11085e-09	1.04444e-09	2.01836e-09	5.44193e-09	1.74516e-07	8.40391e-10	5.7934e-10	7.46072e-10	1.0564e-09	2.04402e-08	2.60409e-06	2.74406e-08	7.82746e-09	4.48861e-09	4.49038e-09	4.46387e-09	3.12987e-09	1.54336e-08	1.3481e-08
GMB	Gambia	5.41985e-09	6.44867e-09	5.01973e-09	2.89271e-09	5.88495e-09	2.36508e-09	1.86067e-08	4.29042e-09	3.22992e-09	3.22231e-08	8.57418e-09	4.17901e-09	2.98338e-09	3.49838e-09	6.25875e-09	2.74586e-09	5.96214e-10	2.01657e-08	2.18519e-09	3.51598e-09	4.03195e-09	6.56863e-09	5.39956e-09	3.46421e-09	4.62692e-09	1.94766e-08	2.6464e-09	3.06872e-09	6.52954e-09	9.54885e-09	7.00057e-09	3.81631e-09	5.51519e-09	1.23856e-08	4.39416e-09	2.75881e-09	3.71688e-09	3.05174e-09	1.04612e-08	9.31997e-08	1.21852e-08	4.20034e-09	3.31703e-09	5.04253e-09	4.15191e-09	4.96779e-09	7.5003e-09	2.6171e-09
GEO	Georgia	1.34871e-08	1.63557e-08	7.79876e-08	5.11148e-09	1.18014e-08	3.65595e-09	3.86135e-08	1.4477e-07	6.41753e-09	5.44672e-08	3.38086e-08	2.02751e-07	1.01558e-08	6.08872e-09	1.09779e-08	4.10007e-09	1.49586e-09	2.85099e-08	3.36396e-09	7.27866e-09	7.44621e-09	2.6255e-08	8.07588e-09	6.6359e-09	6.92326e-09	4.76761e-08	3.98519e-09	4.98143e-09	1.64304e-08	2.03873e-08	1.02814e-08	7.50292e-09	7.16338e-09	4.25519e-08	7.28449e-09	4.27583e-09	5.71838e-09	6.59017e-09	1.86596e-08	2.90927e-07	1.98597e-08	5.16735e-08	5.66082e-09	9.35703e-09	7.40323e-09	7.66769e-09	2.92731e-08	4.93462e-09
DEU	Germany	1.33078e-08	3.02115e-08	2.25179e-07	7.00331e-09	5.32095e-08	2.6498e-09	3.04275e-07	1.5426e-08	8.43859e-09	7.7046e-07	4.71511e-06	3.45487e-08	4.37609e-09	3.25336e-08	4.65943e-08	6.07713e-09	4.5802e-10	2.44189e-06	2.41688e-09	9.79858e-09	5.33983e-09	5.21619e-09	2.0855e-08	6.41081e-08	1.4857e-08	1.20219e-06	2.71764e-09	8.42796e-09	2.21316e-07	1.71028e-08	4.63184e-09	1.63836e-08	2.64552e-08	9.12958e-07	5.96152e-09	3.30125e-09	3.47084e-09	4.37006e-09	2.12633e-07	6.41802e-06	2.22907e-07	1.17125e-08	3.4391e-08	2.98849e-07	4.60157e-08	8.56463e-08	1.29188e-06	1.71702e-08
GHA	Ghana	5.22595e-09	9.18792e-09	4.6416e-08	2.46532e-09	1.63373e-08	1.31303e-09	6.63999e-08	4.83551e-09	5.47129e-09	2.09251e-07	7.28651e-07	1.00136e-08	2.38035e-09	1.10712e-08	1.99146e-08	2.55153e-09	3.84386e-10	1.00246e-06	1.23159e-09	2.48143e-08	3.00362e-09	4.7054e-09	5.85811e-09	1.20087e-08	9.78908e-09	2.76492e-07	1.22549e-09	3.1029e-09	4.16058e-08	1.22393e-08	3.16054e-09	5.01373e-09	9.50714e-09	1.37677e-06	3.27008e-09	1.73556e-09	1.81717e-09	2.47642e-09	4.36311e-08	2.2839e-06	5.60674e-08	4.77951e-09	9.4408e-09	1.51678e-07	1.45975e-08	2.22069e-08	1.78166e-07	5.43254e-09
GRC	Greece	5.81547e-09	2.97489e-07	2.40212e-08	7.96117e-10	3.51738e-09	4.54158e-10	2.33516e-08	2.04547e-08	2.46044e-09	1.25827e-07	1.23047e-07	5.38693e-09	7.37383e-10	5.73085e-09	5.15657e-09	7.24683e-10	1.34043e-10	9.8718e-08	4.09103e-10	1.10615e-09	9.93799e-10	1.54331e-09	1.48856e-09	1.29937e-08	1.52208e-09	5.99576e-08	5.76386e-10	1.19659e-09	3.34263e-07	2.85986e-09	1.39781e-09	1.27265e-09	5.40912e-09	1.19802e-07	8.87885e-10	9.05747e-10	6.75363e-10	9.52006e-10	1.3999e-08	3.04145e-07	2.07431e-08	1.88057e-09	2.16716e-09	3.24e-08	3.3823e-09	3.07644e-07	8.08379e-08	1.55771e-09
GRL	Greenland	0	0	0	0	0	0	0	0	0	0	0	0	0	0	0	0	0	0	0	0	0	0	0	0	0	0	0	0	0	0	0	0	0	0	0	0	0	0	0	0	0	0	0	0	0	0	0	0
GTM	Guatemala	1.25641e-09	1.20017e-09	5.10005e-09	4.19941e-10	1.94286e-09	3.71977e-10	2.69568e-08	7.9007e-10	2.34542e-09	2.98391e-08	8.69152e-08	1.36964e-09	1.21249e-09	2.72924e-09	2.28386e-09	1.59997e-09	8.8086e-11	6.57962e-08	1.51911e-08	6.007e-10	8.06769e-10	9.80956e-10	2.18585e-09	1.47184e-09	9.16324e-10	4.50641e-08	6.35738e-10	7.72745e-10	6.03003e-09	1.63167e-09	6.51726e-10	8.72281e-10	1.01884e-09	4.80283e-07	5.41823e-10	4.00926e-10	3.59609e-10	4.70509e-10	2.29906e-08	1.75307e-07	1.6422e-07	7.05279e-10	2.51994e-07	1.53502e-08	1.74373e-08	2.17281e-09	3.39627e-08	6.53375e-10
GIN	Guinea	1.62673e-08	2.44907e-08	6.83572e-08	1.10293e-08	2.54318e-08	5.47151e-09	8.56642e-08	1.32599e-08	1.21785e-08	1.59842e-07	2.70026e-07	1.62318e-07	6.8978e-09	1.26808e-08	2.277e-08	6.66122e-09	2.36658e-09	6.6188e-07	5.05127e-09	1.27738e-08	1.23016e-08	2.64986e-08	1.35079e-08	1.43079e-08	1.20061e-08	2.21085e-07	5.85729e-09	8.28385e-09	2.99889e-08	3.78108e-08	1.64497e-08	1.25955e-08	1.15501e-07	2.51414e-07	1.17656e-08	6.74731e-09	8.88475e-09	1.10447e-08	5.56023e-08	9.57686e-07	6.52912e-08	1.3479e-08	1.33065e-08	3.74184e-08	2.75117e-08	5.41205e-08	2.76121e-07	1.4233e-07
GUY	Guyana	9.55575e-11	1.16155e-10	4.67427e-10	5.13635e-11	2.3923e-10	4.51062e-10	1.48154e-09	7.7051e-11	3.99252e-10	1.18726e-08	1.67879e-09	1.11296e-10	6.43069e-11	1.21978e-10	2.01252e-10	1.49111e-09	1.04187e-11	2.83002e-09	6.26694e-11	7.24032e-11	3.5561e-10	1.28448e-10	1.46401e-10	9.21795e-11	8.88915e-11	2.86308e-09	8.32352e-11	5.84707e-11	1.99555e-10	2.17063e-10	9.43606e-11	8.29945e-11	1.05854e-10	7.78064e-09	7.25897e-11	4.79803e-11	5.34437e-11	6.00707e-11	1.28119e-09	1.53174e-08	3.98466e-09	9.64581e-11	1.67138e-10	2.24638e-10	3.92698e-10	1.50311e-10	1.00488e-09	6.73976e-11
HTI	Haiti	2.81347e-09	4.24274e-09	3.25333e-09	1.41382e-09	3.10203e-09	1.28779e-09	9.40713e-09	2.14467e-09	2.06254e-09	1.57494e-08	1.07359e-08	2.53577e-09	2.08285e-09	1.70692e-09	3.14843e-09	5.47439e-09	3.9366e-10	2.06813e-08	9.85935e-10	2.01286e-09	2.09814e-09	4.78498e-09	2.28924e-09	1.6982e-09	2.08382e-09	1.5013e-08	1.10518e-09	1.39046e-09	2.37635e-09	6.96298e-09	2.90405e-09	1.99167e-09	1.87439e-09	8.85619e-08	2.02622e-09	1.23981e-09	1.57388e-09	1.83309e-09	5.41785e-09	6.59597e-08	6.50915e-09	2.16021e-09	2.32065e-09	2.40516e-09	2.72513e-09	1.6812e-09	6.14679e-09	1.37423e-09
HND	Honduras	1.6444e-09	2.27455e-09	6.69044e-09	9.10135e-10	3.06694e-09	7.74505e-10	1.21258e-08	1.39788e-09	1.51511e-09	3.33641e-08	8.9165e-08	2.04842e-09	1.66064e-09	1.75754e-09	2.75e-09	1.82828e-09	1.85591e-10	1.74353e-07	3.97484e-09	1.19073e-09	1.2713e-09	2.20014e-09	1.71037e-09	1.81361e-09	1.27818e-09	4.13901e-08	5.66639e-10	8.50288e-10	8.68925e-09	3.27207e-09	1.48695e-09	1.33955e-09	1.5369e-09	2.60764e-07	1.13087e-09	2.75517e-09	7.91532e-10	9.72782e-10	1.02904e-08	1.77823e-07	2.4889e-08	1.34781e-09	2.47589e-07	6.60297e-09	6.37992e-09	2.74892e-09	1.12613e-07	1.05544e-09
HKG	Hong Kong	8.19072e-09	4.78178e-09	1.28002e-08	3.03974e-09	1.11836e-08	2.40858e-09	3.95065e-08	7.15714e-09	7.30147e-09	3.80235e-07	3.91015e-08	5.43967e-09	3.25335e-09	8.77351e-09	4.07641e-08	3.31886e-09	6.34485e-10	3.58257e-08	2.25804e-09	4.09956e-09	8.7695e-09	7.42359e-09	5.98729e-09	3.87734e-09	6.5798e-09	1.44865e-07	2.52728e-09	7.87641e-09	7.54908e-09	1.05786e-08	5.3022e-09	3.11875e-08	7.36629e-09	2.23967e-07	3.91807e-09	2.73139e-09	3.30544e-09	3.76515e-09	8.08916e-08	3.32491e-06	5.15968e-08	7.69334e-09	1.53924e-08	7.61727e-09	7.5766e-09	1.11865e-08	2.3511e-08	3.19143e-09
HUN	Hungary	4.33119e-09	1.50996e-08	3.93507e-08	2.24251e-09	7.83779e-09	1.40752e-09	6.67238e-08	5.35282e-09	2.37315e-09	1.41626e-07	1.22395e-06	1.18131e-08	2.0745e-09	5.77925e-09	1.09066e-08	1.99686e-09	3.73807e-10	2.7748e-07	1.33921e-09	2.88417e-09	2.58832e-09	3.74478e-09	4.41895e-09	8.39848e-08	4.18029e-09	2.33941e-07	1.57049e-09	2.52881e-09	1.13855e-07	6.5566e-09	5.22134e-09	3.39897e-09	5.1085e-09	2.07121e-07	2.51367e-09	1.71554e-09	2.00377e-09	2.18608e-09	3.436e-08	8.14132e-07	3.98918e-08	3.63764e-09	5.3681e-09	2.38234e-07	8.59606e-09	1.56617e-08	4.78964e-07	3.47048e-09
ISL	Iceland	1.41076e-09	1.87241e-09	6.07536e-09	7.99415e-10	2.50811e-09	5.53038e-10	9.35329e-09	1.11769e-09	1.08424e-09	2.80526e-08	3.10023e-08	1.62882e-09	6.47276e-10	1.45354e-09	2.05803e-09	8.09133e-10	1.59913e-10	6.40247e-08	4.66614e-10	1.0283e-09	1.01645e-09	2.18995e-09	1.17668e-09	1.36392e-09	1.11312e-09	3.40881e-08	4.93899e-10	7.31012e-10	3.92034e-09	3.29618e-09	1.31452e-09	1.21127e-09	1.87403e-09	1.51285e-07	9.79245e-10	5.80711e-10	7.64677e-10	9.09467e-10	1.05001e-08	4.07226e-07	8.90191e-09	1.12929e-09	1.28161e-09	1.01374e-08	2.11922e-09	2.62542e-09	1.50971e-08	8.80335e-10
IND	India	2.04121e-07	3.4606e-08	4.33735e-07	8.35089e-09	1.92524e-07	4.61993e-09	1.00344e-06	2.81669e-08	9.48024e-09	3.68082e-06	1.95856e-06	7.36492e-08	1.11114e-08	7.08681e-07	3.92735e-06	1.88306e-08	8.87194e-10	2.46135e-06	4.25024e-09	4.01978e-08	1.39768e-08	2.98768e-08	3.56934e-08	3.97742e-08	8.40393e-08	3.45172e-06	5.27394e-09	7.19607e-08	2.26588e-07	5.90724e-08	1.69596e-08	7.3144e-08	5.83905e-08	6.74954e-06	6.77263e-09	7.04664e-09	9.82934e-09	2.22344e-08	1.05553e-06	1.92303e-05	7.68193e-07	1.39555e-07	8.26331e-08	2.81763e-07	1.07028e-07	2.28504e-07	9.94595e-07	1.19201e-07
IDN	Indonesia	6.24168e-08	1.28579e-08	2.00013e-07	5.75781e-09	7.84605e-08	2.43601e-09	4.79154e-07	7.19276e-09	7.03937e-09	7.72039e-06	5.89409e-07	1.9626e-08	1.3845e-08	5.84346e-08	4.40425e-07	8.84682e-09	3.91298e-10	8.68121e-07	2.53637e-09	1.12085e-08	7.9196e-09	1.08498e-08	2.68566e-08	1.42981e-08	1.55782e-08	1.76922e-06	3.11258e-09	9.38249e-08	8.95733e-08	1.88773e-08	4.51343e-09	1.44281e-07	2.65013e-08	2.26425e-06	4.71915e-09	3.63323e-09	3.00305e-09	4.20151e-09	5.62869e-07	3.78536e-05	3.65375e-07	2.54127e-08	4.69762e-08	8.60921e-08	6.93352e-08	5.82315e-08	3.75348e-07	2.24464e-08
IRN	Iran	2.21383e-07	2.2943e-08	5.21482e-08	3.99572e-09	2.41777e-08	1.74219e-09	8.50415e-08	1.66079e-07	3.31994e-09	3.87644e-07	2.22415e-07	2.49815e-07	2.52483e-09	4.31283e-08	5.73031e-08	2.90066e-09	4.95004e-10	2.25433e-07	1.59092e-09	4.30627e-09	3.70702e-09	6.32416e-09	6.8965e-09	9.25947e-09	2.48745e-08	2.60563e-07	1.81346e-09	6.54714e-09	4.68398e-08	1.53315e-08	4.55103e-09	9.13606e-09	1.06127e-08	3.97694e-07	4.00883e-09	2.34053e-09	2.76738e-09	3.16874e-09	5.0712e-08	8.13142e-06	5.4721e-08	7.35216e-09	8.97822e-09	3.2729e-08	1.91413e-08	3.09291e-08	1.40281e-07	5.51305e-09
IRQ	Iraq	2.31151e-09	8.89289e-09	8.11541e-08	4.72326e-09	1.84545e-08	6.70953e-10	1.39911e-07	2.33524e-09	2.15963e-09	2.98893e-07	6.97032e-07	4.81088e-09	4.47082e-09	7.00401e-09	1.62628e-08	2.16029e-09	6.55476e-11	3.37766e-07	7.28786e-10	2.45709e-09	1.44792e-09	1.08903e-09	9.70463e-09	7.23703e-09	3.23705e-09	1.70849e-06	4.08689e-10	2.78198e-09	2.68123e-08	4.63646e-09	7.37538e-10	5.54495e-09	7.60336e-09	7.91308e-07	1.85326e-09	1.29312e-09	6.06389e-10	9.29663e-10	9.66415e-08	3.99976e-06	1.14312e-07	3.09847e-09	1.58241e-08	4.05238e-08	3.56938e-08	1.70506e-08	1.16916e-07	5.51856e-09
IRL	Ireland	7.08235e-09	6.88953e-09	4.36068e-08	3.10306e-09	1.45759e-08	2.1138e-09	8.1027e-08	4.66085e-09	3.49497e-09	6.26567e-07	2.29778e-07	9.6333e-09	2.71426e-09	2.16295e-08	1.43715e-08	7.43935e-09	4.52355e-10	4.81371e-07	1.66691e-09	4.04192e-09	7.16878e-09	6.82452e-09	5.61214e-09	6.95616e-09	7.00771e-09	2.79877e-07	1.98865e-09	4.99027e-09	2.97197e-08	1.02483e-08	3.86114e-09	6.0034e-09	7.94804e-09	3.85294e-07	3.18493e-09	2.95102e-09	2.52803e-09	3.02572e-09	5.14309e-08	1.31705e-06	1.01883e-07	6.11854e-09	8.47728e-09	3.24252e-08	1.02686e-08	4.56178e-08	1.32117e-07	6.02243e-09
ISR	Israel	4.20628e-09	6.37852e-09	2.4201e-08	2.19647e-09	1.2575e-08	1.48025e-09	2.10502e-07	1.38814e-08	2.80818e-09	3.32463e-07	2.07369e-07	1.01609e-08	2.74067e-09	5.41024e-09	1.32589e-08	2.53063e-09	3.92522e-10	4.34568e-07	1.43104e-09	2.85345e-09	3.99305e-09	4.50693e-09	7.24784e-09	7.54672e-09	1.74937e-08	4.75044e-07	1.34051e-09	3.56505e-09	3.58395e-08	7.60409e-09	3.31531e-09	5.60334e-09	6.19754e-09	6.92902e-07	2.78765e-09	1.67156e-09	2.40091e-09	2.29306e-09	9.0095e-08	1.98353e-06	1.09745e-07	3.88346e-09	1.52539e-08	3.38478e-08	1.83185e-08	9.5953e-08	1.61181e-07	4.45033e-09
ITA	Italy	3.61481e-09	1.10414e-07	2.65724e-07	3.87834e-09	2.72466e-08	9.65644e-10	2.62827e-07	1.24713e-08	2.78943e-09	5.43406e-07	1.30142e-06	1.42136e-08	1.75402e-09	2.1814e-08	2.49692e-08	2.47002e-09	1.51106e-10	5.53952e-07	6.92684e-10	4.75078e-09	4.88831e-09	2.21375e-09	8.88908e-09	1.05683e-07	8.43863e-09	8.04203e-07	1.06974e-09	3.85911e-09	1.40664e-07	1.05804e-08	1.69284e-09	4.545e-09	1.74589e-08	6.55969e-07	3.12771e-09	1.98433e-09	1.02677e-09	1.90665e-09	1.27174e-07	2.50745e-06	1.43202e-07	9.14034e-09	2.04062e-08	3.78653e-07	5.72795e-08	7.90575e-08	4.18602e-07	1.30741e-08
JAM	Jamaica	8.86045e-10	1.17309e-09	1.92543e-09	4.37472e-10	1.23414e-09	2.76117e-09	4.73138e-09	7.13638e-10	1.07666e-09	2.31117e-08	1.00027e-08	1.05343e-09	1.58717e-09	7.31396e-10	1.14145e-09	1.41846e-08	1.11591e-10	9.52137e-09	3.23374e-09	6.26865e-10	4.64284e-09	1.23003e-09	9.86916e-10	6.93191e-10	7.07444e-10	1.39864e-08	1.173e-09	4.70812e-10	1.35305e-09	1.77012e-09	8.68168e-10	6.82242e-10	1.48978e-09	1.75758e-07	6.14641e-10	1.68231e-08	4.76327e-10	5.47699e-10	3.02697e-09	7.61572e-08	6.20601e-09	7.07617e-10	2.22006e-09	1.60759e-09	7.42101e-09	2.01702e-09	7.30077e-09	4.76204e-10
JPN	Japan	1.37055e-08	4.8594e-09	5.9741e-08	2.16925e-09	1.38846e-08	1.71855e-09	1.86832e-07	2.98191e-09	2.31018e-09	1.05853e-06	2.1715e-07	8.43462e-09	3.76451e-09	1.91615e-08	8.24512e-08	5.58191e-09	2.44447e-10	2.24746e-07	1.59354e-09	4.0684e-09	6.34835e-09	7.27535e-09	1.0863e-08	4.87482e-09	6.49406e-09	6.84567e-07	1.31409e-09	1.33908e-08	2.40222e-08	8.11574e-09	2.35226e-09	2.83735e-08	1.12159e-08	9.78867e-07	2.81082e-09	1.67811e-09	2.07655e-09	2.31693e-09	9.46079e-08	1.38429e-05	1.215e-07	4.22238e-09	2.59904e-08	3.3808e-08	2.09951e-08	2.46919e-08	1.15178e-07	4.90369e-09
JOR	Jordan	9.04204e-10	9.92082e-10	1.69973e-08	3.6002e-10	1.48198e-09	2.50321e-10	4.4758e-09	1.4531e-09	4.69381e-10	2.07459e-08	6.3019e-09	1.54456e-09	3.22593e-10	3.76211e-08	1.33963e-08	3.24385e-10	8.93185e-11	8.20881e-09	2.29996e-10	5.65356e-10	5.03868e-10	9.60473e-10	6.31659e-10	8.82425e-10	6.67862e-10	1.62033e-08	2.69077e-10	5.14361e-10	4.9067e-09	1.41039e-09	6.82512e-10	7.13768e-10	7.03934e-10	1.96439e-08	4.88148e-10	3.03437e-10	4.15497e-10	4.83233e-10	2.64129e-09	1.12357e-07	3.57799e-09	7.63655e-10	5.99522e-10	1.19586e-09	7.2383e-10	3.4257e-09	3.57842e-09	6.52825e-10
KAZ	Kazakhstan	2.53046e-07	5.38489e-08	2.20737e-07	9.97217e-09	4.18468e-08	5.00026e-09	3.21338e-07	3.05802e-08	9.94944e-09	6.45944e-07	9.19072e-06	1.58041e-07	8.62656e-09	2.74187e-08	5.9854e-08	7.97573e-09	1.44164e-09	1.05178e-06	4.71115e-09	1.39304e-08	1.82778e-07	1.81901e-08	2.30287e-08	5.72515e-08	1.84156e-08	1.09279e-06	2.41388e-08	1.14816e-08	2.54007e-07	3.51487e-08	1.3215e-08	2.05603e-08	3.108e-08	9.48673e-07	1.05255e-08	6.28471e-09	7.64849e-09	9.32842e-09	2.09605e-07	1.87195e-05	2.34355e-07	1.7527e-08	2.99835e-08	2.4125e-07	6.8176e-08	7.10653e-08	5.57316e-06	1.94672e-08
KEN	Kenya	6.67174e-08	6.25106e-09	1.52281e-08	2.83203e-09	8.93639e-09	2.17109e-09	3.27798e-08	7.29017e-09	3.69449e-09	1.36061e-07	7.36398e-08	8.75854e-09	2.64981e-09	1.09432e-08	3.58974e-08	2.55817e-09	5.71686e-10	1.20636e-07	1.94853e-09	4.45449e-09	4.15656e-09	7.69267e-09	4.87233e-09	4.53603e-09	6.71945e-09	7.29987e-08	2.25003e-09	3.4183e-09	1.1714e-08	1.20063e-08	7.33635e-08	4.98866e-09	5.13979e-09	1.00838e-07	3.85632e-09	2.52453e-09	3.08455e-09	3.81336e-09	1.85371e-08	6.61126e-07	2.44576e-08	1.71357e-08	4.73274e-09	9.98233e-09	6.27303e-09	7.52007e-09	3.27025e-08	3.73864e-09
KWT	Kuwait	9.06604e-09	6.89239e-09	3.2355e-08	3.23532e-09	1.34376e-08	2.30303e-09	7.23131e-08	5.2171e-09	4.6615e-09	3.04961e-07	1.40407e-07	1.09191e-08	4.17041e-09	9.63888e-09	2.87884e-08	3.63527e-09	6.07599e-10	3.04861e-07	2.14475e-09	4.68747e-09	4.63802e-09	8.86816e-09	8.08961e-09	5.99587e-09	6.54505e-09	3.37384e-07	2.2367e-09	6.63652e-09	1.67663e-08	1.31875e-08	5.95156e-09	1.19003e-08	6.79056e-09	2.88499e-07	4.43299e-09	2.84043e-09	3.33646e-09	3.80668e-09	4.92376e-08	3.83245e-06	5.8934e-08	5.98946e-09	1.1008e-08	1.88653e-08	1.06155e-08	1.36891e-08	7.21826e-08	4.84019e-09
KGZ	Kyrgyzstan	2.50676e-07	2.41512e-08	2.38976e-08	1.0747e-08	2.17785e-08	7.96983e-09	6.41217e-08	2.2505e-08	1.19634e-08	1.16002e-07	5.09321e-08	5.95938e-08	9.72741e-09	1.24264e-08	2.25138e-08	9.19678e-09	2.58582e-09	3.54698e-08	7.46027e-09	1.40437e-08	1.63371e-08	2.44506e-08	1.87302e-08	1.29936e-08	1.66897e-08	8.73245e-08	8.57284e-09	1.05114e-08	1.89968e-08	3.42816e-08	2.25474e-08	1.48407e-08	1.40057e-08	5.98932e-08	1.44912e-08	9.42096e-09	1.24725e-08	1.22277e-08	3.91192e-08	1.92461e-06	4.88247e-08	1.559e-08	1.22714e-08	1.63592e-08	2.15724e-08	1.28973e-08	6.09122e-08	1.00585e-08
LAO	Laos	7.58593e-09	8.1347e-09	1.12382e-08	2.35696e-09	6.34569e-09	1.74467e-09	2.55462e-08	3.73405e-09	3.62989e-09	1.47502e-07	5.46393e-08	4.77752e-09	2.10943e-09	4.66682e-09	2.06648e-08	2.15549e-09	6.27808e-10	5.96629e-08	1.61158e-09	3.64674e-09	3.59277e-09	9.53179e-09	4.43975e-09	3.19717e-09	3.6834e-09	4.79801e-08	1.92303e-09	3.80214e-09	8.73199e-09	1.12958e-08	4.97149e-09	1.76147e-08	3.74572e-09	1.1998e-07	3.47762e-09	2.03708e-09	2.70511e-09	3.02393e-09	1.77141e-08	9.89143e-06	1.72499e-08	4.04181e-09	4.07748e-09	6.86751e-09	5.38497e-09	5.80328e-09	2.68071e-08	2.83236e-09
LVA	Latvia	2.56786e-08	2.20829e-08	2.5624e-08	9.55027e-09	2.2787e-08	7.03028e-09	1.1054e-07	1.90169e-08	1.17584e-08	1.21547e-07	1.20181e-07	2.27993e-08	1.0322e-08	1.46752e-08	1.94679e-08	7.92357e-09	2.37624e-09	1.0462e-07	7.28392e-09	1.33052e-08	1.37025e-08	2.7635e-08	1.59079e-08	1.30725e-08	1.36087e-08	3.66e-07	9.02731e-09	9.39402e-09	2.68659e-08	4.06294e-08	1.99126e-08	1.51267e-08	1.31644e-08	1.0813e-07	1.35245e-08	7.95042e-09	1.05541e-08	1.21149e-08	4.97058e-08	5.47751e-07	4.32588e-08	1.48411e-08	1.22629e-08	2.09904e-08	1.43863e-08	1.43182e-08	7.97797e-08	1.09487e-08
LBN	Lebanon	6.6374e-10	1.03859e-09	1.29362e-08	3.16239e-10	1.61399e-08	2.66796e-10	4.13945e-09	2.28454e-09	7.99204e-10	2.09567e-08	4.33452e-09	1.03168e-09	2.73993e-10	2.08475e-08	1.01875e-09	5.59156e-10	7.63085e-11	1.13654e-08	2.03037e-10	1.52618e-09	7.82249e-10	1.04911e-09	5.3177e-10	4.71297e-10	4.45883e-10	1.24201e-08	2.43046e-10	3.26809e-10	1.52542e-09	1.03428e-08	6.47586e-10	4.89475e-10	1.92301e-09	2.41837e-08	4.46198e-10	2.66485e-10	1.77183e-09	4.5043e-10	1.74252e-09	3.18651e-08	2.39767e-09	5.97281e-09	4.30299e-10	8.62822e-10	5.7705e-10	1.72717e-08	2.64453e-09	7.74239e-09
LSO	Lesotho	4.52509e-09	7.07369e-09	5.09556e-09	2.42441e-09	4.98076e-09	1.76302e-09	1.48899e-08	3.50601e-09	3.14732e-09	5.53157e-08	1.02449e-08	4.26142e-09	2.12893e-09	2.77289e-09	5.62024e-09	2.04025e-09	6.91658e-10	2.07151e-08	1.63279e-09	3.27397e-09	3.47306e-09	6.67962e-09	3.96012e-09	2.98502e-09	1.00319e-08	1.96503e-08	1.9116e-09	2.3102e-09	3.68786e-09	9.25945e-09	4.85821e-09	3.29264e-09	3.21464e-09	2.74835e-08	3.35137e-09	2.10109e-09	2.68403e-09	3.032e-09	1.02348e-08	8.86634e-08	1.89943e-08	3.45706e-09	2.82454e-09	3.52355e-09	3.13117e-09	2.77897e-09	8.0289e-09	2.25525e-09
LBR	Liberia	8.33745e-09	1.22741e-08	1.44624e-08	3.94965e-09	9.68872e-09	6.75888e-09	2.77298e-08	6.50588e-09	5.4028e-09	4.63847e-08	4.966e-08	7.43837e-09	3.65418e-09	5.1449e-09	1.00021e-08	3.27674e-09	1.08098e-09	1.01117e-07	2.52096e-09	6.26682e-09	5.8808e-09	1.33128e-08	6.51458e-09	5.88508e-09	5.76745e-09	5.48823e-08	2.95827e-09	4.03964e-09	9.90189e-09	1.82851e-08	8.2444e-09	5.81709e-09	6.10413e-09	1.62984e-07	5.67173e-09	3.43356e-09	4.46253e-09	5.08766e-09	3.18741e-08	4.12482e-07	1.94543e-08	6.31253e-09	5.39505e-09	3.1086e-08	5.91742e-09	5.78892e-09	2.97878e-08	4.45978e-09
LBY	Libya	1.9039e-09	1.28718e-08	6.60787e-08	3.76418e-09	1.25598e-08	2.9428e-10	9.01321e-08	2.65935e-09	9.96433e-10	1.17394e-07	7.2757e-07	5.77955e-09	6.94612e-10	5.33963e-09	9.2252e-09	8.16956e-10	6.48113e-11	2.53673e-07	2.76711e-10	2.34631e-09	9.15446e-10	1.00684e-09	4.63544e-09	9.59868e-09	2.82324e-09	3.86527e-07	3.30191e-10	1.56567e-09	3.39043e-08	3.64175e-09	6.4214e-10	2.10445e-09	5.67914e-09	1.62617e-07	1.42083e-09	7.90812e-10	4.46588e-10	7.1308e-10	6.16231e-08	1.22469e-06	5.48958e-08	2.33411e-09	7.8249e-09	5.05945e-08	2.90092e-08	1.91336e-08	2.18427e-07	4.17306e-09
LIE	Liechtenstein	0	0	0	0	0	0	0	0	0	0	0	0	0	0	0	0	0	0	0	0	0	0	0	0	0	0	0	0	0	0	0	0	0	0	0	0	0	0	0	0	0	0	0	0	0	0	0	0
LTU	Lithuania	1.57149e-08	1.22688e-08	2.72673e-08	7.6005e-09	1.82427e-08	6.45251e-09	5.74941e-08	1.22943e-08	9.2772e-09	9.73128e-08	1.61938e-07	1.87669e-08	1.54718e-08	8.95302e-09	1.68636e-08	6.06431e-09	1.61045e-09	1.63099e-07	6.24911e-09	9.94155e-09	1.01584e-08	1.87982e-08	1.21029e-08	1.04805e-08	9.82971e-09	1.0541e-07	6.68171e-09	8.02519e-09	3.59437e-08	2.76054e-08	1.62699e-08	1.17446e-08	1.02472e-08	1.27685e-07	1.07396e-08	7.25586e-09	9.12209e-09	9.83737e-09	3.13421e-08	5.43526e-07	3.89523e-08	1.24236e-08	8.4912e-09	2.5644e-08	1.38913e-08	1.1748e-08	1.48969e-07	6.59082e-09
LUX	Luxembourg	4.53474e-09	4.47563e-09	1.98318e-08	2.62941e-09	6.76964e-09	1.8236e-09	3.08413e-08	3.48042e-09	2.67089e-09	7.1499e-08	9.44369e-08	4.0592e-09	2.35408e-09	4.00623e-09	6.11726e-09	2.28446e-09	4.37889e-10	4.63885e-07	1.82674e-09	3.29996e-09	2.75579e-09	3.85268e-09	4.18728e-09	5.09471e-09	3.82121e-09	8.24005e-08	2.07588e-09	2.78195e-09	1.18771e-08	7.01781e-09	3.9969e-09	3.21059e-09	4.73813e-09	6.38878e-08	2.92682e-09	2.10384e-09	2.97442e-09	2.86834e-09	1.88015e-08	3.69123e-07	2.54068e-08	3.97766e-09	3.86819e-09	1.35729e-08	5.2884e-09	5.70247e-09	4.59161e-08	4.32887e-09
MAC	Macao SAR	1.97479e-09	2.47872e-09	4.12211e-09	1.10485e-09	2.65948e-09	7.77594e-10	1.31503e-08	1.60444e-09	1.35647e-09	7.30606e-08	2.46501e-08	1.8717e-09	1.02506e-09	1.56165e-09	4.48741e-09	9.63785e-10	2.7231e-10	2.21435e-08	7.09528e-10	1.47661e-09	1.70238e-09	2.82096e-09	2.0251e-09	1.4766e-09	1.66679e-09	2.41914e-08	8.09629e-10	1.34058e-09	2.38843e-09	4.00138e-09	2.24885e-09	1.8887e-09	1.60177e-09	5.84303e-08	1.50022e-09	9.22276e-10	1.21587e-09	1.29168e-09	1.05308e-08	4.82536e-07	2.29233e-08	1.78969e-09	1.72148e-09	3.08921e-09	1.85497e-09	1.9635e-09	9.14057e-09	1.09902e-09
MDG	Madagascar	5.80931e-09	1.05254e-08	2.76221e-07	3.37857e-09	1.52007e-08	2.10924e-09	1.32233e-07	5.06434e-09	4.19732e-09	1.67038e-07	6.81639e-07	1.28336e-08	5.21974e-09	7.7644e-09	1.67739e-08	5.62627e-09	5.24387e-10	5.32167e-07	1.94198e-09	4.65624e-09	1.46502e-08	7.35352e-09	6.19924e-09	9.22929e-09	9.40137e-09	2.38858e-07	1.78159e-09	6.93339e-09	4.28958e-08	1.27954e-08	5.04879e-09	7.96989e-09	9.88795e-09	1.70851e-06	3.80112e-09	2.2376e-09	3.08233e-09	3.28643e-09	5.04906e-08	3.75365e-06	5.62652e-08	6.63286e-09	1.57145e-08	6.9528e-08	1.27388e-08	1.91206e-08	2.94621e-07	6.05148e-09
MWI	Malawi	3.6072e-09	5.47447e-09	6.88819e-09	1.76258e-09	9.57846e-09	1.26964e-09	1.61619e-08	2.79057e-09	2.61285e-09	7.10486e-08	3.98935e-08	3.5109e-09	1.645e-09	2.77925e-09	5.54771e-09	1.65816e-09	4.09014e-10	7.95239e-08	1.1674e-09	2.65053e-09	7.49091e-09	5.64271e-09	2.94233e-09	3.01333e-09	2.39707e-08	3.23167e-08	3.44919e-09	2.23739e-09	5.89316e-09	8.27202e-09	4.57378e-09	2.79887e-09	6.02085e-09	1.11972e-07	2.49586e-09	1.51471e-09	1.93346e-09	2.16712e-09	9.06041e-09	1.91771e-07	1.25416e-08	1.27281e-08	2.96148e-09	2.64677e-08	3.23201e-09	3.61243e-09	4.82954e-08	2.51934e-09
MYS	Malaysia	1.6535e-08	5.81126e-09	5.22415e-08	2.81627e-09	1.56033e-08	1.89937e-09	2.17273e-07	4.67717e-09	3.48753e-09	3.99918e-06	1.87301e-07	9.86672e-09	3.46493e-09	2.93014e-08	1.64812e-07	4.7782e-09	4.34618e-10	2.1078e-07	1.86801e-09	4.43196e-09	4.06228e-09	8.60963e-09	8.70037e-09	5.37451e-09	8.10553e-09	7.86603e-07	2.09783e-09	1.58853e-07	2.45597e-08	9.44635e-09	3.60853e-09	8.2976e-08	9.46286e-09	9.29396e-07	3.0814e-09	2.30583e-09	2.54378e-09	3.01832e-09	8.89583e-08	1.51078e-05	9.01147e-08	1.11541e-08	1.57987e-08	2.46533e-08	1.65531e-08	2.2596e-08	1.15235e-07	6.79897e-09
MDV	Maldives	4.5709e-09	7.08398e-09	4.26023e-09	2.2625e-09	4.97322e-09	1.69692e-09	1.2154e-08	3.43271e-09	3.11415e-09	2.56581e-08	8.28722e-09	4.03498e-09	1.95963e-09	2.59974e-09	5.34561e-09	1.92442e-09	6.23037e-10	8.16626e-09	1.52294e-09	3.3669e-09	3.32676e-09	7.60359e-09	3.65334e-09	2.86774e-09	3.11335e-09	1.46454e-08	1.78159e-09	2.37358e-09	3.4843e-09	1.04376e-08	4.91494e-09	3.30232e-09	3.0662e-09	2.07603e-08	3.2944e-09	2.02086e-09	2.68037e-09	3.03077e-09	7.49392e-09	8.32408e-08	9.015e-09	3.53782e-09	2.55907e-09	3.17779e-09	2.87403e-09	2.65462e-09	6.88606e-09	2.15708e-09
MLI	Mali	1.03072e-08	1.22066e-08	3.19906e-08	5.00033e-09	3.38962e-08	3.0695e-09	3.37101e-08	7.13059e-09	6.83866e-09	8.7532e-08	6.30731e-08	8.46704e-09	3.79636e-09	8.70589e-09	2.43496e-08	3.71239e-09	1.33322e-09	2.00074e-07	2.81162e-09	1.1405e-08	6.69619e-09	1.56966e-08	6.79054e-09	6.37677e-09	6.21698e-09	2.40629e-07	3.27075e-09	6.26155e-09	1.13582e-08	4.15333e-07	9.05914e-09	1.09629e-08	7.3513e-09	1.12997e-07	6.75726e-09	3.79196e-09	4.96801e-09	6.34777e-09	2.34701e-08	6.56357e-07	3.2824e-08	9.75632e-09	6.46197e-09	1.21789e-08	1.06597e-08	7.96526e-09	1.82159e-07	1.59993e-07
MLT	Malta	1.46425e-08	1.69134e-08	2.82441e-08	6.87131e-09	1.46018e-08	5.03024e-09	5.18927e-08	9.83539e-09	7.64812e-09	1.78253e-07	8.05102e-08	1.29442e-08	6.15066e-09	1.47801e-08	1.78035e-08	5.97996e-09	1.31773e-09	8.55788e-08	4.62766e-09	1.37295e-08	9.47149e-09	1.7855e-08	1.12492e-08	9.43539e-09	1.04977e-08	1.19304e-07	5.3896e-09	8.33048e-09	1.44977e-08	2.40019e-08	1.36606e-08	1.01287e-08	9.67201e-09	1.39734e-07	9.59317e-09	5.74671e-09	7.52127e-09	7.54459e-09	3.10161e-08	5.64802e-07	4.34334e-08	9.90731e-09	1.11007e-08	9.75672e-08	1.0909e-08	1.98988e-08	4.60261e-08	6.4479e-09
MRT	Mauritania	7.69576e-09	1.33243e-08	5.29451e-08	4.52478e-09	1.0752e-08	2.77988e-09	3.48944e-08	6.29482e-09	5.05394e-09	5.56509e-08	4.6012e-08	7.86173e-09	3.35772e-09	5.41136e-09	9.58762e-09	3.16996e-09	9.3e-10	7.28826e-08	2.49595e-09	4.40452e-08	5.81777e-09	1.21014e-08	6.68138e-09	6.08989e-09	5.81151e-09	1.03952e-07	2.95768e-09	3.87915e-09	2.97448e-08	1.73201e-08	7.90522e-09	5.80299e-09	1.43042e-07	6.306e-08	5.54689e-09	3.26232e-09	4.43882e-09	4.83335e-09	2.0065e-08	2.30284e-06	2.22922e-08	8.41555e-09	5.32919e-09	4.34642e-08	1.6731e-08	8.22504e-09	3.26613e-08	5.12143e-09
MUS	Mauritius	4.61715e-09	7.20677e-09	9.68344e-09	2.39953e-09	6.43902e-09	1.65768e-09	1.86876e-08	3.75138e-09	3.12249e-09	6.8082e-08	5.24408e-08	4.56263e-09	2.29527e-09	3.5955e-09	5.97955e-09	1.99729e-09	5.97622e-10	1.03611e-07	1.57644e-09	3.53345e-09	3.52231e-09	6.56989e-09	3.88431e-09	3.18275e-09	9.85647e-09	3.27684e-08	1.71979e-09	2.49855e-09	5.63125e-09	1.04255e-08	5.52931e-09	3.50814e-09	4.0156e-09	5.95721e-08	3.29328e-09	1.99072e-09	2.55845e-09	3.02704e-09	1.24058e-08	3.00769e-07	1.13232e-08	3.89228e-09	5.09602e-09	8.38531e-09	3.67873e-09	4.77309e-09	1.56049e-08	3.60247e-09
MEX	Mexico	7.96834e-09	6.86906e-09	1.3822e-07	6.80752e-09	2.50468e-08	3.54019e-09	5.12347e-07	4.10716e-09	3.86848e-08	1.06487e-06	1.7556e-07	7.78548e-09	1.85087e-08	9.11224e-09	2.21744e-08	1.27198e-08	4.47001e-10	2.68942e-07	2.84253e-08	3.48696e-09	5.40723e-09	5.45566e-09	8.6976e-08	5.77004e-09	5.33159e-09	1.87898e-06	2.31479e-09	4.63802e-09	2.64014e-08	1.02935e-08	3.25425e-09	5.95225e-09	6.78492e-09	4.78912e-06	4.08493e-09	2.10207e-08	1.94085e-09	2.77316e-09	5.16665e-07	2.85818e-06	1.02533e-06	4.49413e-09	4.36149e-07	2.56674e-08	4.59736e-07	1.67413e-08	1.06496e-07	6.73199e-09
MCO	Monaco	0	0	0	0	0	0	0	0	0	0	0	0	0	0	0	0	0	0	0	0	0	0	0	0	0	0	0	0	0	0	0	0	0	0	0	0	0	0	0	0	0	0	0	0	0	0	0	0
MNG	Mongolia	6.061e-09	9.54795e-09	1.10685e-08	3.01122e-09	7.14287e-09	2.18697e-09	2.376e-08	4.18612e-09	4.05936e-09	5.88885e-08	2.9247e-08	5.8497e-09	2.77216e-09	4.00838e-09	1.24591e-08	2.64368e-09	7.98965e-10	2.60639e-08	1.99204e-09	4.31397e-09	4.5051e-09	9.13238e-09	5.36165e-09	3.75796e-09	4.24717e-09	4.94825e-08	2.31947e-09	3.25784e-09	7.09953e-09	1.23963e-08	6.11705e-09	5.67321e-09	4.41723e-09	1.02496e-07	4.28224e-09	2.57183e-09	3.30786e-09	3.72698e-09	1.86663e-08	1.39272e-05	2.00289e-08	4.65256e-09	4.53884e-09	6.77353e-09	6.23044e-09	4.72498e-09	2.29031e-08	3.25505e-09
MNE	Montenegro	0	0	0	0	0	0	0	0	0	0	0	0	0	0	0	0	0	0	0	0	0	0	0	0	0	0	0	0	0	0	0	0	0	0	0	0	0	0	0	0	0	0	0	0	0	0	0	0
MAR	Morocco	1.41949e-09	3.80978e-09	3.94883e-08	2.1616e-09	7.62702e-09	3.32567e-10	4.49366e-08	1.52513e-09	1.03429e-09	2.18383e-07	1.86383e-07	2.81463e-09	8.13628e-10	3.35723e-09	6.23025e-09	7.89655e-10	9.17029e-11	4.08348e-07	3.22784e-10	3.54174e-09	8.34198e-10	1.06824e-09	2.34384e-09	5.72242e-09	1.43801e-09	2.95016e-07	3.12909e-10	1.29465e-09	4.03959e-08	3.18661e-09	7.84694e-10	1.74549e-09	1.35352e-08	3.97171e-07	1.07815e-09	4.83314e-10	7.77505e-10	7.27098e-10	2.94026e-08	6.10712e-07	3.65132e-08	1.90057e-09	4.60374e-09	6.11507e-08	1.43001e-08	9.33695e-09	8.77854e-08	2.86318e-09
MOZ	Mozambique	5.47546e-09	8.79301e-09	8.28916e-09	2.99027e-09	2.13284e-08	1.84332e-09	1.93284e-08	4.24049e-09	3.72326e-09	3.98256e-08	5.04571e-08	5.22763e-09	2.23014e-09	3.48549e-09	6.55521e-09	2.08239e-09	7.55261e-10	4.50146e-08	1.64861e-09	3.85982e-09	4.05206e-09	8.48589e-09	4.05737e-09	5.19581e-09	3.65361e-08	4.87674e-08	2.00185e-09	2.7866e-09	8.51253e-09	1.11589e-08	5.48841e-09	3.95494e-09	4.08605e-09	3.85157e-08	3.95096e-09	2.23751e-09	2.93245e-09	3.62241e-09	1.34386e-08	5.55419e-07	1.30157e-08	4.88147e-09	3.29968e-09	3.4228e-08	5.58383e-09	4.15914e-09	2.2869e-08	2.85371e-09
MMR	Myanmar	1.38192e-08	8.39527e-09	5.25086e-08	2.49786e-09	1.72242e-08	1.70161e-09	1.34946e-07	4.32676e-09	4.02499e-09	9.15193e-07	2.43246e-07	8.98787e-09	2.86182e-09	2.1298e-08	1.31522e-07	3.67182e-09	3.9137e-10	2.78829e-07	1.81349e-09	5.42997e-09	3.72056e-09	7.81079e-09	8.71621e-09	6.08756e-09	6.36382e-09	3.41701e-07	2.04865e-09	4.11891e-08	2.63883e-08	9.00384e-09	4.27969e-09	9.06254e-08	8.14226e-09	7.74657e-07	3.17336e-09	2.15745e-09	2.35842e-09	2.49226e-09	8.41017e-08	7.1958e-05	8.47295e-08	7.31495e-09	1.45604e-08	3.024e-08	2.17593e-08	2.51386e-08	2.14002e-07	7.49051e-09
NAM	Namibia	3.13968e-09	4.36162e-09	8.60671e-09	1.72776e-09	3.14217e-06	1.09399e-09	1.55435e-08	2.58661e-09	2.15986e-09	6.71136e-08	5.50687e-08	4.50337e-09	1.48691e-09	2.49549e-09	4.05807e-09	1.36183e-09	4.08705e-10	9.92985e-08	2.3992e-09	2.29574e-09	2.26897e-09	4.54241e-09	2.84628e-09	2.70181e-09	1.05169e-07	4.45452e-08	1.15151e-09	1.62316e-09	6.55224e-09	6.65517e-09	3.21223e-09	1.82899e-08	1.81537e-08	6.2857e-08	3.85988e-09	1.39577e-09	3.07384e-09	2.05297e-09	2.00838e-08	3.67676e-07	1.16336e-08	3.79323e-08	2.94517e-09	6.71582e-09	3.83263e-09	3.36514e-09	2.75557e-08	2.5804e-09
NPL	Nepal	4.03508e-09	3.24286e-09	7.20903e-09	1.54023e-09	4.5491e-09	8.04044e-10	1.86133e-08	1.97978e-09	1.49279e-09	5.00687e-08	3.67152e-08	2.7777e-09	1.0867e-09	8.0716e-09	6.08802e-08	1.043e-09	2.63426e-10	4.03534e-08	7.43122e-10	1.77001e-09	2.14459e-09	1.61745e-08	2.21159e-09	1.83604e-09	2.35223e-09	5.65511e-08	8.59227e-10	1.91982e-09	4.63336e-09	5.82086e-09	2.3904e-09	2.42252e-09	2.10162e-09	1.58634e-07	1.58105e-09	9.50132e-10	1.28028e-09	1.56709e-09	1.23593e-08	9.98917e-07	1.21148e-08	3.18494e-09	2.17822e-09	1.05698e-08	2.81882e-09	3.94263e-09	2.29615e-08	1.96273e-09
NLD	Netherlands	8.05099e-09	1.45396e-08	1.04853e-07	4.09428e-09	3.86053e-08	2.31977e-09	1.41781e-07	9.68134e-09	1.64403e-08	3.72079e-07	8.05384e-07	1.91847e-08	3.52154e-09	2.86453e-08	2.89952e-08	4.96065e-09	4.42689e-10	2.38879e-06	2.38302e-09	6.48856e-09	4.36594e-09	3.82392e-09	1.04488e-08	2.1368e-08	9.01326e-09	5.93517e-07	2.37665e-09	5.58472e-09	8.05103e-08	1.06812e-08	3.98057e-09	7.24379e-09	1.69542e-08	5.05813e-07	5.85561e-09	3.74852e-09	2.78454e-09	3.33279e-09	9.47545e-08	2.81744e-06	1.45465e-07	9.38451e-09	2.10354e-08	9.4237e-08	2.55856e-08	5.66309e-08	3.97116e-07	1.15768e-08
ANT	Netherlands Antilles	1.85525e-09	2.72074e-09	2.27942e-09	9.08137e-10	2.22979e-09	1.6026e-08	7.63744e-09	1.74521e-09	1.4503e-09	1.48554e-08	5.53014e-09	1.69813e-09	2.00138e-08	1.15879e-09	2.14993e-09	1.57598e-09	2.27605e-10	1.25707e-08	6.80544e-09	1.28526e-09	1.40621e-09	2.99196e-09	2.24258e-09	1.17006e-09	1.02236e-08	5.68722e-08	6.96382e-10	9.69468e-10	1.66149e-09	4.11119e-09	1.89502e-09	1.35158e-09	1.28206e-09	2.21073e-08	1.28305e-09	7.66162e-10	9.98681e-10	1.1304e-09	4.46505e-09	5.36851e-08	1.64741e-08	1.4052e-09	2.32821e-09	1.56224e-09	1.18901e-08	1.20059e-09	3.9243e-09	8.93504e-10
NCL	New Caledonia	1.7839e-09	2.7285e-09	4.38004e-09	9.33427e-10	2.19758e-09	6.36944e-10	9.01321e-09	1.39455e-09	1.19823e-09	1.9263e-07	7.1868e-09	1.71119e-09	8.15093e-10	1.34995e-09	2.99186e-09	7.85271e-10	2.40383e-10	1.1857e-08	5.84022e-10	1.33032e-09	1.34513e-09	2.98462e-09	1.47733e-09	1.14473e-09	1.35354e-09	1.54743e-08	6.75622e-10	1.03111e-09	2.18797e-09	4.57396e-09	1.86493e-09	1.71042e-09	1.48432e-09	2.10546e-08	1.23688e-09	7.55458e-10	9.91373e-10	1.11546e-09	5.0273e-09	2.89404e-07	5.08411e-09	1.42968e-09	1.35336e-09	1.92633e-09	1.87056e-09	1.39231e-09	4.92151e-09	1.06012e-09
NZL	New Zealand	8.74737e-09	1.02766e-08	1.31606e-07	4.61281e-09	1.69235e-08	2.78952e-09	1.24453e-07	7.25146e-09	5.3553e-09	1.16719e-05	3.83791e-07	1.64567e-08	4.22317e-09	4.53049e-08	5.0259e-08	3.15751e-08	8.12258e-10	1.04619e-06	2.47163e-09	5.39339e-09	1.51927e-08	1.08819e-08	1.41878e-08	7.78839e-09	1.07543e-08	6.80894e-07	2.46487e-09	1.79189e-08	2.43015e-08	1.65058e-08	6.35129e-09	1.79264e-08	7.95945e-09	2.94347e-06	4.94142e-09	3.97441e-09	3.57175e-09	4.49773e-09	2.85727e-07	1.16458e-05	8.26819e-08	6.61248e-09	2.75269e-08	3.35206e-08	1.58482e-08	3.51291e-08	1.37643e-07	6.23814e-09
NIC	Nicaragua	2.89199e-09	4.57629e-09	6.12003e-09	1.93619e-09	4.16745e-09	9.98827e-10	1.3599e-08	2.3676e-09	2.36797e-09	3.17587e-08	9.54007e-08	3.05756e-09	1.76402e-09	2.16128e-09	3.39009e-09	1.57607e-09	3.57312e-10	6.57619e-08	1.7353e-09	2.10345e-09	2.18134e-09	4.18383e-09	3.29166e-09	2.27102e-09	2.2714e-09	3.32383e-08	9.87184e-10	1.45068e-09	7.8283e-09	6.40876e-09	2.76545e-09	2.14367e-09	2.34659e-09	2.50056e-07	1.97274e-09	6.75777e-09	1.44963e-09	2.15435e-09	1.17275e-08	1.36109e-07	4.59922e-08	2.30641e-09	1.45387e-06	4.87467e-09	2.47037e-08	2.69845e-09	2.63795e-08	1.58458e-09
NER	Niger	4.11083e-09	5.54347e-09	1.12539e-08	2.12469e-09	6.33687e-09	1.43756e-09	1.65211e-08	3.16327e-09	2.47069e-09	3.34493e-08	1.35795e-08	3.98209e-09	1.76977e-09	2.7184e-09	5.09235e-09	1.71628e-09	6.04154e-10	1.78008e-08	1.34863e-09	3.88387e-09	2.88493e-09	5.46285e-09	3.51256e-09	2.5035e-09	3.15878e-09	2.4936e-08	1.49892e-09	2.10942e-09	4.02868e-09	1.52643e-07	4.0413e-09	3.1463e-09	3.4453e-09	3.00797e-08	2.78372e-09	1.74862e-09	2.32477e-09	6.89462e-08	9.59574e-09	1.70202e-07	1.06055e-08	3.40936e-09	2.8121e-09	3.98479e-09	3.71145e-09	2.80999e-09	9.43532e-09	3.0699e-08
NGA	Nigeria	7.74493e-09	1.37715e-08	2.22685e-07	1.34923e-08	8.18927e-08	2.58764e-09	5.8988e-07	6.60868e-09	6.20708e-09	9.10755e-07	1.71988e-06	1.53712e-08	1.61025e-08	2.55885e-08	5.82244e-08	7.91901e-09	2.97407e-10	9.3944e-07	2.61575e-09	1.16741e-08	5.41192e-09	4.30843e-09	4.49094e-08	1.73371e-08	1.96987e-08	7.13467e-06	1.48049e-09	8.67263e-09	7.31208e-08	1.55154e-08	2.86745e-09	1.26316e-08	1.96089e-07	2.29299e-06	8.74901e-09	4.12945e-09	2.39928e-09	4.54961e-08	1.64174e-06	1.1104e-05	4.07504e-07	1.00832e-08	5.13486e-08	8.84022e-08	9.91399e-08	4.27948e-08	5.10152e-07	1.03907e-07
NOR	Norway	3.73905e-09	7.60727e-09	7.97872e-08	2.43921e-09	3.28122e-08	1.08952e-09	1.27213e-07	3.98033e-09	2.95715e-09	3.5973e-07	4.69886e-07	1.46218e-08	2.20312e-09	1.17e-08	1.89747e-08	3.05559e-09	1.82054e-10	8.17709e-07	8.42652e-10	4.13913e-09	3.87228e-09	2.3376e-09	6.54258e-09	1.18746e-08	6.31254e-09	5.1374e-07	1.25402e-09	3.99432e-09	4.32737e-08	7.91236e-09	1.72583e-09	5.26929e-09	1.225e-08	1.03934e-06	2.16875e-09	1.6068e-09	1.26477e-09	1.88613e-09	9.72519e-08	3.09751e-06	1.06693e-07	5.748e-09	1.255e-08	6.13326e-08	1.71881e-08	2.69161e-08	3.15105e-07	8.47844e-09
PSE	Gaza Strip	0	0	0	0	0	0	0	0	0	0	0	0	0	0	0	0	0	0	0	0	0	0	0	0	0	0	0	0	0	0	0	0	0	0	0	0	0	0	0	0	0	0	0	0	0	0	0	0
OMN	Oman	6.51148e-09	2.79653e-09	2.85822e-08	7.86383e-10	9.08064e-09	6.25502e-10	7.91884e-08	3.88261e-09	1.42711e-09	4.28211e-07	6.74686e-08	7.37875e-09	2.81896e-09	3.38725e-08	4.51342e-08	1.82583e-09	1.12874e-10	8.05406e-08	6.94683e-10	1.71577e-09	1.48072e-09	2.00303e-09	6.56168e-09	1.79627e-09	2.5745e-09	2.64111e-07	5.00288e-10	4.71697e-09	1.12685e-08	2.97709e-09	1.08171e-09	1.75226e-08	3.75715e-09	4.43234e-07	9.197e-10	7.3587e-10	6.71019e-10	1.03287e-09	5.76171e-08	2.44785e-05	6.93989e-08	3.11175e-09	1.10715e-08	1.00146e-08	1.18011e-08	9.27307e-09	4.32492e-08	2.89825e-09
PAK	Pakistan	1.20721e-08	1.81824e-08	2.88151e-07	4.31243e-09	2.9895e-08	2.19663e-09	3.15312e-07	7.44619e-09	6.52658e-09	1.15982e-06	8.72778e-07	4.43692e-08	6.49934e-09	2.42763e-08	9.52169e-08	6.94543e-09	5.55367e-10	1.03589e-06	2.11026e-09	1.34548e-08	5.97609e-09	7.37264e-09	1.48652e-08	1.59103e-08	2.04195e-08	6.14992e-07	1.82695e-09	1.41475e-08	7.76592e-08	1.32772e-08	4.1644e-09	2.66273e-08	2.83179e-08	4.82677e-06	3.95181e-09	2.6723e-09	3.39327e-09	3.49719e-09	3.0433e-07	2.53855e-05	2.98396e-07	9.14034e-09	4.53291e-08	9.66516e-08	4.44593e-08	1.21268e-07	3.87582e-07	9.55616e-09
PAN	Panama	1.18889e-09	1.96157e-09	4.13899e-09	5.96031e-10	2.2077e-09	3.29578e-09	8.20204e-09	7.42456e-09	1.37532e-08	1.64032e-08	5.17945e-08	1.78009e-09	8.05713e-09	1.00959e-09	1.94564e-09	6.06001e-09	1.34754e-10	4.15824e-08	1.03633e-08	1.56868e-09	8.67929e-10	1.74163e-09	1.39552e-08	1.12128e-09	8.41493e-10	5.62034e-08	4.16541e-10	5.91797e-10	7.4921e-09	2.73261e-09	1.06814e-09	1.93884e-09	1.14889e-09	1.82026e-07	8.29682e-10	5.65943e-10	5.85577e-10	7.37095e-10	1.71571e-08	9.19468e-08	1.21631e-07	9.51408e-10	4.34661e-07	3.23262e-09	1.28368e-07	2.13203e-09	4.71735e-08	6.36486e-10
PNG	Papua New Guinea	1.56209e-09	1.97992e-09	5.53348e-09	6.91068e-10	2.08481e-09	4.78914e-10	9.79718e-09	1.13092e-09	9.1769e-10	1.8555e-06	2.07913e-08	1.59609e-09	6.29335e-10	1.48252e-09	4.1261e-09	6.45787e-10	1.64156e-10	3.21105e-08	4.42493e-10	9.90064e-10	1.05835e-09	2.07372e-09	1.35789e-09	1.21113e-09	1.24362e-09	2.51536e-08	4.96694e-10	1.13225e-09	3.18265e-09	3.03788e-09	1.37476e-09	1.68125e-09	1.13025e-09	3.18335e-08	9.63338e-10	5.67339e-10	7.53687e-10	8.63273e-10	6.01497e-09	9.89025e-07	6.10955e-09	1.15736e-09	1.38104e-09	3.05947e-09	1.65729e-09	1.69179e-09	1.04846e-08	8.14713e-10
PRY	Paraguay	3.57611e-09	3.94882e-09	4.17944e-09	1.81549e-09	6.99191e-09	1.3369e-09	1.18131e-06	2.58234e-09	4.17626e-09	1.89058e-08	9.2663e-09	2.95932e-09	1.59695e-09	2.18492e-09	4.53049e-09	1.52266e-09	4.57782e-10	1.40678e-08	1.20074e-09	3.01572e-09	3.5179e-09	5.57421e-09	4.45818e-08	2.20729e-09	2.41815e-09	3.51168e-06	1.52571e-09	1.75179e-09	3.12263e-09	8.23561e-09	3.70029e-09	3.34456e-09	2.3107e-09	2.53642e-08	2.55805e-09	3.25674e-08	2.0728e-09	2.44903e-09	3.51309e-07	1.11006e-07	7.28631e-08	2.83303e-09	3.11795e-09	2.92254e-09	3.37083e-09	2.35333e-09	6.21212e-09	1.62956e-09
PER	Peru	1.86406e-09	1.61584e-09	1.0554e-08	5.92343e-10	2.9341e-09	3.96851e-10	1.04314e-07	7.80067e-10	3.0894e-09	1.03044e-07	7.56157e-08	1.25391e-09	1.04359e-09	1.43195e-09	3.98374e-09	1.251e-09	9.09974e-11	7.30408e-08	3.88142e-10	6.49354e-10	1.7484e-09	1.05083e-09	2.3321e-07	1.45082e-09	8.19357e-10	4.20518e-07	4.51092e-10	6.03566e-10	7.86929e-09	1.97319e-09	6.94946e-10	1.01332e-09	1.47706e-09	2.99965e-07	6.28164e-10	3.82718e-10	3.90379e-10	5.01983e-10	4.76346e-07	8.81618e-07	4.83394e-07	8.59791e-10	1.48513e-08	8.18986e-09	7.47999e-09	4.42946e-09	3.96099e-08	7.77748e-10
PHL	Philippines	1.39428e-08	9.35685e-09	4.57535e-08	4.92864e-09	2.29341e-08	3.34239e-09	1.37152e-07	7.38807e-09	7.59051e-09	1.89404e-06	2.41355e-07	1.18122e-08	5.45582e-09	2.23721e-08	6.695e-08	5.73232e-09	8.76261e-10	2.69371e-07	3.01151e-09	6.96393e-09	8.47725e-09	2.22145e-08	9.86399e-09	9.12808e-09	8.40139e-09	5.81646e-07	4.02349e-09	2.62575e-08	2.54271e-08	2.15406e-08	8.85207e-09	2.50899e-08	9.24856e-09	1.48314e-06	6.42141e-09	4.2683e-09	4.82487e-09	6.09557e-09	8.55348e-08	9.23391e-06	7.83463e-08	9.24906e-09	1.75769e-08	3.08578e-08	1.61383e-08	2.00322e-08	1.38084e-07	6.39866e-09
POL	Poland	2.52228e-08	2.82004e-08	1.34854e-07	1.16457e-08	3.62944e-08	8.555e-09	2.64515e-07	2.16106e-08	1.28378e-08	4.93123e-07	2.50725e-06	6.38955e-08	1.28877e-08	2.38156e-08	3.97051e-08	1.10789e-08	2.14618e-09	7.83969e-07	8.23842e-09	1.44492e-08	1.35474e-08	1.84208e-08	2.50683e-08	5.18943e-08	1.97546e-08	6.82166e-07	9.91424e-09	1.29603e-08	2.52958e-07	3.03777e-08	2.01102e-08	1.66846e-08	2.39036e-08	6.931e-07	1.35494e-08	1.00607e-08	1.20568e-08	1.20067e-08	1.48725e-07	3.23446e-06	1.95909e-07	1.84455e-08	2.51424e-08	2.20749e-07	3.74009e-08	4.69167e-08	2.84547e-06	1.54999e-08
PRT	Portugal	2.12539e-08	1.67284e-08	6.78853e-08	1.14619e-08	8.80926e-07	7.42211e-09	1.15243e-07	1.2054e-08	1.06681e-08	2.54722e-07	1.62977e-07	1.57295e-08	8.74325e-09	1.21118e-08	1.99526e-08	8.85922e-09	6.09564e-10	2.14698e-07	5.28098e-09	1.36821e-08	1.28289e-08	2.14424e-08	1.97192e-08	1.23063e-08	2.02897e-08	3.53147e-07	6.83909e-09	9.05968e-09	2.91401e-08	3.41938e-08	2.13042e-08	1.50533e-08	1.52344e-08	2.70616e-07	1.26267e-07	9.44296e-09	1.25097e-08	1.64287e-08	6.82277e-08	8.96989e-07	6.58753e-08	1.92958e-08	1.29462e-08	2.30745e-08	2.99296e-08	2.37533e-08	7.88859e-08	1.17619e-08
QAT	Qatar	1.10331e-08	3.40556e-09	4.03569e-08	1.28652e-09	1.06765e-08	8.78635e-10	1.25814e-07	2.25895e-09	1.75873e-09	7.69102e-07	9.83092e-08	6.30709e-09	2.88376e-09	1.87658e-08	7.39253e-08	2.73675e-09	1.35705e-10	1.14974e-07	9.64729e-10	2.17609e-09	2.46396e-09	3.42653e-09	7.9112e-09	2.62242e-09	4.08137e-09	3.96207e-07	7.46887e-10	7.84425e-09	1.39073e-08	4.00424e-09	1.30169e-09	2.15837e-08	5.30587e-09	5.7022e-07	1.33656e-09	1.13272e-09	1.02277e-09	1.08051e-09	8.55259e-08	1.60506e-05	9.26725e-08	2.93315e-09	1.82531e-08	1.52116e-08	1.52297e-08	1.25602e-08	5.87104e-08	3.72588e-09
KOR	South Korea	3.02467e-08	4.09658e-09	5.38019e-08	1.51212e-09	1.31582e-08	1.0967e-09	1.17561e-07	2.36442e-09	2.47958e-09	2.39368e-06	9.62213e-08	7.53649e-09	1.91544e-09	1.58814e-08	1.08945e-07	2.4727e-09	2.33909e-10	1.03128e-07	1.14135e-09	2.45236e-09	2.25511e-09	4.03603e-09	8.13741e-09	2.96763e-09	4.35037e-09	4.14056e-07	9.04212e-10	5.97472e-09	1.65271e-08	5.09587e-09	2.03237e-09	2.44849e-08	5.45355e-09	6.00979e-07	1.71346e-09	2.85768e-09	1.39238e-09	1.77124e-09	8.88405e-08	2.30397e-05	8.20428e-08	4.07397e-09	2.21256e-08	1.82777e-08	1.92035e-08	1.25128e-08	5.96649e-08	4.61944e-09
MDA	Moldova	5.68399e-08	4.03403e-08	4.85848e-08	3.08307e-08	5.40974e-08	2.86916e-08	1.70255e-07	4.08245e-08	3.1278e-08	4.16944e-07	1.03446e-07	4.00587e-08	3.18191e-08	3.22996e-08	5.47364e-08	2.90819e-08	7.09647e-09	7.73597e-08	2.47333e-08	3.63212e-08	3.69867e-08	4.76337e-08	4.99498e-08	3.66971e-08	4.95399e-08	1.87129e-07	2.94032e-08	3.24117e-08	6.91632e-08	6.63474e-08	5.52493e-08	3.62233e-08	3.71497e-08	1.23151e-07	3.56988e-08	3.13078e-08	3.42114e-08	3.55819e-08	1.04956e-07	8.05745e-07	1.23486e-07	3.89e-08	3.45789e-08	4.32446e-08	3.95539e-08	3.53865e-08	7.56525e-08	2.7446e-08
ROU	Romania	6.94668e-09	2.78261e-08	9.30468e-08	3.71867e-09	1.1934e-08	2.29346e-09	8.14034e-08	7.8299e-09	3.85412e-09	1.75266e-07	6.0279e-07	1.90357e-08	4.21226e-09	1.0233e-08	1.69824e-08	3.07758e-09	6.37178e-10	2.77754e-07	2.80988e-09	5.82615e-09	4.18094e-09	6.83662e-09	6.86852e-09	2.90307e-08	5.96063e-09	1.9912e-07	2.55524e-09	3.8153e-09	3.52143e-07	1.16563e-08	5.98334e-09	1.34437e-08	9.78044e-09	2.45149e-07	4.71344e-09	3.10963e-09	3.42256e-09	3.79236e-09	4.60024e-08	1.15037e-06	8.48937e-08	7.80659e-09	7.93019e-09	8.04388e-08	1.80302e-08	2.59516e-08	2.21408e-07	5.74439e-09
RUS	Russia	1.40721e-07	6.97374e-07	2.05973e-06	5.95997e-08	3.45901e-07	1.52053e-08	2.61266e-06	3.03409e-07	3.80137e-08	5.51072e-06	2.12616e-05	7.53888e-07	5.76759e-08	1.97002e-07	4.21472e-07	3.63815e-08	4.09341e-09	1.08721e-05	1.70014e-08	7.33983e-08	5.30516e-08	3.74486e-08	1.29837e-07	6.21138e-07	9.66631e-08	9.65949e-06	4.61246e-08	6.22363e-08	2.82782e-06	1.432e-07	2.3515e-08	1.2295e-07	2.37683e-07	9.86185e-06	3.43642e-08	2.92928e-08	2.08661e-08	3.17072e-08	1.5283e-06	7.21359e-05	1.80047e-06	9.79818e-08	2.23078e-07	2.4452e-06	5.20734e-07	9.38646e-07	6.90929e-05	1.49478e-07
RWA	Rwanda	2.63129e-09	4.07271e-09	3.50837e-09	1.34669e-09	3.00225e-09	1.00238e-09	1.06885e-08	2.00482e-09	1.8799e-09	3.17325e-08	8.29903e-09	2.39281e-09	1.24195e-09	1.72116e-09	3.89338e-09	1.18997e-09	3.84631e-10	1.27668e-08	9.5235e-10	1.93205e-09	1.9879e-09	4.27743e-09	2.30785e-09	1.64086e-09	2.08741e-09	1.78187e-08	1.08336e-09	1.44648e-09	2.41453e-09	5.76012e-09	2.7458e-09	2.42368e-09	1.86161e-09	1.91935e-08	1.92795e-09	1.17532e-09	1.57034e-09	1.67056e-09	6.71013e-09	4.08656e-07	1.08643e-08	2.09287e-09	1.86535e-09	2.23215e-09	2.01568e-09	1.78063e-09	6.51431e-09	1.28449e-09
WSM	Samoa	7.60584e-09	1.10429e-08	6.80375e-09	4.63261e-09	7.67351e-09	2.81143e-09	2.30733e-08	5.72516e-09	4.95615e-09	7.59134e-07	1.10019e-08	6.52923e-09	3.52865e-09	4.45774e-09	9.05355e-09	3.34659e-09	9.56253e-10	1.10552e-08	2.65546e-09	5.15278e-09	5.34527e-09	1.13261e-08	6.3664e-09	4.65595e-09	5.68817e-09	2.4236e-08	3.08751e-09	3.83011e-09	5.59738e-09	1.59309e-08	7.70609e-09	5.35508e-09	4.78659e-09	1.94578e-08	5.1294e-09	3.35408e-09	4.31165e-09	4.66641e-09	1.26558e-08	1.37543e-07	1.38763e-08	5.52057e-09	4.39184e-09	5.13966e-09	5.02166e-09	4.23421e-09	1.00251e-08	3.45255e-09
SMR	San Marino	0	0	0	0	0	0	0	0	0	0	0	0	0	0	0	0	0	0	0	0	0	0	0	0	0	0	0	0	0	0	0	0	0	0	0	0	0	0	0	0	0	0	0	0	0	0	0	0
STP	Sao Tome and Principe	1.15578e-08	1.34851e-08	9.18116e-09	5.97299e-09	2.29107e-08	4.57662e-09	3.55063e-08	8.17029e-09	7.48605e-09	7.30119e-08	1.90216e-08	9.57362e-09	5.70387e-09	6.80222e-09	1.20969e-08	5.34036e-09	1.16478e-09	1.5797e-08	4.34942e-09	7.25729e-09	7.95928e-09	1.46698e-08	9.47993e-09	6.99755e-09	9.22919e-09	3.67291e-08	5.03442e-09	5.74228e-09	8.17378e-09	1.97474e-08	1.01682e-08	7.58268e-09	7.00277e-09	2.6349e-08	7.30994e-09	5.29429e-09	6.43901e-09	6.55191e-09	1.94116e-08	1.8706e-07	2.23075e-08	7.40127e-09	6.68876e-09	8.07914e-09	7.82475e-09	6.56157e-09	1.55009e-08	5.13581e-09
SAU	Saudi Arabia	1.13803e-08	4.20766e-08	1.93591e-07	7.64426e-09	5.34863e-08	1.81054e-09	4.02942e-07	8.7106e-09	6.93254e-09	1.65994e-06	1.11099e-06	2.20623e-08	1.16346e-08	2.57168e-08	8.41513e-08	6.77478e-09	1.27598e-10	1.17609e-06	2.04139e-09	7.35757e-09	4.56495e-09	3.3166e-09	2.68685e-08	1.95339e-08	1.47832e-08	4.61308e-06	1.1373e-09	1.28004e-08	9.86232e-08	1.19966e-08	1.95975e-09	2.49722e-08	2.27202e-08	1.85459e-06	4.8821e-09	3.10711e-09	1.8128e-09	2.38255e-09	2.78913e-07	1.78662e-05	4.09139e-07	9.65468e-09	4.51762e-08	8.9688e-08	6.46413e-08	6.7541e-08	4.0055e-07	1.54456e-08
SEN	Senegal	3.59717e-09	5.95082e-09	2.47357e-08	1.99227e-09	1.0025e-08	1.14632e-09	2.16004e-08	3.10269e-09	2.7163e-09	5.39525e-08	7.32902e-08	4.29145e-09	1.49672e-09	3.86466e-09	6.06209e-09	1.7253e-09	3.5012e-10	4.81003e-07	1.05956e-09	9.8654e-08	2.62346e-09	4.69168e-09	3.27483e-09	3.64584e-09	2.78963e-09	7.90105e-08	1.21752e-09	1.93757e-09	1.07207e-08	8.83642e-08	3.14306e-09	3.54913e-09	1.26856e-07	7.02375e-08	2.16792e-08	1.45277e-09	3.26286e-09	6.60949e-09	1.48263e-08	6.39796e-07	1.79249e-08	4.29529e-08	3.49243e-09	1.3335e-08	6.20247e-09	8.29932e-09	3.9417e-08	1.99042e-07
SRB	Serbia	0	0	0	0	0	0	0	0	0	0	0	0	0	0	0	0	0	0	0	0	0	0	0	0	0	0	0	0	0	0	0	0	0	0	0	0	0	0	0	0	0	0	0	0	0	0	0	0
SYC	Seychelles	6.6272e-09	9.51647e-09	6.93229e-09	3.33407e-09	6.9893e-09	2.38383e-09	1.97029e-08	5.20141e-09	4.13905e-09	3.61375e-08	3.11539e-08	5.83511e-09	2.89638e-09	4.17675e-09	7.55773e-09	2.82872e-09	7.47292e-10	1.92262e-08	2.16526e-09	6.58465e-09	4.81634e-09	1.02544e-08	5.73328e-09	4.09174e-09	5.17496e-09	2.51869e-08	2.50952e-09	3.28454e-09	5.36072e-09	1.48279e-08	7.267e-09	4.72386e-09	4.25047e-09	2.02707e-08	4.64794e-09	2.80203e-09	3.84588e-09	3.86039e-09	1.14403e-08	1.33578e-07	1.30165e-08	5.09135e-09	3.75384e-09	5.4059e-09	4.45048e-09	4.69413e-09	1.15667e-08	3.14904e-09
SLE	Sierra Leone	8.75206e-09	1.43085e-08	9.63893e-09	4.22592e-09	1.0111e-08	2.97335e-09	2.44685e-08	6.96085e-09	6.29309e-09	4.09909e-08	2.72737e-08	8.27845e-09	3.54995e-09	5.10947e-09	1.07063e-08	7.25265e-09	1.44207e-09	4.52004e-08	2.80892e-09	6.26784e-09	6.39835e-09	1.45193e-08	7.10229e-09	5.26247e-09	6.51395e-09	3.09759e-08	3.11932e-09	4.26324e-09	7.89129e-09	2.00009e-08	9.25207e-09	6.42313e-09	7.43691e-09	8.44632e-08	6.4433e-09	3.6633e-09	4.96054e-09	5.83531e-09	1.42987e-08	1.57116e-07	1.49256e-08	6.92112e-09	4.92773e-09	7.02341e-09	6.23196e-09	5.7997e-09	2.22897e-08	4.02719e-09
SGP	Singapore	5.68518e-08	3.35125e-09	2.39319e-08	1.43957e-09	4.28621e-08	9.84702e-10	7.65762e-08	3.23205e-09	2.33365e-09	1.77371e-06	1.06551e-07	1.36458e-08	1.92249e-09	3.04128e-08	4.98025e-07	1.89264e-09	2.60842e-10	1.22045e-07	9.15799e-10	3.52831e-09	5.45551e-09	1.33372e-08	3.90604e-09	3.45771e-09	6.50871e-09	3.15818e-07	1.02448e-09	6.28238e-07	1.49288e-08	9.90626e-09	2.21054e-09	2.54989e-07	5.96532e-09	4.29889e-07	1.71883e-09	1.36167e-09	1.5407e-09	2.24814e-09	4.25954e-08	6.52403e-06	4.68394e-08	9.23849e-09	8.32093e-09	1.53188e-08	8.49239e-09	2.02285e-08	7.32408e-08	5.7871e-09
SVK	Slovakia	6.08665e-09	6.92703e-09	1.68628e-08	2.54164e-09	1.48145e-08	1.63905e-09	4.05621e-08	6.643e-09	3.00065e-09	8.47551e-08	6.7371e-07	6.42147e-09	1.37988e-08	4.43139e-09	6.94099e-09	2.03472e-09	4.93568e-10	1.16912e-07	1.56652e-09	3.5073e-09	3.30654e-09	7.0712e-09	4.35819e-09	1.85378e-08	3.84524e-09	8.76058e-08	3.24927e-09	2.57978e-09	6.51658e-08	1.09053e-08	4.71662e-09	3.57642e-09	4.46771e-09	8.619e-08	3.30426e-09	1.96631e-09	2.60513e-09	3.67463e-09	2.08608e-08	4.17585e-07	3.78924e-08	6.04393e-09	4.62724e-09	7.77113e-08	7.86997e-09	9.62777e-09	1.48766e-06	2.93304e-09
SVN	Slovenia	7.43734e-09	3.1092e-08	2.94887e-08	2.51004e-09	7.31205e-09	1.77999e-09	5.05058e-08	4.60215e-09	2.68161e-09	1.11562e-07	6.99142e-07	8.14339e-09	2.73433e-09	4.89718e-09	7.47296e-09	2.13659e-09	4.74135e-10	1.28654e-07	1.60298e-09	3.25456e-09	3.05295e-09	4.89154e-09	4.58668e-09	4.48633e-07	4.23578e-09	1.49533e-07	2.01341e-09	2.6057e-09	5.34903e-08	8.00897e-09	4.06995e-09	3.39136e-09	4.82445e-09	1.25637e-07	2.99299e-09	2.01494e-09	2.71477e-09	2.70733e-09	2.90875e-08	5.55439e-07	3.41778e-08	3.88699e-09	5.24309e-09	1.0837e-06	7.35942e-09	1.24012e-08	2.08287e-07	3.29229e-09
SOM	Somalia	1.1714e-08	1.46174e-08	1.52626e-08	6.42551e-09	1.32791e-08	5.54525e-09	4.94622e-08	9.56516e-09	7.30472e-09	1.48276e-07	3.68204e-08	1.03948e-08	6.21914e-09	8.76279e-09	1.43525e-08	5.73576e-09	1.498e-09	2.74426e-08	4.77489e-09	8.39008e-09	8.97237e-09	1.77366e-08	1.08552e-08	7.73932e-09	9.53166e-09	6.54078e-08	4.94209e-09	6.09834e-09	1.18385e-08	2.48212e-08	1.27128e-08	8.56777e-09	8.06743e-09	4.50466e-08	8.39536e-09	6.12231e-09	7.09964e-09	7.18758e-09	2.8158e-08	3.17731e-07	5.7292e-08	8.81229e-09	7.56781e-09	1.07257e-08	8.91375e-09	2.75643e-08	2.17094e-08	6.21992e-09
ZAF	South Africa	1.25058e-08	1.82265e-08	1.43388e-07	5.58822e-09	2.13894e-06	2.64436e-09	5.77436e-07	9.06502e-09	6.73042e-09	1.73793e-06	7.49557e-07	2.42228e-08	6.8943e-09	4.25118e-08	1.02609e-07	7.25969e-09	5.37634e-10	1.01009e-06	2.63706e-09	1.34142e-08	8.74116e-09	6.4714e-09	2.05414e-08	2.33054e-08	5.27557e-06	2.44324e-06	3.32457e-09	1.29167e-08	8.07172e-08	2.40553e-08	1.17709e-08	2.23396e-08	6.45112e-08	1.7181e-06	1.44821e-08	4.89779e-09	4.78943e-09	7.34729e-09	2.99924e-07	1.91702e-05	2.69397e-07	8.94373e-08	2.78877e-08	1.5499e-07	4.48124e-08	5.34456e-08	4.3813e-07	5.90263e-08
SDS	South Sudan	0	0	0	0	0	0	0	0	0	0	0	0	0	0	0	0	0	0	0	0	0	0	0	0	0	0	0	0	0	0	0	0	0	0	0	0	0	0	0	0	0	0	0	0	0	0	0	0
ESP	Spain	2.65464e-09	1.20818e-08	3.2397e-07	4.99307e-08	7.79038e-08	4.7593e-10	2.94903e-07	3.42024e-09	2.92325e-09	2.55125e-07	5.22059e-07	7.7659e-09	1.25846e-09	1.37028e-08	1.85172e-08	1.84507e-09	1.0152e-10	6.4619e-07	5.4135e-10	4.76465e-09	1.81263e-09	1.2673e-09	1.8765e-08	1.42245e-08	3.95595e-09	6.17461e-07	6.76962e-10	1.84936e-09	6.0494e-08	9.55637e-09	9.77677e-10	2.98963e-09	1.19935e-08	3.96454e-07	9.07668e-09	5.52446e-09	7.76231e-10	1.23039e-09	2.26395e-07	1.6442e-06	2.15661e-07	4.45167e-09	3.73048e-08	7.3473e-08	2.79072e-07	4.73401e-08	3.1728e-07	1.1465e-08
LKA	Sri Lanka	2.12018e-09	4.06373e-09	3.72585e-08	1.17673e-09	7.73919e-09	4.92957e-10	2.20734e-07	1.82371e-09	1.35271e-09	1.73027e-07	2.65749e-07	8.94287e-09	9.02037e-10	4.49926e-09	1.17392e-08	2.57799e-09	1.23064e-10	3.30006e-07	1.01815e-09	1.23549e-09	1.02017e-09	1.49473e-09	5.72284e-08	4.54014e-09	5.25911e-09	2.33721e-07	4.03008e-10	1.75134e-09	2.98273e-08	2.97815e-09	9.71103e-10	2.6014e-09	4.93312e-09	7.53382e-07	1.43119e-09	5.49153e-10	5.80835e-10	7.43827e-10	2.31572e-07	1.96481e-06	4.41448e-07	1.75243e-09	1.6052e-08	2.14459e-08	9.59211e-09	2.59523e-08	1.27081e-07	2.08058e-09
SUD	Sudan	0	0	0	0	0	0	0	0	0	0	0	0	0	0	0	0	0	0	0	0	0	0	0	0	0	0	0	0	0	0	0	0	0	0	0	0	0	0	0	0	0	0	0	0	0	0	0	0
SUR	Suriname	4.46815e-09	7.61889e-09	9.12203e-09	2.33098e-09	6.15919e-09	1.67188e-09	1.83095e-08	3.55319e-09	3.53602e-09	4.90641e-08	2.68968e-08	6.14143e-09	2.09866e-09	3.29945e-09	5.5718e-09	6.89054e-09	6.8801e-10	6.30806e-08	1.53671e-09	3.57182e-09	3.41797e-09	7.7585e-09	3.7887e-09	3.03091e-09	3.34226e-09	3.42134e-08	1.74674e-09	2.285e-09	5.20297e-09	1.12107e-08	4.8354e-09	3.381e-09	5.00853e-09	7.36927e-08	3.39924e-09	1.95631e-09	2.6768e-09	2.93151e-09	1.13825e-08	2.34578e-07	1.7475e-08	3.70573e-09	3.31953e-09	5.01018e-09	5.19869e-09	3.69862e-09	1.70703e-08	2.58249e-09
SWZ	Swaziland	2.51992e-08	5.7673e-09	5.21703e-09	2.05649e-09	2.24262e-08	1.50307e-09	1.31326e-08	3.24835e-09	3.12598e-09	5.39984e-08	1.51749e-08	3.80506e-09	1.81913e-09	2.66642e-09	1.29743e-08	1.97546e-09	5.70994e-10	2.40391e-08	1.41933e-09	5.39069e-09	3.03688e-09	7.07841e-09	3.48648e-09	2.61925e-09	2.97188e-09	2.39337e-08	1.5994e-09	2.08605e-09	3.95078e-09	9.88629e-09	6.23638e-09	3.24565e-09	3.42162e-09	3.62542e-08	3.02226e-09	1.79933e-09	2.40061e-09	2.76467e-09	8.1869e-09	1.69743e-07	9.93726e-09	8.57595e-09	2.72919e-09	3.91412e-09	4.43591e-09	2.84901e-09	1.20085e-08	2.01292e-09
SWE	Sweden	5.2317e-09	6.41081e-09	4.02732e-08	2.83317e-09	1.4791e-08	1.924e-09	1.20898e-07	4.23592e-09	3.1674e-09	5.85868e-07	2.54078e-07	8.15471e-09	2.81529e-09	1.12228e-08	1.5379e-08	3.29437e-09	4.05505e-10	3.21119e-07	1.8592e-09	3.49402e-09	3.28918e-09	4.12584e-09	7.90328e-09	1.03411e-08	6.52135e-09	4.73078e-07	2.15472e-09	3.99237e-09	3.53542e-08	7.19114e-09	3.57611e-09	4.65977e-09	7.02553e-09	3.77552e-07	3.1874e-09	2.50542e-09	2.56904e-09	3.36425e-09	7.12651e-08	2.21269e-06	6.64172e-08	4.83484e-09	8.5035e-09	4.26864e-08	1.25759e-08	2.24295e-08	1.56605e-07	4.18662e-09
CHE	Switzerland	3.30379e-09	4.48208e-09	2.93897e-08	1.76984e-09	6.46923e-09	7.67651e-10	5.64964e-08	4.73749e-09	1.82488e-09	1.07877e-07	2.77597e-07	6.54574e-09	1.51369e-09	6.71696e-09	1.03657e-08	1.43131e-09	5.01066e-11	1.21192e-07	6.78221e-10	1.9998e-09	1.92063e-09	2.60274e-09	3.62657e-09	6.17225e-09	4.10843e-09	2.64687e-07	8.4766e-10	2.08089e-09	2.11004e-08	5.25082e-09	2.14622e-09	2.99654e-09	3.7431e-09	2.0023e-07	1.57897e-09	1.22084e-09	1.22171e-09	1.67084e-09	3.22004e-08	9.34542e-07	3.92811e-08	2.5897e-09	5.65001e-09	2.82235e-08	5.92625e-09	1.00362e-08	8.89536e-08	2.96142e-09
SYR	Syria	1.97168e-09	9.05072e-09	2.14661e-07	1.48416e-09	8.06622e-09	3.68429e-10	6.03821e-08	8.02968e-09	1.03965e-09	1.01351e-07	4.99109e-07	1.03215e-08	7.25835e-10	6.48443e-09	6.91946e-09	8.25094e-10	1.07361e-10	2.06442e-07	3.36067e-10	1.99263e-09	9.404e-10	1.38229e-09	1.01835e-08	6.54499e-09	2.24786e-09	3.19527e-07	3.98178e-10	1.32049e-09	6.04419e-08	4.24409e-09	8.85771e-10	1.93807e-09	4.46836e-09	1.60655e-07	1.03487e-09	5.56738e-10	8.13787e-10	8.36235e-10	5.24333e-08	7.67669e-07	1.05638e-07	2.33357e-09	5.78113e-09	3.40156e-08	1.00902e-08	8.5608e-08	1.59465e-07	3.64172e-09
TWN	Taiwan	8.73478e-09	3.86471e-09	3.45155e-08	1.75126e-09	1.10952e-08	1.52982e-09	1.50234e-07	3.90931e-09	4.83012e-09	9.01296e-07	1.44857e-07	4.71529e-09	9.3658e-09	2.08214e-08	1.19003e-07	3.52451e-09	1.55465e-10	9.142e-08	3.3724e-09	5.58583e-09	7.99161e-09	7.64842e-09	5.0814e-09	4.31692e-09	7.31259e-09	5.97704e-07	1.12657e-08	1.41382e-08	2.35284e-08	2.64777e-08	1.97262e-09	6.72532e-08	5.84847e-09	8.68492e-07	1.86583e-09	1.86958e-09	1.57344e-09	1.7624e-09	1.45861e-07	3.55523e-06	1.16049e-07	4.05301e-09	4.25361e-08	1.86169e-08	1.77221e-08	2.37681e-08	6.77364e-08	9.23869e-09
TJK	Tajikistan	4.68165e-09	6.7676e-09	1.24547e-07	2.14418e-09	4.65198e-09	1.60659e-09	1.38422e-08	4.11646e-09	2.85522e-09	3.75529e-08	5.28019e-08	1.3025e-08	1.87794e-09	2.66978e-09	5.225e-09	1.87841e-09	6.52286e-10	1.95203e-08	1.50226e-09	2.97728e-09	3.15911e-09	6.44188e-09	3.59175e-09	3.07095e-09	3.15662e-09	4.03452e-08	1.76317e-09	2.0957e-09	2.30051e-08	8.99428e-09	4.70288e-09	3.04003e-09	2.84782e-09	2.33279e-08	3.18217e-09	1.84699e-09	2.56285e-09	2.60557e-09	8.88719e-09	3.09451e-07	1.3683e-08	3.23416e-09	2.53175e-09	1.11802e-08	3.13657e-09	2.91349e-09	7.25831e-08	2.08418e-09
THA	Thailand	5.35861e-08	1.30874e-08	7.48532e-08	7.14237e-09	6.46941e-08	4.55587e-09	2.23953e-07	1.06006e-08	1.00886e-08	8.62134e-06	4.45356e-07	3.00989e-08	6.27016e-09	8.71057e-08	3.40193e-07	1.02164e-08	1.18125e-09	6.67311e-07	4.4299e-09	2.82416e-08	9.72036e-09	2.81905e-08	1.4589e-08	1.14824e-08	1.55866e-08	7.71548e-07	5.61415e-09	6.75362e-08	4.36622e-08	2.81233e-08	1.18685e-08	5.62142e-07	1.66216e-08	1.99398e-06	1.37997e-08	6.09442e-09	6.18287e-09	7.77187e-09	1.48677e-07	1.21447e-05	1.48563e-07	2.44413e-08	3.15669e-08	5.04987e-08	3.11436e-08	8.56067e-08	3.86942e-07	3.14343e-08
MKD	TFYR Macedonia	1.15253e-08	4.05964e-07	2.43032e-07	5.54988e-09	1.44213e-08	3.92333e-09	4.77424e-08	9.5083e-09	7.18573e-09	1.20129e-07	1.53643e-07	1.2414e-08	4.80761e-09	7.64389e-09	1.31279e-08	4.51587e-09	1.37281e-09	1.75771e-07	3.5541e-09	7.92569e-09	8.09889e-09	1.65724e-08	9.40304e-09	2.15653e-07	8.25799e-09	9.10933e-08	4.39307e-09	5.76e-09	4.44615e-07	2.40058e-08	1.09759e-08	1.37846e-08	8.54925e-09	1.04128e-07	7.609e-09	4.68017e-09	5.8965e-09	7.18674e-09	2.67124e-08	4.5314e-07	3.07302e-08	8.73903e-09	7.56183e-09	5.82927e-07	1.07846e-08	1.66294e-08	8.56554e-08	5.83384e-09
TGO	Togo	7.24044e-09	1.27017e-08	1.23965e-08	3.54879e-09	2.11283e-08	2.53337e-09	3.13655e-08	5.64992e-09	4.96449e-09	5.29964e-08	3.98455e-08	6.73151e-09	3.00914e-09	4.96679e-09	1.30003e-08	3.19692e-09	9.66079e-10	7.38964e-08	2.24672e-09	3.81293e-07	1.09781e-08	1.19566e-08	6.00516e-09	4.82957e-09	3.74994e-08	8.45078e-08	3.78122e-09	3.71864e-09	1.15105e-08	2.88225e-07	7.41484e-09	8.18226e-09	1.28524e-08	8.48427e-08	5.01052e-09	2.88036e-09	1.30787e-08	1.00414e-08	1.77927e-08	2.81498e-07	6.62191e-08	3.85968e-08	6.35423e-09	8.37892e-09	6.3714e-09	5.36494e-09	1.9787e-08	1.4197e-08
TTO	Trinidad and Tobago	1.7806e-09	1.83878e-09	1.35365e-08	6.96697e-10	5.28459e-09	1.25484e-08	6.34962e-08	1.45838e-09	9.47352e-09	2.40135e-07	4.06071e-08	2.7055e-09	1.08423e-08	3.46055e-09	8.05506e-09	6.27756e-08	1.25294e-10	7.03192e-08	4.06663e-09	9.77026e-10	2.89144e-09	1.59322e-09	1.02331e-08	1.4852e-09	1.86775e-09	4.5905e-07	3.41034e-09	2.62122e-09	5.36018e-09	2.58748e-09	1.05803e-09	2.81733e-09	2.08998e-09	8.9294e-07	8.25521e-10	4.07124e-09	5.90246e-10	8.0644e-10	7.44802e-08	1.06764e-06	1.50217e-07	1.59515e-09	2.99615e-08	6.1633e-09	1.15148e-08	4.17411e-09	2.25058e-08	1.267e-09
TUN	Tunisia	1.28735e-09	4.42324e-09	1.28133e-07	2.23033e-09	7.1362e-09	3.80702e-10	4.50359e-08	1.50186e-09	9.40059e-10	4.77577e-08	1.60114e-07	2.51751e-09	5.30645e-10	7.80953e-09	5.38854e-09	6.38759e-10	1.10259e-10	2.59414e-07	3.05657e-10	4.87645e-09	8.57049e-10	1.45851e-09	2.33354e-09	5.62361e-09	1.42527e-09	2.24856e-07	3.64261e-10	8.86879e-10	2.66582e-08	7.7836e-09	9.00189e-10	1.31505e-09	6.90921e-09	1.0208e-07	1.15457e-09	6.08716e-10	5.89784e-10	1.28009e-09	2.44708e-08	3.58761e-07	2.39662e-08	2.18969e-09	3.4668e-09	5.66594e-08	1.53843e-08	9.52006e-09	7.33083e-08	7.26775e-09
TUR	Turkey	5.09976e-08	1.39382e-07	4.84527e-07	4.07824e-09	2.39811e-08	2.62934e-09	1.06676e-07	6.51875e-08	6.1743e-09	7.56031e-07	4.66786e-07	4.30886e-07	5.88517e-09	3.69341e-08	4.07786e-08	1.11913e-08	9.66642e-10	3.72847e-07	2.73618e-09	7.90686e-09	7.1152e-09	1.19956e-08	8.09909e-09	4.63347e-08	7.2237e-09	3.02868e-07	3.81698e-09	4.88569e-09	3.84421e-07	2.48155e-08	7.10773e-09	7.7313e-09	2.36428e-08	5.48028e-07	1.19545e-08	3.21566e-09	4.02001e-09	5.74554e-09	5.76407e-08	1.27029e-06	7.16458e-08	1.01556e-08	1.62201e-08	6.86253e-08	1.62354e-08	1.57322e-08	1.97259e-07	8.13908e-09
TKM	Turkmenistan	4.2363e-07	2.69071e-08	1.27658e-07	3.75374e-09	1.33698e-08	2.42772e-09	7.90193e-08	4.69229e-08	5.28783e-09	1.50536e-07	3.44253e-07	5.40948e-07	3.80051e-09	8.75068e-09	2.3049e-08	3.49318e-09	1.02238e-09	1.57833e-07	2.24948e-09	5.93792e-09	1.82915e-08	1.15436e-08	7.56403e-09	1.37569e-08	6.13923e-09	2.44321e-07	4.23752e-09	4.95784e-09	2.80071e-07	1.80991e-08	6.61707e-09	8.3396e-09	1.22262e-08	3.35448e-07	5.44746e-09	2.89291e-09	3.70014e-09	4.63498e-09	7.25599e-08	4.99604e-06	7.61342e-08	6.44011e-09	1.33444e-08	4.93426e-08	2.86992e-08	3.27204e-08	4.63872e-07	5.11823e-09
USR	Former USSR	0	0	0	0	0	0	0	0	0	0	0	0	0	0	0	0	0	0	0	0	0	0	0	0	0	0	0	0	0	0	0	0	0	0	0	0	0	0	0	0	0	0	0	0	0	0	0	0
UGA	Uganda	5.12025e-09	7.3483e-09	2.19055e-08	3.95769e-09	1.05234e-08	1.77145e-09	3.11027e-08	4.68277e-09	4.08658e-09	1.28881e-07	1.16294e-07	6.45816e-09	2.22086e-09	4.84715e-09	7.16985e-09	2.5656e-09	6.1624e-10	3.4631e-07	1.52621e-09	3.62e-09	3.47101e-09	7.68087e-09	4.29227e-09	4.96894e-09	3.68031e-09	7.44606e-08	1.73362e-09	9.22662e-09	1.27935e-08	1.18977e-08	2.07726e-08	3.96851e-09	4.44404e-09	8.71629e-08	3.6987e-09	2.14099e-09	2.61076e-09	3.01563e-09	1.67747e-08	6.26447e-07	2.18492e-08	1.02767e-07	4.80952e-09	1.56052e-08	1.12581e-08	1.79791e-08	1.17996e-07	3.85291e-09
UKR	Ukraine	6.43487e-08	9.31061e-08	3.53884e-07	3.00964e-08	7.68762e-08	2.01772e-08	2.94841e-07	1.19789e-07	3.14112e-08	4.30396e-07	9.21833e-07	5.0726e-07	2.47506e-08	3.71632e-08	7.35599e-08	2.32684e-08	6.96003e-09	5.48312e-07	1.69821e-08	3.88613e-08	3.52663e-08	7.19083e-08	4.26855e-08	5.39673e-08	3.63516e-08	8.75474e-07	2.02225e-08	2.73189e-08	1.15441e-06	1.02205e-07	4.54589e-08	4.42568e-08	5.36939e-08	9.99812e-07	3.7708e-08	2.19947e-08	3.09701e-08	3.72644e-08	2.02675e-07	6.49523e-06	2.9253e-07	4.66144e-08	5.39816e-08	1.64458e-07	1.17441e-07	1.17557e-07	1.66063e-06	2.78241e-08
ARE	UAE	8.70967e-09	2.32539e-09	3.76944e-08	7.53746e-10	9.22912e-09	5.77778e-10	9.02314e-08	2.19518e-08	1.20112e-09	7.90029e-07	7.47804e-08	2.27812e-08	2.0697e-09	1.59735e-08	6.45035e-08	2.09346e-09	8.14387e-11	9.99984e-08	6.39445e-10	2.09337e-09	1.84122e-09	2.96473e-09	5.1879e-09	1.85584e-09	4.1848e-09	2.72789e-07	5.3367e-10	7.5187e-09	1.25702e-08	2.95145e-09	8.78822e-10	2.91536e-08	5.54255e-09	4.28383e-07	9.4231e-10	7.17468e-10	6.82571e-10	7.6009e-10	5.21167e-08	8.26249e-06	5.7856e-08	2.81998e-09	1.17677e-08	1.15479e-08	9.05003e-09	1.36591e-08	4.64419e-08	3.07958e-09
GBR	UK	1.50016e-08	2.22182e-08	2.35908e-07	8.67754e-09	9.13604e-08	8.57704e-09	3.48228e-07	1.98073e-08	1.41319e-08	2.09874e-06	1.02418e-06	6.25831e-08	8.13539e-09	1.04384e-07	8.90498e-08	3.4942e-08	6.99595e-10	1.93539e-06	4.7659e-09	1.13573e-08	3.50814e-08	1.10011e-08	1.80289e-08	2.90242e-08	3.44643e-08	1.39953e-06	5.34196e-09	2.83383e-08	1.3767e-07	2.7335e-08	6.74245e-09	1.85909e-08	3.30607e-08	2.2617e-06	7.58561e-09	1.17053e-08	4.25437e-09	6.43161e-09	2.23167e-07	7.49727e-06	2.67729e-07	1.95328e-08	3.31333e-08	1.38916e-07	5.47648e-08	1.92491e-07	6.50488e-07	2.53116e-08
TZA	Tanzania	1.27704e-08	1.31054e-08	1.72089e-07	4.11003e-09	3.06704e-08	6.27386e-09	1.19155e-07	7.81541e-09	9.24056e-09	4.07383e-07	2.83468e-07	1.04248e-08	5.44321e-09	1.06594e-08	8.76266e-08	4.38919e-09	3.48269e-10	5.55385e-07	2.88776e-09	6.5331e-09	7.9766e-09	1.82861e-08	7.65615e-09	5.59787e-08	4.85994e-08	1.95117e-07	5.33322e-09	6.37646e-09	5.16705e-07	3.84744e-08	4.66031e-08	8.69857e-09	8.84501e-09	1.51701e-06	4.8877e-09	4.03299e-09	4.3514e-09	3.97313e-09	5.68438e-08	5.33164e-06	1.17297e-07	8.83596e-09	1.43632e-08	2.4413e-08	1.62326e-08	1.99429e-08	1.26304e-07	6.29418e-09
USA	USA	4.46286e-08	2.22607e-08	4.16761e-07	6.0023e-09	1.29267e-07	5.18355e-08	1.81242e-06	2.69439e-08	7.53833e-08	6.76792e-06	9.86374e-07	6.17443e-08	4.7922e-07	8.94732e-08	1.91009e-07	1.27323e-07	3.92916e-10	1.68893e-06	4.62212e-08	9.84547e-09	8.57391e-08	7.41447e-09	1.84738e-07	2.37053e-08	3.32637e-08	1.29222e-05	9.30248e-09	4.09621e-08	1.46209e-07	2.06635e-08	4.39467e-09	4.78741e-08	3.55694e-08	6.79597e-05	6.3088e-09	3.96519e-08	3.10227e-09	5.94909e-09	1.51242e-06	3.02427e-05	2.90864e-06	3.22914e-08	7.54566e-07	1.36368e-07	1.20688e-07	1.00964e-07	5.35935e-07	2.56229e-08
URY	Uruguay	8.57994e-09	9.73471e-09	6.94802e-08	4.32056e-09	1.71813e-08	3.01421e-09	3.85917e-06	6.58081e-09	7.23901e-09	2.21321e-07	1.189e-07	8.37787e-09	4.25141e-09	8.42987e-09	1.46609e-08	4.27149e-09	1.12485e-09	2.81042e-07	2.89046e-09	6.15794e-09	6.24226e-09	1.37219e-08	4.95493e-08	6.929e-09	7.72705e-09	1.36286e-05	3.28871e-09	4.55674e-09	3.65032e-08	1.99078e-08	8.53932e-09	6.66227e-09	6.79188e-09	6.46896e-07	6.03442e-09	4.08103e-09	4.73994e-09	5.6899e-09	1.56379e-06	2.38884e-06	2.92481e-07	1.59979e-08	1.75062e-08	2.00338e-08	7.25377e-08	1.59266e-08	6.831e-08	4.74994e-09
UZB	Uzbekistan	1.25525e-07	5.49717e-08	5.83141e-08	2.76619e-08	5.10781e-08	2.16017e-08	1.58198e-07	7.19052e-08	3.24827e-08	2.8015e-07	2.48149e-07	9.32626e-08	2.60894e-08	3.19229e-08	4.92641e-08	2.49067e-08	5.88785e-09	1.99783e-07	2.01981e-08	3.50625e-08	7.04454e-08	6.79752e-08	4.32584e-08	3.33004e-08	3.98974e-08	2.96918e-07	2.8444e-08	2.72195e-08	7.18209e-08	9.82778e-08	5.12886e-08	3.60691e-08	3.45682e-08	2.24703e-07	3.59735e-08	2.51318e-08	3.08817e-08	3.23618e-08	9.68316e-08	2.28957e-06	9.80341e-08	3.68554e-08	3.13219e-08	5.07415e-08	4.00226e-08	3.52089e-08	1.99384e-07	2.48743e-08
VUT	Vanuatu	9.08656e-09	1.29336e-08	7.74589e-09	4.49068e-09	9.2138e-09	3.32359e-09	2.49472e-08	6.69244e-09	5.99782e-09	7.98422e-08	1.34205e-08	7.74064e-09	3.98972e-09	5.19051e-09	1.01895e-08	3.83194e-09	1.16114e-09	1.81052e-08	3.07821e-09	6.31896e-09	6.52523e-09	1.40363e-08	7.33918e-09	5.22361e-09	6.41359e-09	2.68371e-08	3.62894e-09	4.51092e-09	6.38021e-09	1.8383e-08	9.43847e-09	6.38028e-09	5.85237e-09	2.24256e-08	6.24136e-09	3.973e-09	5.20718e-09	5.55981e-09	1.36891e-08	1.50796e-07	1.5627e-08	6.65772e-09	4.92829e-09	5.9029e-09	5.61468e-09	5.08477e-09	1.11409e-08	4.09093e-09
VEN	Venezuela	3.71706e-09	4.67818e-09	3.4065e-08	1.8302e-09	1.25975e-08	4.5756e-09	1.69549e-07	3.1736e-09	1.15016e-07	4.59388e-07	1.23017e-07	6.29847e-09	2.14811e-08	6.74634e-09	1.58051e-08	8.52091e-09	2.76398e-10	2.04172e-07	3.90548e-09	2.28411e-09	3.86958e-09	3.33082e-09	3.11542e-08	4.36185e-09	4.09659e-09	2.08629e-06	1.758e-09	4.86561e-09	1.4851e-08	6.33395e-08	2.23461e-09	5.50458e-09	4.6981e-09	2.61381e-06	1.89391e-09	2.26973e-09	1.29588e-09	1.77258e-09	2.74138e-07	2.08365e-06	1.08575e-06	3.46124e-09	1.19502e-07	2.36303e-08	2.15718e-07	9.83949e-09	6.4456e-08	5.81147e-09
VNM	Viet Nam	1.93763e-08	1.54289e-08	5.16872e-07	7.2408e-09	1.98379e-07	4.9511e-09	2.92067e-07	1.05763e-08	8.87864e-09	3.17376e-06	3.65755e-07	1.61246e-08	9.76753e-09	2.50031e-08	1.03477e-07	8.63312e-09	1.3631e-09	5.48575e-07	4.87505e-09	1.14541e-08	1.15799e-08	2.12062e-08	2.05136e-08	1.34127e-08	2.23196e-08	7.25143e-07	6.1308e-09	2.11877e-08	4.8731e-08	2.99096e-08	1.32785e-08	2.01294e-07	1.79064e-08	9.75099e-07	1.66752e-08	5.79854e-09	8.26459e-09	7.69563e-09	2.10639e-07	2.48355e-05	4.79811e-07	4.99734e-08	3.25885e-08	6.44942e-08	2.19602e-07	3.15515e-08	2.82474e-07	1.27233e-08
YEM	Yemen	1.51143e-09	1.6054e-09	6.02234e-09	5.02047e-10	2.08567e-09	3.45301e-10	1.45988e-08	8.14165e-10	7.39019e-10	1.22288e-07	1.35828e-08	1.4089e-09	5.08609e-10	1.72839e-09	8.79801e-09	5.30664e-10	1.3106e-10	1.48454e-08	3.28641e-10	1.04142e-09	7.52257e-10	1.6084e-09	1.40687e-09	8.28593e-10	9.77903e-10	6.60495e-08	3.60992e-10	1.31443e-09	2.43475e-09	2.39667e-09	9.72002e-10	5.47135e-09	1.07464e-09	5.43526e-08	7.04241e-10	4.20982e-10	6.8135e-10	6.43934e-10	8.74766e-09	3.81116e-06	1.0929e-08	1.0345e-09	1.66194e-09	4.92385e-09	2.28609e-09	2.13996e-09	8.6316e-09	8.87679e-10
ZMB	Zambia	5.4755e-09	8.81704e-09	1.16187e-08	2.6529e-09	4.79926e-07	1.85499e-09	2.96524e-08	4.03861e-09	3.94957e-09	9.83228e-08	5.22998e-08	5.43844e-09	2.26089e-09	4.90261e-09	1.38637e-08	2.20235e-09	6.38073e-10	8.66393e-08	1.70795e-09	4.13254e-09	3.95759e-09	9.04753e-09	4.32072e-09	3.72358e-09	6.99954e-08	7.3301e-08	1.99222e-09	2.99872e-09	7.63974e-09	1.26993e-08	1.44519e-08	4.73298e-09	6.02399e-09	7.47213e-08	3.74883e-09	2.23793e-09	2.99193e-09	3.5172e-09	1.90666e-08	1.75694e-06	2.25601e-08	7.25481e-09	4.0041e-09	8.01248e-09	5.15204e-09	6.68438e-09	2.50259e-08	3.15973e-09
ZWE	Zimbabwe	5.7552e-08	5.1381e-08	9.82491e-08	4.38831e-08	4.76822e-08	4.06685e-08	3.35571e-07	4.26566e-08	3.97059e-08	2.5507e-06	2.88586e-07	3.87982e-08	4.68327e-08	4.78711e-08	6.6555e-08	4.31213e-08	6.41502e-09	2.64089e-07	3.49017e-08	4.82744e-08	5.21709e-08	4.17038e-08	5.73687e-08	4.86129e-08	5.03643e-08	5.24707e-07	4.10954e-08	3.57852e-08	5.45017e-08	5.36407e-08	4.73977e-08	4.47345e-08	4.91156e-08	4.92269e-07	4.44955e-08	4.4058e-08	4.53159e-08	4.18438e-08	2.85937e-07	1.80422e-06	8.73712e-07	4.20592e-08	5.29355e-08	6.66698e-08	5.19379e-08	5.32334e-08	1.80681e-07	4.08869e-08
ROW	Rest of World	0	0	0	0	0	0	0	0	0	0	0	0	0	0	0	0	0	0	0	0	0	0	0	0	0	0	0	0	0	0	0	0	0	0	0	0	0	0	0	0	0	0	0	0	0	0	0	0
[truncated: 142 more columns]

## Sheet: CH4 Impact FP shares
		AFG	ALB	DZA	AND	AGO	ATG	ARG	ARM	ABW	AUS	AUT	AZE	BHS	BHR	BGD	BRB	BLR	BEL	BLZ	BEN	BMU	BTN	BOL	BIH	BWA	BRA	VGB	BRN	BGR	BFA	BDI	KHM	CMR	CAN	CPV	CYM	CAF	TCD	CHL	CHN	COL	COG	CRI	HRV	CUB	CYP	CZE	CIV
		Afghanistan	Albania	Algeria	Andorra	Angola	Antigua	Argentina	Armenia	Aruba	Australia	Austria	Azerbaijan	Bahamas	Bahrain	Bangladesh	Barbados	Belarus	Belgium	Belize	Benin	Bermuda	Bhutan	Bolivia	Bosnia and Herzegovina	Botswana	Brazil	British Virgin Islands	Brunei	Bulgaria	Burkina Faso	Burundi	Cambodia	Cameroon	Canada	Cape Verde	Cayman Islands	Central African Republic	Chad	Chile	China	Colombia	Congo	Costa Rica	Croatia	Cuba	Cyprus	Czech Republic	Cote dIvoire
AFG	Afghanistan	0.9245	0.0002	0.0002	0.0012	0.0001	0.0001	0	0.0001	0.0002	0.0001	0.0002	0.0001	0.0001	0.0002	0	0.0001	0.0008	0.0017	0.0001	0.0001	0.0001	0.0002	0	0.0001	0.0001	0	0.0001	0.0001	0.0001	0.0001	0.0001	0	0	0.0001	0.0001	0.0001	0	0	0.0001	0	0	0.0001	0.0001	0.0001	0.0001	0.0001	0.0001	0.0006
ALB	Albania	0.0001	0.8098	0.0001	0.0016	0.0001	0.0001	0	0.0001	0.0002	0	0.0005	0.0001	0.0001	0.0001	0	0.0001	0.0011	0.0002	0.0001	0.0001	0.0002	0.0003	0	0.0001	0.0001	0	0.0002	0.0002	0.0002	0.0001	0.0002	0	0.0001	0	0.0002	0.0001	0	0.0001	0	0	0	0.0001	0.0001	0.0003	0.0001	0.0003	0.0003	0.0006
DZA	Algeria	0.0001	0.0016	0.7374	0.0113	0.0011	0.0002	0.0009	0.0004	0.0006	0.0014	0.0121	0.0005	0.0009	0.0016	0.0001	0.0006	0.0004	0.0333	0.0002	0.0004	0.0003	0.0002	0.0003	0.0012	0.0004	0.001	0.0001	0.0008	0.0018	0.0005	0.0001	0.0002	0.0011	0.0041	0.0004	0.0003	0	0.0001	0.0016	0.0007	0.0009	0.0008	0.0021	0.0036	0.0018	0.0039	0.0043	0.0124
AND	Andorra	0	0	0	0	0	0	0	0	0	0	0	0	0	0	0	0	0	0	0	0	0	0	0	0	0	0	0	0	0	0	0	0	0	0	0	0	0	0	0	0	0	0	0	0	0	0	0	0
AGO	Angola	0.0001	0.0002	0.0005	0.0018	0.7489	0.0001	0.0002	0.0001	0.0002	0.0005	0.0007	0.0001	0.0003	0.0003	0.0001	0.0002	0.0005	0.0016	0.0001	0.0001	0.0001	0.0002	0.0002	0.0001	0.0001	0.0002	0.0001	0.0003	0.0002	0.0001	0.0001	0.0001	0.0001	0.001	0.0001	0.0001	0	0	0.0034	0.0035	0.0003	0.0001	0.0006	0.0003	0.0004	0.0004	0.0003	0.0014
ATG	Antigua	0.0001	0.0004	0.0001	0.0031	0.0001	0.9297	0	0.0002	0.0016	0.0001	0.0001	0.0001	0.0003	0.0002	0	0.0004	0.0021	0.0001	0.0004	0.0001	0.0003	0.0006	0.0001	0.0002	0.0001	0	0.0034	0.0003	0.0001	0.0002	0.0003	0.0001	0.0001	0	0.0003	0.0003	0	0.0001	0.0001	0	0	0.0002	0.0002	0.0002	0.0002	0.0002	0.0001	0.0012
ARG	Argentina	0.0002	0.0005	0.003	0.0047	0.0013	0.0003	0.877	0.0003	0.0008	0.0008	0.0039	0.0004	0.0006	0.0013	0.0002	0.0008	0.0022	0.0123	0.0004	0.0002	0.0004	0.0007	0.0145	0.0005	0.0005	0.0147	0.0003	0.0006	0.0014	0.0003	0.0003	0.0001	0.0002	0.0039	0.0004	0.0004	0	0.0001	0.1649	0.0008	0.0035	0.0011	0.0037	0.0015	0.002	0.0017	0.0028	0.0061
ARM	Armenia	0.0002	0.0004	0.0002	0.003	0.0002	0.0002	0.0001	0.901	0.0004	0.0001	0.0003	0.0002	0.0002	0.0003	0	0.0002	0.0019	0.0026	0.0002	0.0001	0.0003	0.0005	0.0001	0.0002	0.0001	0	0.0003	0.0003	0.0001	0.0002	0.0003	0.0001	0.0001	0.0002	0.0003	0.0002	0	0.0001	0.0001	0.0001	0.0001	0.0002	0.0002	0.0002	0.0001	0.0003	0.0002	0.0013
ABW	Aruba	0.0001	0.0003	0.0001	0.0037	0.0001	0.0003	0.0001	0.0002	0.8456	0.0001	0.0001	0.0001	0.0003	0.0003	0	0.0003	0.0021	0.0002	0.0003	0.0001	0.0004	0.0005	0.0001	0.0002	0.0002	0.0001	0.0004	0.0004	0.0001	0.0002	0.0003	0.0001	0.0001	0.0001	0.0004	0.0003	0	0.0001	0.0001	0	0.0002	0.0003	0.0002	0.0001	0.0002	0.0002	0.0001	0.0013
AUS	Australia	0.0006	0.0009	0.0036	0.0089	0.0013	0.0007	0.0011	0.0009	0.0013	0.7203	0.0031	0.001	0.001	0.0081	0.0008	0.0016	0.0048	0.0063	0.0007	0.0004	0.0011	0.0015	0.0004	0.0008	0.0011	0.0011	0.0008	0.0146	0.001	0.0006	0.0007	0.0013	0.0005	0.0107	0.0009	0.0007	0	0.0003	0.0023	0.0044	0.0006	0.0009	0.0021	0.0015	0.0011	0.0048	0.0013	0.0095
AUT	Austria	0.0001	0.0007	0.0009	0.0016	0.0001	0.0001	0.0002	0.0002	0.0002	0.0006	0.2542	0.0002	0.0001	0.0006	0	0.0001	0.0003	0.0025	0.0001	0.0001	0.0001	0.0004	0.0001	0.0025	0.0001	0.0002	0.0001	0.0002	0.0015	0.0001	0.0001	0	0.0001	0.0005	0.0001	0.0001	0	0	0.0004	0.0002	0.0002	0.0001	0.0003	0.0079	0.0002	0.0011	0.0041	0.0013
AZE	Azerbaijan	0.001	0.0007	0.0011	0.0035	0.0003	0.0002	0.0003	0.0003	0.0004	0.0004	0.0095	0.8543	0.0002	0.0006	0	0.0002	0.0014	0.0034	0.0002	0.0002	0.0003	0.0004	0.0001	0.0006	0.0002	0.0002	0.0005	0.0004	0.0007	0.0002	0.0002	0.0001	0.0002	0.0005	0.0003	0.0002	0	0.0001	0.0004	0.0002	0.0002	0.0003	0.0004	0.0018	0.0004	0.0011	0.004	0.0028
BHS	Bahamas	0	0.0001	0	0.0009	0	0.0002	0	0.0001	0.0002	0	0.0001	0	0.8733	0.0001	0	0.0001	0.0006	0.0001	0.0001	0	0.0001	0.0002	0	0	0	0	0.0003	0.0001	0	0.0001	0.0001	0	0	0.0001	0.0001	0.0002	0	0	0	0	0	0.0001	0.0001	0.0001	0.0004	0.0001	0.0001	0.0003
BHR	Bahrain	0	0.0001	0.0004	0.0009	0.0001	0.0001	0	0.0001	0.0001	0.0003	0.0001	0.0001	0.0001	0.7585	0	0.0002	0.0006	0.0003	0.0001	0	0.0001	0.0002	0	0.0001	0.0001	0	0.0001	0.0002	0	0.0001	0.0001	0	0	0.0001	0.0001	0.0001	0	0	0.0001	0.0001	0	0.0001	0.0001	0.0001	0	0.0002	0.0001	0.0005
BGD	Bangladesh	0.0002	0.0004	0.0007	0.0038	0.0004	0.0002	0.0003	0.0003	0.0006	0.0011	0.0057	0.0003	0.0003	0.0012	0.9582	0.0003	0.0019	0.0107	0.0002	0.0002	0.0004	0.0006	0.0001	0.0004	0.0003	0.0003	0.0003	0.0013	0.0011	0.0002	0.0003	0.0003	0.0004	0.0044	0.0004	0.0003	0	0.0001	0.0006	0.0027	0.0003	0.0005	0.0008	0.0013	0.0008	0.0024	0.0013	0.0036
BRB	Barbados	0.0001	0.0002	0.0001	0.0013	0.0001	0.002	0	0.0001	0.0005	0	0	0.0001	0.0004	0.0001	0	0.8802	0.0008	0.0001	0.0005	0.0001	0.0011	0.0003	0	0.0001	0.0001	0	0.0026	0.0001	0	0.0001	0.0001	0	0	0.0001	0.0002	0.0015	0	0	0	0	0	0.0001	0.0001	0	0	0.0001	0	0.0006
BLR	Belarus	0.0003	0.0008	0.0006	0.0052	0.0004	0.0003	0.0002	0.0008	0.0005	0.0003	0.0029	0.0015	0.0004	0.0006	0.0001	0.0004	0.5963	0.0021	0.0003	0.0002	0.0006	0.0005	0.0002	0.0005	0.0003	0.0003	0.0006	0.0006	0.0011	0.0003	0.0005	0.0001	0.0002	0.0004	0.0004	0.0004	0	0.0001	0.0003	0.0003	0.0002	0.0004	0.0006	0.0016	0.0004	0.0009	0.0021	0.0026
BEL	Belgium	0.0001	0.0004	0.0021	0.0033	0.0007	0.0001	0.0003	0.0004	0.0005	0.0006	0.0035	0.0003	0.0002	0.001	0.0001	0.0003	0.0007	0.1973	0.0001	0.0002	0.0002	0.0002	0.0001	0.0005	0.0002	0.0002	0.0002	0.0004	0.0009	0.0002	0.0002	0.0001	0.0006	0.0009	0.0003	0.0002	0	0.0001	0.0006	0.0003	0.0003	0.0005	0.0008	0.0016	0.0005	0.002	0.0017	0.0058
BLZ	Belize	0.0001	0.0005	0.0001	0.0037	0.0002	0.0003	0	0.0002	0.0005	0.0001	0.0002	0.0002	0.0003	0.0003	0	0.001	0.0023	0.0001	0.921	0.0002	0.0004	0.0007	0.0001	0.0002	0.0002	0	0.0008	0.0004	0.0001	0.0003	0.0004	0.0001	0.0001	0.0002	0.0004	0.0005	0	0.0001	0.0001	0	0	0.0003	0.0005	0.0001	0.0002	0.0002	0.0001	0.0013
BEN	Benin	0.0009	0.0003	0.0001	0.0022	0.0002	0.0002	0	0.0001	0.0003	0.0001	0.0001	0.0001	0.0003	0.0002	0.0001	0.0002	0.0016	0.0003	0.0002	0.939	0.0002	0.0005	0.0001	0.0001	0.0001	0.0001	0.0002	0.0002	0.0001	0.0006	0.0002	0.0001	0.0001	0	0.0003	0.0002	0	0.0001	0.0001	0	0.0008	0.0007	0.0001	0.0001	0.0001	0.0002	0.0001	0.0034
BMU	Bermuda	0	0.0001	0	0.001	0	0.0001	0	0.0001	0.0001	0	0	0	0.0002	0.0001	0	0.0001	0.0006	0	0.0001	0	0.8807	0.0001	0	0.0001	0	0	0.0001	0.0001	0	0.0001	0.0001	0	0	0.0001	0.0001	0.0001	0	0	0	0	0	0.0001	0.0002	0.0001	0.0001	0.0001	0	0.0004
BTN	Bhutan	0.0002	0.0007	0.0002	0.0051	0.0002	0.0004	0.0001	0.0003	0.0007	0.0001	0.0001	0.0002	0.0003	0.0005	0.0001	0.0004	0.0033	0.0001	0.0004	0.0002	0.0006	0.8823	0.0001	0.0003	0.0002	0	0.0005	0.0005	0.0002	0.0004	0.0005	0.0001	0.0002	0.0001	0.0006	0.0004	0	0.0002	0.0001	0	0.0001	0.0004	0.0003	0.0002	0.0003	0.0003	0.0001	0.002
BOL	Bolivia	0.0001	0.0003	0.0002	0.0021	0.0008	0.0001	0.0045	0.0001	0.0004	0.0002	0.0004	0.0001	0.0002	0.0003	0	0.0003	0.0011	0.0007	0.0002	0.0001	0.0002	0.0003	0.9271	0.0001	0.0001	0.0193	0.0002	0.0002	0.0001	0.0002	0.0002	0.0001	0.0001	0.0006	0.0003	0.0002	0	0.0001	0.004	0.0002	0.0043	0.0002	0.0009	0.0002	0.0003	0.0003	0.0002	0.0011
BIH	Bosnia and Herzegovina	0.0001	0.0003	0.0001	0.0014	0.0001	0.0001	0	0.0001	0.0002	0.0001	0.0018	0.0001	0.0001	0.0001	0	0.0001	0.0008	0.0004	0.0001	0.0001	0.0002	0.0003	0	0.8218	0.0001	0	0.0001	0.0001	0.0002	0.0001	0.0001	0	0.0001	0.0001	0.0002	0.0001	0	0	0.0001	0	0	0.0001	0.0001	0.041	0.0001	0.0002	0.0004	0.0006
BWA	Botswana	0	0.0001	0	0.0011	0.0001	0.0001	0	0.0001	0.0002	0	0.0001	0.0001	0.0001	0.0001	0	0.0001	0.0007	0.0001	0.0001	0	0.0001	0.0002	0	0.0001	0.7543	0	0.0001	0.0001	0	0.0001	0.0001	0	0	0	0.0001	0.0001	0	0	0	0	0	0.0001	0.0001	0	0	0.0001	0	0.0004
BRA	Brazil	0.0002	0.0008	0.0029	0.0079	0.0206	0.0005	0.0278	0.0004	0.0033	0.0033	0.0074	0.0011	0.0008	0.0045	0.0002	0.002	0.0021	0.0152	0.0007	0.0003	0.0008	0.0007	0.0101	0.0008	0.0006	0.8964	0.0007	0.001	0.0024	0.0003	0.0003	0.0002	0.0007	0.0073	0.0013	0.0017	0	0.0002	0.0205	0.0019	0.0052	0.0011	0.0086	0.0052	0.0047	0.0035	0.0049	0.0091
VGB	British Virgin Islands	0.0002	0.0006	0.0001	0.0048	0.0002	0.0008	0.0001	0.0018	0.0007	0.0001	0.0001	0.0005	0.0003	0.0004	0	0.0004	0.003	0.0002	0.0004	0.0002	0.0005	0.0009	0.0001	0.0002	0.0002	0.0001	0.9052	0.0005	0.0002	0.0003	0.0005	0.0001	0.0001	0.0001	0.0005	0.0004	0	0.0002	0.0001	0	0.0001	0.0004	0.0003	0.0004	0.0003	0.0003	0.0001	0.0018
BRN	Brunei	0.0001	0.0001	0.0001	0.001	0.0001	0.0001	0.0001	0.0001	0.0001	0.0009	0.0002	0.0001	0.0001	0.0002	0.0001	0.0001	0.0006	0.0002	0.0001	0	0.0001	0.0002	0	0.0001	0.0001	0	0.0001	0.7344	0.0001	0.0001	0.0001	0.0001	0	0.0003	0.0001	0.0001	0	0	0.0001	0.0004	0.0001	0.0001	0.0002	0.0001	0.0001	0.0002	0.0001	0.0006
BGR	Bulgaria	0.0004	0.0044	0.0008	0.001	0.0001	0	0.0001	0.0009	0.0001	0.0003	0.0021	0.0008	0.0001	0.0002	0	0.0001	0.0005	0.0016	0.0001	0	0.0001	0.0001	0	0.0012	0.0001	0	0.0001	0.0001	0.7869	0.0001	0.0001	0	0.0001	0.0003	0.0001	0.0001	0	0	0.0001	0.0001	0.0001	0.0001	0.0001	0.0012	0.0002	0.0026	0.0008	0.0008
BFA	Burkina Faso	0.0001	0.0004	0.0002	0.0037	0.0002	0.0002	0.0001	0.0002	0.0005	0.0002	0.0006	0.0002	0.0002	0.0003	0	0.0003	0.0025	0.0031	0.0003	0.0004	0.0004	0.0006	0.0001	0.0002	0.0001	0	0.0003	0.0004	0.0001	0.9278	0.0003	0.0001	0.0001	0.0001	0.0004	0.0003	0	0.0001	0.0001	0	0.0017	0.0003	0.0002	0.0003	0.0002	0.0003	0.0002	0.0017
BDI	Burundi	0.0001	0.0004	0.0001	0.0036	0.0001	0.0003	0.0001	0.0002	0.0005	0.0001	0.0002	0.0002	0.0003	0.0003	0	0.0003	0.0021	0.0002	0.0003	0.0001	0.0004	0.0006	0.0001	0.0002	0.0002	0	0.0004	0.0004	0.0001	0.0002	0.9281	0.0001	0.0001	0	0.0004	0.0003	0	0.0001	0.0001	0	0	0.0003	0.0002	0.0001	0.0001	0.0002	0.0001	0.0013
KHM	Cambodia	0.0002	0.0005	0.0005	0.0044	0.0003	0.0003	0.0002	0.0003	0.0007	0.0006	0.0015	0.0002	0.0003	0.0005	0.0001	0.0004	0.0021	0.0011	0.0003	0.0002	0.0005	0.0009	0.0001	0.0003	0.0002	0.0001	0.0004	0.0022	0.0002	0.0003	0.0004	0.9342	0.0002	0.0008	0.0005	0.0003	0	0.0002	0.0003	0.0019	0.0002	0.0004	0.0005	0.0005	0.0003	0.0007	0.0005	0.0018
CMR	Cameroon	0.0001	0.0005	0.001	0.0034	0.0009	0.0001	0.0002	0.0002	0.0003	0.0003	0.0029	0.0002	0.0001	0.0004	0	0.0002	0.0009	0.0052	0.0001	0.0002	0.0002	0.0003	0.0001	0.0004	0.0002	0.0001	0.0001	0.0003	0.0004	0.0001	0.0001	0.0001	0.9219	0.0007	0.0002	0.0001	0.0002	0.0012	0.0003	0.0009	0.0001	0.0097	0.0004	0.0011	0.0004	0.0009	0.0008	0.0039
CAN	Canada	0.0001	0.0003	0.0018	0.0018	0.0004	0.0007	0.0009	0.0003	0.0008	0.0023	0.0024	0.0003	0.0032	0.001	0.0001	0.0028	0.0003	0.0054	0.0007	0.0001	0.001	0.0001	0.0006	0.0003	0.0003	0.0013	0.0002	0.001	0.0005	0.0001	0.0001	0.0002	0.0002	0.5483	0.0001	0.0004	0	0	0.0031	0.0016	0.0024	0.0003	0.005	0.0012	0.0031	0.0017	0.0012	0.0023
CPV	Cape Verde	0.0001	0.0003	0.0002	0.0026	0.0002	0.0002	0	0.0002	0.0004	0.0001	0.0001	0.0001	0.0002	0.0002	0	0.0002	0.0018	0.0001	0.0002	0.0001	0.0003	0.0005	0.0001	0.0001	0.0001	0	0.0003	0.0003	0.0001	0.0002	0.0003	0.0001	0.0001	0	0.8999	0.0002	0	0.0001	0.0001	0	0	0.0002	0.0001	0.0001	0.0001	0.0002	0	0.0009
CYM	Cayman Islands	0.0001	0.0002	0.0001	0.0019	0.0001	0.0001	0	0.0001	0.0003	0	0.0001	0.0001	0.0002	0.0001	0	0.0002	0.0013	0.0001	0.0002	0.0001	0.0002	0.0003	0	0.0001	0.0001	0	0.0002	0.0002	0	0.0001	0.0002	0	0.0001	0	0.0002	0.9214	0	0.0001	0	0	0	0.0001	0.0001	0.0001	0.0001	0.0001	0	0.0007
CAF	Central African Republic	0.0014	0.0052	0.0029	0.0451	0.0026	0.0026	0.0009	0.0024	0.006	0.0015	0.0048	0.0017	0.0025	0.0032	0.0003	0.0029	0.0268	0.0169	0.0028	0.0017	0.0041	0.0076	0.0009	0.0023	0.0017	0.0003	0.0037	0.0038	0.0015	0.0031	0.0038	0.0009	0.0046	0.0012	0.0046	0.0028	0.9965	0.0057	0.0014	0.0006	0.0009	0.0736	0.0027	0.0028	0.0026	0.0053	0.0066	0.0151
TCD	Chad	0.0004	0.0016	0.0006	0.0103	0.0007	0.0007	0.0002	0.0007	0.0017	0.0003	0.0016	0.0005	0.0008	0.0008	0.0001	0.0008	0.0077	0.0014	0.0008	0.0005	0.0011	0.0021	0.0002	0.0006	0.0004	0.0001	0.001	0.001	0.0005	0.0009	0.001	0.0002	0.0042	0.0006	0.0013	0.0008	0.0002	0.9662	0.0003	0.0001	0.0003	0.0009	0.0008	0.0024	0.0004	0.0008	0.0008	0.0042
CHL	Chile	0.0001	0.0001	0.0002	0.0013	0.0001	0.0001	0.0037	0.0001	0.0002	0.0004	0.0006	0.0001	0.0001	0.0003	0	0.0003	0.0004	0.0013	0.0001	0	0.0001	0.0003	0.0042	0.0001	0.0001	0.0009	0.0001	0.0002	0.0005	0.0001	0.0001	0	0.0001	0.001	0.0001	0.0001	0	0	0.6346	0.0004	0.0027	0.0001	0.0041	0.0002	0.0011	0.0003	0.0002	0.0006
CHN	China	0.0034	0.0079	0.0342	0.0304	0.0072	0.0013	0.013	0.0021	0.0072	0.0488	0.0452	0.0074	0.003	0.0209	0.0088	0.0069	0.0049	0.0588	0.0022	0.0029	0.0039	0.0028	0.0054	0.0045	0.0043	0.0077	0.0014	0.0183	0.0139	0.0017	0.0011	0.0119	0.0062	0.0535	0.0025	0.0014	0.0001	0.0005	0.0244	0.8641	0.0125	0.0058	0.0255	0.0213	0.0265	0.0316	0.0247	0.0936
COL	Colombia	0	0.0001	0.0001	0.0008	0.0001	0.0001	0.0003	0	0.0015	0.0002	0.0004	0.0001	0.0002	0.0001	0	0.0003	0.0003	0.001	0.0001	0	0.0001	0.0001	0.0007	0.0001	0	0.0006	0.0001	0.0001	0.0001	0	0	0	0	0.0015	0.0001	0.0001	0	0	0.0019	0.0001	0.8905	0.0001	0.0066	0.0003	0.0012	0.0002	0.0003	0.0005
COG	Congo	0.0001	0.0003	0.0005	0.0019	0.0002	0.0001	0.0001	0.0001	0.0003	0.0003	0.0004	0.0001	0.0002	0.0003	0.0001	0.0002	0.0011	0.0006	0.0001	0.0001	0.0002	0.0003	0.0001	0.0001	0.0001	0.0002	0.0002	0.0003	0.0001	0.0001	0.0002	0.0001	0.0004	0.0004	0.0003	0.0001	0	0.0001	0.0003	0.0012	0.0001	0.8065	0.0003	0.0002	0.0002	0.0003	0.0003	0.0011
CRI	Costa Rica	0	0	0.0001	0.0005	0	0	0	0	0.0002	0.0001	0.0005	0	0.0001	0.0001	0	0.0001	0.0002	0.0009	0.0001	0	0	0	0	0	0	0	0	0	0.0001	0	0	0	0	0.0006	0	0.0001	0	0	0.0001	0	0.0003	0	0.6171	0.0001	0.0003	0.0001	0.0002	0.0002
HRV	Croatia	0	0.0007	0.0002	0.0006	0	0.0004	0	0.0001	0.0001	0.0001	0.0028	0.0001	0.0001	0.0001	0	0	0.0003	0.0005	0	0	0.0002	0.0001	0	0.0311	0	0	0.0001	0.0001	0.0003	0	0	0	0	0.0001	0.0001	0	0	0	0.0001	0	0	0.0001	0.0001	0.6067	0.0001	0.0002	0.0009	0.0007
CUB	Cuba	0	0.0001	0.0001	0.0011	0	0	0.0001	0.0001	0.0003	0.0002	0.0006	0	0.0001	0.0001	0	0.0002	0.0003	0.0004	0.0003	0	0.0001	0.0001	0.0001	0	0	0	0	0.0001	0.0002	0	0	0	0	0.0008	0.0001	0.0015	0	0	0.0002	0.0003	0.0001	0.0001	0.0002	0.0002	0.8416	0.0004	0.0002	0.0003
CYP	Cyprus	0	0.0002	0.0001	0.0005	0	0	0	0.0002	0.0001	0	0.0001	0	0	0.0003	0	0	0.0002	0.0002	0	0	0.0001	0.0001	0	0	0	0	0	0.0001	0.0002	0	0	0	0	0	0.0001	0	0	0	0	0	0	0	0	0.0001	0	0.644	0.0001	0.0002
CZE	Czech Republic	0.0001	0.0006	0.0009	0.0026	0.0003	0.0001	0.0003	0.0003	0.0003	0.0003	0.0114	0.0004	0.0002	0.0005	0	0.0002	0.0007	0.0035	0.0001	0.0001	0.0002	0.0003	0.0001	0.0018	0.0002	0.0002	0.0004	0.0003	0.0027	0.0002	0.0002	0.0001	0.0002	0.0006	0.0002	0.0002	0	0.0001	0.0004	0.0002	0.0002	0.0003	0.0004	0.005	0.0004	0.0012	0.2463	0.0018
CIV	Cote dIvoire	0	0	0	0	0	0	0	0	0	0	0	0	0	0	0	0	0	0	0	0	0	0	0	0	0	0	0	0	0	0	0	0	0	0	0	0	0	0	0	0	0	0	0	0	0	0	0	0
PRK	North Korea	0.0001	0.0004	0.001	0.0023	0.0002	0.0003	0.0003	0.0001	0.0004	0.0005	0.0008	0.0002	0.0002	0.0004	0.0001	0.0002	0.0011	0.0009	0.0002	0.0002	0.0003	0.0004	0.0003	0.0002	0.0001	0.0008	0.0002	0.0005	0.0003	0.0002	0.0002	0.0005	0.0001	0.0009	0.0003	0.0002	0	0.0001	0.0004	0.0045	0.0003	0.0002	0.0011	0.0004	0.001	0.0006	0.0004	0.0017
COD	DR Congo	0.0002	0.0007	0.0005	0.005	0.0005	0.0003	0.0001	0.0004	0.0008	0.0002	0.001	0.0003	0.0003	0.0005	0	0.0004	0.003	0.013	0.0003	0.0002	0.0005	0.001	0.0001	0.0003	0.0003	0.0001	0.0004	0.0005	0.0003	0.0005	0.0005	0.0001	0.0005	0.0003	0.0006	0.0004	0	0.0002	0.0002	0.0001	0.0001	0.0005	0.0004	0.0006	0.0002	0.0015	0.0005	0.0023
DNK	Denmark	0.0001	0.0003	0.0007	0.0017	0.0003	0.0001	0.0003	0.0002	0.0003	0.001	0.0034	0.0003	0.0001	0.0012	0.0001	0.0002	0.0004	0.0041	0.0001	0.0001	0.0002	0.0001	0.0001	0.0007	0.0001	0.0002	0.0001	0.0003	0.001	0.0001	0.0001	0.0001	0.0001	0.001	0.0002	0.0002	0	0.0001	0.0005	0.0004	0.0002	0.0002	0.0005	0.0017	0.0003	0.0018	0.0021	0.0015
DJI	Djibouti	0.0002	0.0007	0.0001	0.0046	0.0002	0.0003	0.0001	0.0003	0.0007	0.0001	0.0001	0.0002	0.0003	0.0003	0	0.0004	0.0031	0.0001	0.0004	0.0002	0.0005	0.0009	0.0001	0.0002	0.0002	0	0.0005	0.0005	0.0001	0.0004	0.0005	0.0001	0.0001	0	0.0005	0.0004	0	0.0002	0.0001	0	0	0.0004	0.0003	0.0002	0.0001	0.0005	0.0001	0.0017
DOM	Dominican Republic	0	0	0.0001	0.0004	0	0.0002	0	0	0.0001	0.0001	0.0003	0	0.0001	0.0001	0	0.0002	0.0002	0.0006	0	0	0	0.0001	0	0	0	0	0	0	0	0	0	0	0	0.0008	0	0	0	0	0.0001	0	0.0001	0	0.0005	0.0001	0.0006	0.0001	0.0001	0.0002
ECU	Ecuador	0.0003	0.0003	0.0001	0.0012	0.0001	0.0001	0.0005	0.0001	0.0006	0.0002	0.0005	0.0001	0.0002	0.0001	0	0.0002	0.0006	0.0009	0.0002	0.0001	0.0001	0.0002	0.0004	0.0001	0.0001	0.0001	0.0001	0.0001	0.0001	0.0001	0.0001	0	0	0.0006	0.0001	0.0001	0	0	0.0049	0.0001	0.0059	0.0001	0.0019	0.0004	0.0006	0.0001	0.0002	0.0005
EGY	Egypt	0.0001	0.0022	0.0057	0.0032	0.0005	0.0001	0.0004	0.0003	0.0003	0.0008	0.0045	0.0005	0.0002	0.0012	0.0001	0.0003	0.0006	0.0046	0.0001	0.0001	0.0002	0.0002	0.0001	0.0008	0.0002	0.0004	0.0001	0.0006	0.0025	0.0002	0.0001	0.0001	0.0004	0.0013	0.0002	0.0001	0	0.0001	0.0005	0.0016	0.0003	0.0003	0.0006	0.0041	0.0006	0.0157	0.0014	0.0034
SLV	El Salvador	0	0.0001	0	0.0006	0	0	0	0	0.0001	0	0.0003	0	0.0001	0.0001	0	0.0001	0.0003	0.0002	0.0006	0	0.0001	0.0001	0	0	0	0	0.0001	0.0001	0	0.0001	0.0001	0	0	0.0002	0.0001	0.0001	0	0	0	0	0	0	0.0096	0.0001	0.0002	0.0001	0.0001	0.0002
ERI	Eritrea	0.0002	0.0007	0.0001	0.0052	0.0002	0.0004	0.0001	0.0003	0.0008	0.0001	0.0001	0.0002	0.0004	0.0004	0	0.0004	0.0036	0.0001	0.0004	0.0002	0.0006	0.001	0.0001	0.0003	0.0002	0	0.0006	0.0006	0.0001	0.0004	0.0005	0.0001	0.0002	0.0001	0.0006	0.0004	0	0.0002	0.0001	0	0.0001	0.0004	0.0003	0.0002	0.0002	0.0003	0.0001	0.002
EST	Estonia	0.0002	0.0004	0.0003	0.0052	0.0005	0.0007	0.0002	0.0004	0.0006	0.0005	0.0011	0.0004	0.0015	0.0006	0	0.0005	0.0031	0.0014	0.0007	0.0002	0.0005	0.0006	0.0001	0.0004	0.0003	0.0001	0.0007	0.0006	0.0003	0.0003	0.0005	0.0007	0.0002	0.0005	0.0005	0.0004	0	0.0002	0.0003	0.0001	0.0002	0.0004	0.0005	0.0006	0.0002	0.0006	0.0008	0.0021
ETH	Ethiopia	0.0017	0.0074	0.01	0.0424	0.0023	0.003	0.0009	0.0029	0.0066	0.0036	0.0182	0.0022	0.003	0.004	0.0004	0.0034	0.0277	0.0215	0.0031	0.0021	0.0047	0.0089	0.001	0.0029	0.0019	0.0005	0.004	0.0048	0.0032	0.0034	0.0042	0.0011	0.0015	0.0045	0.005	0.0033	0.0002	0.0015	0.0016	0.0037	0.001	0.0036	0.0032	0.0049	0.0018	0.0076	0.0084	0.0178
FJI	Fiji	0.0001	0.0003	0.0001	0.0017	0.0001	0.0001	0	0.0002	0.0003	0.0028	0.0001	0.0001	0.0001	0.0001	0	0.0001	0.0013	0.0001	0.0001	0.0001	0.0002	0.0004	0	0.0001	0.0001	0	0.0002	0.0002	0	0.0001	0.0002	0	0.0001	0.0001	0.0002	0.0001	0	0.0001	0	0	0	0.0001	0.0001	0.0001	0.0001	0.0001	0	0.0006
FIN	Finland	0.0001	0.0002	0.0006	0.0015	0.0001	0.0001	0.0002	0.0001	0.0002	0.0008	0.0018	0.0002	0.0001	0.0004	0	0.0002	0.0006	0.0019	0.0001	0.0001	0.0001	0.0001	0.0001	0.0002	0.0001	0.0001	0.0001	0.0002	0.0005	0.0001	0.0001	0.0001	0.0001	0.0008	0.0001	0.0001	0	0	0.0004	0.0004	0.0002	0.0002	0.0003	0.0007	0.0002	0.0008	0.0008	0.0012
FRA	France	0.0003	0.0015	0.0114	0.0244	0.0023	0.0002	0.0013	0.0008	0.0012	0.0023	0.0207	0.001	0.0005	0.0033	0.0002	0.0007	0.0008	0.0502	0.0003	0.0014	0.0005	0.0002	0.0004	0.0019	0.0007	0.0011	0.0003	0.0013	0.0036	0.0012	0.0002	0.0005	0.004	0.0032	0.0007	0.0004	0	0.0003	0.0022	0.0013	0.0012	0.0022	0.0023	0.0066	0.0021	0.0065	0.0093	0.0368
PYF	French Polynesia	0	0.0001	0	0.001	0	0.0001	0	0.0001	0.0001	0	0	0	0.0001	0.0001	0	0.0001	0.0006	0.0001	0.0001	0	0.0001	0.0002	0	0	0	0	0.0001	0.0001	0	0.0001	0.0001	0.0002	0	0.0001	0.0001	0.0001	0	0	0	0	0	0.0001	0.0001	0	0	0.0001	0	0.0003
GAB	Gabon	0	0.0001	0.0002	0.0009	0.0001	0.0001	0.0001	0	0.0001	0.0002	0.0002	0.0001	0.0002	0.0001	0	0.0001	0.0004	0.0004	0.0001	0.0001	0.0001	0.0001	0	0.0001	0	0.0001	0.0001	0.0001	0.0001	0.0001	0.0001	0	0.0001	0.0004	0.0001	0.0001	0	0	0.0002	0.0004	0.0001	0.0004	0.0002	0.0001	0.0001	0.0002	0.0001	0.0057
GMB	Gambia	0.0001	0.0003	0.0001	0.0032	0.0001	0.0003	0.0001	0.0002	0.0004	0.0001	0.0001	0.0001	0.0003	0.0002	0	0.0003	0.0016	0.0002	0.0003	0.0001	0.0003	0.0004	0.0001	0.0002	0.0002	0	0.0004	0.0003	0.0001	0.0002	0.0004	0.0001	0.0001	0	0.0004	0.0003	0	0.0001	0.0001	0	0	0.0002	0.0002	0.0001	0.0001	0.0003	0.0001	0.0011
GEO	Georgia	0.0003	0.0008	0.0012	0.0056	0.0003	0.0004	0.0001	0.0065	0.0007	0.0001	0.0003	0.0056	0.0009	0.0004	0	0.0004	0.0041	0.0003	0.0004	0.0002	0.0006	0.0017	0.0001	0.0003	0.0002	0	0.0006	0.0006	0.0003	0.0004	0.0005	0.0001	0.0002	0.0001	0.0006	0.0004	0	0.0002	0.0001	0	0.0001	0.0028	0.0003	0.0003	0.0002	0.0005	0.0002	0.0021
DEU	Germany	0.0003	0.0014	0.0035	0.0076	0.0011	0.0003	0.0008	0.0007	0.001	0.0017	0.0395	0.0009	0.0004	0.0022	0.0002	0.0006	0.0013	0.0254	0.0003	0.0003	0.0004	0.0003	0.0003	0.0028	0.0005	0.0007	0.0004	0.0009	0.0036	0.0003	0.0002	0.0003	0.0007	0.0021	0.0005	0.0003	0	0.0001	0.0016	0.001	0.0007	0.0006	0.0018	0.0086	0.0011	0.0051	0.0089	0.0073
GHA	Ghana	0.0001	0.0004	0.0007	0.0027	0.0003	0.0001	0.0002	0.0002	0.0006	0.0005	0.0061	0.0003	0.0002	0.0008	0.0001	0.0003	0.0011	0.0104	0.0002	0.0008	0.0002	0.0003	0.0001	0.0005	0.0003	0.0002	0.0002	0.0003	0.0007	0.0002	0.0002	0.0001	0.0002	0.0032	0.0003	0.0002	0	0.0001	0.0003	0.0004	0.0002	0.0003	0.0005	0.0044	0.0004	0.0013	0.0012	0.0023
GRC	Greece	0.0001	0.0138	0.0004	0.0009	0.0001	0	0.0001	0.0009	0.0003	0.0003	0.001	0.0001	0.0001	0.0004	0	0.0001	0.0004	0.001	0.0001	0	0.0001	0.0001	0	0.0006	0.0001	0	0.0001	0.0001	0.0055	0.0001	0.0001	0	0.0001	0.0003	0.0001	0.0001	0	0	0.0001	0	0.0001	0.0001	0.0001	0.0009	0.0001	0.0185	0.0006	0.0007
GRL	Greenland	0	0	0	0	0	0	0	0	0	0	0	0	0	0	0	0	0	0	0	0	0	0	0	0	0	0	0	0	0	0	0	0	0	0	0	0	0	0	0	0	0	0	0	0	0	0	0	0
GTM	Guatemala	0	0.0001	0.0001	0.0005	0	0	0.0001	0	0.0003	0.0001	0.0007	0	0.0001	0.0002	0	0.0002	0.0002	0.0007	0.0019	0	0.0001	0.0001	0	0.0001	0	0	0.0001	0.0001	0.0001	0	0	0	0	0.0011	0	0	0	0	0.0002	0	0.0005	0	0.0135	0.0004	0.0004	0.0001	0.0002	0.0003
GIN	Guinea	0.0003	0.0011	0.0011	0.012	0.0005	0.0006	0.0002	0.0006	0.0014	0.0003	0.0023	0.0045	0.0006	0.0009	0.0001	0.0007	0.0065	0.0069	0.0006	0.0004	0.001	0.0017	0.0002	0.0006	0.0004	0.0001	0.0008	0.0009	0.0005	0.0007	0.0009	0.0002	0.0028	0.0006	0.001	0.0006	0	0.0003	0.0004	0.0001	0.0002	0.0007	0.0007	0.0011	0.0007	0.0032	0.0019	0.0605
GUY	Guyana	0	0	0	0.0001	0	0	0	0	0	0	0	0	0	0	0	0.0002	0	0	0	0	0	0	0	0	0	0	0	0	0	0	0	0	0	0	0	0	0	0	0	0	0	0	0	0	0	0	0	0
HTI	Haiti	0.0001	0.0002	0.0001	0.0015	0.0001	0.0001	0	0.0001	0.0002	0	0.0001	0.0001	0.0002	0.0001	0	0.0006	0.0011	0.0002	0.0001	0.0001	0.0002	0.0003	0	0.0001	0.0001	0	0.0002	0.0002	0	0.0001	0.0002	0	0	0.0002	0.0002	0.0001	0	0.0001	0	0	0	0.0001	0.0001	0.0001	0.0001	0.0001	0	0.0006
HND	Honduras	0	0.0001	0.0001	0.001	0.0001	0.0001	0	0.0001	0.0002	0.0001	0.0007	0.0001	0.0001	0.0001	0	0.0002	0.0005	0.0018	0.0005	0	0.0001	0.0001	0	0.0001	0	0	0.0001	0.0001	0.0001	0.0001	0.0001	0	0	0.0006	0.0001	0.0003	0	0	0.0001	0	0.0001	0.0001	0.0133	0.0002	0.0002	0.0002	0.0008	0.0004
HKG	Hong Kong	0.0002	0.0002	0.0002	0.0033	0.0002	0.0003	0.0001	0.0003	0.0008	0.0008	0.0003	0.0001	0.0003	0.0006	0.0001	0.0003	0.0017	0.0004	0.0003	0.0001	0.0007	0.0005	0.0001	0.0002	0.0002	0.0001	0.0004	0.0009	0.0001	0.0002	0.0003	0.0005	0.0002	0.0005	0.0003	0.0003	0	0.0001	0.0006	0.0005	0.0002	0.0004	0.0008	0.0002	0.0002	0.0007	0.0002	0.0014
HUN	Hungary	0.0001	0.0007	0.0006	0.0024	0.0002	0.0001	0.0002	0.0002	0.0003	0.0003	0.0103	0.0003	0.0002	0.0004	0	0.0002	0.001	0.0029	0.0002	0.0001	0.0002	0.0002	0.0001	0.0037	0.0001	0.0001	0.0002	0.0003	0.0019	0.0001	0.0003	0.0001	0.0001	0.0005	0.0002	0.0002	0	0.0001	0.0003	0.0001	0.0001	0.0002	0.0003	0.0069	0.0002	0.0009	0.0033	0.0015
ISL	Iceland	0	0.0001	0.0001	0.0009	0.0001	0.0001	0	0.0001	0.0001	0.0001	0.0003	0	0.0001	0.0001	0	0.0001	0.0004	0.0007	0.0001	0	0.0001	0.0001	0	0.0001	0	0	0.0001	0.0001	0.0001	0.0001	0.0001	0	0	0.0004	0.0001	0.0001	0	0	0.0001	0.0001	0	0.0001	0.0001	0.0003	0.0001	0.0002	0.0001	0.0004
IND	India	0.0042	0.0016	0.0068	0.0091	0.0041	0.0005	0.0028	0.0013	0.0011	0.008	0.0164	0.002	0.001	0.0487	0.0128	0.0019	0.0024	0.0256	0.0005	0.0013	0.0011	0.0019	0.0006	0.0017	0.0029	0.0019	0.0007	0.008	0.0037	0.0011	0.0009	0.0012	0.0014	0.0157	0.0006	0.0007	0	0.0006	0.0079	0.003	0.0026	0.0077	0.0044	0.0081	0.0027	0.0137	0.0069	0.0507
IDN	Indonesia	0.0013	0.0006	0.0031	0.0063	0.0017	0.0003	0.0013	0.0003	0.0008	0.0169	0.0049	0.0005	0.0012	0.004	0.0014	0.0009	0.0011	0.009	0.0003	0.0004	0.0006	0.0007	0.0004	0.0006	0.0005	0.001	0.0004	0.0104	0.0015	0.0003	0.0002	0.0024	0.0007	0.0053	0.0004	0.0003	0	0.0001	0.0042	0.0059	0.0012	0.0014	0.0025	0.0025	0.0017	0.0035	0.0026	0.0095
IRN	Iran	0.0046	0.0011	0.0008	0.0044	0.0005	0.0002	0.0002	0.0075	0.0004	0.0008	0.0019	0.0069	0.0002	0.003	0.0002	0.0003	0.0014	0.0023	0.0002	0.0001	0.0003	0.0004	0.0001	0.0004	0.0008	0.0001	0.0003	0.0007	0.0008	0.0003	0.0002	0.0002	0.0003	0.0009	0.0003	0.0002	0	0.0001	0.0004	0.0013	0.0002	0.0004	0.0005	0.0009	0.0005	0.0019	0.001	0.0023
IRQ	Iraq	0	0.0004	0.0013	0.0051	0.0004	0.0001	0.0004	0.0001	0.0003	0.0007	0.0058	0.0001	0.0004	0.0005	0.0001	0.0002	0.0002	0.0035	0.0001	0.0001	0.0001	0.0001	0.0002	0.0003	0.0001	0.0009	0.0001	0.0003	0.0004	0.0001	0	0.0001	0.0002	0.0018	0.0002	0.0001	0	0	0.0007	0.0006	0.0004	0.0002	0.0008	0.0012	0.0009	0.001	0.0008	0.0023
IRL	Ireland	0.0001	0.0003	0.0007	0.0034	0.0003	0.0002	0.0002	0.0002	0.0004	0.0014	0.0019	0.0003	0.0002	0.0015	0	0.0008	0.0012	0.005	0.0002	0.0001	0.0006	0.0004	0.0001	0.0003	0.0002	0.0002	0.0003	0.0006	0.0005	0.0002	0.0002	0.0001	0.0002	0.0009	0.0003	0.0003	0	0.0001	0.0004	0.0002	0.0003	0.0003	0.0005	0.0009	0.0003	0.0027	0.0009	0.0026
ISR	Israel	0.0001	0.0003	0.0004	0.0024	0.0003	0.0002	0.0006	0.0006	0.0003	0.0007	0.0017	0.0003	0.0002	0.0004	0	0.0003	0.0011	0.0045	0.0002	0.0001	0.0003	0.0003	0.0001	0.0003	0.0006	0.0003	0.0002	0.0004	0.0006	0.0001	0.0002	0.0001	0.0002	0.0016	0.0002	0.0002	0	0.0001	0.0007	0.0003	0.0004	0.0002	0.0008	0.001	0.0005	0.0058	0.0011	0.0019
ITA	Italy	0.0001	0.0051	0.0042	0.0042	0.0006	0.0001	0.0007	0.0006	0.0003	0.0012	0.0109	0.0004	0.0002	0.0015	0.0001	0.0003	0.0004	0.0058	0.0001	0.0002	0.0004	0.0001	0.0001	0.0046	0.0003	0.0004	0.0002	0.0004	0.0023	0.0002	0.0001	0.0001	0.0004	0.0015	0.0003	0.0002	0	0.0001	0.0009	0.0004	0.0005	0.0005	0.0011	0.0109	0.0014	0.0047	0.0029	0.0056
JAM	Jamaica	0	0.0001	0	0.0005	0	0.0003	0	0	0.0001	0.0001	0.0001	0	0.0001	0.0001	0	0.0014	0.0003	0.0001	0.0004	0	0.0004	0.0001	0	0	0	0	0.0002	0.0001	0	0	0	0	0	0.0004	0.0001	0.0016	0	0	0	0	0	0	0.0001	0	0.0002	0.0001	0.0001	0.0002
JPN	Japan	0.0003	0.0002	0.0009	0.0024	0.0003	0.0002	0.0005	0.0001	0.0003	0.0023	0.0018	0.0002	0.0003	0.0013	0.0003	0.0006	0.0007	0.0023	0.0002	0.0001	0.0005	0.0005	0.0002	0.0002	0.0002	0.0004	0.0002	0.0015	0.0004	0.0001	0.0001	0.0005	0.0003	0.0023	0.0002	0.0002	0	0.0001	0.0007	0.0021	0.0004	0.0002	0.0014	0.001	0.0005	0.0015	0.0008	0.0021
JOR	Jordan	0	0	0.0003	0.0004	0	0	0	0.0001	0.0001	0	0.0001	0	0	0.0026	0	0	0.0002	0.0001	0	0	0	0.0001	0	0	0	0	0	0.0001	0.0001	0	0	0	0	0	0	0	0	0	0	0	0	0	0	0	0	0.0002	0	0.0003
KAZ	Kazakhstan	0.0053	0.0025	0.0035	0.0109	0.0009	0.0005	0.0009	0.0014	0.0012	0.0014	0.077	0.0043	0.0007	0.0019	0.0002	0.0008	0.004	0.011	0.0006	0.0005	0.0147	0.0011	0.0004	0.0025	0.0006	0.0006	0.0034	0.0013	0.0042	0.0006	0.0007	0.0003	0.0008	0.0022	0.0009	0.0006	0	0.0003	0.0016	0.0029	0.0008	0.001	0.0016	0.007	0.0017	0.0043	0.0384	0.0083
KEN	Kenya	0.0014	0.0003	0.0002	0.0031	0.0002	0.0002	0.0001	0.0003	0.0004	0.0003	0.0006	0.0002	0.0002	0.0008	0.0001	0.0003	0.0016	0.0013	0.0002	0.0001	0.0003	0.0005	0.0001	0.0002	0.0002	0	0.0003	0.0004	0.0002	0.0002	0.0038	0.0001	0.0001	0.0002	0.0003	0.0002	0	0.0001	0.0001	0.0001	0.0001	0.0009	0.0003	0.0003	0.0002	0.0005	0.0002	0.0016
KWT	Kuwait	0.0002	0.0003	0.0005	0.0035	0.0003	0.0002	0.0002	0.0002	0.0005	0.0007	0.0012	0.0003	0.0004	0.0007	0.0001	0.0004	0.0017	0.0032	0.0003	0.0002	0.0004	0.0006	0.0001	0.0003	0.0002	0.0002	0.0003	0.0007	0.0003	0.0002	0.0003	0.0002	0.0002	0.0007	0.0004	0.0003	0	0.0001	0.0004	0.0006	0.0002	0.0003	0.0006	0.0005	0.0003	0.0008	0.0005	0.0021
KGZ	Kyrgyzstan	0.0052	0.0011	0.0004	0.0117	0.0005	0.0008	0.0002	0.001	0.0014	0.0003	0.0004	0.0016	0.0008	0.0009	0.0001	0.0009	0.0071	0.0004	0.0009	0.0005	0.0013	0.0015	0.0003	0.0006	0.0006	0	0.0012	0.0012	0.0003	0.0006	0.0012	0.0003	0.0003	0.0001	0.0013	0.0009	0.0001	0.0003	0.0003	0.0003	0.0002	0.0009	0.0007	0.0005	0.0005	0.0008	0.0004	0.0043
LAO	Laos	0.0002	0.0004	0.0002	0.0026	0.0001	0.0002	0.0001	0.0002	0.0004	0.0003	0.0005	0.0001	0.0002	0.0003	0.0001	0.0002	0.0017	0.0006	0.0002	0.0001	0.0003	0.0006	0.0001	0.0001	0.0001	0	0.0003	0.0004	0.0001	0.0002	0.0003	0.0003	0.0001	0.0003	0.0003	0.0002	0	0.0001	0.0001	0.0015	0.0001	0.0002	0.0002	0.0002	0.0001	0.0003	0.0002	0.0012
LVA	Latvia	0.0005	0.001	0.0004	0.0104	0.0005	0.0007	0.0003	0.0009	0.0014	0.0003	0.001	0.0006	0.0009	0.001	0.0001	0.0008	0.0065	0.0011	0.0009	0.0004	0.0011	0.0017	0.0003	0.0006	0.0005	0.0002	0.0013	0.001	0.0004	0.0007	0.001	0.0003	0.0003	0.0003	0.0012	0.0008	0	0.0003	0.0004	0.0001	0.0001	0.0008	0.0007	0.0006	0.0004	0.0009	0.0006	0.0047
LBN	Lebanon	0	0	0.0002	0.0003	0.0003	0	0	0.0001	0.0001	0	0	0	0	0.0014	0	0.0001	0.0002	0.0001	0	0.0001	0.0001	0.0001	0	0	0	0	0	0	0	0.0002	0	0	0	0.0001	0	0	0	0	0	0	0	0.0003	0	0	0	0.001	0	0.0033
LSO	Lesotho	0.0001	0.0003	0.0001	0.0026	0.0001	0.0002	0	0.0002	0.0004	0.0001	0.0001	0.0001	0.0002	0.0002	0	0.0002	0.0019	0.0002	0.0002	0.0001	0.0003	0.0004	0.0001	0.0001	0.0003	0	0.0003	0.0003	0.0001	0.0002	0.0003	0.0001	0.0001	0.0001	0.0003	0.0002	0	0.0001	0.0001	0	0.0001	0.0002	0.0002	0.0001	0.0001	0.0002	0.0001	0.001
LBR	Liberia	0.0002	0.0006	0.0002	0.0043	0.0002	0.0007	0.0001	0.0003	0.0006	0.0001	0.0004	0.0002	0.0003	0.0004	0	0.0003	0.003	0.0011	0.0003	0.0002	0.0005	0.0008	0.0001	0.0003	0.0002	0	0.0004	0.0004	0.0002	0.0003	0.0004	0.0001	0.0002	0.0004	0.0005	0.0003	0	0.0001	0.0002	0.0001	0.0001	0.0003	0.0003	0.0009	0.0001	0.0003	0.0002	0.0019
LBY	Libya	0	0.0006	0.001	0.0041	0.0003	0	0.0003	0.0001	0.0001	0.0003	0.0061	0.0002	0.0001	0.0004	0	0.0001	0.0002	0.0026	0	0.0001	0.0001	0.0001	0.0001	0.0004	0.0001	0.0002	0	0.0002	0.0006	0.0001	0	0	0.0001	0.0004	0.0001	0.0001	0	0	0.0005	0.0002	0.0002	0.0001	0.0004	0.0015	0.0007	0.0011	0.0015	0.0018
LIE	Liechtenstein	0	0	0	0	0	0	0	0	0	0	0	0	0	0	0	0	0	0	0	0	0	0	0	0	0	0	0	0	0	0	0	0	0	0	0	0	0	0	0	0	0	0	0	0	0	0	0	0
LTU	Lithuania	0.0003	0.0006	0.0004	0.0083	0.0004	0.0007	0.0002	0.0006	0.0011	0.0002	0.0014	0.0005	0.0013	0.0006	0.0001	0.0006	0.0044	0.0017	0.0008	0.0003	0.0008	0.0012	0.0002	0.0005	0.0003	0.0001	0.0009	0.0009	0.0006	0.0005	0.0009	0.0002	0.0003	0.0003	0.0009	0.0007	0	0.0003	0.0002	0.0001	0.0001	0.0007	0.0005	0.0007	0.0003	0.0007	0.001	0.0028
LUX	Luxembourg	0.0001	0.0002	0.0003	0.0029	0.0001	0.0002	0.0001	0.0002	0.0003	0.0002	0.0008	0.0001	0.0002	0.0003	0	0.0002	0.0012	0.0048	0.0002	0.0001	0.0002	0.0002	0.0001	0.0002	0.0001	0	0.0003	0.0003	0.0002	0.0001	0.0002	0.0001	0.0001	0.0001	0.0003	0.0002	0	0.0001	0.0001	0.0001	0.0001	0.0002	0.0002	0.0004	0.0001	0.0003	0.0003	0.0018
MAC	Macao SAR	0	0.0001	0.0001	0.0012	0.0001	0.0001	0	0.0001	0.0002	0.0002	0.0002	0.0001	0.0001	0.0001	0	0.0001	0.0007	0.0002	0.0001	0	0.0001	0.0002	0	0.0001	0.0001	0	0.0001	0.0001	0	0.0001	0.0001	0	0	0.0001	0.0001	0.0001	0	0	0.0001	0.0001	0.0001	0.0001	0.0001	0.0001	0	0.0001	0.0001	0.0005
MDG	Madagascar	0.0001	0.0005	0.0043	0.0037	0.0003	0.0002	0.0004	0.0002	0.0005	0.0004	0.0057	0.0004	0.0004	0.0005	0.0001	0.0006	0.0014	0.0055	0.0002	0.0002	0.0012	0.0005	0.0001	0.0004	0.0003	0.0001	0.0003	0.0008	0.0007	0.0002	0.0003	0.0001	0.0002	0.004	0.0003	0.0002	0	0.0001	0.0004	0.0006	0.0002	0.0004	0.0008	0.002	0.0003	0.0011	0.002	0.0026
MWI	Malawi	0.0001	0.0003	0.0001	0.0019	0.0002	0.0001	0	0.0001	0.0003	0.0002	0.0003	0.0001	0.0001	0.0002	0	0.0002	0.0011	0.0008	0.0001	0.0001	0.0006	0.0004	0	0.0001	0.0008	0	0.0005	0.0002	0.0001	0.0001	0.0002	0	0.0001	0.0003	0.0002	0.0001	0	0.0001	0.0001	0	0	0.0007	0.0002	0.0008	0.0001	0.0002	0.0003	0.0011
MYS	Malaysia	0.0003	0.0003	0.0008	0.0031	0.0003	0.0002	0.0006	0.0002	0.0004	0.0087	0.0016	0.0003	0.0003	0.002	0.0005	0.0005	0.0012	0.0022	0.0002	0.0001	0.0003	0.0005	0.0001	0.0002	0.0003	0.0004	0.0003	0.0177	0.0004	0.0002	0.0002	0.0014	0.0002	0.0022	0.0003	0.0002	0	0.0001	0.0007	0.0023	0.0003	0.0006	0.0008	0.0007	0.0004	0.0014	0.0008	0.0029
MDV	Maldives	0.0001	0.0003	0.0001	0.0025	0.0001	0.0002	0	0.0002	0.0004	0.0001	0.0001	0.0001	0.0002	0.0002	0	0.0002	0.0017	0.0001	0.0002	0.0001	0.0003	0.0005	0.0001	0.0001	0.0001	0	0.0003	0.0003	0.0001	0.0002	0.0003	0.0001	0.0001	0	0.0003	0.0002	0	0.0001	0.0001	0	0	0.0002	0.0001	0.0001	0.0001	0.0002	0	0.0009
MLI	Mali	0.0002	0.0006	0.0005	0.0054	0.0007	0.0003	0.0001	0.0003	0.0008	0.0002	0.0005	0.0002	0.0003	0.0006	0.0001	0.0004	0.0037	0.0021	0.0004	0.0004	0.0005	0.001	0.0001	0.0003	0.0002	0.0001	0.0005	0.0007	0.0002	0.0075	0.0005	0.0002	0.0002	0.0003	0.0006	0.0004	0	0.0002	0.0002	0.0001	0.0001	0.0005	0.0003	0.0004	0.0003	0.0005	0.0013	0.068
MLT	Malta	0.0003	0.0008	0.0004	0.0075	0.0003	0.0005	0.0001	0.0004	0.0009	0.0004	0.0007	0.0004	0.0005	0.001	0.0001	0.0006	0.0036	0.0009	0.0006	0.0005	0.0008	0.0011	0.0002	0.0004	0.0004	0.0001	0.0008	0.0009	0.0002	0.0004	0.0007	0.0002	0.0002	0.0003	0.0008	0.0006	0	0.0002	0.0002	0.0001	0.0001	0.0005	0.0006	0.0028	0.0003	0.0012	0.0003	0.0027
MRT	Mauritania	0.0002	0.0006	0.0008	0.0049	0.0002	0.0003	0.0001	0.0003	0.0006	0.0001	0.0004	0.0002	0.0003	0.0004	0	0.0003	0.0026	0.0008	0.0003	0.0015	0.0005	0.0008	0.0001	0.0003	0.0002	0.0001	0.0004	0.0004	0.0005	0.0003	0.0004	0.0001	0.0035	0.0001	0.0005	0.0003	0	0.0001	0.0001	0.0004	0.0001	0.0005	0.0003	0.0013	0.0004	0.0005	0.0002	0.0022
MUS	Mauritius	0.0001	0.0003	0.0002	0.0026	0.0001	0.0002	0.0001	0.0002	0.0004	0.0001	0.0004	0.0001	0.0002	0.0002	0	0.0002	0.0016	0.0011	0.0002	0.0001	0.0003	0.0004	0.0001	0.0001	0.0003	0	0.0002	0.0003	0.0001	0.0002	0.0003	0.0001	0.0001	0.0001	0.0003	0.0002	0	0.0001	0.0001	0	0	0.0002	0.0003	0.0002	0.0001	0.0003	0.0001	0.0015
MEX	Mexico	0.0002	0.0003	0.0022	0.0074	0.0005	0.0004	0.0014	0.0002	0.0045	0.0023	0.0015	0.0002	0.0016	0.0006	0.0001	0.0013	0.0012	0.0028	0.0036	0.0001	0.0004	0.0003	0.0014	0.0003	0.0002	0.001	0.0003	0.0005	0.0004	0.0002	0.0002	0.0001	0.0002	0.0111	0.0004	0.002	0	0.0001	0.0038	0.0004	0.0034	0.0002	0.0234	0.0007	0.0114	0.001	0.0007	0.0029
MCO	Monaco	0	0	0	0	0	0	0	0	0	0	0	0	0	0	0	0	0	0	0	0	0	0	0	0	0	0	0	0	0	0	0	0	0	0	0	0	0	0	0	0	0	0	0	0	0	0	0	0
MNG	Mongolia	0.0001	0.0004	0.0002	0.0033	0.0002	0.0002	0.0001	0.0002	0.0005	0.0001	0.0002	0.0002	0.0002	0.0003	0	0.0003	0.0022	0.0003	0.0003	0.0001	0.0004	0.0006	0.0001	0.0002	0.0001	0	0.0003	0.0004	0.0001	0.0002	0.0003	0.0001	0.0001	0.0002	0.0004	0.0002	0	0.0001	0.0001	0.0022	0.0001	0.0003	0.0002	0.0002	0.0002	0.0003	0.0002	0.0014
MNE	Montenegro	0	0	0	0	0	0	0	0	0	0	0	0	0	0	0	0	0	0	0	0	0	0	0	0	0	0	0	0	0	0	0	0	0	0	0	0	0	0	0	0	0	0	0	0	0	0	0	0
MAR	Morocco	0	0.0002	0.0006	0.0024	0.0002	0	0.0001	0.0001	0.0001	0.0005	0.0016	0.0001	0.0001	0.0002	0	0.0001	0.0003	0.0043	0	0.0001	0.0001	0.0001	0	0.0003	0	0.0002	0	0.0001	0.0007	0.0001	0	0	0.0003	0.0009	0.0001	0	0	0	0.0002	0.0001	0.0001	0.0001	0.0002	0.0018	0.0004	0.0006	0.0006	0.0012
MOZ	Mozambique	0.0001	0.0004	0.0001	0.0033	0.0005	0.0002	0.0001	0.0002	0.0004	0.0001	0.0004	0.0001	0.0002	0.0002	0	0.0002	0.0021	0.0005	0.0002	0.0001	0.0003	0.0005	0.0001	0.0002	0.0012	0	0.0003	0.0003	0.0001	0.0002	0.0003	0.0001	0.0001	0.0001	0.0003	0.0002	0	0.0001	0.0001	0.0001	0	0.0003	0.0002	0.001	0.0001	0.0002	0.0002	0.0012
MMR	Myanmar	0.0003	0.0004	0.0008	0.0027	0.0004	0.0002	0.0004	0.0002	0.0005	0.002	0.002	0.0002	0.0002	0.0015	0.0004	0.0004	0.0011	0.0029	0.0002	0.0002	0.0003	0.0005	0.0001	0.0003	0.0002	0.0002	0.0003	0.0046	0.0004	0.0002	0.0002	0.0015	0.0002	0.0018	0.0003	0.0002	0	0.0001	0.0006	0.0112	0.0003	0.0004	0.0008	0.0009	0.0005	0.0015	0.0015	0.0032
NAM	Namibia	0.0001	0.0002	0.0001	0.0019	0.0668	0.0001	0	0.0001	0.0003	0.0001	0.0005	0.0001	0.0001	0.0002	0	0.0001	0.0011	0.001	0.0003	0.0001	0.0002	0.0003	0	0.0001	0.0036	0	0.0002	0.0002	0.0001	0.0001	0.0002	0.0003	0.0004	0.0001	0.0003	0.0001	0	0.0001	0.0001	0.0001	0	0.0021	0.0002	0.0002	0.0001	0.0002	0.0002	0.0011
NPL	Nepal	0.0001	0.0002	0.0001	0.0017	0.0001	0.0001	0.0001	0.0001	0.0002	0.0001	0.0003	0.0001	0.0001	0.0006	0.0002	0.0001	0.0007	0.0004	0.0001	0.0001	0.0002	0.001	0	0.0001	0.0001	0	0.0001	0.0002	0.0001	0.0001	0.0001	0	0.0001	0.0004	0.0001	0.0001	0	0	0.0001	0.0002	0	0.0002	0.0001	0.0003	0.0001	0.0002	0.0002	0.0008
NLD	Netherlands	0.0002	0.0007	0.0016	0.0045	0.0008	0.0002	0.0004	0.0004	0.0019	0.0008	0.0067	0.0005	0.0003	0.002	0.0001	0.0005	0.0012	0.0249	0.0003	0.0002	0.0004	0.0002	0.0002	0.0009	0.0003	0.0003	0.0003	0.0006	0.0013	0.0002	0.0002	0.0001	0.0004	0.0012	0.0005	0.0004	0	0.0001	0.0007	0.0004	0.0005	0.0005	0.0011	0.0027	0.0006	0.0034	0.0027	0.0049
ANT	Netherlands Antilles	0	0.0001	0	0.001	0	0.0017	0	0.0001	0.0002	0	0	0	0.0017	0.0001	0	0.0002	0.0006	0.0001	0.0009	0	0.0001	0.0002	0	0.0001	0.0003	0	0.0001	0.0001	0	0.0001	0.0001	0	0	0.0001	0.0001	0.0001	0	0	0	0	0.0001	0.0001	0.0001	0	0.0003	0.0001	0	0.0004
NCL	New Caledonia	0	0.0001	0.0001	0.001	0	0.0001	0	0.0001	0.0001	0.0004	0.0001	0	0.0001	0.0001	0	0.0001	0.0007	0.0001	0.0001	0	0.0001	0.0002	0	0.0001	0	0	0.0001	0.0001	0	0.0001	0.0001	0	0	0	0.0001	0.0001	0	0	0	0	0	0.0001	0.0001	0.0001	0	0.0001	0	0.0005
NZL	New Zealand	0.0002	0.0005	0.0021	0.005	0.0004	0.0003	0.0003	0.0003	0.0006	0.0255	0.0032	0.0005	0.0004	0.0031	0.0002	0.0032	0.0022	0.0109	0.0003	0.0002	0.0012	0.0007	0.0002	0.0003	0.0004	0.0004	0.0003	0.002	0.0004	0.0003	0.0003	0.0003	0.0002	0.0068	0.0004	0.0004	0	0.0001	0.0021	0.0018	0.0003	0.0004	0.0015	0.001	0.0004	0.0021	0.0009	0.0027
NIC	Nicaragua	0.0001	0.0002	0.0001	0.0021	0.0001	0.0001	0	0.0001	0.0003	0.0001	0.0008	0.0001	0.0002	0.0001	0	0.0002	0.001	0.0007	0.0002	0.0001	0.0002	0.0003	0.0001	0.0001	0.0001	0	0.0001	0.0002	0.0001	0.0001	0.0001	0	0.0001	0.0006	0.0002	0.0006	0	0.0001	0.0001	0	0.0002	0.0001	0.0781	0.0001	0.0006	0.0002	0.0002	0.0007
NER	Niger	0.0001	0.0003	0.0002	0.0023	0.0001	0.0002	0	0.0001	0.0003	0.0001	0.0001	0.0001	0.0002	0.0002	0	0.0002	0.0017	0.0002	0.0002	0.0001	0.0002	0.0003	0.0001	0.0001	0.0001	0	0.0002	0.0002	0.0001	0.0027	0.0002	0.0001	0.0001	0.0001	0.0002	0.0002	0	0.002	0.0001	0	0	0.0002	0.0002	0.0001	0.0001	0.0002	0.0001	0.0131
NGA	Nigeria	0.0002	0.0006	0.0035	0.0147	0.0017	0.0003	0.0016	0.0003	0.0007	0.002	0.0144	0.0004	0.0014	0.0018	0.0002	0.0008	0.0008	0.0098	0.0003	0.0004	0.0004	0.0003	0.0007	0.0008	0.0007	0.0039	0.0002	0.001	0.0012	0.0003	0.0002	0.0002	0.0048	0.0053	0.0008	0.0004	0	0.0013	0.0122	0.0017	0.0014	0.0006	0.0028	0.0025	0.0025	0.0026	0.0035	0.0442
NOR	Norway	0.0001	0.0004	0.0013	0.0027	0.0007	0.0001	0.0004	0.0002	0.0003	0.0008	0.0039	0.0004	0.0002	0.0008	0.0001	0.0003	0.0005	0.0085	0.0001	0.0001	0.0003	0.0001	0.0001	0.0005	0.0002	0.0003	0.0002	0.0004	0.0007	0.0001	0.0001	0.0001	0.0003	0.0024	0.0002	0.0002	0	0.0001	0.0007	0.0005	0.0004	0.0003	0.0007	0.0018	0.0004	0.0016	0.0022	0.0036
PSE	Gaza Strip	0	0	0	0	0	0	0	0	0	0	0	0	0	0	0	0	0	0	0	0	0	0	0	0	0	0	0	0	0	0	0	0	0	0	0	0	0	0	0	0	0	0	0	0	0	0	0	0
OMN	Oman	0.0001	0.0001	0.0004	0.0009	0.0002	0.0001	0.0002	0.0002	0.0002	0.0009	0.0006	0.0002	0.0002	0.0023	0.0001	0.0002	0.0003	0.0008	0.0001	0.0001	0.0001	0.0001	0.0001	0.0001	0.0001	0.0001	0.0001	0.0005	0.0002	0.0001	0.0001	0.0003	0.0001	0.001	0.0001	0.0001	0	0	0.0004	0.0038	0.0002	0.0002	0.0006	0.0003	0.0003	0.0006	0.0003	0.0012
PAK	Pakistan	0.0003	0.0008	0.0045	0.0047	0.0006	0.0002	0.0009	0.0003	0.0008	0.0025	0.0073	0.0012	0.0006	0.0017	0.0003	0.0007	0.0015	0.0108	0.0003	0.0004	0.0005	0.0005	0.0002	0.0007	0.0007	0.0003	0.0003	0.0016	0.0013	0.0002	0.0002	0.0005	0.0007	0.0112	0.0003	0.0003	0	0.0001	0.0023	0.0039	0.001	0.0005	0.0024	0.0028	0.0011	0.0073	0.0027	0.0041
PAN	Panama	0	0.0001	0.0001	0.0006	0	0.0004	0	0.0003	0.0016	0	0.0004	0	0.0007	0.0001	0	0.0006	0.0004	0.0004	0.0013	0.0001	0.0001	0.0001	0.0002	0	0	0	0.0001	0.0001	0.0001	0	0.0001	0	0	0.0004	0.0001	0.0001	0	0	0.0001	0	0.0004	0.0001	0.0233	0.0001	0.0032	0.0001	0.0003	0.0003
PNG	Papua New Guinea	0	0.0001	0.0001	0.0008	0	0.0001	0	0.0001	0.0001	0.0041	0.0002	0	0.0001	0.0001	0	0.0001	0.0005	0.0003	0.0001	0	0.0001	0.0001	0	0.0001	0	0	0.0001	0.0001	0.0001	0.0001	0.0001	0	0	0.0001	0.0001	0.0001	0	0	0	0.0002	0	0.0001	0.0001	0.0001	0	0.0001	0.0001	0.0003
PRY	Paraguay	0.0001	0.0002	0.0001	0.002	0.0001	0.0001	0.0033	0.0001	0.0005	0	0.0001	0.0001	0.0001	0.0002	0	0.0002	0.0013	0.0001	0.0002	0.0001	0.0003	0.0004	0.0007	0.0001	0.0001	0.0019	0.0002	0.0002	0.0001	0.0001	0.0002	0.0001	0.0001	0.0001	0.0002	0.0031	0	0.0001	0.0026	0	0.0002	0.0002	0.0002	0.0001	0.0001	0.0001	0	0.0007
PER	Peru	0	0.0001	0.0002	0.0006	0.0001	0	0.0003	0	0.0004	0.0002	0.0006	0	0.0001	0.0001	0	0.0001	0.0002	0.0008	0	0	0.0001	0.0001	0.0037	0.0001	0	0.0002	0.0001	0.0001	0.0001	0	0	0	0	0.0007	0.0001	0	0	0	0.0035	0.0001	0.0016	0	0.0008	0.0002	0.0002	0.0003	0.0003	0.0003
PHL	Philippines	0.0003	0.0004	0.0007	0.0054	0.0005	0.0004	0.0004	0.0003	0.0009	0.0041	0.002	0.0003	0.0005	0.0015	0.0002	0.0006	0.0024	0.0028	0.0004	0.0002	0.0007	0.0014	0.0002	0.0004	0.0003	0.0003	0.0006	0.0029	0.0004	0.0004	0.0005	0.0004	0.0002	0.0035	0.0006	0.0004	0	0.0002	0.0006	0.0014	0.0003	0.0005	0.0009	0.0009	0.0004	0.0012	0.001	0.0027
POL	Poland	0.0005	0.0013	0.0021	0.0127	0.0008	0.0009	0.0007	0.001	0.0015	0.0011	0.021	0.0018	0.0011	0.0016	0.0001	0.0011	0.0059	0.0082	0.001	0.0005	0.0011	0.0012	0.0004	0.0023	0.0007	0.0004	0.0014	0.0014	0.0041	0.0005	0.0011	0.0003	0.0006	0.0016	0.0012	0.001	0.0001	0.0003	0.0011	0.0005	0.0007	0.001	0.0014	0.0064	0.0009	0.0028	0.0196	0.0066
PRT	Portugal	0.0004	0.0008	0.0011	0.0125	0.0187	0.0008	0.0003	0.0005	0.0012	0.0006	0.0014	0.0004	0.0008	0.0008	0.0001	0.0009	0.0017	0.0022	0.0007	0.0005	0.001	0.0014	0.0003	0.0005	0.0007	0.0002	0.001	0.001	0.0005	0.0006	0.0011	0.0003	0.0004	0.0006	0.011	0.0009	0.0001	0.0005	0.0005	0.0001	0.0002	0.0011	0.0007	0.0007	0.0007	0.0014	0.0005	0.005
QAT	Qatar	0.0002	0.0002	0.0006	0.0014	0.0002	0.0001	0.0004	0.0001	0.0002	0.0017	0.0008	0.0002	0.0002	0.0013	0.0002	0.0003	0.0004	0.0012	0.0001	0.0001	0.0002	0.0002	0.0001	0.0001	0.0001	0.0002	0.0001	0.0009	0.0002	0.0001	0.0001	0.0004	0.0001	0.0013	0.0001	0.0001	0	0	0.0006	0.0025	0.0003	0.0002	0.001	0.0004	0.0004	0.0008	0.0004	0.0016
KOR	South Korea	0.0006	0.0002	0.0008	0.0016	0.0003	0.0001	0.0003	0.0001	0.0003	0.0052	0.0008	0.0002	0.0002	0.0011	0.0004	0.0003	0.0006	0.0011	0.0001	0.0001	0.0002	0.0003	0.0001	0.0001	0.0001	0.0002	0.0001	0.0007	0.0003	0.0001	0.0001	0.0004	0.0001	0.0014	0.0001	0.0003	0	0.0001	0.0007	0.0036	0.0003	0.0002	0.0012	0.0005	0.0005	0.0008	0.0004	0.002
MDA	Moldova	0.0012	0.0019	0.0008	0.0336	0.0011	0.0031	0.0005	0.0018	0.0036	0.0009	0.0009	0.0011	0.0027	0.0022	0.0002	0.003	0.0195	0.0008	0.0031	0.0012	0.003	0.003	0.0008	0.0016	0.0017	0.0001	0.0041	0.0036	0.0011	0.0012	0.0029	0.0006	0.0009	0.0003	0.0031	0.003	0.0001	0.001	0.0008	0.0001	0.0004	0.0021	0.0019	0.0012	0.001	0.0021	0.0005	0.0117
ROU	Romania	0.0001	0.0013	0.0015	0.0041	0.0003	0.0002	0.0002	0.0004	0.0004	0.0004	0.005	0.0005	0.0004	0.0007	0.0001	0.0003	0.0017	0.0029	0.0004	0.0002	0.0003	0.0004	0.0001	0.0013	0.0002	0.0001	0.0004	0.0004	0.0058	0.0002	0.0003	0.0002	0.0002	0.0006	0.0004	0.0003	0	0.0001	0.0003	0.0002	0.0003	0.0004	0.0004	0.0023	0.0004	0.0016	0.0015	0.0024
RUS	Russia	0.0029	0.0323	0.0324	0.065	0.0074	0.0016	0.0073	0.0136	0.0044	0.012	0.1781	0.0207	0.005	0.0135	0.0014	0.0037	0.0112	0.1133	0.0021	0.0024	0.0043	0.0024	0.0021	0.0273	0.0033	0.0053	0.0065	0.0069	0.0464	0.0026	0.0012	0.0021	0.0058	0.0229	0.003	0.0028	0.0001	0.0009	0.0114	0.0112	0.006	0.0054	0.012	0.0705	0.0129	0.0564	0.4764	0.0636
RWA	Rwanda	0.0001	0.0002	0.0001	0.0015	0.0001	0.0001	0	0.0001	0.0002	0.0001	0.0001	0.0001	0.0001	0.0001	0	0.0001	0.0011	0.0001	0.0001	0.0001	0.0002	0.0003	0	0.0001	0.0001	0	0.0002	0.0002	0	0.0001	0.0001	0	0	0	0.0002	0.0001	0	0	0	0.0001	0	0.0001	0.0001	0.0001	0	0.0001	0	0.0005
WSM	Samoa	0.0002	0.0005	0.0001	0.005	0.0002	0.0003	0.0001	0.0003	0.0006	0.0017	0.0001	0.0002	0.0003	0.0003	0	0.0003	0.0026	0.0001	0.0003	0.0002	0.0004	0.0007	0.0001	0.0002	0.0002	0	0.0004	0.0004	0.0001	0.0003	0.0004	0.0001	0.0001	0	0.0004	0.0003	0	0.0001	0.0001	0	0	0.0003	0.0002	0.0001	0.0001	0.0003	0.0001	0.0015
SMR	San Marino	0	0	0	0	0	0	0	0	0	0	0	0	0	0	0	0	0	0	0	0	0	0	0	0	0	0	0	0	0	0	0	0	0	0	0	0	0	0	0	0	0	0	0	0	0	0	0	0
STP	Sao Tome and Principe	0.0002	0.0006	0.0001	0.0065	0.0005	0.0005	0.0001	0.0004	0.0009	0.0002	0.0002	0.0003	0.0005	0.0005	0	0.0005	0.0032	0.0002	0.0005	0.0002	0.0006	0.0009	0.0002	0.0003	0.0003	0	0.0007	0.0006	0.0001	0.0004	0.0005	0.0001	0.0002	0.0001	0.0006	0.0005	0	0.0002	0.0001	0	0.0001	0.0004	0.0004	0.0002	0.0002	0.0004	0.0001	0.0022
SAU	Saudi Arabia	0.0002	0.0019	0.003	0.0083	0.0011	0.0002	0.0011	0.0004	0.0008	0.0036	0.0093	0.0006	0.001	0.0018	0.0003	0.0007	0.0004	0.0123	0.0003	0.0002	0.0004	0.0002	0.0004	0.0009	0.0005	0.0025	0.0002	0.0014	0.0016	0.0002	0.0001	0.0004	0.0006	0.0043	0.0004	0.0003	0	0.0001	0.0021	0.0028	0.0014	0.0005	0.0024	0.0026	0.0016	0.0041	0.0028	0.0066
SEN	Senegal	0.0001	0.0003	0.0004	0.0022	0.0002	0.0001	0.0001	0.0001	0.0003	0.0001	0.0006	0.0001	0.0001	0.0003	0	0.0002	0.001	0.005	0.0001	0.0033	0.0002	0.0003	0.0001	0.0002	0.0001	0	0.0002	0.0002	0.0002	0.0016	0.0002	0.0001	0.0031	0.0002	0.0019	0.0001	0	0.0002	0.0001	0.0001	0.0001	0.0024	0.0002	0.0004	0.0002	0.0005	0.0003	0.0846
SRB	Serbia	0	0	0	0	0	0	0	0	0	0	0	0	0	0	0	0	0	0	0	0	0	0	0	0	0	0	0	0	0	0	0	0	0	0	0	0	0	0	0	0	0	0	0	0	0	0	0	0
SYC	Seychelles	0.0001	0.0004	0.0001	0.0036	0.0001	0.0003	0.0001	0.0002	0.0005	0.0001	0.0003	0.0002	0.0002	0.0003	0	0.0003	0.0021	0.0002	0.0003	0.0002	0.0004	0.0006	0.0001	0.0002	0.0002	0	0.0004	0.0004	0.0001	0.0003	0.0004	0.0001	0.0001	0	0.0004	0.0003	0	0.0001	0.0001	0	0	0.0003	0.0002	0.0002	0.0001	0.0003	0.0001	0.0013
SLE	Sierra Leone	0.0002	0.0007	0.0002	0.0046	0.0002	0.0003	0.0001	0.0003	0.0007	0.0001	0.0002	0.0002	0.0003	0.0004	0	0.0007	0.004	0.0005	0.0004	0.0002	0.0005	0.0009	0.0001	0.0002	0.0002	0	0.0004	0.0005	0.0001	0.0004	0.0005	0.0001	0.0002	0.0002	0.0006	0.0004	0	0.0002	0.0001	0	0	0.0004	0.0003	0.0002	0.0002	0.0003	0.0002	0.0017
SGP	Singapore	0.0012	0.0002	0.0004	0.0016	0.0009	0.0001	0.0002	0.0001	0.0003	0.0039	0.0009	0.0004	0.0002	0.0021	0.0016	0.0002	0.0007	0.0013	0.0001	0.0001	0.0004	0.0008	0.0001	0.0002	0.0002	0.0002	0.0001	0.07	0.0002	0.0002	0.0001	0.0043	0.0001	0.001	0.0001	0.0001	0	0.0001	0.0003	0.001	0.0002	0.0005	0.0004	0.0004	0.0002	0.0012	0.0005	0.0025
SVK	Slovakia	0.0001	0.0003	0.0003	0.0028	0.0003	0.0002	0.0001	0.0003	0.0003	0.0002	0.0056	0.0002	0.0012	0.0003	0	0.0002	0.0014	0.0012	0.0002	0.0001	0.0003	0.0004	0.0001	0.0008	0.0001	0	0.0005	0.0003	0.0011	0.0002	0.0002	0.0001	0.0001	0.0002	0.0003	0.0002	0	0.0001	0.0002	0.0001	0.0001	0.0003	0.0002	0.0022	0.0002	0.0006	0.0103	0.0012
SVN	Slovenia	0.0002	0.0014	0.0005	0.0027	0.0002	0.0002	0.0001	0.0002	0.0003	0.0002	0.0059	0.0002	0.0002	0.0003	0	0.0002	0.0013	0.0013	0.0002	0.0001	0.0002	0.0003	0.0001	0.0197	0.0001	0.0001	0.0003	0.0003	0.0009	0.0001	0.0002	0.0001	0.0001	0.0003	0.0003	0.0002	0	0.0001	0.0002	0.0001	0.0001	0.0002	0.0003	0.0312	0.0002	0.0007	0.0014	0.0014
SOM	Somalia	0.0002	0.0007	0.0002	0.007	0.0003	0.0006	0.0001	0.0004	0.0008	0.0003	0.0003	0.0003	0.0005	0.0006	0	0.0006	0.0041	0.0003	0.0006	0.0003	0.0007	0.0011	0.0002	0.0003	0.0003	0	0.0007	0.0007	0.0002	0.0004	0.0007	0.0001	0.0002	0.0001	0.0007	0.0006	0	0.0002	0.0002	0	0.0002	0.0005	0.0004	0.0003	0.0002	0.0017	0.0001	0.0026
ZAF	South Africa	0.0003	0.0008	0.0023	0.0061	0.0455	0.0003	0.0016	0.0004	0.0008	0.0038	0.0063	0.0007	0.0006	0.0029	0.0003	0.0007	0.0015	0.0105	0.0003	0.0004	0.0007	0.0004	0.0003	0.001	0.1791	0.0013	0.0005	0.0014	0.0013	0.0004	0.0006	0.0004	0.0016	0.004	0.0013	0.0005	0	0.0002	0.0022	0.003	0.0009	0.0049	0.0015	0.0045	0.0011	0.0032	0.003	0.0251
SDS	South Sudan	0	0	0	0	0	0	0	0	0	0	0	0	0	0	0	0	0	0	0	0	0	0	0	0	0	0	0	0	0	0	0	0	0	0	0	0	0	0	0	0	0	0	0	0	0	0	0	0
ESP	Spain	0.0001	0.0006	0.0051	0.0544	0.0017	0.0001	0.0008	0.0002	0.0003	0.0006	0.0044	0.0002	0.0001	0.0009	0.0001	0.0002	0.0003	0.0067	0.0001	0.0002	0.0001	0.0001	0.0003	0.0006	0.0001	0.0003	0.0001	0.0002	0.001	0.0002	0.0001	0.0001	0.0003	0.0009	0.0008	0.0005	0	0	0.0017	0.0003	0.0007	0.0002	0.002	0.0021	0.0069	0.0028	0.0022	0.0049
LKA	Sri Lanka	0	0.0002	0.0006	0.0013	0.0002	0.0001	0.0006	0.0001	0.0002	0.0004	0.0022	0.0002	0.0001	0.0003	0	0.0003	0.0003	0.0034	0.0001	0	0.0001	0.0001	0.0009	0.0002	0.0002	0.0001	0.0001	0.0002	0.0005	0.0001	0.0001	0	0.0001	0.0018	0.0001	0.0001	0	0	0.0017	0.0003	0.0015	0.0001	0.0009	0.0006	0.0002	0.0016	0.0009	0.0009
SUD	Sudan	0	0	0	0	0	0	0	0	0	0	0	0	0	0	0	0	0	0	0	0	0	0	0	0	0	0	0	0	0	0	0	0	0	0	0	0	0	0	0	0	0	0	0	0	0	0	0	0
SUR	Suriname	0.0001	0.0004	0.0001	0.0025	0.0001	0.0002	0.0001	0.0002	0.0004	0.0001	0.0002	0.0002	0.0002	0.0002	0	0.0007	0.0019	0.0007	0.0002	0.0001	0.0003	0.0005	0.0001	0.0001	0.0001	0	0.0002	0.0003	0.0001	0.0002	0.0003	0.0001	0.0001	0.0002	0.0003	0.0002	0	0.0001	0.0001	0	0.0001	0.0002	0.0002	0.0001	0.0001	0.0002	0.0001	0.0011
SWZ	Swaziland	0.0005	0.0003	0.0001	0.0022	0.0005	0.0002	0	0.0001	0.0004	0.0001	0.0001	0.0001	0.0002	0.0002	0	0.0002	0.0016	0.0003	0.0002	0.0002	0.0002	0.0004	0.0001	0.0001	0.0001	0	0.0002	0.0002	0.0001	0.0002	0.0003	0.0001	0.0001	0.0001	0.0003	0.0002	0	0.0001	0.0001	0	0	0.0005	0.0001	0.0001	0.0001	0.0002	0.0001	0.0009
SWE	Sweden	0.0001	0.0003	0.0006	0.0031	0.0003	0.0002	0.0003	0.0002	0.0004	0.0013	0.0021	0.0002	0.0002	0.0008	0.0001	0.0003	0.0011	0.0033	0.0002	0.0001	0.0003	0.0003	0.0001	0.0005	0.0002	0.0003	0.0003	0.0004	0.0006	0.0001	0.0002	0.0001	0.0002	0.0009	0.0003	0.0002	0	0.0001	0.0005	0.0003	0.0002	0.0003	0.0005	0.0012	0.0003	0.0013	0.0011	0.0018
CHE	Switzerland	0.0001	0.0002	0.0005	0.0019	0.0001	0.0001	0.0002	0.0002	0.0002	0.0002	0.0023	0.0002	0.0001	0.0005	0	0.0001	0.0001	0.0013	0.0001	0.0001	0.0002	0.0002	0.0001	0.0003	0.0001	0.0001	0.0001	0.0002	0.0003	0.0001	0.0001	0.0001	0.0001	0.0005	0.0001	0.0001	0	0	0.0002	0.0001	0.0001	0.0001	0.0003	0.0008	0.0001	0.0006	0.0006	0.0013
SYR	Syria	0	0.0004	0.0034	0.0016	0.0002	0	0.0002	0.0004	0.0001	0.0002	0.0042	0.0003	0.0001	0.0004	0	0.0001	0.0003	0.0022	0	0.0001	0.0001	0.0001	0.0002	0.0003	0.0001	0.0002	0.0001	0.0001	0.001	0.0001	0	0	0.0001	0.0004	0.0001	0.0001	0	0	0.0004	0.0001	0.0004	0.0001	0.0003	0.001	0.0002	0.0051	0.0011	0.0015
TWN	Taiwan	0.0002	0.0002	0.0005	0.0019	0.0002	0.0002	0.0004	0.0002	0.0006	0.002	0.0012	0.0001	0.0008	0.0014	0.0004	0.0004	0.0004	0.001	0.0004	0.0002	0.0006	0.0005	0.0001	0.0002	0.0002	0.0003	0.0016	0.0016	0.0004	0.0005	0.0001	0.0011	0.0001	0.002	0.0002	0.0002	0	0	0.0011	0.0006	0.0004	0.0002	0.0023	0.0005	0.0004	0.0014	0.0005	0.0039
TJK	Tajikistan	0.0001	0.0003	0.002	0.0023	0.0001	0.0002	0	0.0002	0.0003	0.0001	0.0004	0.0004	0.0002	0.0002	0	0.0002	0.0018	0.0002	0.0002	0.0001	0.0003	0.0004	0.0001	0.0001	0.0001	0	0.0002	0.0002	0.0004	0.0002	0.0002	0.0001	0.0001	0.0001	0.0003	0.0002	0	0.0001	0.0001	0	0	0.0002	0.0001	0.0003	0.0001	0.0002	0.0005	0.0009
THA	Thailand	0.0011	0.0006	0.0012	0.0078	0.0014	0.0005	0.0006	0.0005	0.0012	0.0188	0.0037	0.0008	0.0005	0.006	0.0011	0.001	0.0032	0.007	0.0006	0.0009	0.0008	0.0018	0.0002	0.0005	0.0005	0.0004	0.0008	0.0075	0.0007	0.0005	0.0006	0.0095	0.0004	0.0046	0.0012	0.0006	0	0.0002	0.0011	0.0019	0.0005	0.0013	0.0017	0.0015	0.0008	0.0051	0.0027	0.0134
MKD	TFYR Macedonia	0.0002	0.0188	0.0038	0.006	0.0003	0.0004	0.0001	0.0004	0.0008	0.0003	0.0013	0.0003	0.0004	0.0005	0	0.0005	0.0038	0.0018	0.0004	0.0003	0.0007	0.001	0.0002	0.0095	0.0003	0.0001	0.0006	0.0006	0.0073	0.0004	0.0006	0.0002	0.0002	0.0002	0.0007	0.0004	0	0.0002	0.0002	0.0001	0.0001	0.0005	0.0004	0.0168	0.0003	0.001	0.0006	0.0025
TGO	Togo	0.0002	0.0006	0.0002	0.0039	0.0004	0.0003	0.0001	0.0003	0.0006	0.0001	0.0003	0.0002	0.0003	0.0003	0	0.0003	0.0027	0.0008	0.0003	0.0126	0.0009	0.0008	0.0001	0.0002	0.0013	0	0.0005	0.0004	0.0002	0.0052	0.0004	0.0001	0.0003	0.0002	0.0004	0.0003	0.0001	0.0003	0.0001	0	0.0002	0.0021	0.0003	0.0002	0.0002	0.0003	0.0001	0.006
TTO	Trinidad and Tobago	0	0.0001	0.0002	0.0008	0.0001	0.0013	0.0002	0.0001	0.0011	0.0005	0.0003	0.0001	0.0009	0.0002	0	0.0064	0.0003	0.0007	0.0005	0	0.0002	0.0001	0.0002	0.0001	0.0001	0.0003	0.0005	0.0003	0.0001	0	0.0001	0	0.0001	0.0021	0.0001	0.0004	0	0	0.0006	0.0002	0.0005	0.0001	0.0016	0.0002	0.0003	0.0003	0.0002	0.0005
TUN	Tunisia	0	0.0002	0.002	0.0024	0.0002	0	0.0001	0.0001	0.0001	0.0001	0.0013	0.0001	0	0.0005	0	0.0001	0.0003	0.0027	0	0.0002	0.0001	0.0001	0	0.0002	0	0.0001	0.0001	0.0001	0.0004	0.0001	0	0	0.0002	0.0002	0.0001	0.0001	0	0	0.0002	0.0001	0.0001	0.0001	0.0002	0.0016	0.0004	0.0006	0.0005	0.0031
TUR	Turkey	0.0011	0.0065	0.0076	0.0044	0.0005	0.0003	0.0003	0.0029	0.0007	0.0017	0.0039	0.0118	0.0005	0.0025	0.0001	0.0011	0.0027	0.0039	0.0003	0.0003	0.0006	0.0008	0.0001	0.002	0.0002	0.0002	0.0005	0.0005	0.0063	0.0004	0.0004	0.0001	0.0006	0.0013	0.001	0.0003	0	0.0002	0.0004	0.0002	0.0002	0.0006	0.0009	0.002	0.0004	0.0009	0.0014	0.0035
TKM	Turkmenistan	0.0088	0.0012	0.002	0.0041	0.0003	0.0003	0.0002	0.0021	0.0006	0.0003	0.0029	0.0149	0.0003	0.0006	0.0001	0.0004	0.0028	0.0016	0.0003	0.0002	0.0015	0.0007	0.0001	0.0006	0.0002	0.0001	0.0006	0.0006	0.0046	0.0003	0.0003	0.0001	0.0003	0.0008	0.0005	0.0003	0	0.0001	0.0005	0.0008	0.0003	0.0004	0.0007	0.0014	0.0007	0.002	0.0032	0.0022
USR	Former USSR	0	0	0	0	0	0	0	0	0	0	0	0	0	0	0	0	0	0	0	0	0	0	0	0	0	0	0	0	0	0	0	0	0	0	0	0	0	0	0	0	0	0	0	0	0	0	0	0
UGA	Uganda	0.0001	0.0003	0.0003	0.0043	0.0002	0.0002	0.0001	0.0002	0.0005	0.0003	0.001	0.0002	0.0002	0.0003	0	0.0003	0.0017	0.0036	0.0002	0.0001	0.0003	0.0005	0.0001	0.0002	0.0001	0	0.0002	0.001	0.0002	0.0002	0.0011	0.0001	0.0001	0.0002	0.0003	0.0002	0	0.0001	0.0001	0.0001	0.0001	0.0056	0.0003	0.0004	0.0003	0.0011	0.0008	0.0016
UKR	Ukraine	0.0013	0.0043	0.0056	0.0328	0.0016	0.0021	0.0008	0.0054	0.0036	0.0009	0.0077	0.0139	0.0021	0.0026	0.0002	0.0024	0.0191	0.0057	0.0021	0.0013	0.0028	0.0045	0.0007	0.0024	0.0012	0.0005	0.0028	0.003	0.0189	0.0018	0.0024	0.0007	0.0013	0.0023	0.0033	0.0021	0.0001	0.0011	0.0015	0.001	0.001	0.0026	0.0029	0.0047	0.0029	0.0071	0.0115	0.0118
ARE	UAE	0.0002	0.0001	0.0006	0.0008	0.0002	0.0001	0.0003	0.001	0.0001	0.0017	0.0006	0.0006	0.0002	0.0011	0.0002	0.0002	0.0002	0.001	0.0001	0.0001	0.0001	0.0002	0.0001	0.0001	0.0001	0.0002	0.0001	0.0008	0.0002	0.0001	0	0.0005	0.0001	0.001	0.0001	0.0001	0	0	0.0004	0.0013	0.0002	0.0002	0.0006	0.0003	0.0002	0.0008	0.0003	0.0013
GBR	UK	0.0003	0.001	0.0037	0.0095	0.0019	0.0009	0.001	0.0009	0.0016	0.0046	0.0086	0.0017	0.0007	0.0072	0.0003	0.0036	0.0019	0.0202	0.0006	0.0004	0.0028	0.0007	0.0003	0.0013	0.0012	0.0008	0.0008	0.0032	0.0023	0.0005	0.0004	0.0003	0.0008	0.0053	0.0007	0.0011	0	0.0002	0.0017	0.0012	0.0009	0.0011	0.0018	0.004	0.0014	0.0116	0.0045	0.0108
TZA	Tanzania	0.0003	0.0006	0.0027	0.0045	0.0007	0.0007	0.0003	0.0004	0.0011	0.0009	0.0024	0.0003	0.0005	0.0007	0.0003	0.0004	0.001	0.0058	0.0004	0.0002	0.0006	0.0012	0.0001	0.0025	0.0017	0.0001	0.0007	0.0007	0.0085	0.0007	0.0024	0.0001	0.0002	0.0035	0.0004	0.0004	0	0.0001	0.0004	0.0008	0.0004	0.0005	0.0008	0.0007	0.0004	0.0012	0.0009	0.0027
USA	USA	0.0009	0.001	0.0066	0.0065	0.0027	0.0055	0.005	0.0012	0.0087	0.0148	0.0083	0.0017	0.0411	0.0062	0.0006	0.013	0.0011	0.0176	0.0058	0.0003	0.0069	0.0005	0.003	0.001	0.0011	0.0071	0.0013	0.0046	0.0024	0.0004	0.0002	0.0008	0.0009	0.1581	0.0006	0.0038	0	0.0002	0.0113	0.0047	0.0097	0.0018	0.0405	0.0039	0.003	0.0061	0.0037	0.0109
URY	Uruguay	0.0002	0.0005	0.0011	0.0047	0.0004	0.0003	0.0107	0.0003	0.0008	0.0005	0.001	0.0002	0.0004	0.0006	0	0.0004	0.0031	0.0029	0.0004	0.0002	0.0005	0.0009	0.0008	0.0003	0.0003	0.0075	0.0005	0.0005	0.0006	0.0004	0.0004	0.0001	0.0002	0.0015	0.0005	0.0004	0	0.0002	0.0116	0.0004	0.001	0.0009	0.0009	0.0006	0.0018	0.001	0.0005	0.002
UZB	Uzbekistan	0.0026	0.0025	0.0009	0.0301	0.0011	0.0023	0.0004	0.0032	0.0038	0.0006	0.0021	0.0026	0.0022	0.0022	0.0002	0.0025	0.0162	0.0021	0.0025	0.0012	0.0057	0.0043	0.0007	0.0015	0.0014	0.0002	0.004	0.003	0.0012	0.0018	0.0027	0.0006	0.0009	0.0005	0.0031	0.0024	0.0001	0.0009	0.0007	0.0004	0.0003	0.002	0.0017	0.0015	0.001	0.0021	0.0014	0.0106
VUT	Vanuatu	0.0002	0.0006	0.0001	0.0049	0.0002	0.0004	0.0001	0.0003	0.0007	0.0002	0.0001	0.0002	0.0003	0.0004	0	0.0004	0.0032	0.0002	0.0004	0.0002	0.0005	0.0009	0.0001	0.0002	0.0002	0	0.0005	0.0005	0.0001	0.0003	0.0005	0.0001	0.0001	0.0001	0.0005	0.0004	0	0.0002	0.0001	0	0.0001	0.0004	0.0003	0.0002	0.0001	0.0003	0.0001	0.0017
VEN	Venezuela	0.0001	0.0002	0.0005	0.002	0.0003	0.0005	0.0005	0.0001	0.0133	0.001	0.001	0.0002	0.0018	0.0005	0.0001	0.0009	0.0008	0.0021	0.0005	0.0001	0.0003	0.0002	0.0005	0.0002	0.0001	0.0012	0.0002	0.0005	0.0002	0.0011	0.0001	0.0001	0.0001	0.0061	0.0002	0.0002	0	0.0001	0.002	0.0003	0.0036	0.0002	0.0064	0.0007	0.0053	0.0006	0.0004	0.0025
VNM	Viet Nam	0.0004	0.0007	0.0081	0.0079	0.0042	0.0005	0.0008	0.0005	0.001	0.0069	0.0031	0.0004	0.0008	0.0017	0.0003	0.0009	0.0037	0.0057	0.0006	0.0004	0.0009	0.0013	0.0003	0.0006	0.0008	0.0004	0.0009	0.0024	0.0008	0.0005	0.0007	0.0034	0.0004	0.0023	0.0015	0.0006	0	0.0002	0.0016	0.0039	0.0016	0.0027	0.0017	0.0019	0.0054	0.0019	0.0019	0.0054
YEM	Yemen	0	0.0001	0.0001	0.0005	0	0	0	0	0.0001	0.0003	0.0001	0	0	0.0001	0	0.0001	0.0004	0.0002	0	0	0.0001	0.0001	0	0	0	0	0.0001	0.0001	0	0	0.0001	0.0001	0	0.0001	0.0001	0	0	0	0.0001	0.0006	0	0.0001	0.0001	0.0001	0.0001	0.0001	0.0001	0.0004
ZMB	Zambia	0.0001	0.0004	0.0002	0.0029	0.0102	0.0002	0.0001	0.0002	0.0005	0.0002	0.0004	0.0001	0.0002	0.0003	0	0.0002	0.0018	0.0009	0.0002	0.0001	0.0003	0.0006	0.0001	0.0002	0.0024	0	0.0003	0.0003	0.0001	0.0002	0.0008	0.0001	0.0001	0.0002	0.0003	0.0002	0	0.0001	0.0001	0.0003	0.0001	0.0004	0.0002	0.0002	0.0001	0.0004	0.0002	0.0013
ZWE	Zimbabwe	0.0012	0.0024	0.0015	0.0478	0.001	0.0043	0.0009	0.0019	0.0046	0.0056	0.0024	0.0011	0.004	0.0033	0.0002	0.0044	0.0176	0.0028	0.0044	0.0016	0.0042	0.0026	0.0009	0.0021	0.0017	0.0003	0.0058	0.004	0.0009	0.001	0.0025	0.0008	0.0012	0.0011	0.0039	0.0042	0.0002	0.0012	0.0021	0.0003	0.0029	0.0023	0.0028	0.0019	0.0013	0.0032	0.0012	0.0174
ROW	Rest of World	0	0	0	0	0	0	0	0	0	0	0	0	0	0	0	0	0	0	0	0	0	0	0	0	0	0	0	0	0	0	0	0	0	0	0	0	0	0	0	0	0	0	0	0	0	0	0	0
[truncated: 142 more columns]
