# Supplementary material for: Resource footprints and their ecosystem consequences
Source: Sci Rep. 2017 Jan 23;7:40743. doi: 10.1038/srep40743 (PMC5256307; doi:10.1038/srep40743)
Supplement: Supplementary Dataset 4 [file srep40743-s5.xls]

## Sheet: CH4_PressureFootprint
		AFG	ALB	DZA	AND	AGO	ATG	ARG	ARM	ABW	AUS	AUT	AZE	BHS	BHR	BGD	BRB	BLR	BEL	BLZ	BEN	BMU	BTN	BOL	BIH	BWA	BRA	VGB	BRN	BGR	BFA	BDI	KHM	CMR	CAN	CPV	CYM	CAF	TCD	CHL	CHN	COL	COG	CRI	HRV	CUB	CYP	CZE	CIV
		Afghanistan	Albania	Algeria	Andorra	Angola	Antigua	Argentina	Armenia	Aruba	Australia	Austria	Azerbaijan	Bahamas	Bahrain	Bangladesh	Barbados	Belarus	Belgium	Belize	Benin	Bermuda	Bhutan	Bolivia	Bosnia and Herzegovina	Botswana	Brazil	British Virgin Islands	Brunei	Bulgaria	Burkina Faso	Burundi	Cambodia	Cameroon	Canada	Cape Verde	Cayman Islands	Central African Republic	Chad	Chile	China	Colombia	Congo	Costa Rica	Croatia	Cuba	Cyprus	Czech Republic	Cote dIvoire
AFG	Afghanistan	524.73	0.0469217	0.128874	0.0132025	0.0378092	0.00914071	0.14284	0.024133	0.0175544	0.500161	0.298405	0.0357811	0.0112862	0.0363569	0.166957	0.0106751	0.00350327	1.95134	0.00828816	0.018825	0.0188789	0.0430894	0.0217686	0.0202833	0.0199979	0.378644	0.00967504	0.0143821	0.0532286	0.0591802	0.0266612	0.0211844	0.0211493	0.423323	0.0187454	0.0107371	0.0147845	0.016897	0.0971193	3.12918	0.165188	0.0251197	0.03088	0.04538	0.0238925	0.0280971	0.2068	0.0165092
ALB	Albania	0.0566841	206.335	0.084289	0.0171975	0.0428067	0.0117364	0.129809	0.0304701	0.0252694	0.231134	0.752171	0.0383708	0.0140403	0.023521	0.036364	0.0133812	0.00484227	0.234469	0.0109371	0.0250898	0.0248992	0.0594033	0.0275354	0.0364463	0.0236598	0.278997	0.0128574	0.0168186	0.135598	0.0848244	0.0339433	0.0258797	0.0402874	0.241098	0.0245926	0.0141398	0.0191353	0.0230668	0.0770691	1.20543	0.0918574	0.0279303	0.0248875	0.110434	0.0363187	0.0570326	0.497384	0.0175709
DZA	Algeria	0.0835699	0.416925	553.324	0.122863	0.5857	0.0183034	3.82752	0.115192	0.064718	7.54186	17.1007	0.206333	0.119222	0.271453	0.474418	0.0660244	0.00170807	37.7005	0.0197712	0.150565	0.046367	0.0286918	0.238996	0.332352	0.137952	22.1262	0.011883	0.0899504	1.32339	0.300477	0.0314148	0.144797	0.522602	20.8659	0.0481905	0.0314031	0.0328698	0.0606473	2.5578	57.0284	3.27658	0.1801	0.47182	1.47748	0.858193	0.763239	7.3535	0.34306
AND	Andorra	0	0	0	0	0	0	0	0	0	0	0	0	0	0	0	0	0	0	0	0	0	0	0	0	0	0	0	0	0	0	0	0	0	0	0	0	0	0	0	0	0	0	0	0	0	0	0	0
AGO	Angola	0.0371611	0.0475749	0.395483	0.0195921	416.065	0.00929647	0.999892	0.0202799	0.0216643	2.95546	0.927843	0.0486047	0.0425018	0.0530612	0.308571	0.0228334	0.00225265	1.76209	0.00978162	0.0239533	0.0197976	0.0307501	0.126976	0.027521	0.0315292	3.96488	0.00714148	0.033216	0.136445	0.0574461	0.0172975	0.0877633	0.0523242	5.19916	0.0160343	0.0114078	0.0103291	0.0139662	5.33325	264.098	0.946005	0.028882	0.131038	0.130294	0.180503	0.0869188	0.570236	0.0391936
ATG	Antigua	0.0691754	0.099303	0.0754289	0.0340935	0.0707861	103.084	0.207102	0.0526434	0.162369	0.366339	0.184176	0.0603236	0.0382156	0.040198	0.0756776	0.0488337	0.00909751	0.1306	0.0416374	0.0492585	0.0496254	0.114253	0.0561891	0.0419548	0.0494141	0.270678	0.283928	0.0343189	0.0592557	0.160722	0.070911	0.0490924	0.0448678	0.239036	0.0472313	0.0308584	0.0394538	0.0423871	0.118556	1.44301	0.140894	0.0502399	0.0482832	0.0624863	0.0906683	0.0405363	0.1261	0.0331044
ARG	Argentina	0.091652	0.139473	2.25619	0.0506936	0.723579	0.0316918	3717.95	0.0840898	0.0843997	4.31698	5.53141	0.154338	0.0842486	0.219017	0.640301	0.0954426	0.00952443	13.981	0.0335672	0.0673192	0.0659224	0.126541	10.6745	0.128375	0.178796	314.845	0.0286658	0.0629504	1.00769	0.195666	0.0725614	0.0940305	0.114335	19.6289	0.0594279	0.0513725	0.0405632	0.0538929	261.563	60.0525	12.3811	0.241835	0.819908	0.609719	0.956414	0.335402	4.80749	0.169449
ARM	Armenia	0.126087	0.0912076	0.131518	0.0327175	0.0833529	0.022937	0.247847	236.962	0.0419347	0.471392	0.459088	0.0919947	0.0272711	0.0443916	0.0864068	0.0268482	0.00804267	2.97602	0.0207917	0.046018	0.0480716	0.09711	0.0511733	0.0462451	0.0477804	0.543615	0.0268209	0.0325504	0.105655	0.13391	0.0674826	0.0488835	0.0506824	0.892949	0.046174	0.0273339	0.0354343	0.0408598	0.149566	8.20255	0.188338	0.0531514	0.0419422	0.0883067	0.0520437	0.0543535	0.276873	0.0347623
ABW	Aruba	0.0776698	0.0845864	0.0752727	0.0405312	0.081137	0.0317185	0.297418	0.0555599	86.0585	0.634049	0.148055	0.0635162	0.0402024	0.046829	0.0773235	0.0368083	0.00897444	0.198015	0.0290267	0.0513702	0.0543893	0.0976919	0.0681561	0.0482966	0.0584402	3.01286	0.0338329	0.0395206	0.0824658	0.135895	0.0784003	0.0651583	0.0511411	0.385098	0.0528223	0.0364724	0.0451932	0.0461593	0.164176	1.42244	0.753402	0.0554613	0.0542607	0.0560219	0.0940664	0.0469583	0.111985	0.0369095
AUS	Australia	0.366252	0.239748	2.67662	0.0966819	0.708702	0.0783011	4.8132	0.238623	0.131852	3891.3	4.37558	0.428158	0.141031	1.39562	2.81205	0.18836	0.0207516	7.13605	0.0648451	0.160173	0.168077	0.285541	0.316761	0.2223	0.379716	22.9054	0.0707203	1.54863	0.753977	0.383125	0.160069	0.938991	0.234408	54.3506	0.123501	0.0842216	0.101627	0.126768	3.63857	337.525	2.28838	0.199751	0.464583	0.617938	0.508568	0.936783	2.27431	0.264482
AUT	Austria	0.0537712	0.190458	0.646625	0.0174289	0.0808043	0.00607837	0.883362	0.0447977	0.0161736	3.03163	358.273	0.0918535	0.0165046	0.0971681	0.120314	0.0137066	0.00143614	2.81046	0.00564388	0.0180186	0.0189815	0.0666185	0.0452257	0.680271	0.0437403	3.37847	0.00801924	0.0234481	1.07537	0.0501634	0.013679	0.0261377	0.0497044	2.71561	0.0140268	0.00785547	0.0081816	0.0139003	0.584635	14.7782	0.795815	0.0287068	0.0678456	3.22132	0.105766	0.209243	7.09255	0.0358992
AZE	Azerbaijan	0.578418	0.190466	0.813939	0.0376614	0.153025	0.0182214	1.1078	0.0898848	0.040032	2.19108	13.4522	366.947	0.02758	0.0984134	0.160991	0.0273625	0.00623172	3.82939	0.0166268	0.0547144	0.0427051	0.0766329	0.0781939	0.168524	0.0653205	4.47233	0.0423472	0.0423378	0.499195	0.139337	0.0493692	0.0597577	0.115077	2.60074	0.0405363	0.0233683	0.028998	0.0376814	0.681967	17.4607	0.80463	0.0709107	0.097846	0.718221	0.175956	0.225089	6.84271	0.0766013
BHS	Bahamas	0.0183131	0.0246938	0.0254468	0.00944283	0.0215462	0.0237992	0.111448	0.0157338	0.0251636	0.216892	0.0924377	0.0170606	120.073	0.0113406	0.0194976	0.0125611	0.00242093	0.0694739	0.00760256	0.013149	0.0217208	0.0283371	0.0169734	0.0123521	0.0137616	0.210226	0.0289919	0.00913233	0.020816	0.0401272	0.019269	0.0134701	0.0129975	0.70116	0.0144178	0.0257859	0.010338	0.011587	0.0411672	0.521255	0.0494214	0.0141289	0.0166706	0.0265738	0.213252	0.0157433	0.129942	0.00881959
BHR	Bahrain	0.0274296	0.0266296	0.268092	0.00922648	0.0343992	0.0065767	0.180183	0.0160953	0.0127333	1.60509	0.195696	0.0279218	0.00934358	130.217	0.145627	0.0214789	0.00240161	0.29688	0.00597586	0.0154074	0.0140681	0.0287613	0.0178202	0.0142109	0.0211626	0.455404	0.00692859	0.021592	0.0337021	0.0416003	0.0183933	0.0284244	0.0178618	0.684646	0.0126268	0.00787863	0.00981733	0.0119504	0.0891732	9.10117	0.131263	0.0188444	0.0206167	0.0337454	0.0230037	0.0410694	0.105071	0.0130357
BGD	Bangladesh	0.132211	0.11139	0.522877	0.0409821	0.228173	0.0246994	1.42845	0.0773294	0.0595221	6.13687	7.98075	0.118513	0.0387231	0.213155	3469.99	0.0388655	0.00829291	12.1044	0.0218741	0.0757104	0.0571028	0.108077	0.101548	0.111334	0.0944902	6.86619	0.0247975	0.142819	0.807056	0.150681	0.0575292	0.180324	0.170925	22.082	0.0475854	0.0309994	0.0358597	0.0467137	1.01806	203.037	1.15672	0.108113	0.176886	0.529126	0.397637	0.472494	2.29771	0.0991345
BRB	Barbados	0.0295045	0.0418115	0.044097	0.0142282	0.0330376	0.220367	0.0973311	0.0228316	0.0483034	0.255267	0.0653388	0.027409	0.0583989	0.0174317	0.0315219	102.04	0.00354287	0.0571486	0.0486894	0.0210376	0.163087	0.0508372	0.0285622	0.0172093	0.0210087	0.574515	0.220651	0.0143551	0.0226983	0.071004	0.0306925	0.0208246	0.0190439	0.705458	0.0206877	0.179177	0.016117	0.0183466	0.0489343	0.608305	0.0633576	0.0222053	0.0268029	0.0204563	0.0228727	0.0174161	0.0474546	0.0161338
BLR	Belarus	0.169181	0.202566	0.46843	0.0558983	0.195801	0.0337755	0.980171	0.216435	0.0507614	1.70811	4.11783	0.655049	0.0561298	0.101641	0.233453	0.0470501	2.56411	2.42098	0.0319447	0.0710137	0.0892633	0.0925035	0.132612	0.14197	0.114186	6.59542	0.0474109	0.062356	0.765555	0.185673	0.106145	0.0946956	0.107687	2.14662	0.0605995	0.0439127	0.0519917	0.0574184	0.493449	25.5951	0.554924	0.0904224	0.129546	0.670526	0.189193	0.183988	3.61254	0.0730482
BEL	Belgium	0.0730247	0.0978079	1.56282	0.036284	0.364932	0.0137772	1.28539	0.102142	0.0471248	3.25937	4.92401	0.109861	0.0231693	0.163316	0.241609	0.0302196	0.00285223	223.583	0.0133308	0.0677971	0.0298965	0.0303592	0.0725721	0.142946	0.0735738	4.53715	0.0148154	0.0384703	0.64233	0.139327	0.0559726	0.055782	0.279406	4.37208	0.0392422	0.0191603	0.0275609	0.0315463	0.923856	25.9113	1.04895	0.108086	0.169363	0.653226	0.242908	0.383574	2.88654	0.162409
BLZ	Belize	0.0790313	0.115048	0.0826122	0.0401314	0.0845829	0.0346425	0.21097	0.0641471	0.0524407	0.387108	0.223453	0.0696594	0.0360948	0.0461306	0.0834168	0.121086	0.0100001	0.107773	86.4034	0.0551447	0.0594692	0.124436	0.0635293	0.0481629	0.0571931	0.28546	0.0637099	0.0382636	0.0609613	0.174329	0.0852254	0.0564064	0.0505653	0.974379	0.0565838	0.0643868	0.0450525	0.0471747	0.126663	1.43545	0.14392	0.0600483	0.100048	0.0611015	0.0991367	0.0457586	0.101149	0.0356524
BEN	Benin	0.500029	0.0865525	0.0631315	0.0241753	0.110886	0.016811	0.149831	0.0375101	0.0347947	0.323037	0.136378	0.0450371	0.0357029	0.0309418	0.226329	0.0194221	0.00678756	0.35455	0.015409	335.006	0.0348085	0.0846857	0.0390164	0.0292168	0.0429667	1.35046	0.0178392	0.0258679	0.0427581	0.394027	0.0499465	0.0386597	0.0608335	0.177149	0.0343715	0.0202624	0.0460991	0.0528514	0.0950108	2.33327	2.66481	0.154676	0.0289908	0.0573442	0.0363731	0.0306088	0.145316	0.0946019
BMU	Bermuda	0.0211932	0.0286129	0.0199045	0.011185	0.0226881	0.0088574	0.0675014	0.0165933	0.0134851	0.1341	0.0377378	0.0194536	0.0215054	0.0125931	0.0218751	0.0122185	0.00268991	0.0353995	0.0078583	0.0145494	129.068	0.0266929	0.0182788	0.0138097	0.0168454	0.0775948	0.00907211	0.0108592	0.0168124	0.0381253	0.0214366	0.0152022	0.0143621	0.329281	0.0145646	0.00979602	0.0120747	0.0131652	0.0391333	0.354193	0.0558419	0.0155538	0.0340814	0.0343195	0.0547812	0.0130635	0.0312135	0.0104896
BTN	Bhutan	0.114038	0.16898	0.118974	0.0556284	0.122651	0.0396982	0.36831	0.0862459	0.0738848	0.645906	0.195535	0.101444	0.0480892	0.0774148	0.26304	0.0465094	0.0141979	0.1683	0.0371282	0.0772834	0.0823465	165.091	0.0930596	0.0690221	0.0826715	0.448192	0.042826	0.0555882	0.133864	0.240597	0.118449	0.0804521	0.0739607	0.349687	0.0804304	0.0474178	0.0630043	0.0680927	0.205663	2.14107	0.265811	0.0892079	0.0627078	0.0808089	0.120105	0.0666547	0.163817	0.0554429
BOL	Bolivia	0.0456606	0.0821008	0.147866	0.0224652	0.462825	0.0162476	19.2429	0.0345089	0.0443181	1.05921	0.58877	0.0489501	0.0257273	0.0546725	0.0939973	0.0304697	0.00483043	0.822792	0.0161564	0.0323043	0.034447	0.0647428	681.281	0.0349159	0.0418722	411.608	0.0173767	0.0250242	0.101548	0.100559	0.0437129	0.0381461	0.0402349	3.09746	0.0363321	0.0304872	0.0235889	0.0269984	6.34161	14.2912	15.3346	0.0387944	0.205133	0.0993608	0.155578	0.0574499	0.415754	0.0311491
BIH	Bosnia and Herzegovina	0.0318149	0.0778371	0.0978191	0.0146852	0.04156	0.0120719	0.166875	0.0263454	0.0222495	0.327935	2.54322	0.0353721	0.0129637	0.0235705	0.0361025	0.0154576	0.00345783	0.505106	0.00926104	0.0229329	0.0229422	0.0509794	0.0239246	221.146	0.0216273	0.363123	0.0110974	0.0154791	0.143586	0.0784871	0.0301458	0.0227955	0.025074	0.412617	0.0215899	0.0122834	0.016271	0.0201607	0.0893723	1.87038	0.0999466	0.0248864	0.0214598	16.8006	0.0330788	0.0429196	0.631344	0.0172841
BWA	Botswana	0.0242685	0.0331177	0.0246288	0.0123285	0.042481	0.00907902	0.0827218	0.0185348	0.0157925	0.173026	0.0749915	0.0222502	0.0108533	0.0151895	0.0250788	0.0104181	0.00311655	0.0819616	0.00822656	0.0164163	0.0175173	0.0355894	0.0199504	0.0150054	262.291	0.114449	0.00954037	0.011948	0.0213404	0.0517661	0.0257986	0.0170553	0.0163034	0.137022	0.0173186	0.0106428	0.013709	0.0156533	0.0468229	0.623352	0.0548147	0.0188841	0.0134353	0.0201367	0.0163999	0.018597	0.0562039	0.0114697
BRA	Brazil	0.138309	0.204444	2.20424	0.085122	11.4625	0.0606501	117.704	0.106284	0.338345	17.6148	10.4119	0.465923	0.106753	0.766014	0.815014	0.237555	0.009222	17.2384	0.0641091	0.11395	0.110469	0.121634	7.44003	0.21807	0.221073	19159.6	0.0547364	0.109647	1.74501	0.223577	0.0726178	0.171034	0.342538	37.0953	0.172194	0.208909	0.0510943	0.0634646	32.5604	145.912	18.4906	0.229797	1.8878	2.12962	2.22093	0.67902	8.47045	0.253903
VGB	British Virgin Islands	0.110986	0.146526	0.108417	0.0520303	0.1181	0.086051	0.327956	0.465622	0.0711095	0.720465	0.210266	0.222727	0.0443407	0.060213	0.112544	0.0450967	0.0130852	0.189045	0.0353038	0.0749208	0.0768158	0.161998	0.0806624	0.0635309	0.0800925	2.63701	76.1051	0.0501499	0.131804	0.222063	0.107018	0.0747997	0.0697162	0.472238	0.0725232	0.0448827	0.0583278	0.0655055	0.186772	1.77901	0.237662	0.0797362	0.0745856	0.153562	0.125675	0.0608671	0.153811	0.0512256
BRN	Brunei	0.0398296	0.0299507	0.091591	0.0102912	0.0400707	0.00771839	0.322792	0.0155509	0.0146366	4.69602	0.236027	0.0257972	0.0125482	0.0355056	0.188536	0.0129844	0.00261864	0.276748	0.00735165	0.0175185	0.0172605	0.0349413	0.0284976	0.0150457	0.01982	0.818062	0.00778068	77.8669	0.0402742	0.0449825	0.0185741	0.102877	0.02203	1.27968	0.0143721	0.00921463	0.0112575	0.0126084	0.184568	28.2031	0.209209	0.0188251	0.0449535	0.0431551	0.0375639	0.0428228	0.152071	0.0160191
BGR	Bulgaria	0.236658	1.13267	0.595668	0.0108815	0.0742404	0.00495771	0.408418	0.238157	0.0116106	1.4496	3.03003	0.334859	0.0121209	0.0403755	0.0666784	0.0129174	0.00194455	1.83249	0.00469142	0.0152541	0.0123208	0.0224569	0.0191271	0.312309	0.0198544	0.982097	0.0101538	0.0113105	566.325	0.0349845	0.0132102	0.0163672	0.0414101	1.34471	0.0112079	0.00903738	0.00743085	0.00958959	0.154649	4.79838	0.219424	0.0174235	0.0321607	0.486006	0.0805702	0.511457	1.41569	0.0219993
BFA	Burkina Faso	0.0685078	0.112966	0.183048	0.0395828	0.0966697	0.0265043	0.311145	0.0557612	0.0541922	0.957693	0.775516	0.0652412	0.0318546	0.0515687	0.0983596	0.0314584	0.010612	3.4789	0.024346	0.129163	0.0519258	0.105554	0.0627912	0.057156	0.0513914	0.778732	0.0286855	0.0379159	0.102825	608.295	0.0751552	0.0557825	0.0601402	0.557635	0.0529164	0.0314567	0.0424548	0.0511527	0.209839	2.70459	5.89442	0.0615911	0.0533631	0.123255	0.0768756	0.0629925	0.343127	0.046436
BDI	Burundi	0.0799402	0.112721	0.0732324	0.0387727	0.0815697	0.0301909	0.274666	0.061432	0.05146	0.425857	0.260734	0.072033	0.0380758	0.0475607	0.0915772	0.034753	0.00906171	0.271808	0.0282194	0.0519987	0.0579632	0.120539	0.0699799	0.0493776	0.0627351	0.297127	0.032559	0.0401799	0.0628762	0.161139	209.234	0.0541847	0.0509632	0.186347	0.0528255	0.0353946	0.0458303	0.0461586	0.142358	1.60545	0.162137	0.0584682	0.0455108	0.0589894	0.0574639	0.0469225	0.134976	0.0360923
KHM	Cambodia	0.114489	0.119068	0.355212	0.0481681	0.144717	0.0335617	0.834498	0.0756522	0.0745334	3.04989	2.04569	0.10187	0.0435465	0.094094	0.33954	0.0427569	0.00893566	1.29576	0.0312059	0.0744037	0.0741469	0.171536	0.0839459	0.0683897	0.0729771	1.91828	0.0353771	0.227991	0.168792	0.229021	0.0981884	651.046	0.0742509	4.25144	0.0712646	0.0405031	0.0536416	0.0653351	0.467075	144.286	0.612885	0.0837846	0.107978	0.193638	0.124074	0.129325	0.799936	0.0500136
CMR	Cameroon	0.0415845	0.133499	0.772478	0.0366716	0.475556	0.0111856	0.688963	0.0431236	0.0335116	1.35808	4.01841	0.0801701	0.0183294	0.0759493	0.176882	0.019278	0.00382186	5.89894	0.010213	0.0666104	0.0275658	0.0529762	0.0462031	0.0959414	0.0527085	2.19452	0.0120994	0.0274785	0.309741	0.0976104	0.0302661	0.0501217	442.567	3.47654	0.0336804	0.0158519	0.508873	0.492032	0.409046	69.3443	0.451072	2.08312	0.0772521	0.452779	0.201436	0.176981	1.43232	0.109064
CAN	Canada	0.0639209	0.0680531	1.35032	0.0196997	0.24805	0.073112	3.78149	0.0753315	0.0809995	12.645	3.44782	0.123914	0.443109	0.178451	0.50735	0.329562	0.00143054	6.17392	0.0615877	0.029421	0.14612	0.0277027	0.445443	0.0738135	0.0906842	28.5828	0.0187504	0.103568	0.389181	0.0679285	0.0156153	0.136405	0.103517	2782.77	0.0186793	0.0518634	0.0100172	0.015294	4.85294	120.497	8.59331	0.0589795	1.10324	0.509456	1.48555	0.340163	2.07096	0.0649664
CPV	Cape Verde	0.05541	0.0834527	0.12305	0.0277286	0.0843195	0.0214685	0.155898	0.0431558	0.0386169	0.286665	0.081254	0.0510076	0.0255961	0.032043	0.0653403	0.0239959	0.00755018	0.0684523	0.0198113	0.0411452	0.0418601	0.0862176	0.0473789	0.0341026	0.0398146	0.179845	0.0238459	0.028218	0.0410497	0.123763	0.061881	0.0390995	0.0375602	0.108152	121.794	0.0254655	0.0329641	0.0341906	0.091042	0.948351	0.11769	0.0505096	0.0310457	0.0376214	0.0532196	0.031716	0.0723197	0.0258897
CYM	Cayman Islands	0.0398641	0.0595808	0.0429425	0.0209552	0.0422486	0.016159	0.119021	0.030124	0.0278352	0.232983	0.076249	0.0355268	0.0259186	0.0230119	0.0448886	0.019076	0.00547975	0.0767885	0.0154684	0.029013	0.029077	0.060277	0.0331271	0.0255127	0.028587	0.455581	0.017371	0.0203468	0.0315363	0.079007	0.0404366	0.0287262	0.0263046	0.116995	0.0280406	113.514	0.0232046	0.0255124	0.0709201	0.725287	0.077567	0.0287046	0.0243002	0.0338101	0.0654822	0.0241383	0.0592236	0.0195521
CAF	Central African Republic	0.81024	1.33557	2.18859	0.48901	1.45836	0.290209	3.80649	0.642402	0.608019	8.3378	6.79646	0.750362	0.34667	0.555853	0.953175	0.337211	0.115197	19.197	0.264406	0.601025	0.602746	1.43015	0.635853	0.606818	0.577308	6.84966	0.307498	0.407266	1.09757	2.0631	0.846924	0.616224	2.18644	6.31675	0.62202	0.341943	2760.57	2.39947	2.2539	43.3906	3.12512	15.8239	0.594996	1.16003	1.21894	1.04077	11.2603	0.418912
TCD	Chad	0.215815	0.417603	0.450605	0.111885	0.369847	0.0827486	0.88157	0.173342	0.168047	1.73367	2.31966	0.207742	0.114609	0.142529	0.303465	0.0958688	0.0329912	1.57895	0.0745109	0.161522	0.157399	0.391611	0.183546	0.17135	0.139284	2.79525	0.0833668	0.107843	0.344785	0.566487	0.225916	0.160581	1.99828	2.93096	0.180608	0.0941288	0.589264	403.233	0.477775	8.71963	0.992763	0.183108	0.169001	0.985707	0.179236	0.160809	1.425	0.117653
CHL	Chile	0.0285882	0.0290976	0.160041	0.0138814	0.0823453	0.00931041	15.857	0.0188066	0.0226373	2.03782	0.805341	0.0292597	0.0190122	0.0481921	0.104198	0.0291296	0.00190621	1.44559	0.00904975	0.0168859	0.0186692	0.0483985	3.07215	0.0256876	0.0484084	19.2631	0.00927195	0.0180537	0.354037	0.0467123	0.0211919	0.0301734	0.0275932	4.89411	0.0140165	0.0124195	0.013054	0.0158152	1006.53	32.7404	9.66549	0.022419	0.896832	0.10032	0.521663	0.0548073	0.400853	0.0180415
CHN	China	1.90244	2.01089	25.6747	0.32972	4.01155	0.146684	55.1366	0.554512	0.729985	263.464	63.7621	3.16021	0.417526	3.58557	31.9332	0.798564	0.0210457	66.6773	0.206137	1.04825	0.577784	0.514829	3.98466	1.19881	1.51109	165.348	0.114532	1.94039	9.98116	1.13946	0.251789	8.31364	2.95292	271.565	0.339232	0.170263	0.152961	0.21181	38.6246	65798.4	44.3051	1.25492	5.59814	8.71528	12.6519	6.21419	42.3121	2.59917
COL	Colombia	0.0218893	0.0256638	0.0967826	0.0081727	0.0515606	0.00783687	1.12463	0.0120492	0.154866	0.974824	0.571391	0.0307399	0.0312276	0.0190907	0.0356429	0.0311202	0.00123027	1.12713	0.0119881	0.00868251	0.0117378	0.0146138	0.497282	0.0181737	0.0130784	13.2879	0.00599414	0.0111057	0.0602236	0.0308548	0.0106114	0.0134891	0.0196555	7.69367	0.0096262	0.00945444	0.00660021	0.00751156	3.0387	4.41813	3143.72	0.0226303	1.4465	0.131446	0.593412	0.0321537	0.439329	0.014608
COG	Congo	0.0482062	0.0674618	0.378014	0.0207743	0.0859646	0.0141567	0.533993	0.0312845	0.0297663	1.35317	0.594768	0.0482634	0.0236867	0.047266	0.22214	0.0197953	0.00491557	0.719221	0.0132805	0.0321302	0.0298755	0.0640691	0.0507527	0.0317178	0.0357636	3.96388	0.0151368	0.0303067	0.0925395	0.0919806	0.0370418	0.0685954	0.189176	1.90417	0.0372101	0.0166103	0.0281179	0.0241289	0.409186	94.7302	0.361728	173.511	0.0631332	0.0931853	0.0832637	0.0610613	0.46774	0.030033
CRI	Costa Rica	0.00725243	0.0114389	0.0550256	0.00582244	0.0202081	0.0034954	0.125534	0.00745793	0.0194126	0.27239	0.658033	0.0153987	0.0123279	0.0109529	0.0150079	0.0122664	0.000770673	0.990222	0.0125816	0.00552074	0.0068795	0.00871685	0.0172353	0.0107048	0.00664415	0.639267	0.00302917	0.00436267	0.0462463	0.0149606	0.00623271	0.00651321	0.0141767	3.29288	0.00536174	0.0109614	0.00386862	0.00420146	0.227837	2.31127	0.999333	0.0066853	135.689	0.0443158	0.131473	0.0209576	0.295575	0.00625904
HRV	Croatia	0.0167418	0.166551	0.124482	0.00672339	0.024298	0.0417081	0.179399	0.0137733	0.00806099	0.590334	4.01188	0.0332218	0.0118131	0.0182363	0.0244653	0.00541667	0.00132726	0.565864	0.00345316	0.00932312	0.0224477	0.0159973	0.0120903	8.36684	0.0107967	0.477889	0.00438106	0.00679097	0.189058	0.0272634	0.0106759	0.00972135	0.0152095	0.743354	0.00809569	0.00482259	0.00584797	0.007395	0.0943216	2.3687	0.105791	0.0115992	0.0179572	248.419	0.0320759	0.0485807	1.50409	0.0184917
CUB	Cuba	0.0116727	0.0191033	0.0562576	0.0118254	0.0276557	0.00521372	0.392455	0.0296443	0.0307154	1.11094	0.78384	0.0137961	0.00787354	0.0105756	0.0219785	0.0182868	0.00130072	0.399932	0.0282719	0.00831506	0.0152706	0.0163166	0.0747145	0.0111087	0.0086617	0.83957	0.00392594	0.00628289	0.146921	0.0242602	0.0104656	0.0263539	0.01086	3.92154	0.0106284	0.183867	0.00569551	0.00719014	0.292687	26.009	0.411489	0.0137127	0.051532	0.0947796	401.256	0.0761107	0.34205	0.00721404
CYP	Cyprus	0.0136531	0.0485079	0.0389173	0.00500282	0.0212124	0.00362576	0.0405906	0.0527412	0.00747009	0.147234	0.203821	0.0130619	0.00444782	0.0547625	0.0280672	0.00513473	0.00104412	0.212982	0.0031885	0.00802055	0.00776187	0.0192478	0.00764861	0.0130934	0.0103609	0.0989229	0.00399855	0.00592368	0.124712	0.0279065	0.01019	0.00870866	0.00722722	0.0985524	0.00923423	0.00444188	0.00566478	0.00688499	0.024125	0.473383	0.031782	0.00847029	0.00759827	0.0497765	0.0113951	126.64	0.20311	0.00509301
CZE	Czech Republic	0.0735925	0.14973	0.648538	0.0283027	0.151746	0.0137738	1.07906	0.0687953	0.0324873	1.70853	16.0507	0.164993	0.0240453	0.0869197	0.168571	0.0240108	0.00280474	3.99095	0.013437	0.0399265	0.0322445	0.0509506	0.0692735	0.481383	0.0541536	3.21736	0.0300704	0.0300233	1.90956	0.110227	0.0358259	0.0445866	0.0802667	3.25382	0.0303989	0.0188011	0.0234326	0.030743	0.56197	16.1861	0.60254	0.0574164	0.085085	2.06163	0.211423	0.234791	421.781	0.0492147
CIV	Cote dIvoire	0	0	0	0	0	0	0	0	0	0	0	0	0	0	0	0	0	0	0	0	0	0	0	0	0	0	0	0	0	0	0	0	0	0	0	0	0	0	0	0	0	0	0	0	0	0	0	0
PRK	North Korea	0.0680499	0.0899756	0.750201	0.0245869	0.10922	0.033184	1.25263	0.0383249	0.0364884	2.85142	1.12626	0.0906585	0.0234762	0.0770788	0.483071	0.0270016	0.00474244	1.05009	0.0146434	0.0760472	0.0378544	0.0747144	0.199858	0.043214	0.0515381	16.6969	0.0154454	0.0484834	0.246114	0.10823	0.0410601	0.363777	0.0635312	4.55602	0.0346289	0.0186355	0.0261967	0.0259629	0.623846	343.661	1.00794	0.04555	0.239841	0.181588	0.46208	0.111053	0.724524	0.0483201
COD	DR Congo	0.108552	0.170614	0.357488	0.0536389	0.267344	0.0363989	0.552218	0.092756	0.0831766	1.23184	1.36421	0.11086	0.0464353	0.0904462	0.130912	0.0446204	0.0128839	14.7589	0.032655	0.0803683	0.0765152	0.188254	0.097014	0.0884856	0.106076	1.37003	0.0373387	0.0553568	0.203548	0.301771	0.108654	0.0807383	0.22133	1.47442	0.0843528	0.043596	0.12268	0.0731141	0.351368	7.8512	0.499313	0.100507	0.0833933	0.230649	0.105394	0.29685	0.881149	0.0647278
DNK	Denmark	0.0533967	0.0851635	0.547311	0.0187462	0.191532	0.00922652	1.32097	0.0426964	0.028755	5.25904	4.76959	0.127165	0.0154195	0.210944	0.221695	0.0289416	0.00185164	4.61821	0.0136786	0.0344723	0.028313	0.0280012	0.0625817	0.187457	0.0472238	4.07044	0.00879197	0.0303292	0.721058	0.0895126	0.0182341	0.0553566	0.065785	5.02986	0.0231368	0.0198476	0.00984905	0.0254911	0.862234	29.2482	0.732783	0.0381855	0.100331	0.685638	0.142919	0.352791	3.58929	0.0420612
DJI	Djibouti	0.1025	0.168955	0.0901709	0.0498063	0.106212	0.0375945	0.238044	0.0777833	0.0698172	0.428338	0.13964	0.089514	0.0428347	0.0560582	0.114336	0.042002	0.0132267	0.127602	0.0341363	0.0721033	0.0726546	0.177433	0.0752753	0.061198	0.0661447	0.284024	0.0400987	0.0504095	0.0751856	0.247537	0.106735	0.072977	0.0656162	0.19706	0.0730425	0.0439897	0.0590588	0.0650774	0.153013	1.67651	0.15231	0.0780622	0.0553373	0.0658494	0.0596534	0.101639	0.123908	0.0479442
DOM	Dominican Republic	0.00740937	0.0106393	0.0454627	0.00449757	0.0159749	0.0173223	0.102124	0.00670044	0.00787854	0.378033	0.369643	0.010174	0.0122799	0.0104918	0.0151693	0.0191365	0.000874269	0.630063	0.00356466	0.00561897	0.00652079	0.00988863	0.0114436	0.0103125	0.00647993	0.398928	0.00262725	0.0044171	0.0333361	0.0170895	0.00653354	0.00673173	0.00851626	4.11744	0.00513709	0.00362416	0.0036311	0.00453237	0.0908606	1.38234	0.215794	0.00686356	0.108069	0.0479784	0.301213	0.0196966	0.148958	0.0058408
ECU	Ecuador	0.169425	0.0751577	0.0750683	0.0127139	0.0382769	0.0099071	2.00267	0.0199559	0.0642467	0.812755	0.654676	0.0437565	0.0218488	0.0221823	0.047726	0.0214439	0.0024728	1.02757	0.0192644	0.0179649	0.0183156	0.0397836	0.260589	0.0213553	0.0200346	2.00372	0.0119167	0.0147787	0.0981788	0.0584604	0.0226984	0.0216965	0.0215521	3.1691	0.0185918	0.0142346	0.0153805	0.0204812	7.81594	5.57915	20.7507	0.0207939	0.423888	0.167384	0.289066	0.0294277	0.329138	0.0145986
EGY	Egypt	0.0555963	0.562038	4.26719	0.034736	0.255504	0.0134122	1.87005	0.0915633	0.0330589	4.35187	6.32287	0.193489	0.0255334	0.200067	0.426169	0.0320044	0.00267715	5.22793	0.00961821	0.0488675	0.0326454	0.0346788	0.0750294	0.228578	0.0847184	9.13298	0.0106696	0.0625192	1.77318	0.0986341	0.0233048	0.0748432	0.172494	6.68489	0.030886	0.0166939	0.0191287	0.0213827	0.857325	124.357	1.00295	0.0653759	0.137302	1.6857	0.306322	3.07986	2.371	0.0945376
SLV	El Salvador	0.0140544	0.0195551	0.0243603	0.00634659	0.0162777	0.00505455	0.0552393	0.0104989	0.0110684	0.124526	0.428426	0.0127842	0.0149026	0.00905082	0.0233449	0.0115386	0.00134518	0.250632	0.0540362	0.00974297	0.01321	0.0234184	0.0130766	0.0100842	0.00932924	0.141495	0.00520179	0.00683766	0.019993	0.0356433	0.0130701	0.0101666	0.00900914	1.16016	0.00930573	0.00839751	0.00728621	0.00886501	0.0477957	0.631862	0.0954857	0.0103257	2.10966	0.0340394	0.0904149	0.0106076	0.244407	0.00673625
ERI	Eritrea	0.115136	0.172444	0.106167	0.0561407	0.115048	0.0434953	0.338205	0.086333	0.0817775	0.797249	0.205413	0.0977314	0.0539515	0.0647923	0.133365	0.0500561	0.0152895	0.156601	0.0415139	0.0795914	0.0827549	0.182235	0.0974652	0.0701482	0.0826879	0.377777	0.0493247	0.0588158	0.0848751	0.251944	0.119578	0.079962	0.0729354	0.25482	0.0802703	0.0517898	0.0678855	0.0721892	0.200014	2.04287	0.281373	0.0831514	0.0649846	0.0794432	0.119104	0.0654716	0.152565	0.0543237
EST	Estonia	0.104672	0.114105	0.259277	0.0564648	0.259558	0.081636	0.729381	0.0961008	0.0618297	2.48787	1.49535	0.16043	0.208453	0.105918	0.147231	0.0539535	0.0132147	1.58171	0.0686069	0.0772388	0.0778603	0.114204	0.107056	0.0988073	0.0893534	1.70009	0.0573116	0.0595996	0.237953	0.177878	0.103087	0.508964	0.0859718	2.40426	0.0722969	0.0494114	0.060892	0.0639602	0.445481	8.05595	0.805167	0.0843798	0.104904	0.232482	0.116999	0.122694	1.32454	0.0594958
ETH	Ethiopia	0.986343	1.87974	7.50603	0.459732	1.26775	0.329703	3.90905	0.765108	0.668288	19.2332	25.6976	0.963769	0.412169	0.688726	1.43346	0.393003	0.119036	24.3712	0.293267	0.743838	0.683377	1.65663	0.74583	0.78589	0.649035	10.6343	0.333627	0.513618	2.3011	2.24474	0.943349	0.769446	0.732689	22.7684	0.677913	0.405746	0.533497	0.628599	2.52278	282.185	3.5381	0.772906	0.711727	1.99339	0.873785	1.48931	14.4457	0.494316
FJI	Fiji	0.0388273	0.0641466	0.0403519	0.0187698	0.0437196	0.0140631	0.123762	0.039807	0.0276737	15.3721	0.112668	0.0351371	0.0180549	0.0246992	0.104163	0.0173352	0.00574407	0.0913665	0.0125079	0.028672	0.0293093	0.0669706	0.0310713	0.0224901	0.0268382	0.177693	0.0145942	0.0197901	0.0312399	0.0942523	0.0397188	0.0296406	0.025774	0.661716	0.0274209	0.0162471	0.021551	0.0246101	0.0698572	1.49487	0.0893797	0.0292588	0.0240409	0.0283563	0.0243344	0.0253964	0.0646374	0.0178209
FIN	Finland	0.032346	0.063264	0.42069	0.015903	0.0804241	0.0104733	0.87087	0.0370479	0.0198251	4.22879	2.4807	0.096024	0.0172451	0.069199	0.138038	0.0204818	0.00240763	2.12992	0.00884846	0.0208213	0.0192331	0.0244637	0.0629846	0.0618912	0.0359336	2.75269	0.010622	0.022575	0.328768	0.0469923	0.0184646	0.056448	0.0539714	4.04933	0.0161046	0.0112113	0.0126841	0.0147357	0.602854	27.4117	0.72193	0.037665	0.0608142	0.298657	0.0906076	0.150792	1.39403	0.0339905
FRA	France	0.15293	0.383751	8.57303	0.263818	1.25383	0.0250949	5.56671	0.201253	0.122747	12.3549	29.1745	0.414023	0.0623865	0.564278	0.766736	0.0856976	0.00347438	56.9157	0.0247407	0.48246	0.0801428	0.0444181	0.283686	0.512797	0.233937	24.1964	0.0260248	0.132542	2.55835	0.793336	0.0490169	0.381631	1.91458	16.3134	0.0881061	0.0492672	0.101799	0.141679	3.56053	98.19	4.1245	0.473161	0.505439	2.70431	0.999804	1.27988	15.9121	1.02042
PYF	French Polynesia	0.0181059	0.0266033	0.0200488	0.0111055	0.0192259	0.00665004	0.0634525	0.0141386	0.0126296	0.257192	0.0649147	0.0162099	0.0124027	0.0114937	0.0223372	0.00789784	0.00236893	0.0602428	0.00607905	0.0126641	0.0133769	0.0298503	0.0149824	0.0112022	0.0132382	0.0789575	0.00707303	0.00968892	0.0148431	0.043871	0.0192623	0.114341	0.0121076	0.285732	0.0126146	0.00784744	0.0102615	0.0111042	0.0766165	0.805517	0.0411574	0.0136223	0.0120538	0.0141046	0.0123974	0.011285	0.0314367	0.00869534
GAB	Gabon	0.016584	0.0283206	0.180854	0.00968727	0.0819264	0.00617223	0.295734	0.0122731	0.0123749	0.856706	0.314803	0.0215589	0.0230782	0.0214184	0.0790389	0.0120198	0.00165401	0.494576	0.00594156	0.0233711	0.0117818	0.0204776	0.0319237	0.0149942	0.0157001	1.21518	0.00487107	0.0140083	0.0512481	0.0367279	0.012331	0.0238295	0.0642495	2.06041	0.00992197	0.0068399	0.00880841	0.0124723	0.241325	30.7449	0.323974	0.092414	0.0529942	0.0530151	0.0527022	0.0369524	0.182215	0.159162
GMB	Gambia	0.0639888	0.0761354	0.0592648	0.0341524	0.06948	0.027923	0.219677	0.0506543	0.0381337	0.380438	0.10123	0.0493389	0.0352229	0.0413032	0.0738931	0.0324187	0.00703912	0.238084	0.0257991	0.041511	0.0476027	0.0775516	0.0637492	0.0408998	0.0546271	0.229949	0.0312444	0.0362305	0.0770901	0.112737	0.0826514	0.0450568	0.0651144	0.146229	0.0518791	0.0325715	0.0438829	0.03603	0.123508	1.10035	0.143863	0.0495908	0.0391621	0.059534	0.049019	0.0586516	0.0885514	0.0308984
GEO	Georgia	0.159234	0.193101	0.920751	0.0603481	0.139331	0.0431635	0.455885	1.70921	0.0757678	0.64306	0.399157	2.39376	0.119903	0.0718857	0.129609	0.0484069	0.0176606	0.336599	0.0397161	0.0859346	0.0879128	0.309976	0.0953469	0.0783459	0.0817386	0.562882	0.0470506	0.0588126	0.193983	0.240701	0.121386	0.0885823	0.0845735	0.502384	0.0860035	0.0504821	0.0675133	0.077806	0.220302	3.43479	0.234471	0.610077	0.0668337	0.110473	0.0874053	0.0905276	0.345609	0.05826
DEU	Germany	0.157117	0.356688	2.65855	0.0826837	0.628212	0.0312846	3.59238	0.182125	0.0996292	9.09634	55.6683	0.407894	0.0516658	0.384104	0.550109	0.0717489	0.00540756	28.8298	0.0285346	0.115686	0.0630441	0.0615843	0.246222	0.756884	0.175407	14.1935	0.0320855	0.0995036	2.61293	0.201923	0.0546853	0.193431	0.31234	10.7787	0.070384	0.0389758	0.040978	0.0515946	2.51043	75.7736	2.63172	0.138283	0.406033	3.52833	0.543278	1.01117	15.2524	0.202717
GHA	Ghana	0.0616995	0.108476	0.548004	0.0291065	0.192885	0.0155022	0.783942	0.0570898	0.0645961	2.4705	8.60272	0.118224	0.0281032	0.13071	0.235119	0.0301243	0.00453821	11.8355	0.0145407	0.292967	0.0354618	0.0555538	0.069163	0.141779	0.115573	3.26436	0.0144686	0.0366341	0.491214	0.144502	0.0373145	0.059194	0.112245	16.2546	0.0386078	0.0204906	0.0214542	0.0292375	0.515125	26.9646	0.661953	0.0564286	0.111462	1.79077	0.172344	0.262183	2.1035	0.0641386
GRC	Greece	0.0686596	3.51227	0.283604	0.00939926	0.0415275	0.00536196	0.275698	0.241496	0.0290489	1.48556	1.45274	0.0636001	0.00870582	0.0676605	0.0608804	0.00855588	0.00158257	1.1655	0.00483002	0.0130597	0.0117332	0.0182209	0.0175745	0.153408	0.0179703	0.707882	0.00680502	0.0141274	3.94643	0.0337645	0.0165031	0.0150253	0.0638621	1.41443	0.0104827	0.0106936	0.00797358	0.0112397	0.165277	3.59085	0.244901	0.0222028	0.0255863	0.382526	0.0399327	3.63217	0.954402	0.0183909
GRL	Greenland	0	0	0	0	0	0	0	0	0	0	0	0	0	0	0	0	0	0	0	0	0	0	0	0	0	0	0	0	0	0	0	0	0	0	0	0	0	0	0	0	0	0	0	0	0	0	0	0
GTM	Guatemala	0.0148337	0.0141697	0.0602131	0.00495798	0.0229381	0.00439169	0.318261	0.00932786	0.0276909	0.352291	1.02615	0.0161705	0.0143152	0.0322225	0.0269641	0.0188898	0.00103998	0.776815	0.179352	0.00709209	0.00952501	0.0115815	0.025807	0.0173771	0.0108185	0.532043	0.00750576	0.00912331	0.0711928	0.0192641	0.00769452	0.0102985	0.0120288	5.6704	0.00639696	0.00473348	0.00424567	0.00555501	0.271435	2.06974	1.93884	0.00832679	2.97513	0.18123	0.205871	0.0256531	0.400976	0.00771399
GIN	Guinea	0.192058	0.289146	0.807051	0.130216	0.300257	0.0645987	1.01138	0.156551	0.143784	1.88716	3.18803	1.91639	0.0814381	0.149715	0.268831	0.0786449	0.0279407	7.81441	0.0596372	0.150812	0.145238	0.312852	0.159479	0.168925	0.141748	2.61022	0.0691533	0.0978022	0.35406	0.446409	0.194211	0.148708	1.36365	2.96829	0.138909	0.0796613	0.104897	0.130398	0.656462	11.3068	0.770852	0.159138	0.157102	0.441775	0.324813	0.638966	3.25999	1.68041
GUY	Guyana	0.00112819	0.00137137	0.00551862	0.000606417	0.00282444	0.00532541	0.0174917	0.000909693	0.00471372	0.140173	0.0198204	0.00131401	0.000759231	0.00144012	0.00237606	0.0176046	0.000123007	0.0334123	0.000739898	0.000854819	0.00419847	0.0015165	0.00172846	0.00108831	0.00104949	0.0338026	0.000982707	0.000690326	0.00235602	0.00256273	0.00111406	0.000979864	0.00124975	0.0918612	0.000857021	0.000566473	0.000630977	0.000709218	0.0151261	0.180843	0.0470444	0.00113882	0.00197329	0.00265217	0.00463634	0.00177463	0.011864	0.000795721
HTI	Haiti	0.0332169	0.0500914	0.0384101	0.016692	0.0366238	0.0152041	0.111064	0.0253208	0.0243512	0.185943	0.126752	0.0299383	0.0245909	0.0201525	0.0371715	0.0646327	0.0046477	0.244171	0.0116403	0.0237645	0.0247715	0.0564932	0.0270276	0.0200496	0.0246024	0.177249	0.0130481	0.0164163	0.028056	0.0822076	0.0342863	0.0235143	0.0221298	1.0456	0.0239223	0.0146376	0.0185818	0.0216422	0.0639651	0.778745	0.0768495	0.0255042	0.0273985	0.0283963	0.0321739	0.0198489	0.0725713	0.0162246
HND	Honduras	0.0194144	0.0268542	0.0789898	0.0107454	0.0362095	0.00914409	0.143161	0.0165039	0.0178879	0.393908	1.05272	0.0241844	0.0196061	0.0207501	0.0324675	0.0215854	0.00219116	2.05848	0.0469285	0.0140582	0.0150094	0.0259757	0.0201933	0.0214122	0.0150907	0.488667	0.00668995	0.0100388	0.102589	0.0386313	0.0175555	0.0158152	0.0181452	3.07868	0.0133515	0.0325285	0.00934513	0.011485	0.121493	2.09944	0.293848	0.0159127	2.92313	0.0779571	0.0753237	0.0324547	1.32955	0.0124609
HKG	Hong Kong	0.0967027	0.0564555	0.151124	0.0358883	0.132038	0.0284367	0.466428	0.0844999	0.0862038	4.48919	0.461647	0.0642228	0.0384102	0.103583	0.481276	0.0391837	0.00749096	0.422972	0.0266593	0.048401	0.103536	0.0876457	0.0706882	0.0457773	0.0776835	1.71033	0.029838	0.0929919	0.0891273	0.124895	0.0625998	0.368212	0.0869692	2.64424	0.0462582	0.0322479	0.0390253	0.0444528	0.955036	39.2551	0.609171	0.0908304	0.181728	0.0899323	0.0894521	0.132072	0.277579	0.0376792
HUN	Hungary	0.0511356	0.178271	0.464589	0.026476	0.0925359	0.0166177	0.787767	0.0631975	0.0280183	1.67208	14.4504	0.13947	0.0244923	0.068232	0.128767	0.0235756	0.0044133	3.27603	0.0158112	0.0340516	0.0305586	0.0442123	0.0521718	0.991556	0.0493541	2.76199	0.0185418	0.0298561	1.34421	0.0774097	0.0616451	0.0401295	0.0603129	2.44535	0.0296774	0.0202543	0.0236573	0.0258096	0.405668	9.61195	0.470977	0.0429474	0.0633778	2.81268	0.101488	0.184908	5.65482	0.0409738
ISL	Iceland	0.016656	0.0221064	0.071728	0.00943819	0.0296116	0.00652938	0.110428	0.0131958	0.012801	0.3312	0.366025	0.0192305	0.00764199	0.017161	0.0242978	0.00955292	0.001888	0.755899	0.00550902	0.0121405	0.0120006	0.0258554	0.0138923	0.0161029	0.0131419	0.402457	0.00583115	0.0086306	0.0462851	0.038916	0.0155197	0.0143007	0.0221255	1.78613	0.0115613	0.0068561	0.00902806	0.0107375	0.123968	4.80786	0.105099	0.0133328	0.0151312	0.119685	0.0250203	0.0309967	0.178242	0.0103936
IND	India	2.40993	0.408571	5.12083	0.0985938	2.27301	0.0545446	11.847	0.332549	0.111927	43.4571	23.1236	0.86953	0.131185	8.36696	46.3677	0.222321	0.0104745	29.0596	0.05018	0.47459	0.165016	0.352736	0.421409	0.469589	0.9922	40.7523	0.0622661	0.849595	2.67518	0.697431	0.200231	0.863565	0.68938	79.6876	0.0799602	0.0831953	0.116049	0.262507	12.462	227.04	9.06957	1.64765	0.975597	3.3266	1.26361	2.6978	11.7426	1.40733
IDN	Indonesia	0.736917	0.151805	2.36143	0.0679789	0.926334	0.0287604	5.65707	0.0849205	0.0831095	91.1499	6.95878	0.231712	0.16346	0.6899	5.19983	0.104449	0.00461981	10.2494	0.0299453	0.132331	0.0935018	0.128097	0.31708	0.168808	0.183922	20.8881	0.0367483	1.10773	1.05754	0.222872	0.0532872	1.70343	0.312885	26.7325	0.0557161	0.0428953	0.0354551	0.0496046	6.64544	446.914	4.31375	0.300032	0.554618	1.01643	0.818598	0.687504	4.43149	0.265011
IRN	Iran	2.61373	0.270873	0.615681	0.047175	0.285451	0.0205689	1.00403	1.96079	0.0391964	4.57667	2.62592	2.94941	0.0298091	0.509189	0.676542	0.0342462	0.0058442	2.66154	0.018783	0.0508414	0.0437665	0.0746654	0.0814227	0.109321	0.293678	3.07631	0.0214104	0.077298	0.553008	0.181009	0.0537312	0.107864	0.125298	4.69532	0.0473298	0.0276331	0.0326727	0.0374114	0.598725	96.0026	0.646057	0.0868024	0.106	0.386411	0.22599	0.36516	1.65622	0.0650891
IRQ	Iraq	0.0272905	0.104993	0.958135	0.0557646	0.21788	0.00792152	1.65184	0.0275707	0.0254974	3.52884	8.22942	0.0567991	0.0527842	0.082692	0.192004	0.0255052	0.000773879	3.98779	0.00860433	0.0290093	0.0170947	0.0128575	0.114576	0.0854431	0.0382178	20.1711	0.00482514	0.0328452	0.316556	0.0547398	0.00870765	0.0654657	0.0897681	9.34248	0.0218803	0.015267	0.00715925	0.0109759	1.14098	47.2227	1.34961	0.0365817	0.186825	0.478439	0.421415	0.201305	1.38036	0.0651542
IRL	Ireland	0.0836168	0.0813403	0.514839	0.0366359	0.172089	0.0249563	0.956635	0.0550277	0.0412629	7.39748	2.71285	0.113734	0.0320456	0.255366	0.169675	0.0878318	0.00534067	5.68325	0.0196802	0.0477204	0.0846373	0.0805729	0.0662591	0.082127	0.0827357	3.30434	0.0234787	0.058917	0.350882	0.120996	0.0455861	0.0708783	0.0938375	4.54892	0.0376024	0.0348408	0.0298469	0.0357228	0.607213	15.5495	1.20287	0.0722378	0.100086	0.382824	0.121235	0.538581	1.55982	0.0711031
ISR	Israel	0.0496609	0.0753072	0.285726	0.0259323	0.148465	0.0174764	2.48526	0.163889	0.0331545	3.92518	2.44828	0.119964	0.0323574	0.0638753	0.156539	0.0298775	0.00463426	5.13067	0.0168953	0.0336889	0.0471434	0.0532104	0.0855708	0.0890994	0.206537	5.60855	0.0158265	0.0420903	0.423134	0.0897767	0.0391418	0.0661552	0.0731705	8.18066	0.032912	0.0197351	0.028346	0.0270727	1.0637	23.4183	1.29569	0.0458496	0.180093	0.39962	0.216275	1.13286	1.90297	0.0525422
ITA	Italy	0.0426778	1.3036	3.13724	0.0457892	0.321684	0.0114008	3.10304	0.14724	0.032933	6.41565	15.365	0.167811	0.0207086	0.257545	0.294795	0.0291619	0.00178401	6.54017	0.00817809	0.0560894	0.0577132	0.0261363	0.104948	1.24774	0.0996296	9.49472	0.0126298	0.045562	1.66073	0.124916	0.0199863	0.0536599	0.206127	7.74461	0.0369269	0.0234278	0.0121224	0.0225107	1.50147	29.6039	1.69069	0.107914	0.240924	4.47052	0.676264	0.933383	4.94217	0.154358
JAM	Jamaica	0.010461	0.0138499	0.0227324	0.00516495	0.0145707	0.0325994	0.0558604	0.00842548	0.0127114	0.272866	0.118096	0.0124371	0.0187387	0.00863513	0.0134764	0.167469	0.00131749	0.112413	0.0381787	0.00740101	0.0548151	0.0145222	0.0116519	0.00818408	0.00835235	0.165129	0.0138489	0.00555858	0.0159746	0.0208987	0.0102499	0.00805481	0.0175889	2.07507	0.00725669	0.198619	0.0056237	0.00646634	0.0357375	0.89914	0.0732705	0.0083544	0.0262109	0.0189798	0.0876153	0.0238137	0.0861956	0.00562224
JPN	Japan	0.161812	0.0573719	0.705324	0.025611	0.163926	0.0202898	2.20581	0.0352056	0.0272748	12.4974	2.56376	0.0995823	0.0444452	0.226227	0.97345	0.0659021	0.00288603	2.65344	0.0188139	0.0480331	0.074951	0.0858955	0.128253	0.0575539	0.0766713	8.08225	0.0155146	0.158097	0.283615	0.0958175	0.0277717	0.334988	0.132419	11.5569	0.0331856	0.0198123	0.0245166	0.0273546	1.11698	163.434	1.43448	0.0498509	0.306853	0.39915	0.247876	0.291522	1.35984	0.0578948
JOR	Jordan	0.0106754	0.0117129	0.200677	0.00425053	0.0174968	0.00295538	0.0528429	0.0171559	0.00554169	0.244933	0.0744026	0.0182356	0.00380866	0.444168	0.158162	0.0038298	0.00105453	0.0969163	0.00271542	0.00667481	0.00594885	0.0113397	0.00745761	0.0104182	0.00788503	0.191302	0.00317682	0.00607274	0.0579304	0.0166516	0.00805799	0.00842701	0.00831091	0.231924	0.00576326	0.00358249	0.00490551	0.00570523	0.0311841	1.32653	0.0422431	0.009016	0.00707819	0.0141187	0.00854581	0.0404451	0.0422482	0.0077075
KAZ	Kazakhstan	2.98756	0.63576	2.60611	0.117735	0.494059	0.0590349	3.79384	0.361042	0.117467	7.62626	108.509	1.86589	0.101848	0.323716	0.706659	0.0941645	0.0170205	12.4177	0.0556216	0.164467	2.15794	0.214759	0.271885	0.675933	0.217422	12.9019	0.284992	0.135556	2.9989	0.414979	0.156021	0.242743	0.366942	11.2004	0.124268	0.0741997	0.090301	0.110135	2.47467	221.009	2.76688	0.206931	0.353996	2.84829	0.804911	0.839023	65.7988	0.229837
KEN	Kenya	0.787691	0.0738024	0.179789	0.033436	0.105506	0.0256327	0.387011	0.0860705	0.0436185	1.60639	0.869419	0.103407	0.0312846	0.129199	0.423818	0.0302027	0.00674953	1.42427	0.023005	0.0525914	0.0490739	0.0908226	0.0575246	0.0535541	0.0793324	0.86185	0.0265648	0.0403577	0.1383	0.14175	0.866156	0.058898	0.0606823	1.19053	0.0455291	0.0298055	0.0364174	0.045022	0.218856	7.80551	0.288756	0.202311	0.0558765	0.117855	0.0740617	0.0887848	0.386098	0.0441398
KWT	Kuwait	0.107037	0.0813742	0.381996	0.0381974	0.158649	0.0271904	0.853755	0.061595	0.0550354	3.60049	1.65769	0.128915	0.0492374	0.1138	0.339886	0.0429194	0.00717354	3.5993	0.0253217	0.055342	0.0547581	0.104701	0.095509	0.0707895	0.0772733	3.98328	0.0264073	0.0783532	0.197949	0.155696	0.0702663	0.1405	0.0801719	3.40613	0.0523376	0.0335352	0.0393915	0.044943	0.581318	45.2473	0.695797	0.0707138	0.129965	0.222731	0.125331	0.161618	0.852215	0.0571451
KGZ	Kyrgyzstan	2.95958	0.285138	0.282144	0.126883	0.257125	0.0940948	0.757045	0.265702	0.141244	1.36956	0.601323	0.703586	0.114846	0.14671	0.265806	0.108581	0.0305292	0.418769	0.0880788	0.165805	0.192881	0.288673	0.221136	0.153407	0.197045	1.03099	0.101214	0.124102	0.224283	0.404742	0.266203	0.175215	0.165357	0.707122	0.171088	0.111227	0.147255	0.144365	0.461856	22.7227	0.576443	0.184062	0.14488	0.193143	0.254692	0.15227	0.719152	0.118754
LAO	Laos	0.0895623	0.0960413	0.132682	0.0278272	0.0749196	0.0205982	0.301608	0.0440855	0.0428558	1.74146	0.645092	0.0564052	0.0249048	0.0550982	0.243976	0.0254486	0.00741214	0.704402	0.019027	0.0430548	0.0424176	0.112536	0.0524173	0.037747	0.0434876	0.566471	0.022704	0.0448895	0.103093	0.133363	0.0586952	0.207966	0.0442234	1.41653	0.0410581	0.0240505	0.0319376	0.0357016	0.209139	116.782	0.203658	0.0477191	0.0481403	0.0810804	0.0635769	0.0685157	0.316495	0.0334399
LVA	Latvia	0.303172	0.260719	0.302526	0.112754	0.269032	0.0830021	1.30508	0.224521	0.138824	1.43502	1.4189	0.269178	0.121865	0.17326	0.229845	0.0935487	0.0280548	1.23518	0.0859966	0.157086	0.161777	0.326269	0.187814	0.154339	0.16067	4.32113	0.10658	0.110909	0.317188	0.479686	0.235096	0.178592	0.155424	1.27662	0.159675	0.0938656	0.124606	0.143033	0.586845	6.46696	0.51073	0.175219	0.14478	0.24782	0.16985	0.169046	0.941909	0.129265
LBN	Lebanon	0.00783636	0.0122619	0.15273	0.00373363	0.190554	0.0031499	0.0488719	0.0269721	0.0094357	0.247422	0.051175	0.0121804	0.00323486	0.246134	0.0120277	0.00660161	0.000900927	0.134184	0.00239713	0.0180186	0.00923552	0.0123862	0.00627828	0.00556431	0.00526426	0.146636	0.00286949	0.00385842	0.0180097	0.122111	0.00764564	0.00577892	0.0227038	0.285521	0.00526798	0.00314622	0.0209189	0.00531794	0.0205728	0.376212	0.0283078	0.0705172	0.00508027	0.0101868	0.00681287	0.203916	0.0312223	0.0914096
LSO	Lesotho	0.0534249	0.0835147	0.0601601	0.0286235	0.0588047	0.0208149	0.175796	0.0413933	0.0371585	0.653078	0.120955	0.0503119	0.025135	0.0327377	0.0663547	0.0240879	0.00816598	0.244571	0.0192773	0.0386538	0.0410043	0.0788622	0.0467547	0.0352423	0.11844	0.231999	0.0225691	0.0272751	0.0435402	0.109321	0.0573579	0.0388742	0.0379533	0.324481	0.0395676	0.0248063	0.0316887	0.0357969	0.120836	1.04679	0.224254	0.0408153	0.0333475	0.0416003	0.0369678	0.0328096	0.0947922	0.0266263
LBR	Liberia	0.0984351	0.144913	0.170749	0.0466311	0.114389	0.0797979	0.327388	0.0768108	0.0637875	0.547636	0.586305	0.0878202	0.0431426	0.0607427	0.118088	0.0386864	0.0127625	1.19382	0.0297634	0.0739885	0.0694309	0.157176	0.0769135	0.0694814	0.0680927	0.647961	0.0349265	0.0476935	0.116905	0.215881	0.0973364	0.0686787	0.0720676	1.92425	0.0669625	0.0405379	0.0526863	0.0600668	0.376317	4.86991	0.229684	0.0745281	0.063696	0.367013	0.0698633	0.0683461	0.351686	0.0526538
LBY	Libya	0.0224781	0.15197	0.78015	0.0444413	0.148285	0.00347438	1.06413	0.0313973	0.0117643	1.386	8.58996	0.0682356	0.00820085	0.0630416	0.108916	0.00964529	0.000765187	2.99496	0.00326696	0.0277014	0.0108081	0.0118872	0.0547278	0.113326	0.0333322	4.56349	0.00389836	0.0184848	0.400287	0.0429958	0.00758135	0.0248459	0.06705	1.91992	0.0167748	0.00933662	0.00527258	0.00841889	0.727545	14.4592	0.64812	0.0275574	0.0923837	0.597338	0.342494	0.225898	2.57884	0.0492687
LIE	Liechtenstein	0	0	0	0	0	0	0	0	0	0	0	0	0	0	0	0	0	0	0	0	0	0	0	0	0	0	0	0	0	0	0	0	0	0	0	0	0	0	0	0	0	0	0	0	0	0	0	0
LTU	Lithuania	0.185536	0.14485	0.321928	0.0897343	0.215381	0.0761807	0.678797	0.145151	0.10953	1.14891	1.91191	0.221569	0.182666	0.105703	0.199098	0.0715975	0.0190136	1.92561	0.0737793	0.117374	0.119933	0.221939	0.142891	0.123737	0.116053	1.24451	0.0788868	0.0947483	0.424365	0.32592	0.192088	0.138661	0.120983	1.5075	0.126795	0.0856655	0.107699	0.116144	0.370037	6.41707	0.459886	0.146678	0.10025	0.302763	0.164006	0.138701	1.75878	0.0778136
LUX	Luxembourg	0.0535388	0.052841	0.234141	0.0310438	0.0799249	0.0215301	0.364124	0.0410911	0.0315336	0.844144	1.11496	0.0479244	0.0277931	0.0472991	0.0722227	0.0269712	0.00516988	5.47681	0.0215672	0.0389606	0.0325359	0.0454862	0.0494366	0.06015	0.0451147	0.972851	0.0245087	0.0328447	0.140225	0.0828549	0.0471889	0.0379055	0.0559402	0.754284	0.0345551	0.0248387	0.0351171	0.0338647	0.221978	4.35801	0.299962	0.0469617	0.0456693	0.160247	0.0624368	0.0673255	0.542102	0.0511082
MAC	Macao SAR	0.0233151	0.0292647	0.0486671	0.0130443	0.0313989	0.00918056	0.155257	0.0189426	0.016015	0.86258	0.291028	0.0220979	0.0121023	0.0184374	0.0529801	0.0113788	0.003215	0.261435	0.00837695	0.0174334	0.0200989	0.0333053	0.023909	0.0174333	0.0196787	0.285613	0.00955878	0.0158274	0.0281986	0.0472418	0.0265508	0.0222987	0.018911	0.68985	0.0177121	0.0108887	0.014355	0.01525	0.12433	5.69701	0.270641	0.0211297	0.0203244	0.0364724	0.0219004	0.0231818	0.107917	0.0129754
MDG	Madagascar	0.0685869	0.124266	3.26117	0.0398887	0.179466	0.0249025	1.56119	0.0597915	0.0495552	1.97211	8.04768	0.151518	0.0616262	0.0916694	0.198039	0.0664258	0.00619111	6.28297	0.0229278	0.0549733	0.172965	0.0868184	0.0731905	0.108965	0.110996	2.82005	0.0210342	0.0818582	0.506444	0.151067	0.0596079	0.0940956	0.116741	20.1713	0.0448774	0.026418	0.0363912	0.0388008	0.596111	44.317	0.664288	0.07831	0.185531	0.820873	0.150398	0.225745	3.47841	0.0714461
MWI	Malawi	0.0425879	0.0646337	0.0813245	0.0208097	0.113087	0.0149898	0.190813	0.0329466	0.0308483	0.838826	0.470998	0.041451	0.0194215	0.0328128	0.0654983	0.0195768	0.00482897	0.938889	0.0137828	0.0312932	0.0884405	0.0666199	0.0347382	0.0355765	0.283007	0.381543	0.0407224	0.0264155	0.0695769	0.0976626	0.0539998	0.0330445	0.0710844	1.32199	0.029467	0.0178832	0.0228271	0.0255859	0.106971	2.26413	0.148071	0.150272	0.0349643	0.312488	0.0381584	0.0426497	0.570194	0.0297443
MYS	Malaysia	0.195218	0.06861	0.616783	0.0332499	0.184218	0.0224246	2.56521	0.0552204	0.0411751	47.2158	2.21134	0.11649	0.0409082	0.345944	1.94583	0.0564132	0.00513126	2.48854	0.0220544	0.0523254	0.0479608	0.101649	0.10272	0.0634535	0.0956969	9.28693	0.0247677	1.87548	0.289961	0.111527	0.0426036	0.979646	0.111722	10.9728	0.0363801	0.0272234	0.0300328	0.0356354	1.05028	178.368	1.06393	0.131689	0.186525	0.291066	0.195432	0.266777	1.36051	0.0802713
MDV	Maldives	0.0539658	0.0836361	0.0502979	0.026712	0.0587157	0.0200344	0.143495	0.0405278	0.0367668	0.302929	0.097842	0.0476385	0.0231362	0.0306935	0.0631122	0.0227204	0.00735581	0.0964139	0.0179804	0.0397509	0.0392769	0.0897708	0.0431327	0.0338577	0.0367574	0.172909	0.0210342	0.0280234	0.0411369	0.12323	0.0580276	0.0389884	0.0362007	0.245104	0.0388949	0.0238591	0.0316454	0.0357824	0.088476	0.982773	0.106435	0.0417689	0.0302134	0.0375182	0.0339319	0.0313415	0.0812994	0.0254673
MLI	Mali	0.121691	0.144116	0.377694	0.0590358	0.400191	0.0362397	0.397994	0.0841864	0.0807397	1.03344	0.744665	0.099965	0.0448213	0.102785	0.28748	0.0438299	0.0157405	2.36215	0.033195	0.134651	0.0790577	0.18532	0.0801716	0.0752865	0.0734	2.84096	0.0386157	0.0739263	0.134099	4.90358	0.106956	0.129432	0.0867922	1.33408	0.0797787	0.0447693	0.0586542	0.0749442	0.277097	7.74919	0.387533	0.115187	0.0762925	0.143789	0.125852	0.0940408	2.15064	1.88893
MLT	Malta	0.172875	0.199686	0.33346	0.0811252	0.172395	0.0593889	0.612664	0.11612	0.0902966	2.10452	0.950534	0.152824	0.072617	0.174499	0.210195	0.0706017	0.0155576	1.01038	0.0546358	0.162096	0.111824	0.210804	0.132812	0.111398	0.12394	1.40854	0.0636316	0.0983527	0.171165	0.283375	0.161283	0.119584	0.114191	1.64975	0.113261	0.0678478	0.0887989	0.0890743	0.366188	6.66826	0.512791	0.116969	0.131059	1.15192	0.128796	0.234932	0.543402	0.0761263
MRT	Mauritania	0.090859	0.157311	0.625089	0.0534212	0.126943	0.0328203	0.411976	0.074319	0.0596688	0.657035	0.543235	0.0928186	0.0396425	0.0638886	0.113195	0.0374258	0.0109799	0.86048	0.0294681	0.520014	0.0686868	0.142874	0.0788829	0.0718995	0.0686128	1.22729	0.0349194	0.0457987	0.351179	0.204487	0.093332	0.0685122	1.68881	0.744511	0.0654887	0.0385162	0.0524064	0.0570643	0.236895	27.1881	0.26319	0.0993572	0.0629184	0.513155	0.197533	0.0971078	0.385612	0.0604656
MUS	Mauritius	0.0545118	0.0850859	0.114326	0.0283298	0.0760215	0.0195712	0.220633	0.0442902	0.0368653	0.803801	0.619136	0.0538681	0.0270989	0.0424498	0.0705968	0.0235807	0.00705575	1.22327	0.0186121	0.0417173	0.0415857	0.0775666	0.0458597	0.0375768	0.116369	0.386876	0.0203044	0.0294988	0.0664846	0.123087	0.0652811	0.0414184	0.0474097	0.703331	0.0388817	0.0235032	0.030206	0.0357384	0.146467	3.551	0.133686	0.0459537	0.0601655	0.0990001	0.0434324	0.0563529	0.184238	0.0425322
MEX	Mexico	0.0940773	0.0810987	1.63188	0.0803721	0.295712	0.0417968	6.04896	0.0484907	0.456728	12.5723	2.07272	0.0919183	0.21852	0.107583	0.261799	0.150175	0.00527746	3.17523	0.3356	0.0411684	0.0638398	0.0644115	1.02687	0.0681233	0.0629468	22.184	0.0273293	0.0547583	0.311704	0.121528	0.0384208	0.0702745	0.0801053	56.5421	0.0482282	0.248179	0.0229144	0.0327409	6.09994	33.7447	12.1054	0.0530593	5.14934	0.303039	5.42781	0.197654	1.25734	0.0794804
MCO	Monaco	0	0	0	0	0	0	0	0	0	0	0	0	0	0	0	0	0	0	0	0	0	0	0	0	0	0	0	0	0	0	0	0	0	0	0	0	0	0	0	0	0	0	0	0	0	0	0	0
MNG	Mongolia	0.0715585	0.112727	0.130679	0.0355516	0.0843314	0.0258202	0.28052	0.0494229	0.0479263	0.69526	0.345302	0.0690637	0.0327292	0.0473244	0.147097	0.0312123	0.00943288	0.30772	0.0235187	0.0509323	0.0531889	0.10782	0.0633017	0.0443679	0.0501437	0.584209	0.0273845	0.0384633	0.0838197	0.146355	0.0722202	0.06698	0.0521515	1.2101	0.0505577	0.030364	0.0390539	0.0440021	0.220381	164.43	0.236469	0.0549299	0.0535873	0.0799708	0.073559	0.0557849	0.270403	0.0384303
MNE	Montenegro	0	0	0	0	0	0	0	0	0	0	0	0	0	0	0	0	0	0	0	0	0	0	0	0	0	0	0	0	0	0	0	0	0	0	0	0	0	0	0	0	0	0	0	0	0	0	0	0
MAR	Morocco	0.0167591	0.0449797	0.466214	0.0255207	0.0900475	0.00392641	0.530539	0.0180063	0.0122112	2.57831	2.20051	0.0332306	0.009606	0.0396367	0.0735566	0.00932297	0.00108268	4.82111	0.00381091	0.0418151	0.00984885	0.012612	0.0276723	0.0675611	0.0169777	3.48307	0.00369432	0.0152851	0.476929	0.0376223	0.0092644	0.0206079	0.159802	4.68916	0.012729	0.00570618	0.00917952	0.00858439	0.347138	7.2103	0.431089	0.0224388	0.0543534	0.721967	0.168833	0.110236	1.03643	0.0338038
MOZ	Mozambique	0.0646454	0.103814	0.097865	0.0353042	0.251811	0.0217629	0.228198	0.0500649	0.0439582	0.470196	0.595716	0.0617193	0.0263299	0.041151	0.0773933	0.0245855	0.0089169	0.53146	0.0194641	0.0455705	0.0478401	0.100188	0.0479028	0.0613437	0.431359	0.575766	0.0236346	0.0328996	0.100502	0.131747	0.0647982	0.0466935	0.0482414	0.454732	0.0466465	0.0264169	0.0346215	0.0427676	0.158661	6.55748	0.153668	0.0576325	0.0389573	0.404108	0.0659248	0.0491043	0.27	0.033692
MMR	Myanmar	0.163155	0.0991177	0.619937	0.0294907	0.203355	0.0200898	1.59322	0.0510833	0.0475206	10.8051	2.87186	0.106114	0.0337877	0.251453	1.5528	0.0433509	0.00462066	3.29196	0.0214107	0.0641082	0.0439263	0.0922171	0.102907	0.0718721	0.0751337	4.03425	0.0241871	0.486293	0.31155	0.106303	0.0505277	1.06996	0.0961305	9.14588	0.0374659	0.0254716	0.0278444	0.0294246	0.992936	849.563	1.00035	0.086363	0.171906	0.357025	0.256899	0.296795	2.52659	0.0884358
NAM	Namibia	0.0370682	0.0514949	0.101614	0.0203986	37.0976	0.012916	0.183513	0.0305386	0.0255001	0.792369	0.650162	0.0531684	0.017555	0.0294627	0.0479111	0.0160783	0.00482533	1.17236	0.0283259	0.0271044	0.0267883	0.0536294	0.0336043	0.0318985	1.24166	0.525917	0.0135951	0.0191637	0.0773582	0.0785735	0.0379248	0.215937	0.214329	0.742114	0.0455712	0.016479	0.0362909	0.0242381	0.237117	4.34092	0.137351	0.447843	0.0347718	0.0792895	0.0452495	0.0397301	0.325333	0.0304651
NPL	Nepal	0.0476397	0.0382864	0.0851126	0.0181845	0.0537083	0.00949284	0.219756	0.0233741	0.0176245	0.59113	0.433473	0.0327945	0.01283	0.0952964	0.718774	0.012314	0.0031101	0.476428	0.00877358	0.0208975	0.0253199	0.190962	0.0261109	0.021677	0.0277713	0.667663	0.0101444	0.0226661	0.0547031	0.0687233	0.028222	0.0286012	0.0248125	1.87289	0.0186665	0.0112176	0.0151154	0.0185016	0.145919	11.7936	0.143032	0.0376026	0.0257169	0.124791	0.03328	0.0465482	0.271092	0.0231727
NLD	Netherlands	0.095053	0.17166	1.23794	0.0483386	0.455789	0.0273881	1.67392	0.114302	0.1941	4.3929	9.50866	0.226502	0.0415766	0.338198	0.342328	0.0585673	0.00522655	28.203	0.0281348	0.0766064	0.0515459	0.0451467	0.123362	0.252279	0.106414	7.00729	0.0280597	0.0659353	0.950535	0.126107	0.0469961	0.0855229	0.200167	5.97181	0.0691335	0.0442565	0.0328753	0.0393482	1.11871	33.2638	1.71741	0.110797	0.248351	1.1126	0.302073	0.668606	4.6885	0.13668
ANT	Netherlands Antilles	0.0219038	0.0321221	0.0269117	0.0107218	0.0263257	0.189208	0.0901705	0.0206047	0.0171228	0.175389	0.0652909	0.0200488	0.236291	0.0136811	0.0253828	0.0186065	0.00268719	0.148414	0.0803475	0.0151742	0.0166022	0.0353242	0.0264767	0.0138142	0.120704	0.671455	0.00822175	0.0114459	0.0196162	0.0485382	0.0223733	0.0159572	0.0151364	0.261006	0.0151482	0.0090456	0.0117908	0.0133459	0.052716	0.633827	0.194499	0.0165904	0.0274877	0.0184444	0.140378	0.0141747	0.0463318	0.010549
NCL	New Caledonia	0.0210614	0.0322137	0.0517124	0.0110204	0.0259455	0.00752	0.106413	0.0164646	0.0141468	2.27426	0.08485	0.020203	0.0096233	0.015938	0.035323	0.0092712	0.00283805	0.139988	0.00689518	0.0157063	0.0158811	0.0352376	0.0174419	0.0135152	0.0159804	0.182696	0.00797664	0.0121737	0.025832	0.0540019	0.0220181	0.0201938	0.0175244	0.248578	0.014603	0.00891923	0.0117045	0.0131696	0.0593542	3.41681	0.0600249	0.0168794	0.0159783	0.022743	0.0220846	0.0164381	0.0581052	0.0125162
NZL	New Zealand	0.103275	0.121329	1.5538	0.0544606	0.199806	0.0329341	1.46934	0.0856134	0.0632267	137.803	4.53118	0.194295	0.0498603	0.534886	0.593377	0.372788	0.00958982	12.3517	0.029181	0.0636764	0.179371	0.128475	0.167506	0.0919526	0.12697	8.03889	0.0291012	0.211557	0.286913	0.194874	0.0749858	0.211646	0.0939722	34.7518	0.0583402	0.0469234	0.0421695	0.0531019	3.3734	137.495	0.976173	0.0780694	0.324993	0.395756	0.18711	0.414747	1.62507	0.0736498
NIC	Nicaragua	0.0341439	0.0540294	0.0722553	0.0228594	0.0492025	0.0117925	0.160554	0.0279528	0.0279572	0.374955	1.12634	0.0360987	0.0208267	0.0255169	0.0400247	0.0186077	0.00421856	0.776409	0.0204876	0.0248341	0.0257537	0.0493959	0.0388626	0.0268125	0.026817	0.392424	0.0116551	0.0171273	0.0924238	0.0756642	0.0326499	0.025309	0.0277047	2.95225	0.0232909	0.0797847	0.0171148	0.0254351	0.138459	1.60696	0.543001	0.0272303	17.1649	0.0575522	0.291661	0.0318589	0.311447	0.0187081
NER	Niger	0.048534	0.0654483	0.132867	0.0250849	0.0748155	0.0169724	0.195054	0.0373467	0.02917	0.394915	0.160325	0.0470141	0.0208946	0.0320944	0.0601222	0.0202631	0.00713287	0.210163	0.0159224	0.0458544	0.0340606	0.0644965	0.0414706	0.0295573	0.0372937	0.294404	0.0176968	0.0249046	0.0475642	1.80217	0.0477131	0.0371464	0.0406765	0.355132	0.0328656	0.0206449	0.0274471	0.814005	0.113291	2.00947	0.125213	0.0402521	0.0332007	0.0470459	0.0438188	0.0331758	0.111397	0.362444
NGA	Nigeria	0.0914395	0.162591	2.6291	0.159296	0.966856	0.0305506	6.96435	0.0780245	0.0732831	10.7527	20.3055	0.181479	0.190112	0.302107	0.687419	0.0934948	0.0035113	11.0914	0.0308825	0.137829	0.0638952	0.050867	0.530217	0.204688	0.232571	84.2346	0.0174792	0.102392	0.863292	0.183181	0.0338541	0.149133	2.3151	27.0719	0.103294	0.0487538	0.0283268	0.537144	19.383	131.098	4.81114	0.119046	0.606241	1.04371	1.17048	0.505251	6.02305	1.22677
NOR	Norway	0.0441447	0.0898143	0.941997	0.0287983	0.387394	0.0128633	1.50192	0.0469933	0.0349132	4.24711	5.54765	0.172631	0.0260108	0.138135	0.224022	0.0360755	0.0021494	9.65418	0.00994866	0.0488681	0.0457176	0.0275986	0.0772442	0.140196	0.0745283	6.06541	0.0148054	0.0471584	0.510906	0.0934163	0.0203759	0.0622112	0.144629	12.2708	0.0256051	0.0189705	0.0149324	0.0222683	1.14819	36.5704	1.25966	0.067863	0.14817	0.724116	0.202929	0.317782	3.72024	0.1001
PSE	Gaza Strip	0	0	0	0	0	0	0	0	0	0	0	0	0	0	0	0	0	0	0	0	0	0	0	0	0	0	0	0	0	0	0	0	0	0	0	0	0	0	0	0	0	0	0	0	0	0	0	0
OMN	Oman	0.076877	0.0330169	0.337453	0.00928434	0.107209	0.00738491	0.934928	0.0458395	0.0168491	5.05562	0.796559	0.0871163	0.0332817	0.399911	0.532871	0.0215565	0.00133263	0.950893	0.00820169	0.0202571	0.0174819	0.0236486	0.0774696	0.0212074	0.0303955	3.11819	0.00590658	0.0556903	0.13304	0.0351487	0.0127711	0.206878	0.0443583	5.23299	0.0108583	0.00868795	0.0079223	0.0121945	0.680249	289.002	0.81935	0.0367385	0.130715	0.118236	0.139328	0.109481	0.510616	0.0342178
PAK	Pakistan	0.142528	0.214668	3.40201	0.0509142	0.352952	0.0259343	3.72269	0.0879125	0.0770552	13.6932	10.3043	0.52384	0.0767337	0.286616	1.12417	0.0820004	0.00655687	12.2301	0.0249145	0.158852	0.070556	0.0870442	0.175504	0.187843	0.24108	7.26083	0.0215697	0.16703	0.916874	0.156755	0.0491665	0.314372	0.334332	56.9866	0.0466565	0.0315502	0.0400623	0.0412891	3.59304	299.71	3.52297	0.107914	0.535172	1.14111	0.524903	1.43173	4.57594	0.112824
PAN	Panama	0.0140365	0.023159	0.0488665	0.00703697	0.0260649	0.0389111	0.0968364	0.0876572	0.162375	0.193663	0.611505	0.0210164	0.0951255	0.0119196	0.022971	0.0715467	0.00159096	0.490938	0.122353	0.0185204	0.0102471	0.0205623	0.164761	0.0132382	0.00993498	0.663558	0.00491783	0.00698698	0.0884545	0.0322622	0.0126109	0.0228906	0.0135643	2.14907	0.00979554	0.00668174	0.00691354	0.00870242	0.202564	1.08556	1.43602	0.0112327	5.13178	0.0381656	1.51556	0.0251716	0.556948	0.0075146
PNG	Papua New Guinea	0.0184426	0.0233757	0.0653303	0.00815901	0.024614	0.00565424	0.115669	0.013352	0.0108346	21.9067	0.24547	0.018844	0.00743016	0.0175033	0.0487143	0.0076244	0.00193808	0.379109	0.00522424	0.0116891	0.0124952	0.0244831	0.0160318	0.014299	0.0146826	0.296973	0.00586416	0.0133678	0.0375756	0.0358663	0.0162309	0.0198494	0.0133441	0.375839	0.0113735	0.00669822	0.00889831	0.0101921	0.071015	11.6768	0.0721317	0.0136643	0.0163051	0.0361213	0.0195666	0.0199739	0.123785	0.0096188
PRY	Paraguay	0.0422209	0.0466212	0.0493441	0.0214344	0.0825491	0.015784	13.947	0.030488	0.0493065	0.223209	0.109401	0.0349388	0.0188542	0.025796	0.0534887	0.0179772	0.00540475	0.16609	0.0141764	0.0356047	0.0415336	0.0658112	0.526349	0.0260601	0.0285496	41.4603	0.0180131	0.0206823	0.036867	0.0972327	0.043687	0.0394871	0.027281	0.299459	0.0302013	0.384503	0.0244723	0.0289141	4.14769	1.31058	0.86025	0.0334478	0.0368117	0.0345046	0.0397972	0.0277843	0.0733427	0.0192392
PER	Peru	0.0220078	0.0190772	0.124604	0.00699342	0.0346411	0.00468537	1.23158	0.00920977	0.0364746	1.21657	0.892748	0.0148042	0.012321	0.0169062	0.0470335	0.0147698	0.00107435	0.862347	0.00458256	0.00766652	0.0206423	0.0124065	2.75337	0.017129	0.00967364	4.96479	0.00532576	0.00712593	0.0929078	0.0232963	0.00820479	0.0119637	0.0174387	3.54149	0.00741634	0.00451851	0.00460896	0.0059266	5.62392	10.4087	5.70714	0.010151	0.175339	0.0966925	0.0883116	0.0522958	0.467649	0.00918238
PHL	Philippines	0.164614	0.11047	0.540183	0.0581894	0.270769	0.0394615	1.61926	0.0872263	0.0896164	22.3618	2.84953	0.139459	0.0644134	0.264134	0.790437	0.067678	0.0103455	3.18029	0.035555	0.0822187	0.100085	0.262272	0.116458	0.10777	0.09919	6.86714	0.0475028	0.310006	0.300202	0.254316	0.104511	0.296221	0.109192	17.5105	0.0758135	0.0503932	0.0569642	0.0719666	1.00986	109.019	0.924986	0.109198	0.207519	0.364319	0.190535	0.236507	1.63028	0.075545
POL	Poland	0.297791	0.332945	1.59213	0.137493	0.428505	0.101004	3.12296	0.255143	0.151568	5.82199	29.6015	0.754374	0.152157	0.281176	0.468773	0.130801	0.0253386	9.25583	0.0972659	0.170592	0.159946	0.217482	0.295965	0.612684	0.23323	8.05391	0.117051	0.153014	2.98651	0.35865	0.237428	0.196984	0.282214	8.183	0.159969	0.11878	0.142348	0.141756	1.75591	38.1873	2.31298	0.217775	0.29684	2.60625	0.441569	0.553916	33.5947	0.182998
PRT	Portugal	0.250931	0.197501	0.801479	0.135323	10.4006	0.0876283	1.3606	0.142314	0.125952	3.00734	1.92417	0.185708	0.103226	0.142996	0.235568	0.104595	0.00719674	2.5348	0.0623493	0.161535	0.151463	0.253157	0.232812	0.145292	0.239548	4.16939	0.0807449	0.106962	0.344038	0.403704	0.251526	0.177725	0.179863	3.19499	1.49076	0.111487	0.147695	0.193963	0.805522	10.5902	0.777749	0.227813	0.152848	0.272426	0.353361	0.28044	0.931356	0.138866
QAT	Qatar	0.130261	0.0402073	0.476468	0.0151891	0.126051	0.0103735	1.48541	0.02667	0.0207643	9.08031	1.16068	0.0744639	0.0340468	0.221556	0.87279	0.0323111	0.00160218	1.35743	0.0113899	0.0256917	0.0290904	0.0404549	0.0934025	0.0309612	0.0481862	4.67776	0.00881803	0.0926121	0.164194	0.0472756	0.0153682	0.254825	0.0626431	6.73224	0.0157799	0.0133733	0.0120752	0.0127569	1.00975	189.499	1.09413	0.0346299	0.215503	0.179593	0.179807	0.148291	0.693157	0.0439891
KOR	South Korea	0.357104	0.0483657	0.635205	0.0178527	0.155351	0.012948	1.38796	0.0279153	0.0292749	28.2607	1.13602	0.0889787	0.0226144	0.187502	1.28624	0.0291937	0.00276162	1.21757	0.0134753	0.0289535	0.0266247	0.0476509	0.0960733	0.0350369	0.0513621	4.8885	0.0106755	0.0705398	0.195125	0.0601638	0.023995	0.289078	0.0643866	7.09539	0.0202297	0.0337389	0.0164389	0.0209119	1.04889	272.015	0.968628	0.0480988	0.261223	0.215793	0.226724	0.147731	0.704426	0.0545389
MDA	Moldova	0.671073	0.476272	0.57361	0.363999	0.638694	0.338743	2.01009	0.481989	0.36928	4.9226	1.22132	0.472948	0.375668	0.381341	0.646239	0.343351	0.0837836	0.913337	0.29201	0.428822	0.436679	0.562382	0.589726	0.43326	0.584887	2.20931	0.347145	0.382665	0.816567	0.783323	0.652294	0.427666	0.438604	1.45397	0.421473	0.369631	0.403912	0.420094	1.23915	9.51292	1.45792	0.459268	0.408251	0.510562	0.466988	0.417786	0.893181	0.324038
ROU	Romania	0.0820151	0.328526	1.09855	0.043904	0.140898	0.0270775	0.961079	0.0924427	0.0455032	2.06925	7.11677	0.224743	0.0497316	0.120815	0.200501	0.036335	0.00752276	3.27926	0.0331745	0.0687857	0.0493617	0.0807157	0.0810923	0.342748	0.0703735	2.35089	0.0301681	0.0450449	4.15754	0.137619	0.0706416	0.158722	0.115472	2.89432	0.0556486	0.0367135	0.0404081	0.044774	0.543122	13.5817	1.00229	0.0921675	0.0936268	0.949691	0.212871	0.306394	2.61402	0.0678204
RUS	Russia	1.6614	8.23346	24.3179	0.703657	4.08384	0.17952	30.8461	3.58216	0.448804	65.0616	251.023	8.90069	0.680943	2.32588	4.97605	0.429533	0.0483283	128.36	0.200725	0.866568	0.626348	0.442133	1.5329	7.33339	1.14124	114.044	0.544565	0.734785	33.3863	1.69067	0.277627	1.45159	2.80618	116.433	0.405716	0.345842	0.246353	0.374347	18.0436	851.663	21.2571	1.15681	2.63374	28.869	6.14798	11.082	815.736	1.7648
RWA	Rwanda	0.031066	0.0480839	0.0414211	0.0158995	0.0354457	0.0118345	0.126192	0.0236696	0.0221948	0.374646	0.0979815	0.0282504	0.0146629	0.0203206	0.0459667	0.0140492	0.0045411	0.150729	0.0112438	0.0228106	0.0234699	0.0505009	0.0272473	0.0193727	0.0246447	0.210375	0.0127906	0.0170777	0.0285069	0.0680062	0.032418	0.0286149	0.0219788	0.226606	0.0227621	0.0138762	0.01854	0.0197232	0.0792222	4.82475	0.128268	0.0247092	0.0220231	0.0263536	0.0237979	0.0210227	0.0769104	0.0151651
WSM	Samoa	0.0897974	0.130376	0.0803276	0.0546943	0.0905964	0.0331928	0.272412	0.0675934	0.0585142	8.96262	0.129893	0.0770866	0.0416605	0.0526297	0.10689	0.0395111	0.0112899	0.130522	0.0313513	0.0608356	0.0631083	0.13372	0.0751642	0.0549699	0.0671566	0.286139	0.0364522	0.0452198	0.0660847	0.188086	0.090981	0.0632241	0.0565122	0.229726	0.0605596	0.0395995	0.0509049	0.0550934	0.149419	1.62389	0.163828	0.0651779	0.0518517	0.0606807	0.0592876	0.0499907	0.11836	0.040762
SMR	San Marino	0	0	0	0	0	0	0	0	0	0	0	0	0	0	0	0	0	0	0	0	0	0	0	0	0	0	0	0	0	0	0	0	0	0	0	0	0	0	0	0	0	0	0	0	0	0	0	0
STP	Sao Tome and Principe	0.136456	0.15921	0.108396	0.0705193	0.270492	0.0540332	0.4192	0.0964616	0.0883831	0.862005	0.224576	0.11303	0.067342	0.0803095	0.142821	0.0630503	0.0137518	0.186506	0.0513509	0.0856823	0.0939703	0.173197	0.111924	0.0826157	0.108963	0.433637	0.0594382	0.0677955	0.0965027	0.233145	0.120049	0.0895239	0.0826774	0.311087	0.0863039	0.0625064	0.0760213	0.0773543	0.22918	2.2085	0.26337	0.0873821	0.07897	0.0953853	0.0923819	0.0774684	0.18301	0.0606353
SAU	Saudi Arabia	0.13436	0.496772	2.2856	0.0902509	0.631479	0.021376	4.75728	0.102841	0.0818482	19.5979	13.1167	0.260475	0.137362	0.303622	0.993522	0.0799856	0.00150647	13.8854	0.0241014	0.0868663	0.0538955	0.0391571	0.31722	0.230624	0.174537	54.4638	0.0134274	0.151126	1.16438	0.141637	0.0231376	0.294831	0.268243	21.896	0.0576399	0.0366838	0.0214025	0.0281292	3.29295	210.935	4.83045	0.113987	0.533367	1.05889	0.763179	0.797414	4.72904	0.182356
SEN	Senegal	0.0424695	0.0702576	0.292039	0.0235215	0.118359	0.0135339	0.255023	0.0366315	0.0320696	0.636984	0.865291	0.0506665	0.0176708	0.0456276	0.0715713	0.0203695	0.00413365	5.6789	0.0125096	1.16475	0.0309735	0.0553918	0.0386639	0.0430442	0.0329354	0.932827	0.0143745	0.0228757	0.126573	1.04326	0.0371082	0.0419023	1.49771	0.82925	0.255953	0.017152	0.0385226	0.0780341	0.175045	7.55367	0.211628	0.507118	0.041233	0.157439	0.0732287	0.0979849	0.465372	2.34996
SRB	Serbia	0	0	0	0	0	0	0	0	0	0	0	0	0	0	0	0	0	0	0	0	0	0	0	0	0	0	0	0	0	0	0	0	0	0	0	0	0	0	0	0	0	0	0	0	0	0	0	0
SYC	Seychelles	0.0782432	0.112355	0.0818452	0.0393633	0.0825182	0.0281444	0.23262	0.0614097	0.0488671	0.426654	0.367814	0.0688915	0.0341957	0.0493123	0.0892294	0.033397	0.00882281	0.226992	0.0255639	0.0777409	0.0568635	0.121067	0.0676892	0.0483086	0.0610976	0.297366	0.0296284	0.0387785	0.0632907	0.175063	0.0857969	0.0557716	0.0501827	0.239323	0.0548753	0.0330818	0.0454059	0.0455772	0.135068	1.57707	0.153677	0.0601105	0.0443192	0.0638241	0.052544	0.0554206	0.136561	0.0371788
SLE	Sierra Leone	0.10333	0.168932	0.113801	0.0498928	0.119374	0.0351045	0.288884	0.0821825	0.0742986	0.483954	0.322003	0.0977384	0.0419121	0.0603244	0.126403	0.0856275	0.0170256	0.533652	0.0331632	0.0740005	0.0755413	0.171421	0.0838523	0.0621307	0.0769061	0.365714	0.0368279	0.0503334	0.0931675	0.236138	0.109233	0.0758339	0.087803	0.997204	0.0760721	0.0432503	0.058566	0.0688939	0.168816	1.85497	0.176217	0.0817133	0.0581786	0.082921	0.0735768	0.0684735	0.26316	0.0475465
SGP	Singapore	0.671213	0.0395662	0.282549	0.0169961	0.506046	0.0116258	0.904087	0.0381588	0.0275519	20.9411	1.25798	0.161108	0.0226977	0.359065	5.87986	0.0223452	0.00307959	1.44091	0.0108123	0.0416565	0.0644098	0.157464	0.0461162	0.040823	0.0768443	3.72866	0.0120954	7.41721	0.176255	0.116957	0.0260984	3.0105	0.0704288	5.07544	0.0202932	0.0160764	0.0181901	0.0265423	0.502897	77.0251	0.553003	0.109073	0.09824	0.18086	0.100264	0.238825	0.864708	0.0683247
SVK	Slovakia	0.0718613	0.0817831	0.199089	0.0300075	0.174906	0.0193513	0.478892	0.0784297	0.0354268	1.00065	7.95407	0.0758143	0.162914	0.0523186	0.0819479	0.0240227	0.00582724	1.3803	0.0184949	0.0414085	0.0390382	0.0834852	0.0514544	0.218865	0.0453984	1.03431	0.0383621	0.0304578	0.769372	0.128752	0.0556862	0.0422246	0.0527475	1.01759	0.0390113	0.023215	0.0307571	0.0433841	0.246291	4.93017	0.447372	0.0713569	0.0546309	0.917489	0.0929158	0.113669	17.5639	0.0346285
SVN	Slovenia	0.087808	0.367083	0.348155	0.0296345	0.0863288	0.0210152	0.59629	0.0543347	0.0316601	1.31714	8.25433	0.096144	0.0322825	0.0578179	0.0882286	0.0252254	0.00559781	1.51893	0.0189254	0.0384246	0.0360442	0.0577513	0.0541521	5.29673	0.0500093	1.76544	0.0237711	0.0307638	0.631527	0.0945569	0.0480513	0.0400396	0.0569592	1.48332	0.0353364	0.0237892	0.0320516	0.0319637	0.343418	6.55772	0.403516	0.0458912	0.0619019	12.7945	0.0868881	0.146413	2.45912	0.03887
SOM	Somalia	0.1383	0.172578	0.180196	0.075862	0.156777	0.0654693	0.58397	0.11293	0.0862423	1.7506	0.434715	0.122725	0.0734255	0.103457	0.169451	0.0677185	0.0176859	0.323998	0.0563741	0.0990565	0.105931	0.209404	0.128161	0.0913733	0.112534	0.772229	0.0583482	0.0719993	0.13977	0.293048	0.150092	0.101154	0.0952471	0.531837	0.0991187	0.0722823	0.083821	0.0848593	0.332444	3.75126	0.676411	0.104041	0.0893484	0.126631	0.105239	0.325435	0.25631	0.0734348
ZAF	South Africa	0.147648	0.215189	1.69289	0.0659766	25.2531	0.0312203	6.81743	0.107025	0.0794619	20.5187	8.84955	0.285984	0.0813967	0.50191	1.21144	0.0857106	0.00634751	11.9256	0.0311341	0.158374	0.103201	0.0764037	0.242519	0.275153	62.2854	28.8458	0.0392512	0.1525	0.952977	0.284006	0.138972	0.263749	0.761644	20.2846	0.170981	0.0578251	0.0565458	0.0867449	3.54102	226.33	3.1806	1.05593	0.329253	1.82987	0.529072	0.630999	5.17272	0.696886
SDS	South Sudan	0	0	0	0	0	0	0	0	0	0	0	0	0	0	0	0	0	0	0	0	0	0	0	0	0	0	0	0	0	0	0	0	0	0	0	0	0	0	0	0	0	0	0	0	0	0	0	0
ESP	Spain	0.0313417	0.142642	3.82491	0.5895	0.919762	0.00561901	3.48174	0.0403806	0.034513	3.0121	6.16362	0.0916872	0.0148578	0.16178	0.218622	0.0217836	0.00119858	7.62916	0.00639139	0.0562532	0.0214006	0.0149622	0.221547	0.16794	0.0467055	7.28998	0.00799247	0.0218343	0.714215	0.112826	0.0115428	0.0352967	0.1416	4.68068	0.107163	0.0652239	0.00916447	0.0145264	2.6729	19.4121	2.54617	0.0525581	0.440435	0.86745	3.29483	0.558916	3.74593	0.13536
LKA	Sri Lanka	0.0250316	0.0479779	0.439887	0.013893	0.0913718	0.00582004	2.60607	0.0215314	0.0159706	2.04283	3.13753	0.105583	0.0106498	0.05312	0.138598	0.0304367	0.00145294	3.89617	0.0120207	0.0145867	0.0120445	0.0176474	0.67566	0.0536026	0.062091	2.7594	0.00475807	0.020677	0.352153	0.0351612	0.0114652	0.0307131	0.0582422	8.89471	0.0168971	0.00648351	0.00685755	0.0087819	2.73403	23.1973	5.21191	0.0206898	0.189516	0.253198	0.113248	0.306403	1.50037	0.0245641
SUD	Sudan	0	0	0	0	0	0	0	0	0	0	0	0	0	0	0	0	0	0	0	0	0	0	0	0	0	0	0	0	0	0	0	0	0	0	0	0	0	0	0	0	0	0	0	0	0	0	0	0
SUR	Suriname	0.0527527	0.0899515	0.107698	0.0275204	0.0727177	0.0197388	0.216169	0.0419503	0.0417476	0.57927	0.317553	0.072508	0.0247776	0.0389545	0.0657828	0.0813523	0.0081229	0.744753	0.018143	0.0421702	0.0403538	0.0915998	0.0447309	0.035784	0.03946	0.403936	0.0206227	0.0269775	0.0614282	0.132358	0.0570886	0.0399174	0.0591326	0.870043	0.0401327	0.0230969	0.0316032	0.0346105	0.134386	2.76952	0.206316	0.0437512	0.0391917	0.0591521	0.0613777	0.0436673	0.201538	0.0304899
SWZ	Swaziland	0.297512	0.0680909	0.0615942	0.0242797	0.264772	0.0177458	0.155049	0.0383512	0.0369065	0.637526	0.179161	0.044924	0.0214773	0.0314808	0.15318	0.023323	0.00674136	0.283814	0.0167571	0.0636445	0.0358545	0.0835703	0.0411627	0.0309239	0.0350872	0.28257	0.0188831	0.0246287	0.0466444	0.116721	0.073629	0.0383194	0.040397	0.428031	0.0356819	0.0212436	0.0283426	0.0326407	0.0966576	2.00405	0.117323	0.101251	0.0322219	0.0462116	0.052372	0.0336365	0.141777	0.0237653
SWE	Sweden	0.0617674	0.0756884	0.47548	0.0334495	0.174628	0.0227155	1.42737	0.0500109	0.0373955	6.91698	2.99974	0.0962775	0.0332383	0.1325	0.18157	0.0388946	0.00478754	3.79125	0.0219505	0.0412517	0.0388333	0.0487112	0.0933091	0.12209	0.0769935	5.58534	0.0254394	0.0471355	0.417405	0.0849013	0.0422209	0.055015	0.082946	4.45752	0.0376317	0.02958	0.030331	0.0397196	0.841383	26.1239	0.784146	0.0570819	0.100396	0.503972	0.148476	0.264811	1.84894	0.0494288
CHE	Switzerland	0.0390058	0.0529171	0.346985	0.0208954	0.0763781	0.00906318	0.667017	0.0559326	0.0215453	1.27363	3.27741	0.0772815	0.0178712	0.079303	0.122382	0.0168986	0.000591577	1.43083	0.00800734	0.0236104	0.0226756	0.0307289	0.0428166	0.0728719	0.0485057	3.125	0.0100078	0.0245678	0.249119	0.0619932	0.0253391	0.0353782	0.0441924	2.36399	0.018642	0.0144137	0.0144239	0.0197266	0.38017	11.0336	0.463768	0.0305749	0.0667061	0.333217	0.0699676	0.118491	1.05022	0.0349637
SYR	Syria	0.0232785	0.106856	2.53437	0.0175226	0.0952328	0.00434981	0.712893	0.0948014	0.0122745	1.19658	5.89267	0.12186	0.00856949	0.0765576	0.0816938	0.00974137	0.00126755	2.43733	0.00396773	0.0235258	0.0111027	0.0163199	0.120231	0.0772726	0.0265391	3.77246	0.00470104	0.0155902	0.7136	0.0501073	0.0104577	0.0228816	0.0527552	1.89676	0.0122181	0.00657305	0.00960787	0.00987291	0.619047	9.06339	1.24721	0.027551	0.0682542	0.401601	0.119129	1.01072	1.88271	0.0429955
TWN	Taiwan	0.103126	0.0456282	0.407503	0.020676	0.130995	0.0180616	1.77371	0.0461548	0.0570262	10.641	1.71023	0.0556705	0.110576	0.245825	1.405	0.0416117	0.00183548	1.07934	0.0398158	0.0659485	0.094352	0.0903001	0.0599929	0.0509672	0.0863352	7.05672	0.133008	0.16692	0.277785	0.312606	0.0232895	0.794016	0.0690492	10.2537	0.0220287	0.022073	0.0185767	0.0208076	1.72209	41.9744	1.37012	0.0478514	0.502197	0.219798	0.209234	0.280615	0.799721	0.109076
TJK	Tajikistan	0.0552733	0.0799009	1.47045	0.0253149	0.0549231	0.018968	0.163427	0.0486005	0.0337098	0.443363	0.623399	0.153778	0.0221716	0.0315204	0.0616883	0.0221772	0.00770113	0.230464	0.0177363	0.0351509	0.0372977	0.0760553	0.0424055	0.0362568	0.0372682	0.47633	0.0208167	0.0247426	0.271607	0.10619	0.055524	0.0358918	0.0336224	0.275418	0.0375698	0.0218063	0.030258	0.0307623	0.104926	3.6535	0.161546	0.0381837	0.0298907	0.131998	0.0370315	0.0343978	0.856944	0.0246066
THA	Thailand	0.632657	0.154514	0.883744	0.0843255	0.763803	0.0537883	2.64408	0.125154	0.11911	101.787	5.25804	0.355359	0.0740279	1.0284	4.01644	0.120619	0.0139463	7.87853	0.0523011	0.333431	0.114762	0.332827	0.172243	0.135566	0.184021	9.10918	0.0662828	0.797357	0.515492	0.332034	0.140124	6.63686	0.196241	23.5416	0.162924	0.071953	0.0729972	0.0917576	1.75534	143.385	1.75399	0.288563	0.372691	0.596207	0.367693	1.0107	4.56838	0.371125
MKD	TFYR Macedonia	0.136072	4.79297	2.86933	0.065524	0.170263	0.0463203	0.563665	0.112258	0.0848375	1.41829	1.81396	0.146565	0.0567604	0.0902466	0.154993	0.053316	0.0162079	2.07522	0.0419611	0.0935737	0.0956186	0.19566	0.111016	2.54608	0.0974969	1.07548	0.0518663	0.0680047	5.2493	0.283421	0.129585	0.162746	0.100936	1.22937	0.0898347	0.0552558	0.0696163	0.0848494	0.315377	5.34994	0.362812	0.103176	0.0892778	6.88225	0.127327	0.196333	1.01128	0.0688765
TGO	Togo	0.0854833	0.149961	0.146358	0.0418983	0.249448	0.02991	0.370313	0.066705	0.0586126	0.625695	0.47043	0.0794747	0.0355271	0.0586398	0.153487	0.037744	0.0114059	0.872449	0.0265256	4.50169	0.129612	0.141164	0.0708992	0.0570197	0.442732	0.997731	0.0446425	0.0439037	0.135898	3.40289	0.0875424	0.0966028	0.151741	1.00168	0.0591561	0.0340066	0.154412	0.118553	0.210067	3.32347	0.781808	0.455688	0.0750205	0.0989247	0.0752231	0.0633405	0.233613	0.167616
TTO	Trinidad and Tobago	0.0210225	0.0217093	0.159817	0.00822546	0.0623918	0.148151	0.74966	0.0172182	0.111848	2.83512	0.479422	0.0319421	0.128008	0.0408566	0.095101	0.741152	0.00147927	0.830214	0.0480121	0.0115351	0.0341375	0.0188102	0.120816	0.0175349	0.0220514	5.41972	0.0402637	0.0309471	0.0632844	0.0305488	0.0124915	0.0332625	0.0246751	10.5424	0.00974641	0.0480665	0.00696867	0.00952113	0.879341	12.605	1.77352	0.018833	0.353737	0.0727663	0.135947	0.0492812	0.265712	0.0149587
TUN	Tunisia	0.015199	0.0522224	1.51279	0.0263321	0.0842526	0.0044947	0.531711	0.0177315	0.0110987	0.563846	1.89036	0.0297227	0.00626499	0.0922022	0.0636191	0.00754143	0.00130176	3.06274	0.0036087	0.0575732	0.0101186	0.0172197	0.0275507	0.0663944	0.0168273	2.65474	0.0043006	0.0104708	0.314737	0.0918961	0.010628	0.0155259	0.0815728	1.2052	0.0136313	0.00718672	0.00696321	0.0151133	0.288912	4.23567	0.282954	0.0258523	0.0409303	0.668942	0.181633	0.112397	0.865506	0.0858058
TUR	Turkey	0.602097	1.6456	5.72051	0.0481492	0.28313	0.031043	1.25945	0.769628	0.072896	8.92599	5.51105	5.0872	0.0694825	0.436058	0.481448	0.132129	0.0114125	4.40198	0.0323044	0.0933514	0.0840047	0.141624	0.0956209	0.547045	0.0852857	3.57577	0.0450648	0.0576823	4.53862	0.292982	0.0839165	0.0912786	0.279136	6.47023	0.141139	0.0379654	0.0474617	0.067834	0.680528	14.9976	0.845877	0.119901	0.1915	0.810216	0.191681	0.185741	2.32892	0.096093
TKM	Turkmenistan	5.00154	0.317675	1.50718	0.0443181	0.157849	0.0286626	0.932932	0.55399	0.0624301	1.77728	4.06438	6.38663	0.0448703	0.103314	0.272125	0.0412418	0.0120707	1.86343	0.0265583	0.0701053	0.215957	0.136288	0.0893038	0.162419	0.0724821	2.88455	0.0500298	0.0585342	3.30662	0.213684	0.0781236	0.0984604	0.144347	3.96043	0.0643147	0.0341548	0.0436852	0.0547223	0.856669	58.9851	0.898869	0.0760344	0.157549	0.582557	0.338833	0.386309	5.47665	0.0604277
USR	Former USSR	0	0	0	0	0	0	0	0	0	0	0	0	0	0	0	0	0	0	0	0	0	0	0	0	0	0	0	0	0	0	0	0	0	0	0	0	0	0	0	0	0	0	0	0	0	0	0	0
UGA	Uganda	0.0604517	0.0867568	0.258625	0.046726	0.124243	0.0209144	0.36721	0.0552865	0.0482477	1.52162	1.37301	0.0762475	0.0262203	0.0572273	0.0846499	0.0302905	0.00727556	4.08867	0.018019	0.0427391	0.0409801	0.0906832	0.0506761	0.0586652	0.0434512	0.87911	0.0204678	0.108933	0.151044	0.140469	0.245249	0.0468537	0.052468	1.02908	0.0436682	0.0252774	0.0308237	0.0356037	0.198048	7.39606	0.25796	1.21331	0.056783	0.184241	0.132917	0.212268	1.3931	0.0454889
UKR	Ukraine	0.759725	1.09925	4.17809	0.355329	0.90763	0.238219	3.481	1.41427	0.370853	5.08141	10.8835	5.9889	0.292215	0.438763	0.868476	0.274715	0.0821727	6.47357	0.200497	0.458811	0.416367	0.848976	0.503961	0.637158	0.429181	10.3362	0.238755	0.322537	13.6295	1.20667	0.536705	0.522513	0.63393	11.8042	0.445195	0.259678	0.365644	0.439957	2.39285	76.6851	3.45372	0.550348	0.637327	1.94165	1.38655	1.38792	19.6061	0.328502
ARE	UAE	0.10283	0.0274544	0.445034	0.00889901	0.108962	0.00682147	1.06531	0.259171	0.0141808	9.32738	0.882886	0.268963	0.0244356	0.188589	0.761552	0.0247162	0.000961496	1.18062	0.00754953	0.0247151	0.0217382	0.0350027	0.0612503	0.0219108	0.0494073	3.22065	0.00630071	0.0887686	0.148408	0.0348459	0.0103757	0.344198	0.0654374	5.05765	0.0111253	0.0084707	0.00805869	0.00897391	0.61531	97.5501	0.683069	0.0332937	0.138934	0.136339	0.106848	0.161265	0.548311	0.0363587
GBR	UK	0.177115	0.262316	2.78522	0.10245	1.07864	0.101264	4.11131	0.233853	0.166847	24.7786	12.0918	0.738879	0.0960495	1.2324	1.05136	0.412539	0.00825968	22.8499	0.056268	0.134089	0.414185	0.129883	0.212856	0.34267	0.406898	16.5234	0.0630691	0.334573	1.62538	0.322727	0.0796039	0.219492	0.390327	26.7025	0.0895585	0.138197	0.0502287	0.0759341	2.63479	88.5156	3.16091	0.230612	0.391184	1.6401	0.646574	2.27262	7.67991	0.298838
TZA	Tanzania	0.150772	0.154727	2.03174	0.0485246	0.362106	0.0740716	1.40679	0.0922716	0.109098	4.80972	3.34673	0.123079	0.0642646	0.125849	1.03455	0.0518205	0.00411179	6.55708	0.034094	0.0771322	0.0941748	0.215893	0.0903914	0.660905	0.573783	2.30362	0.062966	0.0752828	6.10041	0.454243	0.550214	0.102698	0.104427	17.9104	0.057706	0.047615	0.0513743	0.0469083	0.671119	62.9474	1.38485	0.104321	0.169577	0.288229	0.191648	0.235454	1.49119	0.0743115
USA	USA	0.526902	0.262819	4.92044	0.0708654	1.52618	0.61199	21.3981	0.31811	0.890004	79.9046	11.6455	0.728976	5.65785	1.05635	2.25512	1.50322	0.00463891	19.9402	0.545705	0.116239	1.01227	0.087538	2.18108	0.279873	0.392724	152.564	0.109828	0.483614	1.7262	0.243961	0.0518851	0.565219	0.419946	802.358	0.0744841	0.468145	0.0366265	0.0702371	17.8562	357.057	34.3405	0.381244	8.90869	1.61001	1.42489	1.19202	6.32745	0.302514
URY	Uruguay	0.101298	0.114932	0.82031	0.0510101	0.202849	0.0355868	45.5628	0.0776955	0.0854665	2.613	1.40378	0.0989123	0.0501937	0.0995262	0.173093	0.0504308	0.0132804	3.31809	0.0341259	0.072703	0.0736985	0.162006	0.584997	0.0818064	0.0912284	160.904	0.0388277	0.0537986	0.43097	0.235039	0.100819	0.0786572	0.0801875	7.6375	0.0712446	0.0481822	0.0559615	0.0671771	18.4627	28.2035	3.45314	0.188878	0.206685	0.236527	0.856407	0.188036	0.806493	0.0560795
UZB	Uzbekistan	1.482	0.649017	0.688478	0.326586	0.603048	0.255037	1.86774	0.84894	0.383503	3.30755	2.92974	1.10109	0.308021	0.376894	0.58163	0.294057	0.0695141	2.35872	0.238467	0.413961	0.831705	0.802541	0.510725	0.393157	0.471043	3.50553	0.33582	0.321364	0.847945	1.1603	0.605533	0.425845	0.408125	2.65293	0.424716	0.296715	0.364601	0.382076	1.14323	27.0315	1.15743	0.435129	0.369798	0.599074	0.472522	0.415689	2.354	0.293675
VUT	Vanuatu	0.107279	0.152698	0.0914509	0.0530187	0.108782	0.0392395	0.294536	0.0790135	0.0708125	0.942647	0.158448	0.0913889	0.0471041	0.0612811	0.120301	0.0452413	0.0137089	0.213756	0.0363425	0.074604	0.0770393	0.165718	0.0866492	0.0616719	0.0757213	0.316849	0.0428446	0.0532576	0.0753271	0.217037	0.111434	0.075328	0.0690953	0.264765	0.0736879	0.0469067	0.0614779	0.0656412	0.161618	1.78036	0.184498	0.0786035	0.0581853	0.0696918	0.066289	0.0600327	0.131534	0.048299
VEN	Venezuela	0.043885	0.0552323	0.402184	0.021608	0.148731	0.0540213	2.00176	0.0374687	1.35792	5.4237	1.45239	0.0743621	0.253614	0.0796499	0.186601	0.100601	0.00326326	2.41053	0.0461096	0.0269671	0.0456857	0.0393249	0.367818	0.0514977	0.0483659	24.6315	0.0207556	0.0574453	0.175336	0.74781	0.0263826	0.0649892	0.0554675	30.8596	0.0223603	0.0267973	0.0152996	0.0209277	3.23658	24.6003	12.8188	0.0408647	1.41089	0.278988	2.54685	0.116169	0.760992	0.0686124
VNM	Viet Nam	0.228764	0.182159	6.10238	0.0854876	2.34214	0.0584546	3.44825	0.124867	0.104825	37.4706	4.31824	0.190373	0.115319	0.295196	1.22169	0.101926	0.0160933	6.47668	0.0575567	0.135231	0.136717	0.250368	0.242191	0.158355	0.263513	8.56131	0.0723825	0.25015	0.575337	0.353124	0.156771	2.37656	0.211409	11.5124	0.196874	0.0684598	0.0975748	0.0908575	2.48688	293.217	5.66483	0.590005	0.384752	0.761443	2.5927	0.372509	3.335	0.150216
YEM	Yemen	0.0178445	0.018954	0.071102	0.00592735	0.0246242	0.00407676	0.172359	0.00961234	0.00872514	1.44378	0.160363	0.0166341	0.00600482	0.0204061	0.103873	0.00626522	0.00154734	0.17527	0.00388006	0.0122954	0.00888143	0.0189894	0.0166101	0.00978268	0.0115455	0.779806	0.00426201	0.0155186	0.0287456	0.028296	0.0114758	0.0645968	0.0126876	0.641708	0.00831453	0.00497027	0.00804427	0.00760252	0.103278	44.996	0.129031	0.0122137	0.0196215	0.0581328	0.0269905	0.0252652	0.101908	0.0104803
ZMB	Zambia	0.0646458	0.104097	0.137175	0.0313212	5.66619	0.0219007	0.350087	0.0476813	0.0466302	1.16084	0.617471	0.0642082	0.0266929	0.0578821	0.16368	0.0260018	0.00753334	1.0229	0.0201646	0.0487903	0.0467248	0.106818	0.0510121	0.043962	0.826392	0.865419	0.023521	0.035404	0.0901977	0.149932	0.170624	0.0558794	0.0711216	0.882187	0.0442601	0.0264219	0.0353239	0.0415254	0.225108	20.7431	0.266353	0.0856531	0.0472739	0.0945983	0.0608269	0.0789183	0.295465	0.037305
ZWE	Zimbabwe	0.679481	0.606623	1.15997	0.5181	0.562954	0.480147	3.96188	0.50362	0.468783	30.1146	3.40716	0.458066	0.552924	0.565184	0.785774	0.509106	0.0757382	3.11794	0.412062	0.569946	0.615949	0.492371	0.677316	0.573943	0.59462	6.19489	0.485188	0.422494	0.643468	0.633302	0.559595	0.528153	0.579878	5.81191	0.525331	0.520165	0.535017	0.494023	3.37588	21.3013	10.3154	0.496566	0.624976	0.787129	0.613199	0.628493	2.13319	0.482726
ROW	Rest of World	0	0	0	0	0	0	0	0	0	0	0	0	0	0	0	0	0	0	0	0	0	0	0	0	0	0	0	0	0	0	0	0	0	0	0	0	0	0	0	0	0	0	0	0	0	0	0	0
[truncated: 142 more columns]

## Sheet: CH4 PressureFP Shares
Unit: Gg		AFG	ALB	DZA	AND	AGO	ATG	ARG	ARM	ABW	AUS	AUT	AZE	BHS	BHR	BGD	BRB	BLR	BEL	BLZ	BEN	BMU	BTN	BOL	BIH	BWA	BRA	VGB	BRN	BGR	BFA	BDI	KHM	CMR	CAN	CPV	CYM	CAF	TCD	CHL	CHN	COL	COG	CRI	HRV	CUB	CYP	CZE	CIV
		Afghanistan	Albania	Algeria	Andorra	Angola	Antigua	Argentina	Armenia	Aruba	Australia	Austria	Azerbaijan	Bahamas	Bahrain	Bangladesh	Barbados	Belarus	Belgium	Belize	Benin	Bermuda	Bhutan	Bolivia	Bosnia and Herzegovina	Botswana	Brazil	British Virgin Islands	Brunei	Bulgaria	Burkina Faso	Burundi	Cambodia	Cameroon	Canada	Cape Verde	Cayman Islands	Central African Republic	Chad	Chile	China	Colombia	Congo	Costa Rica	Croatia	Cuba	Cyprus	Czech Republic	Cote dIvoire
AFG	Afghanistan	0.9245	0.0002	0.0002	0.0012	0.0001	0.0001	0	0.0001	0.0002	0.0001	0.0002	0.0001	0.0001	0.0002	0	0.0001	0.0008	0.0017	0.0001	0.0001	0.0001	0.0002	0	0.0001	0.0001	0	0.0001	0.0001	0.0001	0.0001	0.0001	0	0	0.0001	0.0001	0.0001	0	0	0.0001	0	0	0.0001	0.0001	0.0001	0.0001	0.0001	0.0001	0.0006
ALB	Albania	0.0001	0.8098	0.0001	0.0016	0.0001	0.0001	0	0.0001	0.0002	0	0.0005	0.0001	0.0001	0.0001	0	0.0001	0.0011	0.0002	0.0001	0.0001	0.0002	0.0003	0	0.0001	0.0001	0	0.0002	0.0002	0.0002	0.0001	0.0002	0	0.0001	0	0.0002	0.0001	0	0.0001	0	0	0	0.0001	0.0001	0.0003	0.0001	0.0003	0.0003	0.0006
DZA	Algeria	0.0001	0.0016	0.7374	0.0113	0.0011	0.0002	0.0009	0.0004	0.0006	0.0014	0.0121	0.0005	0.0009	0.0016	0.0001	0.0006	0.0004	0.0333	0.0002	0.0004	0.0003	0.0002	0.0003	0.0012	0.0004	0.001	0.0001	0.0008	0.0018	0.0005	0.0001	0.0002	0.0011	0.0041	0.0004	0.0003	0	0.0001	0.0016	0.0007	0.0009	0.0008	0.0021	0.0036	0.0018	0.0039	0.0043	0.0124
AND	Andorra	0	0	0	0	0	0	0	0	0	0	0	0	0	0	0	0	0	0	0	0	0	0	0	0	0	0	0	0	0	0	0	0	0	0	0	0	0	0	0	0	0	0	0	0	0	0	0	0
AGO	Angola	0.0001	0.0002	0.0005	0.0018	0.7489	0.0001	0.0002	0.0001	0.0002	0.0005	0.0007	0.0001	0.0003	0.0003	0.0001	0.0002	0.0005	0.0016	0.0001	0.0001	0.0001	0.0002	0.0002	0.0001	0.0001	0.0002	0.0001	0.0003	0.0002	0.0001	0.0001	0.0001	0.0001	0.001	0.0001	0.0001	0	0	0.0034	0.0035	0.0003	0.0001	0.0006	0.0003	0.0004	0.0004	0.0003	0.0014
ATG	Antigua	0.0001	0.0004	0.0001	0.0031	0.0001	0.9297	0	0.0002	0.0016	0.0001	0.0001	0.0001	0.0003	0.0002	0	0.0004	0.0021	0.0001	0.0004	0.0001	0.0003	0.0006	0.0001	0.0002	0.0001	0	0.0034	0.0003	0.0001	0.0002	0.0003	0.0001	0.0001	0	0.0003	0.0003	0	0.0001	0.0001	0	0	0.0002	0.0002	0.0002	0.0002	0.0002	0.0001	0.0012
ARG	Argentina	0.0002	0.0005	0.003	0.0047	0.0013	0.0003	0.877	0.0003	0.0008	0.0008	0.0039	0.0004	0.0006	0.0013	0.0002	0.0008	0.0022	0.0123	0.0004	0.0002	0.0004	0.0007	0.0145	0.0005	0.0005	0.0147	0.0003	0.0006	0.0014	0.0003	0.0003	0.0001	0.0002	0.0039	0.0004	0.0004	0	0.0001	0.1649	0.0008	0.0035	0.0011	0.0037	0.0015	0.002	0.0017	0.0028	0.0061
ARM	Armenia	0.0002	0.0004	0.0002	0.003	0.0002	0.0002	0.0001	0.901	0.0004	0.0001	0.0003	0.0002	0.0002	0.0003	0	0.0002	0.0019	0.0026	0.0002	0.0001	0.0003	0.0005	0.0001	0.0002	0.0001	0	0.0003	0.0003	0.0001	0.0002	0.0003	0.0001	0.0001	0.0002	0.0003	0.0002	0	0.0001	0.0001	0.0001	0.0001	0.0002	0.0002	0.0002	0.0001	0.0003	0.0002	0.0013
ABW	Aruba	0.0001	0.0003	0.0001	0.0037	0.0001	0.0003	0.0001	0.0002	0.8456	0.0001	0.0001	0.0001	0.0003	0.0003	0	0.0003	0.0021	0.0002	0.0003	0.0001	0.0004	0.0005	0.0001	0.0002	0.0002	0.0001	0.0004	0.0004	0.0001	0.0002	0.0003	0.0001	0.0001	0.0001	0.0004	0.0003	0	0.0001	0.0001	0	0.0002	0.0003	0.0002	0.0001	0.0002	0.0002	0.0001	0.0013
AUS	Australia	0.0006	0.0009	0.0036	0.0089	0.0013	0.0007	0.0011	0.0009	0.0013	0.7203	0.0031	0.001	0.001	0.0081	0.0008	0.0016	0.0048	0.0063	0.0007	0.0004	0.0011	0.0015	0.0004	0.0008	0.0011	0.0011	0.0008	0.0146	0.001	0.0006	0.0007	0.0013	0.0005	0.0107	0.0009	0.0007	0	0.0003	0.0023	0.0044	0.0006	0.0009	0.0021	0.0015	0.0011	0.0048	0.0013	0.0095
AUT	Austria	0.0001	0.0007	0.0009	0.0016	0.0001	0.0001	0.0002	0.0002	0.0002	0.0006	0.2542	0.0002	0.0001	0.0006	0	0.0001	0.0003	0.0025	0.0001	0.0001	0.0001	0.0004	0.0001	0.0025	0.0001	0.0002	0.0001	0.0002	0.0015	0.0001	0.0001	0	0.0001	0.0005	0.0001	0.0001	0	0	0.0004	0.0002	0.0002	0.0001	0.0003	0.0079	0.0002	0.0011	0.0041	0.0013
AZE	Azerbaijan	0.001	0.0007	0.0011	0.0035	0.0003	0.0002	0.0003	0.0003	0.0004	0.0004	0.0095	0.8543	0.0002	0.0006	0	0.0002	0.0014	0.0034	0.0002	0.0002	0.0003	0.0004	0.0001	0.0006	0.0002	0.0002	0.0005	0.0004	0.0007	0.0002	0.0002	0.0001	0.0002	0.0005	0.0003	0.0002	0	0.0001	0.0004	0.0002	0.0002	0.0003	0.0004	0.0018	0.0004	0.0011	0.004	0.0028
BHS	Bahamas	0	0.0001	0	0.0009	0	0.0002	0	0.0001	0.0002	0	0.0001	0	0.8733	0.0001	0	0.0001	0.0006	0.0001	0.0001	0	0.0001	0.0002	0	0	0	0	0.0003	0.0001	0	0.0001	0.0001	0	0	0.0001	0.0001	0.0002	0	0	0	0	0	0.0001	0.0001	0.0001	0.0004	0.0001	0.0001	0.0003
BHR	Bahrain	0	0.0001	0.0004	0.0009	0.0001	0.0001	0	0.0001	0.0001	0.0003	0.0001	0.0001	0.0001	0.7585	0	0.0002	0.0006	0.0003	0.0001	0	0.0001	0.0002	0	0.0001	0.0001	0	0.0001	0.0002	0	0.0001	0.0001	0	0	0.0001	0.0001	0.0001	0	0	0.0001	0.0001	0	0.0001	0.0001	0.0001	0	0.0002	0.0001	0.0005
BGD	Bangladesh	0.0002	0.0004	0.0007	0.0038	0.0004	0.0002	0.0003	0.0003	0.0006	0.0011	0.0057	0.0003	0.0003	0.0012	0.9582	0.0003	0.0019	0.0107	0.0002	0.0002	0.0004	0.0006	0.0001	0.0004	0.0003	0.0003	0.0003	0.0013	0.0011	0.0002	0.0003	0.0003	0.0004	0.0044	0.0004	0.0003	0	0.0001	0.0006	0.0027	0.0003	0.0005	0.0008	0.0013	0.0008	0.0024	0.0013	0.0036
BRB	Barbados	0.0001	0.0002	0.0001	0.0013	0.0001	0.002	0	0.0001	0.0005	0	0	0.0001	0.0004	0.0001	0	0.8802	0.0008	0.0001	0.0005	0.0001	0.0011	0.0003	0	0.0001	0.0001	0	0.0026	0.0001	0	0.0001	0.0001	0	0	0.0001	0.0002	0.0015	0	0	0	0	0	0.0001	0.0001	0	0	0.0001	0	0.0006
BLR	Belarus	0.0003	0.0008	0.0006	0.0052	0.0004	0.0003	0.0002	0.0008	0.0005	0.0003	0.0029	0.0015	0.0004	0.0006	0.0001	0.0004	0.5963	0.0021	0.0003	0.0002	0.0006	0.0005	0.0002	0.0005	0.0003	0.0003	0.0006	0.0006	0.0011	0.0003	0.0005	0.0001	0.0002	0.0004	0.0004	0.0004	0	0.0001	0.0003	0.0003	0.0002	0.0004	0.0006	0.0016	0.0004	0.0009	0.0021	0.0026
BEL	Belgium	0.0001	0.0004	0.0021	0.0033	0.0007	0.0001	0.0003	0.0004	0.0005	0.0006	0.0035	0.0003	0.0002	0.001	0.0001	0.0003	0.0007	0.1973	0.0001	0.0002	0.0002	0.0002	0.0001	0.0005	0.0002	0.0002	0.0002	0.0004	0.0009	0.0002	0.0002	0.0001	0.0006	0.0009	0.0003	0.0002	0	0.0001	0.0006	0.0003	0.0003	0.0005	0.0008	0.0016	0.0005	0.002	0.0017	0.0058
BLZ	Belize	0.0001	0.0005	0.0001	0.0037	0.0002	0.0003	0	0.0002	0.0005	0.0001	0.0002	0.0002	0.0003	0.0003	0	0.001	0.0023	0.0001	0.921	0.0002	0.0004	0.0007	0.0001	0.0002	0.0002	0	0.0008	0.0004	0.0001	0.0003	0.0004	0.0001	0.0001	0.0002	0.0004	0.0005	0	0.0001	0.0001	0	0	0.0003	0.0005	0.0001	0.0002	0.0002	0.0001	0.0013
BEN	Benin	0.0009	0.0003	0.0001	0.0022	0.0002	0.0002	0	0.0001	0.0003	0.0001	0.0001	0.0001	0.0003	0.0002	0.0001	0.0002	0.0016	0.0003	0.0002	0.939	0.0002	0.0005	0.0001	0.0001	0.0001	0.0001	0.0002	0.0002	0.0001	0.0006	0.0002	0.0001	0.0001	0	0.0003	0.0002	0	0.0001	0.0001	0	0.0008	0.0007	0.0001	0.0001	0.0001	0.0002	0.0001	0.0034
BMU	Bermuda	0	0.0001	0	0.001	0	0.0001	0	0.0001	0.0001	0	0	0	0.0002	0.0001	0	0.0001	0.0006	0	0.0001	0	0.8807	0.0001	0	0.0001	0	0	0.0001	0.0001	0	0.0001	0.0001	0	0	0.0001	0.0001	0.0001	0	0	0	0	0	0.0001	0.0002	0.0001	0.0001	0.0001	0	0.0004
BTN	Bhutan	0.0002	0.0007	0.0002	0.0051	0.0002	0.0004	0.0001	0.0003	0.0007	0.0001	0.0001	0.0002	0.0003	0.0005	0.0001	0.0004	0.0033	0.0001	0.0004	0.0002	0.0006	0.8823	0.0001	0.0003	0.0002	0	0.0005	0.0005	0.0002	0.0004	0.0005	0.0001	0.0002	0.0001	0.0006	0.0004	0	0.0002	0.0001	0	0.0001	0.0004	0.0003	0.0002	0.0003	0.0003	0.0001	0.002
BOL	Bolivia	0.0001	0.0003	0.0002	0.0021	0.0008	0.0001	0.0045	0.0001	0.0004	0.0002	0.0004	0.0001	0.0002	0.0003	0	0.0003	0.0011	0.0007	0.0002	0.0001	0.0002	0.0003	0.9271	0.0001	0.0001	0.0193	0.0002	0.0002	0.0001	0.0002	0.0002	0.0001	0.0001	0.0006	0.0003	0.0002	0	0.0001	0.004	0.0002	0.0043	0.0002	0.0009	0.0002	0.0003	0.0003	0.0002	0.0011
BIH	Bosnia and Herzegovina	0.0001	0.0003	0.0001	0.0014	0.0001	0.0001	0	0.0001	0.0002	0.0001	0.0018	0.0001	0.0001	0.0001	0	0.0001	0.0008	0.0004	0.0001	0.0001	0.0002	0.0003	0	0.8218	0.0001	0	0.0001	0.0001	0.0002	0.0001	0.0001	0	0.0001	0.0001	0.0002	0.0001	0	0	0.0001	0	0	0.0001	0.0001	0.041	0.0001	0.0002	0.0004	0.0006
BWA	Botswana	0	0.0001	0	0.0011	0.0001	0.0001	0	0.0001	0.0002	0	0.0001	0.0001	0.0001	0.0001	0	0.0001	0.0007	0.0001	0.0001	0	0.0001	0.0002	0	0.0001	0.7543	0	0.0001	0.0001	0	0.0001	0.0001	0	0	0	0.0001	0.0001	0	0	0	0	0	0.0001	0.0001	0	0	0.0001	0	0.0004
BRA	Brazil	0.0002	0.0008	0.0029	0.0079	0.0206	0.0005	0.0278	0.0004	0.0033	0.0033	0.0074	0.0011	0.0008	0.0045	0.0002	0.002	0.0021	0.0152	0.0007	0.0003	0.0008	0.0007	0.0101	0.0008	0.0006	0.8964	0.0007	0.001	0.0024	0.0003	0.0003	0.0002	0.0007	0.0073	0.0013	0.0017	0	0.0002	0.0205	0.0019	0.0052	0.0011	0.0086	0.0052	0.0047	0.0035	0.0049	0.0091
VGB	British Virgin Islands	0.0002	0.0006	0.0001	0.0048	0.0002	0.0008	0.0001	0.0018	0.0007	0.0001	0.0001	0.0005	0.0003	0.0004	0	0.0004	0.003	0.0002	0.0004	0.0002	0.0005	0.0009	0.0001	0.0002	0.0002	0.0001	0.9052	0.0005	0.0002	0.0003	0.0005	0.0001	0.0001	0.0001	0.0005	0.0004	0	0.0002	0.0001	0	0.0001	0.0004	0.0003	0.0004	0.0003	0.0003	0.0001	0.0018
BRN	Brunei	0.0001	0.0001	0.0001	0.001	0.0001	0.0001	0.0001	0.0001	0.0001	0.0009	0.0002	0.0001	0.0001	0.0002	0.0001	0.0001	0.0006	0.0002	0.0001	0	0.0001	0.0002	0	0.0001	0.0001	0	0.0001	0.7344	0.0001	0.0001	0.0001	0.0001	0	0.0003	0.0001	0.0001	0	0	0.0001	0.0004	0.0001	0.0001	0.0002	0.0001	0.0001	0.0002	0.0001	0.0006
BGR	Bulgaria	0.0004	0.0044	0.0008	0.001	0.0001	0	0.0001	0.0009	0.0001	0.0003	0.0021	0.0008	0.0001	0.0002	0	0.0001	0.0005	0.0016	0.0001	0	0.0001	0.0001	0	0.0012	0.0001	0	0.0001	0.0001	0.7869	0.0001	0.0001	0	0.0001	0.0003	0.0001	0.0001	0	0	0.0001	0.0001	0.0001	0.0001	0.0001	0.0012	0.0002	0.0026	0.0008	0.0008
BFA	Burkina Faso	0.0001	0.0004	0.0002	0.0037	0.0002	0.0002	0.0001	0.0002	0.0005	0.0002	0.0006	0.0002	0.0002	0.0003	0	0.0003	0.0025	0.0031	0.0003	0.0004	0.0004	0.0006	0.0001	0.0002	0.0001	0	0.0003	0.0004	0.0001	0.9278	0.0003	0.0001	0.0001	0.0001	0.0004	0.0003	0	0.0001	0.0001	0	0.0017	0.0003	0.0002	0.0003	0.0002	0.0003	0.0002	0.0017
BDI	Burundi	0.0001	0.0004	0.0001	0.0036	0.0001	0.0003	0.0001	0.0002	0.0005	0.0001	0.0002	0.0002	0.0003	0.0003	0	0.0003	0.0021	0.0002	0.0003	0.0001	0.0004	0.0006	0.0001	0.0002	0.0002	0	0.0004	0.0004	0.0001	0.0002	0.9281	0.0001	0.0001	0	0.0004	0.0003	0	0.0001	0.0001	0	0	0.0003	0.0002	0.0001	0.0001	0.0002	0.0001	0.0013
KHM	Cambodia	0.0002	0.0005	0.0005	0.0044	0.0003	0.0003	0.0002	0.0003	0.0007	0.0006	0.0015	0.0002	0.0003	0.0005	0.0001	0.0004	0.0021	0.0011	0.0003	0.0002	0.0005	0.0009	0.0001	0.0003	0.0002	0.0001	0.0004	0.0022	0.0002	0.0003	0.0004	0.9342	0.0002	0.0008	0.0005	0.0003	0	0.0002	0.0003	0.0019	0.0002	0.0004	0.0005	0.0005	0.0003	0.0007	0.0005	0.0018
CMR	Cameroon	0.0001	0.0005	0.001	0.0034	0.0009	0.0001	0.0002	0.0002	0.0003	0.0003	0.0029	0.0002	0.0001	0.0004	0	0.0002	0.0009	0.0052	0.0001	0.0002	0.0002	0.0003	0.0001	0.0004	0.0002	0.0001	0.0001	0.0003	0.0004	0.0001	0.0001	0.0001	0.9219	0.0007	0.0002	0.0001	0.0002	0.0012	0.0003	0.0009	0.0001	0.0097	0.0004	0.0011	0.0004	0.0009	0.0008	0.0039
CAN	Canada	0.0001	0.0003	0.0018	0.0018	0.0004	0.0007	0.0009	0.0003	0.0008	0.0023	0.0024	0.0003	0.0032	0.001	0.0001	0.0028	0.0003	0.0054	0.0007	0.0001	0.001	0.0001	0.0006	0.0003	0.0003	0.0013	0.0002	0.001	0.0005	0.0001	0.0001	0.0002	0.0002	0.5483	0.0001	0.0004	0	0	0.0031	0.0016	0.0024	0.0003	0.005	0.0012	0.0031	0.0017	0.0012	0.0023
CPV	Cape Verde	0.0001	0.0003	0.0002	0.0026	0.0002	0.0002	0	0.0002	0.0004	0.0001	0.0001	0.0001	0.0002	0.0002	0	0.0002	0.0018	0.0001	0.0002	0.0001	0.0003	0.0005	0.0001	0.0001	0.0001	0	0.0003	0.0003	0.0001	0.0002	0.0003	0.0001	0.0001	0	0.8999	0.0002	0	0.0001	0.0001	0	0	0.0002	0.0001	0.0001	0.0001	0.0002	0	0.0009
CYM	Cayman Islands	0.0001	0.0002	0.0001	0.0019	0.0001	0.0001	0	0.0001	0.0003	0	0.0001	0.0001	0.0002	0.0001	0	0.0002	0.0013	0.0001	0.0002	0.0001	0.0002	0.0003	0	0.0001	0.0001	0	0.0002	0.0002	0	0.0001	0.0002	0	0.0001	0	0.0002	0.9214	0	0.0001	0	0	0	0.0001	0.0001	0.0001	0.0001	0.0001	0	0.0007
CAF	Central African Republic	0.0014	0.0052	0.0029	0.0451	0.0026	0.0026	0.0009	0.0024	0.006	0.0015	0.0048	0.0017	0.0025	0.0032	0.0003	0.0029	0.0268	0.0169	0.0028	0.0017	0.0041	0.0076	0.0009	0.0023	0.0017	0.0003	0.0037	0.0038	0.0015	0.0031	0.0038	0.0009	0.0046	0.0012	0.0046	0.0028	0.9965	0.0057	0.0014	0.0006	0.0009	0.0736	0.0027	0.0028	0.0026	0.0053	0.0066	0.0151
TCD	Chad	0.0004	0.0016	0.0006	0.0103	0.0007	0.0007	0.0002	0.0007	0.0017	0.0003	0.0016	0.0005	0.0008	0.0008	0.0001	0.0008	0.0077	0.0014	0.0008	0.0005	0.0011	0.0021	0.0002	0.0006	0.0004	0.0001	0.001	0.001	0.0005	0.0009	0.001	0.0002	0.0042	0.0006	0.0013	0.0008	0.0002	0.9662	0.0003	0.0001	0.0003	0.0009	0.0008	0.0024	0.0004	0.0008	0.0008	0.0042
CHL	Chile	0.0001	0.0001	0.0002	0.0013	0.0001	0.0001	0.0037	0.0001	0.0002	0.0004	0.0006	0.0001	0.0001	0.0003	0	0.0003	0.0004	0.0013	0.0001	0	0.0001	0.0003	0.0042	0.0001	0.0001	0.0009	0.0001	0.0002	0.0005	0.0001	0.0001	0	0.0001	0.001	0.0001	0.0001	0	0	0.6346	0.0004	0.0027	0.0001	0.0041	0.0002	0.0011	0.0003	0.0002	0.0006
CHN	China	0.0034	0.0079	0.0342	0.0304	0.0072	0.0013	0.013	0.0021	0.0072	0.0488	0.0452	0.0074	0.003	0.0209	0.0088	0.0069	0.0049	0.0588	0.0022	0.0029	0.0039	0.0028	0.0054	0.0045	0.0043	0.0077	0.0014	0.0183	0.0139	0.0017	0.0011	0.0119	0.0062	0.0535	0.0025	0.0014	0.0001	0.0005	0.0244	0.8641	0.0125	0.0058	0.0255	0.0213	0.0265	0.0316	0.0247	0.0936
COL	Colombia	0	0.0001	0.0001	0.0008	0.0001	0.0001	0.0003	0	0.0015	0.0002	0.0004	0.0001	0.0002	0.0001	0	0.0003	0.0003	0.001	0.0001	0	0.0001	0.0001	0.0007	0.0001	0	0.0006	0.0001	0.0001	0.0001	0	0	0	0	0.0015	0.0001	0.0001	0	0	0.0019	0.0001	0.8905	0.0001	0.0066	0.0003	0.0012	0.0002	0.0003	0.0005
COG	Congo	0.0001	0.0003	0.0005	0.0019	0.0002	0.0001	0.0001	0.0001	0.0003	0.0003	0.0004	0.0001	0.0002	0.0003	0.0001	0.0002	0.0011	0.0006	0.0001	0.0001	0.0002	0.0003	0.0001	0.0001	0.0001	0.0002	0.0002	0.0003	0.0001	0.0001	0.0002	0.0001	0.0004	0.0004	0.0003	0.0001	0	0.0001	0.0003	0.0012	0.0001	0.8065	0.0003	0.0002	0.0002	0.0003	0.0003	0.0011
CRI	Costa Rica	0	0	0.0001	0.0005	0	0	0	0	0.0002	0.0001	0.0005	0	0.0001	0.0001	0	0.0001	0.0002	0.0009	0.0001	0	0	0	0	0	0	0	0	0	0.0001	0	0	0	0	0.0006	0	0.0001	0	0	0.0001	0	0.0003	0	0.6171	0.0001	0.0003	0.0001	0.0002	0.0002
HRV	Croatia	0	0.0007	0.0002	0.0006	0	0.0004	0	0.0001	0.0001	0.0001	0.0028	0.0001	0.0001	0.0001	0	0	0.0003	0.0005	0	0	0.0002	0.0001	0	0.0311	0	0	0.0001	0.0001	0.0003	0	0	0	0	0.0001	0.0001	0	0	0	0.0001	0	0	0.0001	0.0001	0.6067	0.0001	0.0002	0.0009	0.0007
CUB	Cuba	0	0.0001	0.0001	0.0011	0	0	0.0001	0.0001	0.0003	0.0002	0.0006	0	0.0001	0.0001	0	0.0002	0.0003	0.0004	0.0003	0	0.0001	0.0001	0.0001	0	0	0	0	0.0001	0.0002	0	0	0	0	0.0008	0.0001	0.0015	0	0	0.0002	0.0003	0.0001	0.0001	0.0002	0.0002	0.8416	0.0004	0.0002	0.0003
CYP	Cyprus	0	0.0002	0.0001	0.0005	0	0	0	0.0002	0.0001	0	0.0001	0	0	0.0003	0	0	0.0002	0.0002	0	0	0.0001	0.0001	0	0	0	0	0	0.0001	0.0002	0	0	0	0	0	0.0001	0	0	0	0	0	0	0	0	0.0001	0	0.644	0.0001	0.0002
CZE	Czech Republic	0.0001	0.0006	0.0009	0.0026	0.0003	0.0001	0.0003	0.0003	0.0003	0.0003	0.0114	0.0004	0.0002	0.0005	0	0.0002	0.0007	0.0035	0.0001	0.0001	0.0002	0.0003	0.0001	0.0018	0.0002	0.0002	0.0004	0.0003	0.0027	0.0002	0.0002	0.0001	0.0002	0.0006	0.0002	0.0002	0	0.0001	0.0004	0.0002	0.0002	0.0003	0.0004	0.005	0.0004	0.0012	0.2463	0.0018
CIV	Cote dIvoire	0	0	0	0	0	0	0	0	0	0	0	0	0	0	0	0	0	0	0	0	0	0	0	0	0	0	0	0	0	0	0	0	0	0	0	0	0	0	0	0	0	0	0	0	0	0	0	0
PRK	North Korea	0.0001	0.0004	0.001	0.0023	0.0002	0.0003	0.0003	0.0001	0.0004	0.0005	0.0008	0.0002	0.0002	0.0004	0.0001	0.0002	0.0011	0.0009	0.0002	0.0002	0.0003	0.0004	0.0003	0.0002	0.0001	0.0008	0.0002	0.0005	0.0003	0.0002	0.0002	0.0005	0.0001	0.0009	0.0003	0.0002	0	0.0001	0.0004	0.0045	0.0003	0.0002	0.0011	0.0004	0.001	0.0006	0.0004	0.0017
COD	DR Congo	0.0002	0.0007	0.0005	0.005	0.0005	0.0003	0.0001	0.0004	0.0008	0.0002	0.001	0.0003	0.0003	0.0005	0	0.0004	0.003	0.013	0.0003	0.0002	0.0005	0.001	0.0001	0.0003	0.0003	0.0001	0.0004	0.0005	0.0003	0.0005	0.0005	0.0001	0.0005	0.0003	0.0006	0.0004	0	0.0002	0.0002	0.0001	0.0001	0.0005	0.0004	0.0006	0.0002	0.0015	0.0005	0.0023
DNK	Denmark	0.0001	0.0003	0.0007	0.0017	0.0003	0.0001	0.0003	0.0002	0.0003	0.001	0.0034	0.0003	0.0001	0.0012	0.0001	0.0002	0.0004	0.0041	0.0001	0.0001	0.0002	0.0001	0.0001	0.0007	0.0001	0.0002	0.0001	0.0003	0.001	0.0001	0.0001	0.0001	0.0001	0.001	0.0002	0.0002	0	0.0001	0.0005	0.0004	0.0002	0.0002	0.0005	0.0017	0.0003	0.0018	0.0021	0.0015
DJI	Djibouti	0.0002	0.0007	0.0001	0.0046	0.0002	0.0003	0.0001	0.0003	0.0007	0.0001	0.0001	0.0002	0.0003	0.0003	0	0.0004	0.0031	0.0001	0.0004	0.0002	0.0005	0.0009	0.0001	0.0002	0.0002	0	0.0005	0.0005	0.0001	0.0004	0.0005	0.0001	0.0001	0	0.0005	0.0004	0	0.0002	0.0001	0	0	0.0004	0.0003	0.0002	0.0001	0.0005	0.0001	0.0017
DOM	Dominican Republic	0	0	0.0001	0.0004	0	0.0002	0	0	0.0001	0.0001	0.0003	0	0.0001	0.0001	0	0.0002	0.0002	0.0006	0	0	0	0.0001	0	0	0	0	0	0	0	0	0	0	0	0.0008	0	0	0	0	0.0001	0	0.0001	0	0.0005	0.0001	0.0006	0.0001	0.0001	0.0002
ECU	Ecuador	0.0003	0.0003	0.0001	0.0012	0.0001	0.0001	0.0005	0.0001	0.0006	0.0002	0.0005	0.0001	0.0002	0.0001	0	0.0002	0.0006	0.0009	0.0002	0.0001	0.0001	0.0002	0.0004	0.0001	0.0001	0.0001	0.0001	0.0001	0.0001	0.0001	0.0001	0	0	0.0006	0.0001	0.0001	0	0	0.0049	0.0001	0.0059	0.0001	0.0019	0.0004	0.0006	0.0001	0.0002	0.0005
EGY	Egypt	0.0001	0.0022	0.0057	0.0032	0.0005	0.0001	0.0004	0.0003	0.0003	0.0008	0.0045	0.0005	0.0002	0.0012	0.0001	0.0003	0.0006	0.0046	0.0001	0.0001	0.0002	0.0002	0.0001	0.0008	0.0002	0.0004	0.0001	0.0006	0.0025	0.0002	0.0001	0.0001	0.0004	0.0013	0.0002	0.0001	0	0.0001	0.0005	0.0016	0.0003	0.0003	0.0006	0.0041	0.0006	0.0157	0.0014	0.0034
SLV	El Salvador	0	0.0001	0	0.0006	0	0	0	0	0.0001	0	0.0003	0	0.0001	0.0001	0	0.0001	0.0003	0.0002	0.0006	0	0.0001	0.0001	0	0	0	0	0.0001	0.0001	0	0.0001	0.0001	0	0	0.0002	0.0001	0.0001	0	0	0	0	0	0	0.0096	0.0001	0.0002	0.0001	0.0001	0.0002
ERI	Eritrea	0.0002	0.0007	0.0001	0.0052	0.0002	0.0004	0.0001	0.0003	0.0008	0.0001	0.0001	0.0002	0.0004	0.0004	0	0.0004	0.0036	0.0001	0.0004	0.0002	0.0006	0.001	0.0001	0.0003	0.0002	0	0.0006	0.0006	0.0001	0.0004	0.0005	0.0001	0.0002	0.0001	0.0006	0.0004	0	0.0002	0.0001	0	0.0001	0.0004	0.0003	0.0002	0.0002	0.0003	0.0001	0.002
EST	Estonia	0.0002	0.0004	0.0003	0.0052	0.0005	0.0007	0.0002	0.0004	0.0006	0.0005	0.0011	0.0004	0.0015	0.0006	0	0.0005	0.0031	0.0014	0.0007	0.0002	0.0005	0.0006	0.0001	0.0004	0.0003	0.0001	0.0007	0.0006	0.0003	0.0003	0.0005	0.0007	0.0002	0.0005	0.0005	0.0004	0	0.0002	0.0003	0.0001	0.0002	0.0004	0.0005	0.0006	0.0002	0.0006	0.0008	0.0021
ETH	Ethiopia	0.0017	0.0074	0.01	0.0424	0.0023	0.003	0.0009	0.0029	0.0066	0.0036	0.0182	0.0022	0.003	0.004	0.0004	0.0034	0.0277	0.0215	0.0031	0.0021	0.0047	0.0089	0.001	0.0029	0.0019	0.0005	0.004	0.0048	0.0032	0.0034	0.0042	0.0011	0.0015	0.0045	0.005	0.0033	0.0002	0.0015	0.0016	0.0037	0.001	0.0036	0.0032	0.0049	0.0018	0.0076	0.0084	0.0178
FJI	Fiji	0.0001	0.0003	0.0001	0.0017	0.0001	0.0001	0	0.0002	0.0003	0.0028	0.0001	0.0001	0.0001	0.0001	0	0.0001	0.0013	0.0001	0.0001	0.0001	0.0002	0.0004	0	0.0001	0.0001	0	0.0002	0.0002	0	0.0001	0.0002	0	0.0001	0.0001	0.0002	0.0001	0	0.0001	0	0	0	0.0001	0.0001	0.0001	0.0001	0.0001	0	0.0006
FIN	Finland	0.0001	0.0002	0.0006	0.0015	0.0001	0.0001	0.0002	0.0001	0.0002	0.0008	0.0018	0.0002	0.0001	0.0004	0	0.0002	0.0006	0.0019	0.0001	0.0001	0.0001	0.0001	0.0001	0.0002	0.0001	0.0001	0.0001	0.0002	0.0005	0.0001	0.0001	0.0001	0.0001	0.0008	0.0001	0.0001	0	0	0.0004	0.0004	0.0002	0.0002	0.0003	0.0007	0.0002	0.0008	0.0008	0.0012
FRA	France	0.0003	0.0015	0.0114	0.0244	0.0023	0.0002	0.0013	0.0008	0.0012	0.0023	0.0207	0.001	0.0005	0.0033	0.0002	0.0007	0.0008	0.0502	0.0003	0.0014	0.0005	0.0002	0.0004	0.0019	0.0007	0.0011	0.0003	0.0013	0.0036	0.0012	0.0002	0.0005	0.004	0.0032	0.0007	0.0004	0	0.0003	0.0022	0.0013	0.0012	0.0022	0.0023	0.0066	0.0021	0.0065	0.0093	0.0368
PYF	French Polynesia	0	0.0001	0	0.001	0	0.0001	0	0.0001	0.0001	0	0	0	0.0001	0.0001	0	0.0001	0.0006	0.0001	0.0001	0	0.0001	0.0002	0	0	0	0	0.0001	0.0001	0	0.0001	0.0001	0.0002	0	0.0001	0.0001	0.0001	0	0	0	0	0	0.0001	0.0001	0	0	0.0001	0	0.0003
GAB	Gabon	0	0.0001	0.0002	0.0009	0.0001	0.0001	0.0001	0	0.0001	0.0002	0.0002	0.0001	0.0002	0.0001	0	0.0001	0.0004	0.0004	0.0001	0.0001	0.0001	0.0001	0	0.0001	0	0.0001	0.0001	0.0001	0.0001	0.0001	0.0001	0	0.0001	0.0004	0.0001	0.0001	0	0	0.0002	0.0004	0.0001	0.0004	0.0002	0.0001	0.0001	0.0002	0.0001	0.0057
GMB	Gambia	0.0001	0.0003	0.0001	0.0032	0.0001	0.0003	0.0001	0.0002	0.0004	0.0001	0.0001	0.0001	0.0003	0.0002	0	0.0003	0.0016	0.0002	0.0003	0.0001	0.0003	0.0004	0.0001	0.0002	0.0002	0	0.0004	0.0003	0.0001	0.0002	0.0004	0.0001	0.0001	0	0.0004	0.0003	0	0.0001	0.0001	0	0	0.0002	0.0002	0.0001	0.0001	0.0003	0.0001	0.0011
GEO	Georgia	0.0003	0.0008	0.0012	0.0056	0.0003	0.0004	0.0001	0.0065	0.0007	0.0001	0.0003	0.0056	0.0009	0.0004	0	0.0004	0.0041	0.0003	0.0004	0.0002	0.0006	0.0017	0.0001	0.0003	0.0002	0	0.0006	0.0006	0.0003	0.0004	0.0005	0.0001	0.0002	0.0001	0.0006	0.0004	0	0.0002	0.0001	0	0.0001	0.0028	0.0003	0.0003	0.0002	0.0005	0.0002	0.0021
DEU	Germany	0.0003	0.0014	0.0035	0.0076	0.0011	0.0003	0.0008	0.0007	0.001	0.0017	0.0395	0.0009	0.0004	0.0022	0.0002	0.0006	0.0013	0.0254	0.0003	0.0003	0.0004	0.0003	0.0003	0.0028	0.0005	0.0007	0.0004	0.0009	0.0036	0.0003	0.0002	0.0003	0.0007	0.0021	0.0005	0.0003	0	0.0001	0.0016	0.001	0.0007	0.0006	0.0018	0.0086	0.0011	0.0051	0.0089	0.0073
GHA	Ghana	0.0001	0.0004	0.0007	0.0027	0.0003	0.0001	0.0002	0.0002	0.0006	0.0005	0.0061	0.0003	0.0002	0.0008	0.0001	0.0003	0.0011	0.0104	0.0002	0.0008	0.0002	0.0003	0.0001	0.0005	0.0003	0.0002	0.0002	0.0003	0.0007	0.0002	0.0002	0.0001	0.0002	0.0032	0.0003	0.0002	0	0.0001	0.0003	0.0004	0.0002	0.0003	0.0005	0.0044	0.0004	0.0013	0.0012	0.0023
GRC	Greece	0.0001	0.0138	0.0004	0.0009	0.0001	0	0.0001	0.0009	0.0003	0.0003	0.001	0.0001	0.0001	0.0004	0	0.0001	0.0004	0.001	0.0001	0	0.0001	0.0001	0	0.0006	0.0001	0	0.0001	0.0001	0.0055	0.0001	0.0001	0	0.0001	0.0003	0.0001	0.0001	0	0	0.0001	0	0.0001	0.0001	0.0001	0.0009	0.0001	0.0185	0.0006	0.0007
GRL	Greenland	0	0	0	0	0	0	0	0	0	0	0	0	0	0	0	0	0	0	0	0	0	0	0	0	0	0	0	0	0	0	0	0	0	0	0	0	0	0	0	0	0	0	0	0	0	0	0	0
GTM	Guatemala	0	0.0001	0.0001	0.0005	0	0	0.0001	0	0.0003	0.0001	0.0007	0	0.0001	0.0002	0	0.0002	0.0002	0.0007	0.0019	0	0.0001	0.0001	0	0.0001	0	0	0.0001	0.0001	0.0001	0	0	0	0	0.0011	0	0	0	0	0.0002	0	0.0005	0	0.0135	0.0004	0.0004	0.0001	0.0002	0.0003
GIN	Guinea	0.0003	0.0011	0.0011	0.012	0.0005	0.0006	0.0002	0.0006	0.0014	0.0003	0.0023	0.0045	0.0006	0.0009	0.0001	0.0007	0.0065	0.0069	0.0006	0.0004	0.001	0.0017	0.0002	0.0006	0.0004	0.0001	0.0008	0.0009	0.0005	0.0007	0.0009	0.0002	0.0028	0.0006	0.001	0.0006	0	0.0003	0.0004	0.0001	0.0002	0.0007	0.0007	0.0011	0.0007	0.0032	0.0019	0.0605
GUY	Guyana	0	0	0	0.0001	0	0	0	0	0	0	0	0	0	0	0	0.0002	0	0	0	0	0	0	0	0	0	0	0	0	0	0	0	0	0	0	0	0	0	0	0	0	0	0	0	0	0	0	0	0
HTI	Haiti	0.0001	0.0002	0.0001	0.0015	0.0001	0.0001	0	0.0001	0.0002	0	0.0001	0.0001	0.0002	0.0001	0	0.0006	0.0011	0.0002	0.0001	0.0001	0.0002	0.0003	0	0.0001	0.0001	0	0.0002	0.0002	0	0.0001	0.0002	0	0	0.0002	0.0002	0.0001	0	0.0001	0	0	0	0.0001	0.0001	0.0001	0.0001	0.0001	0	0.0006
HND	Honduras	0	0.0001	0.0001	0.001	0.0001	0.0001	0	0.0001	0.0002	0.0001	0.0007	0.0001	0.0001	0.0001	0	0.0002	0.0005	0.0018	0.0005	0	0.0001	0.0001	0	0.0001	0	0	0.0001	0.0001	0.0001	0.0001	0.0001	0	0	0.0006	0.0001	0.0003	0	0	0.0001	0	0.0001	0.0001	0.0133	0.0002	0.0002	0.0002	0.0008	0.0004
HKG	Hong Kong	0.0002	0.0002	0.0002	0.0033	0.0002	0.0003	0.0001	0.0003	0.0008	0.0008	0.0003	0.0001	0.0003	0.0006	0.0001	0.0003	0.0017	0.0004	0.0003	0.0001	0.0007	0.0005	0.0001	0.0002	0.0002	0.0001	0.0004	0.0009	0.0001	0.0002	0.0003	0.0005	0.0002	0.0005	0.0003	0.0003	0	0.0001	0.0006	0.0005	0.0002	0.0004	0.0008	0.0002	0.0002	0.0007	0.0002	0.0014
HUN	Hungary	0.0001	0.0007	0.0006	0.0024	0.0002	0.0001	0.0002	0.0002	0.0003	0.0003	0.0103	0.0003	0.0002	0.0004	0	0.0002	0.001	0.0029	0.0002	0.0001	0.0002	0.0002	0.0001	0.0037	0.0001	0.0001	0.0002	0.0003	0.0019	0.0001	0.0003	0.0001	0.0001	0.0005	0.0002	0.0002	0	0.0001	0.0003	0.0001	0.0001	0.0002	0.0003	0.0069	0.0002	0.0009	0.0033	0.0015
ISL	Iceland	0	0.0001	0.0001	0.0009	0.0001	0.0001	0	0.0001	0.0001	0.0001	0.0003	0	0.0001	0.0001	0	0.0001	0.0004	0.0007	0.0001	0	0.0001	0.0001	0	0.0001	0	0	0.0001	0.0001	0.0001	0.0001	0.0001	0	0	0.0004	0.0001	0.0001	0	0	0.0001	0.0001	0	0.0001	0.0001	0.0003	0.0001	0.0002	0.0001	0.0004
IND	India	0.0042	0.0016	0.0068	0.0091	0.0041	0.0005	0.0028	0.0013	0.0011	0.008	0.0164	0.002	0.001	0.0487	0.0128	0.0019	0.0024	0.0256	0.0005	0.0013	0.0011	0.0019	0.0006	0.0017	0.0029	0.0019	0.0007	0.008	0.0037	0.0011	0.0009	0.0012	0.0014	0.0157	0.0006	0.0007	0	0.0006	0.0079	0.003	0.0026	0.0077	0.0044	0.0081	0.0027	0.0137	0.0069	0.0507
IDN	Indonesia	0.0013	0.0006	0.0031	0.0063	0.0017	0.0003	0.0013	0.0003	0.0008	0.0169	0.0049	0.0005	0.0012	0.004	0.0014	0.0009	0.0011	0.009	0.0003	0.0004	0.0006	0.0007	0.0004	0.0006	0.0005	0.001	0.0004	0.0104	0.0015	0.0003	0.0002	0.0024	0.0007	0.0053	0.0004	0.0003	0	0.0001	0.0042	0.0059	0.0012	0.0014	0.0025	0.0025	0.0017	0.0035	0.0026	0.0095
IRN	Iran	0.0046	0.0011	0.0008	0.0044	0.0005	0.0002	0.0002	0.0075	0.0004	0.0008	0.0019	0.0069	0.0002	0.003	0.0002	0.0003	0.0014	0.0023	0.0002	0.0001	0.0003	0.0004	0.0001	0.0004	0.0008	0.0001	0.0003	0.0007	0.0008	0.0003	0.0002	0.0002	0.0003	0.0009	0.0003	0.0002	0	0.0001	0.0004	0.0013	0.0002	0.0004	0.0005	0.0009	0.0005	0.0019	0.001	0.0023
IRQ	Iraq	0	0.0004	0.0013	0.0051	0.0004	0.0001	0.0004	0.0001	0.0003	0.0007	0.0058	0.0001	0.0004	0.0005	0.0001	0.0002	0.0002	0.0035	0.0001	0.0001	0.0001	0.0001	0.0002	0.0003	0.0001	0.0009	0.0001	0.0003	0.0004	0.0001	0	0.0001	0.0002	0.0018	0.0002	0.0001	0	0	0.0007	0.0006	0.0004	0.0002	0.0008	0.0012	0.0009	0.001	0.0008	0.0023
IRL	Ireland	0.0001	0.0003	0.0007	0.0034	0.0003	0.0002	0.0002	0.0002	0.0004	0.0014	0.0019	0.0003	0.0002	0.0015	0	0.0008	0.0012	0.005	0.0002	0.0001	0.0006	0.0004	0.0001	0.0003	0.0002	0.0002	0.0003	0.0006	0.0005	0.0002	0.0002	0.0001	0.0002	0.0009	0.0003	0.0003	0	0.0001	0.0004	0.0002	0.0003	0.0003	0.0005	0.0009	0.0003	0.0027	0.0009	0.0026
ISR	Israel	0.0001	0.0003	0.0004	0.0024	0.0003	0.0002	0.0006	0.0006	0.0003	0.0007	0.0017	0.0003	0.0002	0.0004	0	0.0003	0.0011	0.0045	0.0002	0.0001	0.0003	0.0003	0.0001	0.0003	0.0006	0.0003	0.0002	0.0004	0.0006	0.0001	0.0002	0.0001	0.0002	0.0016	0.0002	0.0002	0	0.0001	0.0007	0.0003	0.0004	0.0002	0.0008	0.001	0.0005	0.0058	0.0011	0.0019
ITA	Italy	0.0001	0.0051	0.0042	0.0042	0.0006	0.0001	0.0007	0.0006	0.0003	0.0012	0.0109	0.0004	0.0002	0.0015	0.0001	0.0003	0.0004	0.0058	0.0001	0.0002	0.0004	0.0001	0.0001	0.0046	0.0003	0.0004	0.0002	0.0004	0.0023	0.0002	0.0001	0.0001	0.0004	0.0015	0.0003	0.0002	0	0.0001	0.0009	0.0004	0.0005	0.0005	0.0011	0.0109	0.0014	0.0047	0.0029	0.0056
JAM	Jamaica	0	0.0001	0	0.0005	0	0.0003	0	0	0.0001	0.0001	0.0001	0	0.0001	0.0001	0	0.0014	0.0003	0.0001	0.0004	0	0.0004	0.0001	0	0	0	0	0.0002	0.0001	0	0	0	0	0	0.0004	0.0001	0.0016	0	0	0	0	0	0	0.0001	0	0.0002	0.0001	0.0001	0.0002
JPN	Japan	0.0003	0.0002	0.0009	0.0024	0.0003	0.0002	0.0005	0.0001	0.0003	0.0023	0.0018	0.0002	0.0003	0.0013	0.0003	0.0006	0.0007	0.0023	0.0002	0.0001	0.0005	0.0005	0.0002	0.0002	0.0002	0.0004	0.0002	0.0015	0.0004	0.0001	0.0001	0.0005	0.0003	0.0023	0.0002	0.0002	0	0.0001	0.0007	0.0021	0.0004	0.0002	0.0014	0.001	0.0005	0.0015	0.0008	0.0021
JOR	Jordan	0	0	0.0003	0.0004	0	0	0	0.0001	0.0001	0	0.0001	0	0	0.0026	0	0	0.0002	0.0001	0	0	0	0.0001	0	0	0	0	0	0.0001	0.0001	0	0	0	0	0	0	0	0	0	0	0	0	0	0	0	0	0.0002	0	0.0003
KAZ	Kazakhstan	0.0053	0.0025	0.0035	0.0109	0.0009	0.0005	0.0009	0.0014	0.0012	0.0014	0.077	0.0043	0.0007	0.0019	0.0002	0.0008	0.004	0.011	0.0006	0.0005	0.0147	0.0011	0.0004	0.0025	0.0006	0.0006	0.0034	0.0013	0.0042	0.0006	0.0007	0.0003	0.0008	0.0022	0.0009	0.0006	0	0.0003	0.0016	0.0029	0.0008	0.001	0.0016	0.007	0.0017	0.0043	0.0384	0.0083
KEN	Kenya	0.0014	0.0003	0.0002	0.0031	0.0002	0.0002	0.0001	0.0003	0.0004	0.0003	0.0006	0.0002	0.0002	0.0008	0.0001	0.0003	0.0016	0.0013	0.0002	0.0001	0.0003	0.0005	0.0001	0.0002	0.0002	0	0.0003	0.0004	0.0002	0.0002	0.0038	0.0001	0.0001	0.0002	0.0003	0.0002	0	0.0001	0.0001	0.0001	0.0001	0.0009	0.0003	0.0003	0.0002	0.0005	0.0002	0.0016
KWT	Kuwait	0.0002	0.0003	0.0005	0.0035	0.0003	0.0002	0.0002	0.0002	0.0005	0.0007	0.0012	0.0003	0.0004	0.0007	0.0001	0.0004	0.0017	0.0032	0.0003	0.0002	0.0004	0.0006	0.0001	0.0003	0.0002	0.0002	0.0003	0.0007	0.0003	0.0002	0.0003	0.0002	0.0002	0.0007	0.0004	0.0003	0	0.0001	0.0004	0.0006	0.0002	0.0003	0.0006	0.0005	0.0003	0.0008	0.0005	0.0021
KGZ	Kyrgyzstan	0.0052	0.0011	0.0004	0.0117	0.0005	0.0008	0.0002	0.001	0.0014	0.0003	0.0004	0.0016	0.0008	0.0009	0.0001	0.0009	0.0071	0.0004	0.0009	0.0005	0.0013	0.0015	0.0003	0.0006	0.0006	0	0.0012	0.0012	0.0003	0.0006	0.0012	0.0003	0.0003	0.0001	0.0013	0.0009	0.0001	0.0003	0.0003	0.0003	0.0002	0.0009	0.0007	0.0005	0.0005	0.0008	0.0004	0.0043
LAO	Laos	0.0002	0.0004	0.0002	0.0026	0.0001	0.0002	0.0001	0.0002	0.0004	0.0003	0.0005	0.0001	0.0002	0.0003	0.0001	0.0002	0.0017	0.0006	0.0002	0.0001	0.0003	0.0006	0.0001	0.0001	0.0001	0	0.0003	0.0004	0.0001	0.0002	0.0003	0.0003	0.0001	0.0003	0.0003	0.0002	0	0.0001	0.0001	0.0015	0.0001	0.0002	0.0002	0.0002	0.0001	0.0003	0.0002	0.0012
LVA	Latvia	0.0005	0.001	0.0004	0.0104	0.0005	0.0007	0.0003	0.0009	0.0014	0.0003	0.001	0.0006	0.0009	0.001	0.0001	0.0008	0.0065	0.0011	0.0009	0.0004	0.0011	0.0017	0.0003	0.0006	0.0005	0.0002	0.0013	0.001	0.0004	0.0007	0.001	0.0003	0.0003	0.0003	0.0012	0.0008	0	0.0003	0.0004	0.0001	0.0001	0.0008	0.0007	0.0006	0.0004	0.0009	0.0006	0.0047
LBN	Lebanon	0	0	0.0002	0.0003	0.0003	0	0	0.0001	0.0001	0	0	0	0	0.0014	0	0.0001	0.0002	0.0001	0	0.0001	0.0001	0.0001	0	0	0	0	0	0	0	0.0002	0	0	0	0.0001	0	0	0	0	0	0	0	0.0003	0	0	0	0.001	0	0.0033
LSO	Lesotho	0.0001	0.0003	0.0001	0.0026	0.0001	0.0002	0	0.0002	0.0004	0.0001	0.0001	0.0001	0.0002	0.0002	0	0.0002	0.0019	0.0002	0.0002	0.0001	0.0003	0.0004	0.0001	0.0001	0.0003	0	0.0003	0.0003	0.0001	0.0002	0.0003	0.0001	0.0001	0.0001	0.0003	0.0002	0	0.0001	0.0001	0	0.0001	0.0002	0.0002	0.0001	0.0001	0.0002	0.0001	0.001
LBR	Liberia	0.0002	0.0006	0.0002	0.0043	0.0002	0.0007	0.0001	0.0003	0.0006	0.0001	0.0004	0.0002	0.0003	0.0004	0	0.0003	0.003	0.0011	0.0003	0.0002	0.0005	0.0008	0.0001	0.0003	0.0002	0	0.0004	0.0004	0.0002	0.0003	0.0004	0.0001	0.0002	0.0004	0.0005	0.0003	0	0.0001	0.0002	0.0001	0.0001	0.0003	0.0003	0.0009	0.0001	0.0003	0.0002	0.0019
LBY	Libya	0	0.0006	0.001	0.0041	0.0003	0	0.0003	0.0001	0.0001	0.0003	0.0061	0.0002	0.0001	0.0004	0	0.0001	0.0002	0.0026	0	0.0001	0.0001	0.0001	0.0001	0.0004	0.0001	0.0002	0	0.0002	0.0006	0.0001	0	0	0.0001	0.0004	0.0001	0.0001	0	0	0.0005	0.0002	0.0002	0.0001	0.0004	0.0015	0.0007	0.0011	0.0015	0.0018
LIE	Liechtenstein	0	0	0	0	0	0	0	0	0	0	0	0	0	0	0	0	0	0	0	0	0	0	0	0	0	0	0	0	0	0	0	0	0	0	0	0	0	0	0	0	0	0	0	0	0	0	0	0
LTU	Lithuania	0.0003	0.0006	0.0004	0.0083	0.0004	0.0007	0.0002	0.0006	0.0011	0.0002	0.0014	0.0005	0.0013	0.0006	0.0001	0.0006	0.0044	0.0017	0.0008	0.0003	0.0008	0.0012	0.0002	0.0005	0.0003	0.0001	0.0009	0.0009	0.0006	0.0005	0.0009	0.0002	0.0003	0.0003	0.0009	0.0007	0	0.0003	0.0002	0.0001	0.0001	0.0007	0.0005	0.0007	0.0003	0.0007	0.001	0.0028
LUX	Luxembourg	0.0001	0.0002	0.0003	0.0029	0.0001	0.0002	0.0001	0.0002	0.0003	0.0002	0.0008	0.0001	0.0002	0.0003	0	0.0002	0.0012	0.0048	0.0002	0.0001	0.0002	0.0002	0.0001	0.0002	0.0001	0	0.0003	0.0003	0.0002	0.0001	0.0002	0.0001	0.0001	0.0001	0.0003	0.0002	0	0.0001	0.0001	0.0001	0.0001	0.0002	0.0002	0.0004	0.0001	0.0003	0.0003	0.0018
MAC	Macao SAR	0	0.0001	0.0001	0.0012	0.0001	0.0001	0	0.0001	0.0002	0.0002	0.0002	0.0001	0.0001	0.0001	0	0.0001	0.0007	0.0002	0.0001	0	0.0001	0.0002	0	0.0001	0.0001	0	0.0001	0.0001	0	0.0001	0.0001	0	0	0.0001	0.0001	0.0001	0	0	0.0001	0.0001	0.0001	0.0001	0.0001	0.0001	0	0.0001	0.0001	0.0005
MDG	Madagascar	0.0001	0.0005	0.0043	0.0037	0.0003	0.0002	0.0004	0.0002	0.0005	0.0004	0.0057	0.0004	0.0004	0.0005	0.0001	0.0006	0.0014	0.0055	0.0002	0.0002	0.0012	0.0005	0.0001	0.0004	0.0003	0.0001	0.0003	0.0008	0.0007	0.0002	0.0003	0.0001	0.0002	0.004	0.0003	0.0002	0	0.0001	0.0004	0.0006	0.0002	0.0004	0.0008	0.002	0.0003	0.0011	0.002	0.0026
MWI	Malawi	0.0001	0.0003	0.0001	0.0019	0.0002	0.0001	0	0.0001	0.0003	0.0002	0.0003	0.0001	0.0001	0.0002	0	0.0002	0.0011	0.0008	0.0001	0.0001	0.0006	0.0004	0	0.0001	0.0008	0	0.0005	0.0002	0.0001	0.0001	0.0002	0	0.0001	0.0003	0.0002	0.0001	0	0.0001	0.0001	0	0	0.0007	0.0002	0.0008	0.0001	0.0002	0.0003	0.0011
MYS	Malaysia	0.0003	0.0003	0.0008	0.0031	0.0003	0.0002	0.0006	0.0002	0.0004	0.0087	0.0016	0.0003	0.0003	0.002	0.0005	0.0005	0.0012	0.0022	0.0002	0.0001	0.0003	0.0005	0.0001	0.0002	0.0003	0.0004	0.0003	0.0177	0.0004	0.0002	0.0002	0.0014	0.0002	0.0022	0.0003	0.0002	0	0.0001	0.0007	0.0023	0.0003	0.0006	0.0008	0.0007	0.0004	0.0014	0.0008	0.0029
MDV	Maldives	0.0001	0.0003	0.0001	0.0025	0.0001	0.0002	0	0.0002	0.0004	0.0001	0.0001	0.0001	0.0002	0.0002	0	0.0002	0.0017	0.0001	0.0002	0.0001	0.0003	0.0005	0.0001	0.0001	0.0001	0	0.0003	0.0003	0.0001	0.0002	0.0003	0.0001	0.0001	0	0.0003	0.0002	0	0.0001	0.0001	0	0	0.0002	0.0001	0.0001	0.0001	0.0002	0	0.0009
MLI	Mali	0.0002	0.0006	0.0005	0.0054	0.0007	0.0003	0.0001	0.0003	0.0008	0.0002	0.0005	0.0002	0.0003	0.0006	0.0001	0.0004	0.0037	0.0021	0.0004	0.0004	0.0005	0.001	0.0001	0.0003	0.0002	0.0001	0.0005	0.0007	0.0002	0.0075	0.0005	0.0002	0.0002	0.0003	0.0006	0.0004	0	0.0002	0.0002	0.0001	0.0001	0.0005	0.0003	0.0004	0.0003	0.0005	0.0013	0.068
MLT	Malta	0.0003	0.0008	0.0004	0.0075	0.0003	0.0005	0.0001	0.0004	0.0009	0.0004	0.0007	0.0004	0.0005	0.001	0.0001	0.0006	0.0036	0.0009	0.0006	0.0005	0.0008	0.0011	0.0002	0.0004	0.0004	0.0001	0.0008	0.0009	0.0002	0.0004	0.0007	0.0002	0.0002	0.0003	0.0008	0.0006	0	0.0002	0.0002	0.0001	0.0001	0.0005	0.0006	0.0028	0.0003	0.0012	0.0003	0.0027
MRT	Mauritania	0.0002	0.0006	0.0008	0.0049	0.0002	0.0003	0.0001	0.0003	0.0006	0.0001	0.0004	0.0002	0.0003	0.0004	0	0.0003	0.0026	0.0008	0.0003	0.0015	0.0005	0.0008	0.0001	0.0003	0.0002	0.0001	0.0004	0.0004	0.0005	0.0003	0.0004	0.0001	0.0035	0.0001	0.0005	0.0003	0	0.0001	0.0001	0.0004	0.0001	0.0005	0.0003	0.0013	0.0004	0.0005	0.0002	0.0022
MUS	Mauritius	0.0001	0.0003	0.0002	0.0026	0.0001	0.0002	0.0001	0.0002	0.0004	0.0001	0.0004	0.0001	0.0002	0.0002	0	0.0002	0.0016	0.0011	0.0002	0.0001	0.0003	0.0004	0.0001	0.0001	0.0003	0	0.0002	0.0003	0.0001	0.0002	0.0003	0.0001	0.0001	0.0001	0.0003	0.0002	0	0.0001	0.0001	0	0	0.0002	0.0003	0.0002	0.0001	0.0003	0.0001	0.0015
MEX	Mexico	0.0002	0.0003	0.0022	0.0074	0.0005	0.0004	0.0014	0.0002	0.0045	0.0023	0.0015	0.0002	0.0016	0.0006	0.0001	0.0013	0.0012	0.0028	0.0036	0.0001	0.0004	0.0003	0.0014	0.0003	0.0002	0.001	0.0003	0.0005	0.0004	0.0002	0.0002	0.0001	0.0002	0.0111	0.0004	0.002	0	0.0001	0.0038	0.0004	0.0034	0.0002	0.0234	0.0007	0.0114	0.001	0.0007	0.0029
MCO	Monaco	0	0	0	0	0	0	0	0	0	0	0	0	0	0	0	0	0	0	0	0	0	0	0	0	0	0	0	0	0	0	0	0	0	0	0	0	0	0	0	0	0	0	0	0	0	0	0	0
MNG	Mongolia	0.0001	0.0004	0.0002	0.0033	0.0002	0.0002	0.0001	0.0002	0.0005	0.0001	0.0002	0.0002	0.0002	0.0003	0	0.0003	0.0022	0.0003	0.0003	0.0001	0.0004	0.0006	0.0001	0.0002	0.0001	0	0.0003	0.0004	0.0001	0.0002	0.0003	0.0001	0.0001	0.0002	0.0004	0.0002	0	0.0001	0.0001	0.0022	0.0001	0.0003	0.0002	0.0002	0.0002	0.0003	0.0002	0.0014
MNE	Montenegro	0	0	0	0	0	0	0	0	0	0	0	0	0	0	0	0	0	0	0	0	0	0	0	0	0	0	0	0	0	0	0	0	0	0	0	0	0	0	0	0	0	0	0	0	0	0	0	0
MAR	Morocco	0	0.0002	0.0006	0.0024	0.0002	0	0.0001	0.0001	0.0001	0.0005	0.0016	0.0001	0.0001	0.0002	0	0.0001	0.0003	0.0043	0	0.0001	0.0001	0.0001	0	0.0003	0	0.0002	0	0.0001	0.0007	0.0001	0	0	0.0003	0.0009	0.0001	0	0	0	0.0002	0.0001	0.0001	0.0001	0.0002	0.0018	0.0004	0.0006	0.0006	0.0012
MOZ	Mozambique	0.0001	0.0004	0.0001	0.0033	0.0005	0.0002	0.0001	0.0002	0.0004	0.0001	0.0004	0.0001	0.0002	0.0002	0	0.0002	0.0021	0.0005	0.0002	0.0001	0.0003	0.0005	0.0001	0.0002	0.0012	0	0.0003	0.0003	0.0001	0.0002	0.0003	0.0001	0.0001	0.0001	0.0003	0.0002	0	0.0001	0.0001	0.0001	0	0.0003	0.0002	0.001	0.0001	0.0002	0.0002	0.0012
MMR	Myanmar	0.0003	0.0004	0.0008	0.0027	0.0004	0.0002	0.0004	0.0002	0.0005	0.002	0.002	0.0002	0.0002	0.0015	0.0004	0.0004	0.0011	0.0029	0.0002	0.0002	0.0003	0.0005	0.0001	0.0003	0.0002	0.0002	0.0003	0.0046	0.0004	0.0002	0.0002	0.0015	0.0002	0.0018	0.0003	0.0002	0	0.0001	0.0006	0.0112	0.0003	0.0004	0.0008	0.0009	0.0005	0.0015	0.0015	0.0032
NAM	Namibia	0.0001	0.0002	0.0001	0.0019	0.0668	0.0001	0	0.0001	0.0003	0.0001	0.0005	0.0001	0.0001	0.0002	0	0.0001	0.0011	0.001	0.0003	0.0001	0.0002	0.0003	0	0.0001	0.0036	0	0.0002	0.0002	0.0001	0.0001	0.0002	0.0003	0.0004	0.0001	0.0003	0.0001	0	0.0001	0.0001	0.0001	0	0.0021	0.0002	0.0002	0.0001	0.0002	0.0002	0.0011
NPL	Nepal	0.0001	0.0002	0.0001	0.0017	0.0001	0.0001	0.0001	0.0001	0.0002	0.0001	0.0003	0.0001	0.0001	0.0006	0.0002	0.0001	0.0007	0.0004	0.0001	0.0001	0.0002	0.001	0	0.0001	0.0001	0	0.0001	0.0002	0.0001	0.0001	0.0001	0	0.0001	0.0004	0.0001	0.0001	0	0	0.0001	0.0002	0	0.0002	0.0001	0.0003	0.0001	0.0002	0.0002	0.0008
NLD	Netherlands	0.0002	0.0007	0.0016	0.0045	0.0008	0.0002	0.0004	0.0004	0.0019	0.0008	0.0067	0.0005	0.0003	0.002	0.0001	0.0005	0.0012	0.0249	0.0003	0.0002	0.0004	0.0002	0.0002	0.0009	0.0003	0.0003	0.0003	0.0006	0.0013	0.0002	0.0002	0.0001	0.0004	0.0012	0.0005	0.0004	0	0.0001	0.0007	0.0004	0.0005	0.0005	0.0011	0.0027	0.0006	0.0034	0.0027	0.0049
ANT	Netherlands Antilles	0	0.0001	0	0.001	0	0.0017	0	0.0001	0.0002	0	0	0	0.0017	0.0001	0	0.0002	0.0006	0.0001	0.0009	0	0.0001	0.0002	0	0.0001	0.0003	0	0.0001	0.0001	0	0.0001	0.0001	0	0	0.0001	0.0001	0.0001	0	0	0	0	0.0001	0.0001	0.0001	0	0.0003	0.0001	0	0.0004
NCL	New Caledonia	0	0.0001	0.0001	0.001	0	0.0001	0	0.0001	0.0001	0.0004	0.0001	0	0.0001	0.0001	0	0.0001	0.0007	0.0001	0.0001	0	0.0001	0.0002	0	0.0001	0	0	0.0001	0.0001	0	0.0001	0.0001	0	0	0	0.0001	0.0001	0	0	0	0	0	0.0001	0.0001	0.0001	0	0.0001	0	0.0005
NZL	New Zealand	0.0002	0.0005	0.0021	0.005	0.0004	0.0003	0.0003	0.0003	0.0006	0.0255	0.0032	0.0005	0.0004	0.0031	0.0002	0.0032	0.0022	0.0109	0.0003	0.0002	0.0012	0.0007	0.0002	0.0003	0.0004	0.0004	0.0003	0.002	0.0004	0.0003	0.0003	0.0003	0.0002	0.0068	0.0004	0.0004	0	0.0001	0.0021	0.0018	0.0003	0.0004	0.0015	0.001	0.0004	0.0021	0.0009	0.0027
NIC	Nicaragua	0.0001	0.0002	0.0001	0.0021	0.0001	0.0001	0	0.0001	0.0003	0.0001	0.0008	0.0001	0.0002	0.0001	0	0.0002	0.001	0.0007	0.0002	0.0001	0.0002	0.0003	0.0001	0.0001	0.0001	0	0.0001	0.0002	0.0001	0.0001	0.0001	0	0.0001	0.0006	0.0002	0.0006	0	0.0001	0.0001	0	0.0002	0.0001	0.0781	0.0001	0.0006	0.0002	0.0002	0.0007
NER	Niger	0.0001	0.0003	0.0002	0.0023	0.0001	0.0002	0	0.0001	0.0003	0.0001	0.0001	0.0001	0.0002	0.0002	0	0.0002	0.0017	0.0002	0.0002	0.0001	0.0002	0.0003	0.0001	0.0001	0.0001	0	0.0002	0.0002	0.0001	0.0027	0.0002	0.0001	0.0001	0.0001	0.0002	0.0002	0	0.002	0.0001	0	0	0.0002	0.0002	0.0001	0.0001	0.0002	0.0001	0.0131
NGA	Nigeria	0.0002	0.0006	0.0035	0.0147	0.0017	0.0003	0.0016	0.0003	0.0007	0.002	0.0144	0.0004	0.0014	0.0018	0.0002	0.0008	0.0008	0.0098	0.0003	0.0004	0.0004	0.0003	0.0007	0.0008	0.0007	0.0039	0.0002	0.001	0.0012	0.0003	0.0002	0.0002	0.0048	0.0053	0.0008	0.0004	0	0.0013	0.0122	0.0017	0.0014	0.0006	0.0028	0.0025	0.0025	0.0026	0.0035	0.0442
NOR	Norway	0.0001	0.0004	0.0013	0.0027	0.0007	0.0001	0.0004	0.0002	0.0003	0.0008	0.0039	0.0004	0.0002	0.0008	0.0001	0.0003	0.0005	0.0085	0.0001	0.0001	0.0003	0.0001	0.0001	0.0005	0.0002	0.0003	0.0002	0.0004	0.0007	0.0001	0.0001	0.0001	0.0003	0.0024	0.0002	0.0002	0	0.0001	0.0007	0.0005	0.0004	0.0003	0.0007	0.0018	0.0004	0.0016	0.0022	0.0036
PSE	Gaza Strip	0	0	0	0	0	0	0	0	0	0	0	0	0	0	0	0	0	0	0	0	0	0	0	0	0	0	0	0	0	0	0	0	0	0	0	0	0	0	0	0	0	0	0	0	0	0	0	0
OMN	Oman	0.0001	0.0001	0.0004	0.0009	0.0002	0.0001	0.0002	0.0002	0.0002	0.0009	0.0006	0.0002	0.0002	0.0023	0.0001	0.0002	0.0003	0.0008	0.0001	0.0001	0.0001	0.0001	0.0001	0.0001	0.0001	0.0001	0.0001	0.0005	0.0002	0.0001	0.0001	0.0003	0.0001	0.001	0.0001	0.0001	0	0	0.0004	0.0038	0.0002	0.0002	0.0006	0.0003	0.0003	0.0006	0.0003	0.0012
PAK	Pakistan	0.0003	0.0008	0.0045	0.0047	0.0006	0.0002	0.0009	0.0003	0.0008	0.0025	0.0073	0.0012	0.0006	0.0017	0.0003	0.0007	0.0015	0.0108	0.0003	0.0004	0.0005	0.0005	0.0002	0.0007	0.0007	0.0003	0.0003	0.0016	0.0013	0.0002	0.0002	0.0005	0.0007	0.0112	0.0003	0.0003	0	0.0001	0.0023	0.0039	0.001	0.0005	0.0024	0.0028	0.0011	0.0073	0.0027	0.0041
PAN	Panama	0	0.0001	0.0001	0.0006	0	0.0004	0	0.0003	0.0016	0	0.0004	0	0.0007	0.0001	0	0.0006	0.0004	0.0004	0.0013	0.0001	0.0001	0.0001	0.0002	0	0	0	0.0001	0.0001	0.0001	0	0.0001	0	0	0.0004	0.0001	0.0001	0	0	0.0001	0	0.0004	0.0001	0.0233	0.0001	0.0032	0.0001	0.0003	0.0003
PNG	Papua New Guinea	0	0.0001	0.0001	0.0008	0	0.0001	0	0.0001	0.0001	0.0041	0.0002	0	0.0001	0.0001	0	0.0001	0.0005	0.0003	0.0001	0	0.0001	0.0001	0	0.0001	0	0	0.0001	0.0001	0.0001	0.0001	0.0001	0	0	0.0001	0.0001	0.0001	0	0	0	0.0002	0	0.0001	0.0001	0.0001	0	0.0001	0.0001	0.0003
PRY	Paraguay	0.0001	0.0002	0.0001	0.002	0.0001	0.0001	0.0033	0.0001	0.0005	0	0.0001	0.0001	0.0001	0.0002	0	0.0002	0.0013	0.0001	0.0002	0.0001	0.0003	0.0004	0.0007	0.0001	0.0001	0.0019	0.0002	0.0002	0.0001	0.0001	0.0002	0.0001	0.0001	0.0001	0.0002	0.0031	0	0.0001	0.0026	0	0.0002	0.0002	0.0002	0.0001	0.0001	0.0001	0	0.0007
PER	Peru	0	0.0001	0.0002	0.0006	0.0001	0	0.0003	0	0.0004	0.0002	0.0006	0	0.0001	0.0001	0	0.0001	0.0002	0.0008	0	0	0.0001	0.0001	0.0037	0.0001	0	0.0002	0.0001	0.0001	0.0001	0	0	0	0	0.0007	0.0001	0	0	0	0.0035	0.0001	0.0016	0	0.0008	0.0002	0.0002	0.0003	0.0003	0.0003
PHL	Philippines	0.0003	0.0004	0.0007	0.0054	0.0005	0.0004	0.0004	0.0003	0.0009	0.0041	0.002	0.0003	0.0005	0.0015	0.0002	0.0006	0.0024	0.0028	0.0004	0.0002	0.0007	0.0014	0.0002	0.0004	0.0003	0.0003	0.0006	0.0029	0.0004	0.0004	0.0005	0.0004	0.0002	0.0035	0.0006	0.0004	0	0.0002	0.0006	0.0014	0.0003	0.0005	0.0009	0.0009	0.0004	0.0012	0.001	0.0027
POL	Poland	0.0005	0.0013	0.0021	0.0127	0.0008	0.0009	0.0007	0.001	0.0015	0.0011	0.021	0.0018	0.0011	0.0016	0.0001	0.0011	0.0059	0.0082	0.001	0.0005	0.0011	0.0012	0.0004	0.0023	0.0007	0.0004	0.0014	0.0014	0.0041	0.0005	0.0011	0.0003	0.0006	0.0016	0.0012	0.001	0.0001	0.0003	0.0011	0.0005	0.0007	0.001	0.0014	0.0064	0.0009	0.0028	0.0196	0.0066
PRT	Portugal	0.0004	0.0008	0.0011	0.0125	0.0187	0.0008	0.0003	0.0005	0.0012	0.0006	0.0014	0.0004	0.0008	0.0008	0.0001	0.0009	0.0017	0.0022	0.0007	0.0005	0.001	0.0014	0.0003	0.0005	0.0007	0.0002	0.001	0.001	0.0005	0.0006	0.0011	0.0003	0.0004	0.0006	0.011	0.0009	0.0001	0.0005	0.0005	0.0001	0.0002	0.0011	0.0007	0.0007	0.0007	0.0014	0.0005	0.005
QAT	Qatar	0.0002	0.0002	0.0006	0.0014	0.0002	0.0001	0.0004	0.0001	0.0002	0.0017	0.0008	0.0002	0.0002	0.0013	0.0002	0.0003	0.0004	0.0012	0.0001	0.0001	0.0002	0.0002	0.0001	0.0001	0.0001	0.0002	0.0001	0.0009	0.0002	0.0001	0.0001	0.0004	0.0001	0.0013	0.0001	0.0001	0	0	0.0006	0.0025	0.0003	0.0002	0.001	0.0004	0.0004	0.0008	0.0004	0.0016
KOR	South Korea	0.0006	0.0002	0.0008	0.0016	0.0003	0.0001	0.0003	0.0001	0.0003	0.0052	0.0008	0.0002	0.0002	0.0011	0.0004	0.0003	0.0006	0.0011	0.0001	0.0001	0.0002	0.0003	0.0001	0.0001	0.0001	0.0002	0.0001	0.0007	0.0003	0.0001	0.0001	0.0004	0.0001	0.0014	0.0001	0.0003	0	0.0001	0.0007	0.0036	0.0003	0.0002	0.0012	0.0005	0.0005	0.0008	0.0004	0.002
MDA	Moldova	0.0012	0.0019	0.0008	0.0336	0.0011	0.0031	0.0005	0.0018	0.0036	0.0009	0.0009	0.0011	0.0027	0.0022	0.0002	0.003	0.0195	0.0008	0.0031	0.0012	0.003	0.003	0.0008	0.0016	0.0017	0.0001	0.0041	0.0036	0.0011	0.0012	0.0029	0.0006	0.0009	0.0003	0.0031	0.003	0.0001	0.001	0.0008	0.0001	0.0004	0.0021	0.0019	0.0012	0.001	0.0021	0.0005	0.0117
ROU	Romania	0.0001	0.0013	0.0015	0.0041	0.0003	0.0002	0.0002	0.0004	0.0004	0.0004	0.005	0.0005	0.0004	0.0007	0.0001	0.0003	0.0017	0.0029	0.0004	0.0002	0.0003	0.0004	0.0001	0.0013	0.0002	0.0001	0.0004	0.0004	0.0058	0.0002	0.0003	0.0002	0.0002	0.0006	0.0004	0.0003	0	0.0001	0.0003	0.0002	0.0003	0.0004	0.0004	0.0023	0.0004	0.0016	0.0015	0.0024
RUS	Russia	0.0029	0.0323	0.0324	0.065	0.0074	0.0016	0.0073	0.0136	0.0044	0.012	0.1781	0.0207	0.005	0.0135	0.0014	0.0037	0.0112	0.1133	0.0021	0.0024	0.0043	0.0024	0.0021	0.0273	0.0033	0.0053	0.0065	0.0069	0.0464	0.0026	0.0012	0.0021	0.0058	0.0229	0.003	0.0028	0.0001	0.0009	0.0114	0.0112	0.006	0.0054	0.012	0.0705	0.0129	0.0564	0.4764	0.0636
RWA	Rwanda	0.0001	0.0002	0.0001	0.0015	0.0001	0.0001	0	0.0001	0.0002	0.0001	0.0001	0.0001	0.0001	0.0001	0	0.0001	0.0011	0.0001	0.0001	0.0001	0.0002	0.0003	0	0.0001	0.0001	0	0.0002	0.0002	0	0.0001	0.0001	0	0	0	0.0002	0.0001	0	0	0	0.0001	0	0.0001	0.0001	0.0001	0	0.0001	0	0.0005
WSM	Samoa	0.0002	0.0005	0.0001	0.005	0.0002	0.0003	0.0001	0.0003	0.0006	0.0017	0.0001	0.0002	0.0003	0.0003	0	0.0003	0.0026	0.0001	0.0003	0.0002	0.0004	0.0007	0.0001	0.0002	0.0002	0	0.0004	0.0004	0.0001	0.0003	0.0004	0.0001	0.0001	0	0.0004	0.0003	0	0.0001	0.0001	0	0	0.0003	0.0002	0.0001	0.0001	0.0003	0.0001	0.0015
SMR	San Marino	0	0	0	0	0	0	0	0	0	0	0	0	0	0	0	0	0	0	0	0	0	0	0	0	0	0	0	0	0	0	0	0	0	0	0	0	0	0	0	0	0	0	0	0	0	0	0	0
STP	Sao Tome and Principe	0.0002	0.0006	0.0001	0.0065	0.0005	0.0005	0.0001	0.0004	0.0009	0.0002	0.0002	0.0003	0.0005	0.0005	0	0.0005	0.0032	0.0002	0.0005	0.0002	0.0006	0.0009	0.0002	0.0003	0.0003	0	0.0007	0.0006	0.0001	0.0004	0.0005	0.0001	0.0002	0.0001	0.0006	0.0005	0	0.0002	0.0001	0	0.0001	0.0004	0.0004	0.0002	0.0002	0.0004	0.0001	0.0022
SAU	Saudi Arabia	0.0002	0.0019	0.003	0.0083	0.0011	0.0002	0.0011	0.0004	0.0008	0.0036	0.0093	0.0006	0.001	0.0018	0.0003	0.0007	0.0004	0.0123	0.0003	0.0002	0.0004	0.0002	0.0004	0.0009	0.0005	0.0025	0.0002	0.0014	0.0016	0.0002	0.0001	0.0004	0.0006	0.0043	0.0004	0.0003	0	0.0001	0.0021	0.0028	0.0014	0.0005	0.0024	0.0026	0.0016	0.0041	0.0028	0.0066
SEN	Senegal	0.0001	0.0003	0.0004	0.0022	0.0002	0.0001	0.0001	0.0001	0.0003	0.0001	0.0006	0.0001	0.0001	0.0003	0	0.0002	0.001	0.005	0.0001	0.0033	0.0002	0.0003	0.0001	0.0002	0.0001	0	0.0002	0.0002	0.0002	0.0016	0.0002	0.0001	0.0031	0.0002	0.0019	0.0001	0	0.0002	0.0001	0.0001	0.0001	0.0024	0.0002	0.0004	0.0002	0.0005	0.0003	0.0846
SRB	Serbia	0	0	0	0	0	0	0	0	0	0	0	0	0	0	0	0	0	0	0	0	0	0	0	0	0	0	0	0	0	0	0	0	0	0	0	0	0	0	0	0	0	0	0	0	0	0	0	0
SYC	Seychelles	0.0001	0.0004	0.0001	0.0036	0.0001	0.0003	0.0001	0.0002	0.0005	0.0001	0.0003	0.0002	0.0002	0.0003	0	0.0003	0.0021	0.0002	0.0003	0.0002	0.0004	0.0006	0.0001	0.0002	0.0002	0	0.0004	0.0004	0.0001	0.0003	0.0004	0.0001	0.0001	0	0.0004	0.0003	0	0.0001	0.0001	0	0	0.0003	0.0002	0.0002	0.0001	0.0003	0.0001	0.0013
SLE	Sierra Leone	0.0002	0.0007	0.0002	0.0046	0.0002	0.0003	0.0001	0.0003	0.0007	0.0001	0.0002	0.0002	0.0003	0.0004	0	0.0007	0.004	0.0005	0.0004	0.0002	0.0005	0.0009	0.0001	0.0002	0.0002	0	0.0004	0.0005	0.0001	0.0004	0.0005	0.0001	0.0002	0.0002	0.0006	0.0004	0	0.0002	0.0001	0	0	0.0004	0.0003	0.0002	0.0002	0.0003	0.0002	0.0017
SGP	Singapore	0.0012	0.0002	0.0004	0.0016	0.0009	0.0001	0.0002	0.0001	0.0003	0.0039	0.0009	0.0004	0.0002	0.0021	0.0016	0.0002	0.0007	0.0013	0.0001	0.0001	0.0004	0.0008	0.0001	0.0002	0.0002	0.0002	0.0001	0.07	0.0002	0.0002	0.0001	0.0043	0.0001	0.001	0.0001	0.0001	0	0.0001	0.0003	0.001	0.0002	0.0005	0.0004	0.0004	0.0002	0.0012	0.0005	0.0025
SVK	Slovakia	0.0001	0.0003	0.0003	0.0028	0.0003	0.0002	0.0001	0.0003	0.0003	0.0002	0.0056	0.0002	0.0012	0.0003	0	0.0002	0.0014	0.0012	0.0002	0.0001	0.0003	0.0004	0.0001	0.0008	0.0001	0	0.0005	0.0003	0.0011	0.0002	0.0002	0.0001	0.0001	0.0002	0.0003	0.0002	0	0.0001	0.0002	0.0001	0.0001	0.0003	0.0002	0.0022	0.0002	0.0006	0.0103	0.0012
SVN	Slovenia	0.0002	0.0014	0.0005	0.0027	0.0002	0.0002	0.0001	0.0002	0.0003	0.0002	0.0059	0.0002	0.0002	0.0003	0	0.0002	0.0013	0.0013	0.0002	0.0001	0.0002	0.0003	0.0001	0.0197	0.0001	0.0001	0.0003	0.0003	0.0009	0.0001	0.0002	0.0001	0.0001	0.0003	0.0003	0.0002	0	0.0001	0.0002	0.0001	0.0001	0.0002	0.0003	0.0312	0.0002	0.0007	0.0014	0.0014
SOM	Somalia	0.0002	0.0007	0.0002	0.007	0.0003	0.0006	0.0001	0.0004	0.0008	0.0003	0.0003	0.0003	0.0005	0.0006	0	0.0006	0.0041	0.0003	0.0006	0.0003	0.0007	0.0011	0.0002	0.0003	0.0003	0	0.0007	0.0007	0.0002	0.0004	0.0007	0.0001	0.0002	0.0001	0.0007	0.0006	0	0.0002	0.0002	0	0.0002	0.0005	0.0004	0.0003	0.0002	0.0017	0.0001	0.0026
ZAF	South Africa	0.0003	0.0008	0.0023	0.0061	0.0455	0.0003	0.0016	0.0004	0.0008	0.0038	0.0063	0.0007	0.0006	0.0029	0.0003	0.0007	0.0015	0.0105	0.0003	0.0004	0.0007	0.0004	0.0003	0.001	0.1791	0.0013	0.0005	0.0014	0.0013	0.0004	0.0006	0.0004	0.0016	0.004	0.0013	0.0005	0	0.0002	0.0022	0.003	0.0009	0.0049	0.0015	0.0045	0.0011	0.0032	0.003	0.0251
SDS	South Sudan	0	0	0	0	0	0	0	0	0	0	0	0	0	0	0	0	0	0	0	0	0	0	0	0	0	0	0	0	0	0	0	0	0	0	0	0	0	0	0	0	0	0	0	0	0	0	0	0
ESP	Spain	0.0001	0.0006	0.0051	0.0544	0.0017	0.0001	0.0008	0.0002	0.0003	0.0006	0.0044	0.0002	0.0001	0.0009	0.0001	0.0002	0.0003	0.0067	0.0001	0.0002	0.0001	0.0001	0.0003	0.0006	0.0001	0.0003	0.0001	0.0002	0.001	0.0002	0.0001	0.0001	0.0003	0.0009	0.0008	0.0005	0	0	0.0017	0.0003	0.0007	0.0002	0.002	0.0021	0.0069	0.0028	0.0022	0.0049
LKA	Sri Lanka	0	0.0002	0.0006	0.0013	0.0002	0.0001	0.0006	0.0001	0.0002	0.0004	0.0022	0.0002	0.0001	0.0003	0	0.0003	0.0003	0.0034	0.0001	0	0.0001	0.0001	0.0009	0.0002	0.0002	0.0001	0.0001	0.0002	0.0005	0.0001	0.0001	0	0.0001	0.0018	0.0001	0.0001	0	0	0.0017	0.0003	0.0015	0.0001	0.0009	0.0006	0.0002	0.0016	0.0009	0.0009
SUD	Sudan	0	0	0	0	0	0	0	0	0	0	0	0	0	0	0	0	0	0	0	0	0	0	0	0	0	0	0	0	0	0	0	0	0	0	0	0	0	0	0	0	0	0	0	0	0	0	0	0
SUR	Suriname	0.0001	0.0004	0.0001	0.0025	0.0001	0.0002	0.0001	0.0002	0.0004	0.0001	0.0002	0.0002	0.0002	0.0002	0	0.0007	0.0019	0.0007	0.0002	0.0001	0.0003	0.0005	0.0001	0.0001	0.0001	0	0.0002	0.0003	0.0001	0.0002	0.0003	0.0001	0.0001	0.0002	0.0003	0.0002	0	0.0001	0.0001	0	0.0001	0.0002	0.0002	0.0001	0.0001	0.0002	0.0001	0.0011
SWZ	Swaziland	0.0005	0.0003	0.0001	0.0022	0.0005	0.0002	0	0.0001	0.0004	0.0001	0.0001	0.0001	0.0002	0.0002	0	0.0002	0.0016	0.0003	0.0002	0.0002	0.0002	0.0004	0.0001	0.0001	0.0001	0	0.0002	0.0002	0.0001	0.0002	0.0003	0.0001	0.0001	0.0001	0.0003	0.0002	0	0.0001	0.0001	0	0	0.0005	0.0001	0.0001	0.0001	0.0002	0.0001	0.0009
SWE	Sweden	0.0001	0.0003	0.0006	0.0031	0.0003	0.0002	0.0003	0.0002	0.0004	0.0013	0.0021	0.0002	0.0002	0.0008	0.0001	0.0003	0.0011	0.0033	0.0002	0.0001	0.0003	0.0003	0.0001	0.0005	0.0002	0.0003	0.0003	0.0004	0.0006	0.0001	0.0002	0.0001	0.0002	0.0009	0.0003	0.0002	0	0.0001	0.0005	0.0003	0.0002	0.0003	0.0005	0.0012	0.0003	0.0013	0.0011	0.0018
CHE	Switzerland	0.0001	0.0002	0.0005	0.0019	0.0001	0.0001	0.0002	0.0002	0.0002	0.0002	0.0023	0.0002	0.0001	0.0005	0	0.0001	0.0001	0.0013	0.0001	0.0001	0.0002	0.0002	0.0001	0.0003	0.0001	0.0001	0.0001	0.0002	0.0003	0.0001	0.0001	0.0001	0.0001	0.0005	0.0001	0.0001	0	0	0.0002	0.0001	0.0001	0.0001	0.0003	0.0008	0.0001	0.0006	0.0006	0.0013
SYR	Syria	0	0.0004	0.0034	0.0016	0.0002	0	0.0002	0.0004	0.0001	0.0002	0.0042	0.0003	0.0001	0.0004	0	0.0001	0.0003	0.0022	0	0.0001	0.0001	0.0001	0.0002	0.0003	0.0001	0.0002	0.0001	0.0001	0.001	0.0001	0	0	0.0001	0.0004	0.0001	0.0001	0	0	0.0004	0.0001	0.0004	0.0001	0.0003	0.001	0.0002	0.0051	0.0011	0.0015
TWN	Taiwan	0.0002	0.0002	0.0005	0.0019	0.0002	0.0002	0.0004	0.0002	0.0006	0.002	0.0012	0.0001	0.0008	0.0014	0.0004	0.0004	0.0004	0.001	0.0004	0.0002	0.0006	0.0005	0.0001	0.0002	0.0002	0.0003	0.0016	0.0016	0.0004	0.0005	0.0001	0.0011	0.0001	0.002	0.0002	0.0002	0	0	0.0011	0.0006	0.0004	0.0002	0.0023	0.0005	0.0004	0.0014	0.0005	0.0039
TJK	Tajikistan	0.0001	0.0003	0.002	0.0023	0.0001	0.0002	0	0.0002	0.0003	0.0001	0.0004	0.0004	0.0002	0.0002	0	0.0002	0.0018	0.0002	0.0002	0.0001	0.0003	0.0004	0.0001	0.0001	0.0001	0	0.0002	0.0002	0.0004	0.0002	0.0002	0.0001	0.0001	0.0001	0.0003	0.0002	0	0.0001	0.0001	0	0	0.0002	0.0001	0.0003	0.0001	0.0002	0.0005	0.0009
THA	Thailand	0.0011	0.0006	0.0012	0.0078	0.0014	0.0005	0.0006	0.0005	0.0012	0.0188	0.0037	0.0008	0.0005	0.006	0.0011	0.001	0.0032	0.007	0.0006	0.0009	0.0008	0.0018	0.0002	0.0005	0.0005	0.0004	0.0008	0.0075	0.0007	0.0005	0.0006	0.0095	0.0004	0.0046	0.0012	0.0006	0	0.0002	0.0011	0.0019	0.0005	0.0013	0.0017	0.0015	0.0008	0.0051	0.0027	0.0134
MKD	TFYR Macedonia	0.0002	0.0188	0.0038	0.006	0.0003	0.0004	0.0001	0.0004	0.0008	0.0003	0.0013	0.0003	0.0004	0.0005	0	0.0005	0.0038	0.0018	0.0004	0.0003	0.0007	0.001	0.0002	0.0095	0.0003	0.0001	0.0006	0.0006	0.0073	0.0004	0.0006	0.0002	0.0002	0.0002	0.0007	0.0004	0	0.0002	0.0002	0.0001	0.0001	0.0005	0.0004	0.0168	0.0003	0.001	0.0006	0.0025
TGO	Togo	0.0002	0.0006	0.0002	0.0039	0.0004	0.0003	0.0001	0.0003	0.0006	0.0001	0.0003	0.0002	0.0003	0.0003	0	0.0003	0.0027	0.0008	0.0003	0.0126	0.0009	0.0008	0.0001	0.0002	0.0013	0	0.0005	0.0004	0.0002	0.0052	0.0004	0.0001	0.0003	0.0002	0.0004	0.0003	0.0001	0.0003	0.0001	0	0.0002	0.0021	0.0003	0.0002	0.0002	0.0003	0.0001	0.006
TTO	Trinidad and Tobago	0	0.0001	0.0002	0.0008	0.0001	0.0013	0.0002	0.0001	0.0011	0.0005	0.0003	0.0001	0.0009	0.0002	0	0.0064	0.0003	0.0007	0.0005	0	0.0002	0.0001	0.0002	0.0001	0.0001	0.0003	0.0005	0.0003	0.0001	0	0.0001	0	0.0001	0.0021	0.0001	0.0004	0	0	0.0006	0.0002	0.0005	0.0001	0.0016	0.0002	0.0003	0.0003	0.0002	0.0005
TUN	Tunisia	0	0.0002	0.002	0.0024	0.0002	0	0.0001	0.0001	0.0001	0.0001	0.0013	0.0001	0	0.0005	0	0.0001	0.0003	0.0027	0	0.0002	0.0001	0.0001	0	0.0002	0	0.0001	0.0001	0.0001	0.0004	0.0001	0	0	0.0002	0.0002	0.0001	0.0001	0	0	0.0002	0.0001	0.0001	0.0001	0.0002	0.0016	0.0004	0.0006	0.0005	0.0031
TUR	Turkey	0.0011	0.0065	0.0076	0.0044	0.0005	0.0003	0.0003	0.0029	0.0007	0.0017	0.0039	0.0118	0.0005	0.0025	0.0001	0.0011	0.0027	0.0039	0.0003	0.0003	0.0006	0.0008	0.0001	0.002	0.0002	0.0002	0.0005	0.0005	0.0063	0.0004	0.0004	0.0001	0.0006	0.0013	0.001	0.0003	0	0.0002	0.0004	0.0002	0.0002	0.0006	0.0009	0.002	0.0004	0.0009	0.0014	0.0035
TKM	Turkmenistan	0.0088	0.0012	0.002	0.0041	0.0003	0.0003	0.0002	0.0021	0.0006	0.0003	0.0029	0.0149	0.0003	0.0006	0.0001	0.0004	0.0028	0.0016	0.0003	0.0002	0.0015	0.0007	0.0001	0.0006	0.0002	0.0001	0.0006	0.0006	0.0046	0.0003	0.0003	0.0001	0.0003	0.0008	0.0005	0.0003	0	0.0001	0.0005	0.0008	0.0003	0.0004	0.0007	0.0014	0.0007	0.002	0.0032	0.0022
USR	Former USSR	0	0	0	0	0	0	0	0	0	0	0	0	0	0	0	0	0	0	0	0	0	0	0	0	0	0	0	0	0	0	0	0	0	0	0	0	0	0	0	0	0	0	0	0	0	0	0	0
UGA	Uganda	0.0001	0.0003	0.0003	0.0043	0.0002	0.0002	0.0001	0.0002	0.0005	0.0003	0.001	0.0002	0.0002	0.0003	0	0.0003	0.0017	0.0036	0.0002	0.0001	0.0003	0.0005	0.0001	0.0002	0.0001	0	0.0002	0.001	0.0002	0.0002	0.0011	0.0001	0.0001	0.0002	0.0003	0.0002	0	0.0001	0.0001	0.0001	0.0001	0.0056	0.0003	0.0004	0.0003	0.0011	0.0008	0.0016
UKR	Ukraine	0.0013	0.0043	0.0056	0.0328	0.0016	0.0021	0.0008	0.0054	0.0036	0.0009	0.0077	0.0139	0.0021	0.0026	0.0002	0.0024	0.0191	0.0057	0.0021	0.0013	0.0028	0.0045	0.0007	0.0024	0.0012	0.0005	0.0028	0.003	0.0189	0.0018	0.0024	0.0007	0.0013	0.0023	0.0033	0.0021	0.0001	0.0011	0.0015	0.001	0.001	0.0026	0.0029	0.0047	0.0029	0.0071	0.0115	0.0118
ARE	UAE	0.0002	0.0001	0.0006	0.0008	0.0002	0.0001	0.0003	0.001	0.0001	0.0017	0.0006	0.0006	0.0002	0.0011	0.0002	0.0002	0.0002	0.001	0.0001	0.0001	0.0001	0.0002	0.0001	0.0001	0.0001	0.0002	0.0001	0.0008	0.0002	0.0001	0	0.0005	0.0001	0.001	0.0001	0.0001	0	0	0.0004	0.0013	0.0002	0.0002	0.0006	0.0003	0.0002	0.0008	0.0003	0.0013
GBR	UK	0.0003	0.001	0.0037	0.0095	0.0019	0.0009	0.001	0.0009	0.0016	0.0046	0.0086	0.0017	0.0007	0.0072	0.0003	0.0036	0.0019	0.0202	0.0006	0.0004	0.0028	0.0007	0.0003	0.0013	0.0012	0.0008	0.0008	0.0032	0.0023	0.0005	0.0004	0.0003	0.0008	0.0053	0.0007	0.0011	0	0.0002	0.0017	0.0012	0.0009	0.0011	0.0018	0.004	0.0014	0.0116	0.0045	0.0108
TZA	Tanzania	0.0003	0.0006	0.0027	0.0045	0.0007	0.0007	0.0003	0.0004	0.0011	0.0009	0.0024	0.0003	0.0005	0.0007	0.0003	0.0004	0.001	0.0058	0.0004	0.0002	0.0006	0.0012	0.0001	0.0025	0.0017	0.0001	0.0007	0.0007	0.0085	0.0007	0.0024	0.0001	0.0002	0.0035	0.0004	0.0004	0	0.0001	0.0004	0.0008	0.0004	0.0005	0.0008	0.0007	0.0004	0.0012	0.0009	0.0027
USA	USA	0.0009	0.001	0.0066	0.0065	0.0027	0.0055	0.005	0.0012	0.0087	0.0148	0.0083	0.0017	0.0411	0.0062	0.0006	0.013	0.0011	0.0176	0.0058	0.0003	0.0069	0.0005	0.003	0.001	0.0011	0.0071	0.0013	0.0046	0.0024	0.0004	0.0002	0.0008	0.0009	0.1581	0.0006	0.0038	0	0.0002	0.0113	0.0047	0.0097	0.0018	0.0405	0.0039	0.003	0.0061	0.0037	0.0109
URY	Uruguay	0.0002	0.0005	0.0011	0.0047	0.0004	0.0003	0.0107	0.0003	0.0008	0.0005	0.001	0.0002	0.0004	0.0006	0	0.0004	0.0031	0.0029	0.0004	0.0002	0.0005	0.0009	0.0008	0.0003	0.0003	0.0075	0.0005	0.0005	0.0006	0.0004	0.0004	0.0001	0.0002	0.0015	0.0005	0.0004	0	0.0002	0.0116	0.0004	0.001	0.0009	0.0009	0.0006	0.0018	0.001	0.0005	0.002
UZB	Uzbekistan	0.0026	0.0025	0.0009	0.0301	0.0011	0.0023	0.0004	0.0032	0.0038	0.0006	0.0021	0.0026	0.0022	0.0022	0.0002	0.0025	0.0162	0.0021	0.0025	0.0012	0.0057	0.0043	0.0007	0.0015	0.0014	0.0002	0.004	0.003	0.0012	0.0018	0.0027	0.0006	0.0009	0.0005	0.0031	0.0024	0.0001	0.0009	0.0007	0.0004	0.0003	0.002	0.0017	0.0015	0.001	0.0021	0.0014	0.0106
VUT	Vanuatu	0.0002	0.0006	0.0001	0.0049	0.0002	0.0004	0.0001	0.0003	0.0007	0.0002	0.0001	0.0002	0.0003	0.0004	0	0.0004	0.0032	0.0002	0.0004	0.0002	0.0005	0.0009	0.0001	0.0002	0.0002	0	0.0005	0.0005	0.0001	0.0003	0.0005	0.0001	0.0001	0.0001	0.0005	0.0004	0	0.0002	0.0001	0	0.0001	0.0004	0.0003	0.0002	0.0001	0.0003	0.0001	0.0017
VEN	Venezuela	0.0001	0.0002	0.0005	0.002	0.0003	0.0005	0.0005	0.0001	0.0133	0.001	0.001	0.0002	0.0018	0.0005	0.0001	0.0009	0.0008	0.0021	0.0005	0.0001	0.0003	0.0002	0.0005	0.0002	0.0001	0.0012	0.0002	0.0005	0.0002	0.0011	0.0001	0.0001	0.0001	0.0061	0.0002	0.0002	0	0.0001	0.002	0.0003	0.0036	0.0002	0.0064	0.0007	0.0053	0.0006	0.0004	0.0025
VNM	Viet Nam	0.0004	0.0007	0.0081	0.0079	0.0042	0.0005	0.0008	0.0005	0.001	0.0069	0.0031	0.0004	0.0008	0.0017	0.0003	0.0009	0.0037	0.0057	0.0006	0.0004	0.0009	0.0013	0.0003	0.0006	0.0008	0.0004	0.0009	0.0024	0.0008	0.0005	0.0007	0.0034	0.0004	0.0023	0.0015	0.0006	0	0.0002	0.0016	0.0039	0.0016	0.0027	0.0017	0.0019	0.0054	0.0019	0.0019	0.0054
YEM	Yemen	0	0.0001	0.0001	0.0005	0	0	0	0	0.0001	0.0003	0.0001	0	0	0.0001	0	0.0001	0.0004	0.0002	0	0	0.0001	0.0001	0	0	0	0	0.0001	0.0001	0	0	0.0001	0.0001	0	0.0001	0.0001	0	0	0	0.0001	0.0006	0	0.0001	0.0001	0.0001	0.0001	0.0001	0.0001	0.0004
ZMB	Zambia	0.0001	0.0004	0.0002	0.0029	0.0102	0.0002	0.0001	0.0002	0.0005	0.0002	0.0004	0.0001	0.0002	0.0003	0	0.0002	0.0018	0.0009	0.0002	0.0001	0.0003	0.0006	0.0001	0.0002	0.0024	0	0.0003	0.0003	0.0001	0.0002	0.0008	0.0001	0.0001	0.0002	0.0003	0.0002	0	0.0001	0.0001	0.0003	0.0001	0.0004	0.0002	0.0002	0.0001	0.0004	0.0002	0.0013
ZWE	Zimbabwe	0.0012	0.0024	0.0015	0.0478	0.001	0.0043	0.0009	0.0019	0.0046	0.0056	0.0024	0.0011	0.004	0.0033	0.0002	0.0044	0.0176	0.0028	0.0044	0.0016	0.0042	0.0026	0.0009	0.0021	0.0017	0.0003	0.0058	0.004	0.0009	0.001	0.0025	0.0008	0.0012	0.0011	0.0039	0.0042	0.0002	0.0012	0.0021	0.0003	0.0029	0.0023	0.0028	0.0019	0.0013	0.0032	0.0012	0.0174
ROW	Rest of World	0	0	0	0	0	0	0	0	0	0	0	0	0	0	0	0	0	0	0	0	0	0	0	0	0	0	0	0	0	0	0	0	0	0	0	0	0	0	0	0	0	0	0	0	0	0	0	0
[truncated: 142 more columns]
