# Supplementary material for: Resource footprints and their ecosystem consequences
Source: Sci Rep. 2017 Jan 23;7:40743. doi: 10.1038/srep40743 (PMC5256307; doi:10.1038/srep40743)
Supplement: Supplementary Dataset 5 [file srep40743-s6.xls]

## Sheet: CO2_ImpactFootprint
Unit: PDF		AFG	ALB	DZA	AND	AGO	ATG	ARG	ARM	ABW	AUS	AUT	AZE	BHS	BHR	BGD	BRB	BLR	BEL	BLZ	BEN	BMU	BTN	BOL	BIH	BWA	BRA	VGB	BRN	BGR	BFA	BDI	KHM	CMR	CAN	CPV	CYM	CAF	TCD	CHL	CHN	COL	COG	CRI	HRV	CUB	CYP	CZE	CIV
		Afghanistan	Albania	Algeria	Andorra	Angola	Antigua	Argentina	Armenia	Aruba	Australia	Austria	Azerbaijan	Bahamas	Bahrain	Bangladesh	Barbados	Belarus	Belgium	Belize	Benin	Bermuda	Bhutan	Bolivia	Bosnia and Herzegovina	Botswana	Brazil	British Virgin Islands	Brunei	Bulgaria	Burkina Faso	Burundi	Cambodia	Cameroon	Canada	Cape Verde	Cayman Islands	Central African Republic	Chad	Chile	China	Colombia	Congo	Costa Rica	Croatia	Cuba	Cyprus	Czech Republic	Cote dIvoire
AFG	Afghanistan	1.27772e-05	8.1225e-10	1.12722e-09	2.80971e-10	6.29594e-10	1.8768e-10	2.51004e-09	4.18988e-10	3.42813e-10	1.15833e-08	2.81528e-09	5.69254e-10	2.32068e-10	4.21346e-10	1.18822e-09	2.23492e-10	6.36514e-11	1.00592e-08	1.70731e-10	3.73818e-10	3.81057e-10	8.41164e-10	4.68911e-10	3.50938e-10	3.92608e-10	5.10263e-09	1.95531e-10	2.64373e-10	6.03096e-10	1.2272e-09	5.36925e-10	3.86075e-10	3.7946e-10	4.53187e-09	3.72739e-10	2.18268e-10	2.99274e-10	3.255e-10	1.82407e-09	2.59856e-08	4.0177e-09	4.325e-10	5.52864e-10	5.77235e-10	3.97816e-10	3.83686e-10	1.95856e-09	2.74566e-10
ALB	Albania	3.3394e-09	1.45603e-05	4.06364e-09	7.54807e-10	1.7881e-09	4.7667e-10	5.93718e-09	1.34966e-09	1.02655e-09	1.07724e-08	3.27561e-08	1.47356e-09	5.64851e-10	1.00624e-09	1.57317e-09	5.46584e-10	2.03039e-10	9.634e-09	4.42077e-10	1.04414e-09	1.01367e-09	2.43317e-09	1.18547e-09	1.64159e-09	9.73741e-10	1.26591e-08	5.19927e-10	6.93745e-10	7.77635e-09	3.55404e-09	1.40325e-09	1.14099e-09	1.32948e-09	1.01862e-08	1.0116e-09	5.78316e-10	7.78066e-10	9.52855e-10	3.43276e-09	5.54553e-08	4.11155e-09	1.16221e-09	1.1065e-09	5.76071e-09	2.06844e-09	3.2688e-09	1.31529e-08	7.66736e-10
DZA	Algeria	1.04452e-08	5.04367e-08	0.000128769	1.50194e-08	7.72648e-08	2.46495e-09	7.46749e-07	1.4251e-08	8.22068e-09	8.65686e-07	1.8048e-06	2.80804e-08	1.83072e-08	3.26468e-08	5.60043e-08	8.30348e-09	2.86e-10	4.01295e-06	2.64332e-09	1.68142e-08	5.93258e-09	4.37136e-09	3.88851e-08	3.94775e-08	1.62049e-08	1.6154e-05	1.71058e-09	1.00831e-08	1.54395e-07	3.41052e-08	4.28808e-09	1.64814e-08	5.67288e-08	2.39036e-06	6.28813e-09	4.84457e-09	3.96192e-09	9.14933e-09	3.79357e-07	6.99627e-06	4.07098e-07	2.02561e-08	5.9115e-08	1.75347e-07	1.08862e-07	8.59331e-08	8.57838e-07	3.74518e-08
AND	Andorra	0	0	0	0	0	0	0	0	0	0	0	0	0	0	0	0	0	0	0	0	0	0	0	0	0	0	0	0	0	0	0	0	0	0	0	0	0	0	0	0	0	0	0	0	0	0	0	0
AGO	Angola	4.69921e-09	5.57014e-09	4.7055e-08	2.29704e-09	5.39389e-05	1.08655e-09	1.31342e-07	2.52662e-09	2.53062e-09	3.39027e-07	1.10822e-07	5.70479e-09	4.81564e-09	6.36011e-09	3.54626e-08	2.62921e-09	2.65422e-10	3.31994e-07	1.13555e-09	2.85861e-09	2.29897e-09	3.61051e-09	1.47901e-08	3.35308e-09	4.03861e-09	5.33185e-07	8.42408e-10	3.82663e-09	1.6511e-08	6.96683e-09	2.08672e-09	1.00515e-08	6.36104e-09	5.87816e-07	1.90163e-09	1.36438e-09	1.24142e-09	1.67233e-09	6.42674e-07	2.96059e-05	1.08935e-07	3.49468e-09	1.51871e-08	1.57837e-08	2.09619e-08	1.03623e-08	6.78679e-08	4.73672e-09
ATG	Antigua	6.67545e-10	9.90183e-10	8.90582e-10	3.19795e-10	6.98847e-10	1.47966e-06	2.08246e-09	5.04419e-10	1.60995e-09	3.88879e-09	2.50977e-09	5.86774e-10	3.86002e-10	3.91794e-10	7.66536e-10	4.81064e-10	8.75859e-11	1.70879e-09	4.29027e-10	4.71707e-10	4.69516e-10	1.0996e-09	5.29141e-10	4.13602e-10	4.79973e-10	3.1555e-09	3.28687e-09	3.24698e-10	6.47545e-10	1.54464e-09	6.62133e-10	4.74942e-10	4.3248e-10	3.28968e-09	4.46721e-10	2.87499e-10	3.68352e-10	4.03903e-10	1.20012e-09	1.76806e-08	1.62101e-09	4.80644e-10	4.77132e-10	6.79366e-10	1.31758e-09	4.16677e-10	1.53988e-09	3.18118e-10
ARG	Argentina	1.58716e-08	2.15292e-08	3.31938e-07	8.17454e-09	1.49754e-07	4.92971e-09	0.000504305	1.35726e-08	1.37568e-08	8.73295e-07	6.01388e-07	2.31869e-08	1.14363e-08	5.36272e-08	1.96476e-07	1.27003e-08	1.56472e-09	1.97009e-06	6.38192e-09	1.10013e-08	1.02527e-08	2.04397e-08	2.11319e-06	1.86256e-08	3.9154e-08	7.74112e-05	4.60588e-09	1.11047e-08	1.19542e-07	3.19664e-08	1.19019e-08	1.55978e-08	1.92381e-08	1.94134e-06	1.02027e-08	1.42102e-08	6.54256e-09	8.74262e-09	1.81021e-05	1.00707e-05	2.45956e-06	2.56276e-08	1.65436e-07	9.17868e-08	2.44878e-07	9.82708e-08	3.82207e-07	1.80478e-08
ARM	Armenia	4.12512e-09	3.40359e-09	4.32335e-09	7.35913e-10	2.15712e-09	5.04656e-10	7.28185e-09	1.54736e-05	9.90773e-10	1.59556e-08	1.68016e-08	3.54314e-09	6.40755e-10	1.1486e-09	2.24237e-09	6.14302e-10	2.11487e-10	9.69529e-08	4.62916e-10	1.06784e-09	1.14571e-09	2.20757e-09	1.26519e-09	1.24231e-09	1.15134e-09	1.82328e-08	5.94721e-10	7.55035e-10	3.84593e-09	3.09183e-09	1.48404e-09	1.11187e-09	1.26845e-09	2.14311e-08	1.03626e-09	6.14072e-10	7.89637e-10	9.4088e-10	4.33423e-09	1.39471e-07	6.43634e-09	1.35005e-09	1.10661e-09	2.8508e-09	1.44965e-09	1.75082e-09	1.13112e-08	8.86977e-10
ABW	Aruba	3.55717e-09	3.89148e-09	3.54177e-09	1.8563e-09	3.77449e-09	1.45258e-09	1.43822e-08	2.5502e-09	4.22108e-06	2.97153e-08	7.05556e-09	2.92054e-09	1.87024e-09	2.15763e-09	3.57167e-09	1.69684e-09	4.11177e-10	1.03196e-08	1.33131e-09	2.35384e-09	2.49456e-09	4.48475e-09	3.16409e-09	2.21573e-09	2.67557e-09	1.63229e-07	1.54363e-09	1.81359e-09	4.14419e-09	6.25045e-09	3.5941e-09	3.05616e-09	2.3508e-09	2.0027e-08	2.41947e-09	1.66918e-09	2.06664e-09	2.11259e-09	7.79002e-09	6.84734e-08	4.182e-08	2.5472e-09	2.61441e-09	2.59993e-09	4.94994e-09	2.17096e-09	5.27053e-09	1.69546e-09
AUS	Australia	7.2457e-08	3.90937e-08	3.40258e-07	1.48806e-08	1.13687e-07	1.18675e-08	8.12924e-07	5.04042e-08	2.08692e-08	0.0010203	7.77708e-07	6.86943e-08	2.01473e-08	3.21055e-07	7.17109e-07	3.45935e-08	3.04655e-09	1.29032e-06	9.86526e-09	2.36422e-08	2.58956e-08	4.2518e-08	5.05687e-08	3.41714e-08	9.89892e-08	2.63863e-06	1.05707e-08	2.24821e-07	1.24569e-07	6.14168e-08	2.37982e-08	2.10627e-07	4.06213e-08	6.84285e-06	1.86148e-08	1.27706e-08	1.56523e-08	1.92764e-08	6.55678e-07	6.72297e-05	4.8403e-07	3.38651e-08	7.68991e-08	1.25856e-07	8.85474e-08	1.37281e-07	4.73976e-07	3.61111e-08
AUT	Austria	1.60091e-08	6.22063e-08	2.94443e-07	5.56523e-09	3.1391e-08	1.17548e-09	4.29303e-07	1.48004e-08	4.62069e-09	7.6206e-07	0.000116416	3.69193e-08	3.86991e-09	3.90106e-08	5.12217e-08	4.49602e-09	2.29283e-10	1.00782e-06	1.29191e-09	5.61191e-09	4.47617e-09	2.88057e-08	1.81541e-08	2.2805e-07	1.95402e-08	1.3715e-06	1.6825e-09	8.14512e-09	4.20245e-07	1.45601e-08	2.26713e-09	9.41794e-09	2.03575e-08	1.15373e-06	3.63769e-09	1.84241e-09	1.45318e-09	3.56333e-09	2.35921e-07	7.14838e-06	2.40523e-07	9.67965e-09	2.71787e-08	1.03395e-06	4.85113e-08	8.51426e-08	2.51474e-06	1.44264e-08
AZE	Azerbaijan	4.58617e-08	1.24865e-08	3.77329e-08	3.06489e-09	9.72103e-09	1.95282e-09	9.56223e-08	1.40198e-08	3.71444e-09	1.2915e-07	4.1089e-07	8.52613e-05	2.83441e-09	5.84513e-09	1.01957e-08	2.48376e-09	6.57642e-10	1.28929e-07	1.80301e-09	4.3362e-09	4.36717e-09	8.04303e-09	5.9592e-09	8.04066e-09	4.79053e-09	1.70417e-07	5.2191e-09	3.5648e-09	2.48897e-08	1.18178e-08	5.48767e-09	4.74515e-09	6.34195e-09	1.04462e-07	3.93317e-09	2.37997e-09	3.06381e-09	3.58538e-09	3.29749e-08	7.88228e-07	4.61701e-08	7.04988e-09	5.58146e-09	2.74539e-08	9.05547e-09	1.04352e-08	2.17965e-07	4.33115e-09
BHS	Bahamas	5.05913e-10	6.40409e-10	1.28037e-09	2.82833e-10	6.45664e-10	8.69681e-10	8.67578e-09	4.81273e-10	9.7578e-10	1.54781e-08	5.85532e-09	5.04778e-10	7.57301e-06	3.80459e-10	6.32275e-10	4.5872e-10	6.07296e-11	4.76946e-09	4.13591e-10	3.4507e-10	1.00098e-09	6.81509e-10	6.15389e-10	4.14704e-10	4.0868e-10	1.37381e-08	5.58578e-10	2.53218e-10	9.11758e-10	9.87528e-10	4.54128e-10	3.67817e-10	3.8596e-10	3.71802e-08	4.07926e-10	1.8066e-09	2.59123e-10	2.97579e-10	3.07381e-09	2.81841e-08	2.15389e-09	3.66662e-10	9.27836e-10	2.13217e-09	4.41412e-08	8.61253e-10	6.33941e-09	2.64783e-10
BHR	Bahrain	5.72457e-09	3.85468e-09	1.18517e-07	1.18544e-09	7.24478e-09	7.92121e-10	5.49501e-08	2.06038e-09	1.62844e-09	6.09196e-07	6.40859e-08	6.20445e-09	1.55865e-09	3.75061e-05	3.49411e-08	1.96264e-09	2.44458e-10	9.31423e-08	7.39702e-10	2.94743e-09	1.84671e-09	3.18461e-09	2.9746e-09	2.53892e-09	4.69595e-09	1.44776e-07	8.10535e-10	4.73345e-09	8.62682e-09	5.24746e-09	2.05973e-09	6.40527e-09	3.99018e-09	2.02154e-07	1.42454e-09	9.83193e-10	1.13298e-09	1.47912e-09	2.44257e-08	2.90939e-06	4.53641e-08	3.20196e-09	5.19166e-09	9.26283e-09	5.37186e-09	1.10316e-08	3.14816e-08	2.74407e-09
BGD	Bangladesh	4.30369e-09	5.0611e-09	2.26456e-08	1.81494e-09	7.99221e-09	9.06819e-10	7.46302e-08	2.88565e-09	2.1359e-09	3.33902e-07	3.77035e-07	4.40325e-09	1.58975e-09	6.30149e-09	0.000182231	1.56768e-09	2.83255e-10	4.40598e-07	8.15576e-10	3.02725e-09	2.12201e-09	3.58102e-09	4.6162e-09	5.30654e-09	4.34792e-09	2.54138e-07	8.75432e-10	6.16005e-09	4.02992e-08	5.67827e-09	2.10578e-09	7.04587e-09	9.63085e-09	9.26472e-07	1.71578e-09	1.16749e-09	1.28028e-09	1.62318e-09	5.14386e-08	3.36735e-06	6.48497e-08	3.30763e-09	8.95985e-09	2.69423e-08	1.2018e-08	1.90426e-08	1.06355e-07	3.09539e-09
BRB	Barbados	5.66323e-10	7.59445e-10	1.16592e-09	2.74016e-10	6.51385e-10	7.36266e-09	2.39383e-09	4.40729e-10	1.7169e-09	6.43205e-09	1.59443e-09	5.29328e-10	2.20327e-09	3.4541e-10	6.01371e-10	3.42231e-06	6.63722e-11	1.49266e-09	1.9688e-09	4.03316e-10	3.5209e-09	9.39003e-10	5.48341e-10	3.33569e-10	4.06327e-10	3.21927e-08	6.97675e-09	2.78324e-10	4.54675e-10	1.31098e-09	5.73066e-10	4.00942e-10	3.77628e-10	1.97479e-08	3.96222e-10	4.90646e-09	3.08555e-10	3.53232e-10	1.09588e-09	1.3296e-08	1.56123e-09	4.24042e-10	5.71081e-10	4.21325e-10	5.31894e-10	3.55242e-10	1.11081e-09	3.11078e-10
BLR	Belarus	6.45313e-08	7.34667e-08	2.20937e-07	1.93525e-08	7.22493e-08	1.24333e-08	4.02034e-07	8.95551e-08	1.89788e-08	5.86765e-07	1.82268e-06	2.51933e-07	2.12999e-08	3.77323e-08	9.41785e-08	1.7081e-08	1.60775e-07	1.04915e-06	1.2629e-08	2.40684e-08	2.9797e-08	2.82373e-08	4.46792e-08	5.9221e-08	3.84751e-08	1.43667e-06	1.85092e-08	2.25169e-08	6.83424e-07	5.4971e-08	3.12797e-08	3.40465e-08	4.02642e-08	9.43253e-07	2.04715e-08	1.56098e-08	1.76252e-08	1.92493e-08	2.05679e-07	1.11198e-05	2.74183e-07	2.91681e-08	5.27458e-08	2.92988e-07	8.64795e-08	7.78814e-08	2.02373e-06	2.83831e-08
BEL	Belgium	3.37132e-08	4.45528e-08	7.81546e-07	1.25082e-08	2.19265e-07	2.21806e-09	7.70222e-07	6.30555e-08	1.53336e-08	1.23428e-06	2.40153e-06	5.43442e-08	6.01978e-09	8.09513e-08	1.13913e-07	9.86868e-09	3.1786e-10	0.000119599	2.24767e-09	3.02758e-08	8.41048e-09	7.19082e-09	3.32564e-08	6.78264e-08	3.84374e-08	2.55711e-06	2.14388e-09	1.54034e-08	3.19402e-07	7.11867e-08	2.265e-08	2.13522e-08	1.43827e-07	1.94429e-06	1.42515e-08	4.03125e-09	9.05032e-09	1.12114e-08	4.09846e-07	1.14257e-05	4.99337e-07	5.96252e-08	8.67222e-08	3.40202e-07	1.15688e-07	1.95198e-07	1.36597e-06	8.88725e-08
BLZ	Belize	1.31251e-09	1.99529e-09	2.44949e-09	6.62959e-10	1.55402e-09	1.05027e-09	3.88814e-09	1.08531e-09	9.19486e-10	9.23942e-09	8.31237e-09	1.1433e-09	7.09011e-10	8.07869e-10	1.50221e-09	8.07609e-09	1.72206e-10	3.30749e-09	2.05004e-06	9.24505e-10	1.00747e-09	2.11711e-09	1.05647e-09	8.10542e-10	9.15998e-10	7.31797e-09	8.49382e-10	6.36743e-10	1.33212e-09	2.91504e-09	1.35647e-09	9.59396e-10	8.71812e-10	6.64373e-08	9.27204e-10	2.86709e-09	7.23149e-10	7.98333e-10	2.4421e-09	3.36397e-08	3.86894e-09	9.86474e-10	2.23992e-09	1.32081e-09	3.38181e-09	8.7434e-10	2.24453e-09	6.18914e-10
BEN	Benin	4.28418e-07	4.30799e-08	3.81264e-08	1.16028e-08	4.83507e-08	7.69443e-09	7.62909e-08	1.78554e-08	1.66421e-08	1.80485e-07	9.06284e-08	2.21245e-08	1.05341e-08	1.58718e-08	1.44156e-07	9.01915e-09	3.22572e-09	2.86779e-07	7.02746e-09	0.000143573	1.6312e-08	4.10636e-08	1.86134e-08	1.41167e-08	2.29795e-08	7.68691e-07	8.07069e-09	1.26104e-08	2.28584e-08	1.71221e-07	2.35979e-08	1.98006e-08	2.57318e-08	1.15843e-07	1.64001e-08	9.3433e-09	1.88043e-08	2.28996e-08	5.17532e-08	1.69832e-06	2.35323e-06	1.0207e-07	1.47599e-08	3.57886e-08	1.96693e-08	1.59713e-08	9.97352e-08	4.97752e-08
BMU	Bermuda	1.46129e-10	1.9915e-10	1.76947e-10	7.73036e-11	1.87851e-10	6.54157e-11	5.26743e-10	1.15238e-10	9.48572e-11	1.25324e-09	4.64798e-10	1.41737e-10	3.71003e-10	9.25528e-11	1.62395e-10	1.0316e-10	1.85634e-11	5.90457e-10	5.38284e-11	1.01142e-10	1.71085e-06	1.83635e-10	1.27144e-10	1.01466e-10	1.31156e-10	8.08622e-10	6.20794e-11	7.59157e-11	1.40773e-10	2.62067e-10	1.44101e-10	1.06469e-10	1.05079e-10	2.96051e-09	9.97155e-11	6.81389e-11	8.21522e-11	9.12354e-11	3.26765e-10	3.84582e-09	5.29556e-10	1.08146e-10	5.10795e-10	3.12088e-10	4.16077e-10	1.06764e-10	3.4499e-10	7.77522e-11
BTN	Bhutan	6.46758e-09	1.00626e-08	6.98992e-09	3.11459e-09	7.14929e-09	2.20148e-09	2.05258e-08	4.9249e-09	4.32322e-09	3.78905e-08	1.14526e-08	5.81363e-09	2.65895e-09	4.45788e-09	1.61888e-08	2.58594e-09	8.35806e-10	9.95197e-09	2.0693e-09	4.46884e-09	4.6945e-09	1.34969e-05	5.27048e-09	3.91996e-09	4.61464e-09	2.62564e-08	2.37959e-09	3.16398e-09	8.2869e-09	1.42048e-08	6.65602e-09	4.63986e-09	4.22573e-09	2.09379e-08	4.58391e-09	2.65715e-09	3.53124e-09	3.95817e-09	1.16255e-08	1.31629e-07	1.55893e-08	5.14394e-09	3.56583e-09	4.63349e-09	7.07999e-09	3.79476e-09	9.79092e-09	3.19174e-09
BOL	Bolivia	3.26658e-09	8.5951e-09	8.23894e-09	1.584e-09	1.39742e-08	1.12353e-09	6.31452e-07	2.38156e-09	3.19505e-09	6.19024e-08	3.7867e-08	3.14407e-09	1.87378e-09	2.89515e-09	5.93083e-09	1.86333e-09	3.50892e-10	4.51065e-08	1.06488e-09	2.24467e-09	2.36987e-09	4.60637e-09	3.79631e-05	2.27791e-09	2.55452e-09	9.91472e-06	1.15897e-09	1.81921e-09	5.59798e-09	7.21012e-09	3.06368e-09	2.73821e-09	2.58073e-09	2.16732e-07	2.92108e-09	1.62296e-09	1.65789e-09	1.97043e-09	6.27035e-07	9.19382e-07	2.98317e-06	2.60391e-09	1.08057e-08	5.36969e-09	8.01874e-09	3.55444e-09	2.56936e-08	1.89626e-09
BIH	Bosnia and Herzegovina	8.02403e-09	1.88167e-08	2.82832e-08	3.80364e-09	1.07998e-08	2.73503e-09	4.59755e-08	6.73973e-09	5.64819e-09	8.81988e-08	7.3731e-07	8.80339e-09	3.1654e-09	6.22631e-09	9.4415e-09	3.85508e-09	8.80651e-10	1.47895e-07	2.30181e-09	5.81475e-09	5.61366e-09	1.2816e-08	6.2142e-09	8.36717e-05	5.52586e-09	9.68203e-08	2.7604e-09	3.92276e-09	3.81275e-08	1.99255e-08	7.50358e-09	5.75899e-09	6.53454e-09	1.05492e-07	5.42338e-09	3.06696e-09	4.07166e-09	5.08976e-09	2.39759e-08	5.01453e-07	2.65012e-08	6.35012e-09	5.51335e-09	2.23805e-06	8.84737e-09	1.19526e-08	1.37332e-07	4.50062e-09
BWA	Botswana	1.0408e-09	1.44408e-09	1.33696e-09	5.27471e-10	2.38192e-09	3.94254e-10	3.92356e-09	7.8931e-10	6.65275e-10	1.11675e-08	4.19952e-09	9.80929e-10	4.68594e-10	7.04219e-10	1.14772e-09	4.67943e-10	1.32343e-10	6.01167e-09	3.54131e-10	7.23317e-10	7.56283e-10	1.49411e-09	8.50433e-10	6.68935e-10	1.50819e-05	6.73154e-09	4.15902e-10	5.26534e-10	1.05719e-09	2.14894e-09	1.12023e-09	7.55815e-10	7.47957e-10	8.63363e-09	7.45593e-10	4.69883e-10	5.90566e-10	6.88573e-10	2.45514e-09	4.01421e-08	3.51155e-09	8.2807e-10	6.15383e-10	1.04427e-09	7.39637e-10	1.00181e-09	3.21718e-09	5.18242e-10
BRA	Brazil	2.64626e-08	4.14311e-08	4.90195e-07	1.48225e-08	2.27878e-06	1.07954e-08	4.53417e-05	1.97909e-08	7.91302e-08	3.38225e-06	1.80136e-06	6.58217e-08	2.31842e-08	1.70311e-07	2.32933e-07	7.24557e-08	1.18983e-09	3.07055e-06	1.64485e-08	2.3094e-08	1.8961e-08	1.64475e-08	2.2183e-06	4.6631e-08	6.03996e-08	0.00218979	1.24909e-08	2.08431e-08	3.29167e-07	4.09612e-08	1.18963e-08	3.753e-08	7.18056e-08	8.21306e-06	3.71568e-08	8.73657e-08	7.66073e-09	9.09312e-09	9.09318e-06	4.1468e-05	6.0947e-06	4.34835e-08	7.75415e-07	3.51555e-07	6.55723e-07	1.30637e-07	1.18663e-06	6.57598e-08
VGB	British Virgin Islands	5.12103e-10	6.43438e-10	5.14372e-10	2.23431e-10	5.30399e-10	3.66697e-10	1.50502e-09	4.22238e-09	3.05928e-10	3.51582e-09	1.13568e-09	1.66535e-09	1.90738e-10	2.6538e-10	4.99795e-10	1.94215e-10	5.64829e-11	1.22565e-09	1.52278e-10	3.22748e-10	3.29334e-10	6.90166e-10	3.51633e-10	2.80978e-10	3.94213e-10	1.34999e-08	3.94402e-07	2.1624e-10	6.67402e-10	9.47562e-10	4.56433e-10	3.23428e-10	3.02836e-10	2.23646e-09	3.10245e-10	1.92548e-10	2.49462e-10	2.80743e-10	8.55367e-10	8.98569e-09	1.12873e-09	3.43565e-10	3.40227e-10	7.37181e-10	6.85948e-10	2.74418e-10	7.70334e-10	2.22797e-10
BRN	Brunei	3.67376e-09	2.44292e-09	7.40259e-09	8.52404e-10	3.22675e-09	6.37933e-10	2.57018e-08	1.28582e-09	1.1926e-09	5.97951e-07	1.79673e-08	2.13038e-09	1.0235e-09	2.93763e-09	1.5116e-08	1.11977e-09	2.16613e-10	2.09908e-08	6.05463e-10	1.42903e-09	1.45149e-09	2.99398e-09	2.41855e-09	1.22815e-09	1.62723e-09	6.09793e-08	6.32082e-10	1.13051e-05	3.2035e-09	3.72374e-09	1.54105e-09	7.76936e-09	1.87318e-09	9.31441e-08	1.19658e-09	7.71552e-10	9.49146e-10	1.04489e-09	1.4652e-08	1.9831e-06	1.84425e-08	1.52668e-09	3.60906e-09	3.48448e-09	2.96211e-09	3.51538e-09	1.1541e-08	1.27559e-09
BGR	Bulgaria	1.02283e-07	4.89937e-07	2.20063e-07	3.80926e-09	3.44194e-08	1.34446e-09	1.65558e-07	1.13018e-07	3.50027e-09	3.84999e-07	1.19663e-06	1.47473e-07	5.23963e-09	1.74716e-08	2.99102e-08	3.65449e-09	5.10656e-10	8.45224e-07	1.28721e-09	4.83533e-09	3.96725e-09	7.60488e-09	6.93653e-09	1.47155e-07	7.29984e-09	4.53814e-07	3.58467e-09	3.68903e-09	7.47147e-05	1.08021e-08	3.46383e-09	5.84197e-09	2.04e-08	5.57393e-07	3.31456e-09	3.46377e-09	1.98009e-09	2.74857e-09	7.07318e-08	2.38062e-06	1.09618e-07	6.28342e-09	1.55019e-08	2.12293e-07	4.37237e-08	1.66405e-07	5.49093e-07	8.79603e-09
BFA	Burkina Faso	9.42615e-09	1.56436e-08	2.62478e-08	5.46386e-09	1.35363e-08	3.62625e-09	4.38524e-08	7.66906e-09	7.4984e-09	1.37991e-07	1.12022e-07	9.00286e-09	4.36705e-09	7.18177e-09	1.37982e-08	4.31816e-09	1.45883e-09	5.07713e-07	3.32822e-09	1.86153e-08	7.12491e-09	1.44994e-08	8.665e-09	7.97019e-09	7.04714e-09	1.15022e-07	3.91835e-09	5.23662e-09	1.45446e-08	9.35083e-05	1.02757e-08	7.73679e-09	8.38104e-09	8.02405e-08	7.27087e-09	4.31263e-09	5.82402e-09	7.08774e-09	2.98413e-08	3.87468e-07	8.86096e-07	8.54395e-09	7.49789e-09	1.7543e-08	1.08671e-08	8.85546e-09	4.92351e-08	6.52358e-09
BDI	Burundi	6.97805e-09	9.97994e-09	6.60775e-09	3.36919e-09	7.25056e-09	2.64076e-09	2.45942e-08	5.48976e-09	4.47641e-09	3.70505e-08	2.59875e-08	6.44868e-09	3.36944e-09	4.20776e-09	8.03762e-09	3.04111e-09	7.84323e-10	2.80941e-08	2.48849e-09	4.54764e-09	5.16381e-09	1.08762e-08	6.31501e-09	4.36464e-09	5.46367e-09	2.72986e-08	2.87875e-09	3.54869e-09	5.6733e-09	1.45415e-08	2.18954e-05	4.78425e-09	4.51758e-09	1.73626e-08	4.63342e-09	3.13303e-09	4.03976e-09	4.04647e-09	1.28504e-08	1.59388e-07	1.46186e-08	5.19484e-09	4.05039e-09	5.30598e-09	5.15427e-09	4.17729e-09	1.26407e-08	3.16538e-09
KHM	Cambodia	4.47723e-08	4.46117e-08	1.49959e-07	1.8622e-08	5.76288e-08	1.28503e-08	3.58754e-07	2.91048e-08	2.87977e-08	1.29336e-06	8.62793e-07	3.98514e-08	1.69087e-08	3.84982e-08	1.41675e-07	1.66712e-08	3.26985e-09	5.5649e-07	1.1968e-08	2.8658e-08	2.85073e-08	6.54811e-08	3.29255e-08	2.69371e-08	2.84221e-08	8.37915e-07	1.34664e-08	9.53655e-08	7.08127e-08	8.68424e-08	3.74642e-08	0.000229521	2.92577e-08	1.84509e-06	2.73384e-08	1.54696e-08	2.04802e-08	2.496e-08	1.98619e-07	6.43934e-05	2.63023e-07	3.26053e-08	4.34506e-08	8.17688e-08	5.19195e-08	5.36973e-08	3.42978e-07	1.96989e-08
CMR	Cameroon	3.10832e-08	1.01601e-07	6.49431e-07	2.79361e-08	2.67949e-07	7.73025e-09	5.28899e-07	3.316e-08	2.57202e-08	1.0692e-06	3.57993e-06	6.71489e-08	1.2697e-08	6.23687e-08	1.45735e-07	1.44561e-08	2.60569e-09	5.54622e-06	7.00748e-09	4.22972e-08	1.96961e-08	3.63546e-08	3.30241e-08	7.70741e-08	4.32936e-08	1.54973e-06	8.08964e-09	2.03893e-08	2.62437e-07	6.88217e-08	2.09816e-08	3.81759e-08	0.00024748	3.06497e-06	2.58431e-08	1.11614e-08	3.76962e-07	3.65805e-07	3.11359e-07	6.53103e-05	3.47289e-07	1.511e-06	5.99283e-08	3.77734e-07	1.58274e-07	1.46057e-07	1.30054e-06	7.74444e-08
CAN	Canada	1.89697e-08	1.95074e-08	6.95498e-07	4.91806e-09	7.54002e-08	2.43978e-08	1.45013e-06	2.44925e-08	1.73382e-08	4.29394e-06	9.81212e-07	4.00471e-08	1.02537e-07	5.63616e-08	1.83876e-07	1.11297e-07	3.07138e-10	1.43064e-06	2.10487e-08	1.06831e-08	5.27576e-08	6.63124e-09	8.51836e-08	2.1735e-08	3.88688e-08	4.95737e-06	5.70613e-09	2.11474e-08	1.15231e-07	2.55255e-08	4.19285e-09	3.92089e-08	5.42613e-08	0.00101503	4.73872e-09	1.45519e-08	2.46274e-09	3.97223e-09	1.44869e-06	2.88908e-05	1.82647e-06	1.68073e-08	2.80245e-07	1.52543e-07	8.73557e-07	8.27657e-08	5.60473e-07	2.14367e-08
CPV	Cape Verde	4.65727e-10	7.11458e-10	1.0008e-09	2.33078e-10	8.54614e-10	1.82016e-10	1.30274e-09	3.61841e-10	3.25075e-10	2.42034e-09	6.89825e-10	4.59348e-10	2.1367e-10	2.69044e-10	5.51094e-10	2.00952e-10	6.383e-11	5.89438e-10	1.6547e-10	3.68201e-10	3.51622e-10	7.30105e-10	3.95023e-10	2.86205e-10	3.33531e-10	1.53337e-09	1.9892e-10	2.36554e-10	3.47337e-10	1.04859e-09	5.15426e-10	3.28978e-10	3.24268e-10	9.21202e-10	1.31975e-06	2.12733e-10	2.75963e-10	2.88112e-10	7.64746e-10	8.07458e-09	9.84308e-10	4.28585e-10	2.60347e-10	3.17892e-10	4.99097e-10	2.66828e-10	6.14184e-10	2.18356e-10
CYM	Cayman Islands	4.0747e-10	6.3605e-10	5.39235e-10	2.18183e-10	5.04057e-10	1.63064e-10	1.38292e-09	3.11243e-10	2.87716e-10	2.73275e-09	1.10489e-09	3.82336e-10	2.76789e-10	2.44263e-10	4.82602e-10	1.93651e-10	5.60967e-11	1.65266e-09	1.57145e-10	3.12858e-10	2.99422e-10	6.30399e-10	3.42334e-10	2.70125e-10	2.92342e-10	7.38573e-09	1.73871e-10	2.08089e-10	3.71773e-10	8.32135e-10	4.13374e-10	2.99293e-10	2.76927e-10	1.86493e-09	2.87018e-10	1.62924e-06	2.34607e-10	2.60905e-10	8.34314e-10	1.0091e-08	9.30657e-10	2.98772e-10	2.70903e-10	4.12402e-10	1.3019e-09	2.74812e-10	8.5341e-10	2.05485e-10
CAF	Central African Republic	1.42088e-06	2.34425e-06	3.97012e-06	8.64185e-07	2.61887e-06	5.07876e-07	6.78618e-06	1.12844e-06	1.06962e-06	1.48876e-05	1.24372e-05	1.32086e-06	6.04638e-07	9.78771e-07	1.65347e-06	5.90542e-07	2.03083e-07	3.40353e-05	4.61804e-07	1.05487e-06	1.05821e-06	2.52245e-06	1.11297e-06	1.0763e-06	1.01071e-06	1.22549e-05	5.35384e-07	7.11907e-07	1.9669e-06	3.63802e-06	1.48656e-06	1.07014e-06	3.9309e-06	1.12923e-05	1.09761e-06	5.98146e-07	0.00486925	4.32003e-06	4.01681e-06	7.78985e-05	5.62127e-06	2.92886e-05	1.04764e-06	2.09032e-06	2.20578e-06	1.86432e-06	2.07705e-05	7.36323e-07
TCD	Chad	1.60528e-07	3.32782e-07	3.98575e-07	8.3883e-08	3.15936e-07	6.11171e-08	7.57111e-07	1.29874e-07	1.29836e-07	1.401e-06	2.22557e-06	1.59153e-07	9.01042e-08	1.10678e-07	2.41891e-07	7.22705e-08	2.51866e-08	1.50074e-06	5.5171e-08	1.23388e-07	1.18112e-07	3.00856e-07	1.38852e-07	1.38671e-07	1.01922e-07	2.43069e-06	6.11013e-08	8.097e-08	3.06903e-07	4.33278e-07	1.65892e-07	1.22294e-07	1.85633e-06	2.82995e-06	1.3661e-07	6.98283e-08	3.51559e-07	0.0002533	3.98557e-07	7.73576e-06	8.22054e-07	1.40616e-07	1.39371e-07	9.10319e-07	1.36748e-07	1.31182e-07	1.27276e-06	9.18266e-08
CHL	Chile	9.18019e-09	1.01657e-08	6.71325e-08	3.66692e-09	3.03989e-08	2.31664e-09	3.94427e-06	5.39576e-09	5.65738e-09	6.16389e-07	2.70217e-07	9.70539e-09	6.40455e-09	1.83112e-08	5.20459e-08	8.56485e-09	4.02895e-10	4.9078e-07	2.32858e-09	4.40868e-09	4.68956e-09	1.24529e-08	9.6621e-07	8.51321e-09	2.41896e-08	5.56515e-06	1.84711e-09	5.93574e-09	1.42317e-07	1.10569e-08	4.13382e-09	1.10832e-08	9.84903e-09	1.61249e-06	3.39471e-09	3.13528e-09	2.83378e-09	3.27602e-09	0.000194123	1.0469e-05	3.00762e-06	6.04937e-09	2.25639e-07	3.96103e-08	1.51462e-07	2.11894e-08	1.45835e-07	6.16144e-09
CHN	China	1.02274e-06	1.24371e-06	1.57059e-05	1.90062e-07	2.28397e-06	7.26946e-08	3.80524e-05	3.12771e-07	3.72997e-07	0.000119859	3.83895e-05	1.94286e-06	2.48011e-07	2.00412e-06	1.9305e-05	4.44901e-07	8.45726e-09	3.85136e-05	1.12593e-07	5.68092e-07	3.13558e-07	2.23545e-07	2.44892e-06	7.19527e-07	9.01019e-07	0.000102367	5.82889e-08	1.07545e-06	6.14146e-06	6.10677e-07	1.17614e-07	4.83851e-06	1.72413e-06	0.000166298	1.73712e-07	8.88419e-08	7.21831e-08	1.06047e-07	2.25268e-05	0.0225057	2.65411e-05	6.94105e-07	3.26613e-06	5.22302e-06	7.53014e-06	3.64649e-06	2.52464e-05	1.5024e-06
COL	Colombia	5.4064e-09	4.80805e-09	1.63657e-08	1.65387e-09	7.97171e-09	1.48672e-09	3.16654e-07	2.20447e-09	3.78421e-08	1.35557e-07	1.0015e-07	6.12959e-09	4.78196e-09	3.11443e-09	5.52609e-09	7.30187e-09	2.31429e-10	1.84325e-07	2.71132e-09	1.60454e-09	2.05444e-09	2.76024e-09	1.62519e-07	3.2944e-09	2.33132e-09	1.69752e-06	1.30372e-09	1.56154e-09	1.09894e-08	6.28835e-09	2.20908e-09	2.10486e-09	3.9144e-09	1.52178e-06	1.74631e-09	1.91883e-09	1.24504e-09	1.3678e-09	1.17565e-06	6.79116e-07	0.00037937	5.39929e-09	4.30974e-07	2.39482e-08	1.43306e-07	5.80541e-09	7.88032e-08	3.21211e-09
COG	Congo	6.76993e-09	1.04767e-08	1.08143e-07	3.30971e-09	1.80316e-08	1.96752e-09	7.62302e-08	4.7557e-09	4.46042e-09	1.57851e-07	1.26112e-07	7.24166e-09	3.07372e-09	6.92713e-09	2.46027e-08	2.67877e-09	7.25986e-10	1.61008e-07	1.81208e-09	4.69212e-09	4.26098e-09	9.49449e-09	6.5426e-09	5.5407e-09	5.28763e-09	5.62798e-07	2.05357e-09	3.84984e-09	1.67644e-08	1.30948e-08	5.36665e-09	8.20281e-09	2.94126e-08	2.34617e-07	6.2916e-09	2.35134e-09	4.28569e-09	3.58545e-09	5.54119e-08	9.48284e-06	5.28543e-08	2.54769e-05	8.22924e-09	1.84774e-08	1.30501e-08	1.05153e-08	1.16475e-07	4.32056e-09
CRI	Costa Rica	8.19445e-10	1.18558e-09	6.27482e-09	5.32891e-10	2.15799e-09	4.19439e-10	2.19549e-08	8.68162e-10	2.60443e-09	4.60322e-08	5.66339e-08	1.45865e-09	1.82582e-09	1.27512e-09	1.97949e-09	3.43076e-09	7.22958e-11	1.07088e-07	2.91968e-09	5.67145e-10	8.18916e-10	8.4057e-10	3.24685e-09	1.087e-09	7.85853e-10	9.84434e-08	2.72681e-10	5.45097e-10	5.02001e-09	1.50728e-09	5.8261e-10	7.4419e-10	3.1462e-09	3.62269e-07	4.97776e-10	1.93967e-09	4.66933e-10	4.16749e-10	3.05964e-08	2.66789e-07	1.17447e-07	7.044e-10	2.00206e-05	4.97175e-09	2.90273e-08	2.3759e-09	2.801e-08	6.97565e-10
HRV	Croatia	2.9558e-09	4.96984e-08	3.04069e-08	1.08505e-09	4.85643e-09	2.73637e-08	4.554e-08	2.63252e-09	1.21335e-09	1.16217e-07	9.78623e-07	1.10863e-08	2.16843e-09	3.76846e-09	5.26933e-09	8.47099e-10	1.75951e-10	1.48325e-07	4.59152e-10	1.46473e-09	6.52682e-09	2.0992e-09	2.16072e-09	1.66951e-06	2.02298e-09	1.2141e-07	6.41245e-10	1.174e-09	4.84468e-08	4.00553e-09	1.34502e-09	1.65006e-09	3.10353e-09	1.80735e-07	1.11928e-09	6.76213e-10	7.63753e-10	1.0286e-09	2.25376e-08	6.43792e-07	2.58501e-08	1.91006e-09	3.48891e-09	5.21358e-05	6.83973e-09	1.21296e-08	3.9684e-07	7.84741e-09
CUB	Cuba	1.9347e-09	3.10035e-09	1.06752e-08	2.08668e-09	7.23726e-09	1.07622e-09	7.32758e-08	4.53448e-09	4.84878e-09	1.79669e-07	1.13667e-07	2.37533e-09	1.57652e-09	1.72647e-09	4.09414e-09	2.86505e-09	2.08859e-10	5.92364e-08	1.07071e-08	1.31158e-09	2.35232e-09	2.44039e-09	1.25676e-08	1.7353e-09	1.45137e-09	1.96262e-07	6.45267e-10	1.03343e-09	2.20529e-08	3.62262e-09	1.60836e-09	5.26852e-09	1.74809e-09	6.33151e-07	1.64466e-09	2.88315e-08	9.04296e-10	1.11168e-09	4.92689e-08	4.33081e-06	1.20062e-07	2.12915e-09	1.18997e-08	1.45395e-08	0.000103122	1.46781e-08	5.22302e-08	1.16463e-09
CYP	Cyprus	2.13283e-09	1.24232e-08	8.31195e-09	4.1493e-10	2.66128e-09	3.29786e-10	4.85172e-09	1.26998e-08	6.35141e-10	2.21327e-08	1.96945e-08	1.54841e-09	5.17089e-10	7.64918e-09	3.42721e-09	7.65007e-10	9.16154e-11	2.11776e-08	2.61383e-10	8.33977e-10	6.38659e-10	1.43993e-09	6.82318e-10	1.76632e-09	2.25751e-09	1.5248e-08	3.26678e-10	6.63157e-10	2.31054e-08	2.12465e-09	8.33896e-10	8.98153e-10	7.43305e-10	1.19075e-08	7.99893e-10	3.92449e-10	4.51018e-10	5.45575e-10	2.95834e-09	6.95439e-08	4.101e-09	7.15103e-10	1.22002e-09	5.19531e-09	1.38579e-09	2.20484e-05	1.99097e-08	4.87868e-10
CZE	Czech Republic	2.21487e-08	5.95568e-08	2.9664e-07	6.40406e-09	5.37419e-08	1.91239e-09	4.81045e-07	2.45034e-08	6.2287e-09	6.23287e-07	5.29311e-06	6.75506e-08	5.89057e-09	3.24546e-08	6.77488e-08	6.65685e-09	5.23175e-10	1.60868e-06	2.76697e-09	9.462e-09	5.3918e-09	6.14807e-09	2.39006e-08	2.24192e-07	1.69927e-08	1.41147e-06	9.3878e-09	7.75297e-09	8.77391e-07	2.33171e-08	4.45335e-09	1.09772e-08	2.92526e-08	1.39499e-06	4.94371e-09	2.7247e-09	3.62114e-09	5.10433e-09	2.28277e-07	7.08629e-06	2.42762e-07	1.59476e-08	3.07007e-08	8.6391e-07	9.56838e-08	1.007e-07	0.0001764	1.71033e-08
CIV	Cote dIvoire	0	0	0	0	0	0	0	0	0	0	0	0	0	0	0	0	0	0	0	0	0	0	0	0	0	0	0	0	0	0	0	0	0	0	0	0	0	0	0	0	0	0	0	0	0	0	0	0
PRK	North Korea	1.67095e-08	3.11243e-08	4.56914e-07	7.01061e-09	2.88697e-08	1.81414e-08	3.35674e-07	9.52978e-09	9.76195e-09	4.85749e-07	1.95624e-07	2.4623e-08	5.29414e-09	1.37341e-08	5.36174e-08	6.29072e-09	1.65255e-09	1.53037e-07	3.8733e-09	3.67432e-08	9.17303e-09	2.04907e-08	1.24565e-07	9.78344e-09	1.18275e-08	1.32591e-05	4.12399e-09	8.16659e-09	7.66524e-08	2.93905e-08	1.08612e-08	1.75782e-07	1.12791e-08	5.52733e-07	1.20518e-08	5.20692e-09	1.04092e-08	7.2103e-09	1.52103e-07	2.97393e-05	4.58544e-07	1.04114e-08	1.4608e-07	4.50809e-08	2.90305e-07	1.63193e-08	1.03244e-07	8.62677e-09
COD	DR Congo	1.54275e-07	2.46704e-07	5.06788e-07	7.54695e-08	3.95829e-07	5.12696e-08	7.53536e-07	1.3099e-07	1.19604e-07	1.6925e-06	1.99311e-06	1.54357e-07	6.32895e-08	1.28609e-07	1.75744e-07	6.23602e-08	1.81134e-08	2.07752e-05	4.59099e-08	1.14092e-07	1.08653e-07	2.70961e-07	1.33846e-07	1.26594e-07	1.33988e-07	1.80421e-06	5.26651e-08	7.67278e-08	2.90404e-07	4.32953e-07	1.52356e-07	1.12802e-07	3.54327e-07	1.80915e-06	1.2295e-07	6.16202e-08	1.89182e-07	1.04986e-07	4.78638e-07	9.70703e-06	6.8778e-07	1.43032e-07	1.11573e-07	3.32561e-07	1.48605e-07	4.84095e-07	1.32005e-06	8.97523e-08
DNK	Denmark	6.34512e-09	1.04783e-08	7.24402e-08	2.32479e-09	2.58215e-08	1.09283e-09	1.74092e-07	5.07542e-09	3.38123e-09	6.73841e-07	5.15242e-07	1.58606e-08	2.06373e-09	2.32457e-08	2.96441e-08	4.71198e-09	2.2655e-10	5.04516e-07	1.55098e-09	5.0671e-09	3.19471e-09	4.04839e-09	8.27156e-09	2.28794e-08	6.86267e-09	5.23092e-07	9.91812e-10	3.3755e-09	8.43684e-08	1.30519e-08	2.35639e-09	6.36248e-09	8.11775e-09	5.93563e-07	3.21042e-09	4.26102e-09	1.28874e-09	3.91998e-09	1.07907e-07	2.9081e-06	8.87159e-08	4.5574e-09	1.17303e-08	8.55381e-08	1.84926e-08	4.45094e-08	3.40233e-07	5.21381e-09
DJI	Djibouti	1.71803e-09	2.6589e-09	1.50032e-09	8.4293e-10	1.80278e-09	6.29655e-10	4.13859e-09	1.30484e-09	1.13602e-09	6.90274e-09	2.25864e-09	1.50117e-09	7.17422e-10	9.4857e-10	1.86673e-09	7.03979e-10	2.14791e-10	1.91436e-09	5.68962e-10	1.24372e-09	1.23687e-09	2.96184e-09	1.28256e-09	1.03246e-09	1.12108e-09	4.74384e-09	6.70481e-10	8.40992e-10	1.23963e-09	4.14335e-09	1.80196e-09	1.21703e-09	1.10684e-09	3.06009e-09	1.22751e-09	7.36826e-10	9.82405e-10	1.08115e-09	2.55446e-09	2.51988e-08	2.5377e-09	1.30868e-09	9.24183e-10	1.09657e-09	1.02474e-09	1.65866e-09	2.0323e-09	8.05165e-10
DOM	Dominican Republic	1.0906e-09	1.2861e-09	5.33834e-09	7.08769e-10	2.088e-09	3.24574e-09	1.93487e-08	8.83089e-10	1.02008e-09	7.15647e-08	2.67279e-08	1.27651e-09	2.12728e-09	1.30887e-09	2.27605e-09	6.52851e-09	1.27283e-10	5.07452e-08	6.00822e-10	8.01208e-10	9.4931e-10	1.41712e-09	1.98886e-09	1.07022e-09	9.93741e-10	7.2653e-08	4.04414e-10	6.66898e-10	3.22555e-09	2.3739e-09	9.62505e-10	9.70156e-10	1.18423e-09	3.294e-07	7.15087e-10	5.58755e-10	5.5123e-10	6.67174e-10	1.30248e-08	2.10214e-07	4.30604e-08	9.89762e-10	1.58998e-08	4.01768e-09	8.384e-08	2.83421e-09	1.41588e-08	7.57811e-10
ECU	Ecuador	1.44672e-08	1.8349e-08	1.09746e-08	1.46292e-09	4.89679e-09	1.12057e-09	4.20618e-07	2.92518e-09	1.08922e-08	1.08996e-07	1.11561e-07	7.94484e-09	2.45419e-09	2.8107e-09	6.10826e-09	2.59274e-09	3.10827e-10	1.41342e-07	2.31021e-09	2.14263e-09	2.07006e-09	4.99956e-09	4.83873e-08	3.28275e-09	2.3831e-09	2.28408e-07	1.28052e-09	1.68088e-09	2.18954e-08	7.18368e-09	2.68218e-09	2.65034e-09	2.75578e-09	3.90562e-07	2.44189e-09	1.64597e-09	1.90901e-09	3.06344e-09	1.04321e-06	7.58712e-07	2.86698e-06	2.51708e-09	6.6658e-08	4.44759e-08	5.49145e-08	4.44131e-09	6.88969e-08	1.77317e-09
EGY	Egypt	9.71449e-09	6.58995e-08	7.95266e-07	5.93635e-09	3.66941e-08	3.26594e-09	3.23829e-07	1.09815e-08	4.99891e-09	5.42092e-07	7.43987e-07	2.33291e-08	4.91588e-09	2.2316e-08	4.57156e-08	4.69664e-09	4.98551e-10	8.78497e-07	1.72288e-09	1.58509e-08	5.08669e-09	5.82306e-09	1.25393e-08	2.43954e-08	1.97676e-08	1.77412e-06	1.85859e-09	8.16724e-09	1.72089e-07	1.56801e-08	4.42553e-09	1.0273e-08	4.7327e-08	9.65484e-07	4.6887e-09	2.81153e-09	3.30377e-09	3.68789e-09	1.2297e-07	8.0102e-06	1.47748e-07	9.56808e-09	2.03087e-08	2.50091e-07	4.40903e-08	3.81078e-07	3.42965e-07	1.2621e-08
SLV	El Salvador	1.16888e-09	1.59748e-09	2.5566e-09	5.23094e-10	1.40855e-09	4.39851e-10	5.64582e-09	9.16326e-10	9.72496e-10	1.42973e-08	3.67258e-08	1.10141e-09	2.43257e-09	7.97035e-10	1.92337e-09	1.73713e-09	1.07923e-10	2.41533e-08	1.38682e-08	7.98136e-10	1.11597e-09	1.91912e-09	1.50619e-09	8.9711e-10	7.71296e-10	1.55293e-08	4.17527e-10	5.6695e-10	2.12507e-09	2.90437e-09	1.05194e-09	9.12999e-10	7.83721e-10	1.28646e-07	7.50447e-10	1.09157e-09	5.84563e-10	7.16068e-10	6.34125e-09	6.68797e-08	1.18079e-08	8.53284e-10	3.43822e-07	3.7802e-09	1.07367e-08	9.81623e-10	5.84019e-08	5.68116e-10
ERI	Eritrea	4.39767e-09	6.20794e-09	3.93436e-09	2.1455e-09	4.27137e-09	1.66912e-09	1.25271e-08	3.20342e-09	3.03603e-09	3.16721e-08	7.52298e-09	3.67681e-09	2.06333e-09	2.45304e-09	5.09193e-09	1.92117e-09	5.60403e-10	5.85811e-09	1.59545e-09	2.98258e-09	3.11237e-09	6.62069e-09	3.66508e-09	2.64488e-09	3.21135e-09	1.42747e-08	1.90465e-09	2.24975e-09	3.15729e-09	9.10454e-09	4.45106e-09	3.009e-09	2.7446e-09	9.55412e-09	3.00768e-09	2.00487e-09	2.58225e-09	2.74417e-09	7.47383e-09	7.63532e-08	1.10754e-08	3.08691e-09	2.46431e-09	2.99203e-09	3.89658e-09	2.46965e-09	5.8689e-09	2.05678e-09
EST	Estonia	8.40922e-09	9.54073e-09	3.06276e-08	4.28815e-09	2.10388e-08	7.11461e-09	7.59643e-08	8.31577e-09	4.86438e-09	2.41787e-07	2.03316e-07	1.73865e-08	1.55635e-08	9.1493e-09	1.36181e-08	4.33339e-09	9.9077e-10	2.26577e-07	6.77776e-09	5.70896e-09	5.79525e-09	8.57809e-09	8.54422e-09	8.9819e-09	6.9816e-09	2.19741e-07	3.73367e-09	4.79398e-09	2.78523e-08	1.3316e-08	7.35425e-09	5.38711e-08	7.47886e-09	2.77675e-07	5.2977e-09	3.67989e-09	4.35005e-09	4.70779e-09	4.4279e-08	1.0108e-06	7.78998e-08	6.54487e-09	1.17341e-08	2.87588e-08	1.14693e-08	1.37327e-08	1.85045e-07	5.23101e-09
ETH	Ethiopia	2.03267e-07	4.61794e-07	2.50997e-06	9.56379e-08	2.98336e-07	6.69691e-08	1.17591e-06	1.67393e-07	1.42124e-07	3.7248e-06	1.03896e-05	2.19762e-07	9.27592e-08	1.76883e-07	3.45507e-07	8.70949e-08	2.22608e-08	9.79868e-06	5.9961e-08	1.50412e-07	1.37626e-07	3.15508e-07	1.67778e-07	2.04335e-07	1.46709e-07	3.67629e-06	6.62906e-08	1.16012e-07	7.63782e-07	4.34506e-07	1.8459e-07	1.68759e-07	1.74176e-07	8.63916e-06	1.35564e-07	8.12505e-08	1.05048e-07	1.21547e-07	7.39834e-07	0.000109297	1.14319e-06	1.61416e-07	1.9088e-07	6.79112e-07	2.44227e-07	5.09236e-07	5.68247e-06	1.15945e-07
FJI	Fiji	7.77983e-10	1.24717e-09	8.78468e-10	3.67823e-10	8.7682e-10	2.74004e-10	2.60654e-09	8.49366e-10	5.36422e-10	4.89773e-07	2.80149e-09	6.95803e-10	3.49323e-10	5.16317e-10	2.76332e-09	3.41174e-10	1.11391e-10	2.1455e-09	2.45022e-10	5.76389e-10	5.7234e-10	1.29565e-09	6.18184e-10	4.52979e-10	5.35275e-10	4.03747e-09	2.85127e-10	4.08985e-10	6.46667e-10	1.82205e-09	7.68933e-10	6.0437e-10	5.14753e-10	1.23477e-08	5.3716e-10	3.19393e-10	4.21435e-10	4.81548e-10	1.51756e-09	3.69674e-08	2.1605e-09	5.73525e-10	4.90105e-10	6.06375e-10	4.96344e-10	5.37477e-10	1.4464e-09	3.56302e-10
FIN	Finland	9.52292e-09	2.48511e-08	1.88636e-07	4.44328e-09	3.46429e-08	2.09257e-09	4.6257e-07	1.29632e-08	5.3986e-09	1.04811e-06	1.17679e-06	3.64142e-08	4.86122e-09	2.95793e-08	6.02561e-08	6.41132e-09	3.20862e-10	1.02976e-06	1.56088e-09	5.85443e-09	4.60691e-09	3.88143e-09	2.64668e-08	2.51536e-08	1.52721e-08	1.35616e-06	1.78853e-09	7.48757e-09	1.55807e-07	1.18656e-08	2.56963e-09	1.85994e-08	2.33258e-08	1.96352e-06	3.26526e-09	2.11805e-09	2.0062e-09	2.79768e-09	2.63956e-07	1.1288e-05	3.59177e-07	1.16862e-08	2.71295e-08	1.36276e-07	4.18746e-08	7.02777e-08	6.97501e-07	1.48041e-08
FRA	France	3.86279e-08	7.98762e-08	3.50466e-06	1.02891e-07	4.12873e-07	4.18659e-09	2.00946e-06	4.87368e-08	1.43976e-08	2.62239e-06	3.55429e-06	9.13547e-08	1.57889e-08	1.91318e-07	1.98929e-07	1.93592e-08	3.9269e-10	8.83184e-06	3.55026e-09	2.04264e-07	2.40429e-08	6.92793e-09	5.49429e-08	1.04586e-07	7.37787e-08	5.39709e-06	4.58132e-09	2.56611e-08	6.43834e-07	4.59763e-07	1.36948e-08	9.89001e-08	6.24429e-07	3.9978e-06	2.08351e-08	1.65987e-08	5.11734e-08	1.0017e-07	7.85372e-07	2.24368e-05	1.02949e-06	2.1334e-07	1.24197e-07	6.55002e-07	3.50716e-07	2.92291e-07	2.25148e-06	4.25883e-07
PYF	French Polynesia	2.67329e-10	3.78435e-10	3.18506e-10	1.69159e-10	2.79483e-10	9.55247e-11	9.7123e-10	2.01125e-10	1.80997e-10	5.32147e-09	1.11677e-09	2.32474e-10	1.90186e-10	1.71084e-10	3.44924e-10	1.14603e-10	3.40193e-11	1.10269e-09	8.74834e-11	1.83834e-10	1.90665e-10	4.22988e-10	2.18113e-10	1.6229e-10	1.89596e-10	1.27769e-09	1.01503e-10	1.44125e-10	2.24693e-10	6.17466e-10	2.69762e-10	1.97291e-09	1.79507e-10	4.73648e-09	1.79482e-10	1.12932e-10	1.46524e-10	1.60684e-10	1.27809e-09	1.36862e-08	6.52568e-10	1.94566e-10	1.85265e-10	2.18416e-10	1.83133e-10	1.74089e-10	5.05007e-10	1.26933e-10
GAB	Gabon	1.12667e-09	3.31994e-09	4.21787e-08	6.13554e-10	6.65185e-09	3.25961e-10	2.24118e-08	8.87459e-10	8.17638e-10	7.6917e-08	3.2931e-08	2.38325e-09	1.20406e-09	1.72449e-09	6.99442e-09	7.18663e-10	8.69212e-11	4.73826e-08	3.24192e-10	1.6365e-09	7.52357e-10	1.13833e-09	2.00153e-09	1.21367e-09	1.08441e-09	7.96943e-08	2.60033e-10	9.64924e-10	6.56267e-09	2.15656e-09	6.66863e-10	2.2039e-09	4.80751e-09	1.40835e-07	6.90674e-10	3.78998e-10	4.75357e-10	7.14193e-10	1.73586e-08	7.29878e-06	2.11331e-08	7.1885e-09	3.49443e-09	5.02349e-09	4.42943e-09	5.38354e-09	1.82769e-08	8.03818e-09
GMB	Gambia	6.1796e-09	8.48333e-09	6.47682e-09	3.39276e-09	6.88469e-09	2.72109e-09	2.2077e-08	5.056e-09	3.79559e-09	4.00543e-08	1.26358e-08	4.92851e-09	3.41594e-09	4.26163e-09	7.35766e-09	3.20709e-09	6.97614e-10	5.22083e-08	2.47474e-09	4.0986e-09	4.7073e-09	7.95404e-09	6.31484e-09	4.05697e-09	5.3693e-09	2.54758e-08	2.99115e-09	3.55108e-09	1.96113e-08	1.17467e-08	8.34878e-09	4.50097e-09	1.19052e-08	1.73225e-08	4.95292e-09	3.13581e-09	4.37569e-09	3.4455e-09	1.30354e-08	1.38802e-07	1.58961e-08	5.05079e-09	3.8671e-09	5.46518e-09	4.92851e-09	6.10502e-09	1.10365e-08	3.11908e-09
GEO	Georgia	6.66603e-09	8.26516e-09	4.93998e-08	2.31505e-09	5.39289e-09	1.63158e-09	2.93547e-08	1.07231e-07	2.93558e-09	2.82812e-08	1.81391e-08	1.40635e-07	7.20568e-09	2.79671e-09	5.16425e-09	1.87227e-09	6.84694e-10	1.56486e-08	1.5052e-09	3.28623e-09	3.35493e-09	9.57842e-09	3.69043e-09	3.0875e-09	3.1354e-09	2.47274e-08	1.85819e-09	2.25358e-09	8.90571e-09	9.20269e-09	4.61505e-09	3.4435e-09	3.3036e-09	2.21324e-08	3.26638e-09	1.91562e-09	2.55398e-09	2.97102e-09	8.90839e-09	1.50085e-07	9.88314e-09	3.42082e-08	2.61598e-09	4.54339e-09	3.41401e-09	3.82679e-09	1.53145e-08	2.28313e-09
DEU	Germany	1.39989e-07	3.62065e-07	2.78971e-06	6.14552e-08	4.78748e-07	1.23744e-08	5.0061e-06	1.67766e-07	5.42818e-08	9.3069e-06	3.34167e-05	4.19126e-07	3.51092e-08	4.14824e-07	5.9491e-07	5.13753e-08	1.46781e-09	1.99557e-05	1.445e-08	8.39842e-08	3.89633e-08	2.98505e-08	2.38579e-07	6.96713e-07	2.10804e-07	1.78353e-05	1.27889e-08	9.6909e-08	2.71179e-06	1.54284e-07	2.1635e-08	1.21667e-07	3.06071e-07	1.15508e-05	4.21016e-08	2.13474e-08	1.74964e-08	2.61199e-08	2.57282e-06	8.1368e-05	3.05058e-06	1.19077e-07	4.09252e-07	3.43519e-06	5.43846e-07	9.07349e-07	1.5217e-05	1.89695e-07
GHA	Ghana	7.18742e-08	1.3971e-07	8.05128e-07	3.22861e-08	2.54324e-07	1.56108e-08	1.09207e-06	7.10336e-08	8.57369e-08	3.4357e-06	1.35206e-05	1.61609e-07	3.24546e-08	1.88508e-07	3.25456e-07	3.66984e-08	4.30074e-09	1.85337e-05	1.47947e-08	2.34271e-07	3.76319e-08	4.90502e-08	8.57483e-08	2.07504e-07	1.48959e-07	4.77182e-06	1.3466e-08	4.42038e-08	7.31747e-07	1.44322e-07	3.355e-08	6.98948e-08	1.43445e-07	2.44989e-05	4.11203e-08	2.18527e-08	1.97855e-08	2.66083e-08	7.31897e-07	2.90376e-05	9.38014e-07	6.69246e-08	1.55107e-07	2.77542e-06	2.35133e-07	3.78224e-07	3.22119e-06	8.53035e-08
GRC	Greece	1.34251e-08	1.14686e-06	1.10452e-07	1.83822e-09	1.08025e-08	7.96294e-10	8.42678e-08	1.09289e-07	4.7328e-09	3.78276e-07	3.59139e-07	2.03682e-08	1.59951e-09	2.03098e-08	1.47666e-08	1.79208e-09	2.36903e-10	3.08803e-07	7.09395e-10	2.90927e-09	2.24317e-09	2.83659e-09	3.551e-09	4.44175e-08	4.04954e-09	2.28128e-07	1.03846e-09	2.69613e-09	1.19186e-06	7.06378e-09	2.92267e-09	3.20355e-09	2.63187e-08	3.29778e-07	1.86731e-09	2.79767e-09	1.3185e-09	2.42541e-09	4.24476e-08	9.74517e-07	5.59205e-08	4.81909e-09	6.06383e-09	8.86639e-08	1.07084e-08	1.08698e-06	2.06289e-07	5.74861e-09
GRL	Greenland	0	0	0	0	0	0	0	0	0	0	0	0	0	0	0	0	0	0	0	0	0	0	0	0	0	0	0	0	0	0	0	0	0	0	0	0	0	0	0	0	0	0	0	0	0	0	0	0
GTM	Guatemala	2.52234e-09	1.97302e-09	8.62646e-09	6.85905e-10	3.21855e-09	6.5993e-10	4.41955e-08	1.38224e-09	8.7723e-09	5.45267e-08	1.33838e-07	2.2311e-09	3.67467e-09	4.33596e-09	3.86103e-09	7.48982e-09	1.39238e-10	1.11635e-07	3.87107e-08	9.87288e-10	1.42906e-09	1.59523e-09	3.93419e-09	2.36412e-09	1.52745e-09	7.79407e-08	1.0908e-09	1.23332e-09	2.12147e-08	2.67995e-09	1.05678e-09	1.42743e-09	1.86082e-09	7.5741e-07	8.73884e-10	7.02696e-10	5.90088e-10	7.66962e-10	5.26796e-08	2.95359e-07	2.7747e-07	1.15999e-09	6.39978e-07	2.50843e-08	5.08631e-08	3.58677e-09	5.40377e-08	1.10164e-09
GIN	Guinea	2.12094e-07	3.04843e-07	8.89697e-07	1.45702e-07	3.24378e-07	7.16815e-08	1.01565e-06	1.72938e-07	1.6177e-07	2.0711e-06	3.71477e-06	1.56706e-06	8.88017e-08	1.65063e-07	2.90808e-07	8.66813e-08	3.14352e-08	9.79273e-06	6.60371e-08	1.68739e-07	1.60869e-07	3.50696e-07	1.72624e-07	1.86528e-07	1.55567e-07	2.65029e-06	7.6366e-08	1.08196e-07	3.85326e-07	4.89318e-07	2.1684e-07	1.64657e-07	1.17918e-06	2.80185e-06	1.54932e-07	8.81216e-08	1.16678e-07	1.418e-07	6.98481e-07	1.05317e-05	8.52676e-07	1.75897e-07	1.68762e-07	4.86665e-07	3.32447e-07	8.30085e-07	4.13707e-06	2.24746e-06
GUY	Guyana	6.0971e-11	8.07329e-11	4.24096e-10	3.37376e-11	2.24403e-10	4.88077e-10	1.32992e-09	4.9469e-11	4.75884e-10	1.08077e-08	1.67042e-09	7.77594e-11	4.57598e-11	1.01283e-10	1.64626e-10	1.64931e-09	6.0168e-12	3.09093e-09	5.38703e-11	4.72563e-11	1.90795e-10	7.35073e-11	1.16148e-10	7.12424e-11	6.37e-11	2.67803e-09	6.68151e-11	4.07386e-11	1.76313e-10	1.29419e-10	5.7434e-11	5.75241e-11	8.22192e-11	6.62494e-09	5.07561e-11	3.38599e-11	3.3701e-11	3.5949e-11	1.13648e-09	1.63252e-08	3.66767e-09	6.78934e-11	1.38101e-10	2.06772e-10	3.30547e-10	1.37056e-10	9.96578e-10	5.09175e-11
HTI	Haiti	1.88759e-09	2.6982e-09	2.71925e-09	9.6812e-10	2.0813e-09	9.51568e-10	7.7339e-09	1.42516e-09	1.347e-09	1.22494e-08	7.1915e-09	1.69555e-09	1.49404e-09	1.17759e-09	2.12377e-09	2.60316e-09	2.53293e-10	1.31234e-08	6.81805e-10	1.34821e-09	1.3945e-09	3.02653e-09	1.59706e-09	1.15418e-09	1.43292e-09	1.3886e-08	7.57612e-10	9.44208e-10	1.67663e-09	4.41194e-09	1.90905e-09	1.33111e-09	1.33719e-09	6.88714e-08	1.34196e-09	8.52311e-10	1.06279e-09	1.21381e-09	4.08071e-09	5.19186e-08	4.92183e-09	1.44065e-09	1.92117e-09	1.71919e-09	1.76285e-09	1.18615e-09	4.05728e-09	9.70266e-10
HND	Honduras	1.63001e-09	2.08434e-09	5.07213e-09	8.48511e-10	2.53565e-09	1.36712e-09	1.17625e-08	1.31657e-09	1.32515e-09	3.30077e-08	5.0541e-08	1.73894e-09	1.90007e-09	1.44686e-09	2.34944e-09	4.64166e-09	1.77184e-10	1.10167e-07	9.30208e-09	1.19201e-09	1.19616e-09	2.14019e-09	1.6757e-09	1.45204e-09	1.2033e-09	3.47551e-08	5.66119e-10	8.15101e-10	5.25671e-09	3.10683e-09	1.44988e-09	1.23388e-09	1.37459e-09	2.2147e-07	1.05847e-09	1.54555e-09	7.8797e-10	9.55512e-10	8.54429e-09	1.32619e-07	3.78098e-08	1.25443e-09	2.84097e-07	5.10062e-09	1.03783e-08	2.36064e-09	5.86333e-08	9.12046e-10
HKG	Hong Kong	1.45893e-08	4.94355e-09	4.67686e-08	1.674e-09	3.97826e-08	1.40605e-09	1.32864e-07	4.98987e-09	7.06549e-09	6.05176e-07	1.75909e-07	6.07838e-09	2.83949e-09	4.08337e-08	2.36404e-07	5.0435e-09	2.66356e-10	1.54633e-07	1.28501e-09	5.09052e-09	2.14262e-08	4.59175e-09	8.29819e-09	4.63399e-09	1.42411e-08	8.3679e-07	9.92134e-10	2.36792e-08	2.63128e-08	8.56394e-09	2.47865e-09	1.30084e-07	1.62739e-08	7.47025e-07	2.17554e-09	1.24993e-09	1.34493e-09	1.80653e-09	2.93362e-07	2.24608e-05	1.45552e-07	2.18328e-08	4.22379e-08	2.52108e-08	2.64321e-08	3.2849e-08	9.85834e-08	5.08738e-09
HUN	Hungary	5.86127e-09	3.9196e-08	1.18631e-07	3.02068e-09	1.72214e-08	1.08912e-09	2.04672e-07	1.1757e-08	2.76378e-09	3.14696e-07	3.31799e-06	2.99461e-08	2.60392e-09	1.30356e-08	2.59904e-08	2.5213e-09	3.00147e-10	7.36906e-07	9.77274e-10	3.9644e-09	2.98197e-09	3.58823e-09	6.76215e-09	2.34739e-07	7.74695e-09	7.47775e-07	1.1779e-09	3.73514e-09	3.00903e-07	8.63031e-09	5.58988e-09	5.31643e-09	1.10734e-08	5.92699e-07	2.37897e-09	1.51808e-09	1.47639e-09	2.01278e-09	9.20853e-08	2.44094e-06	9.73211e-08	5.80594e-09	1.25068e-08	6.11585e-07	2.20475e-08	4.031e-08	1.33796e-06	7.1892e-09
ISL	Iceland	9.81895e-10	1.54077e-09	1.38167e-08	6.00381e-10	3.2495e-09	2.97967e-10	1.6747e-08	9.00332e-10	8.60307e-10	4.36132e-08	6.17176e-08	1.96384e-09	4.70279e-10	2.16865e-09	2.92879e-09	6.87472e-10	8.04262e-11	8.52428e-08	2.92892e-10	7.74346e-10	7.03541e-10	1.09573e-09	1.0228e-09	1.80562e-09	1.22176e-09	6.28984e-08	2.80542e-10	6.88782e-10	6.5126e-09	2.08033e-09	6.59247e-10	1.09305e-09	1.77539e-09	1.61553e-07	6.07169e-10	3.9154e-10	4.80857e-10	5.1859e-10	1.53813e-08	5.3752e-07	1.25503e-08	9.52433e-10	1.63203e-09	1.26572e-08	3.10995e-09	4.11251e-09	3.02443e-08	1.1015e-09
IND	India	9.0269e-07	1.73664e-07	2.52012e-06	3.6952e-08	1.06217e-06	2.07882e-08	6.54547e-06	1.44677e-07	4.38253e-08	1.32693e-05	6.42784e-06	4.04147e-07	5.83167e-08	2.81073e-06	2.46276e-05	7.29523e-08	3.56129e-09	9.00251e-06	1.9582e-08	1.4465e-07	5.18861e-08	1.78177e-07	2.39385e-07	1.69514e-07	5.03229e-07	2.08418e-05	1.90015e-08	2.92878e-07	9.96418e-07	3.41108e-07	1.03109e-07	4.78022e-07	3.67556e-07	2.64294e-05	3.09065e-08	3.42403e-08	4.76419e-08	1.17261e-07	3.88529e-06	0.000123188	4.60662e-06	9.77004e-07	4.75308e-07	1.01453e-06	5.63997e-07	1.0303e-06	3.93384e-06	6.29974e-07
IDN	Indonesia	2.40239e-07	3.65522e-08	5.80093e-07	1.32876e-08	3.13297e-07	7.39787e-09	1.49407e-06	2.18559e-08	2.28891e-08	1.47261e-05	1.93923e-06	5.55632e-08	3.57448e-08	2.20542e-07	1.39291e-06	2.63538e-08	1.47722e-09	2.89475e-06	7.2428e-09	3.34619e-08	2.56169e-08	3.46915e-08	6.36098e-08	4.11214e-08	5.07893e-08	4.34592e-06	1.0844e-08	3.55086e-07	2.77036e-07	6.03087e-08	1.43834e-08	4.53068e-07	7.63744e-08	6.5158e-06	1.28925e-08	1.43036e-08	8.75487e-09	1.50563e-08	1.02697e-06	7.78628e-05	1.05934e-06	1.02195e-07	1.17945e-07	2.54612e-07	1.72892e-07	1.9264e-07	1.20882e-06	7.54135e-08
IRN	Iran	7.95094e-07	9.17244e-08	2.03688e-07	1.48283e-08	8.55869e-08	6.23416e-09	3.34951e-07	5.58672e-07	1.2261e-08	1.48968e-06	7.15572e-07	7.99822e-07	9.1316e-09	1.13178e-07	2.46159e-07	1.03835e-08	1.72145e-09	8.92149e-07	5.71985e-09	1.56686e-08	1.36267e-08	2.30677e-08	2.60092e-08	3.10167e-08	6.63539e-08	1.10029e-06	6.55068e-09	3.19057e-08	1.49716e-07	5.46318e-08	1.6185e-08	3.76608e-08	3.6835e-08	1.1167e-06	1.48269e-08	8.54022e-09	9.73526e-09	1.13815e-08	1.98079e-07	2.82395e-05	2.19719e-07	2.66929e-08	3.41188e-08	1.11836e-07	7.31645e-08	1.15058e-07	3.48858e-07	2.05833e-08
IRQ	Iraq	6.10254e-09	2.29963e-08	1.2097e-07	7.30737e-09	2.73775e-08	1.29054e-09	2.04671e-07	5.33164e-09	3.57293e-09	7.40922e-07	1.04781e-06	8.43732e-09	6.68951e-09	1.20581e-08	3.0652e-08	3.49081e-09	1.73366e-10	4.81277e-07	1.31051e-09	4.3266e-09	2.72243e-09	2.86138e-09	1.40716e-08	1.34336e-08	6.10976e-09	2.439e-06	8.72282e-10	6.77076e-09	4.86927e-08	8.72078e-09	1.78642e-09	1.00967e-08	1.24163e-08	1.21565e-06	3.15212e-09	2.40076e-09	1.37843e-09	1.89986e-09	1.3524e-07	6.32494e-06	1.636e-07	5.43817e-09	2.35374e-08	2.67561e-07	5.23352e-08	3.33728e-08	1.79858e-07	8.79548e-09
IRL	Ireland	7.63944e-09	7.26888e-09	6.68278e-08	2.07712e-09	1.67431e-08	1.11128e-09	1.49899e-07	3.78558e-09	2.18791e-09	8.08417e-07	3.36229e-07	1.02787e-08	1.64008e-09	2.28441e-08	1.47837e-08	4.34926e-09	1.39453e-10	6.20197e-07	7.56813e-10	3.15347e-09	6.02044e-09	7.56705e-09	5.06246e-09	9.26861e-09	1.07731e-08	4.30755e-07	6.63034e-10	4.25163e-09	5.05611e-08	7.99629e-09	1.37145e-09	5.98763e-09	1.17813e-08	4.83493e-07	1.38404e-09	2.89437e-09	1.23227e-09	1.39565e-09	6.14477e-08	1.60496e-06	9.18387e-08	6.44693e-09	1.25063e-08	5.38082e-08	1.23762e-08	3.63759e-08	2.32953e-07	6.2208e-09
ISR	Israel	5.23587e-09	1.0738e-08	5.01645e-08	2.73835e-09	1.66171e-08	1.45458e-09	3.90362e-07	2.21859e-08	3.27248e-09	6.39179e-07	3.50782e-07	2.21085e-08	3.46901e-09	8.44071e-09	2.15803e-08	3.45617e-09	3.49071e-10	7.61791e-07	1.54467e-09	3.44868e-09	7.06589e-09	4.22601e-09	1.35551e-08	1.24824e-08	2.45157e-08	1.12239e-06	1.2574e-09	5.27481e-09	6.57276e-08	8.5846e-09	2.97595e-09	7.09336e-09	9.63304e-09	8.95655e-07	3.29793e-09	1.73704e-09	2.88506e-09	2.27651e-09	1.64592e-07	3.26793e-06	2.2735e-07	4.68401e-09	3.08345e-08	6.6768e-08	3.73473e-08	1.97183e-07	2.0296e-07	8.66975e-09
ITA	Italy	3.08339e-08	9.25528e-07	2.38988e-06	3.44389e-08	2.44079e-07	6.53438e-09	2.92927e-06	1.05552e-07	2.22193e-08	3.67857e-06	6.85228e-06	1.35725e-07	1.48769e-08	2.25748e-07	2.58099e-07	2.09949e-08	8.0339e-10	4.00341e-06	4.15182e-09	4.83888e-08	4.82156e-08	1.64492e-08	9.43128e-08	6.17899e-07	1.00273e-07	7.65219e-06	8.74122e-09	3.82186e-08	1.33438e-06	9.58996e-08	1.11757e-08	4.10116e-08	1.71726e-07	5.14172e-06	2.37766e-08	1.94868e-08	6.88473e-09	1.78073e-08	1.34076e-06	2.64648e-05	1.35341e-06	9.53306e-08	2.041e-07	2.58403e-06	5.96517e-07	7.65192e-07	2.8673e-06	1.40001e-07
JAM	Jamaica	1.15634e-09	1.49893e-09	3.70027e-09	5.81422e-10	2.00638e-09	6.12294e-09	8.41768e-09	9.26687e-10	1.41386e-09	3.71299e-08	2.05233e-08	1.54843e-09	3.25573e-09	1.13562e-09	1.76783e-09	2.96586e-08	1.34724e-10	2.02281e-08	8.16949e-09	8.28988e-10	3.98634e-09	1.41942e-09	1.48015e-09	1.07601e-09	1.10702e-09	2.80276e-08	1.51425e-09	6.48103e-10	2.50002e-09	2.09692e-09	1.01854e-09	9.04256e-10	1.62925e-09	2.12601e-07	7.64803e-10	2.5064e-08	5.93094e-10	6.92724e-10	6.30962e-09	1.58448e-07	1.56734e-08	9.18902e-10	3.40568e-09	3.07812e-09	1.20289e-08	7.656e-09	1.34352e-08	7.02897e-10
JPN	Japan	3.42253e-07	6.35424e-08	1.12996e-06	2.85498e-08	2.27167e-07	2.38835e-08	4.11738e-06	3.55209e-08	2.32663e-08	2.35638e-05	3.29224e-06	1.44386e-07	6.60748e-08	3.57922e-07	1.44818e-06	1.14723e-07	1.32788e-09	3.87311e-06	2.45409e-08	6.79057e-08	1.09584e-07	1.51107e-07	2.40152e-07	6.71288e-08	1.09836e-07	1.02436e-05	1.3063e-08	2.21339e-07	3.81903e-07	9.71553e-08	1.68266e-08	4.31859e-07	2.3469e-07	1.5546e-05	3.9667e-08	2.09265e-08	3.45827e-08	1.93853e-08	1.51508e-06	0.000201204	2.09412e-06	5.21532e-08	5.22793e-07	5.15496e-07	3.49901e-07	5.19069e-07	1.84115e-06	7.4187e-08
JOR	Jordan	2.10991e-09	3.03017e-09	1.12141e-07	7.48006e-10	3.99488e-09	5.07861e-10	1.27442e-08	3.42301e-09	9.25009e-10	6.59777e-08	1.65334e-08	5.06385e-09	6.83484e-10	8.39803e-08	2.12687e-08	7.33594e-10	1.70869e-10	2.2162e-08	4.77318e-10	1.3374e-09	1.0209e-09	1.88098e-09	1.43313e-09	4.84654e-09	1.91129e-09	6.3037e-08	5.45822e-10	1.78617e-09	1.34933e-08	2.76855e-09	1.37281e-09	2.09066e-09	1.61731e-09	4.41384e-08	1.00166e-09	6.24418e-10	8.25233e-10	9.63848e-10	7.12034e-09	4.63983e-07	1.10405e-08	1.53069e-09	1.46113e-09	3.30483e-09	1.88229e-09	1.08284e-08	9.46324e-09	2.2342e-09
KAZ	Kazakhstan	1.15217e-06	7.23731e-08	3.11315e-07	1.50336e-08	6.66948e-08	8.4141e-09	5.38371e-07	7.06748e-08	1.74347e-08	1.02807e-06	5.76558e-06	7.42114e-07	1.66305e-08	4.25528e-08	1.2189e-07	1.39177e-08	2.86272e-09	1.24898e-06	7.95235e-09	2.09221e-08	1.00005e-06	3.03042e-08	3.55141e-08	6.41066e-08	2.73763e-08	1.54674e-06	1.47712e-07	1.8742e-08	3.16606e-07	5.57335e-08	2.14391e-08	3.50575e-08	4.52487e-08	1.89688e-06	1.69784e-08	1.04229e-08	1.22099e-08	1.5193e-08	3.28143e-07	4.51245e-05	3.60596e-07	2.65825e-08	5.1553e-08	2.97185e-07	1.43272e-07	9.20919e-08	3.66408e-06	2.83624e-08
KEN	Kenya	3.09795e-07	1.18069e-08	3.64417e-08	4.72348e-09	2.09683e-08	3.50763e-09	7.17823e-08	1.40239e-08	7.15967e-09	3.3055e-07	2.13371e-07	1.76862e-08	4.34664e-09	2.0935e-08	7.90585e-08	4.43818e-09	9.88368e-10	3.73665e-07	3.10596e-09	8.53647e-09	7.37909e-09	1.44542e-08	8.43042e-09	9.21159e-09	1.24065e-08	1.79358e-07	3.58705e-09	6.34671e-09	2.74471e-08	2.42697e-08	1.62485e-07	9.03261e-09	1.05927e-08	3.68931e-07	6.79577e-09	4.24352e-09	5.1308e-09	6.97371e-09	4.03295e-08	1.64732e-06	4.62883e-08	3.7807e-08	9.33223e-09	2.45255e-08	1.43825e-08	1.81108e-08	9.41886e-08	7.70361e-09
KWT	Kuwait	1.66795e-08	9.10718e-09	4.63325e-08	3.94065e-09	1.9273e-08	2.73794e-09	1.02151e-07	6.20953e-09	4.82004e-09	5.74111e-07	1.19906e-07	1.55921e-08	4.44485e-09	1.45418e-08	6.27434e-08	4.48205e-09	7.35302e-10	2.20029e-07	2.51655e-09	6.01178e-09	5.7795e-09	1.13501e-08	9.77087e-09	6.6538e-09	1.55764e-08	5.1491e-07	2.66697e-09	1.55455e-08	2.03664e-08	1.56288e-08	6.9127e-09	2.25862e-08	8.40752e-09	3.19838e-07	5.14931e-09	3.55587e-09	4.03707e-09	4.61952e-09	6.0939e-08	6.29891e-06	7.60042e-08	7.6562e-09	1.3833e-08	2.25535e-08	1.50155e-08	2.42333e-08	6.88704e-08	5.9426e-09
KGZ	Kyrgyzstan	1.24692e-07	6.21317e-09	6.9287e-09	2.49164e-09	5.44165e-09	1.79684e-09	1.60075e-08	6.80918e-09	2.94979e-09	3.12412e-08	2.41589e-08	2.48608e-08	2.19874e-09	2.98648e-09	5.56867e-09	2.08696e-09	6.23168e-10	1.30677e-08	1.671e-09	3.39313e-09	6.00804e-09	6.15933e-09	4.3061e-09	3.16885e-09	3.82687e-09	2.51667e-08	2.23834e-09	2.45202e-09	5.75805e-09	8.67343e-09	5.11964e-09	3.57962e-09	3.40434e-09	1.95086e-08	3.39683e-09	2.1508e-09	2.91496e-09	2.96058e-09	9.82282e-09	5.26279e-07	1.17259e-08	3.70331e-09	2.96588e-09	4.81157e-09	4.6509e-09	3.26321e-09	2.52258e-08	2.42339e-09
LAO	Laos	1.34028e-08	1.23889e-08	2.28008e-08	3.43028e-09	1.04771e-08	2.50648e-09	4.93081e-08	5.44275e-09	5.56056e-09	3.28696e-07	1.06294e-07	7.54142e-09	3.07934e-09	8.65016e-09	4.50105e-08	3.25519e-09	8.49418e-10	1.07984e-07	2.30892e-09	5.5636e-09	5.30242e-09	1.53177e-08	6.91001e-09	4.92972e-09	5.60705e-09	1.03136e-07	2.80981e-09	6.92756e-09	1.74913e-08	1.6746e-08	7.0744e-09	3.78487e-08	6.08744e-09	2.72262e-07	5.03572e-09	2.90273e-09	3.81581e-09	4.39583e-09	3.57557e-08	2.47078e-05	3.34858e-08	6.19525e-09	7.36128e-09	1.33025e-08	1.01697e-08	1.11997e-08	5.49777e-08	4.71153e-09
LVA	Latvia	9.1083e-09	3.93865e-09	1.25018e-08	1.32878e-09	4.80977e-09	9.78641e-10	6.04532e-08	7.06502e-09	1.79114e-09	4.94432e-08	1.02307e-07	7.05956e-09	3.60508e-09	4.10607e-09	4.25598e-09	1.18012e-09	3.95988e-10	8.03414e-08	1.21748e-09	1.92787e-09	2.11491e-09	3.73418e-09	2.69494e-09	3.69272e-09	2.52745e-09	2.56346e-07	1.38319e-09	1.43394e-09	1.40614e-08	5.91279e-09	3.15477e-09	3.85704e-09	2.43413e-09	6.93772e-08	1.79016e-09	1.0853e-09	1.32897e-09	1.6432e-09	2.01154e-08	3.14278e-07	1.50568e-08	2.19495e-09	3.40611e-09	1.12562e-08	3.86437e-09	4.75094e-09	6.73978e-08	4.76681e-09
LBN	Lebanon	1.3665e-09	3.57436e-09	5.33535e-08	6.77963e-10	4.72239e-08	5.79625e-10	1.06678e-08	1.37526e-08	1.676e-09	6.10365e-08	1.47743e-08	3.05307e-09	5.62391e-10	5.285e-08	4.27914e-09	3.14307e-09	1.41576e-10	4.57794e-08	3.96405e-10	5.05954e-09	1.5052e-09	1.94067e-09	1.14104e-09	1.24585e-09	9.50524e-10	3.17539e-08	4.70845e-10	6.93491e-10	5.61153e-09	3.75365e-08	1.29026e-09	1.01442e-09	1.15092e-08	5.68343e-08	8.63014e-10	5.28366e-10	7.98726e-09	1.036e-09	5.64599e-09	1.05829e-07	8.31941e-09	1.51402e-08	1.08483e-09	3.01695e-09	1.8487e-09	6.68718e-08	8.0695e-09	1.76345e-08
LSO	Lesotho	2.12094e-09	3.51521e-09	2.42299e-09	1.12819e-09	2.42059e-09	7.97892e-10	6.84633e-09	1.66352e-09	1.5121e-09	2.34056e-08	4.76741e-09	2.07295e-09	9.61858e-10	1.29283e-09	2.64261e-09	9.21114e-10	3.34079e-10	1.44821e-08	7.36015e-10	1.55285e-09	1.64727e-09	3.27891e-09	1.84302e-09	1.40163e-09	5.92764e-09	9.05379e-09	8.59999e-10	1.06723e-09	1.75399e-09	4.57721e-09	2.31873e-09	1.55536e-09	1.56911e-09	1.14271e-08	1.59792e-09	9.59786e-10	1.24917e-09	1.43986e-09	4.67113e-09	3.93271e-08	8.41415e-09	1.65959e-09	1.30839e-09	1.65411e-09	1.44285e-09	1.30125e-09	3.62716e-09	1.07401e-09
LBR	Liberia	1.19132e-08	1.8413e-08	3.63377e-08	5.78944e-09	1.64395e-08	1.07229e-08	6.29111e-08	1.02532e-08	8.19339e-09	9.7152e-08	1.27641e-07	1.20963e-08	8.06619e-09	8.72817e-09	1.56283e-08	5.56006e-09	1.5425e-09	2.18298e-07	3.84296e-09	9.52554e-09	8.8593e-09	1.87465e-08	1.02264e-08	1.11071e-08	9.03677e-09	1.53745e-07	4.05928e-09	6.09798e-09	2.0065e-08	2.65829e-08	1.16429e-08	8.7179e-09	1.00905e-08	1.14486e-06	8.13102e-09	5.05772e-09	6.29045e-09	7.30757e-09	6.15033e-08	1.04339e-06	5.14034e-08	9.66894e-09	1.33426e-08	6.29209e-08	1.15192e-08	1.16964e-08	9.29205e-08	1.15596e-08
LBY	Libya	3.6996e-09	2.74515e-08	1.23273e-07	6.22815e-09	2.54306e-08	6.2736e-10	1.67364e-07	5.49612e-09	1.9849e-09	2.23461e-07	1.1514e-06	1.18202e-08	1.31885e-09	1.07104e-08	1.7409e-08	1.6723e-09	1.32295e-10	4.57507e-07	5.62074e-10	1.30857e-08	1.92515e-09	1.88112e-09	8.14758e-09	1.8968e-08	5.51922e-09	6.93121e-07	6.66737e-10	2.99762e-09	6.72735e-08	6.84209e-09	1.22057e-09	3.92127e-09	1.04614e-08	3.00952e-07	2.99946e-09	1.51455e-09	8.65559e-10	1.40247e-09	1.04901e-07	2.16317e-06	1.05977e-07	4.48568e-09	1.39816e-08	1.72327e-07	4.87559e-08	4.66855e-08	3.57612e-07	7.64405e-09
LIE	Liechtenstein	0	0	0	0	0	0	0	0	0	0	0	0	0	0	0	0	0	0	0	0	0	0	0	0	0	0	0	0	0	0	0	0	0	0	0	0	0	0	0	0	0	0	0	0	0	0	0	0
LTU	Lithuania	2.2482e-08	1.81999e-08	3.78214e-08	1.10074e-08	2.37417e-08	9.93417e-09	1.15709e-07	1.96512e-08	1.2529e-08	1.60231e-07	1.96081e-07	2.72996e-08	1.95801e-08	1.42619e-08	2.58996e-08	1.04888e-08	2.41287e-09	2.25724e-07	1.05823e-08	1.41736e-08	1.3972e-08	2.10571e-08	2.15886e-08	1.64706e-08	1.63052e-08	1.60566e-07	1.06519e-08	1.20346e-08	4.49503e-08	3.02225e-08	2.39982e-08	1.59822e-08	1.59988e-08	1.66405e-07	1.45838e-08	1.20164e-08	1.37828e-08	1.24494e-08	5.35786e-08	7.5125e-07	6.37681e-08	1.69386e-08	1.45385e-08	3.59438e-08	2.16309e-08	1.86935e-08	2.27637e-07	1.08747e-08
LUX	Luxembourg	2.1509e-09	5.47809e-09	5.39097e-08	2.24956e-09	1.02949e-08	5.25861e-10	7.33588e-08	7.9876e-09	1.22626e-09	1.57737e-07	2.30694e-07	4.19027e-09	9.02948e-10	5.61759e-09	7.77401e-09	9.52851e-10	1.14502e-10	8.53429e-07	4.37657e-10	2.74322e-09	1.08971e-09	1.31513e-09	2.75847e-09	8.24114e-09	3.30564e-09	2.11373e-07	5.33494e-10	2.53062e-09	2.9805e-08	1.06029e-08	1.86296e-09	2.31599e-09	6.49014e-09	1.65341e-07	1.45414e-09	6.62359e-10	1.63824e-09	1.34136e-09	3.58752e-08	1.00881e-06	4.89838e-08	4.69795e-09	5.27718e-09	3.34907e-08	8.21882e-09	9.39497e-09	1.60231e-07	1.09817e-08
MAC	Macao SAR	2.47864e-10	3.46016e-10	1.27129e-09	1.59119e-10	4.71863e-10	9.25718e-11	4.50126e-09	1.99598e-10	1.67797e-10	2.72318e-08	1.13441e-08	2.76233e-10	1.55351e-10	3.14888e-10	1.24894e-09	1.46746e-10	2.84424e-11	1.04764e-08	8.55273e-11	1.91494e-10	2.75173e-10	2.97377e-10	3.4006e-10	2.69121e-10	2.6722e-10	7.70279e-09	8.99645e-11	2.52311e-10	6.51029e-10	4.53838e-10	2.41899e-10	3.26808e-10	2.88671e-10	2.55843e-08	1.67927e-10	1.11974e-10	1.39414e-10	1.47407e-10	3.58408e-09	1.70601e-07	8.59119e-09	2.53674e-10	4.07367e-10	1.11003e-09	4.1727e-10	5.63701e-10	3.5669e-09	1.81709e-10
MDG	Madagascar	4.50149e-09	6.76737e-09	7.07714e-08	2.32935e-09	8.19056e-09	1.57174e-09	4.60309e-08	3.5623e-09	2.85406e-09	8.03934e-08	1.86551e-07	5.71618e-09	2.65594e-09	4.17878e-09	9.11063e-09	2.50842e-09	4.35086e-10	1.84723e-07	1.41233e-09	3.19687e-09	5.15145e-09	6.34058e-09	3.9333e-09	4.50602e-09	6.63424e-09	1.08073e-07	1.47944e-09	3.36059e-09	1.54503e-08	9.6167e-09	4.2525e-09	4.78909e-09	5.54686e-09	3.95819e-07	2.9296e-09	1.74165e-09	2.62738e-09	2.67552e-09	2.11247e-08	2.47718e-06	2.38337e-08	5.03695e-09	5.98475e-09	2.15577e-08	6.37373e-09	7.50166e-09	8.65362e-08	3.2716e-09
MWI	Malawi	8.07597e-09	1.33776e-08	3.07818e-08	3.99505e-09	3.50421e-08	2.70494e-09	5.73385e-08	6.58402e-09	6.58427e-09	2.59444e-07	2.38563e-07	9.57808e-09	4.14651e-09	9.39663e-09	1.94887e-08	4.57742e-09	8.46456e-10	4.32507e-07	2.47596e-09	6.05821e-09	3.98149e-08	1.14268e-08	7.03793e-09	1.06436e-08	8.67975e-08	1.55538e-07	1.74312e-08	7.25058e-09	2.61373e-08	1.74466e-08	9.89626e-09	7.53e-09	2.91024e-08	7.28054e-07	5.51488e-09	3.2151e-09	3.9095e-09	4.48373e-09	3.37771e-08	9.39109e-07	4.85709e-08	7.48829e-08	1.10964e-08	1.39919e-07	1.12673e-08	1.48812e-08	2.83271e-07	8.94249e-09
MYS	Malaysia	8.14143e-08	2.18978e-08	3.1963e-07	8.67039e-09	7.62395e-08	4.24191e-09	1.36224e-06	1.60896e-08	1.06843e-08	1.16887e-05	1.19405e-06	4.93701e-08	1.19495e-08	1.53098e-07	8.63601e-07	1.85136e-08	7.69542e-10	1.286e-06	4.32433e-09	1.34811e-08	1.13529e-08	2.98049e-08	3.66101e-08	2.33002e-08	3.91918e-08	4.22305e-06	4.30071e-09	6.751e-07	1.38138e-07	2.84119e-08	6.84708e-09	4.79912e-07	4.6773e-08	5.26101e-06	7.15818e-09	5.39118e-09	5.57442e-09	7.12836e-09	4.66951e-07	6.11923e-05	5.22492e-07	3.47813e-08	7.17407e-08	1.41439e-07	9.22443e-08	1.2805e-07	8.57609e-07	3.25707e-08
MDV	Maldives	9.64868e-10	1.50097e-09	9.42743e-10	4.7633e-10	1.05432e-09	3.56126e-10	2.66041e-09	7.20894e-10	6.54666e-10	6.23149e-09	2.09692e-09	8.55047e-10	4.14209e-10	5.58323e-10	1.16364e-09	4.06371e-10	1.30643e-10	2.0327e-09	3.19602e-10	7.07313e-10	6.99044e-10	1.59188e-09	7.69553e-10	6.09788e-10	6.58288e-10	3.39076e-09	3.73492e-10	5.13381e-10	7.75444e-10	2.187e-09	1.02326e-09	7.04435e-10	6.51687e-10	5.47101e-09	6.9047e-10	4.24496e-10	5.60301e-10	6.36378e-10	1.63861e-09	1.94476e-08	2.04554e-09	7.41369e-10	5.51161e-10	7.06014e-10	6.13116e-10	5.7902e-10	1.6054e-09	4.57404e-10
MLI	Mali	4.75114e-08	5.11617e-08	1.67137e-07	2.25622e-08	1.36365e-07	1.35334e-08	1.6251e-07	3.16952e-08	3.07441e-08	4.33674e-07	3.34582e-07	3.7803e-08	1.69007e-08	4.28681e-08	1.24914e-07	1.6613e-08	5.91802e-09	1.10638e-06	1.23075e-08	5.51119e-08	2.96688e-08	6.97695e-08	3.00518e-08	2.95642e-08	2.7551e-08	1.13491e-06	1.43033e-08	2.99151e-08	5.54864e-08	2.14775e-06	4.01359e-08	5.39702e-08	3.40782e-08	5.7231e-07	3.02798e-08	1.67669e-08	2.19233e-08	2.8378e-08	1.15178e-07	3.49591e-06	1.65161e-07	4.3344e-08	3.04732e-08	6.1185e-08	5.14868e-08	3.88187e-08	1.00207e-06	6.68355e-07
MLT	Malta	2.6676e-09	3.69388e-09	8.33677e-09	1.17624e-09	2.76037e-09	8.53491e-10	1.07962e-08	1.73032e-09	1.35226e-09	4.09138e-08	1.97078e-08	2.72203e-09	1.06422e-09	3.61082e-09	4.13049e-09	1.05298e-09	2.35679e-10	2.49406e-08	7.84082e-10	4.57875e-09	1.63638e-09	3.14625e-09	1.95614e-09	1.82213e-09	1.87632e-09	3.58258e-08	9.1573e-10	1.92423e-09	3.18436e-09	4.23184e-09	2.29324e-09	2.05229e-09	1.77378e-09	3.85887e-08	1.73258e-09	9.80467e-10	1.27034e-09	1.3123e-09	6.02962e-09	1.56498e-07	7.84395e-09	1.74062e-09	2.09496e-09	3.23036e-08	2.14992e-09	5.91602e-09	1.22859e-08	1.1843e-09
MRT	Mauritania	2.83105e-09	5.91107e-09	3.02718e-08	2.02341e-09	6.36385e-09	9.18836e-10	3.06392e-08	2.40291e-09	1.83387e-09	3.98866e-08	4.93667e-08	3.49144e-09	1.2097e-09	2.80672e-09	5.21598e-09	1.17693e-09	3.02321e-10	1.03178e-07	8.29867e-10	4.22038e-08	2.00764e-09	3.938e-09	2.87393e-09	3.23008e-09	2.38692e-09	9.04974e-08	9.81949e-10	1.48121e-09	1.53831e-08	6.60923e-09	2.57574e-09	2.26519e-09	7.20331e-08	5.91121e-08	1.99905e-09	1.11859e-09	1.52563e-09	1.75377e-09	1.61278e-08	5.741e-07	1.69637e-08	3.13315e-09	3.10287e-09	1.4932e-08	9.13628e-09	5.54604e-09	2.90726e-08	3.47887e-09
MUS	Mauritius	1.52579e-09	2.31845e-09	3.6744e-09	7.90424e-10	2.18922e-09	5.37663e-10	6.97165e-09	1.21596e-09	1.0092e-09	2.47917e-08	2.60926e-08	1.48939e-09	7.84781e-10	1.30542e-09	2.05813e-09	6.59403e-10	1.91781e-10	5.10757e-08	5.31839e-10	1.17351e-09	1.13293e-09	2.08763e-09	1.26952e-09	1.086e-09	3.90626e-09	1.23717e-08	5.58365e-10	8.45888e-10	2.10195e-09	3.5653e-09	1.89311e-09	1.15814e-09	1.43474e-09	2.54813e-08	1.05808e-09	6.47657e-10	8.25867e-10	9.80766e-10	4.8464e-09	1.23952e-07	4.06374e-09	1.27995e-09	1.8608e-09	3.79674e-09	1.27587e-09	1.84307e-09	6.26812e-09	1.30456e-09
MEX	Mexico	1.20053e-08	8.55574e-09	2.30155e-07	4.46287e-09	3.33667e-08	8.15969e-09	2.23981e-06	5.86339e-09	9.79943e-08	1.41471e-06	4.55713e-07	1.31539e-08	4.77301e-08	1.98363e-08	4.8031e-08	3.20083e-08	3.40387e-10	6.06153e-07	7.82529e-08	4.04092e-09	1.37367e-08	4.8045e-09	1.99671e-07	9.47966e-09	1.05193e-08	5.01094e-06	4.31905e-09	7.8943e-09	5.45224e-08	1.03617e-08	2.76668e-09	1.02631e-08	1.09147e-08	1.4931e-05	3.661e-09	4.92268e-08	2.57965e-09	3.19345e-09	1.70373e-06	8.02319e-06	3.02478e-06	6.59586e-09	1.21783e-06	5.47769e-08	1.28182e-06	2.99024e-08	2.69717e-07	1.00747e-08
MCO	Monaco	0	0	0	0	0	0	0	0	0	0	0	0	0	0	0	0	0	0	0	0	0	0	0	0	0	0	0	0	0	0	0	0	0	0	0	0	0	0	0	0	0	0	0	0	0	0	0	0
MNG	Mongolia	6.11346e-09	7.81809e-09	2.45964e-08	2.52069e-09	8.73256e-09	1.76469e-09	6.33845e-08	3.55831e-09	3.41209e-09	1.70767e-07	6.29118e-08	6.79988e-09	2.45213e-09	5.79905e-09	3.61681e-08	2.51457e-09	6.19298e-10	6.2588e-08	1.65787e-09	3.63582e-09	3.7338e-09	6.93585e-09	6.28712e-09	3.61422e-09	4.33067e-09	1.7802e-07	1.8476e-09	4.10226e-09	1.17713e-08	9.77193e-09	4.65431e-09	1.00179e-08	4.934e-09	2.97468e-07	3.35866e-09	2.07787e-09	2.53448e-09	2.89963e-09	4.2485e-08	1.4819e-05	4.4283e-08	4.26722e-09	8.43581e-09	1.05234e-08	1.18302e-08	7.32776e-09	4.56636e-08	3.81591e-09
MNE	Montenegro	0	0	0	0	0	0	0	0	0	0	0	0	0	0	0	0	0	0	0	0	0	0	0	0	0	0	0	0	0	0	0	0	0	0	0	0	0	0	0	0	0	0	0	0	0	0	0	0
MAR	Morocco	4.19306e-09	7.48908e-09	8.31165e-08	3.21291e-09	1.29115e-08	6.10093e-10	9.74697e-08	2.89823e-09	1.59626e-09	3.51452e-07	3.37515e-07	5.50739e-09	1.56337e-09	6.68784e-09	2.02985e-08	1.4999e-09	1.49407e-10	6.6974e-07	5.72405e-10	9.55712e-09	1.61879e-09	2.21171e-09	4.20018e-09	7.42397e-09	2.97357e-09	5.80865e-07	5.97437e-10	6.55867e-09	6.67152e-08	6.73759e-09	1.36874e-09	5.56029e-09	2.50839e-08	4.52234e-07	2.34265e-09	9.32232e-10	2.42509e-09	1.52634e-09	5.12784e-08	1.68402e-06	8.21265e-08	4.11461e-09	7.46794e-09	7.95271e-08	1.79654e-08	2.03216e-08	1.36326e-07	5.9824e-09
MOZ	Mozambique	5.06464e-09	8.01411e-09	8.1305e-09	2.75988e-09	1.96952e-08	1.67325e-09	1.83088e-08	3.87812e-09	3.40588e-09	3.9466e-08	5.26006e-08	4.81404e-09	2.02964e-09	3.29668e-09	6.49837e-09	1.92238e-09	6.92013e-10	5.56528e-08	1.5385e-09	3.55567e-09	3.68016e-09	7.73079e-09	4.06648e-09	4.39796e-09	3.49192e-08	5.35031e-08	1.81394e-09	2.59648e-09	7.4481e-09	1.04377e-08	5.06078e-09	3.70632e-09	3.82586e-09	3.66238e-08	3.67997e-09	2.04259e-09	2.67432e-09	3.3143e-09	1.24981e-08	5.22789e-07	1.25317e-08	4.49074e-09	3.1533e-09	2.38176e-08	5.76187e-09	3.91259e-09	2.15675e-08	2.68432e-09
MMR	Myanmar	9.70912e-09	6.64011e-09	3.86323e-08	1.98426e-09	1.13307e-08	1.39683e-09	9.06051e-08	3.40985e-09	3.08635e-09	5.36588e-07	1.86432e-07	6.61736e-09	2.29267e-09	1.41303e-08	8.59367e-08	2.69232e-09	3.26759e-10	2.06035e-07	1.45228e-09	3.47049e-09	2.95058e-09	5.69046e-09	6.63472e-09	4.74714e-09	4.71551e-09	2.36424e-07	1.63061e-09	2.95575e-08	1.93812e-08	7.02271e-09	3.53272e-09	4.79263e-08	6.02292e-09	5.36639e-07	2.45283e-09	1.72168e-09	1.96667e-09	2.00738e-09	5.9037e-08	5.43821e-05	5.98636e-08	5.07144e-09	1.01808e-08	2.23064e-08	1.57354e-08	1.56754e-08	1.57472e-07	5.03911e-09
NAM	Namibia	1.29215e-09	1.81197e-09	4.08462e-09	7.47207e-10	1.36205e-06	4.34185e-10	8.66828e-09	1.05491e-09	8.48005e-10	3.84352e-08	1.99912e-08	1.83415e-09	8.53075e-10	1.02843e-09	1.91638e-09	5.54566e-10	1.58377e-10	5.11593e-08	1.10218e-09	9.28528e-10	9.0768e-10	1.80087e-09	1.20535e-09	1.05999e-09	4.1824e-08	2.24158e-08	4.54648e-10	6.64308e-10	2.51297e-09	2.69999e-09	1.27757e-09	5.71513e-09	1.99042e-08	4.34538e-08	1.27593e-09	6.12455e-10	3.94044e-09	8.28901e-10	8.43843e-09	2.88987e-07	5.75698e-09	2.4916e-08	1.32534e-09	2.7435e-09	2.06055e-09	1.42162e-09	9.36021e-09	1.25119e-09
NPL	Nepal	1.66773e-09	1.4725e-09	3.33053e-09	7.16723e-10	2.02495e-09	3.5836e-10	8.66693e-09	8.71605e-10	6.72003e-10	2.43515e-08	1.81439e-08	1.22907e-09	4.8352e-10	3.10218e-09	2.38631e-08	4.63209e-10	1.22423e-10	1.83997e-08	3.27694e-10	7.75231e-10	9.71176e-10	1.23575e-08	9.81805e-10	8.71449e-10	1.07804e-09	2.48658e-08	3.7888e-10	8.72402e-10	2.0723e-09	2.55598e-09	1.05614e-09	1.09633e-09	9.57919e-10	7.13792e-08	6.9676e-10	4.25835e-10	5.68089e-10	6.94387e-10	5.63603e-09	3.04286e-07	5.57511e-09	1.47037e-09	1.01695e-09	5.30681e-09	1.27982e-09	1.72995e-09	1.056e-08	9.45278e-10
NLD	Netherlands	3.17576e-08	5.75236e-08	5.18889e-07	1.38015e-08	1.83597e-07	5.51002e-09	7.44563e-07	3.39642e-08	7.11738e-08	1.49162e-06	2.98453e-06	8.17904e-08	9.9013e-09	1.08578e-07	1.27271e-07	1.8563e-08	9.0211e-10	1.09064e-05	1.01005e-08	3.36929e-08	1.26264e-08	9.82672e-09	4.49064e-08	8.69589e-08	4.40319e-08	2.97361e-06	5.47665e-09	2.14307e-08	3.45583e-07	4.28349e-08	1.06822e-08	2.74531e-08	7.83215e-08	2.06314e-06	2.31724e-08	2.14871e-08	7.2026e-09	9.9857e-09	4.23111e-07	1.17525e-05	5.47018e-07	4.07991e-08	1.01598e-07	3.76907e-07	1.33237e-07	1.99503e-07	1.51212e-06	5.49322e-08
ANT	Netherlands Antilles	2.8559e-09	4.22071e-09	6.62301e-09	1.3478e-09	4.5346e-09	6.3253e-08	2.32781e-08	3.05711e-09	3.12227e-09	4.66285e-08	2.29149e-08	2.93727e-09	5.46551e-08	2.30665e-09	4.33758e-09	5.73455e-09	3.31159e-10	6.1895e-08	1.74642e-08	1.97643e-09	2.14856e-09	4.33297e-09	7.12514e-09	2.00168e-09	2.19595e-08	2.81725e-07	1.08445e-09	1.85416e-09	3.9943e-09	6.49562e-09	2.65178e-09	2.34816e-09	2.34741e-09	9.95932e-08	1.9089e-09	1.23005e-09	1.44101e-09	1.68883e-09	1.37817e-08	2.02151e-07	1.00086e-07	2.22996e-09	7.63462e-09	3.92693e-09	3.47533e-08	2.69628e-09	1.33357e-08	1.61732e-09
NCL	New Caledonia	1.13152e-09	1.67176e-09	3.58071e-09	5.97136e-10	1.45322e-09	3.93378e-10	6.84455e-09	8.57798e-10	7.30685e-10	1.82589e-07	5.99943e-09	1.08159e-09	5.23531e-10	9.38388e-10	2.28847e-09	5.06286e-10	1.438e-10	1.08274e-08	3.61716e-10	8.40946e-10	8.34299e-10	1.78243e-09	9.49801e-10	7.41219e-10	8.63969e-10	1.29397e-08	4.1585e-10	7.02246e-10	1.56009e-09	2.78051e-09	1.11627e-09	1.24318e-09	1.03337e-09	1.86128e-08	7.54045e-10	4.65831e-10	6.0837e-10	6.86064e-10	3.89042e-09	2.69446e-07	3.92873e-09	9.08166e-10	9.85462e-10	1.44253e-09	1.40152e-09	1.01068e-09	3.85808e-09	7.31415e-10
NZL	New Zealand	7.32247e-09	5.1876e-09	8.05913e-08	2.11777e-09	1.18039e-08	1.61714e-09	9.74654e-08	3.887e-09	2.87171e-09	7.87669e-06	1.30383e-07	1.9699e-08	2.52596e-09	2.13576e-08	3.64957e-08	1.7338e-08	4.43664e-10	2.98618e-07	1.42377e-09	3.1659e-09	5.30994e-09	6.68553e-09	1.09697e-08	3.76082e-09	7.75504e-09	2.81453e-07	1.33691e-09	1.02319e-08	1.22254e-08	9.17277e-09	3.45708e-09	1.2715e-08	4.88375e-09	9.05694e-07	2.69368e-09	1.92155e-09	2.25571e-09	2.50673e-09	1.34427e-07	5.57595e-06	6.03963e-08	3.69481e-09	1.31352e-08	1.52316e-08	1.08469e-08	2.0582e-08	5.7446e-08	3.44623e-09
NIC	Nicaragua	1.77729e-09	2.69058e-09	3.33912e-09	1.05233e-09	2.40703e-09	6.1553e-10	7.91256e-09	1.42873e-09	1.32728e-09	1.99384e-08	4.01413e-08	1.80942e-09	1.03447e-09	1.2513e-09	2.02831e-09	9.20503e-10	2.15278e-10	2.86947e-08	1.31656e-09	1.26161e-09	1.30867e-09	2.50015e-09	2.11342e-09	1.3297e-09	1.39341e-09	1.73875e-08	6.15606e-10	8.91138e-10	1.20512e-08	3.78187e-09	1.68867e-09	1.2919e-09	1.37004e-09	1.31603e-07	1.19016e-09	3.12245e-09	8.97074e-10	1.33522e-09	6.08407e-09	7.33055e-08	1.84571e-08	1.38142e-09	6.9425e-07	2.59903e-09	2.39094e-08	1.50355e-09	1.40812e-08	9.30708e-10
NER	Niger	3.65091e-09	4.44868e-09	1.50838e-08	1.8645e-09	5.8737e-09	1.216e-09	1.68521e-08	2.61944e-09	2.04874e-09	3.70738e-08	1.70614e-08	3.37084e-09	1.52129e-09	2.54556e-09	5.15338e-09	1.47298e-09	4.83831e-10	2.63436e-08	1.14744e-09	3.26077e-09	2.384e-09	4.36641e-09	3.02719e-09	2.21059e-09	2.76013e-09	3.13072e-08	1.27744e-09	1.82592e-09	4.1592e-09	1.17863e-07	3.28807e-09	2.86356e-09	3.63196e-09	3.57566e-08	2.28813e-09	1.49451e-09	1.98403e-09	7.09918e-08	9.61979e-09	2.51054e-07	1.07926e-08	3.03267e-09	2.67866e-09	4.16181e-09	3.48464e-09	2.76041e-09	1.10594e-08	2.24657e-08
NGA	Nigeria	3.35915e-08	5.05426e-08	7.3563e-07	3.00419e-08	2.36219e-07	9.47727e-09	1.72058e-06	2.8253e-08	2.42391e-08	2.95237e-06	4.62757e-06	6.34592e-08	3.33954e-08	1.20633e-07	2.39885e-07	2.50278e-08	1.814e-09	4.21025e-06	8.43863e-09	7.98388e-08	2.18737e-08	2.29874e-08	9.58431e-08	6.62673e-08	1.20955e-07	1.74676e-05	6.91755e-09	2.66813e-08	2.82637e-07	6.86063e-08	1.58307e-08	3.96323e-08	1.31161e-06	6.71466e-06	2.39829e-08	1.34214e-08	1.14578e-08	3.28619e-07	3.06704e-06	4.04406e-05	1.07274e-06	3.97057e-08	1.17754e-07	3.69931e-07	2.03245e-07	1.6034e-07	2.39103e-06	1.09121e-06
NOR	Norway	4.66989e-09	1.25005e-08	8.54833e-08	2.61564e-09	7.98971e-08	1.56833e-09	1.86987e-07	4.79066e-09	3.45904e-09	5.25501e-07	4.72781e-07	2.84546e-08	2.74296e-09	1.59987e-08	2.92775e-08	5.11226e-09	2.23358e-10	6.26792e-07	1.10766e-09	4.24364e-09	6.05199e-09	2.93394e-09	7.98104e-09	1.67009e-08	9.28952e-09	7.08571e-07	2.13445e-09	5.58875e-09	5.7815e-08	7.49238e-09	1.98388e-09	6.86651e-09	1.25953e-08	1.26296e-06	2.79987e-09	3.16972e-09	1.39526e-09	1.97695e-09	1.45399e-07	4.59952e-06	1.52711e-07	7.3325e-09	1.94705e-08	8.89596e-08	2.21349e-08	3.91879e-08	3.55678e-07	8.71832e-09
PSE	Gaza Strip	0	0	0	0	0	0	0	0	0	0	0	0	0	0	0	0	0	0	0	0	0	0	0	0	0	0	0	0	0	0	0	0	0	0	0	0	0	0	0	0	0	0	0	0	0	0	0	0
OMN	Oman	2.00764e-08	4.53579e-09	4.05993e-08	1.45808e-09	3.17823e-08	1.1034e-09	1.01008e-07	7.73219e-09	2.27386e-09	7.55259e-07	8.7449e-08	1.36564e-08	3.65255e-09	1.88807e-07	9.23042e-08	2.66923e-09	2.51304e-10	1.04941e-07	1.14515e-09	2.78815e-09	2.5391e-09	4.03313e-09	8.59988e-09	2.83614e-09	4.04708e-09	3.23983e-07	9.65195e-10	8.15239e-09	2.02495e-08	5.94149e-09	2.60004e-09	2.64042e-08	5.95067e-09	5.11111e-07	1.78292e-09	1.37209e-09	1.7482e-09	3.40965e-09	7.16201e-08	2.82483e-05	9.05127e-08	9.39707e-09	1.39667e-08	1.37349e-08	1.46684e-08	2.34896e-08	5.48239e-08	3.97506e-09
PAK	Pakistan	9.38904e-09	1.52602e-08	2.16578e-07	3.80525e-09	2.61364e-08	1.55986e-09	4.13088e-07	5.49438e-09	4.59998e-09	1.17018e-06	8.60889e-07	2.81641e-08	5.00454e-09	1.68602e-08	6.59481e-08	7.52697e-09	3.38365e-10	9.57028e-07	1.55924e-09	2.59877e-08	4.8626e-09	4.43202e-09	1.61973e-08	1.36045e-08	2.48906e-08	5.72039e-07	1.22949e-09	1.1904e-08	7.63926e-08	9.24384e-09	2.71604e-09	2.13555e-08	4.39399e-08	3.70401e-06	2.75626e-09	1.96401e-09	2.79046e-09	2.31611e-09	4.19039e-07	2.00374e-05	4.09811e-07	7.24494e-09	5.42553e-08	1.01852e-07	4.65384e-08	1.49157e-07	3.70328e-07	8.10461e-09
PAN	Panama	8.54799e-10	2.00471e-09	4.92608e-09	4.22364e-10	1.68333e-09	3.47583e-09	1.02204e-08	2.98708e-08	1.35744e-08	1.80389e-08	2.0275e-08	2.87548e-09	1.23358e-08	6.8785e-10	1.55806e-09	7.92184e-09	8.15662e-11	2.65966e-08	1.16294e-08	1.90094e-09	5.45087e-10	1.055e-09	1.99516e-08	7.17209e-10	5.92169e-10	8.42166e-08	2.82382e-10	4.89645e-10	4.31892e-09	1.86125e-09	6.56998e-10	1.25262e-09	7.84074e-10	6.45225e-08	5.37436e-10	4.17871e-10	3.7489e-10	4.70002e-10	2.82467e-08	8.14518e-08	1.44682e-07	6.11659e-10	4.03129e-07	2.27829e-09	1.9999e-07	1.33244e-09	1.9345e-08	4.46325e-10
PNG	Papua New Guinea	1.33998e-09	1.55813e-09	6.39513e-09	5.07687e-10	1.95035e-09	3.39328e-10	1.20024e-08	8.78242e-10	6.72975e-10	2.58832e-06	2.85714e-08	1.42206e-09	4.92673e-10	1.60052e-09	5.31542e-09	5.31565e-10	1.10834e-10	4.1683e-08	3.17206e-10	7.44873e-10	7.85048e-10	1.44655e-09	1.17204e-09	1.161e-09	1.05896e-09	3.51306e-08	3.47232e-10	1.15619e-09	4.32547e-09	2.15466e-09	9.22367e-10	1.77725e-09	1.05061e-09	4.51854e-08	6.83005e-10	4.07062e-10	5.21568e-10	6.09995e-10	7.51719e-09	1.42511e-06	7.64266e-09	8.93824e-10	1.53731e-09	3.83967e-09	1.81021e-09	1.93212e-09	1.42116e-08	7.30727e-10
PRY	Paraguay	5.73023e-09	6.1927e-09	8.76742e-09	2.91713e-09	1.41779e-08	2.1162e-09	2.11268e-06	4.20496e-09	5.25568e-09	3.77582e-08	2.20686e-08	4.95375e-09	2.61857e-09	3.84793e-09	7.97e-09	2.50777e-09	7.30774e-10	4.39224e-08	1.90336e-09	4.88006e-09	7.49269e-09	9.06256e-09	9.77306e-08	3.64357e-09	4.14362e-09	1.04433e-05	2.40614e-09	2.82749e-09	6.32689e-09	1.35494e-08	5.99179e-09	5.6081e-09	3.86222e-09	6.85875e-08	4.1482e-09	5.29925e-08	3.30063e-09	3.87913e-09	7.8729e-07	2.60992e-07	1.73022e-07	4.66211e-09	6.66815e-09	6.00246e-09	7.15359e-09	4.4507e-09	1.45509e-08	2.67223e-09
PER	Peru	4.91093e-09	3.81322e-09	2.83071e-08	9.61729e-10	5.61356e-09	6.61007e-10	2.03148e-07	1.51713e-09	1.08668e-08	2.83353e-07	8.28389e-08	2.64628e-09	1.77714e-09	2.93654e-09	1.18101e-08	2.31627e-09	1.69393e-10	1.02788e-07	8.66855e-10	1.2529e-09	2.51949e-09	1.99003e-09	3.73312e-07	2.56534e-09	1.87277e-09	1.03856e-06	5.86116e-10	1.45052e-09	2.79237e-08	4.74867e-09	1.29273e-09	2.62623e-09	3.96275e-09	5.12574e-07	1.05124e-09	7.66274e-10	7.40757e-10	9.51776e-10	7.95981e-07	3.2237e-06	8.65483e-07	1.76661e-09	4.00925e-08	1.72232e-08	1.72299e-08	7.54317e-09	6.73978e-08	1.619e-09
PHL	Philippines	2.48848e-08	1.03201e-08	9.02094e-08	4.74634e-09	3.93552e-08	3.08657e-09	3.0143e-07	7.21508e-09	1.16276e-08	2.3589e-06	4.68565e-07	1.52612e-08	7.70995e-09	4.07425e-08	1.40619e-07	8.8329e-09	6.18489e-10	5.19607e-07	2.88307e-09	6.82752e-09	1.13861e-08	3.03514e-08	1.48103e-08	1.23961e-08	1.17379e-08	1.0681e-06	4.825e-09	5.30009e-08	4.65417e-08	1.81688e-08	6.57554e-09	4.98146e-08	1.3319e-08	3.05521e-06	5.30841e-09	4.52628e-09	3.96578e-09	5.06352e-09	1.79187e-07	1.76711e-05	1.82465e-07	1.04187e-08	3.69418e-08	6.00357e-08	2.71975e-08	3.89526e-08	2.71795e-07	8.62147e-09
POL	Poland	5.77016e-08	6.94492e-08	4.33216e-07	2.30273e-08	8.58732e-08	1.50374e-08	8.1149e-07	5.22077e-08	2.53788e-08	1.13132e-06	5.30087e-06	2.20247e-07	2.50551e-08	5.84637e-08	9.72756e-08	2.12275e-08	4.03819e-09	2.69697e-06	1.45241e-08	2.95087e-08	2.54977e-08	3.31947e-08	5.40221e-08	1.3946e-07	4.20912e-08	2.1477e-06	1.76577e-08	2.5913e-08	8.3358e-07	6.49006e-08	3.71035e-08	3.42289e-08	6.13459e-08	2.14824e-06	2.51317e-08	1.80224e-08	2.12956e-08	2.23749e-08	4.30155e-07	9.67268e-06	5.6689e-07	3.88987e-08	6.25336e-08	6.28654e-07	1.00974e-07	1.33006e-07	7.26717e-06	3.80938e-08
PRT	Portugal	1.87575e-08	1.05664e-08	1.85405e-07	1.08299e-08	2.4987e-06	1.78732e-09	2.62233e-07	5.76194e-09	4.00988e-09	4.10658e-07	5.67161e-07	1.0937e-08	2.75628e-09	1.70632e-08	1.71422e-08	4.96685e-09	2.57258e-10	7.79664e-07	1.38943e-09	6.89337e-09	5.78571e-09	6.8184e-09	1.07941e-08	1.16182e-08	2.99277e-08	1.00472e-06	1.67409e-09	4.58312e-09	7.81605e-08	1.68539e-08	4.83406e-09	1.47561e-08	1.62003e-08	7.18812e-07	3.70709e-07	2.54248e-09	3.64752e-09	1.77458e-08	1.48842e-07	2.1797e-06	1.0991e-07	2.26164e-08	1.48095e-08	5.33265e-08	7.62549e-08	6.30369e-08	2.51831e-07	1.39397e-08
QAT	Qatar	2.17727e-08	5.83968e-09	4.58805e-08	2.25103e-09	1.75677e-08	1.55565e-09	1.63717e-07	4.52576e-09	2.72901e-09	1.12541e-06	1.07275e-07	9.11608e-09	3.53437e-09	1.63605e-07	1.51693e-07	3.70531e-09	3.70307e-10	1.32052e-07	1.53373e-09	3.64651e-09	3.88038e-09	6.88171e-09	1.01629e-08	4.16939e-09	1.68027e-08	3.74027e-07	1.33691e-09	1.16696e-08	1.6538e-08	8.27807e-09	3.28262e-09	2.02186e-08	8.19979e-09	5.00322e-07	2.73195e-09	2.09885e-09	2.2798e-09	2.40285e-09	9.77265e-08	1.2126e-05	1.56308e-07	5.08833e-09	1.91334e-08	2.2763e-08	1.51489e-08	1.68242e-08	6.38799e-08	8.34505e-09
KOR	South Korea	3.74561e-07	6.12492e-08	9.08051e-07	1.35417e-08	2.58297e-07	1.02279e-08	2.59516e-06	2.54382e-08	2.94899e-08	1.1266e-05	1.82212e-06	1.18827e-07	2.92207e-08	2.52833e-07	2.01173e-06	3.71472e-08	1.03058e-09	2.03703e-06	1.30803e-08	2.44025e-08	2.67915e-08	3.4115e-08	1.30961e-07	4.39156e-08	7.47246e-08	8.40872e-06	6.45959e-09	1.15495e-07	2.76002e-07	4.3729e-08	1.09998e-08	4.13445e-07	7.8633e-08	1.01698e-05	1.18876e-08	3.14098e-08	9.28433e-09	1.43047e-08	2.01723e-06	0.000248894	1.76112e-06	5.01156e-08	4.2314e-07	3.07798e-07	3.01306e-07	2.06973e-07	1.06658e-06	6.9582e-08
MDA	Moldova	4.27964e-08	2.95901e-08	3.48373e-08	2.3605e-08	3.88293e-08	2.20638e-08	1.27151e-07	2.95852e-08	2.34238e-08	3.12656e-07	7.25277e-08	2.95958e-08	2.43564e-08	2.44195e-08	3.97211e-08	2.22078e-08	5.45286e-09	5.56335e-08	1.89737e-08	2.71373e-08	2.7575e-08	3.46101e-08	3.62071e-08	2.73491e-08	3.61831e-08	1.39131e-07	2.24977e-08	2.36139e-08	3.70013e-08	4.78047e-08	3.76097e-08	2.74575e-08	2.71212e-08	9.15782e-08	2.60377e-08	2.38986e-08	2.52462e-08	2.60038e-08	7.8147e-08	5.96184e-07	9.13646e-08	2.77862e-08	2.6163e-08	3.17652e-08	2.98989e-08	2.68807e-08	5.50968e-08	2.1038e-08
ROU	Romania	8.83343e-09	7.67899e-08	3.26548e-07	4.8095e-09	2.38958e-08	1.94373e-09	2.17182e-07	1.5795e-08	4.67423e-09	3.19645e-07	1.66634e-06	5.41004e-08	6.21694e-09	2.30907e-08	3.28586e-08	3.58274e-09	5.18783e-10	8.43596e-07	1.76171e-09	1.26521e-08	4.2743e-09	5.87058e-09	9.69347e-09	7.04059e-08	8.38139e-09	6.17711e-07	2.44959e-09	4.72251e-09	1.07492e-06	1.57494e-08	5.27057e-09	2.66487e-08	2.83231e-08	6.93411e-07	6.72917e-09	2.6107e-09	3.29344e-09	3.48835e-09	1.07773e-07	3.57443e-06	2.1001e-07	1.38926e-08	1.67101e-08	1.99577e-07	5.4221e-08	8.39165e-08	7.29261e-07	1.32884e-08
RUS	Russia	6.42127e-07	6.57573e-07	4.14474e-06	6.58299e-08	5.65195e-07	2.82279e-08	4.32652e-06	1.82319e-06	6.23156e-08	6.67598e-06	1.64101e-05	5.45198e-06	8.2651e-08	2.67097e-07	1.13633e-06	6.26224e-08	3.076e-08	1.14354e-05	3.26091e-08	1.01339e-07	2.6205e-07	8.92625e-08	2.15837e-07	6.12494e-07	1.50062e-07	1.43314e-05	5.98713e-07	9.9085e-08	1.09653e-05	2.35526e-07	5.30998e-08	2.00049e-07	2.97813e-07	1.44189e-05	5.6459e-08	3.9885e-08	5.60458e-08	4.93228e-08	2.3543e-06	0.000197846	3.30332e-06	1.28099e-07	4.18582e-07	4.69394e-06	1.32234e-06	1.41154e-06	4.0734e-05	2.24731e-07
RWA	Rwanda	2.00651e-09	3.09984e-09	3.14786e-09	1.01122e-09	2.44139e-09	7.45313e-10	9.50261e-09	1.49683e-09	1.39905e-09	2.58456e-08	7.30622e-09	1.8434e-09	9.54646e-10	1.38885e-09	3.68239e-09	9.06085e-10	2.89673e-10	8.8275e-09	7.00243e-10	1.47048e-09	1.54248e-09	3.33363e-09	1.74997e-09	1.18711e-09	1.70699e-09	1.94584e-08	7.92245e-10	1.1664e-09	1.97383e-09	4.31338e-09	1.98907e-09	2.3686e-09	1.44783e-09	2.50631e-08	1.45469e-09	8.67318e-10	1.16247e-09	1.25159e-09	5.95313e-09	6.72777e-07	8.68107e-09	1.61772e-09	1.65391e-09	1.78482e-09	1.71454e-09	1.48879e-09	5.40302e-09	9.70844e-10
WSM	Samoa	5.02095e-10	7.8145e-10	5.13195e-10	2.91969e-10	5.22316e-10	1.78905e-10	1.53056e-09	3.80432e-10	3.34517e-10	9.63299e-08	7.75734e-10	4.40418e-10	2.21934e-10	2.95254e-10	6.32715e-10	2.13413e-10	6.51971e-11	1.05529e-09	1.67862e-10	3.45484e-10	3.5438e-10	7.83113e-10	4.14644e-10	3.06591e-10	3.6964e-10	1.68003e-09	1.94383e-10	2.5178e-10	3.80709e-10	1.10551e-09	5.08497e-10	3.57903e-10	3.17565e-10	1.31737e-09	3.39936e-10	2.14306e-10	2.7973e-10	3.10252e-10	8.32402e-10	1.07261e-08	9.32325e-10	3.69819e-10	2.8551e-10	3.46114e-10	3.26539e-10	2.78453e-10	7.02602e-10	2.29629e-10
SMR	San Marino	0	0	0	0	0	0	0	0	0	0	0	0	0	0	0	0	0	0	0	0	0	0	0	0	0	0	0	0	0	0	0	0	0	0	0	0	0	0	0	0	0	0	0	0	0	0	0	0
STP	Sao Tome and Principe	8.72992e-10	1.02262e-09	6.99465e-10	4.50965e-10	1.50179e-09	3.45988e-10	2.69121e-09	6.16915e-10	5.6582e-10	5.60087e-09	1.46132e-09	7.25665e-10	4.30926e-10	5.1478e-10	9.21422e-10	4.03618e-10	8.79088e-11	1.24338e-09	3.29479e-10	5.4803e-10	6.01108e-10	1.10659e-09	7.16037e-10	5.30406e-10	7.01278e-10	2.80441e-09	3.80398e-10	4.35685e-10	6.21149e-10	1.49031e-09	7.64797e-10	5.73037e-10	5.2954e-10	2.06232e-09	5.52526e-10	3.99952e-10	4.86447e-10	4.94802e-10	1.4706e-09	1.43419e-08	1.6984e-09	5.58462e-10	5.05906e-10	6.23295e-10	5.9289e-10	4.97006e-10	1.19509e-09	3.87974e-10
SAU	Saudi Arabia	7.46093e-08	8.7721e-08	6.9131e-07	1.38951e-08	1.64738e-07	5.28695e-09	1.23508e-06	2.23897e-08	1.34663e-08	1.54787e-05	1.74054e-06	6.67896e-08	2.16041e-08	1.00869e-07	4.84245e-07	1.92732e-08	5.62321e-10	1.91858e-06	5.48175e-09	5.11592e-08	1.54754e-08	1.82074e-08	6.48604e-08	3.93702e-08	1.96607e-07	1.06459e-05	3.70829e-09	7.09385e-08	1.95024e-07	3.28249e-08	9.927e-09	9.42887e-08	8.23238e-08	3.81013e-06	1.03407e-08	9.1745e-09	1.13661e-08	7.46579e-09	8.77381e-07	4.79539e-05	1.55089e-06	3.61301e-08	1.08267e-07	1.8472e-07	1.21692e-07	2.62214e-07	7.16589e-07	3.79455e-08
SEN	Senegal	1.431e-08	2.63129e-08	1.38008e-07	8.49776e-09	5.23042e-08	4.38163e-09	1.11544e-07	1.30718e-08	1.1386e-08	2.95257e-07	4.42834e-07	1.85461e-08	5.79101e-09	1.86363e-08	2.86355e-08	7.63882e-09	1.21213e-09	2.98758e-06	4.07006e-09	3.46759e-07	1.03254e-08	1.73241e-08	1.39522e-08	1.78335e-08	1.15193e-08	4.40334e-07	4.60693e-09	8.0956e-09	5.66359e-08	2.52798e-07	1.18404e-08	1.64584e-08	4.70202e-07	3.62306e-07	1.02641e-07	5.65605e-09	1.22807e-08	2.79804e-08	7.8146e-08	3.96623e-06	9.74859e-08	1.90929e-07	1.70759e-08	7.72595e-08	3.29229e-08	3.49738e-08	2.32915e-07	5.38409e-07
SRB	Serbia	6.55663e-09	1.02521e-08	1.89926e-08	3.41903e-09	9.52171e-09	2.39251e-09	6.11418e-08	4.33811e-09	4.68991e-09	4.85024e-07	5.28941e-08	6.35969e-09	3.37775e-09	5.55067e-09	1.01662e-08	3.09538e-09	9.87247e-10	4.88946e-08	1.91953e-09	5.00534e-09	4.6013e-09	9.91223e-09	7.29777e-09	5.05044e-09	5.10506e-09	9.86214e-08	2.25839e-09	3.69599e-09	8.28375e-09	1.58153e-08	6.66592e-09	5.24425e-09	5.82975e-09	9.2271e-08	4.69982e-09	2.64831e-09	3.85281e-09	4.49654e-09	5.09967e-08	3.68842e-07	1.64634e-07	6.07021e-09	6.12183e-09	8.55643e-09	6.23134e-09	5.41513e-09	3.29007e-08	3.32014e-09
SYC	Seychelles	8.69382e-10	1.28666e-09	1.14013e-09	4.30651e-10	9.91581e-10	3.05129e-10	2.72959e-09	7.02573e-10	5.44822e-10	5.8118e-09	6.19742e-09	7.73757e-10	3.67264e-10	5.64726e-10	1.03874e-09	3.65262e-10	9.87546e-11	4.09165e-09	2.77064e-10	1.03944e-09	6.12543e-10	1.32943e-09	8.09023e-10	5.61005e-10	8.00474e-10	4.18104e-09	3.19307e-10	4.30477e-10	8.03497e-10	1.93427e-09	8.97061e-10	6.31125e-10	5.85036e-10	3.53953e-09	6.03688e-10	3.60093e-10	4.8802e-10	5.12638e-10	1.58641e-09	2.25752e-08	1.83609e-09	6.64142e-10	5.03916e-10	8.7341e-10	6.02858e-10	7.79583e-10	1.99913e-09	4.30589e-10
SLE	Sierra Leone	5.74855e-08	8.95886e-08	6.84079e-08	2.75373e-08	6.86245e-08	1.94392e-08	1.59291e-07	4.53655e-08	4.12831e-08	2.45985e-07	2.26088e-07	5.3917e-08	2.28188e-08	3.37987e-08	6.84026e-08	6.52838e-08	9.72402e-09	4.73276e-07	1.82034e-08	4.17413e-08	4.20197e-08	9.67206e-08	4.5362e-08	3.42871e-08	4.14548e-08	2.15294e-07	2.02875e-08	2.79672e-08	5.20927e-08	1.31946e-07	6.16604e-08	4.26636e-08	4.58567e-08	7.94435e-07	4.27552e-08	2.39145e-08	3.27219e-08	3.88061e-08	9.27546e-08	1.11742e-06	9.2664e-08	4.62744e-08	3.23321e-08	5.36319e-08	3.83814e-08	3.83206e-08	2.1764e-07	2.64505e-08
SGP	Singapore	2.84184e-08	3.23599e-09	3.11086e-08	1.08148e-09	2.76076e-08	6.52108e-10	1.06676e-07	2.59561e-09	2.12502e-09	2.98589e-06	1.17492e-07	1.34757e-08	1.58572e-09	2.24798e-08	4.12987e-07	1.777e-09	1.47065e-10	1.45817e-07	6.67563e-10	2.67797e-09	2.69172e-09	9.66698e-09	4.34662e-09	3.17776e-09	7.58867e-09	4.0499e-07	7.03814e-10	2.92772e-07	1.5179e-08	6.76142e-09	1.37568e-09	1.5378e-07	5.14487e-09	4.97443e-07	1.18536e-09	1.14307e-09	1.06365e-09	1.42699e-09	5.13062e-08	9.89782e-06	6.31863e-08	7.38601e-09	9.59631e-09	1.77658e-08	1.07643e-08	1.56783e-08	8.34044e-08	5.45882e-09
SVK	Slovakia	9.83865e-09	1.24334e-08	5.21449e-08	2.43191e-09	3.9145e-08	1.07328e-09	1.23712e-07	8.75865e-09	2.41519e-09	2.01829e-07	2.09127e-06	1.24552e-08	1.34e-08	7.84785e-09	1.34575e-08	1.91715e-09	2.90841e-10	3.42145e-07	1.40315e-09	3.48642e-09	2.40732e-09	3.97193e-09	5.43311e-09	6.6734e-08	5.25183e-09	2.97102e-07	2.84075e-09	2.54401e-09	2.46509e-07	8.19373e-09	2.70211e-09	3.61088e-09	7.83315e-09	2.73196e-07	2.26057e-09	1.34845e-09	1.88601e-09	4.45199e-09	5.34401e-08	1.39458e-06	9.50622e-08	7.52884e-09	1.09224e-08	2.90789e-07	2.21516e-08	2.85978e-08	4.96003e-06	4.56856e-09
SVN	Slovenia	7.03972e-09	4.95667e-08	5.52315e-08	1.74014e-09	8.09134e-09	9.57573e-10	8.00873e-08	4.82396e-09	1.67647e-09	1.64873e-07	1.11353e-06	1.22733e-08	1.90587e-09	5.70155e-09	8.63293e-09	1.25913e-09	2.44438e-10	2.24485e-07	6.91936e-10	2.42355e-09	1.79003e-09	2.75847e-09	3.61437e-09	7.16665e-07	3.47472e-09	2.44366e-07	9.79653e-10	1.75492e-09	1.05761e-07	5.67407e-09	1.88932e-09	2.50603e-09	5.44868e-09	1.98906e-07	1.62796e-09	9.85077e-10	1.55604e-09	1.50478e-09	4.28812e-08	9.56777e-07	4.63702e-08	2.9765e-09	6.71563e-09	1.69321e-06	9.67562e-09	1.98768e-08	3.85239e-07	3.56063e-09
SOM	Somalia	6.10891e-09	6.92876e-09	6.27525e-09	3.70939e-09	6.43105e-09	3.40854e-09	2.27396e-08	4.93981e-09	3.80946e-09	5.59593e-08	1.30518e-08	5.25823e-09	3.69339e-09	4.20758e-09	6.67016e-09	3.40881e-09	8.89503e-10	1.04143e-08	2.92497e-09	4.55862e-09	4.84893e-09	7.99965e-09	5.64837e-09	4.22649e-09	5.17445e-09	2.79987e-08	2.94293e-09	3.33714e-09	5.37785e-09	1.11046e-08	6.29577e-09	4.51571e-09	4.32558e-09	1.77213e-08	4.49041e-09	3.68954e-09	3.99726e-09	4.01867e-09	1.24582e-08	1.29574e-07	1.81698e-08	4.43627e-09	4.00126e-09	5.245e-09	4.77184e-09	7.76891e-09	9.35294e-09	3.45557e-09
ZAF	South Africa	5.73038e-08	6.92751e-08	5.44386e-07	2.04639e-08	8.07168e-06	1.14792e-08	2.11696e-06	3.56477e-08	2.72444e-08	8.13812e-06	2.76508e-06	8.61174e-08	3.38855e-08	1.67655e-07	3.9041e-07	3.21781e-08	2.34559e-09	3.63287e-06	1.13193e-08	5.51961e-08	3.40789e-08	2.91704e-08	7.6007e-08	8.02306e-08	2.01897e-05	7.96319e-06	1.43986e-08	5.19805e-08	2.97144e-07	1.31379e-07	6.26437e-08	7.98087e-08	2.63585e-07	7.03942e-06	4.6692e-08	2.38599e-08	2.08798e-08	3.22925e-08	1.20224e-06	5.5193e-05	1.10472e-06	3.69115e-07	1.11937e-07	4.53564e-07	1.57618e-07	2.10388e-07	1.45117e-06	2.22818e-07
SDS	South Sudan	0	0	0	0	0	0	0	0	0	0	0	0	0	0	0	0	0	0	0	0	0	0	0	0	0	0	0	0	0	0	0	0	0	0	0	0	0	0	0	0	0	0	0	0	0	0	0	0
ESP	Spain	2.00198e-08	7.50655e-08	2.38286e-06	3.51112e-07	4.4195e-07	2.47807e-09	3.16427e-06	2.12263e-08	1.87649e-08	1.60212e-06	2.21901e-06	5.66503e-08	9.87344e-09	9.77883e-08	1.4424e-07	1.45147e-08	3.91477e-10	3.19577e-06	3.41866e-09	4.08166e-08	1.25953e-08	5.67626e-09	1.53767e-07	7.79697e-08	3.89035e-08	5.93572e-06	4.92893e-09	1.35613e-08	4.18886e-07	8.36226e-08	5.07293e-09	2.11567e-08	1.00569e-07	2.23913e-06	4.10051e-08	6.0365e-08	5.11952e-09	8.75205e-09	1.81738e-06	1.23621e-05	1.67884e-06	3.51719e-08	3.3168e-07	3.78657e-07	2.33306e-06	3.34717e-07	1.48424e-06	1.01913e-07
LKA	Sri Lanka	1.92143e-09	2.40093e-09	1.85183e-08	9.15961e-10	4.7867e-09	4.65613e-10	7.21292e-08	1.34805e-09	9.663e-10	1.87925e-07	1.59001e-07	1.32751e-08	9.43073e-10	3.0774e-09	8.35704e-09	2.79846e-09	1.0742e-10	2.62372e-07	8.66046e-10	1.09225e-09	9.55503e-10	1.33446e-09	1.06019e-08	2.73414e-09	3.20841e-09	9.70784e-08	3.63488e-10	1.68641e-09	1.45019e-08	2.58167e-09	8.67305e-10	2.01235e-09	4.00936e-09	4.10444e-07	1.15272e-09	5.06679e-10	5.09547e-10	6.69745e-10	6.18302e-08	6.83935e-07	8.53183e-08	1.45799e-09	4.98812e-09	1.4985e-08	4.61604e-09	1.80981e-08	9.27039e-08	1.56567e-09
SUD	Sudan	0	0	0	0	0	0	0	0	0	0	0	0	0	0	0	0	0	0	0	0	0	0	0	0	0	0	0	0	0	0	0	0	0	0	0	0	0	0	0	0	0	0	0	0	0	0	0	0
SUR	Suriname	2.01632e-09	3.39491e-09	5.37469e-09	1.07029e-09	2.92639e-09	7.75459e-10	9.62347e-09	1.5995e-09	1.5552e-09	2.86379e-08	1.29103e-08	3.24693e-09	9.92825e-10	1.52608e-09	2.62419e-09	7.20786e-09	3.01664e-10	2.78798e-08	7.07044e-10	1.6419e-09	1.54912e-09	3.3966e-09	1.74404e-09	1.40813e-09	1.53649e-09	1.85334e-08	7.99586e-10	1.04299e-09	2.56631e-09	5.01237e-09	2.13919e-09	1.54283e-09	3.84547e-09	4.85777e-08	1.50481e-09	8.99758e-10	1.20478e-09	1.32527e-09	6.04758e-09	1.2486e-07	1.01087e-08	1.70868e-09	1.72249e-09	2.50666e-09	2.89599e-09	1.80276e-09	8.27048e-09	1.27541e-09
SWZ	Swaziland	4.80947e-09	1.3967e-09	1.29463e-09	4.92186e-10	1.4372e-08	3.62677e-10	3.27087e-09	7.64735e-10	7.26334e-10	1.48739e-08	3.25235e-09	8.99648e-10	4.39143e-10	6.37505e-10	6.76026e-09	4.96135e-10	1.34683e-10	5.47204e-09	3.41938e-10	2.74072e-09	7.215e-10	1.66242e-09	8.8968e-10	6.23229e-10	7.45228e-10	6.6472e-09	3.86915e-10	5.06065e-10	9.95242e-10	2.32759e-09	2.67031e-09	7.91449e-10	1.05032e-09	9.29191e-09	7.1078e-10	4.33967e-10	5.70554e-10	6.56693e-10	2.10643e-09	4.82719e-08	2.57589e-09	4.97379e-09	6.57097e-10	1.02196e-09	1.3796e-09	6.8148e-10	2.53882e-09	4.86293e-10
SWE	Sweden	8.185e-09	2.01132e-08	1.89914e-07	4.47917e-09	5.83833e-08	1.93625e-09	6.34161e-07	9.84113e-09	5.44315e-09	1.27153e-06	1.14733e-06	2.83165e-08	4.30967e-09	4.5513e-08	6.06169e-08	7.95744e-09	3.00004e-10	1.55382e-06	1.77907e-09	6.68575e-09	5.26968e-09	4.97437e-09	2.97655e-08	3.65149e-08	2.14205e-08	1.73992e-06	1.80748e-09	9.84638e-09	1.56959e-07	1.3371e-08	3.03653e-09	1.2275e-08	2.54443e-08	1.51894e-06	4.35045e-09	3.71368e-09	2.05703e-09	5.87558e-09	3.10036e-07	9.44245e-06	2.89887e-07	1.16382e-08	3.53977e-08	1.95232e-07	5.09721e-08	9.96118e-08	6.99353e-07	1.37711e-08
CHE	Switzerland	5.5921e-09	1.41e-08	1.2581e-07	3.80717e-09	1.8407e-08	6.11667e-10	2.5184e-07	1.48184e-08	3.95456e-09	5.33007e-07	8.90771e-07	3.95957e-08	3.70639e-09	3.17058e-08	4.37392e-08	3.44275e-09	5.93914e-11	4.12893e-07	6.30706e-10	2.79478e-09	2.74946e-09	2.24584e-09	1.21494e-08	2.09333e-08	1.06118e-08	9.09145e-07	9.36613e-10	5.18215e-09	8.18558e-08	6.26798e-09	9.42736e-10	1.23774e-08	1.0947e-08	6.65857e-07	1.1141e-09	2.69111e-09	7.04609e-10	1.70368e-09	1.2609e-07	3.82128e-06	2.00683e-07	4.64461e-09	2.34658e-08	1.18029e-07	1.9462e-08	3.69832e-08	3.20196e-07	9.68589e-09
SYR	Syria	5.05732e-09	3.43464e-08	8.14153e-07	3.13907e-09	1.51902e-08	1.27764e-09	1.01078e-07	2.75271e-08	2.70944e-09	2.62985e-07	7.15198e-07	3.61904e-08	2.03273e-09	1.19233e-08	1.37519e-08	2.21953e-09	3.82511e-10	3.31245e-07	1.10205e-09	6.8224e-09	2.81407e-09	4.62475e-09	1.26736e-08	1.33651e-08	5.14574e-09	4.40428e-07	1.27628e-09	3.16523e-09	1.22926e-07	1.0673e-08	3.21992e-09	4.72993e-09	8.60087e-09	3.05707e-07	2.83289e-09	1.63195e-09	2.27204e-09	2.40976e-09	7.92399e-08	1.30082e-06	1.59902e-07	5.332e-09	9.92636e-09	1.85161e-07	1.85081e-08	4.54381e-07	2.42733e-07	6.56835e-09
TWN	Taiwan	6.02871e-08	2.85488e-08	3.21634e-07	1.12522e-08	9.79439e-08	9.16385e-09	1.70066e-06	3.10519e-08	3.09619e-08	6.93638e-06	1.23417e-06	3.70312e-08	7.75778e-08	1.93113e-07	1.25134e-06	2.75972e-08	7.47262e-10	8.00173e-07	2.7024e-08	5.21583e-08	6.09283e-08	4.26696e-08	4.59232e-08	3.19735e-08	7.1982e-08	5.73025e-06	1.12441e-07	1.39172e-07	2.48437e-07	1.38138e-07	1.0456e-08	7.03975e-07	5.33183e-08	7.31165e-06	1.06379e-08	1.15282e-08	8.50265e-09	1.0101e-08	1.35853e-06	3.61842e-05	1.16034e-06	3.17875e-08	3.93188e-07	1.60924e-07	1.67069e-07	2.17007e-07	6.18587e-07	8.9322e-08
TJK	Tajikistan	2.37797e-09	2.66449e-09	9.19743e-08	7.22139e-10	1.80493e-09	5.34671e-10	6.7628e-09	1.63341e-09	9.81253e-10	2.0328e-08	1.51374e-08	6.78821e-09	6.56118e-10	1.01907e-09	2.25781e-09	6.47513e-10	2.19725e-10	1.24484e-08	5.04242e-10	1.02362e-09	1.09415e-09	2.14251e-09	1.28659e-09	1.3054e-09	1.09649e-09	2.86346e-08	6.04208e-10	7.40709e-10	4.04703e-08	3.04783e-09	1.56236e-09	1.11799e-09	1.05617e-09	1.4611e-08	1.06111e-09	6.21318e-10	8.55803e-10	8.9102e-10	4.22193e-09	2.83163e-07	7.14214e-09	1.12303e-09	1.01691e-09	6.55682e-09	1.4012e-09	1.36498e-09	3.54043e-08	7.7064e-10
THA	Thailand	1.77935e-07	3.31666e-08	2.98442e-07	1.75639e-08	2.63714e-07	1.11717e-08	1.52229e-06	2.5354e-08	3.03484e-08	1.68322e-05	1.52326e-06	6.72912e-08	1.59861e-08	3.11669e-07	1.61275e-06	3.9012e-08	2.11039e-09	2.12794e-06	1.13214e-08	9.49557e-08	2.13707e-08	9.05109e-08	4.42114e-08	3.11478e-08	5.05088e-08	3.30617e-06	1.90369e-08	2.62794e-07	1.66915e-07	6.63524e-08	2.48547e-08	1.91936e-06	5.53636e-08	7.1571e-06	2.67611e-08	1.7921e-08	1.21223e-08	1.8213e-08	7.83117e-07	5.21745e-05	6.37307e-07	9.64151e-08	1.20972e-07	1.93398e-07	1.26496e-07	3.68212e-07	1.1402e-06	9.52275e-08
MKD	TFYR Macedonia	7.14311e-09	3.92499e-07	2.04544e-07	3.45277e-09	1.0802e-08	2.25334e-09	4.8097e-08	6.82382e-09	4.26755e-09	1.0614e-07	1.95747e-07	9.99735e-09	2.85488e-09	5.9588e-09	9.78588e-09	2.69464e-09	7.71355e-10	2.24576e-07	1.99996e-09	4.85057e-09	4.77469e-09	9.4503e-09	6.00606e-09	2.28185e-07	5.25413e-09	1.11096e-07	2.55815e-09	3.65709e-09	4.4788e-07	1.457e-08	6.36055e-09	1.28446e-08	6.58381e-09	1.12136e-07	4.50796e-09	2.69018e-09	3.38089e-09	4.13386e-09	2.50113e-08	5.89535e-07	2.72713e-08	5.65424e-09	5.8529e-09	6.11952e-07	1.09753e-08	1.94845e-08	1.0313e-07	4.47305e-09
TGO	Togo	3.26897e-08	6.30099e-08	9.70675e-08	1.66595e-08	7.04966e-08	1.19701e-08	1.53351e-07	2.67108e-08	2.49089e-08	2.50763e-07	4.18143e-07	3.18642e-08	1.36644e-08	2.61586e-08	6.17448e-08	1.67777e-08	4.42347e-09	9.00299e-07	1.02203e-08	2.64042e-06	2.7466e-08	5.31852e-08	2.82809e-08	2.63903e-08	8.84773e-08	5.09239e-07	1.23514e-08	1.75664e-08	6.54008e-08	1.99871e-06	3.26077e-08	3.1749e-08	5.05674e-08	8.31388e-07	2.27144e-08	1.27108e-08	4.78282e-08	3.16391e-08	9.07648e-08	1.49406e-06	6.90711e-07	2.89491e-07	5.20091e-08	6.80277e-08	4.40658e-08	3.28791e-08	1.72715e-07	6.72934e-08
TTO	Trinidad and Tobago	5.22543e-09	5.93657e-09	3.42864e-08	2.75265e-09	1.21674e-08	1.23618e-07	1.32859e-07	4.24802e-09	6.10686e-08	2.61983e-07	8.00865e-08	6.29337e-09	2.25542e-08	7.41289e-09	1.15141e-08	5.11706e-07	5.63232e-10	1.07152e-07	2.62778e-08	3.92726e-09	1.43633e-08	6.67851e-09	1.9062e-08	4.32707e-09	4.54641e-09	2.32915e-06	2.94998e-08	4.02264e-09	1.21052e-08	1.08185e-08	4.58259e-09	5.27001e-09	9.25784e-09	1.65627e-06	3.26781e-09	1.86257e-08	2.58114e-09	3.31944e-09	9.00817e-08	1.19718e-06	1.12297e-06	4.92375e-09	9.91583e-08	1.33531e-08	1.14058e-07	7.81777e-09	4.25204e-08	4.28149e-09
TUN	Tunisia	2.03339e-09	9.28499e-09	3.57214e-07	2.6296e-09	9.34474e-09	6.70549e-10	1.00147e-07	2.62859e-09	1.30449e-09	7.3697e-08	2.45255e-07	4.39229e-09	7.70103e-10	1.81061e-08	1.74361e-08	1.17055e-09	1.4451e-10	6.95269e-07	4.23714e-10	8.72685e-09	1.3019e-09	1.84184e-09	3.25816e-09	6.85939e-09	2.60612e-09	3.77991e-07	5.13039e-10	1.34151e-09	3.03391e-08	2.82593e-08	1.23262e-09	2.01616e-09	2.03846e-08	1.55573e-07	1.39543e-09	7.7902e-10	1.0762e-09	3.81153e-09	3.17831e-08	5.91913e-07	3.38101e-08	5.36601e-09	4.40379e-09	4.8911e-08	3.01733e-08	1.93808e-08	9.95017e-08	1.5058e-08
TUR	Turkey	6.00076e-08	4.91201e-07	1.29938e-06	4.6404e-09	3.64704e-08	2.47454e-09	3.34255e-07	1.96425e-07	5.21888e-09	7.53124e-07	1.47438e-06	1.31279e-06	7.1269e-09	6.85819e-08	1.07479e-07	1.5526e-08	4.06301e-10	1.07462e-06	1.8441e-09	1.02575e-08	6.53826e-09	4.81335e-09	1.19535e-08	1.54867e-07	1.30025e-08	9.009e-07	9.39149e-09	7.74597e-09	1.17054e-06	2.23648e-08	3.3457e-09	8.81385e-09	3.64525e-08	1.31854e-06	7.99455e-09	2.7635e-09	2.2864e-09	3.76895e-09	1.83905e-07	4.46438e-06	2.29752e-07	1.4834e-08	2.98048e-08	1.87445e-07	4.10678e-08	4.54987e-08	5.95169e-07	2.67952e-08
TKM	Turkmenistan	1.52239e-06	1.47907e-08	5.09122e-08	3.32471e-09	8.84771e-09	2.27398e-09	3.8281e-08	3.30869e-08	4.5105e-09	6.61679e-08	1.25816e-07	2.70539e-07	2.95599e-09	5.25561e-09	1.09942e-08	2.778e-09	7.63095e-10	6.1957e-08	2.04527e-09	4.66134e-09	3.27996e-08	1.05713e-08	5.69367e-09	6.86334e-09	4.81076e-09	1.02129e-07	3.73741e-09	3.56565e-09	7.25417e-08	1.62245e-08	6.49514e-09	6.08959e-09	6.1751e-09	1.02446e-07	4.58383e-09	2.63007e-09	3.6051e-09	3.91907e-09	2.64439e-08	1.42041e-06	3.07281e-08	5.66658e-09	5.91028e-09	2.0268e-08	1.06195e-08	1.1623e-08	1.49146e-07	3.61711e-09
USR	Former USSR	0	0	0	0	0	0	0	0	0	0	0	0	0	0	0	0	0	0	0	0	0	0	0	0	0	0	0	0	0	0	0	0	0	0	0	0	0	0	0	0	0	0	0	0	0	0	0	0
UGA	Uganda	3.78898e-08	5.81338e-08	2.11032e-07	3.41936e-08	9.35521e-08	1.28653e-08	2.451e-07	3.70133e-08	3.25719e-08	1.02091e-06	1.1897e-06	5.37598e-08	1.67541e-08	4.16826e-08	5.96397e-08	2.05798e-08	4.45523e-09	3.56767e-06	1.09914e-08	2.73163e-08	2.5326e-08	5.53487e-08	3.23206e-08	4.33163e-08	2.78589e-08	7.09796e-07	1.22632e-08	8.5385e-08	1.22187e-07	8.73266e-08	1.79214e-07	3.07377e-08	3.68482e-08	8.71747e-07	2.78286e-08	1.59213e-08	1.83584e-08	2.19556e-08	1.48655e-07	6.08492e-06	1.99504e-07	9.57175e-07	4.18083e-08	1.5231e-07	9.33776e-08	1.73997e-07	1.2082e-06	3.30329e-08
UKR	Ukraine	7.65279e-08	1.63635e-07	1.30099e-06	1.50597e-08	7.26099e-08	9.02263e-09	5.69487e-07	2.72572e-07	1.85142e-08	8.80878e-07	2.43089e-06	1.41483e-06	1.82147e-08	4.36993e-08	1.31802e-07	1.79177e-08	5.98697e-09	1.28041e-06	8.63475e-09	2.95051e-08	2.22668e-08	3.2808e-08	3.66127e-08	8.0164e-08	2.85768e-08	1.85712e-06	1.27447e-08	2.37298e-08	3.07649e-06	5.47644e-08	2.1093e-08	4.40951e-08	9.32298e-08	2.5877e-06	2.68592e-08	1.08836e-08	1.26989e-08	1.67076e-08	4.23072e-07	1.93807e-05	6.63794e-07	2.79187e-08	1.11931e-07	3.81797e-07	2.82673e-07	3.63266e-07	3.91998e-06	2.63583e-08
ARE	UAE	4.29393e-08	1.01986e-08	2.87591e-07	1.69834e-09	1.79679e-08	1.15138e-09	1.42005e-07	2.77502e-07	2.29432e-09	2.32949e-06	1.53142e-07	3.13755e-07	2.92115e-09	2.67345e-08	1.06092e-07	3.48112e-09	2.16531e-10	2.71474e-07	1.15033e-09	4.40001e-09	4.17323e-09	6.01668e-09	8.91206e-09	4.27419e-09	1.23919e-08	5.76087e-07	1.14886e-09	1.33281e-08	7.25481e-08	7.3233e-09	2.76216e-09	2.82926e-08	3.53422e-08	6.02943e-07	2.02942e-09	1.58254e-09	1.65939e-09	1.93461e-09	7.85052e-08	1.09846e-05	9.63145e-08	6.64942e-09	1.67987e-08	2.40853e-08	1.70382e-08	5.79897e-08	9.89721e-08	5.72456e-09
GBR	UK	4.53127e-08	6.80107e-08	7.64289e-07	2.32429e-08	2.96966e-07	2.31499e-08	1.3594e-06	6.89392e-08	4.18964e-08	7.34303e-06	3.19466e-06	2.23685e-07	2.22612e-08	3.28854e-07	3.06216e-07	1.0644e-07	1.18449e-09	5.89599e-06	1.30094e-08	3.42976e-08	1.00948e-07	2.4634e-08	5.44253e-08	9.23452e-08	1.37462e-07	5.30457e-06	1.17081e-08	1.00037e-07	4.53699e-07	7.12317e-08	1.27842e-08	6.19721e-08	1.06345e-07	6.34073e-06	1.97824e-08	2.92787e-08	8.72999e-09	1.69584e-08	7.17809e-07	2.63561e-05	9.40088e-07	5.95777e-08	1.17134e-07	4.67479e-07	1.759e-07	5.84265e-07	2.08831e-06	8.26944e-08
TZA	Tanzania	1.60045e-08	1.31898e-08	9.69252e-08	4.86996e-09	3.7838e-08	8.10742e-09	1.05671e-07	8.84206e-09	1.12941e-08	5.56461e-07	2.04258e-07	1.10651e-08	7.8699e-09	1.18104e-08	6.38193e-08	5.33163e-09	4.49038e-10	4.64066e-07	3.63985e-09	8.44615e-09	1.01305e-08	2.69421e-08	9.22586e-09	2.86752e-08	5.98982e-08	2.03963e-07	6.85208e-09	7.28914e-09	2.80551e-07	4.88199e-08	7.04753e-08	1.02085e-08	9.77629e-09	7.73412e-07	5.97874e-09	5.06369e-09	5.62278e-09	5.07793e-09	6.71928e-08	7.30933e-06	1.53272e-07	1.09953e-08	2.01183e-08	2.18385e-08	1.65983e-08	1.81895e-08	1.08552e-07	7.24711e-09
USA	USA	2.67326e-07	2.15514e-07	4.30131e-06	5.50848e-08	1.52173e-06	4.44654e-07	1.64181e-05	3.72162e-07	7.07049e-07	7.49121e-05	9.51153e-06	7.56946e-07	4.59679e-06	1.18731e-06	1.53821e-06	1.2705e-06	2.59596e-09	1.38779e-05	5.04894e-07	1.08686e-07	5.44408e-07	7.26311e-08	1.81459e-06	2.53826e-07	4.08949e-07	6.8203e-05	6.24989e-08	4.39584e-07	1.2976e-06	2.26097e-07	3.45073e-08	4.01491e-07	4.15393e-07	0.000222258	6.61077e-08	3.77785e-07	2.72755e-08	8.27062e-08	1.19436e-05	0.000184644	2.52433e-05	3.30997e-07	8.00713e-06	1.49896e-06	8.07797e-07	1.30892e-06	5.63991e-06	2.38448e-07
URY	Uruguay	2.66568e-09	2.87093e-09	1.07497e-08	1.35057e-09	5.21093e-09	9.62621e-10	1.43912e-06	2.06937e-09	2.12386e-09	6.77458e-08	2.07041e-08	2.4264e-09	1.32139e-09	2.08504e-09	4.92898e-09	1.36053e-09	3.50511e-10	3.85664e-08	9.47307e-10	1.87407e-09	1.92813e-09	4.17964e-09	1.67708e-08	1.91329e-09	2.45867e-09	3.2313e-06	1.09594e-09	1.39095e-09	5.17156e-09	6.04473e-09	2.71197e-09	1.98491e-09	1.95775e-09	1.3633e-07	1.85702e-09	1.53584e-09	1.51742e-09	1.75499e-09	2.37871e-07	6.35239e-07	7.11434e-08	2.90645e-09	6.76345e-09	3.94673e-09	1.17355e-08	4.55784e-09	1.3979e-08	1.36412e-09
UZB	Uzbekistan	6.30589e-08	3.52827e-08	4.83012e-08	1.35727e-08	3.01014e-08	1.02124e-08	1.01661e-07	4.94957e-08	1.73947e-08	1.68001e-07	2.22504e-07	8.6594e-08	1.25367e-08	1.77758e-08	3.14068e-08	1.185e-08	3.38268e-09	2.43153e-07	9.42473e-09	1.84379e-08	2.58556e-08	3.94491e-08	2.20774e-08	1.91152e-08	1.99169e-08	4.68251e-07	1.21789e-08	1.37616e-08	1.08261e-07	5.90693e-08	2.6829e-08	1.96537e-08	1.88395e-08	2.87993e-07	1.85943e-08	1.18534e-08	1.53122e-08	1.65698e-08	5.82677e-08	2.18083e-06	6.09904e-08	2.00559e-08	1.72154e-08	4.56916e-08	2.32812e-08	2.50613e-08	2.76926e-07	1.35387e-08
VUT	Vanuatu	4.51924e-10	6.44898e-10	3.95413e-10	2.20844e-10	4.59584e-10	1.62897e-10	1.24893e-09	3.30855e-10	2.9615e-10	3.98596e-09	6.9484e-10	3.84072e-10	1.95752e-10	2.61022e-10	5.48126e-10	1.88287e-10	5.73183e-11	1.04515e-09	1.50916e-10	3.12456e-10	3.21859e-10	6.95066e-10	3.62326e-10	2.60651e-10	3.16184e-10	1.40069e-09	1.77717e-10	2.24113e-10	3.22783e-10	9.14204e-10	4.63782e-10	3.18682e-10	2.89942e-10	1.16011e-09	3.07469e-10	1.95354e-10	2.55812e-10	2.74857e-10	6.9406e-10	8.25759e-09	7.95459e-10	3.3038e-10	2.4558e-10	2.99205e-10	2.79484e-10	2.54288e-10	5.79966e-10	2.04306e-10
VEN	Venezuela	6.16455e-09	7.96702e-09	4.2557e-08	3.38807e-09	1.97949e-08	1.25317e-08	3.44996e-07	5.28205e-09	4.12975e-07	4.38309e-07	1.34267e-07	9.31472e-09	3.51959e-08	8.96414e-09	1.79044e-08	1.5803e-08	5.83197e-10	2.57525e-07	9.12303e-09	4.0887e-09	6.77635e-09	6.92463e-09	8.92382e-08	6.04569e-09	6.11932e-09	6.51922e-06	3.13227e-09	5.47618e-09	2.16594e-08	2.28091e-07	4.65362e-09	6.99998e-09	6.79218e-09	1.99844e-06	3.79584e-09	3.57691e-09	2.60128e-09	3.43177e-09	6.59371e-07	2.26245e-06	5.27638e-06	5.51563e-09	3.76781e-07	3.00568e-08	8.04034e-07	1.32668e-08	7.37827e-08	1.46346e-08
VNM	Viet Nam	3.4385e-08	3.78578e-08	5.61898e-07	1.70263e-08	3.21422e-07	1.08377e-08	5.61349e-07	2.44097e-08	2.67674e-08	1.42885e-05	9.96165e-07	3.26545e-08	2.329e-08	4.19343e-08	1.87442e-07	1.69413e-08	3.22271e-09	1.50304e-06	1.10621e-08	2.61334e-08	2.20823e-08	4.84463e-08	3.6935e-08	3.04139e-08	3.13184e-08	1.30207e-06	1.05714e-08	4.89187e-08	1.49272e-07	6.56865e-08	3.23183e-08	1.15965e-06	3.42654e-08	2.11355e-06	4.48888e-08	1.2546e-08	2.28847e-08	1.88939e-08	3.99386e-07	2.59199e-05	9.53405e-07	6.98178e-08	4.7803e-08	1.27423e-07	3.67629e-07	7.03294e-08	1.0223e-06	2.37015e-08
YEM	Yemen	2.94573e-09	1.90446e-09	8.61837e-09	6.06472e-10	3.21848e-09	4.21142e-10	2.54998e-08	1.00354e-09	8.91731e-10	2.35469e-07	2.33792e-08	1.97003e-09	6.73467e-10	3.26113e-09	2.14127e-08	7.21567e-10	1.44682e-10	2.70561e-08	4.08516e-10	1.65828e-09	9.14973e-10	1.94369e-09	2.04964e-09	1.18768e-09	1.42873e-09	1.23623e-07	4.39906e-10	2.57318e-09	3.79876e-09	2.82636e-09	1.13149e-09	9.01589e-09	1.55526e-09	9.34347e-08	8.28905e-10	5.50284e-10	1.27096e-09	7.73729e-10	1.5111e-08	6.34282e-06	1.85001e-08	1.59993e-09	2.79847e-09	2.36518e-08	3.63422e-09	3.43522e-09	1.4371e-08	1.43407e-09
ZMB	Zambia	5.91312e-09	8.94677e-09	1.48994e-08	2.64924e-09	8.63095e-07	1.83774e-09	4.09588e-08	4.09914e-09	3.87164e-09	1.06659e-07	5.37511e-08	5.89141e-09	2.33941e-09	6.09932e-09	2.14836e-08	2.20945e-09	5.92632e-10	9.75733e-08	1.70468e-09	4.11206e-09	3.99297e-09	9.1706e-09	4.60698e-09	3.78805e-09	8.92074e-08	1.12352e-07	1.97631e-09	3.30976e-09	8.50585e-09	1.23214e-08	2.16403e-08	5.68597e-09	6.54385e-09	1.17972e-07	3.67621e-09	2.23526e-09	2.98277e-09	3.54876e-09	2.74037e-08	3.35246e-06	2.59095e-08	7.02493e-09	4.54149e-09	9.1581e-09	6.05934e-09	6.36776e-09	2.96326e-08	3.58673e-09
ZWE	Zimbabwe	6.0475e-08	5.46797e-08	1.11446e-07	4.62025e-08	5.16265e-08	4.25614e-08	3.80334e-07	4.42744e-08	4.14923e-08	2.96003e-06	3.30667e-07	4.19714e-08	4.93061e-08	5.18183e-08	7.27048e-08	4.58019e-08	6.78774e-09	3.03208e-07	3.65671e-08	5.04202e-08	5.49028e-08	4.34302e-08	6.12913e-08	5.18672e-08	5.36105e-08	6.00883e-07	4.23664e-08	3.76674e-08	5.96067e-08	5.64438e-08	4.98452e-08	4.72982e-08	5.27076e-08	5.66945e-07	4.67317e-08	4.61866e-08	4.75695e-08	4.38527e-08	3.2653e-07	2.07076e-06	1.01358e-06	4.48411e-08	5.79115e-08	7.24839e-08	5.62024e-08	5.76812e-08	2.05862e-07	4.34521e-08
ROW	Rest of World	0	0	0	0	0	0	0	0	0	0	0	0	0	0	0	0	0	0	0	0	0	0	0	0	0	0	0	0	0	0	0	0	0	0	0	0	0	0	0	0	0	0	0	0	0	0	0	0
[truncated: 142 more columns]

## Sheet: CO2 Impact FP shares
		AFG	ALB	DZA	AND	AGO	ATG	ARG	ARM	ABW	AUS	AUT	AZE	BHS	BHR	BGD	BRB	BLR	BEL	BLZ	BEN	BMU	BTN	BOL	BIH	BWA	BRA	VGB	BRN	BGR	BFA	BDI	KHM	CMR	CAN	CPV	CYM	CAF	TCD	CHL	CHN	COL	COG	CRI	HRV	CUB	CYP	CZE	CIV
		Afghanistan	Albania	Algeria	Andorra	Angola	Antigua	Argentina	Armenia	Aruba	Australia	Austria	Azerbaijan	Bahamas	Bahrain	Bangladesh	Barbados	Belarus	Belgium	Belize	Benin	Bermuda	Bhutan	Bolivia	Bosnia and Herzegovina	Botswana	Brazil	British Virgin Islands	Brunei	Bulgaria	Burkina Faso	Burundi	Cambodia	Cameroon	Canada	Cape Verde	Cayman Islands	Central African Republic	Chad	Chile	China	Colombia	Congo	Costa Rica	Croatia	Cuba	Cyprus	Czech Republic	Cote dIvoire
AFG	Afghanistan	0.496755	3.15789e-05	4.38244e-05	1.09237e-05	2.44775e-05	7.29668e-06	9.7586e-05	1.62895e-05	1.3328e-05	0.00045034	0.000109453	2.21316e-05	9.0224e-06	1.63812e-05	4.61959e-05	8.68898e-06	2.47466e-06	0.000391084	6.63771e-06	1.45334e-05	1.48148e-05	3.2703e-05	1.82304e-05	1.36439e-05	1.52639e-05	0.000198381	7.6019e-06	1.02784e-05	2.34473e-05	4.77113e-05	2.08747e-05	1.50099e-05	1.47527e-05	0.000176191	1.44914e-05	8.48589e-06	1.16353e-05	1.26549e-05	7.09169e-05	0.00101027	0.000156201	1.68148e-05	2.14944e-05	2.24419e-05	1.54664e-05	1.4917e-05	7.61453e-05	1.06747e-05
ALB	Albania	0.00012983	0.566079	0.000157987	2.93456e-05	6.95182e-05	1.85321e-05	0.000230827	5.24724e-05	3.99106e-05	0.000418814	0.0012735	5.72893e-05	2.19604e-05	3.91207e-05	6.11621e-05	2.12502e-05	7.89379e-06	0.000374553	1.71872e-05	4.05942e-05	3.94098e-05	9.45975e-05	4.60891e-05	6.38222e-05	3.78573e-05	0.000492162	2.02138e-05	2.69716e-05	0.000302331	0.000138175	5.45559e-05	4.43596e-05	5.16879e-05	0.000396023	3.93293e-05	2.24839e-05	3.02499e-05	3.70454e-05	0.00013346	0.00215601	0.00015985	4.51845e-05	4.3019e-05	0.000223966	8.04175e-05	0.000127085	0.00051136	2.98094e-05
DZA	Algeria	0.000406092	0.00196089	5.00632	0.000583927	0.00300392	9.58331e-05	0.0290323	0.000554053	0.000319606	0.0336564	0.0701673	0.00109172	0.000711752	0.00126925	0.00217735	0.000322825	1.11192e-05	0.156016	0.000102768	0.000653708	0.000230648	0.000169951	0.00151178	0.00153482	0.000630018	0.628039	6.65044e-05	0.000392012	0.00600259	0.00132595	0.000166713	0.000640767	0.00220552	0.092933	0.000244472	0.000188349	0.000154033	0.00035571	0.0147487	0.272003	0.0158273	0.000787523	0.00229829	0.00681719	0.00423236	0.00334093	0.0333513	0.00145606
AND	Andorra	0	0	0	0	0	0	0	0	0	0	0	0	0	0	0	0	0	0	0	0	0	0	0	0	0	0	0	0	0	0	0	0	0	0	0	0	0	0	0	0	0	0	0	0	0	0	0	0
AGO	Angola	0.000182697	0.000216557	0.00182942	8.93049e-05	2.09705	4.22432e-05	0.00510635	9.82304e-05	9.8386e-05	0.0131808	0.00430857	0.000221792	0.000187224	0.00024727	0.00137872	0.000102219	1.03191e-05	0.0129073	4.41483e-05	0.000111138	8.93801e-05	0.00014037	0.000575015	0.000130362	0.000157014	0.0207293	3.27514e-05	0.000148773	0.00064192	0.000270858	8.11281e-05	0.000390784	0.000247306	0.0228532	7.39321e-05	5.30449e-05	4.82641e-05	6.50174e-05	0.024986	1.15103	0.00423519	0.000135867	0.000590449	0.000613642	0.000814962	0.000402869	0.00263858	0.000184156
ATG	Antigua	2.5953e-05	3.84966e-05	3.46243e-05	1.24331e-05	2.717e-05	0.0575265	8.09624e-05	1.96109e-05	6.25919e-05	0.000151189	9.75756e-05	2.28127e-05	1.50071e-05	1.52323e-05	2.98016e-05	1.87029e-05	3.40519e-06	6.64346e-05	1.66798e-05	1.83392e-05	1.8254e-05	4.27506e-05	2.05721e-05	1.60801e-05	1.86605e-05	0.00012268	0.000127788	1.26237e-05	2.51754e-05	6.0053e-05	2.57426e-05	1.84649e-05	1.68141e-05	0.000127897	1.73677e-05	1.11775e-05	1.43209e-05	1.5703e-05	4.66586e-05	0.000687392	6.30221e-05	1.86866e-05	1.855e-05	2.64126e-05	5.12252e-05	1.61997e-05	5.9868e-05	1.23679e-05
ARG	Argentina	0.000617059	0.000837019	0.0129052	0.000317812	0.00582218	0.000191658	19.6065	0.000527678	0.00053484	0.0339522	0.0233809	0.000901467	0.000444623	0.00208493	0.00763866	0.000493766	6.08336e-05	0.0765936	0.000248118	0.00042771	0.000398606	0.00079466	0.082157	0.00072413	0.00152224	3.00961	0.000179069	0.000431731	0.00464759	0.0012428	0.000462725	0.000606416	0.000747942	0.0754759	0.000396665	0.000552469	0.000254364	0.000339898	0.703778	0.391531	0.0956234	0.000996357	0.00643187	0.00356851	0.00952045	0.0038206	0.0148596	0.000701668
ARM	Armenia	0.000160377	0.000132326	0.000168084	2.8611e-05	8.38649e-05	1.96201e-05	0.000283106	0.601586	3.85195e-05	0.000620327	0.000653217	0.000137751	2.49114e-05	4.46554e-05	8.71796e-05	2.3883e-05	8.22226e-06	0.00376936	1.79974e-05	4.15159e-05	4.45434e-05	8.58264e-05	4.91882e-05	4.8299e-05	4.47619e-05	0.000708859	2.31217e-05	2.93545e-05	0.000149523	0.000120205	5.76969e-05	4.32275e-05	4.9315e-05	0.000833203	4.0288e-05	2.3874e-05	3.06997e-05	3.65798e-05	0.000168507	0.00542237	0.000250234	5.24874e-05	4.30229e-05	0.000110834	5.63599e-05	6.80688e-05	0.000439761	3.44841e-05
ABW	Aruba	0.000138297	0.000151294	0.000137698	7.21696e-05	0.000146746	5.64739e-05	0.000559157	9.91474e-05	0.164108	0.00115528	0.000274308	0.000113546	7.27119e-05	8.38849e-05	0.00013886	6.59703e-05	1.59858e-05	0.000401209	5.17589e-05	9.15131e-05	9.69843e-05	0.000174359	0.000123014	8.61437e-05	0.000104022	0.00634605	6.00138e-05	7.05092e-05	0.000161119	0.000243007	0.000139732	0.000118818	9.13949e-05	0.000778615	9.40646e-05	6.48947e-05	8.03472e-05	8.21339e-05	0.000302863	0.00266213	0.00162589	9.90307e-05	0.000101644	0.000101081	0.000192445	8.44032e-05	0.000204909	6.59166e-05
AUS	Australia	0.002817	0.00151989	0.0132286	0.000578531	0.00441994	0.000461386	0.0316051	0.00195963	0.000811358	39.6675	0.0302359	0.00267072	0.000783291	0.012482	0.0278799	0.00134493	0.000118444	0.0501656	0.000383544	0.000919168	0.00100678	0.00165302	0.00196602	0.00132853	0.00384853	0.102585	0.000410969	0.00874064	0.00484302	0.00238778	0.000925235	0.00818881	0.00157928	0.266038	0.000723711	0.000496497	0.000608536	0.000749433	0.0254916	2.61377	0.0188182	0.00131662	0.0029897	0.00489305	0.00344257	0.00533725	0.0184274	0.00140394
AUT	Austria	0.000622406	0.00241847	0.0114474	0.000216366	0.00122043	4.57006e-05	0.0166906	0.000575414	0.000179644	0.0296276	4.52604	0.00143536	0.000150456	0.00151666	0.00199141	0.000174797	8.91414e-06	0.0391825	5.02273e-05	0.000218181	0.000174026	0.00111991	0.0007058	0.00886618	0.00075969	0.0533214	6.54125e-05	0.000316668	0.0163384	0.000566071	8.8142e-05	0.000366153	0.000791464	0.044855	0.000141427	7.16297e-05	5.64973e-05	0.000138536	0.00917219	0.277917	0.00935111	0.000376328	0.00105666	0.0401983	0.00188603	0.0033102	0.0977687	0.000560875
AZE	Azerbaijan	0.00178302	0.000485454	0.00146699	0.000119157	0.000377937	7.59221e-05	0.00371763	0.000545067	0.000144411	0.00502115	0.0159747	3.31481	0.000110197	0.000227249	0.000396393	9.65643e-05	2.5568e-05	0.00501253	7.00978e-05	0.000168584	0.000169788	0.000312699	0.000231683	0.000312607	0.000186248	0.00662552	0.000202909	0.000138593	0.000967668	0.000459457	0.000213351	0.000184483	0.000246564	0.00406131	0.000152915	9.2529e-05	0.000119116	0.000139393	0.00128201	0.0306449	0.00179501	0.000274087	0.000216997	0.00106736	0.000352061	0.000405703	0.00847409	0.000168387
BHS	Bahamas	1.9669e-05	2.4898e-05	4.97784e-05	1.09961e-05	2.51023e-05	3.38117e-05	0.000337299	1.8711e-05	3.79366e-05	0.00060176	0.000227645	1.96249e-05	0.294426	1.47916e-05	2.45817e-05	1.78342e-05	2.36106e-06	0.000185428	1.60797e-05	1.34157e-05	3.89163e-05	2.64959e-05	2.39253e-05	1.6123e-05	1.58888e-05	0.000534114	2.17166e-05	9.84466e-06	3.54475e-05	3.83934e-05	1.76557e-05	1.43001e-05	1.50055e-05	0.0014455	1.58594e-05	7.02376e-05	1.00742e-05	1.15693e-05	0.000119504	0.00109575	8.37393e-05	1.42552e-05	3.60727e-05	8.28951e-05	0.00171613	3.3484e-05	0.000246465	1.02943e-05
BHR	Bahrain	0.000222561	0.000149863	0.00460773	4.60879e-05	0.000281665	3.07963e-05	0.00213636	8.0104e-05	6.33111e-05	0.0236845	0.00249155	0.000241218	6.05976e-05	1.45817	0.00135845	7.63041e-05	9.50411e-06	0.00362121	2.87583e-05	0.000114591	7.17969e-05	0.000123812	0.000115647	9.8709e-05	0.000182571	0.00562862	3.15122e-05	0.000184028	0.000335396	0.000204012	8.00789e-05	0.000249026	0.000155131	0.00785941	5.53835e-05	3.82248e-05	4.40482e-05	5.75057e-05	0.000949629	0.113112	0.00176368	0.000124487	0.000201843	0.000360123	0.000208848	0.000428888	0.00122395	0.000106685
BGD	Bangladesh	0.00016732	0.000196767	0.000880423	7.05618e-05	0.000310723	3.52556e-05	0.00290149	0.000112189	8.304e-05	0.0129815	0.0146585	0.000171191	6.18067e-05	0.000244991	7.08484	6.09485e-05	1.10125e-05	0.0171297	3.17082e-05	0.000117694	8.25001e-05	0.000139224	0.00017947	0.000206309	0.00016904	0.00988043	3.40353e-05	0.000239492	0.00156676	0.000220761	8.18689e-05	0.000273931	0.000374431	0.0360196	6.67066e-05	4.53899e-05	4.9775e-05	6.31064e-05	0.00199984	0.130917	0.00252124	0.000128595	0.000348343	0.00104747	0.000467238	0.000740343	0.00413491	0.000120343
BRB	Barbados	2.20177e-05	2.95259e-05	4.5329e-05	1.06533e-05	2.53247e-05	0.000286247	9.30678e-05	1.71348e-05	6.67499e-05	0.000250067	6.19885e-05	2.05793e-05	8.56595e-05	1.34289e-05	2.33802e-05	0.133053	2.58044e-06	5.80322e-05	7.65436e-05	1.56802e-05	0.000136887	3.65068e-05	2.13185e-05	1.29686e-05	1.57973e-05	0.0012516	0.000271244	1.08208e-05	1.7677e-05	5.09687e-05	2.22798e-05	1.55879e-05	1.46815e-05	0.000767763	1.54044e-05	0.000190755	1.19961e-05	1.3733e-05	4.26059e-05	0.000516927	6.0698e-05	1.6486e-05	2.22026e-05	1.63804e-05	2.06791e-05	1.38112e-05	4.31864e-05	1.20942e-05
BLR	Belarus	0.00250887	0.00285626	0.00858965	0.000752391	0.00280893	0.000483386	0.0156304	0.00348175	0.000737864	0.0228124	0.0708626	0.00979473	0.000828102	0.00146697	0.0036615	0.000664079	0.00625064	0.040789	0.000490993	0.000935738	0.00115845	0.00109782	0.00173705	0.00230241	0.00149584	0.0558553	0.000719606	0.000875417	0.0265703	0.00213718	0.0012161	0.00132367	0.0015654	0.036672	0.000795898	0.000606881	0.000685237	0.000748381	0.00799643	0.43232	0.0106598	0.001134	0.00205067	0.0113909	0.00336217	0.00302789	0.078679	0.00110348
BEL	Belgium	0.00131071	0.00173213	0.0303851	0.000486296	0.00852462	8.62345e-05	0.0299449	0.00245149	0.000596145	0.0479868	0.0933672	0.00211281	0.000234038	0.00314725	0.00442876	0.000383677	1.23578e-05	4.64978	8.73854e-05	0.00117707	0.000326985	0.000279567	0.00129295	0.00263697	0.00149438	0.0994159	8.33505e-05	0.000598858	0.0124178	0.00276761	0.000880591	0.000830138	0.00559176	0.0755907	0.000554074	0.000156728	0.000351861	0.00043588	0.0159341	0.444213	0.0194134	0.00231812	0.00337161	0.0132265	0.00449775	0.00758898	0.0531066	0.00345521
BLZ	Belize	5.1028e-05	7.75733e-05	9.52318e-05	2.57747e-05	6.04177e-05	4.08328e-05	0.000151164	4.2195e-05	3.5748e-05	0.000359213	0.000323171	4.44494e-05	2.75651e-05	3.14085e-05	5.84033e-05	0.000313984	6.69508e-06	0.000128589	0.0797019	3.59432e-05	3.91687e-05	8.23097e-05	4.10738e-05	3.15125e-05	3.56124e-05	0.00028451	3.30225e-05	2.47555e-05	5.17904e-05	0.000113332	5.2737e-05	3.72996e-05	3.38945e-05	0.00258297	3.60481e-05	0.000111468	2.81148e-05	3.10378e-05	9.49446e-05	0.00130785	0.000150418	3.83524e-05	8.70843e-05	5.13508e-05	0.000131479	3.39928e-05	8.72636e-05	2.40623e-05
BEN	Benin	0.0166561	0.00167487	0.00148229	0.000451095	0.00187979	0.000299146	0.00296606	0.000694185	0.000647017	0.00701695	0.00352347	0.000860161	0.000409547	0.000617068	0.00560452	0.000350649	0.00012541	0.0111495	0.000273215	5.58187	0.000634182	0.00159648	0.000723658	0.000548831	0.000893404	0.0298854	0.000313774	0.00049027	0.000888696	0.00665676	0.000917446	0.000769814	0.00100041	0.00450378	0.000637608	0.000363251	0.00073108	0.000890297	0.00201207	0.0660276	0.0914894	0.00396832	0.000573838	0.0013914	0.00076471	0.000620936	0.00387753	0.00193517
BMU	Bermuda	5.68125e-06	7.74261e-06	6.87938e-06	3.00543e-06	7.30332e-06	2.54325e-06	2.04788e-05	4.48026e-06	3.68788e-06	4.87239e-05	1.80705e-05	5.51049e-06	1.4424e-05	3.59829e-06	6.31363e-06	4.01067e-06	7.21714e-07	2.29559e-05	2.09276e-06	3.93224e-06	0.0665147	7.13941e-06	4.94314e-06	3.94481e-06	5.09911e-06	3.14378e-05	2.41354e-06	2.95147e-06	5.473e-06	1.01887e-05	5.6024e-06	4.13934e-06	4.08529e-06	0.000115099	3.87676e-06	2.64912e-06	3.19394e-06	3.54707e-06	1.27041e-05	0.000149519	2.05882e-05	4.20453e-06	1.98588e-05	1.21334e-05	1.61763e-05	4.15081e-06	1.34126e-05	3.02287e-06
BTN	Bhutan	0.000251448	0.000391215	0.000271756	0.00012109	0.000277952	8.55895e-05	0.000798008	0.000191471	0.000168079	0.00147312	0.000445259	0.000226024	0.000103375	0.000173315	0.000629392	0.000100537	3.24947e-05	0.000386915	8.04508e-05	0.000173741	0.000182514	0.524734	0.000204907	0.000152401	0.000179409	0.0010208	9.25144e-05	0.00012301	0.00032218	0.000552259	0.000258774	0.00018039	0.000164289	0.000814028	0.000178214	0.000103305	0.000137288	0.000153887	0.000451981	0.00511751	0.000606085	0.000199987	0.000138633	0.000180142	0.000275258	0.000147534	0.000380654	0.000124089
BOL	Bolivia	0.000126999	0.000334163	0.000320316	6.1583e-05	0.000543294	4.36809e-05	0.0245498	9.2591e-05	0.000124218	0.00240666	0.0014722	0.000122236	7.28492e-05	0.000112558	0.00023058	7.2443e-05	1.36421e-05	0.00175366	4.14005e-05	8.72689e-05	9.21365e-05	0.000179088	1.47594	8.85613e-05	9.93151e-05	0.385467	4.50588e-05	7.07279e-05	0.00021764	0.000280317	0.000119111	0.000106457	0.000100334	0.00842615	0.000113567	6.30978e-05	6.44559e-05	7.66068e-05	0.024378	0.035744	0.11598	0.000101235	0.000420106	0.000208764	0.000311755	0.00013819	0.000998924	7.37233e-05
BIH	Bosnia and Herzegovina	0.00031196	0.000731561	0.0010996	0.000147879	0.000419878	0.000106333	0.00178745	0.000262029	0.000219592	0.00342902	0.0286653	0.000342261	0.000123065	0.000242068	0.000367069	0.000149879	3.42382e-05	0.00574989	8.94904e-05	0.000226067	0.00021825	0.000498266	0.000241597	3.25301	0.000214836	0.00376421	0.00010732	0.00015251	0.00148233	0.000774667	0.000291726	0.0002239	0.000254052	0.00410133	0.000210852	0.000119238	0.000158299	0.000197881	0.000932141	0.0194956	0.00103032	0.000246882	0.000214349	0.0870113	0.000343971	0.000464695	0.00533924	0.000174976
BWA	Botswana	4.04646e-05	5.61432e-05	5.19787e-05	2.05072e-05	9.26048e-05	1.53279e-05	0.000152541	3.0687e-05	2.58647e-05	0.000434172	0.00016327	3.81368e-05	1.82181e-05	2.73788e-05	4.46215e-05	1.81928e-05	5.14527e-06	0.000233723	1.3768e-05	2.81213e-05	2.9403e-05	5.80886e-05	3.30634e-05	2.6007e-05	0.586356	0.00026171	1.61696e-05	2.04707e-05	4.11018e-05	8.35471e-05	4.35524e-05	2.93848e-05	2.90793e-05	0.00033566	2.89874e-05	1.82682e-05	2.29602e-05	2.67705e-05	9.54515e-05	0.00156066	0.000136523	3.21939e-05	2.3925e-05	4.05994e-05	2.87558e-05	3.89485e-05	0.000125078	2.01483e-05
BRA	Brazil	0.00102882	0.00161077	0.0190579	0.000576272	0.0885948	0.000419707	1.7628	0.000769435	0.00307645	0.131496	0.0700336	0.00255903	0.000901363	0.00662139	0.00905603	0.00281695	4.62584e-05	0.119378	0.00063949	0.000897856	0.000737171	0.000639449	0.0862438	0.00181293	0.00234823	85.1351	0.000485625	0.000810342	0.0127974	0.0015925	0.000462508	0.0014591	0.00279168	0.31931	0.00144459	0.00339663	0.000297836	0.000353525	0.353527	1.6122	0.236951	0.00169056	0.0301468	0.0136678	0.0254934	0.00507893	0.046134	0.00255663
VGB	British Virgin Islands	1.99097e-05	2.50158e-05	1.99979e-05	8.68661e-06	2.0621e-05	1.42565e-05	5.85126e-05	0.000164159	1.1894e-05	0.000136689	4.41531e-05	6.47459e-05	7.41557e-06	1.03175e-05	1.94311e-05	7.55073e-06	2.19596e-06	4.7651e-05	5.9203e-06	1.25479e-05	1.28039e-05	2.68325e-05	1.36709e-05	1.09239e-05	1.53263e-05	0.000524854	0.0153337	8.40705e-06	2.59474e-05	3.68396e-05	1.77453e-05	1.25743e-05	1.17737e-05	8.69495e-05	1.20618e-05	7.48594e-06	9.69865e-06	1.09148e-05	3.32552e-05	0.000349348	4.3883e-05	1.33572e-05	1.32274e-05	2.86603e-05	2.66685e-05	1.06689e-05	2.99492e-05	8.66196e-06
BRN	Brunei	0.000142829	9.49765e-05	0.0002878	3.314e-05	0.00012545	2.48017e-05	0.000999241	4.99905e-05	4.63661e-05	0.0232473	0.000698537	8.28255e-05	3.97918e-05	0.00011421	0.000587683	4.35348e-05	8.42155e-06	0.000816085	2.35394e-05	5.55583e-05	5.64314e-05	0.000116401	9.4029e-05	4.77482e-05	6.32637e-05	0.00237077	2.45743e-05	0.439523	0.000124546	0.000144772	5.99134e-05	0.000302059	7.2826e-05	0.00362128	4.65211e-05	2.99966e-05	3.69011e-05	4.06235e-05	0.000569644	0.0770993	0.000717013	5.93545e-05	0.000140314	0.000135471	0.000115162	0.000136672	0.000448693	4.95926e-05
BGR	Bulgaria	0.00397658	0.0190479	0.00855566	0.000148098	0.00133817	5.22703e-05	0.00643661	0.00439393	0.000136085	0.0149681	0.0465229	0.00573351	0.000203708	0.000679264	0.00116286	0.00014208	1.98534e-05	0.0328609	5.00444e-05	0.000187989	0.00015424	0.000295664	0.00026968	0.00572114	0.000283805	0.0176435	0.000139366	0.000143423	2.90478	0.000419968	0.000134668	0.000227126	0.000793117	0.0216705	0.000128864	0.000134665	7.69825e-05	0.000106859	0.00274993	0.0925543	0.00426174	0.000244289	0.000602688	0.00825357	0.0016999	0.00646954	0.0213478	0.000341974
BFA	Burkina Faso	0.000366472	0.000608194	0.00102047	0.000212425	0.000526268	0.000140982	0.00170491	0.00029816	0.000291525	0.00536484	0.00435521	0.000350016	0.000169783	0.000279215	0.000536451	0.000167882	5.67166e-05	0.019739	0.000129396	0.00072373	0.000277004	0.000563713	0.00033688	0.000309867	0.000273981	0.00447187	0.000152339	0.000203591	0.000565467	3.63544	0.0003995	0.000300793	0.00032584	0.00311961	0.000282679	0.000167667	0.000226428	0.000275559	0.00116018	0.0150641	0.0344499	0.000332174	0.000291505	0.00068204	0.000422496	0.000344285	0.00191418	0.000253626
BDI	Burundi	0.000271294	0.000388003	0.000256898	0.000130988	0.000281889	0.000102668	0.000956181	0.000213432	0.000174035	0.00144046	0.00101035	0.000250713	0.000130998	0.00016359	0.000312489	0.000118233	3.04931e-05	0.00109225	9.67481e-05	0.000176805	0.00020076	0.000422849	0.000245516	0.000169689	0.000212418	0.00106132	0.000111921	0.000137967	0.000220568	0.000565348	0.851256	0.000186004	0.000175636	0.000675029	0.000180139	0.000121807	0.000157059	0.00015732	0.000499603	0.00619674	0.000568344	0.000201966	0.000157472	0.000206287	0.000200389	0.000162406	0.000491449	0.000123064
KHM	Cambodia	0.00174067	0.00173443	0.00583016	0.000723989	0.00224051	0.000499597	0.0139477	0.00113154	0.0011196	0.0502836	0.0335439	0.00154935	0.000657379	0.00149674	0.00550809	0.000648149	0.000127126	0.0216354	0.000465294	0.00111417	0.00110831	0.00254579	0.00128008	0.00104727	0.001105	0.0325767	0.000523549	0.00370765	0.00275308	0.00337628	0.00145654	8.92336	0.00113749	0.071734	0.00106287	0.000601431	0.000796234	0.000970403	0.00772197	2.5035	0.0102259	0.00126764	0.00168928	0.00317903	0.00201854	0.00208766	0.0133344	0.00076586
CMR	Cameroon	0.00120846	0.00395006	0.0252487	0.00108611	0.0104174	0.000300539	0.0205627	0.0012892	0.000999955	0.0415687	0.139181	0.00261063	0.000493639	0.00242479	0.00566592	0.000562028	0.000101305	0.215627	0.000272439	0.00164444	0.000765748	0.00141341	0.00128392	0.00299651	0.00168318	0.0602508	0.000314511	0.000792699	0.0102031	0.00267567	0.000815727	0.00148421	9.62159	0.119161	0.00100474	0.000433936	0.0146556	0.0142219	0.0121051	2.53915	0.013502	0.0587449	0.00232991	0.0146857	0.00615341	0.00567846	0.0505628	0.0030109
CAN	Canada	0.00073751	0.000758416	0.0270397	0.000191205	0.00293143	0.000948545	0.0563784	0.000952226	0.000674078	0.166941	0.0381478	0.00155696	0.00398646	0.00219124	0.00714877	0.00432704	1.1941e-05	0.0556207	0.000818336	0.000415339	0.00205112	0.000257811	0.00331179	0.00084502	0.00151115	0.192734	0.000221844	0.000822174	0.00447998	0.000992387	0.000163011	0.00152437	0.00210958	39.4626	0.000184233	0.000565751	9.57471e-05	0.000154433	0.0563227	1.12323	0.0710102	0.00065344	0.0108954	0.00593059	0.0339624	0.00321779	0.0217902	0.000833421
CPV	Cape Verde	1.81067e-05	2.76603e-05	3.89094e-05	9.06168e-06	3.32259e-05	7.07645e-06	5.06481e-05	1.40677e-05	1.26384e-05	9.40987e-05	2.68192e-05	1.78586e-05	8.30714e-06	1.04599e-05	2.14256e-05	7.81265e-06	2.4816e-06	2.29163e-05	6.4332e-06	1.4315e-05	1.36705e-05	2.83852e-05	1.53578e-05	1.11271e-05	1.29671e-05	5.96149e-05	7.73366e-06	9.19679e-06	1.35039e-05	4.07673e-05	2.00389e-05	1.27901e-05	1.2607e-05	3.58147e-05	0.0513094	8.2707e-06	1.0729e-05	1.12013e-05	2.9732e-05	0.000313926	3.82682e-05	1.66627e-05	1.01218e-05	1.23591e-05	1.9404e-05	1.03738e-05	2.38784e-05	8.48931e-06
CYM	Cayman Islands	1.58417e-05	2.47285e-05	2.09645e-05	8.48257e-06	1.95969e-05	6.33966e-06	5.37655e-05	1.21006e-05	1.11859e-05	0.000106245	4.29562e-05	1.48645e-05	1.07611e-05	9.49654e-06	1.87627e-05	7.5288e-06	2.18094e-06	6.42525e-05	6.10954e-06	1.21634e-05	1.1641e-05	2.45088e-05	1.33093e-05	1.0502e-05	1.13657e-05	0.000287144	6.75979e-06	8.09014e-06	1.44539e-05	3.2352e-05	1.60713e-05	1.1636e-05	1.07664e-05	7.25053e-05	1.11588e-05	0.063342	9.12111e-06	1.01435e-05	3.24367e-05	0.000392322	3.61823e-05	1.16157e-05	1.05322e-05	1.60335e-05	5.06155e-05	1.06842e-05	3.31791e-05	7.98888e-06
CAF	Central African Republic	0.0552415	0.0911405	0.154351	0.033598	0.101817	0.0197453	0.263835	0.0438717	0.0415849	0.578802	0.483538	0.0513528	0.0235073	0.0380529	0.0642841	0.0229593	0.0078955	1.32323	0.0179541	0.0410114	0.0411415	0.0980684	0.0432704	0.0418448	0.0392946	0.476449	0.0208148	0.0276777	0.0764696	0.14144	0.057795	0.041605	0.152827	0.439027	0.042673	0.0232549	189.308	0.167955	0.156167	3.02856	0.218545	1.13869	0.0407304	0.081268	0.0857569	0.0724816	0.807519	0.028627
TCD	Chad	0.00624104	0.012938	0.0154959	0.00326123	0.012283	0.00237613	0.0294352	0.00504927	0.0050478	0.0544686	0.0865262	0.0061876	0.00350309	0.00430297	0.00940429	0.00280975	0.000979211	0.058346	0.00214495	0.00479713	0.00459197	0.0116968	0.00539832	0.00539129	0.00396256	0.094501	0.00237551	0.00314797	0.0119319	0.0168451	0.00644958	0.00475458	0.0721708	0.110023	0.00531117	0.0027148	0.013668	9.84787	0.0154952	0.300753	0.03196	0.00546692	0.00541849	0.0353916	0.00531652	0.00510014	0.0494826	0.00357006
CHL	Chile	0.00035691	0.000395225	0.00260999	0.000142563	0.00118186	9.0067e-05	0.153347	0.000209778	0.000219949	0.0239641	0.0105056	0.000377329	0.000248998	0.000711906	0.00202345	0.000332987	1.56639e-05	0.0190807	9.05313e-05	0.000171402	0.000182322	0.000484146	0.0375646	0.000330979	0.00094045	0.216363	7.18123e-05	0.000230771	0.00553304	0.000429875	0.000160716	0.000430896	0.000382913	0.0626908	0.00013198	0.000121894	0.000110172	0.000127366	7.54716	0.407016	0.116931	0.000235189	0.00877246	0.00153998	0.00588858	0.000823806	0.00566979	0.000239546
CHN	China	0.0397623	0.0483533	0.610618	0.00738927	0.088797	0.00282624	1.47941	0.01216	0.0145015	4.65992	1.49252	0.0755351	0.00964225	0.0779167	0.750546	0.017297	0.000328804	1.49734	0.00437743	0.0220864	0.0121906	0.00869105	0.0952099	0.0279739	0.0350301	3.97985	0.00226617	0.0418114	0.238769	0.023742	0.00457262	0.188113	0.0670313	6.46537	0.0067536	0.00345402	0.00280635	0.00412293	0.875804	874.983	1.03187	0.0269856	0.126981	0.203062	0.292759	0.141769	0.981537	0.0584108
COL	Colombia	0.000210192	0.000186929	0.00063627	6.42996e-05	0.000309926	5.7801e-05	0.012311	8.5706e-05	0.00147124	0.00527021	0.00389367	0.000238308	0.000185914	0.000121084	0.000214845	0.000283884	8.99757e-06	0.00716625	0.000105411	6.23817e-05	7.98729e-05	0.000107314	0.00631847	0.00012808	9.06378e-05	0.0659966	5.06862e-05	6.071e-05	0.00042725	0.00024448	8.58852e-05	8.18332e-05	0.000152185	0.0591641	6.78935e-05	7.46008e-05	4.8405e-05	5.31778e-05	0.0457074	0.0264029	14.7493	0.000209915	0.0167555	0.000931065	0.00557148	0.000225704	0.00306373	0.000124881
COG	Congo	0.000263203	0.000407314	0.00420443	0.000128676	0.000701039	7.64939e-05	0.0029637	0.000184894	0.000173413	0.00613697	0.00490303	0.000281543	0.000119501	0.000269315	0.000956508	0.000104146	2.82251e-05	0.00625972	7.04507e-05	0.000182421	0.000165659	0.000369129	0.000254365	0.000215413	0.000205574	0.0218806	7.98391e-05	0.000149675	0.000651769	0.000509105	0.000208646	0.000318911	0.00114351	0.00912151	0.000244606	9.1416e-05	0.00016662	0.000139396	0.00215432	0.368676	0.00205488	0.990496	0.000319938	0.000718371	0.000507366	0.000408818	0.00452836	0.000167976
CRI	Costa Rica	3.18586e-05	4.60932e-05	0.000243954	2.07179e-05	8.38989e-05	1.6307e-05	0.000853569	3.37526e-05	0.000101256	0.00178965	0.00220183	5.67096e-05	7.09849e-05	4.95746e-05	7.69593e-05	0.000133382	2.81074e-06	0.0041634	0.000113512	2.20496e-05	3.1838e-05	3.26799e-05	0.000126232	4.22605e-05	3.05526e-05	0.00382731	1.06013e-05	2.11924e-05	0.000195169	5.86004e-05	2.26509e-05	2.89328e-05	0.000122319	0.0140844	1.93527e-05	7.54108e-05	1.81536e-05	1.62025e-05	0.00118954	0.0103723	0.00456612	2.73859e-05	0.778366	0.000193293	0.00112853	9.2371e-05	0.00108898	2.71201e-05
HRV	Croatia	0.000114916	0.00193219	0.00118217	4.21848e-05	0.00018881	0.00106385	0.00177051	0.000102348	4.71729e-05	0.00451832	0.0380472	0.000431015	8.43047e-05	0.000146511	0.000204862	3.29337e-05	6.84065e-06	0.0057666	1.7851e-05	5.6946e-05	0.000253751	8.16132e-05	8.40049e-05	0.0649076	7.865e-05	0.00472022	2.49305e-05	4.56429e-05	0.00188353	0.000155728	5.22919e-05	6.41515e-05	0.00012066	0.00702665	4.35156e-05	2.629e-05	2.96934e-05	3.99903e-05	0.000876224	0.0250295	0.00100501	7.42597e-05	0.000135643	2.02695	0.000265917	0.000471578	0.0154284	0.000305094
CUB	Cuba	7.52178e-05	0.000120536	0.000415034	8.11266e-05	0.000281372	4.18416e-05	0.00284884	0.000176293	0.000188512	0.0069852	0.00441918	9.23488e-05	6.12923e-05	6.71222e-05	0.000159173	0.000111388	8.12008e-06	0.00230301	0.000416273	5.09921e-05	9.1454e-05	9.48783e-05	0.000488606	6.74654e-05	5.64267e-05	0.00763033	2.50869e-05	4.01781e-05	0.000857377	0.000140841	6.25302e-05	0.000204831	6.79626e-05	0.0246158	6.39415e-05	0.00112092	3.51574e-05	4.32201e-05	0.00191549	0.168374	0.00466779	8.27777e-05	0.000462638	0.000565269	4.00919	0.000570658	0.00203062	4.52788e-05
CYP	Cyprus	8.29207e-05	0.000482991	0.000323154	1.61318e-05	0.000103466	1.28215e-05	0.000188626	0.000493747	2.46932e-05	0.000860483	0.000765686	6.01994e-05	2.01035e-05	0.000297387	0.000133244	2.97422e-05	3.56185e-06	0.000823348	1.01621e-05	3.24236e-05	2.483e-05	5.5982e-05	2.65273e-05	6.86714e-05	8.7768e-05	0.000592816	1.27007e-05	2.57824e-05	0.000898298	8.26028e-05	3.24204e-05	3.49186e-05	2.88984e-05	0.000462943	3.10984e-05	1.52577e-05	1.75348e-05	2.1211e-05	0.000115015	0.00270375	0.00015944	2.7802e-05	4.74323e-05	0.000201985	5.38771e-05	0.857205	0.000774054	1.89675e-05
CZE	Czech Republic	0.000861104	0.00231546	0.0115329	0.000248979	0.00208939	7.43505e-05	0.0187022	0.000952648	0.000242161	0.0242323	0.205787	0.00262625	0.000229015	0.00126178	0.00263396	0.000258807	2.03401e-05	0.0625426	0.000107575	0.000367866	0.000209624	0.000239026	0.000929213	0.0087162	0.000660645	0.0548756	0.000364981	0.000301422	0.0341114	0.000906527	0.000173139	0.000426776	0.00113729	0.0542347	0.000192203	0.000105932	0.000140784	0.000198447	0.008875	0.275503	0.00943816	0.000620015	0.00119359	0.0335873	0.00372002	0.00391502	6.85811	0.000664945
CIV	Cote dIvoire	0	0	0	0	0	0	0	0	0	0	0	0	0	0	0	0	0	0	0	0	0	0	0	0	0	0	0	0	0	0	0	0	0	0	0	0	0	0	0	0	0	0	0	0	0	0	0	0
PRK	North Korea	0.000649635	0.00121006	0.017764	0.00027256	0.00112241	0.000705306	0.0130504	0.000370501	0.000379528	0.0188851	0.0076055	0.000957301	0.000205827	0.000533956	0.00208455	0.000244572	6.42482e-05	0.00594981	0.000150587	0.00142851	0.000356631	0.000796643	0.00484286	0.000380363	0.000459833	0.515489	0.000160334	0.000317503	0.00298011	0.00114265	0.000422263	0.00683408	0.000438514	0.0214893	0.000468554	0.000202436	0.000404693	0.000280324	0.00591351	1.15621	0.0178274	0.000404779	0.00567933	0.00175267	0.0112866	0.000634465	0.00401393	0.000335394
COD	DR Congo	0.00599795	0.00959141	0.019703	0.00293412	0.0153891	0.00199327	0.0292962	0.00509266	0.00464998	0.0658014	0.0774888	0.00600111	0.00246059	0.00500011	0.00683262	0.00242445	0.000704217	0.807704	0.0017849	0.00443569	0.00422425	0.0105345	0.00520369	0.00492174	0.0052092	0.0701447	0.00204753	0.00298304	0.0112904	0.0168325	0.00592333	0.00438555	0.0137756	0.0703364	0.00478008	0.00239569	0.00735508	0.00408166	0.0186086	0.377393	0.0267397	0.00556082	0.00433777	0.0129294	0.00577751	0.0188208	0.0513214	0.00348941
DNK	Denmark	0.000246687	0.000407378	0.00281635	9.0384e-05	0.00100389	4.24872e-05	0.00676839	0.000197324	0.000131456	0.0261978	0.0200317	0.000616632	8.02341e-05	0.000903754	0.00115251	0.000183193	8.80785e-06	0.0196147	6.02995e-05	0.000197	0.000124205	0.000157395	0.000321584	0.000889511	0.000266809	0.0203369	3.85599e-05	0.000131234	0.0032801	0.000507434	9.16124e-05	0.000247362	0.000315604	0.0230767	0.000124815	0.000165661	5.01038e-05	0.000152402	0.00419523	0.113062	0.00344912	0.000177184	0.000456055	0.00332557	0.000718959	0.00173045	0.0132277	0.000202704
DJI	Djibouti	6.67941e-05	0.000103374	5.83297e-05	3.27717e-05	7.00891e-05	2.44799e-05	0.000160901	5.07299e-05	4.41663e-05	0.000268367	8.78121e-05	5.83628e-05	2.78921e-05	3.68788e-05	7.25752e-05	2.73695e-05	8.35069e-06	7.44272e-05	2.21203e-05	4.83537e-05	4.80874e-05	0.000115151	4.98636e-05	4.01403e-05	4.35855e-05	0.000184432	2.60671e-05	3.26963e-05	4.81947e-05	0.000161086	7.00571e-05	4.73159e-05	4.3032e-05	0.000118971	4.77234e-05	2.86465e-05	3.81942e-05	4.20332e-05	9.93129e-05	0.000979685	9.86614e-05	5.0879e-05	3.59306e-05	4.26327e-05	3.98401e-05	6.44858e-05	7.90121e-05	3.13034e-05
DOM	Dominican Republic	4.24007e-05	5.00015e-05	0.000207546	2.75557e-05	8.11779e-05	0.000126189	0.000752242	3.4333e-05	3.96589e-05	0.00278231	0.00103913	4.96287e-05	8.27048e-05	5.08865e-05	8.84888e-05	0.000253817	4.94853e-06	0.00197289	2.33589e-05	3.11496e-05	3.69075e-05	5.50953e-05	7.73235e-05	4.16082e-05	3.86349e-05	0.00282462	1.57229e-05	2.59279e-05	0.000125404	9.22933e-05	3.74205e-05	3.7718e-05	4.6041e-05	0.0128065	2.78013e-05	2.17234e-05	2.14309e-05	2.59386e-05	0.000506382	0.00817274	0.00167411	3.84802e-05	0.000618156	0.000156201	0.00325955	0.000110189	0.00055047	2.94624e-05
ECU	Ecuador	0.000562459	0.000713379	0.000426673	5.6876e-05	0.000190379	4.35657e-05	0.0163529	0.000113726	0.000423471	0.00423759	0.00433728	0.000308882	9.54147e-05	0.000109275	0.000237479	0.000100801	1.20844e-05	0.00549512	8.9817e-05	8.33017e-05	8.04802e-05	0.000194374	0.00188121	0.000127627	9.26508e-05	0.00888012	4.97843e-05	6.53496e-05	0.000851255	0.000279289	0.000104279	0.000103041	0.00010714	0.0151844	9.49365e-05	6.39926e-05	7.4219e-05	0.000119101	0.0405584	0.0294974	0.111463	9.78597e-05	0.00259155	0.00172915	0.00213498	0.00017267	0.00267859	6.89379e-05
EGY	Egypt	0.000377682	0.00256206	0.0309185	0.000230795	0.0014266	0.000126974	0.0125899	0.00042694	0.000194349	0.0210756	0.0289249	0.000906994	0.000191121	0.000867608	0.00177734	0.000182597	1.93828e-05	0.0341544	6.69824e-05	0.000616255	0.000197762	0.000226391	0.000487505	0.000948449	0.000768528	0.0689746	7.22587e-05	0.000317528	0.00669053	0.000609616	0.000172057	0.000399396	0.00183999	0.0375363	0.000182288	0.000109307	0.000128445	0.000143379	0.00478087	0.311423	0.0057442	0.00037199	0.000789568	0.00972309	0.00171416	0.0148157	0.0133339	0.000490683
SLV	El Salvador	4.54441e-05	6.21071e-05	9.93961e-05	2.0337e-05	5.47619e-05	1.71006e-05	0.0002195	3.56252e-05	3.7809e-05	0.000555853	0.00142784	4.2821e-05	9.45742e-05	3.09873e-05	7.47774e-05	6.75367e-05	4.19586e-06	0.000939038	0.000539172	3.10302e-05	4.33871e-05	7.4612e-05	5.85579e-05	3.48781e-05	2.99867e-05	0.000603751	1.62327e-05	2.2042e-05	8.26192e-05	0.000112917	4.08978e-05	3.54958e-05	3.04697e-05	0.00500151	2.91761e-05	4.24383e-05	2.27268e-05	2.78395e-05	0.000246537	0.00260017	0.00045907	3.31742e-05	0.0133672	0.000146968	0.000417423	3.81638e-05	0.00227056	2.20874e-05
ERI	Eritrea	0.000170974	0.000241354	0.000152961	8.34133e-05	0.000166063	6.48924e-05	0.000487034	0.000124543	0.000118035	0.00123136	0.00029248	0.000142948	8.02188e-05	9.53699e-05	0.000197965	7.46917e-05	2.17875e-05	0.000227753	6.20284e-05	0.000115957	0.000121004	0.000257401	0.000142492	0.000102828	0.000124852	0.000554976	7.40496e-05	8.74663e-05	0.00012275	0.000353969	0.000173049	0.000116985	0.000106705	0.000371447	0.000116934	7.7946e-05	0.000100393	0.000106689	0.00029057	0.00296848	0.000430594	0.000120014	9.58079e-05	0.000116325	0.000151492	9.60157e-05	0.000228172	7.99641e-05
EST	Estonia	0.000326936	0.000370927	0.00119075	0.000166716	0.000817952	0.000276604	0.00295336	0.000323303	0.000189119	0.00940025	0.00790457	0.000675959	0.000605082	0.000355709	0.000529448	0.000168475	3.85194e-05	0.0088089	0.000263507	0.000221955	0.000225309	0.000333501	0.000332184	0.0003492	0.000271433	0.00854317	0.000145159	0.000186382	0.00108285	0.000517702	0.00028592	0.00209441	0.000290765	0.0107955	0.000205965	0.000143068	0.000169123	0.000183031	0.00172149	0.0392983	0.00302861	0.000254453	0.000456201	0.00111809	0.000445908	0.000533905	0.00719422	0.000203372
ETH	Ethiopia	0.00790267	0.0179538	0.0975832	0.00371823	0.0115988	0.00260364	0.0457175	0.00650794	0.00552552	0.144814	0.40393	0.00854396	0.00360631	0.00687692	0.0134327	0.0033861	0.000865461	0.380956	0.00233118	0.00584777	0.00535065	0.0122664	0.00652291	0.00794421	0.00570378	0.142928	0.00257726	0.00451033	0.0296945	0.0168928	0.00717653	0.00656104	0.00677166	0.335876	0.0052705	0.00315888	0.00408407	0.00472555	0.0287635	4.24926	0.0444452	0.00627559	0.00742109	0.0264027	0.00949512	0.0197982	0.220925	0.00450773
FJI	Fiji	3.02466e-05	4.84878e-05	3.41533e-05	1.43003e-05	3.40892e-05	1.06528e-05	0.000101338	3.30219e-05	2.08552e-05	0.0190415	0.000108917	2.70516e-05	1.35811e-05	2.00735e-05	0.000107433	1.32642e-05	4.3307e-06	8.34133e-05	9.52604e-06	2.2409e-05	2.22516e-05	5.03727e-05	2.40339e-05	1.7611e-05	2.08105e-05	0.00015697	1.10852e-05	1.59006e-05	2.51413e-05	7.08382e-05	2.98948e-05	2.34969e-05	2.00127e-05	0.000480055	2.08838e-05	1.24174e-05	1.63847e-05	1.87218e-05	5.90002e-05	0.00143723	8.39966e-05	2.22977e-05	1.90544e-05	2.35748e-05	1.9297e-05	2.08962e-05	5.62337e-05	1.38524e-05
FIN	Finland	0.000370235	0.000966168	0.00733383	0.000172747	0.00134686	8.13555e-05	0.0179839	0.000503988	0.000209888	0.0407487	0.0457515	0.00141572	0.000188996	0.00114999	0.00234265	0.000249261	1.24746e-05	0.0400353	6.06843e-05	0.00022761	0.000179109	0.000150903	0.00102898	0.000977928	0.000593753	0.0527252	6.95348e-05	0.000291104	0.0060575	0.000461314	9.99027e-05	0.000723112	0.000906867	0.0763382	0.000126948	8.23461e-05	7.79977e-05	0.000108769	0.0102621	0.43886	0.0139642	0.000454341	0.00105475	0.00529816	0.00162801	0.00273227	0.0271176	0.000575557
FRA	France	0.00150178	0.00310545	0.136255	0.00400023	0.0160518	0.000162767	0.0781242	0.0018948	0.000559752	0.101954	0.138185	0.00355171	0.000613846	0.00743809	0.00773401	0.000752653	1.52671e-05	0.343367	0.000138028	0.00794143	0.000934745	0.000269346	0.00213609	0.0040661	0.00286839	0.20983	0.000178114	0.000997661	0.0250312	0.0178748	0.000532429	0.00384506	0.0242767	0.155428	0.000810034	0.000645328	0.00198953	0.00389443	0.0305339	0.872302	0.0400248	0.00829429	0.00482858	0.0254653	0.0136352	0.0113638	0.0875337	0.0165576
PYF	French Polynesia	1.03933e-05	1.47129e-05	1.2383e-05	6.57661e-06	1.08658e-05	3.71383e-06	3.77597e-05	7.81941e-06	7.03685e-06	0.000206889	4.34181e-05	9.03818e-06	7.39412e-06	6.65146e-06	1.341e-05	4.45557e-06	1.32261e-06	4.28706e-05	3.4012e-06	7.14717e-06	7.41271e-06	1.6445e-05	8.47984e-06	6.30955e-06	7.37116e-06	4.96745e-05	3.94628e-06	5.60335e-06	8.73566e-06	2.4006e-05	1.04879e-05	7.67035e-05	6.97893e-06	0.000184146	6.97795e-06	4.3906e-06	5.69662e-06	6.2471e-06	4.96898e-05	0.000532098	2.53707e-05	7.56439e-06	7.2028e-06	8.49162e-06	7.11988e-06	6.76826e-06	1.96338e-05	4.93494e-06
GAB	Gabon	4.38028e-05	0.000129074	0.00163983	2.38539e-05	0.000258612	1.26728e-05	0.000871333	3.45029e-05	3.17884e-05	0.0029904	0.0012803	9.26566e-05	4.68117e-05	6.7045e-05	0.000271931	2.79404e-05	3.37934e-06	0.00184215	1.2604e-05	6.36242e-05	2.92503e-05	4.42563e-05	7.78162e-05	4.71852e-05	4.21599e-05	0.00309838	1.01096e-05	3.75146e-05	0.000255145	8.38435e-05	2.59265e-05	8.5684e-05	0.000186907	0.00547541	2.68522e-05	1.47348e-05	1.84811e-05	2.77666e-05	0.000674872	0.283764	0.000821617	0.000279476	0.000135857	0.000195305	0.000172208	0.000209303	0.000710572	0.000312511
GMB	Gambia	0.000240252	0.000329817	0.000251808	0.000131905	0.000267665	0.000105791	0.000858314	0.000196568	0.000147566	0.00155724	0.00049126	0.000191612	0.000132806	0.000165685	0.000286053	0.000124686	2.7122e-05	0.00202977	9.62135e-05	0.000159346	0.000183012	0.000309239	0.00024551	0.000157728	0.000208749	0.000990455	0.000116291	0.00013806	0.000762452	0.00045669	0.000324586	0.00017499	0.000462854	0.00067347	0.000192561	0.000121915	0.000170119	0.000133955	0.000506794	0.00539638	0.000618013	0.000196366	0.000150346	0.000212477	0.000191612	0.000237353	0.000429082	0.000121265
GEO	Georgia	0.000259164	0.000321335	0.00192058	9.0005e-05	0.000209666	6.34331e-05	0.00114126	0.00416897	0.00011413	0.00109952	0.000705215	0.00546764	0.000280144	0.000108731	0.000200777	7.27906e-05	2.66197e-05	0.000608389	5.85195e-05	0.000127763	0.000130434	0.000372392	0.000143477	0.000120037	0.000121899	0.000961358	7.22432e-05	8.76153e-05	0.000346238	0.000357785	0.000179425	0.000133877	0.000128438	0.000860468	0.000126991	7.44758e-05	9.92944e-05	0.000115508	0.000346343	0.00583506	0.000384239	0.00132995	0.000101705	0.000176639	0.000132731	0.000148779	0.000595401	8.87641e-05
DEU	Germany	0.00544253	0.0140764	0.108459	0.00238927	0.0186129	0.000481094	0.194629	0.00652244	0.00211038	0.361836	1.29918	0.0162949	0.00136499	0.0161276	0.0231291	0.00199738	5.70658e-05	0.775844	0.000561789	0.00326516	0.00151483	0.00116054	0.00927552	0.027087	0.0081957	0.693406	0.000497209	0.00376765	0.10543	0.00599829	0.00084113	0.0047302	0.0118995	0.449074	0.00163684	0.00082995	0.000680231	0.0010155	0.100027	3.16345	0.118601	0.00462952	0.015911	0.133554	0.0211438	0.0352762	0.591612	0.00737501
GHA	Ghana	0.00279434	0.00543168	0.031302	0.00125523	0.00988767	0.000606919	0.0424576	0.00276166	0.0033333	0.133574	0.525658	0.00628309	0.00126178	0.00732885	0.0126532	0.00142677	0.000167205	0.720557	0.000575193	0.00910803	0.00146306	0.00190699	0.00333375	0.00806739	0.00579125	0.18552	0.000523536	0.00171857	0.0284491	0.005611	0.00130437	0.00271739	0.00557688	0.952475	0.00159869	0.000849594	0.000769226	0.00103449	0.0284549	1.12893	0.0364684	0.00260191	0.00603028	0.107903	0.00914157	0.0147047	0.125234	0.00331645
GRC	Greece	0.000521944	0.0445878	0.00429419	7.14668e-05	0.000419981	3.09585e-05	0.00327618	0.00424898	0.000184003	0.0147067	0.0139627	0.000791882	6.21863e-05	0.000789609	0.000574101	6.9673e-05	9.21036e-06	0.0120057	2.75801e-05	0.000113107	8.72104e-05	0.000110282	0.000138057	0.00172688	0.000157439	0.0088692	4.03733e-05	0.000104821	0.0463374	0.000274628	0.000113628	0.000124548	0.00102323	0.0128212	7.25977e-05	0.000108768	5.12611e-05	9.42956e-05	0.00165029	0.0378875	0.00217409	0.000187358	0.000235751	0.0034471	0.000416322	0.0422597	0.00802014	0.000223496
GRL	Greenland	0	0	0	0	0	0	0	0	0	0	0	0	0	0	0	0	0	0	0	0	0	0	0	0	0	0	0	0	0	0	0	0	0	0	0	0	0	0	0	0	0	0	0	0	0	0	0	0
GTM	Guatemala	9.80641e-05	7.67077e-05	0.000335382	2.66668e-05	0.000125132	2.56569e-05	0.00171824	5.37391e-05	0.000341052	0.0021199	0.00520338	8.67414e-05	0.000142865	0.000168575	0.00015011	0.000291191	5.41333e-06	0.00434016	0.001505	3.8384e-05	5.55592e-05	6.20197e-05	0.000152955	9.19129e-05	5.93848e-05	0.0030302	4.24084e-05	4.79493e-05	0.000824791	0.000104192	4.10856e-05	5.54959e-05	7.23454e-05	0.0294468	3.39751e-05	2.73196e-05	2.29416e-05	2.98181e-05	0.00204809	0.011483	0.0107875	4.50983e-05	0.0248812	0.000975234	0.00197747	0.000139447	0.00210089	4.28298e-05
GIN	Guinea	0.00824586	0.0118518	0.0345899	0.00566463	0.0126112	0.00278685	0.0394868	0.00672353	0.00628932	0.0805207	0.144424	0.0609245	0.00345246	0.00641737	0.0113061	0.00337002	0.00122215	0.380724	0.00256741	0.00656027	0.00625432	0.0136345	0.00671131	0.00725189	0.00604819	0.103039	0.00296898	0.00420649	0.0149808	0.0190238	0.00843034	0.00640158	0.0458447	0.108931	0.00602348	0.00342601	0.00453623	0.00551295	0.0271557	0.409456	0.0331506	0.00683856	0.00656119	0.0189207	0.012925	0.0322723	0.160842	0.0873775
GUY	Guyana	2.37044e-06	3.13876e-06	1.64881e-05	1.31166e-06	8.72441e-06	1.89756e-05	5.17049e-05	1.92327e-06	1.85015e-05	0.000420185	6.4943e-05	3.02315e-06	1.77906e-06	3.9377e-06	6.40036e-06	6.41224e-05	2.33923e-07	0.00012017	2.09439e-06	1.83724e-06	7.41777e-06	2.85783e-06	4.51564e-06	2.76978e-06	2.47655e-06	0.000104117	2.59766e-06	1.58384e-06	6.85475e-06	5.03158e-06	2.23293e-06	2.23644e-06	3.19654e-06	0.000257566	1.97331e-06	1.31641e-06	1.31023e-06	1.39764e-06	4.41843e-05	0.000634697	0.000142592	2.63958e-06	5.36914e-06	8.03894e-06	1.28511e-05	5.32849e-06	3.87452e-05	1.97958e-06
HTI	Haiti	7.33861e-05	0.000104901	0.00010572	3.76388e-05	8.09172e-05	3.69953e-05	0.000300681	5.54078e-05	5.23688e-05	0.000476234	0.000279593	6.59199e-05	5.80858e-05	4.57827e-05	8.25686e-05	0.000101207	9.84757e-06	0.000510214	2.65074e-05	5.2416e-05	5.42159e-05	0.000117666	6.20911e-05	4.48727e-05	5.57095e-05	0.000539865	2.94546e-05	3.67092e-05	6.51845e-05	0.000171528	7.42205e-05	5.17511e-05	5.19875e-05	0.0026776	5.21733e-05	3.31364e-05	4.13195e-05	4.71909e-05	0.000158651	0.0020185	0.000191352	5.601e-05	7.46919e-05	6.68392e-05	6.85367e-05	4.61154e-05	0.00015774	3.77222e-05
HND	Honduras	6.33719e-05	8.10357e-05	0.000197195	3.29886e-05	9.85818e-05	5.31511e-05	0.000457307	5.11859e-05	5.15195e-05	0.00128328	0.00196495	6.76069e-05	7.38713e-05	5.62516e-05	9.1342e-05	0.00018046	6.88862e-06	0.0042831	0.000361649	4.63432e-05	4.65048e-05	8.3207e-05	6.51484e-05	5.64528e-05	4.67823e-05	0.00135122	2.20097e-05	3.16897e-05	0.000204372	0.000120788	5.63689e-05	4.79711e-05	5.34418e-05	0.00861039	4.11513e-05	6.00884e-05	3.06349e-05	3.71486e-05	0.000332187	0.00515599	0.00146998	4.87702e-05	0.0110452	0.000198303	0.000403491	9.17777e-05	0.00227956	3.54588e-05
HKG	Hong Kong	0.000567207	0.000192197	0.00181828	6.50824e-05	0.00154668	5.46646e-05	0.00516554	0.000193997	0.000274694	0.0235282	0.00683905	0.000236317	0.000110395	0.00158754	0.00919096	0.000196083	1.03555e-05	0.00601188	4.99591e-05	0.00019791	0.000833014	0.000178519	0.000322619	0.000180162	0.000553668	0.0325329	3.85724e-05	0.000920606	0.001023	0.000332951	9.63656e-05	0.00505744	0.000632699	0.029043	8.45811e-05	4.85951e-05	5.22884e-05	7.02349e-05	0.0114054	0.873239	0.00565882	0.000848823	0.00164214	0.000980152	0.00102764	0.00127711	0.00383275	0.000197789
HUN	Hungary	0.000227876	0.00152387	0.00461218	0.000117439	0.000669539	4.23432e-05	0.00795728	0.00045709	0.000107451	0.0122348	0.128998	0.00116425	0.000101236	0.000506802	0.00101046	9.80239e-05	1.16692e-05	0.0286496	3.79947e-05	0.000154129	0.000115934	0.000139504	0.000262901	0.00912625	0.000301188	0.0290722	4.57949e-05	0.000145216	0.0116986	0.000335532	0.000217325	0.000206694	0.000430516	0.0230431	9.24902e-05	5.90205e-05	5.73996e-05	7.82535e-05	0.00358012	0.0948995	0.00378368	0.000225725	0.000486241	0.0237774	0.000857168	0.00156718	0.0520176	0.000279504
ISL	Iceland	3.81744e-05	5.99026e-05	0.000537168	2.33418e-05	0.000126335	1.15844e-05	0.000651092	3.50033e-05	3.34473e-05	0.0016956	0.00239947	7.63507e-05	1.82836e-05	8.43135e-05	0.000113866	2.67277e-05	3.12683e-06	0.00331409	1.13871e-05	3.01052e-05	2.73524e-05	4.26e-05	3.97648e-05	7.01992e-05	4.74999e-05	0.00244538	1.0907e-05	2.67787e-05	0.000253199	8.08795e-05	2.56304e-05	4.2496e-05	6.90242e-05	0.00628091	2.36057e-05	1.52224e-05	1.86949e-05	2.01619e-05	0.000597999	0.0208978	0.000487935	3.70289e-05	6.34507e-05	0.000492088	0.000120909	0.000159887	0.00117584	4.28243e-05
IND	India	0.035095	0.00675174	0.0979781	0.00143663	0.0412955	0.000808209	0.254477	0.00562477	0.00170385	0.515887	0.249903	0.0157125	0.00226725	0.109276	0.95748	0.00283626	0.000138457	0.350002	0.000761316	0.00562372	0.00201724	0.0069272	0.00930688	0.00659042	0.0195647	0.810292	0.000738745	0.0113866	0.038739	0.0132617	0.00400868	0.0185847	0.0142899	1.02753	0.00120159	0.0013312	0.00185223	0.0045589	0.151053	4.78933	0.179097	0.0379842	0.0184792	0.0394434	0.0219272	0.0400564	0.152941	0.0244923
IDN	Indonesia	0.00934006	0.00142109	0.022553	0.000516598	0.0121805	0.000287616	0.0580868	0.000849719	0.000889887	0.572524	0.0753937	0.0021602	0.0013897	0.00857428	0.054154	0.00102459	5.74319e-05	0.112543	0.000281587	0.00130094	0.00099594	0.00134875	0.00247304	0.00159873	0.0019746	0.168962	0.000421596	0.0138051	0.0107707	0.0023447	0.0005592	0.0176145	0.00296931	0.253323	0.000501237	0.0005561	0.000340374	0.000585361	0.039927	3.02717	0.0411855	0.00397316	0.0045855	0.00989888	0.00672175	0.00748949	0.0469967	0.00293194
IRN	Iran	0.0309119	0.00356609	0.00791904	0.000576497	0.00332747	0.000242373	0.0130223	0.0217202	0.000476685	0.0579163	0.0278202	0.0310957	0.000355021	0.00440015	0.00957022	0.000403692	6.69269e-05	0.0346852	0.000222378	0.000609168	0.000529783	0.000896832	0.00101119	0.00120587	0.00257972	0.0427773	0.000254679	0.00124044	0.00582071	0.00212399	0.000629245	0.00146419	0.00143208	0.0434154	0.000576443	0.000332029	0.00037849	0.000442495	0.00770097	1.0979	0.00854229	0.00103777	0.00132648	0.00434799	0.00284451	0.00447324	0.013563	0.000800243
IRQ	Iraq	0.000237256	0.000894057	0.00470309	0.000284098	0.00106439	5.01738e-05	0.00795727	0.000207285	0.000138909	0.0288058	0.0407371	0.000328028	0.000260077	0.000468799	0.0011917	0.000135717	6.74019e-06	0.0187112	5.09502e-05	0.000168211	0.000105843	0.000111246	0.000547081	0.000522273	0.000237537	0.0948241	3.39128e-05	0.000263235	0.00189309	0.000339049	6.94531e-05	0.00039254	0.000482723	0.0472622	0.000122549	9.33373e-05	5.35911e-05	7.38631e-05	0.0052579	0.245903	0.00636047	0.000211427	0.000915093	0.0104023	0.0020347	0.00129748	0.00699256	0.000341953
IRL	Ireland	0.000297008	0.000282601	0.00259815	8.07549e-05	0.000650943	4.32046e-05	0.0058278	0.000147177	8.50621e-05	0.0314298	0.013072	0.000399618	6.37636e-05	0.000888139	0.000574766	0.000169092	5.42169e-06	0.0241122	2.94236e-05	0.000122601	0.000234064	0.000294194	0.00019682	0.000360348	0.000418841	0.016747	2.57776e-05	0.000165296	0.00196573	0.000310882	5.33194e-05	0.000232789	0.000458037	0.0187974	5.38091e-05	0.000112528	4.79083e-05	5.42606e-05	0.00238898	0.0623979	0.00357053	0.000250646	0.000486222	0.00209197	0.000481167	0.00141423	0.00905681	0.000241854
ISR	Israel	0.000203562	0.000417474	0.00195031	0.000106462	0.000646044	5.65515e-05	0.0151766	0.000862551	0.000127228	0.0248502	0.0136378	0.000859539	0.000134869	0.00032816	0.000839005	0.00013437	1.35713e-05	0.0296171	6.0054e-05	0.000134079	0.000274709	0.0001643	0.000527001	0.000485295	0.000953127	0.0436366	4.88855e-05	0.000205075	0.00255537	0.000333754	0.0001157	0.000275777	0.000374516	0.0348215	0.000128218	6.75332e-05	0.000112166	8.85069e-05	0.00639906	0.127051	0.00883898	0.000182106	0.00119879	0.00259582	0.001452	0.00766614	0.00789072	0.000337065
ITA	Italy	0.00119877	0.0359829	0.0929144	0.00133893	0.00948936	0.000254045	0.113885	0.00410369	0.00086385	0.143016	0.266405	0.00527675	0.000578387	0.00877671	0.0100344	0.000816245	3.12344e-05	0.155646	0.000161415	0.00188127	0.00187454	0.000639518	0.00366672	0.0240228	0.00389844	0.297504	0.000339844	0.00148587	0.0518785	0.00372841	0.000434494	0.00159446	0.00667641	0.199901	0.000924394	0.000757612	0.000267666	0.000692316	0.0521265	1.0289	0.0526182	0.00370629	0.00793506	0.100463	0.0231916	0.0297493	0.111475	0.00544298
JAM	Jamaica	4.49564e-05	5.82759e-05	0.00014386	2.26047e-05	7.80045e-05	0.000238049	0.000327265	3.6028e-05	5.49683e-05	0.00144355	0.000797909	6.02004e-05	0.000126577	4.4151e-05	6.87303e-05	0.00115308	5.23782e-06	0.000786434	0.000317615	3.22296e-05	0.000154982	5.51844e-05	5.75456e-05	4.18334e-05	4.30389e-05	0.00108967	5.88715e-05	2.51971e-05	9.71964e-05	8.15246e-05	3.95992e-05	3.51559e-05	6.33423e-05	0.00826557	2.97342e-05	0.000974446	2.30585e-05	2.69319e-05	0.000245307	0.0061602	0.000609356	3.57253e-05	0.000132407	0.000119672	0.000467664	0.000297652	0.000522338	2.73274e-05
JPN	Japan	0.0133062	0.00247042	0.043931	0.00110997	0.00883184	0.00092855	0.160077	0.00138099	0.000904554	0.916119	0.127997	0.00561349	0.00256887	0.0139154	0.0563026	0.00446022	5.16258e-05	0.15058	0.000954108	0.00264006	0.00426045	0.00587478	0.00933668	0.00260985	0.00427024	0.398252	0.000507866	0.00860526	0.0148477	0.00377723	0.00065419	0.0167899	0.00912435	0.6044	0.00154218	0.000813588	0.00134452	0.000753668	0.0589037	7.82245	0.0814156	0.00202762	0.0203253	0.0200416	0.0136035	0.0201805	0.0715805	0.00288426
JOR	Jordan	8.20296e-05	0.000117808	0.00435984	2.90812e-05	0.000155314	1.97448e-05	0.00049547	0.000133081	3.59628e-05	0.0025651	0.000642789	0.000196874	2.65727e-05	0.00326501	0.000826892	2.85209e-05	6.64308e-06	0.000861618	1.85573e-05	5.19957e-05	3.9691e-05	7.31293e-05	5.57176e-05	0.000188425	7.43077e-05	0.00245077	2.12206e-05	6.94433e-05	0.000524595	0.000107637	5.33725e-05	8.12814e-05	6.28782e-05	0.00171602	3.89429e-05	2.42763e-05	3.20836e-05	3.74727e-05	0.000276826	0.0180389	0.000429235	5.95105e-05	5.68061e-05	0.000128486	7.31803e-05	0.000420989	0.000367914	8.68618e-05
KAZ	Kazakhstan	0.0447943	0.00281374	0.0121034	0.000584479	0.00259298	0.000327126	0.0209309	0.00274771	0.000677831	0.0399695	0.224156	0.0288521	0.000646567	0.00165438	0.00473886	0.000541097	0.000111298	0.0485583	0.000309174	0.000813414	0.0388803	0.00117818	0.00138073	0.00249235	0.00106434	0.0601347	0.00574279	0.000728657	0.0123091	0.00216682	0.000833516	0.00136297	0.00175919	0.0737476	0.00066009	0.000405224	0.000474699	0.000590678	0.0127576	1.75436	0.0140193	0.00103348	0.00200429	0.011554	0.00557015	0.00358037	0.142453	0.00110268
KEN	Kenya	0.0120443	0.000459033	0.00141679	0.000183641	0.000815212	0.000136371	0.00279077	0.000545223	0.000278355	0.0128512	0.00829551	0.000687607	0.00016899	0.000813915	0.00307366	0.000172549	3.8426e-05	0.0145275	0.000120754	0.000331883	0.000286886	0.000561954	0.00032776	0.000358131	0.000482345	0.00697313	0.000139458	0.000246749	0.00106709	0.000943564	0.00631715	0.000351172	0.000411827	0.0143434	0.000264208	0.000164981	0.000199476	0.000271126	0.00156794	0.064045	0.00179961	0.00146987	0.000362821	0.00095351	0.000559166	0.000704117	0.00366189	0.000299503
KWT	Kuwait	0.000648471	0.000354071	0.00180133	0.000153206	0.000749301	0.000106447	0.00397146	0.000241416	0.000187395	0.0223204	0.00466172	0.000606195	0.000172808	0.00056536	0.00243935	0.000174254	2.85873e-05	0.00855435	9.78391e-05	0.000233728	0.000224697	0.000441273	0.000379875	0.000258688	0.000605585	0.0200188	0.000103687	0.00060438	0.000791809	0.000607621	0.000268754	0.000878113	0.00032687	0.0124348	0.000200196	0.000138246	0.000156954	0.000179599	0.0023692	0.244891	0.00295491	0.00029766	0.000537803	0.000876842	0.000583777	0.000942149	0.00267756	0.000231038
KGZ	Kyrgyzstan	0.0048478	0.000241557	0.000269376	9.68708e-05	0.000211562	6.98578e-05	0.000622342	0.000264729	0.000114683	0.0012146	0.000939256	0.000966546	8.54832e-05	0.000116109	0.0002165	8.11374e-05	2.42277e-05	0.000508049	6.49654e-05	0.000131919	0.000233582	0.000239464	0.000167414	0.000123199	0.000148782	0.000978436	8.70228e-05	9.53304e-05	0.000223863	0.000337208	0.000199043	0.000139169	0.000132355	0.00075846	0.000132063	8.36194e-05	0.000113329	0.000115102	0.000381894	0.0204608	0.000455882	0.000143978	0.000115308	0.000187065	0.000180819	0.000126868	0.000980735	9.42174e-05
LAO	Laos	0.000521078	0.000481659	0.000886455	0.000133363	0.00040733	9.74475e-05	0.00191701	0.000211605	0.000216185	0.0127791	0.00413254	0.000293197	0.00011972	0.000336303	0.00174993	0.000126556	3.30239e-05	0.00419823	8.97668e-05	0.000216303	0.000206149	0.000595525	0.000268649	0.000191659	0.000217992	0.00400975	0.00010924	0.000269332	0.000680032	0.000651055	0.00027504	0.00147149	0.000236669	0.0105851	0.00019578	0.000112853	0.000148352	0.000170902	0.00139012	0.960598	0.00130187	0.000240861	0.000286194	0.000517177	0.00039538	0.000435425	0.00213744	0.000183176
LVA	Latvia	0.000354115	0.000153128	0.00048605	5.16606e-05	0.000186996	3.80478e-05	0.00235032	0.000274676	6.96366e-05	0.00192227	0.00397753	0.000274463	0.000140159	0.000159637	0.000165465	4.58812e-05	1.53953e-05	0.00312354	4.73335e-05	7.49523e-05	8.22239e-05	0.000145179	0.000104775	0.000143566	9.82628e-05	0.00996629	5.3776e-05	5.57491e-05	0.000546682	0.000229879	0.000122652	0.000149955	9.46349e-05	0.00269727	6.95983e-05	4.21946e-05	5.1668e-05	6.38848e-05	0.000782051	0.0122186	0.000585384	8.53358e-05	0.000132424	0.000437623	0.00015024	0.000184708	0.00262031	0.000185325
LBN	Lebanon	5.31273e-05	0.000138965	0.00207429	2.6358e-05	0.00183598	2.25348e-05	0.000414747	0.000534675	6.51598e-05	0.00237299	0.000574398	0.000118698	2.18648e-05	0.00205472	0.000166365	0.000122197	5.50423e-06	0.00177982	1.54116e-05	0.000196706	5.85194e-05	7.54499e-05	4.43617e-05	4.84366e-05	3.69547e-05	0.00123454	1.83056e-05	2.69617e-05	0.000218167	0.00145935	5.01632e-05	3.94388e-05	0.000447458	0.00220962	3.35525e-05	2.0542e-05	0.000310531	4.02778e-05	0.000219506	0.00411444	0.000323444	0.000588626	4.21761e-05	0.000117294	7.18743e-05	0.00259986	0.000313728	0.000685599
LSO	Lesotho	8.24584e-05	0.000136665	9.42016e-05	4.38622e-05	9.41082e-05	3.10207e-05	0.000266173	6.46748e-05	5.8788e-05	0.000909969	0.000185348	8.05925e-05	3.73954e-05	5.02629e-05	0.00010274	3.58113e-05	1.29884e-05	0.00056304	2.8615e-05	6.03719e-05	6.40431e-05	0.000127479	7.16536e-05	5.44928e-05	0.000230456	0.000351996	3.34353e-05	4.14921e-05	6.81922e-05	0.000177954	9.01483e-05	6.04698e-05	6.10044e-05	0.000444267	6.21242e-05	3.73148e-05	4.85657e-05	5.59793e-05	0.000181606	0.00152897	0.000327127	6.4522e-05	5.08678e-05	6.4309e-05	5.60955e-05	5.05903e-05	0.000141017	4.17557e-05
LBR	Liberia	0.000463164	0.000715865	0.00141275	0.000225083	0.000639138	0.000416889	0.00244588	0.000398626	0.000318545	0.0037771	0.00496246	0.000470284	0.000313599	0.000339336	0.0006076	0.000216166	5.99696e-05	0.00848704	0.000149408	0.000370336	0.000344434	0.000728833	0.000397585	0.000431824	0.000351334	0.00597735	0.000157818	0.000237079	0.000780091	0.0010335	0.000452654	0.000338937	0.000392301	0.04451	0.00031612	0.000196635	0.000244562	0.000284106	0.00239114	0.0405653	0.00199847	0.000375911	0.000518736	0.00244626	0.000447845	0.000454734	0.00361259	0.000449418
LBY	Libya	0.000143834	0.00106727	0.00479265	0.00024214	0.000988696	2.43907e-05	0.00650682	0.00021368	7.71695e-05	0.00868776	0.0447644	0.000459549	5.12746e-05	0.000416402	0.000676833	6.5016e-05	5.14339e-06	0.0177871	2.18525e-05	0.000508749	7.48463e-05	7.31347e-05	0.000316764	0.000737443	0.000214578	0.0269474	2.59216e-05	0.000116542	0.00261548	0.000266008	4.74538e-05	0.000152452	0.000406722	0.0117005	0.000116614	5.88832e-05	3.36514e-05	5.45256e-05	0.00407838	0.0841002	0.0041202	0.000174396	0.000543579	0.00669977	0.00189554	0.00181505	0.0139033	0.000297187
LIE	Liechtenstein	0	0	0	0	0	0	0	0	0	0	0	0	0	0	0	0	0	0	0	0	0	0	0	0	0	0	0	0	0	0	0	0	0	0	0	0	0	0	0	0	0	0	0	0	0	0	0	0
LTU	Lithuania	0.000874061	0.000707581	0.00147043	0.000427948	0.000923038	0.000386223	0.00449857	0.000764003	0.000487104	0.00622951	0.0076233	0.00106136	0.00076124	0.000554476	0.00100693	0.000407787	9.38083e-05	0.00877574	0.00041142	0.000551045	0.000543206	0.000818662	0.000839327	0.000640347	0.000633918	0.00624252	0.000414128	0.000467884	0.00174759	0.001175	0.00093301	0.000621359	0.000622004	0.00646955	0.000566992	0.000467178	0.000535853	0.00048401	0.00208304	0.0292073	0.00247919	0.000658544	0.000565232	0.00139743	0.000840973	0.000726772	0.00885013	0.000422791
LUX	Luxembourg	8.36232e-05	0.000212979	0.00209592	8.74591e-05	0.000400246	2.04446e-05	0.00285206	0.000310544	4.7675e-05	0.00613256	0.00896897	0.000162911	3.5105e-05	0.000218402	0.00030224	3.70452e-05	4.45164e-06	0.0331798	1.70154e-05	0.000106652	4.23659e-05	5.113e-05	0.000107245	0.000320401	0.000128518	0.00821782	2.07413e-05	9.83863e-05	0.00115877	0.000412223	7.24285e-05	9.00416e-05	0.000252325	0.00642817	5.65345e-05	2.57514e-05	6.36921e-05	5.21498e-05	0.00139477	0.039221	0.00190441	0.000182648	0.000205167	0.00130206	0.000319534	0.00036526	0.00622951	0.000426948
MAC	Macao SAR	9.63651e-06	1.34525e-05	4.94256e-05	6.18627e-06	1.83452e-05	3.59903e-06	0.000175001	7.76003e-06	6.52366e-06	0.00105872	0.000441039	1.07395e-05	6.03979e-06	1.22423e-05	4.85566e-05	5.70522e-06	1.10579e-06	0.000407303	3.32515e-06	7.44497e-06	1.06982e-05	1.15615e-05	1.32209e-05	1.0463e-05	1.03891e-05	0.000299471	3.49766e-06	9.80941e-06	2.53109e-05	1.76445e-05	9.40462e-06	1.27057e-05	1.1223e-05	0.000994671	6.52872e-06	4.35336e-06	5.42018e-06	5.73091e-06	0.000139343	0.00663266	0.00033401	9.86242e-06	1.58377e-05	4.3156e-05	1.62227e-05	2.19157e-05	0.000138675	7.06453e-06
MDG	Madagascar	0.00017501	0.000263104	0.00275147	9.0561e-05	0.000318435	6.11064e-05	0.0017896	0.000138496	0.000110961	0.00312556	0.00725278	0.000222235	0.000103258	0.000162464	0.000354206	9.75229e-05	1.69154e-05	0.00718172	5.49091e-05	0.000124289	0.00020028	0.000246511	0.00015292	0.000175186	0.000257928	0.00420168	5.75181e-05	0.000130654	0.000600681	0.00037388	0.00016533	0.000186192	0.000215652	0.0153888	0.000113898	6.77122e-05	0.000102148	0.00010402	0.000821291	0.0963084	0.000926613	0.000195828	0.000232677	0.000838124	0.000247799	0.000291652	0.00336438	0.000127194
MWI	Malawi	0.00031398	0.000520097	0.00119674	0.000155321	0.00136238	0.000105163	0.00222922	0.000255975	0.000255985	0.0100867	0.00927493	0.000372379	0.000161209	0.000365325	0.000757685	0.000177962	3.29087e-05	0.0168151	9.62609e-05	0.000235533	0.00154793	0.000444253	0.000273623	0.000413805	0.00337454	0.00604706	0.000677696	0.00028189	0.00101617	0.000678295	0.000384749	0.000292753	0.00113145	0.0283055	0.000214409	0.000124997	0.000151995	0.00017432	0.00131319	0.0365109	0.00188835	0.00291132	0.000431409	0.00543979	0.000438052	0.000578557	0.0110131	0.000347668
MYS	Malaysia	0.00316525	0.00085135	0.0124267	0.00033709	0.00296406	0.000164918	0.0529617	0.000625534	0.000415386	0.454434	0.0464225	0.00191942	0.000464574	0.00595217	0.0335753	0.000719776	2.99185e-05	0.0499975	0.000168122	0.000524123	0.000441382	0.00115876	0.00142334	0.00090587	0.00152371	0.164185	0.000167204	0.0262467	0.00537056	0.00110461	0.000266202	0.0186581	0.00181845	0.204539	0.000278298	0.0002096	0.000216724	0.000277138	0.0181542	2.37905	0.0203136	0.00135224	0.00278915	0.0054989	0.0035863	0.00497834	0.0333423	0.00126629
MDV	Maldives	3.75124e-05	5.83553e-05	3.66522e-05	1.85189e-05	4.09902e-05	1.38456e-05	0.000103432	2.80271e-05	2.54523e-05	0.000242269	8.15246e-05	3.32428e-05	1.61037e-05	2.17066e-05	4.52404e-05	1.5799e-05	5.07918e-06	7.9028e-05	1.24256e-05	2.74991e-05	2.71776e-05	6.18893e-05	2.99189e-05	2.37075e-05	2.55931e-05	0.000131827	1.45207e-05	1.99594e-05	3.01479e-05	8.50269e-05	3.97826e-05	2.73872e-05	2.53365e-05	0.000212703	2.68443e-05	1.65037e-05	2.17835e-05	2.47413e-05	6.37063e-05	0.00075609	7.95271e-05	2.88232e-05	2.14282e-05	2.74486e-05	2.38369e-05	2.25113e-05	6.2415e-05	1.77831e-05
MLI	Mali	0.00184716	0.00198908	0.00649798	0.000877178	0.00530163	0.000526154	0.00631812	0.00123225	0.00119528	0.0168605	0.013008	0.00146971	0.000657068	0.00166664	0.00485644	0.000645886	0.000230082	0.0430143	0.000478494	0.00214266	0.00115347	0.00271252	0.00116836	0.0011494	0.00107113	0.0441234	0.000556087	0.00116305	0.00215722	0.0835008	0.00156041	0.00209827	0.0013249	0.0222504	0.00117723	0.00065187	0.000852341	0.00110329	0.00447793	0.135915	0.00642117	0.00168514	0.00118474	0.00237877	0.00200172	0.0015092	0.0389586	0.0259845
MLT	Malta	0.000103712	0.000143612	0.000324119	4.57303e-05	0.000107318	3.31822e-05	0.000419737	6.72717e-05	5.25735e-05	0.00159066	0.000766203	0.000105828	4.13749e-05	0.000140382	0.000160586	4.0938e-05	9.16278e-06	0.000969646	3.04837e-05	0.000178014	6.36196e-05	0.000122321	7.60512e-05	7.08412e-05	7.29482e-05	0.00139284	3.5602e-05	7.48107e-05	0.000123803	0.000164527	8.91573e-05	7.97893e-05	6.89613e-05	0.00150026	6.73597e-05	3.81189e-05	4.93885e-05	5.10199e-05	0.000234421	0.00608438	0.000304959	6.76722e-05	8.14483e-05	0.00125591	8.35853e-05	0.000230005	0.000477654	4.60435e-05
MRT	Mauritania	0.000110066	0.000229812	0.00117692	7.86665e-05	0.000247416	3.57227e-05	0.0011912	9.3421e-05	7.12979e-05	0.00155072	0.00191929	0.000135741	4.70312e-05	0.00010912	0.000202788	4.57569e-05	1.17537e-05	0.00401137	3.22638e-05	0.00164081	7.80537e-05	0.000153102	0.000111733	0.00012558	9.27993e-05	0.00351838	3.81765e-05	5.75867e-05	0.000598067	0.000256956	0.00010014	8.80666e-05	0.00280052	0.00229818	7.77197e-05	4.34889e-05	5.93138e-05	6.81836e-05	0.000627019	0.02232	0.000659519	0.000121811	0.000120634	0.000580529	0.000355203	0.00021562	0.00113029	0.000135252
MUS	Mauritius	5.93203e-05	9.01372e-05	0.000142854	3.07303e-05	8.51129e-05	2.09034e-05	0.000271046	4.72746e-05	3.92359e-05	0.000963859	0.00101444	5.79049e-05	3.05109e-05	5.07525e-05	8.00167e-05	2.56364e-05	7.45612e-06	0.00198573	2.0677e-05	4.56241e-05	4.40465e-05	8.11634e-05	4.93567e-05	4.22216e-05	0.000151869	0.00048099	2.17083e-05	3.28867e-05	8.17203e-05	0.000138613	7.36009e-05	4.50264e-05	5.57802e-05	0.000990667	4.11362e-05	2.51798e-05	3.21083e-05	3.81305e-05	0.00018842	0.00481905	0.000157991	4.97624e-05	7.23445e-05	0.000147611	4.96036e-05	7.16553e-05	0.000243694	5.07189e-05
MEX	Mexico	0.000466745	0.000332632	0.00894802	0.000173508	0.00129724	0.000317235	0.0870798	0.000227959	0.00380985	0.0550016	0.0177173	0.000511399	0.00185566	0.0007712	0.00186736	0.00124443	1.32336e-05	0.0235662	0.00304234	0.000157104	0.000534059	0.000186791	0.00776285	0.000368553	0.000408971	0.194817	0.000167917	0.000306916	0.00211974	0.000402844	0.000107564	0.00039901	0.000424344	0.58049	0.000142333	0.00191385	0.000100292	0.000124156	0.0662379	0.311927	0.117598	0.000256436	0.047347	0.00212963	0.0498348	0.00116255	0.0104861	0.000391689
MCO	Monaco	0	0	0	0	0	0	0	0	0	0	0	0	0	0	0	0	0	0	0	0	0	0	0	0	0	0	0	0	0	0	0	0	0	0	0	0	0	0	0	0	0	0	0	0	0	0	0	0
MNG	Mongolia	0.000237681	0.000303954	0.000956264	9.79999e-05	0.000339507	6.8608e-05	0.00246428	0.000138341	0.000132656	0.00663914	0.0024459	0.000264368	9.53345e-05	0.000225457	0.00140615	9.77621e-05	2.40772e-05	0.00243331	6.44553e-05	0.000141354	0.000145164	0.000269654	0.000244432	0.000140514	0.000168369	0.00692111	7.18314e-05	0.000159489	0.000457647	0.000379916	0.000180951	0.000389477	0.000191825	0.011565	0.000130579	8.07838e-05	9.85362e-05	0.000112733	0.00165174	0.576136	0.00172165	0.000165902	0.00032797	0.000409131	0.000459936	0.00028489	0.00177532	0.000148356
MNE	Montenegro	0	0	0	0	0	0	0	0	0	0	0	0	0	0	0	0	0	0	0	0	0	0	0	0	0	0	0	0	0	0	0	0	0	0	0	0	0	0	0	0	0	0	0	0	0	0	0	0
MAR	Morocco	0.000163019	0.000291162	0.00323142	0.000124912	0.000501979	2.37193e-05	0.00378945	0.000112678	6.20596e-05	0.0136638	0.013122	0.000214118	6.07811e-05	0.000260012	0.00078917	5.83133e-05	5.80869e-06	0.0260383	2.22541e-05	0.000371564	6.29357e-05	8.59874e-05	0.000163296	0.000288631	0.000115607	0.022583	2.32273e-05	0.00025499	0.00259377	0.000261946	5.32144e-05	0.000216174	0.00097522	0.0175821	9.10782e-05	3.62436e-05	9.42833e-05	5.93415e-05	0.00199361	0.0654718	0.00319294	0.000159969	0.00029034	0.00309187	0.000698465	0.00079007	0.00530012	0.000232585
MOZ	Mozambique	0.000196904	0.000311575	0.0003161	0.000107299	0.000765713	6.50531e-05	0.000711816	0.000150775	0.000132415	0.00153437	0.00204502	0.000187161	7.89088e-05	0.000128169	0.000252645	7.4739e-05	2.69043e-05	0.00216369	5.98141e-05	0.000138238	0.000143078	0.00030056	0.000158098	0.000170985	0.0013576	0.00208011	7.05228e-05	0.000100947	0.000289569	0.000405799	0.000196754	0.000144095	0.000148743	0.00142387	0.000143071	7.94122e-05	0.000103973	0.000128854	0.000485905	0.0203251	0.000487211	0.000174592	0.000122595	0.000925986	0.000224012	0.000152115	0.000838506	0.000104362
MMR	Myanmar	0.000377474	0.000258156	0.00150196	7.71448e-05	0.000440517	5.43063e-05	0.00352257	0.000132569	0.000119992	0.0208616	0.00724814	0.000257272	8.9135e-05	0.000549361	0.00334107	0.000104673	1.27038e-05	0.00801028	5.6462e-05	0.000134927	0.000114713	0.000221235	0.000257946	0.000184561	0.000183331	0.00919176	6.33954e-05	0.00114914	0.000753508	0.000273031	0.000137346	0.00186329	0.000234161	0.0208636	9.53617e-05	6.6936e-05	7.64607e-05	7.80435e-05	0.00229526	2.11428	0.00232739	0.000197169	0.00039581	0.000867235	0.000611763	0.000609431	0.00612224	0.000195912
NAM	Namibia	5.02364e-05	7.04464e-05	0.000158803	2.90501e-05	0.0529541	1.68804e-05	0.000337008	4.10129e-05	3.2969e-05	0.00149429	0.000777224	7.13086e-05	3.31661e-05	3.99834e-05	7.45054e-05	2.15606e-05	6.15744e-06	0.00198898	4.28509e-05	3.60995e-05	3.5289e-05	7.00147e-05	4.6862e-05	4.12107e-05	0.00162604	0.000871489	1.76759e-05	2.58271e-05	9.76999e-05	0.000104971	4.96695e-05	0.000222194	0.000773839	0.00168941	4.9606e-05	2.38112e-05	0.000153197	3.22262e-05	0.000328072	0.0112353	0.000223821	0.000968692	5.15271e-05	0.000106663	8.01107e-05	5.527e-05	0.000363909	4.8644e-05
NPL	Nepal	6.48384e-05	5.72481e-05	0.000129485	2.78649e-05	7.87265e-05	1.39324e-05	0.000336955	3.38865e-05	2.61263e-05	0.000946743	0.000705405	4.7784e-05	1.87984e-05	0.000120607	0.000927757	1.80088e-05	4.7596e-06	0.000715348	1.27402e-05	3.01396e-05	3.77576e-05	0.000480437	3.81709e-05	3.38804e-05	4.19122e-05	0.000966741	1.47302e-05	3.39175e-05	8.05675e-05	9.93721e-05	4.10608e-05	4.26235e-05	3.72422e-05	0.0027751	2.70888e-05	1.65557e-05	2.20863e-05	2.69966e-05	0.000219119	0.0118301	0.000216751	5.71654e-05	3.95373e-05	0.00020632	4.97573e-05	6.72574e-05	0.000410555	3.67508e-05
NLD	Netherlands	0.00123468	0.00223642	0.0201735	0.000536577	0.00713795	0.00021422	0.0289473	0.00132047	0.00276711	0.0579914	0.116033	0.00317987	0.000384945	0.00422132	0.00494806	0.000721697	3.50725e-05	0.424022	0.00039269	0.00130992	0.000490893	0.000382046	0.00174588	0.00338081	0.00171188	0.115609	0.000212922	0.000833189	0.0134357	0.00166535	0.000415305	0.00106733	0.00304501	0.0802112	0.000900903	0.00083538	0.000280025	0.000388227	0.0164498	0.456918	0.0212671	0.0015862	0.00394995	0.0146535	0.00518001	0.00775632	0.0587887	0.00213567
ANT	Netherlands Antilles	0.000111032	0.000164094	0.000257491	5.24003e-05	0.000176297	0.00245917	0.000905012	0.000118855	0.000121388	0.00181283	0.00089089	0.000114196	0.0021249	8.96787e-05	0.000168637	0.000222949	1.28749e-05	0.00240637	0.000678979	7.684e-05	8.35324e-05	0.000168459	0.000277013	7.7822e-05	0.000853746	0.010953	4.21615e-05	7.20866e-05	0.000155291	0.000252539	0.000103097	9.12925e-05	9.12633e-05	0.00387201	7.42148e-05	4.7822e-05	5.60238e-05	6.56588e-05	0.000535809	0.00785928	0.00389118	8.66969e-05	0.000296821	0.000152672	0.00135115	0.000104827	0.00051847	6.28785e-05
NCL	New Caledonia	4.39914e-05	6.49951e-05	0.000139212	2.32156e-05	5.64988e-05	1.52939e-05	0.000266104	3.33497e-05	2.84078e-05	0.00709873	0.000233247	4.20505e-05	2.0354e-05	3.64829e-05	8.89716e-05	1.96835e-05	5.59068e-06	0.000420951	1.40629e-05	3.26945e-05	3.24361e-05	6.92978e-05	3.69266e-05	2.88173e-05	3.35896e-05	0.000503072	1.61675e-05	2.73021e-05	6.06537e-05	0.000108101	4.33986e-05	4.83326e-05	4.01755e-05	0.000723633	2.93159e-05	1.81107e-05	2.36524e-05	2.6673e-05	0.000151253	0.0104756	0.000152742	3.53079e-05	3.8313e-05	5.6083e-05	5.44886e-05	3.92936e-05	0.000149996	2.84362e-05
NZL	New Zealand	0.000284685	0.000201685	0.00313325	8.2335e-05	0.000458915	6.28715e-05	0.00378928	0.00015112	0.000111647	0.306232	0.00506906	0.000765864	9.8205e-05	0.000830348	0.00141889	0.00067407	1.72489e-05	0.0116098	5.53538e-05	0.000123085	0.000206441	0.000259922	0.000426482	0.000146214	0.000301503	0.0109424	5.19766e-05	0.0003978	0.000475304	0.000356621	0.000134405	0.000494337	0.000189872	0.0352118	0.000104726	7.47066e-05	8.76982e-05	9.74574e-05	0.00522629	0.216783	0.0023481	0.000143648	0.000510675	0.000592179	0.000421708	0.000800193	0.0022334	0.000133983
NIC	Nicaragua	6.9098e-05	0.000104605	0.000129819	4.09129e-05	9.3581e-05	2.39307e-05	0.000307627	5.55467e-05	5.16024e-05	0.000775172	0.00156062	7.03471e-05	4.02185e-05	4.86485e-05	7.88572e-05	3.57876e-05	8.36965e-06	0.0011156	5.11856e-05	4.9049e-05	5.08787e-05	9.72016e-05	8.21661e-05	5.16966e-05	5.41733e-05	0.000675997	2.39337e-05	3.46459e-05	0.000468531	0.000147032	6.56526e-05	5.02266e-05	5.32647e-05	0.0051165	4.62712e-05	0.000121395	3.48767e-05	5.1911e-05	0.000236538	0.00284999	0.00071758	5.37073e-05	0.0269912	0.000101046	0.000929556	5.84554e-05	0.000547451	3.61843e-05
NER	Niger	0.000141941	0.000172957	0.000586432	7.24885e-05	0.000228359	4.7276e-05	0.000655182	0.000101839	7.96515e-05	0.00144137	0.000663317	0.000131053	5.91452e-05	9.8967e-05	0.000200355	5.72668e-05	1.88105e-05	0.00102419	4.46104e-05	0.000126773	9.2686e-05	0.000169759	0.000117692	8.59439e-05	0.000107309	0.00121717	4.96646e-05	7.09887e-05	0.000161702	0.00458232	0.000127834	0.00011133	0.000141204	0.00139015	8.89585e-05	5.81041e-05	7.71355e-05	0.00276004	0.000374001	0.00976054	0.000419596	0.000117905	0.000104142	0.000161804	0.000135477	0.00010732	0.00042997	0.000873427
NGA	Nigeria	0.00130598	0.00196501	0.0286	0.00116798	0.00918378	0.00036846	0.0668933	0.00109843	0.000942374	0.114783	0.179912	0.00246718	0.00129835	0.00468998	0.00932632	0.000973039	7.05252e-05	0.163687	0.000328079	0.00310399	0.000850412	0.000893709	0.00372621	0.00257636	0.00470254	0.679109	0.000268942	0.00103732	0.0109884	0.00266729	0.000615472	0.00154083	0.0509931	0.261054	0.000932415	0.000521801	0.000445459	0.0127762	0.119241	1.57226	0.0417064	0.00154369	0.00457808	0.0143823	0.00790182	0.00623372	0.0929591	0.0424245
NOR	Norway	0.000181557	0.000485999	0.00332344	0.000101692	0.00310626	6.09741e-05	0.00726973	0.000186252	0.000134481	0.0204306	0.0183809	0.00110627	0.000106642	0.000622001	0.00113826	0.000198756	8.68376e-06	0.0243686	4.3064e-05	0.000164985	0.000235291	0.000114067	0.000310289	0.000649302	0.00036116	0.027548	8.29836e-05	0.000217281	0.00224775	0.000291291	7.71296e-05	0.000266958	0.000489684	0.0491017	0.000108854	0.000123233	5.42454e-05	7.68605e-05	0.00565287	0.178821	0.00593713	0.000285075	0.000756977	0.0034586	0.000860568	0.00152356	0.0138281	0.000338953
PSE	Gaza Strip	0	0	0	0	0	0	0	0	0	0	0	0	0	0	0	0	0	0	0	0	0	0	0	0	0	0	0	0	0	0	0	0	0	0	0	0	0	0	0	0	0	0	0	0	0	0	0	0
OMN	Oman	0.000780536	0.000176344	0.00157843	5.66876e-05	0.00123564	4.28983e-05	0.00392702	0.000300614	8.84036e-05	0.0293632	0.00339987	0.000530938	0.000142005	0.00734049	0.00358863	0.000103775	9.77026e-06	0.0040799	4.45215e-05	0.000108398	9.87158e-05	0.000156801	0.000334348	0.000110264	0.000157343	0.0125959	3.75251e-05	0.000316951	0.000787266	0.000230995	0.000101085	0.00102655	0.000231352	0.0198711	6.9317e-05	5.33444e-05	6.79669e-05	0.000132561	0.00278447	1.09824	0.00351898	0.000365342	0.000543	0.000533987	0.000570281	0.000913234	0.00213146	0.000154543
PAK	Pakistan	0.000365029	0.000593291	0.00842016	0.000147942	0.00101614	6.06445e-05	0.0160601	0.000213612	0.000178839	0.0454944	0.0334699	0.00109497	0.000194568	0.000655495	0.00256395	0.000292635	1.31551e-05	0.0372076	6.06204e-05	0.00101036	0.00018905	0.000172309	0.000629724	0.000528918	0.000967703	0.0222399	4.78005e-05	0.000462806	0.00297001	0.000359385	0.000105595	0.000830264	0.00170831	0.144005	0.000107158	7.63574e-05	0.000108488	9.00463e-05	0.0162915	0.77902	0.0159327	0.000281671	0.00210935	0.00395982	0.00180933	0.00579897	0.0143977	0.000315093
PAN	Panama	3.32331e-05	7.79396e-05	0.000191518	1.64208e-05	6.54448e-05	0.000135134	0.00039735	0.00116132	0.000527748	0.00070132	0.000788258	0.000111794	0.000479596	2.67424e-05	6.05745e-05	0.000307987	3.17115e-06	0.00103403	0.000452132	7.39054e-05	2.1192e-05	4.10165e-05	0.000775685	2.78839e-05	2.30225e-05	0.0032742	1.09785e-05	1.90365e-05	0.000167912	7.23621e-05	2.55429e-05	4.86997e-05	3.04834e-05	0.00250852	2.08946e-05	1.62461e-05	1.45751e-05	1.82728e-05	0.00109818	0.0031667	0.005625	2.37803e-05	0.0156729	8.85758e-05	0.00777527	5.18031e-05	0.000752099	1.73524e-05
PNG	Papua New Guinea	5.20962e-05	6.05772e-05	0.000248632	1.9738e-05	7.58262e-05	1.31925e-05	0.000466633	3.41445e-05	2.61641e-05	0.100629	0.00111081	5.52871e-05	1.91543e-05	6.22254e-05	0.000206654	2.06663e-05	4.30902e-06	0.00162056	1.23324e-05	2.89594e-05	3.05213e-05	5.62394e-05	4.55668e-05	4.51375e-05	4.11706e-05	0.00136582	1.34998e-05	4.49507e-05	0.000168167	8.37696e-05	3.586e-05	6.90965e-05	4.08459e-05	0.00175673	2.65541e-05	1.58259e-05	2.02777e-05	2.37155e-05	0.000292255	0.0554057	0.000297133	3.47503e-05	5.97679e-05	0.00014928	7.03778e-05	7.51176e-05	0.000552524	2.84094e-05
PRY	Paraguay	0.000222781	0.000240761	0.000340862	0.000113413	0.000551212	8.22742e-05	0.0821375	0.000163481	0.000204332	0.00146797	0.000857987	0.000192593	0.000101806	0.000149601	0.00030986	9.74976e-05	2.84112e-05	0.00170763	7.39994e-05	0.000189728	0.000291303	0.000352336	0.0037996	0.000141656	0.000161097	0.406019	9.35464e-05	0.000109928	0.000245978	0.000526778	0.00023295	0.000218033	0.000150156	0.00266656	0.000161275	0.00206025	0.000128323	0.000150814	0.0306085	0.0101469	0.00672679	0.000181255	0.000259246	0.000233365	0.000278119	0.000173035	0.000565715	0.000103892
PER	Peru	0.000190928	0.000148251	0.00110053	3.73903e-05	0.000218245	2.56988e-05	0.00789803	5.89834e-05	0.000422482	0.0110163	0.00322063	0.000102883	6.90921e-05	0.000114168	0.000459157	9.00527e-05	6.5857e-06	0.00399621	3.37018e-05	4.87106e-05	9.79535e-05	7.7369e-05	0.0145137	9.9736e-05	7.28101e-05	0.0403774	2.27872e-05	5.63935e-05	0.00108563	0.00018462	5.02591e-05	0.000102103	0.000154065	0.019928	4.08702e-05	2.97914e-05	2.87994e-05	3.70034e-05	0.0309463	0.125332	0.0336485	6.86828e-05	0.00155873	0.000669609	0.00066987	0.000293265	0.00262031	6.29437e-05
PHL	Philippines	0.000967477	0.000401226	0.00350718	0.00018453	0.00153006	0.00012	0.0117191	0.00028051	0.00045206	0.0917098	0.018217	0.000593328	0.00029975	0.001584	0.00546702	0.000343408	2.40458e-05	0.0202014	0.000112089	0.000265442	0.000442673	0.00118001	0.0005758	0.000481937	0.00045635	0.0415258	0.000187588	0.00206058	0.00180946	0.000706373	0.000255646	0.0019367	0.000517819	0.118781	0.000206382	0.000175974	0.000154183	0.000196861	0.00696647	0.687022	0.00709392	0.000405059	0.00143623	0.00233408	0.00105739	0.00151441	0.0105669	0.000335188
POL	Poland	0.00224334	0.00270006	0.0168427	0.000895261	0.0033386	0.000584627	0.0315493	0.00202974	0.000986685	0.0439839	0.206088	0.0085628	0.000974097	0.00227297	0.00378191	0.000825289	0.000156998	0.104853	0.00056467	0.00114725	0.000991305	0.00129055	0.00210029	0.00542197	0.00163643	0.0834987	0.000686499	0.00100745	0.0324082	0.00252322	0.00144252	0.00133076	0.00238502	0.08352	0.000977078	0.000700678	0.000827936	0.000869898	0.0167237	0.376057	0.0220397	0.00151231	0.0024312	0.024441	0.00392569	0.00517106	0.282535	0.00148102
PRT	Portugal	0.000729259	0.000410803	0.00720824	0.000421046	0.0971453	6.9488e-05	0.0101952	0.000224014	0.000155897	0.0159657	0.0220502	0.000425213	0.00010716	0.000663388	0.000666459	0.000193103	1.00017e-05	0.030312	5.40188e-05	0.000268002	0.000224939	0.000265088	0.000419655	0.000451695	0.00116354	0.0390618	6.50856e-05	0.000178184	0.00303874	0.000655249	0.00018794	0.000573692	0.000629841	0.0279461	0.0144125	9.88471e-05	0.000141809	0.000689925	0.00578671	0.084743	0.00427311	0.000879286	0.000575767	0.00207324	0.00296466	0.00245077	0.00979074	0.00054195
QAT	Qatar	0.000846486	0.000227037	0.00178375	8.75162e-05	0.000683004	6.04808e-05	0.00636502	0.000175954	0.000106099	0.0437542	0.00417065	0.000354417	0.00013741	0.00636068	0.00589756	0.000144056	1.43969e-05	0.00513396	5.96287e-05	0.00014177	0.000150862	0.000267549	0.000395117	0.000162098	0.000653258	0.0145415	5.19769e-05	0.000453692	0.00064297	0.000321837	0.000127623	0.000786063	0.000318794	0.0194516	0.000106213	8.15995e-05	8.86347e-05	9.34185e-05	0.00379944	0.471437	0.006077	0.000197825	0.000743874	0.000884986	0.000588964	0.000654096	0.00248354	0.000324441
KOR	South Korea	0.0145623	0.00238126	0.0353034	0.000526478	0.0100421	0.000397644	0.100895	0.000988994	0.00114652	0.438001	0.0708407	0.0046198	0.00113605	0.00982969	0.0782127	0.00144422	4.0067e-05	0.0791963	0.000508537	0.000948727	0.00104161	0.00132633	0.00509153	0.00170736	0.00290516	0.326917	0.000251138	0.00449025	0.0107305	0.00170011	0.000427652	0.016074	0.00305711	0.395385	0.00046217	0.00122116	0.000360959	0.000556143	0.0784266	9.67658	0.0684694	0.00194841	0.016451	0.0119666	0.0117142	0.00804677	0.0414668	0.00270523
MDA	Moldova	0.00166385	0.00115041	0.00135441	0.000917723	0.00150962	0.000857804	0.00494342	0.00115022	0.000910678	0.0121555	0.00281975	0.00115063	0.000946935	0.000949389	0.00154429	0.0008634	0.000211998	0.00216293	0.000737665	0.00105505	0.00107207	0.00134558	0.00140767	0.00106328	0.00140673	0.00540916	0.00087467	0.000918069	0.00143855	0.00185856	0.0014622	0.0010675	0.00105443	0.0035604	0.0010123	0.000929135	0.00098153	0.00101098	0.00303822	0.0231786	0.0035521	0.00108028	0.00101717	0.00123498	0.00116242	0.00104508	0.00214207	0.000817922
ROU	Romania	0.000343428	0.00298546	0.0126956	0.000186985	0.000929026	7.55689e-05	0.00844366	0.00061408	0.000181726	0.0124272	0.0647844	0.00210333	0.000241704	0.000897727	0.00127749	0.000139291	2.01694e-05	0.0327975	6.84923e-05	0.000491893	0.000166177	0.000228238	0.000376865	0.00273726	0.000325854	0.0240155	9.52357e-05	0.000183603	0.0417909	0.000612309	0.000204911	0.00103605	0.00110115	0.0269586	0.000261618	0.000101499	0.000128043	0.000135621	0.00419002	0.138968	0.00816482	0.00054012	0.000649658	0.0077592	0.00210802	0.00326253	0.0283524	0.000516631
RUS	Russia	0.0249648	0.0255653	0.16114	0.00255935	0.0219738	0.00109745	0.168207	0.0708826	0.00242272	0.259551	0.637998	0.211964	0.00321333	0.0103842	0.0441786	0.00243465	0.0011959	0.444587	0.00126779	0.00393989	0.010188	0.00347037	0.00839135	0.0238127	0.00583416	0.55718	0.0232769	0.00385225	0.42631	0.00915685	0.00206443	0.00777755	0.0115785	0.560583	0.00219503	0.00155066	0.00217896	0.00191759	0.0915312	7.69189	0.128428	0.00498028	0.0162737	0.182492	0.0514102	0.0548782	1.58367	0.00873714
RWA	Rwanda	7.80096e-05	0.000120516	0.000122383	3.93144e-05	9.49168e-05	2.89765e-05	0.000369445	5.81942e-05	5.43926e-05	0.00100483	0.000284053	7.16681e-05	3.7115e-05	5.39959e-05	0.000143165	3.5227e-05	1.1262e-05	0.000343198	2.72242e-05	5.71696e-05	5.9969e-05	0.000129606	6.80359e-05	4.61528e-05	6.63647e-05	0.000756508	3.08011e-05	4.53476e-05	7.6739e-05	0.000167697	7.73317e-05	9.20871e-05	5.62892e-05	0.000974411	5.65559e-05	3.37198e-05	4.51946e-05	4.86595e-05	0.000231447	0.0261564	0.000337505	6.28942e-05	6.43012e-05	6.93907e-05	6.66585e-05	5.78817e-05	0.00021006	3.77447e-05
WSM	Samoa	1.95206e-05	3.03814e-05	1.99521e-05	1.13512e-05	2.03067e-05	6.95551e-06	5.95054e-05	1.47906e-05	1.30054e-05	0.00374514	3.01592e-05	1.71227e-05	8.6284e-06	1.1479e-05	2.45989e-05	8.29711e-06	2.53475e-06	4.10279e-05	6.52619e-06	1.34318e-05	1.37777e-05	3.04461e-05	1.61206e-05	1.19197e-05	1.4371e-05	6.53167e-05	7.55728e-06	9.78878e-06	1.48013e-05	4.29805e-05	1.97695e-05	1.39147e-05	1.23464e-05	5.12169e-05	1.32161e-05	8.33184e-06	1.08754e-05	1.20621e-05	3.23624e-05	0.000417014	3.62472e-05	1.43779e-05	1.11001e-05	1.34563e-05	1.26952e-05	1.08258e-05	2.73159e-05	8.92756e-06
SMR	San Marino	0	0	0	0	0	0	0	0	0	0	0	0	0	0	0	0	0	0	0	0	0	0	0	0	0	0	0	0	0	0	0	0	0	0	0	0	0	0	0	0	0	0	0	0	0	0	0	0
STP	Sao Tome and Principe	3.39404e-05	3.97576e-05	2.7194e-05	1.75327e-05	5.83869e-05	1.34514e-05	0.00010463	2.39846e-05	2.19981e-05	0.000217752	5.68136e-05	2.82126e-05	1.67536e-05	2.00137e-05	3.58233e-05	1.5692e-05	3.41774e-06	4.83404e-05	1.28096e-05	2.13065e-05	2.337e-05	4.30225e-05	2.78383e-05	2.06212e-05	2.72645e-05	0.000109031	1.47892e-05	1.69387e-05	2.41492e-05	5.79406e-05	2.9734e-05	2.22787e-05	2.05876e-05	8.01793e-05	2.14813e-05	1.55494e-05	1.89122e-05	1.9237e-05	5.71744e-05	0.000557587	6.60309e-05	2.1712e-05	1.96687e-05	2.42326e-05	2.30505e-05	1.93227e-05	4.64629e-05	1.50838e-05
SAU	Saudi Arabia	0.00290068	0.00341044	0.0268769	0.000540219	0.00640471	0.000205547	0.0480179	0.000870473	0.000523548	0.601785	0.0676693	0.00259666	0.000839929	0.00392163	0.0188266	0.000749308	2.18621e-05	0.0745912	0.000213121	0.00198898	0.000601657	0.000707872	0.00252166	0.00153064	0.00764373	0.413895	0.000144172	0.00275796	0.00758221	0.00127618	0.000385945	0.00366578	0.00320061	0.148131	0.000402028	0.000356688	0.000441896	0.000290257	0.0341111	1.86436	0.060296	0.00140468	0.00420923	0.0071816	0.00473118	0.0101944	0.0278597	0.00147526
SEN	Senegal	0.000556347	0.001023	0.0053655	0.000330378	0.0020335	0.00017035	0.00433664	0.000508209	0.000442669	0.0114791	0.0172166	0.00072104	0.000225144	0.000724546	0.0011133	0.000296984	4.71253e-05	0.116152	0.000158237	0.0134814	0.000401435	0.000673531	0.000542439	0.000693337	0.000447851	0.0171194	0.00017911	0.000314743	0.00220191	0.00982836	0.000460336	0.000639873	0.0182806	0.0140858	0.00399052	0.000219897	0.000477454	0.00108783	0.00303818	0.1542	0.00379008	0.00742299	0.000663881	0.00300371	0.00127998	0.00135972	0.00905534	0.0209324
SRB	Serbia	0.000254911	0.000398585	0.000738398	0.000132926	0.000370188	9.30165e-05	0.00237709	0.000168658	0.000182336	0.0188569	0.00205643	0.000247254	0.000131321	0.0002158	0.000395243	0.000120343	3.83825e-05	0.00190094	7.46279e-05	0.000194599	0.000178891	0.00038537	0.000283725	0.000196352	0.000198476	0.00383423	8.78021e-05	0.000143694	0.000322058	0.00061487	0.000259159	0.000203887	0.00022665	0.00358733	0.000182721	0.000102962	0.000149791	0.000174818	0.00198266	0.0143399	0.00640068	0.000235999	0.000238006	0.000332659	0.000242264	0.000210531	0.00127912	0.000129081
SYC	Seychelles	3.38e-05	5.00231e-05	4.43264e-05	1.6743e-05	3.85509e-05	1.18629e-05	0.000106122	2.73148e-05	2.11817e-05	0.000225953	0.000240945	3.00823e-05	1.42786e-05	2.19556e-05	4.03845e-05	1.42007e-05	3.83941e-06	0.000159076	1.07718e-05	4.04117e-05	2.38146e-05	5.16861e-05	3.14534e-05	2.18109e-05	3.1121e-05	0.000162552	1.24141e-05	1.67362e-05	3.12385e-05	7.52011e-05	3.48762e-05	2.4537e-05	2.27452e-05	0.000137611	2.34703e-05	1.39998e-05	1.89734e-05	1.99305e-05	6.1677e-05	0.000877684	7.1384e-05	2.58207e-05	1.95914e-05	3.39567e-05	2.34381e-05	3.03088e-05	7.77226e-05	1.67406e-05
SLE	Sierra Leone	0.00223494	0.00348305	0.00265958	0.0010706	0.002668	0.000755761	0.00619295	0.00176373	0.00160501	0.00956347	0.00878992	0.0020962	0.000887154	0.00131403	0.00265937	0.00253812	0.000378053	0.0184002	0.000707716	0.00162283	0.00163365	0.00376033	0.0017636	0.00133302	0.00161169	0.00837028	0.000788742	0.00108732	0.00202527	0.00512983	0.00239725	0.00165869	0.00178283	0.0308862	0.00166225	0.000929755	0.00127217	0.00150871	0.00360614	0.0434433	0.00360262	0.00179907	0.00125702	0.00208511	0.0014922	0.00148984	0.00846145	0.00102835
SGP	Singapore	0.00110486	0.000125809	0.00120945	4.20461e-05	0.00107334	2.53528e-05	0.00414736	0.000100913	8.26172e-05	0.116086	0.00456787	0.000523911	6.165e-05	0.000873975	0.0160562	6.90868e-05	5.71764e-06	0.00566911	2.59537e-05	0.000104115	0.000104649	0.000375835	0.000168989	0.000123546	0.000295034	0.0157453	2.73631e-05	0.0113825	0.000590135	0.000262872	5.34842e-05	0.0059787	0.000200023	0.0193397	4.60845e-05	4.44404e-05	4.13529e-05	5.54789e-05	0.0019947	0.38481	0.00245658	0.000287155	0.000373088	0.000690703	0.000418496	0.000609547	0.00324262	0.00021223
SVK	Slovakia	0.00038251	0.00048339	0.0020273	9.45485e-05	0.00152189	4.17272e-05	0.00480971	0.000340521	9.38983e-05	0.00784675	0.0813051	0.000484238	0.000520967	0.000305111	0.000523204	7.45354e-05	1.13074e-05	0.013302	5.4552e-05	0.000135546	9.35926e-05	0.000154422	0.00021123	0.0025945	0.000204182	0.0115508	0.000110444	9.89068e-05	0.00958385	0.000318558	0.000105053	0.000140385	0.000304539	0.0106214	8.7887e-05	5.24256e-05	7.33249e-05	0.000173086	0.00207766	0.0542188	0.00369585	0.000292708	0.000424643	0.0113054	0.000861215	0.00111183	0.192837	0.000177618
SVN	Slovenia	0.000273692	0.00192707	0.00214731	6.76537e-05	0.000314577	3.72288e-05	0.00311365	0.000187547	6.51782e-05	0.00640997	0.0432921	0.000477163	7.40969e-05	0.000221666	0.000335633	4.89528e-05	9.50333e-06	0.00872759	2.69013e-05	9.42235e-05	6.95934e-05	0.000107245	0.00014052	0.0278627	0.000135091	0.00950053	3.80872e-05	6.82283e-05	0.00411181	0.000220598	7.34535e-05	9.74299e-05	0.000211835	0.00773313	6.32924e-05	3.82981e-05	6.04961e-05	5.85031e-05	0.00166715	0.0371978	0.00180279	0.000115721	0.000261092	0.065829	0.000376171	0.000772774	0.0149774	0.000138431
SOM	Somalia	0.000237504	0.000269378	0.000243971	0.000144214	0.000250028	0.000132518	0.000884075	0.000192051	0.000148105	0.0021756	0.000507431	0.000204431	0.000143593	0.000163583	0.000259324	0.000132529	3.45823e-05	0.000404888	0.000113718	0.000177231	0.000188518	0.000311012	0.000219599	0.000164319	0.000201174	0.00108854	0.000114416	0.000129742	0.000209082	0.000431726	0.000244769	0.000175563	0.000168171	0.000688973	0.000174579	0.000143443	0.000155407	0.000156239	0.000484354	0.00503762	0.000706409	0.000172474	0.000155562	0.000203917	0.000185521	0.000302042	0.000363626	0.000134347
ZAF	South Africa	0.00222787	0.00269329	0.0211648	0.000795602	0.313813	0.000446291	0.0823036	0.00138592	0.00105922	0.316396	0.107502	0.0033481	0.00131741	0.00651815	0.0151784	0.00125103	9.11924e-05	0.14124	0.000440073	0.00214593	0.00132493	0.0011341	0.00295502	0.00311923	0.784941	0.309595	0.000559792	0.00202091	0.0115524	0.0051078	0.00243548	0.00310282	0.0102477	0.27368	0.0018153	0.000927633	0.00081177	0.00125547	0.0467409	2.14581	0.0429497	0.0143506	0.00435193	0.0176338	0.0061279	0.00817953	0.056419	0.00866278
SDS	South Sudan	0	0	0	0	0	0	0	0	0	0	0	0	0	0	0	0	0	0	0	0	0	0	0	0	0	0	0	0	0	0	0	0	0	0	0	0	0	0	0	0	0	0	0	0	0	0	0	0
ESP	Spain	0.000778337	0.00291842	0.0926416	0.0136506	0.0171822	9.63431e-05	0.123021	0.00082524	0.000729548	0.0622876	0.0862712	0.00220246	0.000383862	0.00380184	0.00560781	0.000564307	1.52199e-05	0.124246	0.000132912	0.00158688	0.000489685	0.000220683	0.0059782	0.00303133	0.0015125	0.23077	0.000191628	0.00052724	0.0162855	0.0032511	0.000197227	0.000822536	0.00390993	0.0870535	0.00159421	0.00234689	0.000199038	0.000340264	0.0706565	0.480616	0.0652704	0.00136742	0.0128951	0.0147215	0.0907055	0.0130132	0.0577045	0.00396219
LKA	Sri Lanka	7.47018e-05	9.33441e-05	0.000719959	3.5611e-05	0.000186099	1.81022e-05	0.00280426	5.241e-05	3.75681e-05	0.0073062	0.00618168	0.000516111	3.66651e-05	0.000119644	0.000324907	0.000108799	4.17631e-06	0.0102006	3.36704e-05	4.24649e-05	3.71483e-05	5.18816e-05	0.000412182	0.000106299	0.000124737	0.00377424	1.41318e-05	6.55647e-05	0.000563808	0.000100371	3.37193e-05	7.82368e-05	0.000155877	0.0159574	4.48158e-05	1.96988e-05	1.98103e-05	2.60385e-05	0.00240385	0.0265902	0.00331703	5.66843e-05	0.000193929	0.000582592	0.000179463	0.000703624	0.00360417	6.08705e-05
SUD	Sudan	0	0	0	0	0	0	0	0	0	0	0	0	0	0	0	0	0	0	0	0	0	0	0	0	0	0	0	0	0	0	0	0	0	0	0	0	0	0	0	0	0	0	0	0	0	0	0	0
SUR	Suriname	7.8391e-05	0.000131988	0.000208959	4.1611e-05	0.000113773	3.01485e-05	0.000374144	6.21856e-05	6.04633e-05	0.00111339	0.000501932	0.000126235	3.85993e-05	5.93315e-05	0.000102024	0.000280229	1.17282e-05	0.00108392	2.74887e-05	6.38342e-05	6.02271e-05	0.000132054	6.78052e-05	5.47456e-05	5.97362e-05	0.000720547	3.10865e-05	4.05496e-05	9.97738e-05	0.000194872	8.31678e-05	5.99826e-05	0.000149505	0.00188862	5.85045e-05	3.4981e-05	4.68396e-05	5.15243e-05	0.000235119	0.00485435	0.000393009	6.64304e-05	6.69676e-05	9.74547e-05	0.000112591	7.00883e-05	0.000321542	4.95858e-05
SWZ	Swaziland	0.000186984	5.43014e-05	5.03328e-05	1.91353e-05	0.000558759	1.41002e-05	0.000127166	2.97316e-05	2.82386e-05	0.000578271	0.000126446	3.49768e-05	1.70731e-05	2.47851e-05	0.000262827	1.92889e-05	5.23623e-06	0.000212743	1.3294e-05	0.000106554	2.80507e-05	6.46319e-05	3.45892e-05	2.42301e-05	2.89732e-05	0.000258431	1.50426e-05	1.96749e-05	3.86933e-05	9.04925e-05	0.000103817	3.07702e-05	4.08348e-05	0.000361253	2.76339e-05	1.68719e-05	2.21821e-05	2.55311e-05	8.18942e-05	0.00187673	0.000100146	0.000193372	2.55468e-05	3.97319e-05	5.36365e-05	2.64947e-05	9.8705e-05	1.89062e-05
SWE	Sweden	0.000318219	0.000781964	0.00738352	0.000174142	0.00226984	7.5278e-05	0.0246551	0.000382606	0.00021162	0.049435	0.0446063	0.00110089	0.000167552	0.00176947	0.00235668	0.000309372	1.16636e-05	0.0604099	6.91673e-05	0.00025993	0.000204876	0.000193395	0.00115723	0.00141964	0.000832791	0.0676452	7.02715e-05	0.00038281	0.0061023	0.000519841	0.000118055	0.000477232	0.000989231	0.0590537	0.000169138	0.000144381	7.99737e-05	0.000228432	0.0120536	0.367106	0.0112703	0.000452471	0.0013762	0.00759028	0.00198171	0.00387273	0.0271896	0.000535398
CHE	Switzerland	0.000217411	0.000548183	0.00489126	0.000148016	0.000715631	2.37805e-05	0.00979111	0.000576116	0.000153746	0.0207224	0.0346316	0.00153941	0.000144098	0.00123267	0.0017005	0.000133848	2.30903e-06	0.0160526	2.45208e-05	0.000108656	0.000106894	8.73144e-05	0.000472346	0.000813849	0.000412568	0.035346	3.64139e-05	0.000201473	0.00318241	0.000243688	3.66519e-05	0.000481214	0.000425599	0.0258874	4.33142e-05	0.000104626	2.7394e-05	6.62363e-05	0.00490217	0.148565	0.00780221	0.000180575	0.000912309	0.00458877	0.000756649	0.00143784	0.0124487	0.00037657
SYR	Syria	0.00019662	0.00133533	0.0316528	0.000122042	0.00059057	4.96723e-05	0.00392972	0.0010702	0.000105338	0.0102244	0.0278056	0.00140702	7.90288e-05	0.000463559	0.00053465	8.62913e-05	1.48714e-05	0.0128782	4.28457e-05	0.000265243	0.000109406	0.000179802	0.000492726	0.000519611	0.000200057	0.0171231	4.96194e-05	0.000123059	0.00477916	0.000414947	0.000125185	0.000183892	0.000334387	0.0118854	0.000110138	6.34474e-05	8.83328e-05	9.36874e-05	0.00308071	0.0505735	0.00621673	0.000207299	0.000385919	0.00719873	0.000719563	0.0176655	0.00943705	0.000255366
TWN	Taiwan	0.00234386	0.00110993	0.0125046	0.000437467	0.00380789	0.000356275	0.0661186	0.00120724	0.00120375	0.269674	0.0479825	0.00143971	0.00301609	0.00750789	0.0486497	0.00107293	2.90522e-05	0.0311093	0.00105065	0.00202783	0.00236879	0.00165892	0.00178541	0.00124307	0.00279854	0.222782	0.00437151	0.00541075	0.00965878	0.00537058	0.000406511	0.0273693	0.00207292	0.284264	0.000413584	0.000448195	0.000330568	0.00039271	0.0528173	1.40678	0.045112	0.00123584	0.0152865	0.00625644	0.00649534	0.00843685	0.0240496	0.00347268
TJK	Tajikistan	9.24515e-05	0.000103591	0.0035758	2.80755e-05	7.01725e-05	2.07871e-05	0.000262926	6.35043e-05	3.81494e-05	0.000790316	0.000588516	0.000263914	2.55087e-05	3.96196e-05	8.77795e-05	2.51742e-05	8.54253e-06	0.000483971	1.96041e-05	3.97965e-05	4.25388e-05	8.32972e-05	5.00205e-05	5.07517e-05	4.26296e-05	0.00111326	2.34906e-05	2.87975e-05	0.00157341	0.000118494	6.07418e-05	4.34653e-05	4.10622e-05	0.00056805	4.12542e-05	2.41557e-05	3.32721e-05	3.46413e-05	0.000164141	0.0110089	0.000277674	4.36614e-05	3.95357e-05	0.000254918	5.4476e-05	5.3068e-05	0.00137646	2.99611e-05
THA	Thailand	0.00691779	0.00128946	0.0116029	0.000682853	0.0102527	0.000434338	0.059184	0.000985718	0.00117989	0.654408	0.0592218	0.00261616	0.000621511	0.0121171	0.0627008	0.00151672	8.20485e-05	0.0827305	0.000440157	0.00369171	0.000830856	0.00351891	0.00171886	0.00121097	0.0019637	0.128538	0.000740121	0.010217	0.00648937	0.00257966	0.000966307	0.0746212	0.00215244	0.278255	0.00104042	0.000696738	0.000471294	0.000708088	0.0304462	2.02845	0.0247774	0.00374845	0.00470319	0.00751899	0.00491793	0.0143154	0.0443289	0.00370228
MKD	TFYR Macedonia	0.000277712	0.0152597	0.00795231	0.000134238	0.000419961	8.7606e-05	0.00186993	0.000265298	0.000165915	0.00412656	0.00761031	0.00038868	0.000110993	0.000231668	0.000380458	0.000104763	2.99889e-05	0.00873113	7.7755e-05	0.000188582	0.000185632	0.000367411	0.000233505	0.00887144	0.000204271	0.00431922	9.94564e-05	0.000142181	0.0174128	0.000566455	0.000247287	0.000499376	0.000255967	0.00435965	0.000175262	0.00010459	0.000131443	0.000160717	0.000972396	0.0229201	0.00106026	0.000219827	0.00022755	0.0237916	0.000426699	0.000757523	0.00400953	0.000173904
TGO	Togo	0.00127092	0.00244972	0.00377382	0.000647691	0.00274078	0.000465375	0.00596204	0.00103847	0.000968416	0.00974922	0.0162567	0.00123882	0.000531247	0.001017	0.00240053	0.000652288	0.000171977	0.0350021	0.000397349	0.102655	0.00106783	0.00206775	0.00109951	0.00102601	0.00343984	0.0197983	0.000480202	0.000682949	0.00254267	0.0777064	0.00126773	0.00123435	0.00196597	0.0323229	0.000883095	0.000494175	0.00185948	0.00123007	0.00352878	0.0580866	0.0268536	0.0112549	0.00202202	0.0026448	0.0017132	0.00127828	0.00671485	0.00261625
TTO	Trinidad and Tobago	0.000203156	0.000230804	0.001333	0.000107018	0.000473046	0.00480607	0.00516532	0.000165156	0.00237424	0.0101854	0.00311363	0.000244675	0.000876868	0.0002882	0.000447649	0.0198942	2.18975e-05	0.00416588	0.00102164	0.000152685	0.000558421	0.000259649	0.000741096	0.000168229	0.000176756	0.0905533	0.0011469	0.000156393	0.00047063	0.000420606	0.000178163	0.000204889	0.000359929	0.0643931	0.000127047	0.000724137	0.00010035	0.000129054	0.00350222	0.0465442	0.0436592	0.000191427	0.0038551	0.000519145	0.00443438	0.000303941	0.00165312	0.000166457
TUN	Tunisia	7.90545e-05	0.000360984	0.0138878	0.000102234	0.000363307	2.60698e-05	0.00389356	0.000102195	5.07161e-05	0.00286521	0.00953507	0.000170765	2.99403e-05	0.000703935	0.000677886	4.55088e-05	5.61828e-06	0.0270308	1.64733e-05	0.000339285	5.06157e-05	7.16074e-05	0.000126672	0.000266681	0.000101321	0.0146956	1.99461e-05	5.21555e-05	0.00117953	0.00109867	4.7922e-05	7.83849e-05	0.000792516	0.00604842	5.42521e-05	3.02869e-05	4.18409e-05	0.000148186	0.00123567	0.0230125	0.00131448	0.000208621	0.000171212	0.00190157	0.00117309	0.000753491	0.00386845	0.000585428
TUR	Turkey	0.00233299	0.019097	0.0505177	0.000180411	0.00141791	9.6206e-05	0.0129953	0.00763664	0.000202901	0.0292802	0.0573214	0.051039	0.000277082	0.00266634	0.00417858	0.000603625	1.57963e-05	0.0417793	7.16956e-05	0.000398793	0.000254196	0.000187135	0.000464731	0.00602097	0.000505515	0.0350254	0.000365125	0.00030115	0.0455085	0.000869505	0.000130075	0.000342667	0.00141721	0.0512626	0.000310814	0.00010744	8.88911e-05	0.00014653	0.00714991	0.173567	0.00893236	0.000576721	0.00115876	0.00728754	0.00159664	0.00176891	0.0231391	0.00104175
TKM	Turkmenistan	0.0591877	0.000575037	0.00197938	0.000129259	0.000343984	8.84082e-05	0.0014883	0.00128636	0.00017536	0.00257249	0.0048915	0.0105181	0.000114924	0.000204329	0.000427437	0.000108004	2.96678e-05	0.00240878	7.95164e-05	0.000181225	0.00127519	0.000410995	0.00022136	0.000266835	0.000187034	0.0039706	0.000145304	0.000138626	0.00282029	0.000630782	0.00025252	0.000236753	0.000240077	0.00398292	0.000178211	0.000102253	0.00014016	0.000152367	0.00102809	0.0552232	0.00119466	0.000220307	0.000229781	0.000787985	0.000412868	0.000451882	0.00579852	0.000140627
USR	Former USSR	0	0	0	0	0	0	0	0	0	0	0	0	0	0	0	0	0	0	0	0	0	0	0	0	0	0	0	0	0	0	0	0	0	0	0	0	0	0	0	0	0	0	0	0	0	0	0	0
UGA	Uganda	0.00147309	0.00226014	0.00820456	0.00132939	0.00363714	0.000500182	0.00952905	0.00143901	0.00126634	0.0396913	0.0462536	0.00209009	0.00065137	0.00162055	0.00231869	0.000800107	0.000173211	0.138705	0.000427326	0.00106201	0.000984629	0.00215186	0.00125657	0.00168406	0.00108311	0.0275956	0.000476774	0.00331962	0.00475043	0.00339511	0.00696752	0.00119503	0.00143259	0.033892	0.00108193	0.000618991	0.000713742	0.000853596	0.00577946	0.236571	0.00775636	0.0372133	0.00162544	0.00592156	0.00363036	0.00676471	0.0469726	0.00128426
UKR	Ukraine	0.00297527	0.00636186	0.0505803	0.000585496	0.00282295	0.000350784	0.0221406	0.0105971	0.0007198	0.034247	0.0945086	0.0550063	0.000708157	0.00169895	0.00512424	0.000696608	0.000232763	0.04978	0.000335704	0.00114711	0.000865696	0.00127552	0.00142344	0.00311664	0.00111102	0.0722015	0.00049549	0.000922575	0.119608	0.00212914	0.00082006	0.00171434	0.00362461	0.100605	0.00104424	0.000423134	0.000493712	0.000649564	0.0164483	0.753486	0.0258072	0.00108543	0.00435167	0.0148436	0.0109899	0.0141231	0.152402	0.00102476
ARE	UAE	0.0016694	0.000396504	0.011181	6.60284e-05	0.00069856	4.47638e-05	0.0055209	0.0107888	8.91991e-05	0.0905666	0.00595391	0.0121983	0.000113569	0.00103939	0.00412467	0.00013534	8.41834e-06	0.0105544	4.47227e-05	0.000171065	0.000162248	0.000233918	0.000346485	0.000166173	0.000481775	0.0223973	4.46658e-05	0.000518174	0.00282055	0.000284717	0.000107388	0.00109997	0.00137404	0.0234414	7.89004e-05	6.15265e-05	6.45143e-05	7.52141e-05	0.00305215	0.427063	0.00374454	0.000258518	0.000653105	0.000936394	0.000662414	0.00225454	0.00384786	0.000222561
GBR	UK	0.00176168	0.00264414	0.0297142	0.000903645	0.0115455	0.000900027	0.0528513	0.00268024	0.00162886	0.285484	0.124203	0.00869648	0.000865479	0.0127853	0.0119052	0.00413822	4.60508e-05	0.229226	0.000505783	0.00133343	0.0039247	0.000957726	0.00211596	0.00359022	0.00534429	0.206233	0.000455191	0.00388926	0.017639	0.00276936	0.000497029	0.00240937	0.00413452	0.246517	0.000769107	0.00113831	0.000339407	0.000659313	0.0279072	1.02468	0.036549	0.00231628	0.00455397	0.0181748	0.00683867	0.0227152	0.08119	0.00321502
TZA	Tanzania	0.000622228	0.000512798	0.00376828	0.000189336	0.00147108	0.000315202	0.0041083	0.000343764	0.000439094	0.0216343	0.00794119	0.000430192	0.000305968	0.000459168	0.00248118	0.000207285	1.74578e-05	0.0180421	0.000141511	0.000328372	0.000393855	0.00104746	0.000358685	0.00111484	0.00232874	0.00792971	0.000266397	0.000283389	0.0109073	0.00189803	0.00273996	0.000396891	0.000380085	0.0300689	0.000232443	0.000196867	0.000218604	0.000197421	0.00261234	0.284174	0.00595893	0.000427477	0.000782165	0.000849044	0.000645314	0.000707177	0.00422033	0.000281755
USA	USA	0.0103932	0.00837882	0.167227	0.0021416	0.0591623	0.0172874	0.638306	0.014469	0.0274888	2.91245	0.369792	0.0294288	0.178715	0.0461605	0.0598028	0.0493949	0.000100926	0.539548	0.0196294	0.00422551	0.0211656	0.00282377	0.0705481	0.00986833	0.0158992	2.65162	0.00242985	0.0170903	0.0504485	0.00879024	0.00134159	0.0156093	0.0161498	8.64102	0.00257015	0.0146876	0.00106042	0.00321547	0.464347	7.17864	0.981416	0.0128686	0.311303	0.0582771	0.0314057	0.0508886	0.21927	0.00927045
URY	Uruguay	0.000103637	0.000111617	0.000417929	5.25079e-05	0.000202592	3.7425e-05	0.0559506	8.04536e-05	8.25721e-05	0.00263384	0.000804938	9.43344e-05	5.13732e-05	8.10628e-05	0.00019163	5.28949e-05	1.36273e-05	0.0014994	3.68297e-05	7.28606e-05	7.49622e-05	0.000162497	0.000652021	7.43852e-05	9.5589e-05	0.125627	4.26084e-05	5.40778e-05	0.000201061	0.000235009	0.000105436	7.71698e-05	7.61141e-05	0.00530028	7.21977e-05	5.9711e-05	5.89946e-05	6.82309e-05	0.009248	0.024697	0.00276593	0.000112998	0.000262951	0.000153442	0.000456254	0.000177201	0.00054348	5.30346e-05
UZB	Uzbekistan	0.00245162	0.00137173	0.00187786	0.000527681	0.00117029	0.000397041	0.00395242	0.00192431	0.000676275	0.00653158	0.00865057	0.00336663	0.000487404	0.000691092	0.00122104	0.000460709	0.000131513	0.00945337	0.000366417	0.000716832	0.00100522	0.00153371	0.000858331	0.000743165	0.000774334	0.0182048	0.000473496	0.000535027	0.004209	0.00229651	0.00104307	0.0007641	0.000732447	0.0111967	0.000722915	0.000460838	0.000595313	0.000644203	0.00226535	0.084787	0.0023712	0.000779738	0.000669306	0.00177641	0.000905132	0.000974339	0.0107664	0.00052636
VUT	Vanuatu	1.757e-05	2.50725e-05	1.5373e-05	8.58602e-06	1.78678e-05	6.33314e-06	4.85562e-05	1.28631e-05	1.15138e-05	0.000154967	2.70142e-05	1.4932e-05	7.61048e-06	1.01481e-05	2.13102e-05	7.32026e-06	2.22844e-06	4.06335e-05	5.86734e-06	1.21478e-05	1.25133e-05	2.7023e-05	1.40866e-05	1.01336e-05	1.22927e-05	5.44564e-05	6.90935e-06	8.71311e-06	1.25493e-05	3.55427e-05	1.8031e-05	1.23898e-05	1.12724e-05	4.51031e-05	1.19538e-05	7.595e-06	9.94554e-06	1.0686e-05	2.69839e-05	0.000321041	3.0926e-05	1.28446e-05	9.54771e-06	1.16326e-05	1.08658e-05	9.88627e-06	2.25481e-05	7.94304e-06
VEN	Venezuela	0.000239667	0.000309744	0.00165454	0.000131722	0.000769591	0.000487209	0.0134128	0.000205357	0.0160558	0.0170407	0.00522007	0.00036214	0.00136836	0.00034851	0.000696091	0.000614392	2.26737e-05	0.0100121	0.000354688	0.000158962	0.000263453	0.000269218	0.00346942	0.000235046	0.000237909	0.253456	0.000121777	0.000212905	0.00084208	0.00886779	0.000180925	0.000272147	0.000264068	0.0776958	0.000147576	0.000139064	0.000101133	0.000133421	0.0256352	0.0879599	0.205137	0.000214438	0.0146486	0.00116856	0.0312595	0.000515789	0.00286854	0.000568969
VNM	Viet Nam	0.00133683	0.00147185	0.0218456	0.000661954	0.0124963	0.000421349	0.0218243	0.000949005	0.00104067	0.55551	0.0387292	0.00126955	0.000905473	0.00163033	0.00728743	0.000658648	0.000125293	0.0584356	0.000430075	0.00101602	0.000858522	0.00188351	0.00143597	0.00118244	0.00121761	0.0506221	0.000410999	0.00190187	0.00580345	0.00255378	0.00125648	0.0450854	0.00133218	0.0821712	0.0017452	0.000487768	0.000889716	0.000734561	0.0155274	1.00772	0.0370667	0.00271439	0.0018585	0.004954	0.0142928	0.00273429	0.0397452	0.000921472
YEM	Yemen	0.000114525	7.40421e-05	0.000335067	2.35786e-05	0.000125129	1.63733e-05	0.000991388	3.9016e-05	3.4669e-05	0.00915464	0.000908941	7.65913e-05	2.61832e-05	0.000126787	0.000832489	2.80533e-05	5.625e-06	0.00105189	1.58824e-05	6.44711e-05	3.55726e-05	7.55672e-05	7.96865e-05	4.6175e-05	5.55466e-05	0.00480624	1.71028e-05	0.000100041	0.000147689	0.000109884	4.39905e-05	0.000350522	6.04657e-05	0.00363258	3.22264e-05	2.13941e-05	4.94128e-05	3.00812e-05	0.000587488	0.246598	0.000719253	6.22025e-05	0.0001088	0.000919543	0.000141292	0.000133555	0.000558718	5.57542e-05
ZMB	Zambia	0.000229892	0.000347835	0.000579261	0.000102998	0.0335556	7.14482e-05	0.00159241	0.000159367	0.000150523	0.00414672	0.00208975	0.000229048	9.09522e-05	0.000237131	0.000835244	8.58997e-05	2.30405e-05	0.00379348	6.62748e-05	0.00015987	0.00015524	0.000356537	0.000179111	0.000147273	0.00346823	0.00436804	7.68355e-05	0.000128678	0.000330693	0.000479034	0.000841337	0.000221061	0.000254414	0.00458656	0.000142925	8.69029e-05	0.000115965	0.00013797	0.00106541	0.130338	0.00100732	0.000273117	0.000176565	0.000356051	0.000235577	0.000247567	0.00115206	0.000139446
ZWE	Zimbabwe	0.00235116	0.00212585	0.00433284	0.00179627	0.00200715	0.00165471	0.0147867	0.00172131	0.00161315	0.115081	0.0128557	0.00163178	0.00191693	0.00201461	0.00282664	0.0017807	0.000263896	0.0117882	0.00142166	0.00196025	0.00213452	0.00168849	0.0023829	0.00201651	0.00208428	0.0233613	0.00164713	0.00146444	0.0023174	0.00219444	0.00193789	0.00183887	0.00204918	0.0220419	0.00181685	0.00179565	0.00184942	0.00170492	0.0126949	0.0805074	0.0394062	0.00174335	0.0022515	0.00281805	0.00218505	0.00224254	0.00800356	0.00168934
ROW	Rest of World	0	0	0	0	0	0	0	0	0	0	0	0	0	0	0	0	0	0	0	0	0	0	0	0	0	0	0	0	0	0	0	0	0	0	0	0	0	0	0	0	0	0	0	0	0	0	0	0
[truncated: 142 more columns]
