# Supplementary material for: Resource footprints and their ecosystem consequences
Source: Sci Rep. 2017 Jan 23;7:40743. doi: 10.1038/srep40743 (PMC5256307; doi:10.1038/srep40743)
Supplement: Supplementary Dataset 6 [file srep40743-s7.xls]

## Sheet: CO2_PressureFootprint
Unit: Gg		AFG	ALB	DZA	AND	AGO	ATG	ARG	ARM	ABW	AUS	AUT	AZE	BHS	BHR	BGD	BRB	BLR	BEL	BLZ	BEN	BMU	BTN	BOL	BIH	BWA	BRA	VGB	BRN	BGR	BFA	BDI	KHM	CMR	CAN	CPV	CYM	CAF	TCD	CHL	CHN	COL	COG	CRI	HRV	CUB	CYP	CZE	CIV
		Afghanistan	Albania	Algeria	Andorra	Angola	Antigua	Argentina	Armenia	Aruba	Australia	Austria	Azerbaijan	Bahamas	Bahrain	Bangladesh	Barbados	Belarus	Belgium	Belize	Benin	Bermuda	Bhutan	Bolivia	Bosnia and Herzegovina	Botswana	Brazil	British Virgin Islands	Brunei	Bulgaria	Burkina Faso	Burundi	Cambodia	Cameroon	Canada	Cape Verde	Cayman Islands	Central African Republic	Chad	Chile	China	Colombia	Congo	Costa Rica	Croatia	Cuba	Cyprus	Czech Republic	Cote dIvoire
AFG	Afghanistan	4530.92	0.288032	0.399724	0.0996351	0.22326	0.0665532	0.890085	0.148577	0.121565	4.10757	0.998325	0.201863	0.0822936	0.149413	0.421354	0.0792525	0.0225714	3.56709	0.0605428	0.13256	0.135127	0.298285	0.16628	0.124446	0.139223	1.80944	0.0693372	0.0937493	0.213864	0.435176	0.190399	0.136906	0.13456	1.60704	0.132177	0.0774	0.106126	0.115425	0.646835	9.21475	1.42472	0.153369	0.196051	0.204693	0.14107	0.136059	0.694524	0.0973639
ALB	Albania	1.18418	5163.22	1.44101	0.267662	0.634078	0.169032	2.10538	0.478602	0.364026	3.82001	11.6157	0.522538	0.200302	0.356821	0.557861	0.193824	0.0719995	3.41631	0.156765	0.370261	0.359458	0.862827	0.420381	0.582125	0.345298	4.48903	0.184371	0.246009	2.75757	1.2603	0.497606	0.404606	0.471447	3.61214	0.358724	0.205077	0.27591	0.337892	1.21729	19.665	1.458	0.41213	0.392377	2.0428	0.733491	1.15915	4.66413	0.271892
DZA	Algeria	3.70398	17.8854	45662.8	5.32602	27.3989	0.874097	264.805	5.05354	2.91513	306.981	639.999	9.9576	6.49192	11.5769	19.8597	2.9445	0.101419	1423.03	0.937346	5.96249	2.10375	1.55013	13.789	13.9991	5.74642	5728.37	0.606589	3.57555	54.7499	12.094	1.52059	5.84446	20.1166	847.645	2.22983	1.71793	1.40494	3.24444	134.524	2480.95	144.361	7.18302	20.9628	62.1798	38.6035	30.4727	304.198	13.2808
AND	Andorra	0	0	0	0	0	0	0	0	0	0	0	0	0	0	0	0	0	0	0	0	0	0	0	0	0	0	0	0	0	0	0	0	0	0	0	0	0	0	0	0	0	0	0	0	0	0	0	0
AGO	Angola	1.66639	1.97523	16.6862	0.814553	19127.3	0.385301	46.5752	0.895963	0.897382	120.222	39.2986	2.02297	1.70768	2.25536	12.5754	0.932344	0.0941213	117.728	0.402678	1.01369	0.815239	1.28032	5.24473	1.18904	1.43213	189.073	0.298726	1.35696	5.85497	2.47051	0.739972	3.56435	2.25569	208.445	0.674337	0.483824	0.440218	0.593026	227.899	10498.5	38.6293	1.23925	5.38551	5.59705	7.4333	3.67458	24.0666	1.67969
ATG	Antigua	0.236718	0.351129	0.315809	0.113403	0.247818	524.701	0.738461	0.178872	0.570903	1.379	0.88999	0.208076	0.13688	0.138934	0.271821	0.17059	0.0310588	0.605952	0.152137	0.167272	0.166495	0.389929	0.187639	0.146668	0.170203	1.11897	1.16556	0.115141	0.229626	0.547745	0.234799	0.168419	0.153362	1.16655	0.158412	0.10195	0.130621	0.143228	0.425575	6.26973	0.574827	0.170441	0.169196	0.24091	0.467226	0.147758	0.546058	0.112808
ARG	Argentina	5.62822	7.63448	117.709	2.89877	53.1043	1.74812	178832	4.81297	4.87829	309.679	213.258	8.22231	4.05542	19.0167	69.6725	4.50366	0.554865	698.613	2.26309	3.90116	3.6357	7.24812	749.357	6.60481	13.8844	27450.8	1.63329	3.93783	42.3908	11.3356	4.22053	5.53114	6.82201	688.419	3.61799	5.03909	2.32006	3.10022	6419.19	3571.16	872.184	9.08781	58.6653	32.5485	86.8363	34.8478	135.535	6.39994
ARM	Armenia	1.46281	1.20695	1.5331	0.260962	0.764935	0.178956	2.58222	5487.09	0.351338	5.65803	5.95801	1.25643	0.227218	0.407303	0.795168	0.217838	0.0749955	34.3805	0.164155	0.378668	0.406282	0.782826	0.448647	0.440537	0.408275	6.46553	0.210894	0.267743	1.36381	1.09639	0.526255	0.39428	0.449804	7.59967	0.367468	0.217756	0.280013	0.333645	1.53696	49.4576	2.28239	0.478739	0.392413	1.01092	0.514061	0.620858	4.01108	0.314531
ABW	Aruba	1.26141	1.37996	1.25595	0.658261	1.33847	0.5151	5.10009	0.904327	1496.84	10.5373	2.50197	1.03565	0.663207	0.765117	1.26655	0.601717	0.145807	3.65944	0.472095	0.834694	0.884597	1.59034	1.12202	0.785719	0.948785	57.8826	0.547388	0.643117	1.46957	2.21647	1.2745	1.08375	0.833616	7.10177	0.857967	0.591907	0.732849	0.749146	2.76242	24.2813	14.8298	0.903262	0.927095	0.921961	1.7553	0.769845	1.86898	0.601227
AUS	Australia	25.694	13.863	120.659	5.2768	40.3144	4.20832	288.271	17.8738	7.40042	361809	275.783	24.3597	7.14442	113.849	254.294	12.2672	1.08034	457.562	3.49832	8.38376	9.18284	15.0773	17.9321	12.1175	35.1026	935.684	3.74846	79.7237	44.1734	21.779	8.4391	74.6904	14.4047	2426.54	6.60099	4.52857	5.55048	6.8356	232.51	23840.3	171.642	12.0089	27.2692	44.6297	31.3998	48.6812	168.077	12.8053
AUT	Austria	5.67699	22.059	104.412	1.97349	11.1316	0.416836	152.235	5.24837	1.63854	270.234	41282.2	13.0919	1.37231	13.8335	18.1637	1.59433	0.0813062	357.385	0.458125	1.99004	1.58729	10.2148	6.43763	80.8687	6.92916	486.346	0.59663	2.88834	149.023	5.16316	0.803946	3.3397	7.21897	409.124	1.28996	0.653337	0.515314	1.26359	83.6599	2534.89	85.2918	3.4325	9.63783	366.65	17.2026	30.1924	891.751	5.11576
AZE	Azerbaijan	16.263	4.42784	13.3805	1.08684	3.44718	0.692488	33.9086	4.97158	1.31718	45.7981	145.706	30234.5	1.00511	2.07274	3.61551	0.880766	0.233206	45.7195	0.639365	1.53766	1.54864	2.85214	2.11319	2.8513	1.69877	60.4316	1.85074	1.26411	8.82613	4.19073	1.94598	1.68268	2.24892	37.0433	1.39474	0.84396	1.08646	1.27141	11.6932	279.514	16.3724	2.49996	1.97924	9.73544	3.21116	3.70043	77.2924	1.53587
BHS	Bahamas	0.179402	0.227095	0.45403	0.100295	0.228959	0.308398	3.07652	0.170664	0.346021	5.48867	2.07635	0.178999	2685.46	0.134914	0.224211	0.162667	0.0215353	1.6913	0.146663	0.122365	0.354957	0.24167	0.218223	0.147058	0.144922	4.87167	0.198077	0.0897935	0.323318	0.350187	0.161038	0.130432	0.136865	13.1845	0.144654	0.640639	0.0918876	0.105524	1.09	9.99435	0.763789	0.130022	0.32902	0.756089	15.6529	0.305409	2.24802	0.0938948
BHR	Bahrain	2.02999	1.36691	42.0272	0.420369	2.56907	0.280894	19.4858	0.730631	0.577462	216.027	22.7255	2.20016	0.552713	13300	12.3905	0.695972	0.0866873	33.0292	0.262306	1.04519	0.654862	1.1293	1.05482	0.900328	1.66523	51.3388	0.287424	1.67853	3.05916	1.8608	0.730402	2.27137	1.41496	71.686	0.505154	0.34865	0.401766	0.524512	8.6616	1031.7	16.0865	1.13545	1.84101	3.28469	1.90491	3.91191	11.1637	0.973074
BGD	Bangladesh	1.52613	1.79472	8.03037	0.643597	2.83412	0.321567	26.4646	1.02328	0.757411	118.405	133.7	1.56144	0.563741	2.23457	64621.1	0.555913	0.100445	156.24	0.289211	1.07349	0.752486	1.26987	1.63695	1.88175	1.54182	90.1197	0.310437	2.18442	14.2905	2.01357	0.746729	2.49854	3.41519	328.536	0.608434	0.414003	0.454	0.575595	18.2406	1194.09	22.9963	1.17292	3.17725	9.55401	4.26169	6.75269	37.7146	1.09766
BRB	Barbados	0.200824	0.269307	0.413447	0.0971687	0.230988	2.61087	0.848874	0.156287	0.608828	2.28087	0.5654	0.187705	0.781303	0.122486	0.213252	1213.58	0.0235362	0.529313	0.698157	0.14302	1.24855	0.33298	0.194447	0.118287	0.144087	11.4159	2.47402	0.0986966	0.161232	0.464887	0.203215	0.142178	0.133911	7.00279	0.140504	1.73988	0.109417	0.12526	0.38861	4.71491	0.553628	0.150369	0.202511	0.149406	0.188615	0.125972	0.393905	0.110311
BLR	Belarus	22.8835	26.052	78.3465	6.86258	25.6203	4.40898	142.565	31.7571	6.73009	208.073	646.34	89.3381	7.55314	13.3802	33.3966	6.05709	57.0123	372.038	4.47836	8.5349	10.5663	10.0132	15.8437	21.0004	13.6436	509.458	6.56355	7.98471	242.349	19.4933	11.0921	12.0732	14.2781	334.487	7.25941	5.53538	6.25007	6.82601	72.9357	3943.2	97.2282	10.3433	18.7042	103.896	30.6665	27.6175	717.634	10.0649
BEL	Belgium	11.955	15.7989	277.144	4.43552	77.7534	0.786547	273.128	22.3601	5.43746	437.689	851.606	19.271	2.13467	28.7061	40.3948	3.49953	0.112716	42410.8	0.797045	10.7361	2.98244	2.54994	11.793	24.0519	13.6303	906.776	0.760242	5.46221	113.263	25.2435	8.0319	7.57172	51.0026	689.465	5.05373	1.42952	3.20933	3.97567	145.335	4051.68	177.07	21.1437	30.7526	120.639	41.0241	69.2193	484.387	31.5151
BLZ	Belize	0.465428	0.707549	0.868613	0.235092	0.551072	0.372437	1.37877	0.384862	0.326059	3.27639	2.94765	0.405424	0.251422	0.286478	0.532698	2.86386	0.061066	1.17287	726.964	0.327839	0.357259	0.75075	0.374635	0.287426	0.324822	2.59503	0.301199	0.225795	0.472382	1.0337	0.481016	0.340211	0.309153	23.5593	0.328796	1.0167	0.256436	0.283097	0.865992	11.929	1.37197	0.349813	0.794299	0.468372	1.19922	0.31005	0.795934	0.219473
BEN	Benin	151.921	15.2766	13.52	4.11445	17.1457	2.72852	27.0535	6.33169	5.90146	64.0018	32.1377	7.84556	3.73549	5.6283	51.119	3.19828	1.14387	101.695	2.49201	50912.4	5.78439	14.5616	6.60051	5.00591	8.14877	272.586	2.86195	4.47177	8.10582	60.7165	8.36806	7.0215	9.12474	41.0791	5.81564	3.31323	6.6682	8.12042	18.3522	602.24	834.477	36.1952	5.234	12.691	6.97495	5.66358	35.3671	17.6508
BMU	Bermuda	0.0518189	0.0706206	0.0627471	0.0274126	0.0666138	0.023197	0.186788	0.0408646	0.0336373	0.444412	0.164822	0.0502614	0.131561	0.0328201	0.0575868	0.0365814	0.00658278	0.209382	0.0190881	0.0358661	606.683	0.0651188	0.0450865	0.0359808	0.0465092	0.286745	0.022014	0.0269204	0.0499194	0.0929314	0.0510997	0.0377551	0.037262	1.04983	0.0353601	0.0241627	0.029132	0.032353	0.115874	1.36377	0.187786	0.0383496	0.181133	0.11067	0.147545	0.0378597	0.122337	0.0275717
BTN	Bhutan	2.29347	3.56828	2.4787	1.10447	2.53521	0.780665	7.27866	1.74642	1.53306	13.4364	4.06122	2.06157	0.942889	1.58081	5.7407	0.917001	0.296385	3.52907	0.733795	1.58469	1.66471	4786.12	1.86896	1.39006	1.6364	9.31079	0.843827	1.12198	2.93862	5.03717	2.36029	1.64534	1.49849	7.42478	1.6255	0.942252	1.25221	1.40361	4.12253	46.677	5.52812	1.82409	1.26448	1.64308	2.51063	1.34566	3.47196	1.13182
BOL	Bolivia	1.15836	3.04791	2.92161	0.5617	4.9554	0.398415	223.919	0.844526	1.13299	21.9512	13.428	1.11492	0.66446	1.02665	2.10313	0.660755	0.12443	15.9952	0.377615	0.795983	0.84038	1.63346	13462.1	0.807771	0.905856	3515.86	0.410983	0.645112	1.9851	2.55678	1.08641	0.970996	0.915153	76.8552	1.03585	0.575518	0.587905	0.698733	222.353	326.022	1057.86	0.923371	3.8318	1.90415	2.84353	1.26044	9.11122	0.672432
BIH	Bosnia and Herzegovina	2.8454	6.67259	10.0295	1.34881	3.82972	0.96987	16.3034	2.38998	2.0029	31.2762	261.458	3.12177	1.12248	2.20791	3.34805	1.36705	0.312288	52.4449	0.816245	2.06197	1.99066	4.5447	2.20362	29670.8	1.95952	34.3334	0.978865	1.39105	13.5204	7.06576	2.66084	2.04219	2.31721	37.4083	1.92318	1.08758	1.44385	1.80488	8.50209	177.82	9.3976	2.25182	1.95509	793.633	3.13737	4.2385	48.6994	1.59596
BWA	Botswana	0.369079	0.512084	0.4741	0.187047	0.844652	0.139806	1.39133	0.279897	0.235913	3.9601	1.48919	0.347847	0.166168	0.249723	0.406994	0.165937	0.0469302	2.1318	0.125578	0.256495	0.268185	0.529828	0.301572	0.237211	5348.17	2.38707	0.147483	0.186714	0.374891	0.762036	0.397243	0.26802	0.265233	3.06157	0.264395	0.166625	0.20942	0.244175	0.870616	14.2348	1.24523	0.293642	0.218221	0.370309	0.262282	0.35525	1.14084	0.183774
BRA	Brazil	9.38388	14.6919	173.828	5.2562	808.076	3.82816	16078.6	7.01804	28.0604	1199.38	638.779	23.341	8.22136	60.3939	82.6004	25.6935	0.421925	1088.85	5.83281	8.18938	6.72376	5.83244	786.632	16.5358	21.4183	776520	4.4294	7.39116	116.726	14.5253	4.21855	13.3085	25.463	2912.43	13.1762	30.9808	2.71657	3.22451	3224.53	14705	2161.24	15.4197	274.97	124.665	232.526	46.3251	420.79	23.3191
VGB	British Virgin Islands	0.181597	0.22817	0.182401	0.0792309	0.188085	0.130034	0.533695	1.4973	0.108485	1.24675	0.402722	0.590549	0.0676377	0.0941062	0.177232	0.0688705	0.0200294	0.434626	0.0539992	0.11445	0.116785	0.24474	0.124693	0.0996374	0.139792	4.78721	139.859	0.076681	0.236667	0.336015	0.161856	0.114691	0.107389	0.793069	0.110016	0.0682796	0.0884618	0.0995543	0.303322	3.18642	0.400258	0.121832	0.120648	0.261412	0.243244	0.0973114	0.273168	0.079006
BRN	Brunei	1.30275	0.866284	2.62503	0.302271	1.14424	0.226217	9.11411	0.455965	0.422907	212.039	6.37138	0.755454	0.362942	1.04171	5.36027	0.397082	0.0768132	7.44354	0.214703	0.506749	0.514713	1.06169	0.857642	0.435513	0.577031	21.6239	0.224143	4008.9	1.13599	1.32047	0.546472	2.75509	0.664249	33.0298	0.42432	0.2736	0.336577	0.370528	5.19575	703.226	6.5399	0.541375	1.27981	1.23563	1.05039	1.24659	4.09255	0.452336
BGR	Bulgaria	36.2705	173.737	78.0365	1.3508	12.2054	0.476759	58.7085	40.0772	1.24123	136.524	424.337	52.2956	1.85802	6.19559	10.6065	1.29592	0.181084	299.725	0.456456	1.71466	1.40683	2.69676	2.45976	52.1827	2.5886	160.927	1.27116	1.30817	26494.6	3.83054	1.22831	2.07162	7.23405	197.657	1.17537	1.22829	0.70216	0.974669	25.0822	844.19	38.8715	2.22816	5.49714	75.2811	15.5049	59.0089	194.714	3.11916
BFA	Burkina Faso	3.34261	5.54736	9.30773	1.93754	4.80011	1.28591	15.5505	2.71953	2.65901	48.9329	39.724	3.19251	1.5486	2.54673	4.89298	1.53126	0.517314	180.04	1.18022	6.60116	2.52656	5.14164	3.0727	2.82631	2.49899	40.788	1.38949	1.85696	5.15764	33159	3.64385	2.74354	2.972	28.4541	2.57832	1.5293	2.06525	2.51338	10.582	137.4	314.218	3.02977	2.65883	6.22091	3.8536	3.14023	17.4593	2.31333
BDI	Burundi	2.47448	3.53899	2.34317	1.19475	2.57112	0.936441	8.72135	1.94672	1.58738	13.1385	9.21543	2.28676	1.19484	1.49211	2.85022	1.07841	0.278129	9.96246	0.882443	1.61264	1.83114	3.85682	2.23936	1.54774	1.93747	9.68037	1.02083	1.2584	2.01181	5.15655	7764.34	1.69654	1.60198	6.15696	1.64305	1.111	1.43254	1.43492	4.55689	56.5207	5.18388	1.84214	1.43631	1.88155	1.82776	1.48131	4.48253	1.12247
KHM	Cambodia	15.8767	15.8198	53.1771	6.60353	20.4357	4.55684	127.218	10.3208	10.2119	458.639	305.955	14.1317	5.99598	13.6518	50.2395	5.91179	1.15952	197.337	4.24396	10.1624	10.109	23.2202	11.6757	9.55218	10.0788	297.133	4.77531	33.8176	25.1109	30.7952	13.2852	81390.2	10.3751	654.289	9.69447	5.48567	7.26248	8.85108	70.4324	22834.5	93.2706	11.5622	15.408	28.996	18.4112	19.0416	121.623	6.98543
CMR	Cameroon	11.0224	36.0286	230.294	9.9064	95.0176	2.74122	187.553	11.7589	9.12062	379.149	1269.48	23.8117	4.50249	22.1165	51.6791	5.12628	0.924002	1966.74	2.48492	14.999	6.98442	12.8917	11.7107	27.3313	15.3524	549.55	2.86867	7.23023	93.0627	24.4049	7.44027	13.5375	87758.8	1086.87	9.16424	3.95795	133.675	129.718	110.411	23159.7	123.152	535.814	21.2512	133.948	56.1254	51.7934	461.185	27.4625
CAN	Canada	6.72685	6.91753	246.63	1.74399	26.7377	8.65171	514.23	8.68528	6.14829	1522.67	347.947	14.2011	36.3606	19.9864	65.2041	39.4671	0.108914	507.319	7.46407	3.78832	18.7084	2.3515	30.207	7.70746	13.7833	1757.93	2.02345	7.49908	40.8621	9.05159	1.48682	13.9039	19.2416	359939	1.6804	5.16023	0.873312	1.40859	513.721	10245	647.686	5.96005	99.3775	54.0931	309.772	29.3495	198.749	7.60166
CPV	Cape Verde	0.165151	0.25229	0.354894	0.0826519	0.303055	0.0645446	0.461963	0.128312	0.115275	0.858278	0.244619	0.162889	0.0757697	0.0954055	0.195423	0.0712594	0.0226348	0.209021	0.0586775	0.130568	0.124689	0.258903	0.140079	0.101491	0.118274	0.54375	0.070539	0.0838842	0.123169	0.37184	0.182775	0.116659	0.114989	0.326667	467.995	0.0754373	0.0978594	0.102167	0.271187	2.86333	0.349045	0.151981	0.0923214	0.112728	0.176985	0.0946199	0.217796	0.0774313
CYM	Cayman Islands	0.144493	0.22555	0.191218	0.0773698	0.178744	0.0578243	0.490397	0.11037	0.102027	0.969062	0.391805	0.13558	0.0981523	0.0866182	0.171135	0.0686704	0.0198924	0.586049	0.0557253	0.110943	0.106178	0.223546	0.121395	0.0957889	0.103667	2.61905	0.0616563	0.0737904	0.131834	0.295083	0.146587	0.106132	0.0982009	0.661323	0.101779	577.744	0.0831939	0.0925197	0.295856	3.57838	0.33002	0.105948	0.0960649	0.146242	0.461665	0.0974511	0.302628	0.0728669
CAF	Central African Republic	503.859	831.295	1407.84	306.448	928.679	180.098	2406.45	400.155	379.297	5279.28	4410.36	468.391	214.411	347.082	586.338	209.412	72.0151	12069.3	163.76	374.066	375.253	894.485	394.671	381.668	358.408	4345.71	189.852	252.449	697.482	1290.08	527.15	379.481	1393.94	4004.38	389.222	212.109	1.72668e+06	1531.92	1424.4	27623.6	1993.36	10386	371.503	741.248	782.191	661.107	7365.41	261.107
TCD	Chad	56.9248	118.008	141.339	29.7458	112.034	21.6727	268.479	46.0546	46.0411	496.81	789.209	56.4373	31.9519	39.2475	85.7768	25.6278	8.93142	532.176	19.5642	43.7548	41.8835	106.686	49.2383	49.1741	36.1426	861.947	21.6671	28.7128	108.831	153.645	58.8269	43.3667	658.272	1003.53	48.4434	24.7618	124.666	89822.7	141.332	2743.18	291.508	49.8639	49.4223	322.808	48.4922	46.5185	451.333	32.5626
CHL	Chile	3.25539	3.60486	23.8058	1.30032	10.7797	0.821504	1398.68	1.91339	2.00616	218.578	95.8217	3.44163	2.27112	6.49332	18.456	3.03718	0.142871	174.035	0.825739	1.56336	1.66297	4.41591	342.628	3.01887	8.57787	1973.46	0.655002	2.10487	50.467	3.9209	1.46589	3.93022	3.49256	571.805	1.2038	1.1118	1.00489	1.16171	68837.9	3712.4	1066.53	2.14517	80.0139	14.0462	53.71	7.51396	51.7144	2.18491
CHN	China	362.673	441.033	5569.47	67.3978	809.92	25.7782	13493.7	110.912	132.268	42503.3	13613.3	688.958	87.9473	710.681	6845.75	157.766	2.99903	13657.3	39.9267	201.451	111.191	79.2713	868.413	255.151	319.51	36300.3	20.6698	381.364	2177.82	216.552	41.707	1715.78	611.395	58970.8	61.5998	31.5042	25.5968	37.6054	7988.24	7.98075e+06	9411.72	246.136	1158.2	1852.13	2670.26	1293.08	8952.63	532.767
COL	Colombia	1.91716	1.70498	5.80344	0.586479	2.82685	0.527205	112.289	0.781727	13.4192	48.0698	35.5143	2.17361	1.69573	1.10441	1.95961	2.58931	0.0820671	65.3636	0.96146	0.568986	0.728524	0.97881	57.631	1.16823	0.826711	601.957	0.462311	0.553738	3.89696	2.22991	0.783362	0.746403	1.38809	539.638	0.619259	0.680436	0.441503	0.485036	416.899	240.821	134528	1.91464	152.828	8.49228	50.8177	2.05866	27.9444	1.13905
COG	Congo	2.40069	3.71512	38.3487	1.17366	6.3942	0.697703	27.032	1.68642	1.58171	55.9755	44.7207	2.56796	1.08997	2.45643	8.72435	0.949917	0.257442	57.0951	0.642583	1.66387	1.51099	3.36684	2.32007	1.96479	1.87505	199.574	0.728215	1.36519	5.94481	4.64356	1.90307	2.9088	10.43	83.1976	2.23106	0.833808	1.51975	1.27144	19.6496	3362.71	18.7427	9034.35	2.91817	6.55228	4.6277	3.72884	41.3033	1.53211
CRI	Costa Rica	0.290583	0.420417	2.22511	0.188968	0.765245	0.148737	7.78544	0.307859	0.923558	16.3235	20.0829	0.51725	0.647456	0.452171	0.701948	1.21658	0.0256368	37.9745	1.03535	0.201115	0.290396	0.298074	1.15137	0.385459	0.278671	34.909	0.0966952	0.193297	1.78014	0.534497	0.206599	0.263897	1.11567	128.464	0.176516	0.687825	0.165579	0.147784	10.8498	94.6059	41.6477	0.249787	7099.5	1.76303	10.2934	0.84252	9.93264	0.247364
HRV	Croatia	1.04815	17.6236	10.7826	0.384769	1.72214	9.70345	16.1489	0.933518	0.430265	41.2117	347.03	3.9313	0.768946	1.33633	1.86856	0.30039	0.0623938	52.5974	0.16282	0.519406	2.31447	0.744397	0.766211	592.024	0.71737	43.0533	0.227392	0.416311	17.1797	1.4204	0.476956	0.585128	1.10054	64.0903	0.396907	0.239792	0.270835	0.364753	7.99207	228.295	9.16669	0.677325	1.2372	18487.9	2.42544	4.30128	140.723	2.78277
CUB	Cuba	0.686064	1.09942	3.78554	0.739958	2.5664	0.381638	25.9843	1.60797	1.71942	63.7123	40.3075	0.842316	0.559049	0.612224	1.45182	1.01597	0.0740635	21.0058	3.79684	0.4651	0.834155	0.865388	4.45659	0.615354	0.51467	69.5965	0.228818	0.366466	7.82016	1.28462	0.57034	1.86827	0.619889	224.522	0.583213	10.2239	0.320672	0.394212	17.4713	1535.75	42.5751	0.755018	4.21974	5.15584	36568	5.20499	18.5213	0.41299
CYP	Cyprus	0.756323	4.40537	2.9475	0.147138	0.943715	0.116945	1.72047	4.50348	0.225227	7.84849	6.98385	0.549081	0.183365	2.71247	1.21532	0.271279	0.0324877	7.50979	0.0926889	0.295737	0.226475	0.510614	0.241957	0.626354	0.800535	5.4071	0.115843	0.235162	8.19341	0.753423	0.295708	0.318494	0.263583	4.22252	0.28365	0.139166	0.159935	0.193466	1.04906	24.661	1.45425	0.253583	0.432632	1.84231	0.491415	7818.6	7.06017	0.173003
CZE	Czech Republic	7.85416	21.1194	105.192	2.27094	19.0574	0.678153	170.584	8.68913	2.20876	221.024	1876.99	23.9541	2.08885	11.5087	24.0244	2.36059	0.185523	570.453	0.981195	3.35532	1.91199	2.18017	8.47538	79.5008	6.02576	500.522	3.32901	2.74928	311.132	8.26847	1.5792	3.89264	10.3733	494.677	1.75309	0.966207	1.28409	1.81004	80.9492	2512.87	86.0858	5.65518	10.8868	306.351	33.9304	35.709	62553	6.06499
CIV	Cote dIvoire	0	0	0	0	0	0	0	0	0	0	0	0	0	0	0	0	0	0	0	0	0	0	0	0	0	0	0	0	0	0	0	0	0	0	0	0	0	0	0	0	0	0	0	0	0	0	0	0
PRK	North Korea	5.92534	11.037	162.026	2.48603	10.2375	6.43312	119.033	3.37935	3.46168	172.251	69.37	8.73157	1.87735	4.87024	19.0133	2.23075	0.58601	54.2685	1.37351	13.0295	3.25285	7.2662	44.1719	3.4693	4.19415	4701.8	1.46241	2.89595	27.1817	10.4222	3.85148	62.3339	3.9997	196.004	4.2737	1.84643	3.69122	2.55684	53.9373	10545.9	162.604	3.692	51.8013	15.9861	102.945	5.78698	36.6112	3.05914
COD	DR Congo	54.7075	87.4835	179.712	26.7622	140.365	18.1807	267.211	46.4503	42.4126	600.177	706.778	54.7364	22.4431	45.6062	62.3206	22.1135	6.42318	7367.09	16.2801	40.458	38.5296	96.0856	47.463	44.8913	47.5133	639.792	18.6756	27.2084	102.98	153.53	54.0268	40.0007	125.648	641.541	43.5993	21.8511	67.0859	37.2289	169.73	3442.21	243.894	50.7204	39.5649	117.929	52.6969	171.665	468.104	31.8271
DNK	Denmark	2.25004	3.71571	25.688	0.824395	9.15655	0.387527	61.7347	1.7998	1.19902	238.951	182.71	5.62432	0.731818	8.24317	10.5121	1.67091	0.0803367	178.907	0.549994	1.79684	1.13288	1.4356	2.93318	8.11326	2.43357	185.494	0.351706	1.19699	29.9179	4.62833	0.835599	2.2562	2.87863	210.483	1.13844	1.511	0.456999	1.39006	38.2648	1031.24	31.4595	1.6161	4.1597	30.3327	6.55765	15.7835	120.65	1.84887
DJI	Djibouti	0.609232	0.942873	0.532027	0.298911	0.639285	0.223282	1.46759	0.462709	0.402842	2.44778	0.800937	0.532329	0.254405	0.336372	0.661961	0.249638	0.0761669	0.678853	0.20176	0.441036	0.438607	1.0503	0.454808	0.366121	0.397545	1.68221	0.237759	0.298224	0.439585	1.46927	0.638993	0.431569	0.392496	1.08514	0.435287	0.261286	0.348371	0.383387	0.905836	8.93574	0.899895	0.464069	0.327724	0.388855	0.363383	0.588178	0.720672	0.28552
DOM	Dominican Republic	0.386738	0.456065	1.89303	0.251337	0.740426	1.15097	6.86123	0.313152	0.36173	25.3775	9.47797	0.452665	0.754353	0.464138	0.807109	2.31508	0.0451357	17.9948	0.213057	0.284116	0.336635	0.502526	0.70527	0.37951	0.352391	25.7635	0.143409	0.236489	1.14381	0.84181	0.341314	0.344027	0.419941	116.809	0.253577	0.19814	0.195472	0.236586	4.61873	74.5438	15.2696	0.35098	5.63822	1.42471	29.7305	1.00504	5.02086	0.268727
ECU	Ecuador	5.13021	6.50675	3.8917	0.518768	1.73645	0.397365	149.155	1.0373	3.86249	38.6512	39.5605	2.81732	0.870281	0.996702	2.16605	0.919411	0.110222	50.1212	0.819224	0.759798	0.734062	1.77289	17.1586	1.16409	0.845071	80.9958	0.454085	0.596056	7.76433	2.5474	0.951129	0.939837	0.977226	138.497	0.865919	0.583679	0.676954	1.08633	369.934	269.047	1016.66	0.892581	23.6376	15.7716	19.4732	1.57493	24.4315	0.628785
EGY	Egypt	3.44485	23.3686	282.009	2.10509	13.0121	1.15813	114.833	3.89414	1.77266	192.231	263.825	8.27272	1.74322	7.91348	16.2112	1.66548	0.176791	311.524	0.610949	5.62088	1.80379	2.06492	4.44655	8.65084	7.00977	629.12	0.659074	2.89618	61.0246	5.56033	1.56934	3.64291	16.7826	342.37	1.66266	0.996997	1.17155	1.30776	43.6065	2840.5	52.393	3.39294	7.20168	88.6847	15.6349	135.134	121.619	4.47553
SLV	El Salvador	0.414497	0.566481	0.906595	0.185494	0.499485	0.155976	2.00206	0.324938	0.344857	5.06996	13.0233	0.390571	0.862614	0.282637	0.682047	0.616005	0.0382706	8.565	4.9178	0.283027	0.395735	0.680538	0.534108	0.318124	0.273509	5.50683	0.148059	0.201046	0.753572	1.02992	0.37303	0.323759	0.277915	45.619	0.266116	0.387081	0.207292	0.253925	2.24867	23.7162	4.18719	0.302583	121.923	1.3405	3.80733	0.348093	20.7099	0.201459
ERI	Eritrea	1.55946	2.2014	1.39516	0.760816	1.51467	0.591885	4.44225	1.13597	1.07661	11.2312	2.66772	1.30383	0.731678	0.869872	1.80565	0.681266	0.198724	2.07734	0.565763	1.05765	1.10368	2.34776	1.29968	0.9379	1.13878	5.06195	0.675409	0.797783	1.1196	3.22856	1.57839	1.06702	0.973261	3.38798	1.06655	0.710948	0.91569	0.97311	2.6503	27.0756	3.92746	1.09465	0.873867	1.061	1.38177	0.875763	2.08117	0.729356
EST	Estonia	2.98199	3.38324	10.8609	1.52062	7.46057	2.52291	26.9377	2.94886	1.72496	85.74	72.0979	6.16544	5.51897	3.24443	4.82911	1.53666	0.351337	80.3463	2.40346	2.02446	2.05505	3.04188	3.02986	3.18507	2.47575	77.9225	1.324	1.69999	9.87669	4.72198	2.60789	19.1032	2.65208	98.4662	1.87862	1.30492	1.54257	1.66943	15.7018	358.441	27.624	2.32088	4.16102	10.1982	4.06714	4.86976	65.6187	1.85497
ETH	Ethiopia	72.0806	163.757	890.06	33.9141	105.793	23.7479	416.991	59.3591	50.3985	1320.85	3684.26	77.9297	32.8933	62.7246	122.52	30.8847	7.8939	3474.71	21.2628	53.3377	48.8034	111.882	59.4957	72.4594	52.0244	1303.65	23.5073	41.1388	270.845	154.08	65.4574	59.8435	61.7645	3063.53	48.0724	28.8123	37.251	43.1019	262.353	38757.7	405.386	57.2398	67.688	240.82	86.6053	180.58	2015.06	41.1151
FJI	Fiji	0.27588	0.442259	0.311513	0.130434	0.310929	0.0971645	0.924304	0.301194	0.190221	173.678	0.993437	0.246739	0.123873	0.183091	0.9799	0.120984	0.0395005	0.760815	0.0868873	0.204393	0.202958	0.459451	0.219214	0.160631	0.189814	1.43173	0.101109	0.14503	0.229314	0.646118	0.272671	0.214316	0.182536	4.3786	0.190482	0.11326	0.149445	0.170762	0.538143	13.109	0.766136	0.203378	0.173796	0.215027	0.176009	0.190595	0.512909	0.126348
FIN	Finland	3.37692	8.81245	66.8921	1.57563	12.2847	0.742046	164.032	4.59689	1.9144	371.67	417.301	12.9128	1.72384	10.4891	21.3674	2.27352	0.113781	365.163	0.553504	2.07604	1.63366	1.37639	9.38538	8.91972	5.41564	480.908	0.63423	2.65517	55.2507	4.20766	0.911216	6.59553	8.27157	696.283	1.15789	0.751081	0.71142	0.992085	93.6013	4002.85	127.368	4.14406	9.6204	48.3247	14.8491	24.9212	247.341	5.24967
FRA	France	13.6978	28.3249	1242.79	36.4862	146.409	1.48461	712.573	17.2826	5.10552	929.925	1260.39	32.3953	5.59891	67.8431	70.5422	6.86497	0.139252	3131.86	1.25896	72.4341	8.52584	2.45671	19.4833	37.0871	26.1627	1913.86	1.62458	9.0997	228.31	163.037	4.8563	35.071	221.429	1417.66	7.38835	5.88605	18.1466	35.5212	278.501	7956.3	365.068	75.6525	44.0417	232.27	124.367	103.649	798.398	151.022
PYF	French Polynesia	0.0947974	0.134197	0.112945	0.0599855	0.0991074	0.033874	0.344408	0.0713211	0.0641833	1.88704	0.396018	0.0824375	0.067442	0.0606681	0.122313	0.0406394	0.0120636	0.391024	0.0310225	0.0651895	0.0676116	0.149996	0.0773449	0.0575496	0.0672326	0.453083	0.0359941	0.0511083	0.0796782	0.21896	0.0956602	0.699615	0.0636551	1.6796	0.0636461	0.0400468	0.051959	0.05698	0.453222	4.85328	0.231407	0.068995	0.065697	0.0774524	0.0649406	0.0617336	0.17908	0.0450118
GAB	Gabon	0.399527	1.17729	14.957	0.217572	2.35881	0.115589	7.94746	0.314702	0.289943	27.2755	11.6777	0.845124	0.426971	0.61152	2.48029	0.254845	0.0308231	16.8023	0.114962	0.580318	0.266793	0.403663	0.709764	0.430378	0.384541	28.2604	0.0922101	0.342172	2.32719	0.764739	0.236476	0.781526	1.70479	49.9414	0.24492	0.134396	0.168566	0.25326	6.15553	2588.22	7.494	2.54911	1.23916	1.78138	1.57072	1.90906	6.48115	2.85042
GMB	Gambia	2.19135	3.00828	2.29675	1.20311	2.44138	0.964926	7.82871	1.79291	1.34595	14.2036	4.4808	1.7477	1.21133	1.51122	2.6091	1.13726	0.247381	18.5136	0.877567	1.4534	1.66926	2.82058	2.2393	1.43864	1.90401	9.03397	1.06069	1.25925	6.95435	4.16548	2.96056	1.59609	4.22171	6.14274	1.75635	1.11199	1.55166	1.22181	4.62248	49.2205	5.63691	1.79106	1.37131	1.93801	1.7477	2.1649	3.91367	1.10606
GEO	Georgia	2.36384	2.93091	17.5176	0.820938	1.91237	0.578576	10.4095	38.0253	1.04099	10.0288	6.43229	49.8705	2.55521	0.991741	1.83129	0.663925	0.242799	5.54913	0.533759	1.16533	1.18969	3.3966	1.30866	1.09486	1.11184	8.76858	0.658932	0.799142	3.15805	3.26337	1.63654	1.2211	1.17149	7.84836	1.15829	0.679296	0.905668	1.05355	3.15901	53.2218	3.50466	12.1306	0.927653	1.61113	1.21064	1.35702	5.43067	0.80962
DEU	Germany	49.6416	128.392	989.26	21.7926	169.769	4.38808	1775.21	59.4914	19.2489	3300.32	11849.9	148.626	12.4501	147.101	210.961	18.2182	0.520499	7076.49	5.1241	29.7816	13.8168	10.5853	84.6023	247.061	74.7533	6324.58	4.53506	34.3649	961.627	54.7106	7.67198	43.1443	108.536	4096.02	14.9296	7.57	6.20442	9.26239	912.346	28853.9	1081.77	42.226	145.125	1218.15	192.853	321.755	5396.11	67.2677
GHA	Ghana	25.4873	49.5425	285.506	11.449	90.1858	5.53573	387.257	25.1892	30.4032	1218.34	4794.54	57.3083	11.5087	66.8467	115.41	13.0136	1.52508	6572.23	5.24636	83.0747	13.3447	17.3937	30.4072	73.583	52.8222	1692.14	4.77519	15.6751	259.485	51.1781	11.8972	24.7854	50.8669	8687.55	14.5817	7.74918	7.01614	9.43558	259.538	10297	332.629	23.7321	55.0024	984.19	83.3806	134.122	1142.27	30.2495
GRC	Greece	4.76067	406.687	39.1675	0.651851	3.83066	0.282374	29.8822	38.7551	1.6783	134.141	127.354	7.22278	0.567203	7.20205	5.2364	0.635489	0.084008	109.505	0.251559	1.03166	0.795449	1.00588	1.25922	15.7509	1.43601	80.8963	0.368247	0.956076	422.645	2.50489	1.03641	1.13601	9.33289	116.943	0.662166	0.99208	0.467554	0.860073	15.0523	345.573	19.83	1.7089	2.15029	31.4411	3.79729	385.452	73.152	2.03852
GRL	Greenland	0	0	0	0	0	0	0	0	0	0	0	0	0	0	0	0	0	0	0	0	0	0	0	0	0	0	0	0	0	0	0	0	0	0	0	0	0	0	0	0	0	0	0	0	0	0	0	0
GTM	Guatemala	0.894445	0.699654	3.05903	0.243229	1.14133	0.234018	15.6722	0.490156	3.11075	19.3357	47.4601	0.791171	1.30307	1.53758	1.36916	2.65596	0.0493752	39.5868	13.7272	0.350102	0.506757	0.565684	1.3951	0.838341	0.541651	27.6385	0.386808	0.437347	7.52295	0.950336	0.374743	0.50618	0.659865	268.585	0.309888	0.249183	0.209251	0.271972	18.6807	104.737	98.3936	0.411343	226.943	8.89514	18.0365	1.2719	19.1623	0.390652
GIN	Guinea	75.2108	108.1	315.495	51.6673	115.028	25.419	360.16	61.3255	57.3651	734.432	1317.29	555.694	31.49	58.533	103.123	30.7381	11.1472	3472.6	23.4174	59.8365	57.0459	124.36	61.2141	66.1447	55.1657	939.818	27.0801	38.3675	136.64	173.517	76.8934	58.389	418.151	993.563	54.9403	31.2488	41.3751	50.2838	247.688	3734.66	302.367	62.3748	59.8448	172.576	117.889	294.356	1467.05	796.973
GUY	Guyana	0.0216209	0.0286287	0.150389	0.0119637	0.0795757	0.173077	0.471602	0.0175422	0.168753	3.83252	0.592348	0.0275743	0.0162269	0.0359159	0.0583779	0.584863	0.00213362	1.09607	0.019103	0.0167575	0.0676577	0.0260664	0.0411873	0.0252632	0.0225886	0.949655	0.0236933	0.0144463	0.0625224	0.0458932	0.0203667	0.0203986	0.0291558	2.34927	0.0179986	0.012007	0.0119507	0.0127479	0.403006	5.78909	1.30059	0.0240757	0.0489721	0.0733234	0.117215	0.0486013	0.353396	0.0180558
HTI	Haiti	0.669357	0.956809	0.964273	0.343305	0.738048	0.337435	2.74252	0.505377	0.477658	4.34374	2.55018	0.601258	0.529803	0.417585	0.753111	0.923108	0.08982	4.65367	0.241775	0.478088	0.494505	1.07324	0.566335	0.409285	0.508128	4.92413	0.268657	0.334826	0.59455	1.56452	0.676967	0.472023	0.47418	24.4225	0.475874	0.302238	0.376877	0.43043	1.44706	18.4108	1.74533	0.510869	0.681267	0.609643	0.625126	0.42062	1.43875	0.344066
HND	Honduras	0.578018	0.739129	1.79863	0.30089	0.899168	0.484793	4.17111	0.466869	0.469911	11.7048	17.9223	0.616645	0.673783	0.513073	0.833134	1.64598	0.0628314	39.0663	3.29861	0.422698	0.424172	0.758933	0.594221	0.514908	0.426703	12.3245	0.200752	0.289043	1.86408	1.10171	0.514143	0.437546	0.487445	78.5356	0.375342	0.548068	0.279422	0.338834	3.02989	47.0279	13.4077	0.444834	100.744	1.80873	3.68026	0.837108	20.7919	0.323421
HKG	Hong Kong	5.17352	1.75303	16.5846	0.593618	14.1073	0.498598	47.115	1.76946	2.50549	214.601	62.3792	2.15545	1.00691	14.48	83.8311	1.78847	0.0944525	54.8345	0.455678	1.80515	7.59795	1.62828	2.94262	1.64326	5.05003	296.734	0.35182	8.39688	9.33079	3.03686	0.878954	46.1291	5.77087	264.902	0.771467	0.443237	0.476924	0.640615	104.029	7964.84	51.6143	7.74215	14.978	8.94	9.3731	11.6486	34.9587	1.80404
HUN	Hungary	2.07847	13.8993	42.0679	1.07116	6.10689	0.386214	72.5786	4.16913	0.980064	111.594	1176.59	10.6192	0.923375	4.62256	9.21647	0.89408	0.106435	261.314	0.346551	1.40582	1.05743	1.27242	2.39793	83.2409	2.74714	265.168	0.417696	1.32452	106.703	3.0604	1.98223	1.88526	3.92676	210.177	0.843606	0.538328	0.523544	0.713753	32.6544	865.582	34.511	2.05884	4.43502	216.874	7.81826	14.2943	474.454	2.54936
ISL	Iceland	0.34819	0.546374	4.89953	0.212901	1.1523	0.105662	5.93863	0.319267	0.305074	15.4657	21.8857	0.696397	0.166766	0.769027	1.03858	0.243784	0.0285199	30.228	0.103862	0.274591	0.249483	0.388556	0.362696	0.64029	0.433248	22.3044	0.0994829	0.244249	2.30943	0.737705	0.233776	0.387607	0.629572	57.2884	0.215308	0.138844	0.170517	0.183897	5.45437	190.61	4.45047	0.337742	0.578736	4.48835	1.10282	1.45834	10.7249	0.390602
IND	India	320.103	61.5829	893.661	13.1035	376.658	7.3717	2321.09	51.3037	15.5409	4705.43	2279.38	143.314	20.6797	996.713	8733.2	25.8696	1.26287	3192.38	6.94399	51.2942	18.3993	63.1832	84.8884	60.1114	178.45	7390.7	6.73811	103.857	353.34	120.96	36.5633	169.511	130.339	9372.12	10.9597	12.1419	16.8943	41.5818	1377.76	43683.6	1633.55	346.455	168.549	359.764	199.999	365.356	1394.98	223.395
IDN	Indonesia	85.191	12.9618	205.707	4.71191	111.098	2.62336	529.812	7.75032	8.11669	5222.01	687.669	19.7033	12.6755	78.2063	493.94	9.34532	0.523838	1026.51	2.56837	11.8659	9.08401	12.302	22.5567	14.5821	18.0104	1541.11	3.84539	125.917	98.2395	21.3861	5.10048	160.662	27.0831	2310.57	4.5718	5.07221	3.10456	5.3391	364.175	27610.9	375.654	36.2393	41.8245	90.288	61.3093	68.3119	428.658	26.7424
IRN	Iran	281.948	32.5264	72.2298	5.25825	30.35	2.2107	118.777	198.111	4.34786	528.256	253.749	283.625	3.23816	40.1339	87.2903	3.68209	0.610443	316.365	2.02832	5.55624	4.83216	8.18004	9.22313	10.9988	23.5297	390.173	2.32294	11.3141	53.0909	19.373	5.73936	13.3549	13.062	395.993	5.25775	3.02845	3.45222	4.03601	70.2408	10014	77.9145	9.46558	12.0989	39.6581	25.9448	40.8005	123.708	7.29905
IRQ	Iraq	2.16402	8.15473	42.8971	2.59127	9.70835	0.457637	72.5785	1.89065	1.267	262.738	371.565	2.99196	2.37217	4.27593	10.8695	1.23788	0.0614775	170.666	0.464719	1.53426	0.9654	1.01468	4.98995	4.76367	2.16658	864.894	0.30932	2.40098	17.2669	3.09248	0.633484	3.58037	4.40293	431.08	1.11777	0.851333	0.488806	0.673708	47.9575	2242.89	58.014	1.92843	8.3466	94.8797	18.5586	11.8343	63.7793	3.11897
IRL	Ireland	2.70902	2.57761	23.6978	0.736568	5.93728	0.394071	53.1556	1.3424	0.775854	286.673	119.23	3.64493	0.58159	8.10075	5.24246	1.54229	0.0494514	219.928	0.268373	1.11825	2.13491	2.68335	1.7952	3.28674	3.82027	152.75	0.235119	1.50767	17.9295	2.83556	0.486328	2.12327	4.17777	171.451	0.490795	1.02637	0.436973	0.494913	21.7899	569.133	32.5669	2.28615	4.43485	19.0809	4.38874	12.8993	82.6074	2.20596
ISR	Israel	1.85669	3.80779	17.7888	0.971045	5.89259	0.515808	138.426	7.86735	1.16046	226.659	124.391	7.83988	1.23015	2.99316	7.65259	1.22559	0.123784	270.139	0.547755	1.22294	2.50563	1.49859	4.80679	4.42639	8.6935	398.011	0.445886	1.8705	23.3076	3.04418	1.0553	2.51537	3.41597	317.608	1.16948	0.615973	1.02307	0.807275	58.3661	1158.84	80.6206	1.661	10.9342	23.6766	13.2437	69.9231	71.9715	3.07438
ITA	Italy	10.934	328.201	847.476	12.2124	86.5527	2.31716	1038.75	37.4299	7.8792	1304.46	2429.89	48.1294	5.27549	80.0527	91.5245	7.445	0.28489	1419.65	1.47228	17.1592	17.0977	5.83307	33.4443	219.113	35.5578	2713.54	3.09972	13.5527	473.186	34.007	3.96303	14.5431	60.8958	1823.3	8.43143	6.9102	2.44139	6.31464	475.447	9384.68	479.933	33.8052	72.3759	916.324	211.531	271.345	1016.77	49.6456
JAM	Jamaica	0.410048	0.531537	1.31215	0.206178	0.711481	2.17126	2.98499	0.328612	0.501368	13.1666	7.27776	0.549089	1.15451	0.402703	0.626891	10.5172	0.0477743	7.17309	2.89698	0.293967	1.41359	0.503339	0.524875	0.381564	0.39256	9.93888	0.536969	0.229824	0.886531	0.743588	0.361186	0.320658	0.577747	75.3905	0.271207	8.88795	0.210317	0.245647	2.23746	56.1874	5.55796	0.325852	1.20769	1.09153	4.26558	2.71489	4.76426	0.249254
JPN	Japan	121.366	22.5328	400.697	10.1241	80.5555	8.46933	1460.06	12.5961	8.25047	8355.96	1167.46	51.2009	23.4308	126.923	513.538	40.6818	0.47088	1373.44	8.70245	24.08	38.8597	53.584	85.1601	23.8045	38.949	3632.47	4.63227	78.4889	135.427	34.4522	5.96689	153.141	83.2235	5512.75	14.0663	7.42076	12.2634	6.87423	537.263	71348.8	742.594	18.494	185.388	182.8	124.078	184.067	652.889	26.3074
JOR	Jordan	0.748195	1.07453	39.7663	0.265251	1.41662	0.180093	4.5192	1.21383	0.328018	23.3963	5.8629	1.79569	0.24237	29.7803	7.54211	0.26014	0.0605918	7.85885	0.169262	0.474255	0.362023	0.667014	0.508202	1.71863	0.677763	22.3535	0.193554	0.633395	4.78485	0.981756	0.486813	0.74137	0.573514	15.6519	0.3552	0.221425	0.292636	0.34179	2.52494	164.533	3.91506	0.542797	0.51813	1.17193	0.66748	3.83985	3.35576	0.79227
KAZ	Kazakhstan	408.571	25.6642	110.395	5.33106	23.6506	2.98372	190.912	25.062	6.18252	364.563	2044.53	263.161	5.89735	15.0896	43.2233	4.93536	1.01515	442.902	2.81998	7.41918	354.629	10.7462	12.5937	22.7328	9.7079	548.49	52.3802	6.64611	112.272	19.7636	7.60253	12.4317	16.0456	672.654	6.02071	3.69606	4.32974	5.38759	116.363	16001.6	127.871	9.42641	18.2812	105.385	50.8055	32.6567	1299.32	10.0576
KEN	Kenya	109.857	4.18685	12.9226	1.67499	7.43558	1.24384	25.4547	4.973	2.53889	117.216	75.6636	6.27169	1.54136	7.42375	28.0349	1.57382	0.350485	132.505	1.1014	3.02712	2.6167	5.1256	2.98951	3.26652	4.39948	63.6022	1.27201	2.25061	9.73301	8.60628	57.6189	3.20305	3.75629	130.826	2.40985	1.5048	1.81943	2.47295	14.3012	584.157	16.4143	13.4067	3.3093	8.697	5.10017	6.42227	33.4002	2.73178
KWT	Kuwait	5.91473	3.2295	16.43	1.39739	6.8344	0.970902	36.2238	2.20196	1.70924	203.585	42.5197	5.52913	1.57619	5.15666	22.2494	1.58938	0.260745	78.0245	0.892393	2.13184	2.04947	4.02486	3.46485	2.3595	5.52356	182.592	0.945735	5.51257	7.22211	5.54213	2.45131	8.0093	2.98139	113.418	1.826	1.26095	1.43158	1.63813	21.6096	2233.66	26.9518	2.71496	4.90532	7.99771	5.32465	8.59337	24.4221	2.10731
KGZ	Kyrgyzstan	44.217	2.20325	2.45699	0.883562	1.92966	0.637176	5.6764	2.4146	1.04602	11.0784	8.56698	8.8159	0.779696	1.05904	1.9747	0.740057	0.220982	4.63393	0.592552	1.20324	2.13051	2.18416	1.52699	1.1237	1.35705	8.92435	0.793737	0.869512	2.04186	3.07569	1.81547	1.26937	1.20721	6.91794	1.20455	0.762695	1.03367	1.04985	3.48327	186.624	4.15812	1.31323	1.05173	1.70623	1.64926	1.15717	8.94532	0.85936
LAO	Laos	4.75277	4.39323	8.08539	1.21641	3.71527	0.888822	17.4851	1.93005	1.97183	116.559	37.6931	2.67426	1.09197	3.06743	15.9612	1.15432	0.301212	38.2922	0.818766	1.97291	1.88029	5.4318	2.45036	1.74813	1.98831	36.5731	0.996386	2.45658	6.2026	5.9383	2.50865	13.4215	2.15867	96.5467	1.78572	1.02934	1.35313	1.5588	12.6793	8761.64	11.8744	2.1969	2.61038	4.71719	3.60627	3.97153	19.4956	1.67075
LVA	Latvia	3.22989	1.39669	4.43328	0.471199	1.70559	0.347036	21.4373	2.50532	0.635158	17.533	36.2792	2.50339	1.2784	1.45605	1.50921	0.418484	0.140421	28.4899	0.431731	0.683643	0.749967	1.32418	0.955652	1.30947	0.896258	90.9029	0.490493	0.508489	4.9863	2.09673	1.11871	1.36774	0.863168	24.6019	0.634808	0.384859	0.471266	0.582696	7.13312	111.446	5.33931	0.778351	1.20784	3.99158	1.37034	1.68473	23.8999	1.69036
LBN	Lebanon	0.484576	1.26751	18.9197	0.240412	16.7461	0.205541	3.78292	4.87679	0.594325	21.6441	5.2391	1.08265	0.19943	18.7411	1.51742	1.11456	0.0502042	16.2338	0.140569	1.79416	0.533757	0.688181	0.404624	0.441792	0.337065	11.2603	0.166966	0.245919	1.9899	13.3108	0.45754	0.359723	4.08128	20.154	0.306033	0.187364	2.83236	0.367375	2.00212	37.5279	2.95014	5.36888	0.38469	1.06984	0.655567	23.7134	2.86152	6.25337
LSO	Lesotho	0.752106	1.24653	0.859216	0.400068	0.858364	0.282941	2.42778	0.589901	0.536207	8.29986	1.69057	0.735087	0.341084	0.458449	0.937094	0.326636	0.118468	5.13551	0.260998	0.550654	0.584139	1.16274	0.653555	0.49703	2.102	3.21056	0.304964	0.378451	0.621984	1.62312	0.822246	0.551547	0.556424	4.05218	0.566637	0.34035	0.442969	0.510589	1.65643	13.9458	2.98374	0.588507	0.463967	0.586565	0.511649	0.461436	1.28623	0.380855
LBR	Liberia	4.22453	6.52943	12.8857	2.05299	5.8296	3.80246	22.3089	3.63589	2.90546	34.4511	45.2628	4.28947	2.86035	3.0951	5.54194	1.97165	0.546985	77.4106	1.36275	3.37785	3.1416	6.64771	3.62639	3.93868	3.20453	54.5196	1.43946	2.1624	7.11523	9.42657	4.12867	3.09145	3.57819	405.977	2.88334	1.79352	2.23066	2.59134	21.8097	369.998	18.2281	3.4287	4.73141	22.3124	4.08481	4.14764	32.9505	4.09916
LBY	Libya	1.31191	9.73458	43.7139	2.20856	9.01793	0.222468	59.3489	1.94898	0.703866	79.2413	408.298	4.19156	0.467677	3.79802	6.17342	0.593013	0.046913	162.237	0.199317	4.64032	0.682676	0.667064	2.88921	6.72625	1.95717	245.788	0.236432	1.06298	23.8559	2.42627	0.432828	1.39052	3.70972	106.721	1.06364	0.537075	0.306936	0.497329	37.1991	767.081	37.5805	1.59067	4.958	61.1088	17.2893	16.5552	126.813	2.71066
LIE	Liechtenstein	0	0	0	0	0	0	0	0	0	0	0	0	0	0	0	0	0	0	0	0	0	0	0	0	0	0	0	0	0	0	0	0	0	0	0	0	0	0	0	0	0	0	0	0	0	0	0	0
LTU	Lithuania	7.97234	6.45387	13.4118	3.90333	8.41906	3.52275	41.0316	6.9685	4.44289	56.8195	69.5323	9.68071	6.94329	5.0574	9.18427	3.71943	0.855628	80.0438	3.75257	5.0261	4.9546	7.46705	7.65553	5.84062	5.78199	56.9383	3.77727	4.26759	15.9398	10.7172	8.51001	5.66743	5.67332	59.009	5.17155	4.26115	4.88754	4.41467	18.9995	266.401	22.6128	6.0066	5.1555	12.746	7.67055	6.62891	80.7223	3.85629
LUX	Luxembourg	0.76273	1.94258	19.1169	0.797718	3.65066	0.186475	26.0138	2.83248	0.434845	55.9353	81.8063	1.48591	0.320194	1.99205	2.75674	0.337891	0.0406035	302.634	0.155198	0.972774	0.386421	0.466358	0.978183	2.92239	1.17221	74.955	0.189182	0.897385	10.5692	3.7599	0.660623	0.821272	2.30147	58.6315	0.515653	0.234879	0.580938	0.47566	12.7217	357.736	17.3701	1.66594	1.87134	11.8761	2.91448	3.33155	56.8196	3.89421
MAC	Macao SAR	0.0878949	0.122701	0.450812	0.0564252	0.167327	0.0328269	1.59619	0.0707795	0.0595025	9.65665	4.02273	0.097955	0.0550891	0.111662	0.442887	0.0520375	0.0100859	3.71502	0.0303288	0.0679059	0.0975791	0.105453	0.120589	0.095433	0.0947589	2.73149	0.0319023	0.089472	0.230861	0.160936	0.0857799	0.115889	0.102366	9.07243	0.0595486	0.0397072	0.0494377	0.0522719	1.27095	60.4967	3.04652	0.0899555	0.144456	0.393627	0.147968	0.199894	1.26486	0.0644358
MDG	Madagascar	1.59627	2.39978	25.0962	0.82601	2.90446	0.557354	16.323	1.26323	1.01208	28.5083	66.1528	2.02701	0.941822	1.48184	3.23072	0.88951	0.154286	65.5047	0.500828	1.13364	1.82676	2.24843	1.39479	1.59788	2.35257	38.3236	0.524625	1.1917	5.47883	3.41018	1.50798	1.69826	1.96697	140.361	1.03887	0.617605	0.931696	0.948768	7.49102	878.432	8.45167	1.78615	2.12225	7.64456	2.26019	2.66017	30.6866	1.16014
MWI	Malawi	2.86382	4.74382	10.9155	1.41668	12.4263	0.959198	20.3328	2.33476	2.33485	92.0015	84.5969	3.39648	1.47039	3.33214	6.91087	1.6232	0.300162	153.371	0.877999	2.1483	14.1188	4.05205	2.49572	3.77432	30.7793	55.1555	6.18128	2.57113	9.26856	6.18675	3.50931	2.67021	10.32	258.175	1.95563	1.1401	1.38635	1.58998	11.9777	333.017	17.2237	26.5542	3.9349	49.6165	3.99548	5.27704	100.451	3.17109
MYS	Malaysia	28.8703	7.76519	113.344	3.07461	27.0353	1.50422	483.065	5.70552	3.78875	4144.91	423.421	17.5071	4.2374	54.2899	306.241	6.5651	0.272887	456.029	1.53345	4.78054	4.02586	10.5691	12.9823	8.26247	13.8978	1497.53	1.52508	239.397	48.9851	10.0752	2.42804	170.182	16.5862	1865.61	2.53836	1.91177	1.97675	2.52779	165.585	21699.4	185.281	12.3338	25.44	50.1557	32.7107	45.4076	304.117	11.5499
MDV	Maldives	0.342152	0.532261	0.334306	0.168911	0.373873	0.126286	0.943407	0.255636	0.232151	2.20975	0.743588	0.303208	0.146883	0.197987	0.412639	0.144103	0.0463274	0.720817	0.113334	0.25082	0.247888	0.564495	0.272891	0.216237	0.233435	1.2024	0.132444	0.18205	0.27498	0.775533	0.362858	0.2498	0.231095	1.94007	0.244848	0.15053	0.198688	0.225666	0.581067	6.89632	0.72537	0.262897	0.195447	0.25036	0.217417	0.205326	0.569289	0.1622
MLI	Mali	16.848	18.1425	59.2683	8.00077	48.3563	4.79907	57.6278	11.2394	10.9022	153.785	118.646	13.4053	5.99314	15.2015	44.2957	5.89115	2.09859	392.334	4.36436	19.5432	10.5209	24.741	10.6567	10.4838	9.76984	402.451	5.07209	10.6082	19.676	761.613	14.2326	19.1384	12.0845	202.947	10.7375	5.94573	7.77423	10.0631	40.8433	1239.68	58.5677	15.3702	10.8061	21.6968	18.2577	13.7655	355.343	237.005
MLT	Malta	0.945959	1.30989	2.9563	0.417108	0.978855	0.302656	3.82844	0.613587	0.479525	14.5084	6.98856	0.965258	0.377382	1.28043	1.46471	0.373397	0.083574	8.84417	0.278043	1.62367	0.580276	1.11569	0.693665	0.646145	0.665363	12.7042	0.324727	0.682351	1.12921	1.50065	0.813207	0.727761	0.628999	13.6839	0.61439	0.347683	0.450474	0.465354	2.13816	55.4959	2.78154	0.617241	0.742893	11.4552	0.762384	2.09788	4.3567	0.419964
MRT	Mauritania	1.00392	2.09612	10.7347	0.71752	2.25669	0.325828	10.8649	0.852096	0.65031	14.1442	17.5059	1.2381	0.428973	0.99529	1.84964	0.41735	0.107206	36.5879	0.294279	14.9659	0.711931	1.39645	1.01912	1.14542	0.846426	32.0913	0.348209	0.525251	5.45498	2.3437	0.913381	0.803258	25.5437	20.9617	0.708884	0.396663	0.541003	0.621905	5.71906	203.582	6.01549	1.11105	1.10031	5.29503	3.23982	1.96668	10.3094	1.23364
MUS	Mauritius	0.541062	0.822145	1.30298	0.280292	0.776318	0.190661	2.47222	0.431193	0.357872	8.79139	9.2527	0.528153	0.278291	0.462915	0.729835	0.233831	0.0680075	18.1119	0.188595	0.416139	0.40175	0.740294	0.450184	0.385105	1.3852	4.38713	0.198002	0.29996	0.745374	1.26429	0.671316	0.410687	0.508773	9.03591	0.375205	0.229665	0.292861	0.347789	1.71858	43.9547	1.44104	0.453884	0.659857	1.34636	0.452436	0.65357	2.22274	0.462609
MEX	Mexico	4.2572	3.03395	81.6152	1.58258	11.8322	2.89351	794.258	2.07922	34.7497	501.671	161.6	4.66449	16.9256	7.03414	17.0323	11.3505	0.120704	214.948	27.7493	1.43295	4.87116	1.70372	70.8052	3.36158	3.73024	1776.93	1.53158	2.7994	19.3342	3.67435	0.981093	3.63938	3.87046	5294.67	1.29823	17.4563	0.914769	1.13243	604.158	2845.1	1072.62	2.33896	431.854	19.4244	454.544	10.6037	95.6445	3.57261
MCO	Monaco	0	0	0	0	0	0	0	0	0	0	0	0	0	0	0	0	0	0	0	0	0	0	0	0	0	0	0	0	0	0	0	0	0	0	0	0	0	0	0	0	0	0	0	0	0	0	0	0
MNG	Mongolia	2.16789	2.77237	8.72211	0.893861	3.09665	0.625776	22.4768	1.26181	1.20996	60.5558	22.3091	2.4113	0.869549	2.0564	12.8256	0.891692	0.219609	22.1943	0.587899	1.2893	1.32404	2.45952	2.22948	1.28164	1.5357	63.1277	0.655177	1.4547	4.17421	3.46522	1.65046	3.55243	1.74964	105.485	1.19101	0.736832	0.898752	1.02824	15.0656	5254.96	15.7032	1.5132	2.99142	3.7317	4.19509	2.59849	16.1928	1.35316
MNE	Montenegro	0	0	0	0	0	0	0	0	0	0	0	0	0	0	0	0	0	0	0	0	0	0	0	0	0	0	0	0	0	0	0	0	0	0	0	0	0	0	0	0	0	0	0	0	0	0	0	0
MAR	Morocco	1.4869	2.6557	29.4739	1.13933	4.57856	0.216345	34.5637	1.02774	0.566048	124.628	119.686	1.95298	0.554387	2.37158	7.19804	0.531878	0.0529813	237.496	0.202981	3.38905	0.574038	0.784294	1.48942	2.63261	1.05446	205.981	0.211857	2.32577	23.6579	2.38922	0.48537	1.97173	8.89501	160.367	0.830727	0.330579	0.859961	0.541256	18.1838	597.17	29.1229	1.45908	2.64821	28.2011	6.37073	7.20625	48.3425	2.12142
MOZ	Mozambique	1.79597	2.84188	2.88316	0.978679	6.9841	0.593352	6.4925	1.37522	1.20776	13.995	18.6527	1.70711	0.71973	1.16904	2.30439	0.681697	0.245395	19.735	0.545566	1.26088	1.30502	2.74141	1.44202	1.55956	12.3827	18.9727	0.643241	0.920739	2.64117	3.7013	1.7946	1.3143	1.35669	12.9872	1.30495	0.724321	0.948342	1.17528	4.43195	185.386	4.44387	1.59246	1.11819	8.44595	2.04322	1.38744	7.64805	0.951885
MMR	Myanmar	3.44295	2.35465	13.6994	0.70364	4.01797	0.495329	32.1295	1.20917	1.09445	190.279	66.1105	2.34658	0.813004	5.01074	30.474	0.954723	0.115872	73.0621	0.514992	1.23067	1.04631	2.01789	2.35274	1.68338	1.67217	83.8384	0.578232	10.4814	6.87277	2.49032	1.25274	16.9951	2.13579	190.298	0.869797	0.610525	0.697401	0.711837	20.9351	19284.4	21.2282	1.79838	3.61019	7.91008	5.57992	5.55864	55.8412	1.78692
NAM	Namibia	0.458208	0.642544	1.44845	0.264967	482.996	0.153967	3.07386	0.37408	0.300711	13.6295	7.08909	0.650409	0.302509	0.36469	0.679566	0.196655	0.0561622	18.1416	0.390845	0.329265	0.321872	0.638607	0.42743	0.375885	14.8312	7.94887	0.161223	0.23557	0.891124	0.957443	0.453038	2.02664	7.05821	15.4091	0.452458	0.217182	1.39732	0.293936	2.99235	102.478	2.04148	8.83547	0.46998	0.972874	0.730692	0.50412	3.31922	0.443683
NPL	Nepal	0.591393	0.522161	1.18104	0.254157	0.718067	0.127078	3.07338	0.30908	0.238299	8.63527	6.43402	0.43584	0.171461	1.10006	8.46211	0.164259	0.0434125	6.52471	0.116203	0.274905	0.344389	4.38208	0.348158	0.309024	0.382282	8.81768	0.134355	0.309362	0.734859	0.906376	0.374517	0.38877	0.339688	25.3118	0.247078	0.151005	0.20145	0.246236	1.99859	107.903	1.97699	0.521407	0.360621	1.88185	0.453838	0.613457	3.74469	0.335205
NLD	Netherlands	11.2616	20.3984	184.003	4.89414	65.1055	1.95391	264.029	12.044	25.239	528.942	1058.34	29.0037	3.5111	38.5028	45.1315	6.58262	0.319897	3867.52	3.58174	11.9478	4.47745	3.48465	15.9242	30.8365	15.6141	1054.47	1.94207	7.59955	122.547	15.1897	3.78801	9.73513	27.7736	731.609	8.21717	7.61953	2.55412	3.54103	150.039	4167.56	193.978	14.4678	36.0276	133.655	47.247	70.7457	536.214	19.4795
ANT	Netherlands Antilles	1.01273	1.4967	2.34859	0.477944	1.60801	22.4301	8.25464	1.08408	1.10719	16.5349	8.12583	1.04158	19.3813	0.817962	1.53815	2.03353	0.117432	21.9486	6.19299	0.70086	0.761902	1.53652	2.52664	0.709817	7.78705	99.9025	0.384556	0.657505	1.41642	2.30341	0.940349	0.832682	0.832416	35.3167	0.676916	0.436186	0.510995	0.598876	4.88713	71.6848	35.4916	0.790765	2.70731	1.39253	12.3238	0.956129	4.72898	0.573517
NCL	New Caledonia	0.401247	0.592822	1.26976	0.21175	0.515327	0.139496	2.42715	0.304184	0.259108	64.7478	2.12746	0.383544	0.185649	0.332762	0.811513	0.179534	0.0509928	3.8395	0.128268	0.298208	0.295851	0.632068	0.336809	0.262843	0.306372	4.58854	0.147465	0.249023	0.553225	0.985997	0.39584	0.440843	0.366442	6.60029	0.267392	0.165188	0.215734	0.243285	1.37958	95.5481	1.39317	0.322045	0.349454	0.511535	0.496992	0.358398	1.36811	0.259367
NZL	New Zealand	2.59662	1.83958	28.5785	0.750981	4.18578	0.573453	34.5622	1.37837	1.01834	2793.15	46.235	6.98547	0.895731	7.57364	12.9417	6.14821	0.157328	105.893	0.504884	1.12266	1.88296	2.37076	3.88996	1.33362	2.75001	99.806	0.47408	3.62834	4.33527	3.25275	1.22592	4.50886	1.73183	321.168	0.955207	0.681402	0.799898	0.888913	47.6692	1977.29	21.4171	1.31022	4.65788	5.40128	3.84641	7.29859	20.3709	1.22207
NIC	Nicaragua	0.630245	0.954108	1.18408	0.373168	0.853555	0.218273	2.80587	0.506644	0.470668	7.07037	14.2345	0.641638	0.366835	0.443724	0.71926	0.326419	0.0763399	10.1754	0.466866	0.447378	0.464066	0.886579	0.74944	0.471526	0.494116	6.16579	0.2183	0.316006	4.27349	1.34109	0.59882	0.458119	0.485829	46.6678	0.422041	1.10725	0.318111	0.473482	2.15747	25.9948	6.54507	0.489866	246.188	0.921641	8.47851	0.533173	4.99332	0.330038
NER	Niger	1.29465	1.57755	5.34887	0.66117	2.08287	0.431206	5.97593	0.928879	0.726504	13.1467	6.05014	1.19534	0.539465	0.902681	1.82744	0.522332	0.171571	9.34168	0.406893	1.1563	0.845392	1.54837	1.07347	0.783897	0.978769	11.1019	0.452992	0.647491	1.47489	41.7955	1.16598	1.01545	1.28793	12.6796	0.811393	0.529969	0.703556	25.1744	3.41127	89.0262	3.82715	1.07542	0.949879	1.47582	1.23569	0.978867	3.92177	7.96656
NGA	Nigeria	11.9119	17.9229	260.862	10.6532	83.7656	3.36074	610.136	10.0188	8.59543	1046.94	1640.98	22.5032	11.8423	42.7775	85.0657	8.87512	0.643263	1493	2.99242	28.3116	7.75664	8.15155	33.9869	23.499	42.892	6194.18	2.45303	9.46144	100.226	24.3285	5.61374	14.054	465.11	2381.08	8.50458	4.75937	4.06305	116.532	1087.6	14340.6	380.406	14.08	41.7568	131.181	72.0728	56.858	847.883	386.955
NOR	Norway	1.65599	4.43281	30.3132	0.927533	28.3323	0.556147	66.3074	1.69881	1.22661	186.348	167.653	10.0903	0.972682	5.67329	10.3821	1.81286	0.0792048	222.267	0.392788	1.50484	2.1461	1.0404	2.83016	5.9223	3.29416	251.266	0.756896	1.98183	20.5018	2.65687	0.703502	2.43493	4.46642	447.858	0.99286	1.12401	0.494774	0.701047	51.5601	1631.04	54.1528	2.60018	6.90442	31.546	7.84927	13.8964	126.127	3.0916
PSE	Gaza Strip	0	0	0	0	0	0	0	0	0	0	0	0	0	0	0	0	0	0	0	0	0	0	0	0	0	0	0	0	0	0	0	0	0	0	0	0	0	0	0	0	0	0	0	0	0	0	0	0
OMN	Oman	7.11929	1.60844	14.3969	0.517049	11.2703	0.391276	35.8185	2.74191	0.806332	267.822	31.0103	4.84271	1.29523	66.9528	32.732	0.946534	0.0891148	37.2129	0.406082	0.988704	0.900391	1.43019	3.0496	1.00572	1.43513	114.888	0.342268	2.89092	7.18068	2.10691	0.922	9.36318	2.11017	181.245	0.632242	0.486556	0.619928	1.2091	25.3972	10017.1	32.0967	3.3323	4.95272	4.87052	5.20155	8.32964	19.4411	1.4096
PAK	Pakistan	3.32945	5.41142	76.8006	1.34938	9.26822	0.553141	146.485	1.94836	1.6312	414.956	305.28	9.98728	1.77466	5.97879	23.3858	2.66914	0.119988	339.372	0.552921	9.2155	1.72433	1.57164	5.74374	4.82428	8.82645	202.851	0.43599	4.22127	27.0896	3.27796	0.963134	7.57287	15.5815	1313.48	0.977395	0.696458	0.989525	0.821316	148.595	7105.47	145.323	2.56913	19.2395	36.1176	16.503	52.8926	131.322	2.87397
PAN	Panama	0.30312	0.710889	1.74684	0.149774	0.596924	1.23256	3.62425	10.5925	4.81361	6.39676	7.18973	1.01968	4.37441	0.243919	0.552502	2.80916	0.0289242	9.43143	4.12391	0.674093	0.193293	0.374113	7.07505	0.25433	0.209989	29.864	0.100136	0.173633	1.53153	0.660017	0.232978	0.444192	0.278041	22.8803	0.19058	0.148181	0.13294	0.166667	10.0165	28.8836	51.3058	0.2169	142.953	0.807903	70.9185	0.472498	6.85993	0.158271
PNG	Papua New Guinea	0.475171	0.552527	2.26778	0.180031	0.691613	0.120329	4.25618	0.311433	0.238644	917.845	10.1317	0.504275	0.174707	0.567559	1.8849	0.188498	0.0393027	14.7812	0.112484	0.264139	0.278386	0.512962	0.415616	0.411701	0.375518	12.4577	0.123132	0.409997	1.53385	0.764065	0.327081	0.630232	0.372557	16.0232	0.2422	0.144348	0.184953	0.21631	2.66567	505.358	2.71016	0.316959	0.545145	1.36158	0.641919	0.685151	5.03959	0.259123
PRY	Paraguay	2.032	2.19599	3.10901	1.03444	5.02762	0.750426	749.178	1.49112	1.86372	13.3894	7.82573	1.75665	0.928572	1.36451	2.82624	0.889279	0.25914	15.5753	0.674951	1.73052	2.65698	3.21367	34.6562	1.29205	1.46937	3703.31	0.85324	1.00266	2.24358	4.80476	2.12475	1.98869	1.36958	24.3218	1.47099	18.7917	1.17044	1.37558	279.181	92.5503	61.3553	1.65323	2.36459	2.12853	2.53673	1.57826	5.15991	0.947598
PER	Peru	1.74146	1.3522	10.038	0.341038	1.99062	0.2344	72.0382	0.537989	3.85347	100.48	29.3755	0.938396	0.630191	1.04133	4.18799	0.821374	0.0600684	36.4495	0.307395	0.444291	0.893437	0.705685	132.38	0.909695	0.664104	368.284	0.207842	0.514367	9.90202	1.68393	0.458415	0.931286	1.40523	181.764	0.372778	0.271728	0.26268	0.337509	282.263	1143.16	306.909	0.626458	14.2172	6.10753	6.10991	2.67488	23.8999	0.574112
PHL	Philippines	8.82439	3.65959	31.9891	1.6831	13.9558	1.09453	106.89	2.55854	4.12326	836.488	166.158	5.41176	2.73402	14.4477	49.8649	3.13223	0.219322	184.258	1.02237	2.42111	4.03764	10.7629	5.25189	4.39577	4.16238	378.758	1.71099	18.7946	16.5041	6.44285	2.33175	17.6647	4.72304	1083.41	1.88241	1.60506	1.4063	1.79557	63.5414	6266.35	64.7039	3.69456	13.0999	21.2893	9.64452	13.813	96.3813	3.05726
POL	Poland	20.4616	24.6274	153.623	8.1657	30.4515	5.3324	287.762	18.5134	8.99959	401.179	1879.74	78.1016	8.88477	20.7318	34.4949	7.52749	1.43198	956.371	5.15037	10.4641	9.04173	11.7712	19.1568	49.454	14.926	761.594	6.26158	9.189	295.596	23.0144	13.1573	12.1379	21.7539	761.789	8.91196	6.39091	7.55164	7.93437	152.537	3430.03	201.025	13.7939	22.175	222.927	35.8064	47.1654	2577.01	13.5085
PRT	Portugal	6.6516	3.74695	65.7465	3.84038	886.066	0.633803	92.9903	2.04324	1.42194	145.623	201.121	3.87838	0.977406	6.05079	6.0788	1.76129	0.0912262	276.477	0.492707	2.44446	2.05167	2.41787	3.82768	4.11992	10.6127	356.284	0.593648	1.62522	27.7165	5.97655	1.71421	5.23267	5.7448	254.898	131.457	0.901588	1.29345	6.29282	52.7807	772.944	38.9752	8.02	5.25159	18.9101	27.0407	22.3535	89.3016	4.94315
QAT	Qatar	7.72083	2.07081	16.2697	0.798238	6.2297	0.551648	58.0556	1.60488	0.967734	399.083	38.0407	3.23265	1.25332	58.016	53.7918	1.31394	0.131315	46.8271	0.543875	1.29309	1.37602	2.44032	3.60387	1.47851	5.95839	132.634	0.474083	4.13814	5.86455	2.93548	1.16405	7.1697	2.90773	177.419	0.968776	0.744272	0.80844	0.852073	34.6548	4299.99	55.4285	1.80437	6.7849	8.07198	5.37196	5.96603	22.6525	2.95924
KOR	South Korea	132.823	21.7196	322.004	4.80203	91.5948	3.62693	920.271	9.02064	10.4574	3995.02	646.14	42.1374	10.362	89.657	713.381	13.1728	0.365453	722.352	4.63839	8.65337	9.50055	12.0975	46.44	15.5729	26.4981	2981.82	2.29064	40.9558	97.8732	15.5067	3.90062	146.612	27.884	3606.32	4.21547	11.1382	3.29232	5.0726	715.331	88260.4	624.511	17.7715	150.05	109.148	106.846	73.3948	378.22	24.6745
MDA	Moldova	15.176	10.4929	12.3537	8.37058	13.7693	7.82406	45.0891	10.4912	8.30632	110.871	25.7191	10.495	8.63702	8.65941	14.0855	7.8751	1.93364	19.7282	6.72827	9.62315	9.77838	12.2731	12.8394	9.69826	12.8309	49.3372	7.97789	8.37374	13.121	16.952	13.3368	9.73671	9.61745	32.4745	9.23322	8.47467	8.95257	9.2212	27.7117	211.413	32.3988	9.85327	9.27765	11.2643	10.6025	9.53217	19.5379	7.46029
ROU	Romania	3.13242	27.2305	115.797	1.70549	8.47368	0.689267	77.0149	5.60105	1.65753	113.349	590.901	19.1845	2.20459	8.1882	11.652	1.27048	0.183965	299.148	0.62472	4.48657	1.51571	2.08176	3.4374	24.9666	2.97213	219.047	0.868648	1.67465	381.176	5.5849	1.869	9.44988	10.0437	245.89	2.38623	0.925778	1.16789	1.237	38.2173	1267.53	74.4716	4.92645	5.92555	70.7719	19.2273	29.7576	258.603	4.71221
RUS	Russia	227.704	233.182	1469.77	23.3439	200.424	10.0099	1534.23	646.523	22.0977	2367.37	5819.2	1933.33	29.3089	94.7151	402.954	22.2065	10.9078	4055.09	11.5635	35.9359	92.9254	31.6534	76.5378	217.197	53.2136	5082.06	212.31	35.1365	3888.39	83.5199	18.8297	70.9393	105.608	5113.09	20.0209	14.1436	19.8744	17.4904	834.859	70158	1171.39	45.4253	148.433	1664.52	468.914	500.546	14444.7	79.6918
RWA	Rwanda	0.711529	1.09923	1.11626	0.358588	0.86574	0.264295	3.36972	0.530791	0.496117	9.16509	2.59086	0.653687	0.338527	0.492499	1.30581	0.321307	0.102721	3.13032	0.248313	0.521446	0.546979	1.18214	0.620558	0.420961	0.605315	6.90013	0.280938	0.413617	0.699939	1.52957	0.705345	0.839929	0.513416	8.88764	0.515849	0.307559	0.412222	0.443825	2.11104	238.574	3.07839	0.57366	0.586494	0.632915	0.607994	0.527941	1.91597	0.344271
WSM	Samoa	0.178048	0.27711	0.181984	0.103535	0.185218	0.0634415	0.542751	0.134905	0.118623	34.1596	0.275083	0.156177	0.0786999	0.1047	0.224367	0.0756782	0.0231195	0.374217	0.0595255	0.122512	0.125667	0.2777	0.147037	0.10872	0.131078	0.595756	0.0689302	0.0892838	0.135003	0.392026	0.180318	0.126916	0.112612	0.467151	0.120545	0.075995	0.0991951	0.110019	0.295178	3.8036	0.330612	0.131141	0.101245	0.122735	0.115794	0.098742	0.24915	0.0814286
SMR	San Marino	0	0	0	0	0	0	0	0	0	0	0	0	0	0	0	0	0	0	0	0	0	0	0	0	0	0	0	0	0	0	0	0	0	0	0	0	0	0	0	0	0	0	0	0	0	0	0	0
STP	Sao Tome and Principe	0.309572	0.36263	0.248037	0.159917	0.532549	0.122691	0.95433	0.218764	0.200645	1.98612	0.518199	0.257328	0.152811	0.182546	0.326745	0.143127	0.0311733	0.440914	0.116836	0.194337	0.213159	0.392409	0.253914	0.188087	0.24868	0.994472	0.134893	0.154498	0.220266	0.528478	0.271205	0.203205	0.18778	0.731318	0.195931	0.141827	0.172499	0.175462	0.52149	5.08577	0.602271	0.198036	0.179399	0.221026	0.210245	0.176243	0.42379	0.13758
SAU	Saudi Arabia	26.4572	31.1067	245.145	4.92735	58.4176	1.8748	437.973	7.93962	4.7753	5488.91	617.214	23.6842	7.66102	35.7693	171.718	6.83446	0.199405	680.349	1.94388	18.1416	5.48773	6.45653	23.0001	13.9611	69.7187	3775.15	1.31499	25.1555	69.1575	11.6401	3.52021	33.4357	29.1928	1351.11	3.66691	3.25337	4.03054	2.64744	311.128	17004.9	549.962	12.8121	38.3926	65.5036	43.1533	92.9837	254.109	13.4559
SEN	Senegal	5.07446	9.33083	48.9389	3.01339	18.5476	1.55377	39.5547	4.63539	4.0376	104.701	157.033	6.57663	2.05355	6.60861	10.1544	2.7088	0.429832	1059.43	1.44328	122.964	3.6615	6.1433	4.94761	6.32395	4.08487	156.147	1.63366	2.87078	20.0837	89.6448	4.19874	5.8363	166.738	128.477	36.3977	2.00569	4.35487	9.92213	27.7114	1406.46	34.5695	67.7053	6.05529	27.397	11.6748	12.4021	82.5941	190.925
SRB	Serbia	2.32505	3.63551	6.73495	1.21242	3.37649	0.848406	21.6815	1.53834	1.66309	171.994	18.7568	2.25521	1.19778	1.96832	3.60503	1.09765	0.350088	17.3385	0.680683	1.77494	1.63167	3.51498	2.58786	1.79094	1.81031	34.9721	0.800846	1.31063	2.9375	5.60825	2.3638	1.85966	2.06729	32.7202	1.6666	0.939116	1.36624	1.59452	18.084	130.795	58.3808	2.15256	2.17086	3.03419	2.20969	1.92026	11.6669	1.17735
SYC	Seychelles	0.308291	0.456263	0.404303	0.152713	0.351624	0.108202	0.96794	0.249139	0.193199	2.06092	2.19767	0.274382	0.130235	0.200257	0.368348	0.129525	0.0350194	1.45094	0.0982495	0.368596	0.217214	0.471431	0.286888	0.198938	0.283856	1.48264	0.11323	0.152651	0.284928	0.685912	0.318107	0.223803	0.20746	1.25515	0.214074	0.127692	0.173057	0.181786	0.562558	8.00539	0.651096	0.235511	0.178693	0.30972	0.21378	0.276448	0.70891	0.152691
SLE	Sierra Leone	20.3849	31.769	24.2581	9.76499	24.3349	6.89332	56.4861	16.0871	14.6394	87.2287	80.1731	19.1195	8.09176	11.9853	24.2562	23.1503	3.44823	167.828	6.4551	14.8019	14.9006	34.2981	16.0858	12.1585	14.7003	76.3456	7.19414	9.91746	18.4726	46.7894	21.8654	15.1289	16.2612	281.715	15.1614	8.48032	11.6035	13.761	32.8917	396.247	32.8596	16.4093	11.4653	19.0184	13.6104	13.5889	77.1771	9.37959
SGP	Singapore	10.0774	1.14751	11.0314	0.383504	9.78994	0.231244	37.8282	0.920428	0.753554	1058.83	41.6637	4.77861	0.562311	7.97156	146.449	0.630143	0.0521507	51.7082	0.236725	0.949634	0.95451	3.42801	1.54135	1.12686	2.69102	143.614	0.249579	103.82	5.38264	2.39767	0.487831	54.5319	1.82442	176.398	0.420339	0.405342	0.377181	0.506025	18.1937	3509.87	22.4065	2.61915	3.40295	6.29992	3.81711	5.5597	29.576	1.93575
SVK	Slovakia	3.48888	4.40902	18.4911	0.86238	13.8812	0.380595	43.8695	3.1059	0.85645	71.5704	741.587	4.41675	4.75176	2.78292	4.77216	0.67984	0.103135	121.328	0.49757	1.23632	0.853661	1.40849	1.92664	23.6645	1.86235	105.355	1.00736	0.902133	87.4147	2.90558	0.958194	1.28046	2.77771	96.878	0.801621	0.478175	0.668799	1.57872	18.9504	494.532	33.71	2.6698	3.87318	103.117	7.85517	10.1411	1758.88	1.62006
SVN	Slovenia	2.49636	17.5768	19.5856	0.617071	2.86927	0.339565	28.3997	1.71063	0.594493	58.4655	394.869	4.35222	0.67584	2.02183	3.06132	0.4465	0.0866802	79.6046	0.245367	0.859416	0.634764	0.978182	1.28169	254.137	1.23217	86.6547	0.347395	0.622312	37.504	2.01208	0.669972	0.888662	1.93216	70.5341	0.577292	0.349318	0.551787	0.533609	15.2061	339.283	16.4433	1.0555	2.38143	600.429	3.43107	7.0485	136.609	1.26263
SOM	Somalia	2.16628	2.45701	2.22526	1.31538	2.28051	1.2087	8.06368	1.7517	1.35087	19.8437	4.6283	1.86462	1.30971	1.49205	2.36531	1.2088	0.315427	3.693	1.03722	1.61653	1.71948	2.83676	2.00297	1.49875	1.83491	9.9286	1.04359	1.18338	1.90704	3.93779	2.23254	1.60131	1.53389	6.28414	1.59234	1.30835	1.41747	1.42506	4.41781	45.9483	6.44318	1.57315	1.41889	1.85993	1.69214	2.75493	3.31665	1.22538
ZAF	South Africa	20.3205	24.5656	193.045	7.25671	2862.3	4.07063	750.694	12.641	9.66114	2885.86	980.526	30.5381	12.0161	59.4523	138.443	11.4107	0.831769	1288.25	4.01392	19.5731	12.0847	10.3441	26.9529	28.4506	7159.48	2823.83	5.10588	18.4328	105.37	46.5884	22.2141	28.301	93.47	2496.25	16.5574	8.46098	7.40418	11.4512	426.326	19572	391.745	130.892	39.6941	160.838	55.8928	74.6058	514.599	79.0135
SDS	South Sudan	0	0	0	0	0	0	0	0	0	0	0	0	0	0	0	0	0	0	0	0	0	0	0	0	0	0	0	0	0	0	0	0	0	0	0	0	0	0	0	0	0	0	0	0	0	0	0	0
ESP	Spain	7.09923	26.619	844.988	124.508	156.72	0.878749	1122.08	7.52704	6.65423	568.127	786.882	20.0887	3.50122	34.6767	51.149	5.14706	0.138822	1133.25	1.21229	14.474	4.46643	2.01286	54.5274	27.6489	13.7956	2104.86	1.74785	4.80898	148.541	29.6534	1.79891	7.50238	35.6626	794.018	14.5408	21.406	1.81543	3.10356	644.46	4383.71	595.334	12.4723	117.617	134.276	827.328	118.694	526.325	36.1392
LKA	Sri Lanka	0.681358	0.851395	6.56677	0.324809	1.69741	0.165111	25.5777	0.478033	0.34266	66.6402	56.3833	4.70746	0.334423	1.09128	2.96349	0.992363	0.0380923	93.0396	0.307109	0.387324	0.338831	0.473213	3.75952	0.969555	1.13773	34.425	0.128896	0.598018	5.14251	0.915485	0.307555	0.7136	1.42176	145.548	0.408766	0.179673	0.18069	0.237498	21.9256	242.53	30.2547	0.517019	1.76884	5.31384	1.63689	6.41778	32.8737	0.555202
SUD	Sudan	0	0	0	0	0	0	0	0	0	0	0	0	0	0	0	0	0	0	0	0	0	0	0	0	0	0	0	0	0	0	0	0	0	0	0	0	0	0	0	0	0	0	0	0	0	0	0	0
SUR	Suriname	0.715007	1.20387	1.90592	0.379535	1.03773	0.274985	3.41258	0.567197	0.551488	10.1553	4.57814	1.15139	0.352065	0.541164	0.930562	2.55598	0.106973	9.88646	0.250725	0.582233	0.549333	1.20447	0.618453	0.499336	0.544855	6.57213	0.283541	0.369855	0.91004	1.77744	0.758577	0.547103	1.36364	17.2261	0.533621	0.319063	0.427226	0.469955	2.14453	44.2767	3.58465	0.605914	0.610814	0.888887	1.02695	0.639277	2.93279	0.452274
SWZ	Swaziland	1.70548	0.495285	0.459087	0.174534	5.09646	0.128609	1.15988	0.271183	0.257565	5.27443	1.15332	0.319024	0.155724	0.226065	2.39726	0.175934	0.0477599	1.94044	0.121255	0.971887	0.255851	0.58951	0.315489	0.221003	0.264265	2.35716	0.137204	0.179456	0.352923	0.825385	0.946918	0.280656	0.372455	3.295	0.25205	0.153889	0.202324	0.23287	0.74696	17.1177	0.913438	1.76376	0.233013	0.362396	0.489221	0.241659	0.900292	0.172444
SWE	Sweden	2.90248	7.13232	67.3454	1.58836	20.7033	0.686614	224.88	3.48976	1.9302	450.899	406.856	10.0413	1.52825	16.1394	21.4954	2.82179	0.106384	551.001	0.630877	2.37083	1.86868	1.76396	10.5551	12.9486	7.59592	616.994	0.640949	3.49162	55.6593	4.74148	1.07678	4.35285	9.02281	538.63	1.54271	1.31691	0.729442	2.08354	109.942	3348.39	102.797	4.127	12.5524	69.2312	18.0752	35.3233	247.998	4.88338
CHE	Switzerland	1.98302	5	44.6134	1.35006	6.52729	0.216903	89.305	5.25477	1.40232	189.009	315.876	14.041	1.31432	11.2432	15.5103	1.22083	0.0210608	146.416	0.223655	0.991058	0.974985	0.796397	4.30828	7.42314	3.76304	322.392	0.332132	1.83764	29.0269	2.22269	0.334303	4.38917	3.8819	236.12	0.39507	0.954293	0.249861	0.604143	44.7129	1355.06	71.1642	1.64703	8.3212	41.8543	6.90142	13.1146	113.545	3.43471
SYR	Syria	1.79338	12.1796	288.707	1.11315	5.38661	0.453062	35.8431	9.76137	0.960795	93.2571	253.616	12.8335	0.720825	4.22814	4.87656	0.787066	0.135642	117.463	0.390797	2.41929	0.997896	1.63998	4.49417	4.73939	1.82473	156.18	0.45258	1.12242	43.5909	3.78474	1.14182	1.67728	3.04995	108.407	1.00457	0.578706	0.805687	0.854526	28.0993	461.283	56.703	1.89078	3.51998	65.6599	6.56315	161.128	86.0756	2.3292
TWN	Taiwan	21.3784	10.1237	114.055	3.99015	34.7319	3.24959	603.07	11.0113	10.9794	2459.71	437.65	13.1316	27.5099	68.4797	443.736	9.78623	0.264986	283.749	9.58298	18.4959	21.6058	15.1311	16.2848	11.3381	25.5255	2032	39.8727	49.3516	88.0981	48.9853	3.7078	249.637	18.9072	2592.78	3.77232	4.088	3.01513	3.58192	481.749	12831.3	411.468	11.2722	139.428	57.0652	59.2442	76.9528	219.357	31.6745
TJK	Tajikistan	0.843253	0.944856	32.615	0.256078	0.640046	0.1896	2.39816	0.579225	0.347962	7.20849	5.36787	2.40717	0.232666	0.361372	0.80064	0.229615	0.0779167	4.41432	0.178809	0.362985	0.387998	0.759757	0.456239	0.462909	0.388826	10.1541	0.214258	0.262663	14.3512	1.08079	0.554028	0.396449	0.374529	5.18121	0.376281	0.220325	0.303476	0.315964	1.49714	100.412	2.53268	0.398237	0.360606	2.32511	0.496878	0.484035	12.5547	0.273277
THA	Thailand	63.0974	11.7612	105.83	6.22833	93.5155	3.96161	539.819	8.99076	10.7618	5968.88	540.164	23.8621	5.66882	110.521	571.896	13.834	0.748367	754.587	4.01468	33.6722	7.57826	32.0961	15.6778	11.0453	17.9109	1172.4	6.75067	93.1892	59.1898	23.5292	8.81372	680.623	19.6325	2537.98	9.48973	6.35497	4.29869	6.4585	277.701	18501.6	225.995	34.1897	42.8979	68.581	44.8566	130.572	404.325	33.7686
MKD	TFYR Macedonia	2.53302	139.184	72.5333	1.22439	3.83048	0.799057	17.0557	2.41979	1.51332	37.6384	69.4139	3.54516	1.01237	2.11305	3.47017	0.955546	0.27353	79.637	0.709206	1.72006	1.69315	3.35117	2.12981	80.9167	1.86317	39.3958	0.907145	1.29684	158.823	5.16666	2.25551	4.55483	2.33469	39.7645	1.59857	0.953965	1.1989	1.46591	8.86926	209.055	9.67069	2.00505	2.0755	217.004	3.89194	6.90939	36.571	1.58619
TGO	Togo	11.5921	22.3439	34.4211	5.90761	24.9988	4.2447	54.3799	9.4719	8.83296	88.923	148.278	11.2994	4.84552	9.27611	21.8953	5.94954	1.56861	319.255	3.62424	936.318	9.73972	18.86	10.0287	9.35828	31.3749	180.581	4.37994	6.2292	23.1918	708.762	11.563	11.2585	17.9317	294.819	8.05474	4.50738	16.9604	11.2195	32.1861	529.81	244.933	102.656	18.4429	24.1233	15.6262	11.6592	61.2464	23.8629
TTO	Trinidad and Tobago	1.85299	2.10517	12.1583	0.976115	4.31467	43.8363	47.113	1.50639	21.6555	92.9016	28.3995	2.23169	7.99794	2.62868	4.08302	181.456	0.199728	37.9971	9.31838	1.39265	5.09338	2.36826	6.75956	1.53442	1.6122	825.94	10.4609	1.42647	4.29263	3.83636	1.62503	1.8688	3.28292	587.331	1.1588	6.60488	0.915297	1.17711	31.9439	424.532	398.217	1.74601	35.1625	4.73514	40.4461	2.77226	15.0782	1.51826
TUN	Tunisia	0.721059	3.29255	126.672	0.932482	3.31374	0.237783	35.5133	0.932124	0.462583	26.1337	86.9697	1.55755	0.273086	6.42062	6.18302	0.415087	0.0512445	246.549	0.150253	3.09463	0.461668	0.653133	1.15538	2.43241	0.924157	134.039	0.181929	0.475712	10.7585	10.021	0.437099	0.714951	7.22857	55.1678	0.494835	0.276248	0.381632	1.35161	11.2706	209.898	11.9894	1.90284	1.56163	17.3443	10.6997	6.87261	35.2843	5.33971
TUR	Turkey	21.2793	174.185	460.773	1.64553	12.9328	0.877498	118.53	69.6541	1.85067	267.065	522.83	465.528	2.52727	24.3198	38.113	5.50568	0.144079	381.071	0.653938	3.6374	2.31853	1.70686	4.23882	54.9175	4.61082	319.468	3.33032	2.7468	415.084	7.93078	1.18642	3.12548	12.9264	467.568	2.83495	0.979963	0.810779	1.33651	65.2146	1583.11	81.4723	5.26029	10.5691	66.4699	14.563	16.1343	211.053	9.50183
TKM	Turkmenistan	539.853	5.24493	18.054	1.17897	3.13749	0.806374	13.5748	11.7329	1.59947	23.4638	44.6155	95.9358	1.04822	1.86369	3.89867	0.985106	0.270601	21.9706	0.725271	1.65296	11.6311	3.7487	2.01903	2.43381	1.70594	36.216	1.32532	1.26442	25.724	5.75338	2.30324	2.15943	2.18975	36.3283	1.62547	0.932649	1.2784	1.38974	9.37729	503.692	10.8965	2.00942	2.09584	7.18724	3.76578	4.12163	52.8885	1.28266
USR	Former USSR	0	0	0	0	0	0	0	0	0	0	0	0	0	0	0	0	0	0	0	0	0	0	0	0	0	0	0	0	0	0	0	0	0	0	0	0	0	0	0	0	0	0	0	0	0	0	0	0
UGA	Uganda	13.4361	20.6148	74.834	12.1254	33.1745	4.56218	86.9148	13.1253	11.5503	362.026	421.88	19.0638	5.94117	14.781	21.1488	7.29781	1.57987	1265.13	3.89765	9.68662	8.98084	19.6272	11.4612	15.3604	9.87905	251.701	4.34867	30.2784	43.3288	30.9669	63.551	10.8999	13.0667	309.13	9.8683	5.64584	6.51006	7.78567	52.7147	2157.77	70.746	339.424	14.8256	54.0108	33.1126	61.7012	428.439	11.7138
UKR	Ukraine	27.1376	58.0267	461.344	5.34033	25.7482	3.19951	201.946	96.6566	6.56532	312.368	862.016	501.714	6.45912	15.4962	46.7383	6.35378	2.12304	454.045	3.06197	10.4628	7.89604	11.634	12.9832	28.427	10.1336	658.553	4.51939	8.41484	1090.95	19.42	7.4798	15.6366	33.0602	917.623	9.52453	3.85942	4.50316	5.9247	150.026	6872.57	235.388	9.90025	39.6917	135.389	100.239	128.818	1390.06	9.34691
ARE	UAE	15.2267	3.61653	101.983	0.602248	6.37159	0.408292	50.3564	98.4048	0.813588	826.061	54.3058	111.261	1.03587	9.48031	37.6212	1.23444	0.076784	96.2673	0.407918	1.56029	1.47987	2.13357	3.1603	1.51567	4.39429	204.286	0.407398	4.72628	25.7263	2.59692	0.979488	10.0328	12.5327	213.81	0.719653	0.561186	0.588437	0.68603	27.8387	3895.26	34.1541	2.35795	5.95699	8.54088	6.0419	20.5637	35.0965	2.02999
GBR	UK	16.0683	24.1173	271.024	8.24217	105.307	8.20917	482.058	24.4465	14.8569	2603.91	1132.86	79.3209	7.89406	116.615	108.587	37.7448	0.420031	2090.78	4.61327	12.1623	35.7973	8.73545	19.2997	32.7465	48.7454	1881.05	4.15182	35.4741	160.886	25.2594	4.53342	21.9759	37.7111	2248.49	7.01505	10.3825	3.09574	6.01362	254.542	9346.12	333.365	21.1268	41.5369	165.773	62.3758	207.186	740.537	29.3243
TZA	Tanzania	5.67536	4.67725	34.3706	1.72694	13.4177	2.87497	37.4719	3.13548	4.00499	197.327	72.4318	3.9238	2.79074	4.18809	22.6309	1.89065	0.159233	164.562	1.29073	2.99509	3.59237	9.55392	3.27158	10.1685	21.2405	72.3271	2.42982	2.5848	99.4862	17.312	24.9912	3.62005	3.46677	274.26	2.12012	1.79563	1.99389	1.80069	23.8272	2591.96	54.3516	3.89903	7.13415	7.74416	5.88593	6.45018	38.4938	2.5699
USA	USA	94.7966	76.4235	1525.29	19.5336	539.622	157.679	5822.01	131.972	250.727	26564.6	3372.88	268.421	1630.07	421.032	545.464	450.533	0.920552	4921.23	179.04	38.541	193.052	25.7557	643.472	90.0093	145.017	24185.5	22.1627	155.881	460.142	80.1761	12.2366	142.373	147.302	78815	23.4424	133.966	9.67215	29.3284	4235.32	65476.6	8951.53	117.375	2839.41	531.547	286.453	464.157	1999.97	84.5561
URY	Uruguay	0.945275	1.01806	3.81195	0.478926	1.84785	0.341355	510.327	0.73382	0.753143	24.0233	7.34187	0.860427	0.468576	0.739377	1.74786	0.482456	0.124295	13.676	0.335924	0.664564	0.683732	1.48214	5.9471	0.67847	0.87187	1145.85	0.388632	0.493245	1.83389	2.14352	0.96169	0.703868	0.694239	48.3441	0.658517	0.544626	0.538092	0.622337	84.3513	225.262	25.2281	1.03066	2.39839	1.39955	4.16151	1.61625	4.95709	0.48373
UZB	Uzbekistan	22.3613	12.5116	17.1281	4.813	10.6742	3.62143	36.0502	17.5517	6.16833	59.5747	78.9021	30.7071	4.44563	6.30347	11.1372	4.20214	1.19953	86.2245	3.3421	6.53825	9.16866	13.989	7.82887	6.77843	7.06272	166.047	4.31877	4.88	38.3904	20.9466	9.51383	6.96938	6.68068	102.125	6.59374	4.20332	5.42987	5.8758	20.6623	773.345	21.6278	7.11202	6.10476	16.2027	8.25574	8.88698	98.2008	4.80094
VUT	Vanuatu	0.160257	0.228687	0.140217	0.0783134	0.162973	0.0577648	0.442883	0.117324	0.105018	1.41346	0.246397	0.136196	0.0694155	0.0925609	0.194371	0.0667683	0.0203256	0.37062	0.0535162	0.1108	0.114134	0.246477	0.128484	0.0924293	0.112122	0.496698	0.0630204	0.0794726	0.114462	0.324186	0.164462	0.113008	0.102816	0.411387	0.109031	0.0692743	0.0907136	0.0974671	0.246121	2.92822	0.282077	0.117156	0.087085	0.106101	0.0991077	0.090173	0.205662	0.0724488
VEN	Venezuela	2.18601	2.82519	15.0911	1.20144	7.01946	4.44385	122.339	1.87307	146.445	155.429	47.6124	3.30309	12.4808	3.17877	6.34907	5.60389	0.206807	91.321	3.23512	1.44989	2.40296	2.45554	31.6447	2.14386	2.16997	2311.78	1.11073	1.94191	7.68064	80.8834	1.65022	2.48226	2.40858	708.666	1.34604	1.26841	0.922441	1.21694	233.82	802.285	1871.06	1.9559	133.61	10.6584	285.119	4.70452	26.1641	5.18959
VNM	Viet Nam	12.1933	13.4248	199.254	6.03771	113.98	3.84314	199.06	8.65591	9.49198	5066.83	353.25	11.5796	8.25885	14.8703	66.4689	6.00755	1.14281	532.993	3.92273	9.26717	7.8306	17.1795	13.0975	10.7851	11.1058	461.726	3.74874	17.3471	52.9335	23.2931	11.4604	411.225	12.1508	749.486	15.918	4.44894	8.11513	6.69996	141.626	9191.45	338.087	24.7581	16.9514	45.1856	130.365	24.9395	362.517	8.40478
YEM	Yemen	1.04458	0.675341	3.05616	0.215061	1.1413	0.149341	9.04248	0.355866	0.316217	83.4997	8.29049	0.698591	0.238818	1.15643	7.59316	0.255875	0.0513058	9.59436	0.144864	0.588043	0.324459	0.689251	0.726823	0.421163	0.506642	43.8379	0.155995	0.912475	1.34708	1.00225	0.401239	3.19712	0.55151	33.1329	0.293938	0.195136	0.450696	0.274372	5.3585	2249.23	6.56033	0.567351	0.992365	8.38718	1.28873	1.21816	5.09609	0.508536
ZMB	Zambia	2.09685	3.17261	5.28346	0.939447	306.062	0.651681	14.5244	1.4536	1.37292	37.8224	19.0607	2.08915	0.829578	2.16288	7.61829	0.783494	0.210153	34.6004	0.604495	1.45818	1.41595	3.25199	1.63368	1.34328	31.6338	39.8411	0.700819	1.17367	3.01626	4.36929	7.67386	2.0163	2.32052	41.8342	1.30362	0.792644	1.05772	1.25843	9.71763	1188.82	9.18778	2.49111	1.61046	3.24755	2.1487	2.25807	10.508	1.27189
ZWE	Zimbabwe	21.4451	19.39	39.52	16.3839	18.3073	15.0927	134.87	15.7001	14.7136	1049.66	117.258	14.8835	17.4844	18.3753	25.7818	16.2418	2.407	107.521	12.967	17.8795	19.4691	15.4008	21.7345	18.3926	19.0108	213.079	15.0235	13.3572	21.1371	20.0155	17.6756	16.7724	18.6906	201.044	16.5715	16.3782	16.8686	15.5506	115.791	734.311	359.425	15.9011	20.536	25.7035	19.9299	20.4543	73.0008	15.4085
ROW	Rest of World	0	0	0	0	0	0	0	0	0	0	0	0	0	0	0	0	0	0	0	0	0	0	0	0	0	0	0	0	0	0	0	0	0	0	0	0	0	0	0	0	0	0	0	0	0	0	0	0
[truncated: 142 more columns]

## Sheet: CO2 Pressure FP shares
		AFG	ALB	DZA	AND	AGO	ATG	ARG	ARM	ABW	AUS	AUT	AZE	BHS	BHR	BGD	BRB	BLR	BEL	BLZ	BEN	BMU	BTN	BOL	BIH	BWA	BRA	VGB	BRN	BGR	BFA	BDI	KHM	CMR	CAN	CPV	CYM	CAF	TCD	CHL	CHN	COL	COG	CRI	HRV	CUB	CYP	CZE	CIV
		Afghanistan	Albania	Algeria	Andorra	Angola	Antigua	Argentina	Armenia	Aruba	Australia	Austria	Azerbaijan	Bahamas	Bahrain	Bangladesh	Barbados	Belarus	Belgium	Belize	Benin	Bermuda	Bhutan	Bolivia	Bosnia and Herzegovina	Botswana	Brazil	British Virgin Islands	Brunei	Bulgaria	Burkina Faso	Burundi	Cambodia	Cameroon	Canada	Cape Verde	Cayman Islands	Central African Republic	Chad	Chile	China	Colombia	Congo	Costa Rica	Croatia	Cuba	Cyprus	Czech Republic	Cote dIvoire
AFG	Afghanistan	0.496755	2.92553e-05	5.65173e-06	9.0357e-05	7.30422e-06	5.07577e-05	3.63355e-06	1.76972e-05	3.75808e-05	7.79768e-06	7.53359e-06	5.33998e-06	1.55029e-05	8.14311e-06	4.7594e-06	2.68139e-05	9.78578e-05	2.34801e-05	4.03203e-05	2.46991e-06	5.35687e-05	4.21584e-05	8.71038e-06	3.69955e-06	9.30831e-06	1.85379e-06	6.84873e-05	1.45132e-05	4.90517e-06	1.12356e-05	2.05801e-05	1.57293e-06	1.43702e-06	2.6594e-06	7.42113e-05	5.17978e-05	6.14337e-08	1.25099e-06	5.89991e-06	1.03155e-06	7.76972e-06	6.82382e-06	1.21708e-05	5.90455e-06	3.03666e-06	8.44399e-06	5.22379e-06	2.42187e-05
ALB	Albania	0.00012983	0.524427	2.03745e-05	0.000242737	2.07446e-05	0.000128915	8.5947e-06	5.70068e-05	0.000112536	7.2518e-06	8.76544e-05	1.38229e-05	3.77338e-05	1.9447e-05	6.30132e-06	6.55775e-05	0.000312152	2.24876e-05	0.000104402	6.89886e-06	0.000142501	0.000121948	2.20211e-05	1.73055e-05	2.30863e-05	4.59905e-06	0.000182111	3.80844e-05	6.32475e-05	3.2539e-05	5.37858e-05	4.64857e-06	5.03476e-06	5.9775e-06	0.000201407	0.000137242	1.59718e-07	3.6621e-06	1.11032e-05	2.20141e-06	7.95121e-06	1.83368e-05	2.43586e-05	5.89264e-05	1.57891e-05	7.19383e-05	3.50808e-05	6.76316e-05
DZA	Algeria	0.000406092	0.00181661	0.64563	0.00483006	0.000896384	0.000666642	0.001081	0.000601932	0.000901191	0.000582763	0.00482958	0.000263413	0.00122298	0.000630947	0.000224325	0.000996227	0.000439697	0.00936697	0.000624253	0.000111096	0.000833997	0.000219088	0.00072232	0.000416168	0.000384201	0.00586877	0.000599154	0.000553527	0.00125574	0.000312249	0.00016436	6.71478e-05	0.000214833	0.00140271	0.00125195	0.00114968	8.13287e-07	3.51636e-05	0.00122702	0.000277731	0.000787276	0.000319594	0.00130136	0.00179363	0.000830975	0.00189118	0.00228799	0.00330352
AND	Andorra	0	0	0	0	0	0	0	0	0	0	0	0	0	0	0	0	0	0	0	0	0	0	0	0	0	0	0	0	0	0	0	0	0	0	0	0	0	0	0	0	0	0	0	0	0	0	0	0
AGO	Angola	0.000182697	0.000200623	0.000235927	0.000738702	0.62577	0.000293855	0.000190132	0.000106719	0.000277419	0.000228226	0.000296556	5.35146e-05	0.0003217	0.000122918	0.000142045	0.000315445	0.00040806	0.000774935	0.000268176	1.88875e-05	0.000323188	0.000180956	0.000274738	3.53478e-05	9.5751e-05	0.000193707	0.000295065	0.00021007	0.000134289	6.37847e-05	7.9983e-05	4.09514e-05	2.40894e-05	0.000344943	0.000378609	0.000323786	2.54832e-07	6.42727e-06	0.00207871	0.00117527	0.000210666	5.51377e-05	0.000334331	0.000161452	0.000160009	0.000228049	0.000181015	0.000417813
ATG	Antigua	2.5953e-05	3.56641e-05	4.46525e-06	0.000102842	8.10765e-06	0.40017	3.01458e-06	2.13056e-05	0.00017649	2.61786e-06	6.71607e-06	5.50432e-06	2.57861e-05	7.57199e-06	3.07036e-06	5.77166e-05	0.000134655	3.98863e-06	0.00010132	3.11668e-06	6.60041e-05	5.51109e-05	9.82919e-06	4.36015e-06	1.13797e-05	1.1464e-06	0.00115127	1.78248e-05	5.26669e-06	1.4142e-05	2.53792e-05	1.93499e-06	1.63781e-06	1.93045e-06	8.89409e-05	6.82271e-05	7.56137e-08	1.55232e-06	3.88175e-06	7.01868e-07	3.13483e-06	7.58341e-06	1.05036e-05	6.94925e-06	1.00575e-05	9.17004e-06	4.10712e-06	2.80603e-05
ARG	Argentina	0.000617059	0.000775432	0.00166429	0.00262884	0.00173737	0.00133323	0.730035	0.000573277	0.00150809	0.000587885	0.0016093	0.000217509	0.00076398	0.00103642	0.000786985	0.00152375	0.0024056	0.00459855	0.00150717	7.26879e-05	0.00144131	0.00102442	0.039254	0.000196349	0.000928299	0.0281236	0.00161327	0.000609611	0.000972273	0.000292668	0.000456193	6.3548e-05	7.28548e-05	0.00113922	0.00203134	0.00337227	1.34303e-06	3.36004e-05	0.0585507	0.000399776	0.00475647	0.000404343	0.00364192	0.00093889	0.00186923	0.0021627	0.00101941	0.00159195
ARM	Armenia	0.000160377	0.000122589	2.16766e-05	0.000236661	2.50257e-05	0.000136483	1.05412e-05	0.653572	0.000108613	1.0741e-05	4.49605e-05	3.3237e-05	4.28044e-05	2.21982e-05	8.98181e-06	7.37021e-05	0.000325141	0.000226306	0.000109324	7.0555e-06	0.000161064	0.000110641	2.35018e-05	1.30964e-05	2.72969e-05	6.624e-06	0.000208309	4.1449e-05	3.12802e-05	2.83072e-05	5.68825e-05	4.52993e-06	4.80363e-06	1.25762e-05	0.000206317	0.000145727	1.62093e-07	3.61608e-06	1.40189e-05	5.53656e-06	1.2447e-05	2.13005e-05	2.43609e-05	2.9161e-05	1.10656e-05	3.85313e-05	3.01689e-05	7.82377e-05
ABW	Aruba	0.000138297	0.000140162	1.77579e-05	0.000596964	4.37896e-05	0.000392848	2.08198e-05	0.000107715	0.462735	2.00038e-05	1.88805e-05	2.73966e-05	0.000124938	4.16993e-05	1.43063e-05	0.000203582	0.000632144	2.40879e-05	0.000314406	1.55524e-05	0.000350683	0.000224772	5.87754e-05	2.3358e-05	6.3435e-05	5.93013e-05	0.000540679	9.95602e-05	3.3706e-05	5.72259e-05	0.00013776	1.24513e-05	8.9025e-06	1.17523e-05	0.000481709	0.000396117	4.2423e-07	8.11931e-06	2.51966e-05	2.71819e-06	8.08745e-05	4.01888e-05	5.75537e-05	2.65948e-05	3.77844e-05	4.77776e-05	1.40574e-05	0.000149552
AUS	Australia	0.002817	0.00140806	0.001706	0.00478543	0.00131893	0.00320953	0.00117679	0.00212897	0.00228778	0.686847	0.00208112	0.000644398	0.0013459	0.00620484	0.00287237	0.00415042	0.00468377	0.00301186	0.00232981	0.00015621	0.00364038	0.00213096	0.000939351	0.000360231	0.00234693	0.000958618	0.00370251	0.0123419	0.00101316	0.000562301	0.000912175	0.000858128	0.000153833	0.00401553	0.00370616	0.00303061	3.21305e-06	7.40848e-05	0.00212077	0.00266882	0.000936051	0.000534311	0.00169286	0.00128738	0.00067591	0.00302122	0.00126417	0.00318526
AUT	Austria	0.000622406	0.00224053	0.00147629	0.00178971	0.000364182	0.000317906	0.000621462	0.000625138	0.000506543	0.000513004	0.311525	0.000346327	0.000258522	0.000753935	0.000205168	0.000539418	0.000352501	0.00235245	0.000305102	3.70792e-05	0.000629256	0.00144371	0.000337226	0.00240408	0.000463278	0.000498267	0.000589317	0.000447141	0.00341798	0.000133305	8.68978e-05	3.83702e-05	7.70942e-05	0.000677034	0.000724254	0.000437228	2.98304e-07	1.36949e-05	0.000763079	0.000283769	0.00046514	0.000152722	0.000598313	0.0105763	0.000370302	0.00187378	0.00670722	0.00127251
AZE	Azerbaijan	0.00178302	0.000449735	0.000189187	0.000985633	0.000112778	0.000528136	0.000138423	0.000592169	0.000407195	8.69417e-05	0.00109953	0.799807	0.000189347	0.000112966	4.0839e-05	0.000297994	0.00101106	0.000300944	0.000425804	2.86503e-05	0.000613934	0.000403109	0.000110697	8.47638e-05	0.000113578	6.19128e-05	0.00182806	0.000195696	0.000202436	0.000108198	0.000210339	1.93325e-05	2.40171e-05	6.13006e-05	0.000783084	0.000564796	6.28926e-07	1.37797e-05	0.000106656	3.12903e-05	8.9287e-05	0.00011123	0.000122871	0.000280827	6.91232e-05	0.000229654	0.000581347	0.000382038
BHS	Bahamas	1.9669e-05	2.3066e-05	6.41957e-06	9.09559e-05	7.49064e-06	0.000235204	1.25591e-05	2.03279e-05	0.00010697	1.04195e-05	1.56686e-05	4.73515e-06	0.505901	7.35291e-06	2.53257e-06	5.50359e-05	9.33657e-05	1.11328e-05	9.76748e-05	2.27996e-06	0.000140717	3.41566e-05	1.14313e-05	4.37177e-06	9.68937e-06	4.99108e-06	0.00019565	1.39008e-05	7.41561e-06	9.0413e-06	1.74065e-05	1.49855e-06	1.46164e-06	2.18181e-05	8.12169e-05	0.00042873	5.31917e-08	1.14368e-06	9.94213e-06	1.11882e-06	4.16534e-06	5.78505e-06	2.04254e-05	2.181e-05	0.000336943	1.89541e-05	1.69082e-05	2.33558e-05
BHR	Bahrain	0.000222561	0.000138836	0.000594226	0.000381224	8.40501e-05	0.000214228	7.9546e-05	8.70262e-05	0.000178518	0.000410099	0.000171492	5.82018e-05	0.000104123	0.724859	0.000139956	0.000235472	0.000375831	0.000217412	0.00017469	1.94744e-05	0.000259609	0.00015961	5.52554e-05	2.67651e-05	0.000111336	5.25972e-05	0.000283901	0.000259851	7.01647e-05	4.80431e-05	7.89485e-05	2.60961e-05	1.51109e-05	0.000118629	0.000283621	0.000233324	2.32573e-07	5.6847e-06	7.90042e-05	0.000115494	8.77283e-05	5.05193e-05	0.000114289	9.47498e-05	4.10051e-05	0.000242778	8.39664e-05	0.000242047
BGD	Bangladesh	0.00016732	0.000182289	0.000113542	0.000583665	9.27213e-05	0.000245248	0.000108035	0.000121884	0.000234148	0.000224776	0.00100893	4.13054e-05	0.0001062	0.000121785	0.729927	0.000188085	0.000435477	0.00102844	0.000192609	2.00018e-05	0.00029831	0.000179477	8.57494e-05	5.5941e-05	0.000103085	9.23286e-05	0.000306632	0.000338167	0.000327766	5.19873e-05	8.07133e-05	2.8706e-05	3.64722e-05	0.000543674	0.000341608	0.00027706	2.6281e-07	6.23835e-06	0.000166377	0.000133674	0.000125411	5.21866e-05	0.000197243	0.000275594	9.17369e-05	0.000419081	0.000283667	0.000273036
BRB	Barbados	2.20177e-05	2.73534e-05	5.84575e-06	8.81203e-05	7.55702e-06	0.00199122	3.46532e-06	1.86155e-05	0.000188215	4.32993e-06	4.26663e-06	4.96545e-06	0.000147186	6.67554e-06	2.40879e-06	0.410598	0.000102041	3.48416e-06	0.000464958	2.6648e-06	0.000494965	4.7062e-05	1.01858e-05	3.51645e-06	9.63357e-06	1.16957e-05	0.0024437	1.52791e-05	3.69801e-06	1.20027e-05	2.19653e-05	1.6335e-06	1.43008e-06	1.15885e-05	7.88868e-05	0.00116436	6.33389e-08	1.35757e-06	3.54459e-06	5.27813e-07	3.01922e-06	6.69037e-06	1.25718e-05	4.30974e-06	4.06011e-06	7.81802e-06	2.96271e-06	2.74393e-05
BLR	Belarus	0.00250887	0.0026461	0.00110775	0.00622353	0.000838197	0.00336257	0.000581986	0.00378262	0.00208055	0.000394999	0.00487743	0.0023633	0.0014229	0.00072923	0.000377231	0.00204933	0.247175	0.0024489	0.0029825	0.000159026	0.00418883	0.00141522	0.000829951	0.000624301	0.000912203	0.000521945	0.0064831	0.0012361	0.00555851	0.000503287	0.00119894	0.000138711	0.000152481	0.000553521	0.00407583	0.0037044	3.61803e-06	7.39809e-05	0.000665261	0.000441424	0.000530236	0.000460203	0.00116115	0.00299698	0.000660125	0.00171398	0.00539761	0.00250359
BEL	Belgium	0.00131071	0.00160469	0.00391856	0.00402248	0.00254379	0.000599871	0.00111498	0.00266333	0.00168095	0.000830896	0.00642641	0.000509785	0.00040214	0.0015645	0.00045628	0.00118401	0.000488678	0.279165	0.000530816	0.000200039	0.00118234	0.000360397	0.000617762	0.000715019	0.000911309	0.000929001	0.000750924	0.000845598	0.0025978	0.000651749	0.000868161	8.69925e-05	0.000544677	0.00114095	0.00283744	0.000956667	1.85781e-06	4.30887e-05	0.00132563	0.000453567	0.000965654	0.000940744	0.00190911	0.00347994	0.000883083	0.00429584	0.00364327	0.00783918
BLZ	Belize	5.1028e-05	7.18656e-05	1.22814e-05	0.0002132	1.80289e-05	0.000284045	5.62849e-06	4.58413e-05	0.000100799	6.2198e-06	2.22436e-05	1.07249e-05	4.73642e-05	1.56132e-05	6.01709e-06	0.000968945	0.00026475	7.7203e-06	0.484143	6.10843e-06	0.000141629	0.000106108	1.96248e-05	8.54465e-06	2.17173e-05	2.65863e-06	0.000297507	3.49551e-05	1.08345e-05	2.66886e-05	5.19926e-05	3.90873e-06	3.30157e-06	3.89868e-05	0.000184604	0.000680398	1.48445e-07	3.06823e-06	7.89889e-06	1.33539e-06	7.48204e-06	1.55642e-05	4.93098e-05	1.35106e-05	2.58144e-05	1.92421e-05	5.98653e-06	5.45926e-05
BEN	Benin	0.0166561	0.00155164	0.00019116	0.00373131	0.000560939	0.00208094	0.000110439	0.000754174	0.00182439	0.000121499	0.000242519	0.000207542	0.000703711	0.000306745	0.000577414	0.00108209	0.00495922	0.000669396	0.00165963	0.948622	0.00229313	0.00205807	0.000345759	0.000148816	0.00054482	0.000279267	0.00282687	0.00069227	0.000185915	0.00156761	0.000904496	8.0671e-05	9.74466e-05	6.79792e-05	0.00326522	0.00221728	3.86007e-06	8.80098e-05	0.000167394	6.74181e-05	0.00455084	0.00161043	0.000324925	0.000366083	0.000150142	0.000351489	0.00026601	0.00439053
BMU	Bermuda	5.68125e-06	7.17292e-06	8.87185e-07	2.486e-05	2.17934e-06	1.76915e-05	7.62515e-07	4.86742e-06	1.03987e-05	8.43659e-07	1.24378e-06	1.32959e-06	2.47842e-05	1.78872e-06	6.50472e-07	1.23768e-05	2.85395e-05	1.37824e-06	1.27123e-05	6.68272e-07	0.240509	9.20361e-06	2.3618e-06	1.06964e-06	3.10956e-06	2.93774e-07	2.17441e-05	4.16753e-06	1.14495e-06	2.39935e-06	5.52332e-06	4.33773e-07	3.97936e-07	1.73729e-06	1.98531e-05	1.61702e-05	1.68639e-08	3.50644e-07	1.05691e-06	1.52668e-07	1.02409e-06	1.70629e-06	1.12447e-05	3.19236e-06	3.17604e-06	2.34962e-06	9.20143e-07	6.8583e-06
BTN	Bhutan	0.000251448	0.00036243	3.50464e-05	0.00100162	8.29422e-05	0.000595385	2.97133e-05	0.000208017	0.000473933	2.55072e-05	3.06469e-05	5.45357e-05	0.000177626	8.61549e-05	6.48441e-05	0.000310254	0.00128497	2.32298e-05	0.000488693	2.95267e-05	0.000659948	0.67645	9.79031e-05	4.13238e-05	0.000109408	9.53901e-06	0.000833484	0.000173692	6.74e-05	0.000130052	0.000255122	1.89035e-05	1.60029e-05	1.22868e-05	0.000912644	0.000630575	7.24877e-07	1.52124e-05	3.76025e-05	5.22528e-06	3.01477e-05	8.11591e-05	7.84984e-05	4.73961e-05	5.40437e-05	8.35135e-05	2.6114e-05	0.000281534
BOL	Bolivia	0.000126999	0.000309575	4.13088e-05	0.000509395	0.000162122	0.000303856	0.000914094	0.000100592	0.000350257	4.16715e-05	0.000101331	2.94935e-05	0.000125174	5.59529e-05	2.37559e-05	0.000223557	0.000539461	0.000105287	0.000251484	1.48311e-05	0.000333155	0.000230867	0.705193	2.40135e-05	6.05648e-05	0.00360203	0.000405946	9.9869e-05	4.55301e-05	6.60122e-05	0.000117429	1.11559e-05	9.77327e-06	0.000127183	0.00058158	0.000385149	3.40325e-07	7.57292e-06	0.00202813	3.64967e-05	0.00576906	4.10835e-05	0.000237877	5.49267e-05	6.12095e-05	7.82245e-05	6.85291e-05	0.000167264
BIH	Bosnia and Herzegovina	0.00031196	0.000677734	0.000141808	0.00122321	0.000125294	0.000739684	6.65544e-05	0.000284672	0.000619182	5.93738e-05	0.00197302	8.25817e-05	0.000211459	0.000120332	3.78179e-05	0.000462522	0.00135391	0.000345214	0.000543603	3.84194e-05	0.000789164	0.000642328	0.000115434	0.882058	0.000131012	3.5175e-05	0.000966867	0.000215347	0.000310103	0.000182427	0.000287608	2.3463e-05	2.47464e-05	6.19046e-05	0.00107978	0.000727829	8.35814e-07	1.95614e-05	7.75492e-05	1.99062e-05	5.125e-05	0.00010019	0.000121371	0.022893	6.75348e-05	0.000263047	0.000366288	0.000396986
BWA	Botswana	4.04646e-05	5.20123e-05	6.70333e-06	0.000169629	2.76337e-05	0.000106625	5.67977e-06	3.33388e-05	7.29307e-05	7.51774e-06	1.12378e-05	9.20176e-06	3.13035e-05	1.36101e-05	4.5972e-06	5.61424e-05	0.000203464	1.40324e-05	8.36326e-05	4.77913e-06	0.000106318	7.48836e-05	1.57974e-05	7.05185e-06	0.357574	2.44558e-06	0.000145675	2.8905e-05	8.59849e-06	1.96746e-05	4.29377e-05	3.07931e-06	2.83253e-06	5.0664e-06	0.000148446	0.000111509	1.21229e-07	2.64639e-06	7.94107e-06	1.59352e-06	6.79089e-06	1.3065e-05	1.35471e-05	1.06819e-05	5.64587e-06	2.20473e-05	8.58073e-06	4.57126e-05
BRA	Brazil	0.00102882	0.00149225	0.00245776	0.00476674	0.0264371	0.0029196	0.0656368	0.000835925	0.00867464	0.00227686	0.00482037	0.000617451	0.00154878	0.0032915	0.000933012	0.00869302	0.00182924	0.00716724	0.00388453	0.000152588	0.00266552	0.000824332	0.0412067	0.000491579	0.00143201	0.795553	0.00437511	0.00114422	0.00267722	0.00037502	0.00045598	0.000152903	0.000271929	0.0048196	0.00739782	0.020733	1.57256e-06	3.49475e-05	0.0294116	0.00164616	0.0117864	0.000686066	0.01707	0.00359607	0.00500534	0.002875	0.00316493	0.00580048
VGB	British Virgin Islands	1.99097e-05	2.31751e-05	2.57899e-06	7.18529e-05	6.15341e-06	9.91724e-05	2.17868e-06	0.000178345	3.35373e-05	2.36679e-06	3.03903e-06	1.56221e-05	1.27419e-05	5.12884e-06	2.00192e-06	2.33013e-05	8.68369e-05	2.86089e-06	3.59624e-05	2.13248e-06	4.62975e-05	3.45905e-05	6.53185e-06	2.96204e-06	9.34637e-06	4.90455e-06	0.138145	1.18709e-05	5.42819e-06	8.67539e-06	1.74949e-05	1.3177e-06	1.14684e-06	1.3124e-06	6.1769e-05	4.56942e-05	5.12085e-08	1.07898e-06	2.76666e-06	3.56705e-07	2.18282e-06	5.42064e-06	7.48978e-06	7.54064e-06	5.23605e-06	6.03928e-06	2.05461e-06	1.96523e-05
BRN	Brunei	0.000142829	8.79883e-05	3.71155e-05	0.000274123	3.7435e-05	0.000172528	3.7206e-05	5.43104e-05	0.000130738	0.000402529	4.80799e-05	1.99844e-05	6.83728e-05	5.6774e-05	6.05469e-05	0.000134347	0.000333021	4.89964e-05	0.000142988	9.44196e-06	0.000204049	0.000150055	4.49264e-05	1.2947e-05	3.85798e-05	2.21539e-05	0.000221395	0.620614	2.60551e-05	3.40927e-05	5.90677e-05	3.16536e-05	7.09377e-06	5.46589e-05	0.000238236	0.000183099	1.94837e-07	4.01582e-06	4.73915e-05	7.8723e-05	3.56655e-05	2.40873e-05	7.945e-05	3.56429e-05	2.26107e-05	7.7365e-05	3.07817e-05	0.000112516
BGR	Bulgaria	0.00397658	0.0176464	0.00110336	0.00122502	0.000399315	0.000363607	0.000239663	0.00477363	0.000383717	0.000259174	0.00320215	0.0013834	0.000350023	0.000337663	0.000119805	0.000438455	0.000785083	0.00197291	0.000303991	3.19482e-05	0.000557712	0.000381149	0.000128851	0.0015513	0.000173071	0.000164871	0.00125558	0.000202516	0.607679	9.88988e-05	0.000132767	2.38011e-05	7.72552e-05	0.00032709	0.000659919	0.000821997	4.06465e-07	1.05635e-05	0.00022878	9.45033e-05	0.000211986	9.91375e-05	0.00034126	0.00217155	0.000333757	0.00366217	0.00146452	0.000775873
BFA	Burkina Faso	0.000366472	0.000563445	0.000131603	0.00175711	0.000157041	0.000980714	6.3481e-05	0.000323925	0.000822012	9.28927e-05	0.000299766	8.44528e-05	0.000291733	0.000138798	5.52687e-05	0.00051808	0.0022428	0.0011851	0.000786003	0.000122996	0.00100161	0.000726698	0.000160959	8.40209e-05	0.00016708	4.17878e-05	0.00137245	0.000287473	0.000118295	0.856114	0.000393861	3.15209e-05	3.17391e-05	4.70868e-05	0.00144761	0.00102344	1.19553e-06	2.72402e-05	9.65206e-05	1.53813e-05	0.0017136	0.000134803	0.000165059	0.000179447	8.29523e-05	0.000194887	0.000131318	0.000575427
BDI	Burundi	0.000271294	0.000359454	3.31303e-05	0.00108349	8.41171e-05	0.000714189	3.56027e-05	0.000231876	0.000490727	2.49417e-05	6.95418e-05	6.04928e-05	0.000225089	8.1321e-05	3.21946e-05	0.000364863	0.00120582	6.5577e-05	0.000587689	3.00474e-05	0.000725923	0.000545107	0.000117306	4.60115e-05	0.000129538	9.91764e-06	0.00100832	0.000194812	4.61427e-05	0.000133134	0.839241	1.94918e-05	1.71081e-05	1.01888e-05	0.0009225	0.000743507	8.29264e-07	1.55518e-05	4.15643e-05	6.32724e-06	2.82704e-05	8.19623e-05	8.91655e-05	5.4275e-05	3.93442e-05	9.19319e-05	3.37149e-05	0.000279209
KHM	Cambodia	0.00174067	0.00160681	0.000751874	0.00598861	0.000668578	0.00347534	0.000519335	0.00122932	0.00315694	0.000870666	0.00230881	0.000373832	0.00112955	0.000744033	0.00056748	0.00200017	0.00502707	0.00129895	0.00282639	0.00018935	0.00400753	0.00328185	0.000611615	0.000283968	0.000673859	0.000304416	0.00471678	0.00523526	0.000575942	0.000795085	0.00143598	0.935104	0.000110799	0.00108274	0.005443	0.00367113	4.20409e-06	9.59287e-05	0.000642428	0.00255623	0.000508653	0.000514434	0.000956524	0.000836415	0.000396317	0.00118175	0.000914778	0.00173759
CMR	Cameroon	0.00120846	0.00365942	0.00325615	0.00898391	0.00310861	0.00209063	0.000765637	0.00140061	0.00281957	0.000719765	0.00957977	0.000629901	0.000848201	0.00120536	0.000583741	0.0017344	0.00400598	0.0129459	0.00165491	0.000279468	0.00276885	0.00182206	0.000613448	0.000812508	0.00102645	0.000563019	0.0028335	0.0011193	0.00213448	0.000630097	0.000804212	0.000155535	0.93721	0.00179859	0.0051453	0.00264875	7.73812e-05	0.0014059	0.00100708	0.00259262	0.000671612	0.0238399	0.00131926	0.00386386	0.00120815	0.00321437	0.00346876	0.00683115
CAN	Canada	0.000737509	0.000702612	0.00348712	0.00158159	0.000874752	0.00659834	0.00209921	0.00103451	0.0019007	0.0028906	0.00262569	0.000375669	0.00684979	0.00108927	0.000736513	0.0133531	0.000472194	0.00333938	0.00497092	7.05856e-05	0.00741662	0.000332351	0.00158235	0.000229128	0.000921539	0.00180102	0.00199865	0.00116092	0.000937211	0.000233698	0.00016071	0.000159743	0.000205488	0.595641	0.000943466	0.00345334	5.05541e-07	1.52665e-05	0.00468576	0.00114688	0.00353217	0.00026518	0.00616932	0.00156036	0.00666813	0.00182147	0.00149487	0.00189087
CPV	Cape Verde	1.81067e-05	2.56251e-05	5.01787e-06	7.49553e-05	9.91477e-06	4.92258e-05	1.88585e-06	1.52834e-05	3.56363e-05	1.62933e-06	1.84595e-06	4.30898e-06	1.42739e-05	5.19965e-06	2.2074e-06	2.41096e-05	9.81323e-05	1.37586e-06	3.9078e-05	2.43279e-06	4.94308e-05	3.65922e-05	7.33785e-06	3.01714e-06	7.90767e-06	5.57078e-07	6.96744e-05	1.2986e-05	2.825e-06	9.60034e-06	1.9756e-05	1.34031e-06	1.22801e-06	5.40581e-07	0.262758	5.04843e-05	5.66486e-08	1.1073e-06	2.47355e-06	3.20537e-07	1.90352e-06	6.76206e-06	5.73128e-06	3.25172e-06	3.80976e-06	5.87224e-06	1.63813e-06	1.92606e-05
CYM	Cayman Islands	1.58417e-05	2.2909e-05	2.70365e-06	7.01651e-05	5.8478e-06	4.41005e-05	2.00192e-06	1.31462e-05	3.15409e-05	1.83964e-06	2.95665e-06	3.58656e-06	1.84904e-05	4.72074e-06	1.93306e-06	2.32336e-05	8.62431e-05	3.85762e-06	3.7112e-05	2.06713e-06	4.20925e-05	3.1595e-05	6.35911e-06	2.84762e-06	6.93111e-06	2.68325e-06	6.09006e-05	1.14234e-05	3.02375e-06	7.6186e-06	1.58444e-05	1.21937e-06	1.04873e-06	1.09438e-06	5.71445e-05	0.386639	4.81591e-08	1.00274e-06	2.69856e-06	4.00583e-07	1.79977e-06	4.71391e-06	5.96367e-06	4.21847e-06	9.93778e-06	6.04795e-06	2.27618e-06	1.81252e-05
CAF	Central African Republic	0.0552415	0.0844345	0.0199056	0.277912	0.0303828	0.137354	0.00982372	0.0476629	0.117257	0.010022	0.0332816	0.0123905	0.0403917	0.0189162	0.00662297	0.0708515	0.312219	0.0794448	0.109061	0.00696976	0.148763	0.126423	0.0206743	0.0113463	0.0239628	0.00445222	0.187525	0.0390814	0.0159974	0.0333079	0.0569792	0.0043599	0.0148864	0.00662659	0.218531	0.141948	0.999539	0.0166031	0.0129922	0.00309233	0.0108708	0.462104	0.0230628	0.0213819	0.0168374	0.0410292	0.0553982	0.064949
TCD	Chad	0.00624104	0.011986	0.0019984	0.0269758	0.00366532	0.016529	0.001096	0.0054856	0.0142333	0.000943129	0.00595555	0.00149296	0.00601924	0.00213901	0.000968892	0.00867079	0.0387219	0.003503	0.0130294	0.000815257	0.016604	0.0150786	0.00257928	0.00146185	0.00241647	0.000883074	0.0214016	0.00444499	0.00249614	0.00396687	0.00635855	0.000498246	0.00702994	0.00166067	0.0271987	0.0165711	7.21665e-05	0.973506	0.00128912	0.000307086	0.00158975	0.00221859	0.00306812	0.00931168	0.00104384	0.002887	0.00339465	0.00809976
CHL	Chile	0.00035691	0.000366145	0.000336592	0.00117924	0.000352671	0.000626531	0.00570976	0.000227906	0.00062019	0.000414942	0.000723093	9.10429e-05	0.000427844	0.000353889	0.00020847	0.00102759	0.000619412	0.00114557	0.000549925	2.91292e-05	0.000659255	0.000624127	0.0179481	8.97454e-05	0.000573509	0.00202183	0.000646974	0.000325853	0.00115751	0.000101232	0.000158447	4.51548e-05	3.72984e-05	0.000946243	0.000675877	0.000744043	5.81706e-07	1.25907e-05	0.627884	0.000415587	0.00581635	9.54447e-05	0.00496723	0.000405175	0.00115616	0.000466326	0.000388964	0.000543483
CHN	China	0.0397623	0.0447956	0.0787471	0.0611217	0.0264974	0.0196601	0.0550848	0.0132108	0.0408897	0.0806869	0.102729	0.0182253	0.0165679	0.0387325	0.0773262	0.0533779	0.0130022	0.0898979	0.0265904	0.00375352	0.0440798	0.0112039	0.0454906	0.00758517	0.0213622	0.0371901	0.0204165	0.0590385	0.0499504	0.00559104	0.00450808	0.0197129	0.00652932	0.097587	0.0345855	0.0210833	1.48174e-05	0.000407571	0.0728624	0.893409	0.051327	0.0109513	0.0719007	0.0534264	0.0574799	0.0802504	0.0673363	0.132523
COL	Colombia	0.000210192	0.000173175	8.20552e-05	0.000531866	9.24835e-05	0.00040208	0.00045839	9.31123e-05	0.00414844	9.12542e-05	0.000267999	5.74996e-05	0.00031945	6.01909e-05	2.21347e-05	0.000876056	0.0003558	0.00043025	0.000640313	1.06016e-05	0.000288811	0.000138341	0.00301892	3.47292e-05	5.52732e-05	0.000616712	0.000456644	8.57236e-05	8.93805e-05	5.7573e-05	8.46729e-05	8.57553e-06	1.48239e-05	0.000893012	0.000347686	0.000455363	2.55576e-07	5.25686e-06	0.00380262	2.69589e-05	0.733653	8.5188e-05	0.00948749	0.000244967	0.0010939	0.000127763	0.000210181	0.000283331
COG	Congo	0.000263203	0.000377344	0.000542215	0.00106436	0.000209193	0.000532113	0.000110351	0.000200871	0.000488973	0.000106262	0.000337473	6.79315e-05	0.000205334	0.000133877	9.85458e-05	0.00032139	0.00111613	0.000375823	0.000427947	3.1002e-05	0.000599005	0.000475855	0.000121534	5.84094e-05	0.000125364	0.000204465	0.000719289	0.000211344	0.00013635	0.00011989	0.000205701	3.34196e-05	0.000111386	0.000137678	0.00125264	0.000558003	8.79749e-07	1.37799e-05	0.000179228	0.00037644	0.000102213	0.401964	0.000181159	0.000189006	9.96155e-05	0.000231417	0.000310658	0.000381104
CRI	Costa Rica	3.18586e-05	4.27017e-05	3.1461e-05	0.000171372	2.50358e-05	0.000113436	3.17821e-05	3.66694e-05	0.000285511	3.0988e-05	0.00015155	1.36831e-05	0.000121971	2.46436e-05	7.92885e-06	0.000411612	0.000111148	0.000249964	0.00068952	3.74726e-06	0.000115123	4.21286e-05	6.03127e-05	1.1459e-05	1.86317e-05	3.57646e-05	9.551e-05	2.99241e-05	4.08293e-05	1.37999e-05	2.23311e-05	3.03195e-06	1.19147e-05	0.000212587	9.91058e-05	0.000460307	9.58501e-08	1.60169e-06	9.89632e-05	1.05907e-05	0.000227127	1.11138e-05	0.440734	5.08562e-05	0.000221574	5.22879e-05	7.47073e-05	6.15302e-05
HRV	Croatia	0.000114916	0.00179002	0.000152456	0.000348939	5.63417e-05	0.00740046	6.59239e-05	0.000111192	0.000133013	7.82351e-05	0.00261876	0.000103996	0.000144858	7.28309e-05	2.11063e-05	0.000101632	0.000270507	0.000346217	0.000108435	9.67779e-06	0.000917534	0.00010521	4.01369e-05	0.0175998	4.79627e-05	4.41085e-05	0.000224605	6.44486e-05	0.000394033	3.66725e-05	5.15538e-05	6.72262e-06	1.17531e-05	0.000106059	0.000222845	0.000160474	1.5678e-07	3.95322e-06	7.28973e-05	2.55566e-05	4.99907e-05	3.01361e-05	7.68051e-05	0.533299	5.22098e-05	0.000266943	0.00105844	0.000692198
CUB	Cuba	7.52178e-05	0.000111667	5.3524e-05	0.000671053	8.39628e-05	0.000291062	0.000106074	0.000191527	0.000531547	0.000120949	0.000304169	2.22822e-05	0.000105316	3.33666e-05	1.63991e-05	0.00034374	0.0003211	0.000138269	0.00252862	8.66594e-06	0.000330687	0.00012231	0.000233452	1.82933e-05	3.44104e-05	7.13024e-05	0.000226013	5.67321e-05	0.000179363	3.31669e-05	6.16476e-05	2.14648e-05	6.62003e-06	0.000371547	0.000327447	0.00684207	1.8563e-07	4.2725e-06	0.000159359	0.00017192	0.000232184	3.35929e-05	0.00026196	0.000148725	0.78716	0.000323029	0.000139306	0.000102729
CYP	Cyprus	8.29207e-05	0.000447453	4.16749e-05	0.000133437	3.08747e-05	8.919e-05	7.02337e-06	0.000536414	6.96272e-05	1.48993e-05	5.27017e-05	1.45251e-05	3.45432e-05	0.000147831	1.37277e-05	9.17833e-05	0.00014085	4.94325e-05	6.17289e-05	5.51029e-06	8.97822e-05	7.2168e-05	1.26746e-05	1.86203e-05	5.35231e-05	5.53963e-06	0.000114423	3.64052e-05	0.000187924	1.94522e-05	3.19628e-05	3.65922e-06	2.81491e-06	6.98758e-06	0.000159256	9.3133e-05	9.2583e-08	2.0968e-06	9.56865e-06	2.76068e-06	7.9308e-06	1.12826e-05	2.68576e-05	5.3143e-05	1.05782e-05	0.485233	5.31024e-05	4.30335e-05
CZE	Czech Republic	0.000861104	0.0021451	0.00148731	0.00205947	0.000623485	0.000517203	0.000696364	0.00103497	0.000682821	0.000419585	0.0141642	0.000633669	0.000393509	0.000627231	0.000271367	0.000798669	0.000804331	0.00375496	0.000653456	6.25177e-05	0.000757975	0.000308135	0.000443971	0.00236341	0.000402878	0.00051279	0.0032882	0.000425613	0.0071361	0.000213479	0.000170695	4.4723e-05	0.00011078	0.000818609	0.000984278	0.000646607	7.43332e-07	1.96174e-05	0.000738354	0.000281304	0.00046947	0.000251615	0.000675848	0.00883697	0.000730384	0.00221615	0.470486	0.00150863
CIV	Cote dIvoire	0	0	0	0	0	0	0	0	0	0	0	0	0	0	0	0	0	0	0	0	0	0	0	0	0	0	0	0	0	0	0	0	0	0	0	0	0	0	0	0	0	0	0	0	0	0	0	0
PRK	North Korea	0.000649635	0.00112102	0.0022909	0.00225453	0.000334931	0.00490631	0.000485923	0.000402518	0.00107015	0.000326997	0.000523482	0.00023098	0.000353665	0.000265431	0.000214764	0.000754742	0.00254063	0.000357217	0.00091473	0.000242771	0.00128954	0.00102697	0.00231389	0.000103136	0.000280417	0.00481704	0.00144448	0.00044832	0.000623438	0.000269084	0.000416303	0.000716162	4.27143e-05	0.000324355	0.00239949	0.00123567	2.13677e-06	2.77113e-05	0.000491973	0.00118056	0.000886766	0.000164268	0.00321581	0.000461134	0.00221599	0.000359148	0.000275368	0.000760943
COD	DR Congo	0.00599795	0.00888568	0.00254096	0.0242701	0.00459219	0.0138658	0.00109082	0.00553274	0.0131115	0.00113936	0.00533351	0.00144797	0.00422794	0.00248556	0.000703941	0.00748179	0.0278475	0.0484932	0.0108422	0.000753831	0.0152744	0.0135803	0.00248629	0.00133454	0.0031767	0.000655474	0.0184467	0.00421211	0.00236194	0.0039639	0.00583972	0.000459574	0.00134184	0.00106164	0.024479	0.0146233	3.88345e-05	0.00040349	0.00154814	0.00038534	0.00133008	0.0022567	0.00245618	0.00340177	0.00113435	0.0106538	0.0035208	0.0079168
DNK	Denmark	0.000246687	0.000377404	0.000363204	0.000747627	0.000299567	0.000295553	0.000252016	0.000214375	0.000370667	0.000453617	0.00137877	0.000148783	0.000137863	0.000449257	0.000118739	0.000565329	0.000348298	0.00117764	0.000366285	3.34795e-05	0.00044911	0.000202902	0.000153651	0.000241192	0.000162707	0.00019004	0.000347396	0.000185304	0.000686194	0.000119496	9.03192e-05	2.59218e-05	3.0742e-05	0.000348315	0.000639185	0.00101119	2.64546e-07	1.50656e-05	0.000349021	0.000115443	0.000171565	7.19049e-05	0.000258232	0.000874972	0.00014116	0.000979543	0.000907458	0.000459895
DJI	Djibouti	6.67941e-05	9.57674e-05	7.52237e-06	0.000271077	2.09149e-05	0.000170289	5.99105e-06	5.51138e-05	0.000124536	4.64679e-06	6.04405e-06	1.40819e-05	4.79261e-05	1.83325e-05	7.47718e-06	8.44613e-05	0.00033022	4.46849e-06	0.000134368	8.21756e-06	0.000173878	0.000148445	2.38245e-05	1.08841e-05	2.65795e-05	1.72345e-06	0.000234845	4.61677e-05	1.00823e-05	3.79344e-05	6.90682e-05	4.95836e-06	4.19162e-06	1.79572e-06	0.000244394	0.000174858	2.01664e-07	4.15518e-06	8.26232e-06	1.00032e-06	4.90759e-06	2.06478e-05	2.0345e-05	1.12169e-05	7.82216e-06	3.65031e-05	5.42046e-06	7.10213e-05
DOM	Dominican Republic	4.24007e-05	4.63224e-05	2.67657e-05	0.000227932	2.42239e-05	0.000877804	2.80092e-05	3.72999e-05	0.000111826	4.8176e-05	7.1523e-05	1.19746e-05	0.000142109	2.52958e-05	9.1167e-06	0.000783271	0.000195685	0.000118449	0.000141892	5.29377e-06	0.000133453	7.10249e-05	3.69446e-05	1.12821e-05	2.35605e-05	2.63949e-05	0.000141651	3.66106e-05	2.62344e-05	2.17343e-05	3.68923e-05	3.95257e-06	4.48471e-06	0.000193299	0.000142372	0.0001326	1.13154e-07	2.56414e-06	4.21284e-05	8.34484e-06	8.32733e-05	1.56161e-05	0.000350019	4.1097e-05	0.000639977	6.23741e-05	3.77639e-05	6.68443e-05
ECU	Ecuador	0.000562459	0.000660889	5.50249e-05	0.00047046	5.68099e-05	0.000303056	0.000608889	0.000123553	0.00119406	7.33743e-05	0.000298532	7.45279e-05	0.000163948	5.43208e-05	2.44666e-05	0.000311069	0.000477866	0.000329918	0.000545586	1.41569e-05	0.000291007	0.000250573	0.00089883	3.46064e-05	5.65007e-05	8.29811e-05	0.000448519	9.22748e-05	0.000178082	6.57701e-05	0.000102807	1.07979e-05	1.04362e-05	0.00022919	0.000486174	0.00039061	3.91873e-07	1.17737e-05	0.00337425	3.01186e-05	0.00554436	3.97135e-05	0.00146741	0.000454945	0.00041918	9.77423e-05	0.000183759	0.000156406
EGY	Egypt	0.000377682	0.00237354	0.00398735	0.00190906	0.000425706	0.000883266	0.000468776	0.000463834	0.000548005	0.000364926	0.00199088	0.000218842	0.000328396	0.000431289	0.000183114	0.000563489	0.000766474	0.00205058	0.00040688	0.000104731	0.000715083	0.000291846	0.000232927	0.000257173	0.000468668	0.00064454	0.000650996	0.000448355	0.00139966	0.000143559	0.000169628	4.18538e-05	0.000179228	0.000566566	0.000933507	0.000667212	6.78183e-07	1.41736e-05	0.000397743	0.000317981	0.000285726	0.000150962	0.000447077	0.00255819	0.000336555	0.00838661	0.000914744	0.00111326
SLV	El Salvador	4.54441e-05	5.75374e-05	1.28184e-05	0.000168221	1.63412e-05	0.000118957	8.17292e-06	3.87037e-05	0.00010661	9.62465e-06	9.82772e-05	1.0332e-05	0.000162503	1.54038e-05	7.70406e-06	0.000208416	0.000165921	5.63783e-05	0.00327516	5.27348e-06	0.000156882	9.61844e-05	2.79785e-05	9.45725e-06	1.82866e-05	5.64181e-06	0.000146244	3.11237e-05	1.72839e-05	2.6591e-05	4.03205e-05	3.71971e-06	2.96797e-06	7.54919e-05	0.000149412	0.000259043	1.19997e-07	2.75206e-06	2.05106e-05	2.65492e-06	2.28349e-05	1.34628e-05	0.00756892	3.86678e-05	8.19563e-05	2.16031e-05	0.000155767	5.01119e-05
ERI	Eritrea	0.000170974	0.000223595	1.97263e-05	0.000689968	4.95541e-05	0.000451409	1.81344e-05	0.000135306	0.000332824	2.1321e-05	2.01313e-05	3.44909e-05	0.000137837	4.74085e-05	2.03957e-05	0.000230496	0.000861564	1.36739e-05	0.000376787	1.97066e-05	0.000437535	0.000331823	6.80817e-05	2.7882e-05	7.61376e-05	5.18602e-06	0.00066713	0.000123504	2.56792e-05	8.33565e-05	0.000170607	1.22591e-05	1.03938e-05	5.60656e-06	0.000598822	0.000475782	5.30073e-07	1.05466e-05	2.41739e-05	3.03099e-06	2.14185e-05	4.8704e-05	5.42494e-05	3.06055e-05	2.97438e-05	5.4351e-05	1.56533e-05	0.000181423
EST	Estonia	0.000326936	0.000343635	0.000153562	0.00137902	0.000244081	0.00192413	0.000109966	0.000351241	0.000533258	0.000162766	0.000544067	0.000163097	0.00103969	0.000176823	5.45472e-05	0.000519907	0.00152321	0.000528872	0.00160066	3.77205e-05	0.000814691	0.000429926	0.000158715	9.46862e-05	0.000165526	7.98324e-05	0.00130777	0.000263174	0.000226531	0.000121914	0.000281884	0.00021948	2.83226e-05	0.000162945	0.00105476	0.000873284	8.92961e-07	1.80934e-05	0.000143219	4.01259e-05	0.000150648	0.000103263	0.000258315	0.000294175	8.75489e-05	0.000302224	0.000493544	0.000461412
ETH	Ethiopia	0.00790267	0.0166327	0.0125846	0.030756	0.00346113	0.0181117	0.00170226	0.00707032	0.0155803	0.00250746	0.0278022	0.00206151	0.0061966	0.00341853	0.00138392	0.0104494	0.0342238	0.022872	0.0141606	0.000993809	0.0193473	0.015813	0.0031166	0.00215408	0.00347831	0.0013356	0.0232192	0.00636866	0.00621208	0.00397811	0.00707523	0.00068755	0.000659607	0.00506964	0.0269905	0.0192818	2.15638e-05	0.000467142	0.00239297	0.00433875	0.00221078	0.00254677	0.00420205	0.00694666	0.00186426	0.011207	0.0151561	0.0102272
FJI	Fiji	3.02466e-05	4.49202e-05	4.40451e-06	0.000118288	1.01724e-05	7.41038e-05	3.77324e-06	3.58755e-05	5.88052e-05	0.000329706	7.4967e-06	6.52709e-06	2.33359e-05	9.97856e-06	1.10685e-05	4.0933e-05	0.000171253	5.008e-06	5.78652e-05	3.80834e-06	8.04591e-05	6.49368e-05	1.14832e-05	4.77526e-06	1.26908e-05	1.46682e-06	9.98694e-05	2.2452e-05	5.25954e-06	1.66818e-05	2.94728e-05	2.4623e-06	1.94938e-06	7.24587e-06	0.000106947	7.5796e-05	8.65103e-08	1.85073e-06	4.90851e-06	1.4675e-06	4.17814e-06	9.04887e-06	1.07892e-05	6.20263e-06	3.78875e-06	1.18286e-05	3.85779e-06	3.14284e-05
FIN	Finland	0.000370234	0.000895078	0.000945791	0.00142891	0.000401909	0.000565931	0.000669619	0.00054754	0.000591821	0.000705568	0.00314905	0.000341589	0.000324745	0.000571663	0.000241355	0.000769211	0.000493294	0.00240365	0.000368622	3.86816e-05	0.000647635	0.000194534	0.00049164	0.000265167	0.000362085	0.000492695	0.000626456	0.000411043	0.00126723	0.000108635	9.84925e-05	7.57769e-05	8.83352e-05	0.00115223	0.000650104	0.00050264	4.11825e-07	1.07523e-05	0.000853757	0.000448101	0.000694602	0.000184381	0.000597231	0.00139397	0.000319642	0.00154664	0.00186035	0.00130583
FRA	France	0.00150178	0.00287695	0.0175718	0.0330886	0.00478993	0.00113226	0.0029089	0.00205854	0.00157833	0.00176534	0.00951118	0.000856967	0.00105475	0.00369749	0.000796809	0.00232266	0.000603721	0.0206152	0.00083844	0.00134962	0.00337992	0.000347221	0.00102061	0.00110253	0.00174921	0.00196077	0.00160467	0.00140871	0.00523651	0.00420936	0.000524913	0.000402935	0.00236472	0.002346	0.00414822	0.00393907	1.05047e-05	0.000384982	0.00254026	0.000890672	0.0019909	0.003366	0.00273409	0.00670003	0.00267712	0.00643262	0.00600507	0.0375659
PYF	French Polynesia	1.03933e-05	1.36303e-05	1.59694e-06	5.43996e-05	3.24241e-06	2.58345e-05	1.40596e-06	8.49512e-06	1.98418e-05	3.58231e-06	2.98844e-06	2.18076e-06	1.2705e-05	3.30645e-06	1.38159e-06	1.37497e-05	5.23013e-05	2.57388e-06	2.06603e-05	1.21464e-06	2.68035e-05	2.11998e-05	4.05161e-06	1.71084e-06	4.49512e-06	4.64188e-07	3.5553e-05	7.91202e-06	1.8275e-06	5.6532e-06	1.03398e-05	8.03797e-06	6.79797e-07	2.77946e-06	3.57344e-05	2.68002e-05	3.00779e-08	6.17554e-07	4.13393e-06	5.43303e-07	1.26198e-06	3.06979e-06	4.07844e-06	2.23418e-06	1.39791e-06	3.83127e-06	1.34693e-06	1.11964e-05
GAB	Gabon	4.38028e-05	0.000119577	0.000211478	0.000197312	7.71711e-05	8.81555e-05	3.24435e-05	3.74845e-05	8.96335e-05	5.1779e-05	8.81224e-05	2.23565e-05	8.04348e-05	3.33282e-05	2.80161e-05	8.6223e-05	0.000133633	0.0001106	7.65622e-05	1.08127e-05	0.000105766	5.70521e-05	3.718e-05	1.27943e-05	2.57101e-05	2.89531e-05	9.10799e-05	5.29712e-05	5.33763e-05	1.97444e-05	2.55605e-05	8.97906e-06	1.82061e-05	8.26448e-05	0.000137511	8.9941e-05	9.75793e-08	2.74485e-06	5.61459e-05	0.000289739	4.08687e-05	0.000113417	7.69265e-05	5.13854e-05	3.38112e-05	0.000118479	4.87473e-05	0.000709025
GMB	Gambia	0.000240252	0.00030555	3.24738e-05	0.00109107	7.98725e-05	0.000735914	3.19587e-05	0.000213555	0.000416091	2.69638e-05	3.38131e-05	4.62327e-05	0.000228196	8.23622e-05	2.94711e-05	0.000384776	0.00107251	0.000121864	0.000584442	2.70804e-05	0.000661749	0.000398649	0.000117303	4.27682e-05	0.0001273	9.2554e-06	0.00104769	0.000194943	0.000159505	0.000107546	0.000320004	1.83377e-05	4.50853e-05	1.01652e-05	0.000986113	0.000744167	8.98223e-07	1.32421e-05	4.21626e-05	5.51002e-06	3.0741e-05	7.96895e-05	8.51305e-05	5.59035e-05	3.76209e-05	0.000134357	2.94362e-05	0.000275125
GEO	Georgia	0.000259163	0.000297692	0.000247683	0.000744492	6.25654e-05	0.000441259	4.2494e-05	0.00452923	0.000321813	1.90383e-05	4.85395e-05	0.00131925	0.000481362	5.40504e-05	2.06854e-05	0.000224629	0.00105265	3.65267e-05	0.000355473	2.17129e-05	0.000471633	0.000480061	6.85525e-05	3.25482e-05	7.43369e-05	8.9835e-06	0.000650856	0.000123714	7.24329e-05	8.42552e-05	0.000176893	1.40294e-05	1.25108e-05	1.29877e-05	0.000650328	0.0004546	5.24271e-07	1.14185e-05	2.88139e-05	5.95794e-06	1.91127e-05	0.000539724	5.75884e-05	4.64745e-05	2.60602e-05	8.42183e-05	4.08462e-05	0.000201388
DEU	Germany	0.00544254	0.0130407	0.0139872	0.0197633	0.00555418	0.00334663	0.00724686	0.00708607	0.00595064	0.00626522	0.0894221	0.00393168	0.00234541	0.00801707	0.00238291	0.00616386	0.00225661	0.0465804	0.00341255	0.000554904	0.00547743	0.00149608	0.00443178	0.00734467	0.00499794	0.0064796	0.00447947	0.00531999	0.0220558	0.00141254	0.000829258	0.000495691	0.0011591	0.00677824	0.00838231	0.00506601	3.5916e-06	0.000100387	0.00832169	0.00323007	0.00589943	0.00187876	0.00900929	0.0351387	0.00415135	0.0199685	0.0405863	0.0167324
GHA	Ghana	0.00279434	0.00503202	0.00403679	0.0103828	0.00295053	0.0042219	0.00158088	0.00300031	0.0093989	0.00231285	0.0361807	0.001516	0.00216807	0.00364318	0.00130361	0.00440296	0.00661196	0.0432611	0.00349397	0.00154788	0.00529027	0.00245835	0.00159284	0.00218749	0.00353165	0.00173361	0.00471666	0.00242665	0.00595153	0.00132134	0.00128596	0.000284763	0.000543227	0.0143765	0.00818694	0.00518592	4.06148e-06	0.000102264	0.0023673	0.00115271	0.001814	0.00105591	0.00341453	0.0283898	0.00179485	0.0083238	0.00859144	0.00752438
GRC	Greece	0.000521944	0.0413071	0.000553791	0.00059115	0.000125324	0.000215356	0.000121986	0.00461616	0.000518833	0.000254648	0.000961044	0.000191068	0.000106852	0.000392516	5.91477e-05	0.000215008	0.000364214	0.000720804	0.000167533	1.92223e-05	0.000315342	0.000142167	6.59625e-05	0.000468245	9.60102e-05	8.28791e-05	0.000363733	0.000148009	0.00969376	6.46724e-05	0.000112025	1.30518e-05	9.96695e-05	0.000193521	0.000371776	0.000663922	2.70656e-07	9.32155e-06	0.000137295	3.86854e-05	0.000108143	7.60338e-05	0.000133489	0.000906946	8.17402e-05	0.0239217	0.000550205	0.000507069
GRL	Greenland	0	0	0	0	0	0	0	0	0	0	0	0	0	0	0	0	0	0	0	0	0	0	0	0	0	0	0	0	0	0	0	0	0	0	0	0	0	0	0	0	0	0	0	0	0	0	0	0
GTM	Guatemala	9.8064e-05	7.10637e-05	4.32518e-05	0.000220579	3.73399e-05	0.000178477	6.39776e-05	5.8383e-05	0.000961663	3.67064e-05	0.000358145	2.09292e-05	0.000245479	8.37987e-05	1.54653e-05	0.000898605	0.000214065	0.000260576	0.00914203	6.52325e-06	0.000200895	7.99513e-05	7.30806e-05	2.49223e-05	3.62143e-05	2.8316e-05	0.000382067	6.77053e-05	0.000172546	2.45362e-05	4.05057e-05	5.81557e-06	7.04695e-06	0.000444464	0.000173988	0.000166759	1.21131e-07	2.94766e-06	0.000170391	1.17249e-05	0.000536591	1.83019e-05	0.0140885	0.000256588	0.000388253	7.8936e-05	0.000144127	9.71723e-05
GIN	Guinea	0.00824586	0.0109797	0.00446081	0.046856	0.00376326	0.0193861	0.00147026	0.00730454	0.017734	0.00139422	0.00994061	0.0147	0.00593224	0.00319008	0.00116483	0.0103998	0.0483286	0.0228581	0.0155955	0.0011149	0.0226149	0.0175766	0.00320662	0.00196636	0.00368833	0.000962854	0.0267482	0.00593964	0.00313398	0.00447995	0.00831135	0.00067084	0.00446559	0.00164418	0.0308465	0.0209124	2.39511e-05	0.00054498	0.00225921	0.000418079	0.00164897	0.00277523	0.00371514	0.00497811	0.00253767	0.0182682	0.0110342	0.198242
GUY	Guyana	2.37044e-06	2.90781e-06	2.12635e-06	1.08496e-05	2.60341e-06	0.000132	1.9252e-06	2.08947e-06	5.21688e-05	7.27554e-06	4.46999e-06	7.29435e-07	3.0569e-06	1.95744e-06	6.59407e-07	0.00019788	9.25024e-06	7.2148e-06	1.27222e-05	3.12233e-07	2.68218e-05	3.68411e-06	2.15754e-06	7.51029e-07	1.51026e-06	9.72931e-07	2.34029e-05	2.23642e-06	1.43401e-06	1.18489e-06	2.20141e-06	2.34362e-07	3.11366e-07	3.88766e-06	1.01054e-05	8.03537e-06	6.91799e-09	1.38163e-07	3.6759e-06	6.48063e-07	7.0928e-06	1.0712e-06	3.04017e-06	2.11508e-06	2.52317e-06	3.01626e-06	2.65803e-06	4.49129e-06
HTI	Haiti	7.33861e-05	9.71829e-05	1.36339e-05	0.000311336	2.41461e-05	0.00025735	1.11956e-05	6.01959e-05	0.000147664	8.24603e-06	1.92442e-05	1.59053e-05	9.98068e-05	2.27586e-05	8.50676e-06	0.00031232	0.000389412	3.06324e-05	0.000161017	8.90794e-06	0.000196038	0.000151687	2.96667e-05	1.21673e-05	3.3973e-05	5.04482e-06	0.000265364	5.1834e-05	1.36366e-05	4.03934e-05	7.31728e-05	5.42314e-06	5.06395e-06	4.04152e-05	0.000267182	0.000202264	2.18165e-07	4.66504e-06	1.31989e-05	2.06101e-06	9.51818e-06	2.273e-05	4.22928e-05	1.75857e-05	1.34564e-05	2.61043e-05	1.08214e-05	8.55844e-05
HND	Honduras	6.33719e-05	7.50732e-05	2.54309e-05	0.000272871	2.94173e-05	0.000369734	1.70275e-05	5.56091e-05	0.000145269	2.22201e-05	0.000135246	1.63124e-05	0.00012693	2.79627e-05	9.41066e-06	0.000556892	0.000272404	0.00025715	0.00219681	7.87588e-06	0.000168156	0.000107264	3.11275e-05	1.53073e-05	2.8529e-05	1.26266e-05	0.000198291	4.47464e-05	4.27544e-05	2.84446e-05	5.55733e-05	5.02703e-06	5.20561e-06	0.000129964	0.000210738	0.000366779	1.61751e-07	3.67231e-06	2.76362e-05	5.26457e-06	7.31193e-05	1.9792e-05	0.00625413	5.21744e-05	7.9221e-05	5.1952e-05	0.000156384	8.0449e-05
HKG	Hong Kong	0.000567207	0.000178055	0.000234491	0.00053834	0.000461536	0.000380262	0.000192335	0.000210761	0.000774553	0.000407393	0.000470727	5.70192e-05	0.000189687	0.00078917	0.000946913	0.000605104	0.000409496	0.000360943	0.000303472	3.36343e-05	0.00301208	0.000230134	0.000154145	4.88511e-05	0.000337641	0.000304007	0.000347508	0.00129991	0.000214011	7.84071e-05	9.50054e-05	0.000529984	6.16293e-05	0.00043837	0.000433144	0.000296624	2.76081e-07	6.94304e-06	0.000948869	0.000891628	0.00028148	0.00034447	0.000929828	0.000257882	0.000201765	0.000722926	0.000262938	0.000448744
HUN	Hungary	0.000227876	0.00141175	0.000594801	0.000971415	0.000199794	0.000294551	0.000296284	0.000496589	0.000302979	0.000211847	0.00887884	0.000280914	0.00017395	0.000251932	0.000104105	0.000302499	0.000461447	0.00172008	0.000230796	2.61938e-05	0.000419202	0.000179839	0.000125612	0.0024746	0.000183672	0.000271668	0.000412577	0.000205047	0.00244734	7.90148e-05	0.000214257	2.166e-05	4.19353e-05	0.000347808	0.000473646	0.000360261	3.03068e-07	7.73572e-06	0.000297847	9.6898e-05	0.000188207	9.16039e-05	0.000275325	0.00625592	0.000168295	0.000887125	0.00356855	0.000634139
ISL	Iceland	3.81744e-05	5.5495e-05	6.92747e-05	0.000193076	3.76989e-05	8.05845e-05	2.4243e-05	3.80282e-05	9.43111e-05	2.93596e-05	0.000165154	1.84221e-05	3.14161e-05	4.19124e-05	1.17312e-05	8.24808e-05	0.000123647	0.000198973	6.91703e-05	5.11629e-06	9.89031e-05	5.49169e-05	1.89993e-05	1.90346e-05	2.89666e-05	2.28511e-05	9.82635e-05	3.78119e-05	5.29691e-05	1.90464e-05	2.52686e-05	4.45327e-06	6.72344e-06	9.4803e-05	0.000120886	9.29174e-05	9.87083e-08	1.99309e-06	4.97504e-05	2.13379e-05	2.42707e-05	1.50271e-05	3.59277e-05	0.00012947	2.37392e-05	9.05064e-05	8.06664e-05	9.716e-05
IND	India	0.035095	0.00625496	0.0126355	0.0118833	0.0123228	0.00562213	0.00947526	0.00611084	0.00480435	0.00893264	0.0172007	0.00379116	0.00389574	0.0543214	0.0986459	0.0087526	0.00547514	0.0210135	0.00462456	0.000955735	0.0072941	0.00893005	0.00444676	0.001787	0.011931	0.00757185	0.00665552	0.0160781	0.00810418	0.00312301	0.0039521	0.00194754	0.00139194	0.0155093	0.00615339	0.00812566	9.77972e-06	0.000450668	0.0125668	0.00489018	0.0089086	0.0154148	0.0104635	0.0103777	0.00430517	0.0226745	0.0104922	0.0555682
IDN	Indonesia	0.00934006	0.00131652	0.0029085	0.00427313	0.00363471	0.00200074	0.00216282	0.000923148	0.00250921	0.00991331	0.00518931	0.00052122	0.00238787	0.00426228	0.0055793	0.00316185	0.00227109	0.0067569	0.00171048	0.000221091	0.0036012	0.00173871	0.0011816	0.000433498	0.00120416	0.00157888	0.00379825	0.0194931	0.00225322	0.000552155	0.000551307	0.00184587	0.000289231	0.00382361	0.00256686	0.00339443	1.79716e-06	5.78656e-05	0.00332172	0.00309092	0.00204864	0.00161239	0.00259645	0.00260444	0.00131974	0.00423953	0.00322411	0.00665201
IRN	Iran	0.0309119	0.0033037	0.00102126	0.0047686	0.000992934	0.00168602	0.000484877	0.0235971	0.00134411	0.00100283	0.00191485	0.00750285	0.00061002	0.00218732	0.000985987	0.00124578	0.00264656	0.00208244	0.00135082	0.000103526	0.00191563	0.00115613	0.000483141	0.000326975	0.00157318	0.000399737	0.00229446	0.00175152	0.00121769	0.000500181	0.000620363	0.000153436	0.000139495	0.000655304	0.00295199	0.0020267	1.99841e-06	4.37426e-05	0.00064068	0.00112102	0.000424908	0.000421151	0.000751092	0.00114397	0.000558487	0.00253214	0.00093046	0.0018156
IRQ	Iraq	0.000237256	0.000828274	0.000606524	0.00234997	0.000317619	0.000349023	0.000296283	0.000225197	0.000391682	0.000498775	0.00280391	7.91476e-05	0.000446881	0.00023304	0.000122776	0.000418817	0.000266534	0.00112339	0.000309493	2.85869e-05	0.000382716	0.00014341	0.000261392	0.000141615	0.000144856	0.000886093	0.000305528	0.000371693	0.000396033	7.9843e-05	6.84727e-05	4.11354e-05	4.70206e-05	0.000713367	0.000627578	0.00056973	2.82959e-07	7.3017e-06	0.00043743	0.000251081	0.00031638	8.58014e-05	0.000518154	0.00273689	0.000399491	0.000734454	0.00047971	0.000775825
IRL	Ireland	0.000297008	0.000261808	0.000335065	0.000667978	0.000194245	0.000300543	0.000216994	0.000159895	0.000239849	0.000544211	0.000899737	9.64209e-05	0.000109563	0.000441495	5.92162e-05	0.000521811	0.000214395	0.00144766	0.000178731	2.08357e-05	0.000846348	0.000379253	9.40391e-05	9.77088e-05	0.00025542	0.000156494	0.000232237	0.000233401	0.00041123	7.32099e-05	5.25668e-05	2.43946e-05	4.4616e-05	0.000283724	0.000275559	0.000686871	2.52954e-07	5.36391e-06	0.00019875	6.37119e-05	0.000177604	0.000101717	0.000275314	0.000550406	9.44718e-05	0.000800545	0.000621323	0.00054872
ISR	Israel	0.000203562	0.000386757	0.000251517	0.000880621	0.000192783	0.000393388	0.00056509	0.000937088	0.000358746	0.000430283	0.000938681	0.000207392	0.000231741	0.000163129	8.64397e-05	0.000414661	0.000536663	0.00177816	0.000364793	2.27863e-05	0.000993316	0.000211804	0.000251797	0.000131588	0.00058124	0.000407767	0.000440421	0.00028957	0.000534583	7.85962e-05	0.000114066	2.88995e-05	3.64805e-05	0.000525589	0.000656609	0.000412222	5.92232e-07	8.74931e-06	0.000532369	0.000129727	0.000439666	7.39026e-05	0.000678792	0.000682972	0.000285084	0.00433952	0.000541326	0.000764734
ITA	Italy	0.00119877	0.0333353	0.0119825	0.0110752	0.00283167	0.00176721	0.00424042	0.00445831	0.00243579	0.00247634	0.0183365	0.00127319	0.000993822	0.00436291	0.00103381	0.0025189	0.00123513	0.00934471	0.000980506	0.000319717	0.0067781	0.000824421	0.00175193	0.00651382	0.00237736	0.00278005	0.00306173	0.00209808	0.010853	0.000878008	0.000428361	0.000167088	0.000650329	0.00301727	0.00473386	0.00462446	1.41327e-06	6.84386e-05	0.00433665	0.00105057	0.00261732	0.00150409	0.00449307	0.0264322	0.0045534	0.01684	0.00764754	0.012349
JAM	Jamaica	4.49563e-05	5.39881e-05	1.85526e-05	0.000186978	2.32769e-05	0.00165594	1.21855e-05	3.91413e-05	0.000154994	2.49952e-05	5.49196e-05	1.45253e-05	0.000217493	2.19475e-05	7.08104e-06	0.00355835	0.000207124	4.72162e-05	0.00192933	5.47732e-06	0.000560396	7.11398e-05	2.74949e-05	1.13432e-05	2.62462e-05	1.01825e-05	0.000530387	3.55788e-05	2.03334e-05	1.91983e-05	3.90402e-05	3.68408e-06	6.16998e-06	0.000124759	0.00015227	0.00594801	1.21748e-07	2.66234e-06	2.04083e-05	6.28993e-06	3.03104e-05	1.44981e-05	7.49729e-05	3.14862e-05	9.18206e-05	0.00016849	3.58339e-05	6.20005e-05
JPN	Japan	0.0133062	0.00228865	0.00566547	0.0091813	0.00263546	0.00645925	0.00596034	0.00150033	0.00255057	0.0158627	0.00880993	0.00135444	0.00441401	0.00691736	0.00580066	0.0137641	0.00204149	0.00904056	0.00579566	0.000448669	0.0154053	0.00757334	0.004461	0.000707665	0.0026041	0.00372151	0.00457549	0.0121508	0.00310614	0.000889504	0.000644956	0.00175946	0.000888776	0.0091227	0.00789759	0.00496613	7.099e-06	7.45035e-05	0.00490049	0.00798718	0.00404975	0.000822853	0.0115088	0.00527303	0.0026709	0.0114234	0.00491063	0.00654382
JOR	Jordan	8.20296e-05	0.00010914	0.000562258	0.00024055	4.63464e-05	0.00013735	1.84485e-05	0.000144581	0.000101404	4.44149e-05	4.42428e-05	4.75023e-05	4.56589e-05	0.00162304	8.51918e-05	8.80144e-05	0.000262694	5.17302e-05	0.000112725	8.83651e-06	0.000143518	9.4273e-05	2.66215e-05	5.10917e-05	4.53147e-05	2.29014e-05	0.000191181	9.80552e-05	0.000109745	2.53475e-05	5.26192e-05	8.5177e-06	6.12478e-06	2.59014e-05	0.000199429	0.000148182	1.694e-07	3.70435e-06	2.30305e-05	1.84187e-05	2.13509e-05	2.41506e-05	3.21653e-05	3.38053e-05	1.43681e-05	0.000238306	2.524e-05	0.000197072
KAZ	Kazakhstan	0.0447943	0.00260671	0.00156089	0.00483463	0.000773757	0.00227558	0.000779349	0.00298516	0.00191128	0.000692075	0.0154285	0.00696152	0.00111097	0.000822394	0.000488228	0.00166981	0.00440115	0.00291536	0.00187805	0.000138237	0.140586	0.00151882	0.000659702	0.000675805	0.000649062	0.000561934	0.0517382	0.00102888	0.00257506	0.000510267	0.000821751	0.00014283	0.000171357	0.00111313	0.00338035	0.00247349	2.50639e-06	5.83912e-05	0.00106137	0.00179131	0.000697346	0.000419408	0.00113489	0.00303991	0.00109364	0.00202672	0.00977269	0.00250177
KEN	Kenya	0.0120443	0.000425258	0.000182713	0.00151902	0.000243263	0.000948633	0.000103912	0.000592339	0.000784878	0.00022252	0.000570975	0.000165908	0.000290369	0.000404598	0.000316668	0.000532479	0.00151952	0.000872205	0.000733513	5.64025e-05	0.00103735	0.000724431	0.000156601	9.71076e-05	0.000294146	6.51611e-05	0.00125641	0.000348414	0.000223236	0.000222201	0.00622798	3.68003e-05	4.01148e-05	0.000216496	0.00135302	0.00100704	1.05323e-06	2.6802e-05	0.000130444	6.53937e-05	8.95156e-05	0.000596505	0.00020544	0.000250872	0.000109786	0.000398575	0.000251216	0.000679514
KWT	Kuwait	0.000648471	0.000328019	0.000232304	0.00126727	0.000223595	0.000740472	0.000147875	0.000262278	0.000528397	0.00038648	0.000320864	0.000146265	0.00029693	0.000281041	0.000251318	0.000537742	0.00113045	0.000513589	0.000594316	3.97213e-05	0.000812477	0.000568857	0.000181501	7.01437e-05	0.000369301	0.000187068	0.000934143	0.000853395	0.000165646	0.000143089	0.00026496	9.20199e-05	3.18394e-05	0.000187688	0.00102521	0.000843854	8.28712e-07	1.77542e-05	0.000197105	0.000250048	0.000146982	0.000120797	0.000304521	0.000230701	0.000114618	0.000533316	0.000183688	0.00052418
KGZ	Kyrgyzstan	0.0048478	0.000223784	3.47395e-05	0.000801284	6.3131e-05	0.000485951	2.31725e-05	0.000287606	0.00032337	2.1031e-05	6.46484e-05	0.000233211	0.000146883	5.77181e-05	2.23052e-05	0.000250387	0.000958059	3.05024e-05	0.000394628	2.24192e-05	0.000844605	0.0003087	7.99891e-05	3.34057e-05	9.0731e-05	9.14309e-06	0.000784009	0.000134608	4.6832e-05	7.94095e-05	0.000196233	1.45839e-05	1.28923e-05	1.14481e-05	0.000676299	0.000510412	5.98371e-07	1.13784e-05	3.17716e-05	2.08917e-05	2.26764e-05	5.84294e-05	6.52911e-05	4.92177e-05	3.55018e-05	7.18152e-05	6.72813e-05	0.000213761
LAO	Laos	0.000521078	0.000446219	0.00011432	0.00110314	0.000121549	0.000677872	7.13786e-05	0.00022989	0.000609576	0.000221272	0.00028444	7.07435e-05	0.00020571	0.000167177	0.000180289	0.000390548	0.0013059	0.000252055	0.000545281	3.676e-05	0.000745409	0.000767708	0.000128359	5.19686e-05	0.000132937	3.74695e-05	0.000984173	0.000380301	0.000142263	0.000153318	0.000271158	0.000154202	2.30532e-05	0.000159769	0.0010026	0.000688854	7.83294e-07	1.68945e-05	0.000115651	0.000980827	6.47573e-05	9.77463e-05	0.000162052	0.000136071	7.76284e-05	0.000246478	0.000146634	0.00041559
LVA	Latvia	0.000354115	0.000141861	6.26824e-05	0.00042732	5.58004e-05	0.000264671	8.75124e-05	0.000298411	0.000196354	3.32842e-05	0.000273771	6.62233e-05	0.000240831	7.93557e-05	1.70473e-05	0.000141588	0.000608793	0.000187532	0.000287524	1.27379e-05	0.000297312	0.000187154	5.00605e-05	3.89283e-05	5.99231e-05	9.3131e-05	0.000484481	7.87187e-05	0.000114366	5.41345e-05	0.000120921	1.57142e-05	9.2181e-06	4.0712e-05	0.000356416	0.000257556	2.72805e-07	6.3153e-06	6.50626e-05	1.24759e-05	2.9118e-05	3.46311e-05	7.49822e-05	0.00011514	2.94979e-05	0.000104557	0.000179761	0.000420467
LBN	Lebanon	5.31273e-05	0.00012874	0.000267507	0.000218025	0.000547866	0.000156758	1.54428e-05	0.000580879	0.000183731	4.10886e-05	3.95355e-05	2.86398e-05	3.75695e-05	0.0010214	1.714e-05	0.000377096	0.000217659	0.000106858	9.36163e-05	3.34296e-05	0.000211599	9.72646e-05	2.11957e-05	1.31337e-05	2.25359e-05	1.15362e-05	0.00016492	3.80704e-05	4.56403e-05	0.000343665	4.94551e-05	4.1329e-06	4.35855e-05	3.33516e-05	0.000171824	0.000125388	1.63959e-06	3.98165e-06	1.82618e-05	4.20108e-06	1.60887e-05	0.000238877	2.38814e-05	3.08605e-05	1.41117e-05	0.00147169	2.15227e-05	0.00155549
LSO	Lesotho	8.24584e-05	0.00012661	1.21485e-05	0.000362814	2.80823e-05	0.000215788	9.91078e-06	7.02637e-05	0.000165764	1.57562e-05	1.27574e-05	1.94456e-05	6.42551e-05	2.49857e-05	1.05849e-05	0.000110512	0.000513613	3.3804e-05	0.00017382	1.026e-05	0.000231572	0.000164336	3.42356e-05	1.47758e-05	0.000140538	3.28926e-06	0.000301226	5.85876e-05	1.42658e-05	4.19066e-05	8.88758e-05	6.3368e-06	5.94226e-06	6.70569e-06	0.000318141	0.000227769	2.56425e-07	5.5338e-06	1.51086e-05	1.56117e-06	1.62719e-05	2.61844e-05	2.88029e-05	1.692e-05	1.10137e-05	2.86373e-05	9.67421e-06	9.47354e-05
LBR	Liberia	0.000463164	0.000663193	0.000182192	0.00186182	0.000190722	0.0029	9.10705e-05	0.000433074	0.000898199	6.54009e-05	0.000341563	0.000113471	0.000538847	0.000168684	6.25989e-05	0.000667079	0.00237144	0.000509548	0.000907566	6.29375e-05	0.00124543	0.000939559	0.000189963	0.00011709	0.000214252	5.5856e-05	0.00142182	0.000334759	0.000163195	0.00024338	0.000446265	3.55181e-05	3.82129e-05	0.000671826	0.00161886	0.00120026	1.29128e-06	2.80851e-05	0.00019893	4.14196e-05	9.94075e-05	0.000152553	0.000293724	0.00064362	8.79293e-05	0.000257408	0.000247834	0.00101964
LBY	Libya	0.000143834	0.000988739	0.000618074	0.0020029	0.000295032	0.000169668	0.000242277	0.000232145	0.000217595	0.000150429	0.00308111	0.000110881	8.81033e-05	0.000206994	6.97318e-05	0.000200637	0.00020339	0.00106791	0.000132741	8.64603e-05	0.000270635	9.42799e-05	0.000151347	0.000199959	0.000130855	0.000251812	0.000233534	0.00016456	0.000547157	6.26426e-05	4.6784e-05	1.59759e-05	3.96176e-05	0.000176605	0.000597184	0.000359422	1.77678e-07	5.3901e-06	0.0003393	8.58712e-05	0.000204946	7.07734e-05	0.000307791	0.00176274	0.000372169	0.00102743	0.000953808	0.00067426
LIE	Liechtenstein	0	0	0	0	0	0	0	0	0	0	0	0	0	0	0	0	0	0	0	0	0	0	0	0	0	0	0	0	0	0	0	0	0	0	0	0	0	0	0	0	0	0	0	0	0	0	0	0
LTU	Lithuania	0.000874061	0.000655518	0.000189631	0.00353985	0.000275439	0.00268668	0.000167501	0.000830024	0.00137349	0.000107864	0.000524707	0.000256088	0.00130801	0.000275631	0.000103741	0.00125842	0.00370955	0.000526881	0.00249914	9.36483e-05	0.00196417	0.00105536	0.000401024	0.000173631	0.000386579	5.83339e-05	0.00373097	0.000660661	0.000365595	0.000276701	0.00091984	6.51139e-05	6.05876e-05	9.76502e-05	0.00290359	0.00285165	2.82929e-06	4.78466e-05	0.000173298	2.98223e-05	0.000123319	0.000267251	0.000320051	0.00036767	0.000165116	0.000411399	0.000607145	0.000959229
LUX	Luxembourg	8.36232e-05	0.000197308	0.000270295	0.000723434	0.000119435	0.000142218	0.000106195	0.00033738	0.000134429	0.000106186	0.000617329	3.93075e-05	6.03198e-05	0.000108568	3.11387e-05	0.00011432	0.000176036	0.00199206	0.000103359	1.81251e-05	0.00015319	6.5913e-05	5.12408e-05	8.68772e-05	7.83733e-05	7.67922e-05	0.000186863	0.000138923	0.000242414	9.70749e-05	7.14061e-05	9.43571e-06	2.45783e-05	9.70255e-05	0.000289516	0.000157186	3.36292e-07	5.15525e-06	0.000116037	4.00469e-05	9.47284e-05	7.41224e-05	0.000116172	0.000342577	6.27368e-05	0.000206761	0.000427362	0.000968661
MAC	Macao SAR	9.6365e-06	1.24627e-05	6.37407e-06	5.11708e-05	5.47429e-06	2.50359e-05	6.51605e-06	8.43061e-06	1.83947e-05	1.83319e-05	3.03564e-05	2.59125e-06	1.0378e-05	6.08567e-06	5.00262e-06	1.76061e-05	4.37273e-05	2.44538e-05	2.01984e-05	1.26525e-06	3.86836e-05	1.49042e-05	6.31687e-06	2.83705e-06	6.3355e-06	2.79844e-06	3.15113e-05	1.38511e-05	5.29503e-06	4.15512e-06	9.27188e-06	1.33147e-06	1.0932e-06	1.50134e-05	3.34338e-05	2.65729e-05	2.86184e-08	5.66527e-07	1.15926e-05	6.77234e-06	1.66142e-05	4.00238e-06	8.96779e-06	1.13545e-05	3.18515e-06	1.24057e-05	9.51349e-06	1.6028e-05
MDG	Madagascar	0.00017501	0.000243745	0.000354837	0.000749092	9.50225e-05	0.000425073	6.66346e-05	0.000150464	0.000312876	5.41193e-05	0.000499204	5.36215e-05	0.000177425	8.07609e-05	3.64926e-05	0.000300952	0.000668903	0.000431179	0.000333541	2.11225e-05	0.000724187	0.000317784	7.3064e-05	4.7502e-05	0.000157291	3.92629e-05	0.000518194	0.000184485	0.000125662	8.80456e-05	0.000162996	1.95115e-05	2.1006e-05	0.000232275	0.000583276	0.000413315	5.39338e-07	1.02828e-05	6.83271e-05	9.83366e-05	4.60913e-05	7.94712e-05	0.000131749	0.000220514	4.86526e-05	0.000165093	0.000230806	0.000288579
MWI	Malawi	0.00031398	0.000481829	0.000154335	0.00128476	0.00040654	0.000731545	8.30036e-05	0.000278095	0.0007218	0.000174653	0.000638388	8.98487e-05	0.000277	0.000181603	7.80617e-05	0.000549185	0.00130134	0.00100955	0.000584729	4.0028e-05	0.00559714	0.000572699	0.000130735	0.000112204	0.00205788	5.65073e-05	0.00610552	0.000398033	0.000212583	0.000159733	0.000379318	3.06784e-05	0.000110211	0.000427238	0.001098	0.000762983	8.02526e-07	1.72323e-05	0.000109251	3.72798e-05	9.39298e-05	0.00118147	0.000244277	0.00143123	8.60065e-05	0.0003275	0.000755529	0.000788791
MYS	Malaysia	0.00316525	0.000788709	0.00160258	0.0027883	0.000884489	0.00114722	0.00197199	0.00067959	0.00117126	0.00786858	0.00319523	0.000463124	0.000798261	0.00295883	0.00345915	0.0022212	0.0011831	0.00300177	0.00102125	8.9073e-05	0.00159598	0.00149379	0.00068006	0.000245628	0.000929195	0.00153424	0.00150638	0.0370608	0.00112352	0.000260125	0.000262445	0.00195524	0.00017713	0.00308727	0.00142517	0.0012794	1.14429e-06	2.73964e-05	0.00151034	0.00242915	0.00101043	0.000548766	0.0015793	0.00144678	0.000704129	0.00281806	0.00228738	0.00287297
MDV	Maldives	3.75124e-05	5.40616e-05	4.72678e-06	0.000153182	1.22317e-05	9.63136e-05	3.85122e-06	3.0449e-05	7.17677e-05	4.19492e-06	5.61129e-06	8.02091e-06	2.76705e-05	1.07904e-05	4.66097e-06	4.87552e-05	0.000200851	4.74471e-06	7.54781e-05	4.67339e-06	9.8271e-05	7.97833e-05	1.4295e-05	6.42832e-06	1.56073e-05	1.23187e-06	0.000130821	2.8183e-05	6.30693e-06	2.00231e-05	3.92211e-05	2.86998e-06	2.46795e-06	3.2105e-06	0.000137471	0.000100738	1.15016e-07	2.44579e-06	5.30003e-06	7.72012e-07	3.95582e-06	1.16971e-05	1.21333e-05	7.22184e-06	4.68011e-06	1.27428e-05	4.28185e-06	4.03463e-05
MLI	Mali	0.00184716	0.00184272	0.000837998	0.00725573	0.00158203	0.00366007	0.000235251	0.00133874	0.00337032	0.000291941	0.00089533	0.000354617	0.00112902	0.000828488	0.000500342	0.00199318	0.00909837	0.00258251	0.00290658	0.000364138	0.00417081	0.00349678	0.000558236	0.000311663	0.000653204	0.000412315	0.00500992	0.00164224	0.000451288	0.0196637	0.00153839	0.000219883	0.000129055	0.000335843	0.00602863	0.00397901	4.50033e-06	0.000109065	0.00037254	0.000138777	0.0003194	0.000683865	0.000670838	0.000625863	0.000393015	0.000854304	0.00267267	0.0589537
MLT	Malta	0.000103712	0.000133045	4.17994e-05	0.000378266	3.20243e-05	0.000230825	1.56286e-05	7.3085e-05	0.000148241	2.75424e-05	5.27373e-05	2.55344e-05	7.10931e-05	6.97843e-05	1.65446e-05	0.000126333	0.000362333	5.8216e-05	0.000185171	3.02529e-05	0.000230041	0.000157687	3.63367e-05	1.92087e-05	4.44856e-05	1.30156e-05	0.000320747	0.000105634	2.58994e-05	3.87446e-05	8.78988e-05	8.36134e-06	6.71732e-06	2.26447e-05	0.000344952	0.000232677	2.60769e-07	5.04355e-06	1.95026e-05	6.21251e-06	1.51692e-05	2.74628e-05	4.61185e-05	0.000330435	1.6411e-05	0.000130197	3.27684e-05	0.000104464
MRT	Mauritania	0.000110066	0.000212903	0.000151778	0.000650704	7.383e-05	0.000248497	4.43534e-05	0.000101494	0.000201038	2.68509e-05	0.000132104	3.2752e-05	8.0812e-05	5.42439e-05	2.08926e-05	0.000141204	0.000464788	0.000240836	0.000195984	0.000278851	0.000282233	0.000197369	5.33855e-05	3.40512e-05	5.65913e-05	3.28778e-05	0.000343941	8.13135e-05	0.000125115	6.05108e-05	9.87266e-05	9.22874e-06	0.000272791	3.46882e-05	0.000398006	0.000265456	3.13175e-07	6.74026e-06	5.21647e-05	2.279e-05	3.28056e-05	4.94337e-05	6.83068e-05	0.00015274	6.97401e-05	0.000122055	7.75414e-05	0.000306861
MUS	Mauritius	5.93202e-05	8.35051e-05	1.84229e-05	0.000254191	2.53981e-05	0.00014541	1.00922e-05	5.13599e-05	0.000110633	1.66893e-05	6.9823e-05	1.39715e-05	5.24259e-05	2.52291e-05	8.24384e-06	7.91132e-05	0.000294845	0.00011922	0.000125601	7.75367e-06	0.000159267	0.00010463	2.35823e-05	1.14484e-05	9.26132e-05	4.49466e-06	0.000195575	4.64365e-05	1.70959e-05	3.26421e-05	7.2562e-05	4.71844e-06	5.43338e-06	1.49529e-05	0.00021066	0.000153697	1.6953e-07	3.76937e-06	1.56755e-05	4.92053e-06	7.85875e-06	2.01946e-05	4.09637e-05	3.8837e-05	9.73911e-06	4.05614e-05	1.67181e-05	0.000115071
MEX	Mexico	0.000466745	0.000308158	0.00115396	0.00143521	0.000387102	0.00220677	0.00324236	0.000247658	0.0107426	0.000952358	0.00121947	0.000123392	0.00318852	0.000383364	0.000192388	0.00384026	0.000523311	0.00141487	0.0184804	2.66993e-05	0.00193109	0.000240797	0.00370904	9.99336e-05	0.000249401	0.00182048	0.00151281	0.000433371	0.000443448	9.48661e-05	0.000106046	4.18133e-05	4.13341e-05	0.00876181	0.000728896	0.0116821	5.29539e-07	1.22734e-05	0.00551065	0.000318496	0.00584954	0.000104067	0.0268093	0.000560315	0.00978449	0.00065808	0.00071938	0.000888665
MCO	Monaco	0	0	0	0	0	0	0	0	0	0	0	0	0	0	0	0	0	0	0	0	0	0	0	0	0	0	0	0	0	0	0	0	0	0	0	0	0	0	0	0	0	0	0	0	0	0	0	0
MNG	Mongolia	0.000237681	0.000281589	0.000123323	0.000810624	0.00010131	0.000477257	9.17557e-05	0.000150296	0.00037405	0.000114957	0.00016835	6.37873e-05	0.00016381	0.000112075	0.000144871	0.000301691	0.000952109	0.000146092	0.000391529	2.40227e-05	0.000524895	0.000347618	0.000116788	3.81007e-05	0.000102676	6.4675e-05	0.000647146	0.000225201	9.57396e-05	8.94668e-05	0.000178397	4.08144e-05	1.86851e-05	0.000174561	0.0006687	0.000493104	5.20267e-07	1.11441e-05	0.000137416	0.000588269	8.56376e-05	6.73267e-05	0.000185706	0.000107644	9.03032e-05	0.000161266	0.000121792	0.00033659
MNE	Montenegro	0	0	0	0	0	0	0	0	0	0	0	0	0	0	0	0	0	0	0	0	0	0	0	0	0	0	0	0	0	0	0	0	0	0	0	0	0	0	0	0	0	0	0	0	0	0	0	0
MAR	Morocco	0.000163019	0.000269739	0.000416734	0.00103324	0.000149793	0.000164998	0.000141098	0.000122415	0.000174989	0.00023659	0.000903178	5.16629e-05	0.000104438	0.000129252	8.13054e-05	0.000179953	0.000229699	0.0015633	0.000135181	6.31462e-05	0.000227568	0.000110849	7.80215e-05	7.82627e-05	7.05e-05	0.000211029	0.00020926	0.00036005	0.000542616	6.16859e-05	5.24632e-05	2.26535e-05	9.49932e-05	0.000265381	0.000466415	0.000221231	4.97812e-07	5.86618e-06	0.000165858	6.68505e-05	0.000158822	6.49188e-05	0.0001644	0.000813485	0.000137136	0.000447229	0.000363603	0.000527691
MOZ	Mozambique	0.000196904	0.000288649	4.07651e-05	0.000887544	0.000228493	0.000452528	2.6504e-05	0.000163804	0.00037337	2.65677e-05	0.000140758	4.51588e-05	0.000135586	6.37132e-05	2.60292e-05	0.000230642	0.0010639	0.000129904	0.000363336	2.34932e-05	0.000517354	0.00038746	7.5538e-05	4.63629e-05	0.000827898	1.94378e-05	0.000635357	0.000142539	6.05777e-05	9.5562e-05	0.000193977	1.51001e-05	1.44886e-05	2.14916e-05	0.000732672	0.000484731	5.48974e-07	1.27378e-05	4.04247e-05	2.07531e-05	2.42347e-05	7.08532e-05	6.9417e-05	0.000243631	4.39822e-05	8.61066e-05	5.7524e-05	0.000236776
MMR	Myanmar	0.000377474	0.000239161	0.000193697	0.000638117	0.000131452	0.00037777	0.00013116	0.000144025	0.000338341	0.000361221	0.000498885	6.20752e-05	0.000153158	0.000273088	0.000344219	0.000323016	0.000502359	0.000480924	0.000342974	2.29304e-05	0.00041479	0.0002852	0.000123245	5.00439e-05	0.0001118	8.58933e-05	0.000571144	0.00162261	0.000157633	6.42964e-05	0.000135407	0.000195259	2.28089e-05	0.000314911	0.000488352	0.000408577	4.0371e-07	7.71495e-06	0.000190953	0.0021588	0.000115769	8.00153e-05	0.00022412	0.000228173	0.000120113	0.000344977	0.000420004	0.000444486
NAM	Namibia	5.02364e-05	6.52631e-05	2.04797e-05	0.000240293	0.0158018	0.000117425	1.25482e-05	4.4557e-05	9.29625e-05	2.58739e-05	5.34959e-05	1.72056e-05	5.69881e-05	1.98758e-05	7.67603e-06	6.65352e-05	0.00024349	0.000119415	0.000260295	6.135e-06	0.000127601	9.0258e-05	2.23903e-05	1.11744e-05	0.000991602	8.14371e-06	0.000159247	3.64684e-05	2.04388e-05	2.47197e-05	4.89684e-05	2.32844e-05	7.53773e-05	2.54996e-05	0.000254035	0.000145343	8.08877e-07	3.18571e-06	2.72938e-05	1.14719e-05	1.11333e-05	0.000393116	2.91762e-05	2.80634e-05	1.57288e-05	3.12863e-05	2.49652e-05	0.000110364
NPL	Nepal	6.48384e-05	5.30358e-05	1.66988e-05	0.00023049	2.34924e-05	9.69177e-05	1.25463e-05	3.68148e-05	7.36683e-05	1.63929e-05	4.85526e-05	1.15295e-05	3.23007e-05	5.99541e-05	9.55837e-05	5.55745e-05	0.000188214	4.29483e-05	7.73891e-05	5.12214e-06	0.000136527	0.000619345	1.82378e-05	9.18672e-06	2.55591e-05	9.0338e-06	0.000132708	4.78921e-05	1.68547e-05	2.34013e-05	4.04812e-05	4.46663e-06	3.62765e-06	4.18868e-05	0.000138723	0.000101056	1.16615e-07	2.66873e-06	1.82296e-05	1.20792e-05	1.07816e-05	2.31989e-05	2.23872e-05	5.42835e-05	9.76928e-06	3.8072e-05	2.81653e-05	8.33803e-05
NLD	Netherlands	0.00123468	0.00207186	0.00260163	0.00443839	0.00213	0.00149018	0.00107783	0.00143458	0.00780243	0.00100413	0.0079865	0.000767248	0.000661438	0.00209843	0.000509782	0.00222713	0.0013869	0.0254576	0.00238537	0.000222617	0.00177501	0.000492506	0.00083417	0.000916711	0.00104395	0.00108032	0.00191827	0.00117648	0.00281074	0.000392174	0.000409443	0.000111848	0.000296605	0.00121069	0.00461356	0.00509915	1.47852e-06	3.8378e-05	0.00136854	0.00046654	0.00105786	0.000643714	0.00223658	0.0038554	0.00101704	0.00439057	0.00403308	0.00484541
ANT	Netherlands Antilles	0.000111032	0.00015202	3.32068e-05	0.000433438	5.2608e-05	0.0171066	3.36975e-05	0.000129126	0.000342278	3.13894e-05	6.13194e-05	2.75535e-05	0.00365114	4.45794e-05	1.73741e-05	0.000688014	0.000509124	0.000144475	0.00412441	1.30587e-05	0.000302043	0.000217165	0.000132355	2.11016e-05	0.000520635	0.000102351	0.000379843	0.000101788	3.24869e-05	5.94706e-05	0.000101642	9.56679e-06	8.88969e-06	5.84434e-05	0.000380057	0.000291905	2.95804e-07	6.49067e-06	4.45765e-05	8.02479e-06	0.000193554	3.51834e-05	0.000168069	4.01687e-05	0.000265282	5.93386e-05	3.55685e-05	0.000142659
NCL	New Caledonia	4.39914e-05	6.02128e-05	1.79532e-05	0.000192032	1.68595e-05	0.000106388	9.90821e-06	3.62316e-05	8.01013e-05	0.000122915	1.60543e-05	1.01461e-05	3.49735e-05	1.81357e-05	9.16644e-06	6.07426e-05	0.000221078	2.52732e-05	8.54239e-05	5.55633e-06	0.000117285	8.93338e-05	1.76433e-05	7.81385e-06	2.04838e-05	4.701e-06	0.000145657	3.8551e-05	1.26887e-05	2.54569e-05	4.2786e-05	5.06491e-06	3.91337e-06	1.09224e-05	0.000150128	0.000110548	1.24884e-07	2.63675e-06	1.25835e-05	1.06962e-05	7.59766e-06	1.43287e-05	2.1694e-05	1.47557e-05	1.06982e-05	2.22426e-05	1.02901e-05	6.4516e-05
NZL	New Zealand	0.000284685	0.000186845	0.000404073	0.000681049	0.000136942	0.000437352	0.000141091	0.000164179	0.000314811	0.00530244	0.0003489	0.00018479	0.000168742	0.000412767	0.000146183	0.00208016	0.00068209	0.000697031	0.000336243	2.09179e-05	0.000746466	0.000335073	0.00020377	3.96461e-05	0.000183864	0.000102252	0.000468269	0.0005617	9.94334e-05	8.39812e-05	0.000132508	5.18029e-05	1.84949e-05	0.00053148	0.000536305	0.000456009	4.63043e-07	9.63411e-06	0.0004348	0.000221348	0.000116799	5.82953e-05	0.00028916	0.000155805	8.27976e-05	0.00045296	0.000153218	0.000303982
NIC	Nicaragua	6.9098e-05	9.69086e-05	1.67418e-05	0.000338419	2.7925e-05	0.000166469	1.14543e-05	6.03468e-05	0.000145503	1.34222e-05	0.000107417	1.69735e-05	6.91061e-05	2.41832e-05	8.12439e-06	0.000110439	0.00033097	6.69788e-05	0.000310923	8.33573e-06	0.000183971	0.000125305	3.92584e-05	1.40176e-05	3.30362e-05	6.31691e-06	0.000215624	4.89206e-05	9.80165e-05	3.46249e-05	6.47259e-05	5.26339e-06	5.18835e-06	7.72275e-05	0.000236957	0.000740996	1.84147e-07	5.13163e-06	1.96787e-05	2.91001e-06	3.56937e-05	2.17956e-05	0.0152833	2.65855e-05	0.000182508	3.30895e-05	3.75567e-05	8.20951e-05
NER	Niger	0.000141941	0.000160231	7.5628e-05	0.000599602	6.81436e-05	0.000328865	2.43952e-05	0.00011064	0.000224593	2.49574e-05	4.56557e-05	3.16208e-05	0.000101627	4.91966e-05	2.06418e-05	0.000176723	0.000743842	6.14908e-05	0.000270983	2.15447e-05	0.000335141	0.00021884	5.62324e-05	2.33038e-05	6.54397e-05	1.1374e-05	0.00044744	0.000100237	3.38281e-05	0.0010791	0.00012603	1.16666e-05	1.37543e-05	2.09827e-05	0.00045556	0.000354667	4.07273e-07	0.000272842	3.11149e-05	9.96608e-06	2.08714e-05	4.78483e-05	5.89681e-05	4.25713e-05	2.65993e-05	6.07498e-05	2.94972e-05	0.00198163
NGA	Nigeria	0.00130598	0.00182043	0.00368834	0.00966113	0.00274048	0.00256311	0.00249073	0.00119335	0.00265721	0.00198748	0.0123832	0.000595289	0.00223092	0.0023314	0.000960859	0.00300277	0.00278885	0.00982752	0.00199289	0.000527514	0.00307499	0.0011521	0.00178036	0.000698583	0.00286772	0.006346	0.00242296	0.00146472	0.00229878	0.000628124	0.000606785	0.000161468	0.00496708	0.0039403	0.00477494	0.00318507	2.35201e-06	0.00126298	0.00992026	0.00160537	0.00207455	0.000626462	0.00259225	0.00378403	0.00155143	0.00352868	0.00637726	0.0962529
NOR	Norway	0.000181557	0.00045024	0.000428601	0.000841161	0.000926923	0.000424153	0.000270683	0.000202347	0.000379197	0.000353757	0.00126515	0.000266923	0.000183239	0.000309198	0.000117271	0.000613354	0.00034339	0.00146305	0.000261589	2.80387e-05	0.000850784	0.000147046	0.000148254	0.000176059	0.000220245	0.000257425	0.000747619	0.000306804	0.000470228	6.85964e-05	7.60409e-05	2.79753e-05	4.76986e-05	0.000741131	0.000557446	0.000752215	2.86414e-07	7.59801e-06	0.00047029	0.000182587	0.000295323	0.000115689	0.000428624	0.000909971	0.000168963	0.000862431	0.00094865	0.000769018
PSE	Gaza Strip	0	0	0	0	0	0	0	0	0	0	0	0	0	0	0	0	0	0	0	0	0	0	0	0	0	0	0	0	0	0	0	0	0	0	0	0	0	0	0	0	0	0	0	0	0	0	0	0
OMN	Oman	0.000780536	0.000163369	0.000203559	0.000468901	0.000368721	0.000298412	0.00014622	0.000326592	0.000249271	0.000508426	0.000234011	0.000128106	0.000244002	0.00364897	0.000369724	0.000320246	0.000386355	0.000244951	0.000270442	1.84219e-05	0.000356945	0.000202137	0.000159749	2.98983e-05	9.59519e-05	0.000117704	0.000338072	0.00044754	0.000164696	5.43973e-05	9.96582e-05	0.000107575	2.25353e-05	0.000299931	0.000354975	0.000325614	3.58862e-07	1.31043e-05	0.000231653	0.00112137	0.00017504	0.000148263	0.000307463	0.000140494	0.000111968	0.000516948	0.000146224	0.000350629
PAK	Pakistan	0.000365029	0.000549637	0.00108589	0.00122372	0.00030322	0.00042186	0.000597988	0.000232071	0.000504273	0.00078774	0.00230371	0.000264198	0.000334319	0.000325847	0.000264155	0.000903063	0.000520203	0.00223388	0.000368234	0.000171707	0.00068358	0.000222129	0.000300878	0.000143417	0.000590129	0.000207823	0.000430646	0.00065349	0.000621325	8.46319e-05	0.000104104	8.70057e-05	0.000166401	0.00217359	0.000548763	0.000466085	5.72814e-07	8.90149e-06	0.00135537	0.000795425	0.000792522	0.000114308	0.00119438	0.00104184	0.000355242	0.00328258	0.000987726	0.000714884
PAN	Panama	3.32331e-05	7.22048e-05	2.46987e-05	0.000135827	1.9529e-05	0.000940032	1.47951e-05	0.00126168	0.00148809	1.21434e-05	5.42553e-05	2.69739e-05	0.000824073	1.32937e-05	6.24078e-06	0.000950438	0.0001254	6.20815e-05	0.00274644	1.256e-05	7.66279e-05	5.28756e-05	0.000370617	7.56075e-06	1.40397e-05	3.0596e-05	9.89083e-05	2.68799e-05	3.51272e-05	1.70406e-05	2.51824e-05	5.10338e-06	2.9693e-06	3.78631e-05	0.000107002	9.91661e-05	7.69559e-08	1.80635e-06	9.13629e-05	3.23339e-06	0.000279797	9.65053e-06	0.0088745	2.33047e-05	0.00152659	2.93239e-05	5.15962e-05	3.93691e-05
PNG	Papua New Guinea	5.20962e-05	5.612e-05	3.20642e-05	0.000163266	2.26269e-05	9.17705e-05	1.73748e-05	3.70951e-05	7.37749e-05	0.00174241	7.64562e-05	1.33398e-05	3.29121e-05	3.09323e-05	2.12909e-05	6.37755e-05	0.000170396	9.7296e-05	7.49123e-05	4.92156e-06	0.000110361	7.24998e-05	2.17715e-05	1.22391e-05	2.51068e-05	1.2763e-05	0.000121623	6.34712e-05	3.51804e-05	1.9727e-05	3.53539e-05	7.24082e-06	3.97868e-06	2.65158e-05	0.000135985	9.6601e-05	1.07065e-07	2.34439e-06	2.43141e-05	5.65725e-05	1.47799e-05	1.41024e-05	3.38424e-05	3.9276e-05	1.38179e-05	4.25214e-05	3.79047e-05	6.44554e-05
PRY	Paraguay	0.000222781	0.000223047	4.39585e-05	0.000938116	0.000164484	0.000572322	0.00305833	0.000177609	0.000576153	2.54181e-05	5.90547e-05	4.64694e-05	0.000174929	7.43668e-05	3.19238e-05	0.000300874	0.00112349	0.000102523	0.000449504	3.22437e-05	0.00105332	0.000454207	0.00181542	3.84101e-05	9.82408e-05	0.00379408	0.000842782	0.00015522	5.14586e-05	0.000124052	0.000229662	2.28483e-05	1.46263e-05	4.02486e-05	0.000825895	0.0125758	6.77539e-07	1.49086e-05	0.00254647	1.03606e-05	0.000334602	7.35571e-05	0.000146793	6.13993e-05	5.46056e-05	9.7949e-05	3.88097e-05	0.00023571
PER	Peru	0.000190928	0.000137343	0.000141927	0.000309281	6.51255e-05	0.000178768	0.000294078	6.40804e-05	0.00119127	0.000190748	0.000221674	2.48238e-05	0.000118719	5.67528e-05	4.73054e-05	0.0002779	0.000260425	0.000239926	0.000204719	8.27822e-06	0.000354188	9.97385e-05	0.00693455	2.70436e-05	4.44014e-05	0.00037731	0.000205295	7.96286e-05	0.000227112	4.34764e-05	4.95497e-05	1.06997e-05	1.5007e-05	0.000300789	0.000209298	0.000181846	1.5206e-07	3.65795e-06	0.00257457	0.000127971	0.00167373	2.78729e-05	0.0008826	0.000176177	0.000131521	0.000166007	0.000179761	0.000142807
PHL	Philippines	0.000967476	0.000371704	0.000452296	0.00152637	0.000456578	0.000834756	0.000436352	0.00030475	0.00127467	0.00158796	0.00125386	0.00014316	0.000515049	0.000787407	0.000563248	0.00105974	0.000950866	0.00121286	0.000680876	4.5111e-05	0.00160065	0.00152118	0.000275113	0.000130678	0.000278293	0.000388041	0.00169002	0.00290958	0.000378538	0.000166345	0.000252037	0.000202953	5.04392e-05	0.00179286	0.00105689	0.00107414	8.14078e-07	1.94606e-05	0.000579574	0.00070149	0.000352864	0.000164382	0.000813238	0.000614107	0.000207607	0.000857253	0.000724922	0.000760475
POL	Poland	0.00224334	0.0025014	0.00217208	0.00740531	0.000996255	0.00406683	0.00117472	0.00220514	0.00278215	0.000761586	0.0141849	0.00206606	0.00167376	0.0011299	0.000389637	0.00254681	0.00620832	0.00629523	0.00343005	0.000194971	0.00358444	0.00166369	0.0010035	0.00147017	0.000997938	0.000780261	0.00618483	0.00142254	0.00677977	0.000594197	0.00142216	0.000139454	0.000232318	0.00126063	0.00500366	0.00427693	4.37147e-06	8.59934e-05	0.00139132	0.000383976	0.00109629	0.000613729	0.00137662	0.00643052	0.000770766	0.00292715	0.0193827	0.00336015
PRT	Portugal	0.000729259	0.000380576	0.000929595	0.00348276	0.0289886	0.000483378	0.000379609	0.000243373	0.000439583	0.000276447	0.0015177	0.000102597	0.000184128	0.000329771	6.8663e-05	0.000595908	0.000395509	0.00181988	0.000328133	4.55462e-05	0.000813351	0.000341732	0.000200508	0.000122478	0.000709553	0.000365017	0.000586371	0.000251598	0.000635704	0.000154305	0.000185287	6.01188e-05	6.13509e-05	0.000421814	0.0738073	0.000603362	7.48748e-07	6.82022e-05	0.000481424	8.65276e-05	0.000212552	0.000356833	0.000326017	0.000545478	0.000582077	0.00138729	0.000671673	0.00122958
QAT	Qatar	0.000846486	0.000210332	0.000230038	0.000723906	0.000203812	0.000420722	0.000236997	0.000191159	0.000299168	0.000757608	0.000287064	8.55148e-05	0.000236107	0.0031619	0.000607605	0.000444552	0.000569311	0.000308235	0.00036221	2.40934e-05	0.000545501	0.000344905	0.000188784	4.39532e-05	0.000398373	0.000135884	0.000468272	0.000640621	0.000134509	7.57898e-05	0.000125821	8.23737e-05	3.10527e-05	0.000293599	0.000543923	0.000498083	4.67988e-07	9.23484e-06	0.000316093	0.000481365	0.00030228	8.02817e-05	0.000421204	0.000232843	0.000115636	0.00037026	0.000170378	0.000736093
KOR	South Korea	0.0145623	0.00220605	0.00455283	0.00435486	0.00299662	0.00276612	0.00375677	0.00107446	0.00323283	0.00758402	0.00487592	0.00111468	0.00195204	0.00488635	0.00805799	0.00445681	0.00158441	0.00475482	0.00308907	0.000161233	0.00376633	0.00170981	0.00243269	0.000462954	0.00177164	0.0030549	0.00226256	0.00634032	0.00224481	0.00040036	0.000421615	0.00168444	0.000297784	0.00596787	0.00236679	0.00745393	1.90585e-06	5.49773e-05	0.00652468	0.00988036	0.00340578	0.000790706	0.00931504	0.00314847	0.00229996	0.00455498	0.00284474	0.00613763
MDA	Moldova	0.00166385	0.00106577	0.000174669	0.00759111	0.000450477	0.00596713	0.000184065	0.00124962	0.00256784	0.000210474	0.000194082	0.000277628	0.00162708	0.000471943	0.000159103	0.00266442	0.00838323	0.000129859	0.00448089	0.000179302	0.00387647	0.00173463	0.000672574	0.000288311	0.000857862	5.05464e-05	0.00788011	0.00129633	0.000300943	0.000437675	0.00144156	0.000111866	0.000102708	5.374e-05	0.00518403	0.00567144	5.18244e-06	9.99401e-05	0.000252764	2.36667e-05	0.000176687	0.0004384	0.000575953	0.000324928	0.000228228	0.000591579	0.000146952	0.0018557
ROU	Romania	0.000343428	0.00276579	0.00163726	0.00154668	0.000277226	0.000525678	0.000314394	0.000667146	0.000512411	0.000215179	0.00445907	0.000507497	0.000415311	0.000446261	0.000131615	0.000429846	0.000797577	0.00196911	0.000416051	8.35957e-05	0.000600877	0.000294228	0.000180063	0.000742212	0.000198714	0.000224416	0.000858	0.00025925	0.00874264	0.000144194	0.000202018	0.000108571	0.00010726	0.000406908	0.00133976	0.000619551	6.76063e-07	1.34067e-05	0.000348588	0.000141894	0.000406132	0.000219192	0.000367856	0.00204148	0.000413886	0.0018468	0.00194506	0.00117213
RUS	Russia	0.0249648	0.0236842	0.0207811	0.0211701	0.00655709	0.00763418	0.00626309	0.0770079	0.00683134	0.00449414	0.043913	0.0511432	0.00552135	0.00516202	0.00455157	0.00751325	0.0472904	0.0266923	0.00770107	0.000669572	0.0368387	0.00447375	0.00400933	0.00645685	0.00355782	0.00520662	0.209707	0.00543945	0.0891839	0.00215636	0.00203529	0.000815031	0.00112782	0.00846132	0.0112408	0.00946522	1.15049e-05	0.000189562	0.00761492	0.00785387	0.0063882	0.00202111	0.00921468	0.0480144	0.0100938	0.0310645	0.108644	0.0198229
RWA	Rwanda	7.80096e-05	0.000111649	1.57829e-05	0.000325196	2.83236e-05	0.000201568	1.3756e-05	6.3223e-05	0.000153371	1.73987e-05	1.95512e-05	1.72923e-05	6.37733e-05	2.68414e-05	1.47498e-05	0.000108709	0.000445343	2.0605e-05	0.000165371	9.71579e-06	0.000216841	0.000167078	3.25071e-05	1.25144e-05	4.04708e-05	7.06926e-06	0.000277495	6.40316e-05	1.60538e-05	3.94911e-05	7.62401e-05	9.65006e-06	5.48296e-06	1.47076e-05	0.000289626	0.000205825	2.38626e-07	4.81021e-06	1.92552e-05	2.67072e-05	1.67881e-05	2.55238e-05	3.64093e-05	1.8257e-05	1.30876e-05	3.27647e-05	1.44107e-05	8.56353e-05
WSM	Samoa	1.95206e-05	2.8146e-05	2.57309e-06	9.38937e-05	6.05963e-06	4.83845e-05	2.21564e-06	1.60687e-05	3.66714e-05	6.48475e-05	2.07584e-06	4.13141e-06	1.48259e-05	5.70621e-06	2.53434e-06	2.56046e-05	0.000100234	2.46325e-06	3.96428e-05	2.2827e-06	4.98184e-05	3.92489e-05	7.70232e-06	3.23205e-06	8.76376e-06	6.10359e-07	6.80853e-05	1.38219e-05	3.09642e-06	1.01215e-05	1.94904e-05	1.45816e-06	1.20262e-06	7.73058e-07	6.76803e-05	5.08575e-05	5.74218e-08	1.19239e-06	2.69238e-06	4.25796e-07	1.803e-06	5.83486e-06	6.28523e-06	3.54041e-06	2.49257e-06	6.12806e-06	1.87395e-06	2.02549e-05
SMR	San Marino	0	0	0	0	0	0	0	0	0	0	0	0	0	0	0	0	0	0	0	0	0	0	0	0	0	0	0	0	0	0	0	0	0	0	0	0	0	0	0	0	0	0	0	0	0	0	0	0
STP	Sao Tome and Principe	3.39404e-05	3.68323e-05	3.50701e-06	0.000145025	1.74229e-05	9.35718e-05	3.89581e-06	2.60572e-05	6.20279e-05	3.7704e-06	3.91045e-06	6.80722e-06	2.87872e-05	9.94886e-06	3.69075e-06	4.84248e-05	0.000135151	2.90228e-06	7.78107e-05	3.62097e-06	8.45031e-05	5.54614e-05	1.33009e-05	5.59148e-06	1.66266e-05	1.01885e-06	0.00013324	2.39177e-05	5.052e-06	1.36445e-05	2.93143e-05	2.33465e-06	2.00538e-06	1.21021e-06	0.000110006	9.49137e-05	9.98557e-08	1.90167e-06	4.75661e-06	5.69329e-07	3.28449e-06	8.8112e-06	1.1137e-05	6.3757e-06	4.52571e-06	1.09379e-05	3.18749e-06	3.42221e-05
SAU	Saudi Arabia	0.00290068	0.0031595	0.00346613	0.00446851	0.0019112	0.00142984	0.00178792	0.000945695	0.00147625	0.01042	0.00465763	0.00062653	0.00144322	0.00194945	0.00193964	0.00231234	0.000864513	0.00447833	0.00129459	0.000338021	0.00217552	0.000912538	0.00120483	0.000415037	0.00466134	0.00386768	0.00129888	0.00389429	0.00158619	0.000300528	0.000380497	0.000384147	0.000311762	0.00223587	0.0020588	0.00217722	2.33319e-06	2.86932e-05	0.00283786	0.00190362	0.00299923	0.000570048	0.0023834	0.00188951	0.000928915	0.0057707	0.00191126	0.00334706
SEN	Senegal	0.000556347	0.00094773	0.000691951	0.00273278	0.000606805	0.001185	0.000161472	0.000552126	0.00124819	0.000198761	0.00118501	0.000173975	0.000386858	0.000360173	0.000114699	0.000916483	0.00186352	0.00697358	0.000961197	0.00229112	0.00145154	0.000868268	0.000259174	0.000187999	0.000273111	0.000159974	0.00161364	0.000444422	0.000460638	0.00231449	0.000453838	6.7054e-05	0.00178066	0.000212609	0.0204356	0.00134225	2.52094e-06	0.000107537	0.000252761	0.000157447	0.000188525	0.00301241	0.00037591	0.000790289	0.000251311	0.000769689	0.000621223	0.0474915
SRB	Serbia	0.000254911	0.000369258	9.52259e-05	0.00109952	0.000110466	0.000647049	8.85093e-05	0.000183233	0.000514131	0.000326509	0.000141543	5.96581e-05	0.000225644	0.000107275	4.07205e-05	0.000371375	0.0015178	0.000114129	0.000453321	3.30715e-05	0.000646846	0.000496792	0.000135562	5.32412e-05	0.000121036	3.58293e-05	0.00079103	0.000202898	6.73743e-05	0.000144797	0.000255501	2.13659e-05	2.20773e-05	5.41466e-05	0.000935721	0.000628477	7.90889e-07	1.72815e-05	0.000164947	1.46419e-05	0.000318381	9.57736e-05	0.000134766	8.75239e-05	4.75657e-05	0.000119174	8.77516e-05	0.00029286
SYC	Seychelles	3.38e-05	4.63425e-05	5.71647e-06	0.000138492	1.15038e-05	8.25215e-05	3.95137e-06	2.96752e-05	5.97261e-05	3.91239e-06	1.65841e-05	7.25835e-06	2.45344e-05	1.09141e-05	4.16067e-06	4.3823e-05	0.000151825	9.55067e-06	6.54322e-05	6.86784e-06	8.61107e-05	6.663e-05	1.50282e-05	5.91406e-06	1.89784e-05	1.51898e-06	0.000111842	2.36318e-05	6.53509e-06	1.77092e-05	3.43839e-05	2.5713e-06	2.21554e-06	2.07707e-06	0.000120193	8.54546e-05	1.00179e-07	1.97022e-06	5.13121e-06	8.96167e-07	3.55076e-06	1.04786e-05	1.10932e-05	8.93414e-06	4.6018e-06	1.71567e-05	5.33199e-06	3.7981e-05
SLE	Sierra Leone	0.00223494	0.00322677	0.000342987	0.00885567	0.000796145	0.00525728	0.00023059	0.00191615	0.00452565	0.000165592	0.000605005	0.000505777	0.00152436	0.000653208	0.000273986	0.00783256	0.0149497	0.00110472	0.00429897	0.000275795	0.00590709	0.00484755	0.000842634	0.000361451	0.00098285	7.82169e-05	0.00710596	0.00153531	0.000423686	0.00120803	0.00236341	0.000173818	0.00017366	0.000466191	0.00851245	0.00567522	6.71701e-06	0.000149143	0.000300012	4.43581e-05	0.0001792	0.000730099	0.000711761	0.000548602	0.000292977	0.000843343	0.00058048	0.00233312
SGP	Singapore	0.00110486	0.000116553	0.000155974	0.000347792	0.000320289	0.000176361	0.000154424	0.000109633	0.000232955	0.00201004	0.000314404	0.000126411	0.000105931	0.000434454	0.00165422	0.000213199	0.000226098	0.000340364	0.000157654	1.7694e-05	0.000378399	0.0004845	8.07417e-05	3.34995e-05	0.000179919	0.000147134	0.00024652	0.0160722	0.000123456	6.19041e-05	5.27293e-05	0.000626525	1.94837e-05	0.00029191	0.000236001	0.000271264	2.18342e-07	5.48434e-06	0.000165948	0.000392914	0.000122194	0.000116534	0.000211254	0.000181727	8.21669e-05	0.000345042	0.000222453	0.000481507
SVK	Slovakia	0.00038251	0.000447823	0.000261447	0.000782075	0.000454139	0.000290266	0.000179086	0.000369947	0.000264765	0.000135867	0.00559618	0.000116838	0.000895159	0.000151671	5.39039e-05	0.000230014	0.00044714	0.00079863	0.000331372	2.30356e-05	0.00033842	0.000199069	0.000100924	0.000703503	0.000124515	0.000107938	0.000995012	0.000139658	0.00200494	7.50176e-05	0.00010357	1.47113e-05	2.96642e-05	0.000160317	0.000450073	0.000320005	3.87153e-07	1.71103e-05	0.00017285	5.53606e-05	0.000183838	0.000118787	0.000240446	0.00297449	0.00016909	0.000629369	0.0132292	0.00040298
SVN	Slovenia	0.000273692	0.00178527	0.000276923	0.000559609	9.38713e-05	0.000258974	0.000115935	0.000203754	0.000183783	0.000110989	0.00297977	0.000115131	0.000127318	0.000110191	3.45792e-05	0.000151067	0.0003758	0.00052399	0.00016341	1.6013e-05	0.000251641	0.000138252	6.71396e-05	0.00755501	8.23819e-05	8.87786e-05	0.000343137	9.63395e-05	0.000860189	5.19489e-05	7.24167e-05	1.021e-05	2.06342e-05	0.000116722	0.000324123	0.000233771	3.19417e-07	5.7833e-06	0.000138698	3.79812e-05	8.96741e-05	4.69621e-05	0.000147838	0.0173199	7.3857e-05	0.000437439	0.00102749	0.000314073
SOM	Somalia	0.000237504	0.000249558	3.14632e-05	0.0011929	7.46096e-05	0.000921833	3.29179e-05	0.000208647	0.000417612	3.76708e-05	3.49262e-05	4.93256e-05	0.00024673	8.13176e-05	2.67173e-05	0.000408978	0.00136752	2.43088e-05	0.00069077	3.01199e-05	0.000681659	0.000400935	0.000104923	4.45552e-05	0.000122681	1.0172e-05	0.0010308	0.000183198	4.37398e-05	0.000101668	0.000241314	1.83977e-05	1.6381e-05	1.03992e-05	0.000894028	0.000875576	8.20541e-07	1.54449e-05	4.02957e-05	5.14371e-06	3.5138e-05	6.99938e-05	8.80841e-05	5.36513e-05	3.64249e-05	0.000170975	2.49458e-05	0.000304806
ZAF	South Africa	0.00222787	0.00249513	0.00272947	0.00658097	0.0936433	0.00310452	0.00306452	0.00150569	0.00298667	0.00547843	0.00739927	0.000807838	0.00226366	0.00324018	0.00156378	0.00386063	0.00360611	0.0084798	0.00267319	0.000364694	0.00479078	0.00146199	0.00141189	0.000845783	0.478677	0.00289304	0.0050433	0.00285356	0.00241676	0.00120284	0.0024011	0.000325153	0.000998202	0.00413088	0.00929625	0.00566227	4.28611e-06	0.000124109	0.0038886	0.002191	0.00213639	0.00582376	0.0024642	0.00463952	0.00120314	0.00463013	0.0038705	0.0196541
SDS	South Sudan	0	0	0	0	0	0	0	0	0	0	0	0	0	0	0	0	0	0	0	0	0	0	0	0	0	0	0	0	0	0	0	0	0	0	0	0	0	0	0	0	0	0	0	0	0	0	0	0
ESP	Spain	0.000778336	0.00270368	0.0119473	0.112914	0.00512726	0.00067019	0.00458062	0.000896553	0.0020571	0.00107852	0.00593799	0.000531417	0.000659577	0.0018899	0.000577753	0.00174143	0.000601857	0.00745953	0.000807361	0.000269685	0.00177064	0.000284489	0.00285634	0.000821949	0.00092236	0.00215646	0.00172642	0.000744472	0.00340693	0.000765605	0.000194443	8.61958e-05	0.000380855	0.00131397	0.008164	0.0143254	1.05091e-06	3.36367e-05	0.00587825	0.000490737	0.00324666	0.000554929	0.00730162	0.00387329	0.017809	0.0073663	0.0039587	0.00898942
LKA	Sri Lanka	7.47018e-05	8.6476e-05	9.28479e-05	0.000294563	5.55327e-05	0.000125924	0.000104415	5.6939e-05	0.000105931	0.000126508	0.000425481	0.000124529	6.30002e-05	5.94752e-05	3.34741e-05	0.000335751	0.000165148	0.000612425	0.000204528	7.21677e-06	0.000134324	6.6882e-05	0.000196938	2.88231e-05	7.6068e-05	3.52688e-05	0.000127316	9.25785e-05	0.000117948	2.36364e-05	3.32433e-05	8.19865e-06	1.51835e-05	0.000240857	0.000229504	0.000120241	1.04598e-07	2.57403e-06	0.000199988	2.71502e-05	0.000164995	2.30037e-05	0.000109809	0.000153282	3.52356e-05	0.000398296	0.000247256	0.000138103
SUD	Sudan	0	0	0	0	0	0	0	0	0	0	0	0	0	0	0	0	0	0	0	0	0	0	0	0	0	0	0	0	0	0	0	0	0	0	0	0	0	0	0	0	0	0	0	0	0	0	0	0
SUR	Suriname	7.8391e-05	0.000122277	2.69479e-05	0.000344193	3.39504e-05	0.000209721	1.3931e-05	6.75594e-05	0.000170488	1.92785e-05	3.45477e-05	3.04584e-05	6.63238e-05	2.94938e-05	1.05112e-05	0.000864777	0.000463779	6.50767e-05	0.000166978	1.08484e-05	0.000217774	0.000170234	3.23968e-05	1.48443e-05	3.64286e-05	6.73322e-06	0.000280066	5.72568e-05	2.08726e-05	4.58907e-05	8.19939e-05	6.28575e-06	1.45629e-05	2.85064e-05	0.000299604	0.000213524	2.47311e-07	5.09341e-06	1.95607e-05	4.95658e-06	1.9549e-05	2.69589e-05	3.79191e-05	2.56407e-05	2.2106e-05	3.96744e-05	2.20587e-05	0.0001125
SWZ	Swaziland	0.000186984	5.0306e-05	6.49107e-06	0.000158281	0.000166736	9.80852e-05	4.73494e-06	3.23008e-05	7.96243e-05	1.00128e-05	8.7032e-06	8.4393e-06	2.93361e-05	1.23207e-05	2.70782e-05	5.95248e-05	0.000207062	1.27728e-05	8.07532e-05	1.81086e-05	0.000101428	8.33188e-05	1.65265e-05	6.57002e-06	1.76686e-05	2.41494e-06	0.000135522	2.77813e-05	8.09462e-06	2.13102e-05	0.000102352	3.22449e-06	3.97759e-06	5.45269e-06	0.000141514	0.000102986	1.17121e-07	2.52386e-06	6.81317e-06	1.91625e-06	4.98145e-06	7.84746e-05	1.44654e-05	1.04536e-05	1.05309e-05	1.49977e-05	6.77145e-06	4.28945e-05
SWE	Sweden	0.000318219	0.000724428	0.000952201	0.00144045	0.000677332	0.000523655	0.000918014	0.000415669	0.000596705	0.000855972	0.00307023	0.000265627	0.000287899	0.000879605	0.000242801	0.00095471	0.000461226	0.00362691	0.000420151	4.41743e-05	0.000740806	0.000249311	0.000552917	0.000384937	0.000507857	0.000632117	0.000633093	0.000540535	0.0012766	0.000122418	0.000116389	5.00104e-05	9.63581e-05	0.000891345	0.000866164	0.000881303	4.22258e-07	2.25816e-05	0.0010028	0.000374837	0.000560603	0.000183622	0.000779247	0.00199703	0.000389086	0.00219221	0.00186529	0.00121471
CHE	Switzerland	0.000217411	0.000507849	0.000630791	0.00122434	0.000213548	0.000165424	0.000364565	0.0006259	0.000433518	0.00035881	0.00238367	0.000371434	0.000247599	0.000612761	0.000175197	0.000413051	9.13084e-05	0.00096377	0.00014895	1.84658e-05	0.000386516	0.000112559	0.000225684	0.000220676	0.000251594	0.000330294	0.000328061	0.000284483	0.000665759	5.73865e-05	3.61346e-05	5.04277e-05	4.14563e-05	0.000390739	0.000221814	0.000638634	1.44639e-07	6.54776e-06	0.000407835	0.000151693	0.000388095	7.3281e-05	0.000516577	0.00120732	0.00014856	0.00081391	0.000854015	0.000854364
SYR	Syria	0.00019662	0.00123708	0.00408204	0.00100949	0.000176229	0.000345534	0.00014632	0.00116269	0.000297022	0.000177037	0.00191385	0.00033949	0.000135792	0.000230436	5.50831e-05	0.000266292	0.000588074	0.000773187	0.000260263	4.50773e-05	0.000395599	0.000231788	0.000235421	0.000140893	0.000122	0.000160008	0.000447033	0.000173761	0.000999798	9.77163e-05	0.000123418	1.92705e-05	3.25716e-05	0.000179396	0.000564022	0.000387282	4.66394e-07	9.26143e-06	0.000256299	5.16385e-05	0.000309231	8.41263e-05	0.000218519	0.00189402	0.000141278	0.00999982	0.000647409	0.000579376
TWN	Taiwan	0.00234386	0.00102826	0.00161262	0.00361858	0.00113629	0.00247835	0.00246188	0.00131157	0.0033942	0.00466944	0.00330261	0.000347377	0.00518244	0.00373218	0.00501222	0.00331103	0.00114884	0.00186775	0.00638207	0.000344623	0.00856525	0.00213856	0.000853059	0.000337061	0.00170662	0.00208181	0.039384	0.00764007	0.00202061	0.00126472	0.000400773	0.00286811	0.000201917	0.00429063	0.00211798	0.00273578	1.74539e-06	3.88212e-05	0.00439413	0.0014364	0.00224395	0.000501532	0.00865566	0.00164609	0.00127529	0.00477579	0.00164987	0.00787884
TJK	Tajikistan	9.24515e-05	9.59688e-05	0.000461145	0.000232232	2.09398e-05	0.000144601	9.78987e-06	6.8992e-05	0.00010757	1.36844e-05	4.05072e-05	6.36779e-05	4.38308e-05	1.9695e-05	9.04363e-06	7.76867e-05	0.000337805	2.90569e-05	0.000119083	6.76329e-06	0.000153815	0.000107381	2.38994e-05	1.37614e-05	2.59966e-05	1.0403e-05	0.000211632	4.06626e-05	0.000329157	2.79043e-05	5.98844e-05	4.55485e-06	3.99974e-06	8.57404e-06	0.000211265	0.000147447	1.75676e-07	3.42445e-06	1.36557e-05	1.12407e-05	1.3812e-05	1.77187e-05	2.23863e-05	6.70699e-05	1.06958e-05	3.00399e-05	9.44289e-05	6.7976e-05
THA	Thailand	0.00691779	0.00119458	0.00149634	0.00564834	0.00305946	0.00302138	0.00220367	0.0010709	0.00332694	0.0113311	0.0040762	0.000631235	0.00106792	0.00602345	0.00645985	0.00468054	0.00324452	0.004967	0.0026737	0.000627395	0.00300427	0.00453632	0.000821261	0.000328357	0.00119751	0.00120114	0.00666792	0.0144265	0.00135757	0.000607488	0.000952668	0.00781977	0.000209663	0.00419994	0.00532805	0.00425289	2.48842e-06	6.99977e-05	0.00253297	0.00207117	0.00123247	0.0015212	0.00266309	0.00197828	0.000965579	0.00810344	0.00304109	0.00839975
MKD	TFYR Macedonia	0.000277712	0.0141369	0.00102555	0.00111037	0.000125318	0.000609412	6.96256e-05	0.000288224	0.00046783	7.14517e-05	0.000523813	9.37818e-05	0.000190715	0.000115162	3.91973e-05	0.000323295	0.00118588	0.000524203	0.000472317	3.20489e-05	0.000671221	0.00047364	0.000111567	0.0024055	0.00012457	4.03614e-05	0.000896026	0.000200762	0.00364275	0.000133395	0.000243797	5.2331e-05	2.4933e-05	6.58037e-05	0.000897524	0.000638414	6.94014e-07	1.58876e-05	8.08983e-05	2.34027e-05	5.27393e-05	8.92105e-05	0.000128846	0.00625968	8.37776e-05	0.000428806	0.000275065	0.000394555
TGO	Togo	0.00127092	0.00226947	0.000486682	0.00535749	0.000817863	0.00323728	0.000221992	0.00112821	0.00273064	0.000168809	0.00111894	0.000298907	0.000912823	0.000505553	0.000247318	0.00201294	0.00680065	0.00210147	0.00241367	0.0174459	0.00386115	0.00266559	0.00052534	0.000278204	0.0020977	0.000185007	0.00432625	0.000964336	0.000531925	0.0182992	0.00124984	0.000129351	0.000191499	0.000487876	0.00452237	0.00301644	9.81797e-06	0.000121598	0.000293576	5.93098e-05	0.00133575	0.00456747	0.00114493	0.000695857	0.000336368	0.000723588	0.000460659	0.00593576
TTO	Trinidad and Tobago	0.000203156	0.000213821	0.000171907	0.000885219	0.000141159	0.0334324	0.000192327	0.000179427	0.00669464	0.000176362	0.000214309	5.9036e-05	0.00150669	0.000143265	4.61197e-05	0.0613929	0.000865913	0.000250112	0.00620585	2.59484e-05	0.00201918	0.00033472	0.00035409	4.56155e-05	0.000107791	0.000846184	0.0103327	0.00022083	9.84556e-05	9.9049e-05	0.000175648	2.14709e-05	3.50596e-05	0.000971936	0.000650613	0.00442013	5.29845e-07	1.27576e-05	0.000291366	4.75244e-05	0.00217168	7.7685e-05	0.00218288	0.000136589	0.00087064	0.00017205	0.000113409	0.000377658
TUN	Tunisia	7.90545e-05	0.000334424	0.00179102	0.000845649	0.000108413	0.000181349	0.000144974	0.000111026	0.000143004	4.96114e-05	0.000656294	4.12026e-05	5.14453e-05	0.000349927	6.98403e-05	0.000140439	0.000222169	0.00162289	0.000100066	5.76604e-05	0.00018302	9.23111e-05	6.05228e-05	7.2311e-05	6.17884e-05	0.000137325	0.000179699	7.36445e-05	0.000246757	0.000258728	4.72456e-05	8.21417e-06	7.71967e-05	9.12937e-05	0.000277827	0.000184871	2.20919e-07	1.46488e-05	0.000102801	2.34972e-05	6.53845e-05	8.46629e-05	9.69452e-05	0.000500312	0.000230322	0.000426524	0.000265387	0.00132822
TUR	Turkey	0.00233299	0.0176919	0.0065149	0.0014923	0.000423111	0.000669236	0.00048387	0.00829656	0.000572119	0.000506989	0.0039454	0.0123148	0.000476099	0.00132544	0.000430505	0.00186277	0.000624648	0.00250836	0.00043551	6.77736e-05	0.000919142	0.000241241	0.000222045	0.00163259	0.000308276	0.000327299	0.0032895	0.000425229	0.00952035	0.000204761	0.000128239	3.59091e-05	0.000138046	0.000773748	0.00159169	0.000655813	4.69342e-07	1.44852e-05	0.000594836	0.000177222	0.000444311	0.000234046	0.000656125	0.00191738	0.000313483	0.00100132	0.00158741	0.00236352
TKM	Turkmenistan	0.0591877	0.000532727	0.000255266	0.00106919	0.000102646	0.000614992	5.54158e-05	0.00139752	0.000494463	4.45429e-05	0.000336679	0.00253783	0.00019747	0.000101572	4.40374e-05	0.000333296	0.00117318	0.000144619	0.000483016	3.07986e-05	0.00461094	0.000529825	0.000105764	7.23526e-05	0.000114058	3.71037e-05	0.00130908	0.000195743	0.000590004	0.000148544	0.000248955	2.481e-05	2.33852e-05	6.01174e-05	0.000912628	0.000624149	7.4004e-07	1.50621e-05	8.55321e-05	5.63861e-05	5.94242e-05	8.94051e-05	0.000130109	0.000207322	8.1062e-05	0.000255794	0.000397795	0.000319055
USR	Former USSR	0	0	0	0	0	0	0	0	0	0	0	0	0	0	0	0	0	0	0	0	0	0	0	0	0	0	0	0	0	0	0	0	0	0	0	0	0	0	0	0	0	0	0	0	0	0	0	0
UGA	Uganda	0.00147309	0.00209384	0.00105808	0.0109963	0.00108534	0.00347941	0.000354808	0.00156337	0.00357069	0.000687259	0.00318361	0.000504302	0.00111923	0.000805575	0.000238887	0.0024691	0.00684947	0.00832761	0.00259576	0.000180485	0.0035603	0.00277402	0.00060038	0.000456636	0.000660505	0.00025787	0.00429537	0.00468736	0.000993787	0.000799518	0.00686917	0.000125231	0.000139545	0.00051156	0.0055406	0.00377832	3.76853e-06	8.43818e-05	0.000480821	0.000241553	0.000385815	0.0151019	0.000920371	0.00155799	0.00071278	0.00382926	0.00322246	0.00291374
UKR	Ukraine	0.00297527	0.00589376	0.00652298	0.00484303	0.000842381	0.00244015	0.000824392	0.0115129	0.00202962	0.00059299	0.00650497	0.0132721	0.0012168	0.000844552	0.000527933	0.00214971	0.00920438	0.00298871	0.00203921	0.000194947	0.00313025	0.00164431	0.000680108	0.000845081	0.000677526	0.000674694	0.00446399	0.00130269	0.025022	0.000501395	0.000808485	0.00017965	0.000353063	0.00151851	0.00534759	0.00258281	2.60678e-06	6.42124e-05	0.00136841	0.000769354	0.00128369	0.000440491	0.00246405	0.00390542	0.00215773	0.0079946	0.0104552	0.00232499
ARE	UAE	0.0016694	0.00036733	0.00144194	0.000546166	0.000208454	0.000311389	0.000205567	0.0117211	0.000251514	0.00156817	0.000409804	0.00294323	0.000195142	0.000516682	0.00042495	0.000417654	0.000332895	0.000633671	0.000271665	2.90719e-05	0.000586668	0.00030155	0.000165548	4.50581e-05	0.000293798	0.000209293	0.000402404	0.000731671	0.000590057	6.70484e-05	0.000105872	0.000115268	0.000133842	0.00035382	0.000404052	0.000375558	3.40633e-07	7.43526e-06	0.000253923	0.000436057	0.00018626	0.000104912	0.000369808	0.000246369	0.000130058	0.00127621	0.000263975	0.000504947
GBR	UK	0.00176168	0.00244959	0.00383203	0.00747466	0.00344524	0.00626084	0.00196788	0.00291185	0.00459289	0.00494319	0.00854881	0.00209831	0.00148712	0.00635558	0.00122655	0.0127704	0.00182103	0.0137623	0.00307234	0.000226613	0.0141912	0.00123463	0.00101099	0.000973494	0.00325908	0.00192716	0.00410093	0.0054917	0.00369008	0.000652161	0.000490013	0.000252484	0.000402731	0.00372088	0.00393863	0.00694821	1.79205e-06	6.51761e-05	0.00232173	0.00104626	0.00181801	0.000939995	0.0025786	0.00478186	0.0013427	0.0128582	0.00556987	0.00729424
TZA	Tanzania	0.000622228	0.000475067	0.000485968	0.00156612	0.000438976	0.00219264	0.00015297	0.00037347	0.00123811	0.000374599	0.000546587	0.000103798	0.000525734	0.000228253	0.000255628	0.000639673	0.000690352	0.00108322	0.000859598	5.58057e-05	0.00142413	0.00135031	0.000171377	0.000302291	0.00142012	7.40999e-05	0.00240003	0.00040015	0.00228181	0.00044697	0.00270128	4.15913e-05	3.7023e-05	0.000453854	0.00119035	0.00120168	1.15422e-06	1.9516e-05	0.000217333	0.000290158	0.000296407	0.000173479	0.000442885	0.000223387	0.0001267	0.000400307	0.000289527	0.000639247
USA	USA	0.0103932	0.00776232	0.0215661	0.0177146	0.0176543	0.120256	0.0237669	0.0157194	0.0775102	0.0504294	0.0254525	0.00710065	0.30708	0.0229464	0.00616128	0.152431	0.00399103	0.0323936	0.119237	0.000718113	0.0765324	0.0036402	0.0337074	0.00267581	0.00969574	0.0247783	0.0218911	0.0241318	0.0105538	0.00207003	0.00132265	0.00163574	0.0015731	0.130426	0.0131619	0.0896532	5.59899e-06	0.000317864	0.0386313	0.00732982	0.0488173	0.00522234	0.176269	0.0153329	0.00616617	0.0288062	0.0150426	0.0210328
URY	Uruguay	0.000103637	0.000103404	5.38974e-05	0.000434328	6.04544e-05	0.000260339	0.00208328	8.7406e-05	0.000232828	4.56052e-05	5.54034e-05	2.27613e-05	8.82727e-05	4.02964e-05	1.9743e-05	0.000163232	0.000538877	9.00213e-05	0.000223719	1.23824e-05	0.000271054	0.00020948	0.000311531	2.01697e-05	5.82925e-05	0.00117394	0.000383869	7.63588e-05	4.20619e-05	5.53425e-05	0.000103948	8.08684e-06	7.41404e-06	8.00015e-05	0.000369727	0.000364475	3.11489e-07	6.74494e-06	0.000769385	2.52171e-05	0.000137582	4.58569e-05	0.000148891	4.03712e-05	8.95804e-05	0.000100307	3.72843e-05	0.000120325
UZB	Uzbekistan	0.00245162	0.0012708	0.000242175	0.00436481	0.00034922	0.00276193	0.000147166	0.0020906	0.00190689	0.000113095	0.000595414	0.000812309	0.000837489	0.000343543	0.0001258	0.00142173	0.00520053	0.000567565	0.00222577	0.000121823	0.00363476	0.00197715	0.000410105	0.00020151	0.000472208	0.000170116	0.00426584	0.000755468	0.000880521	0.000540809	0.00102834	8.00722e-05	7.13455e-05	0.000169	0.00370208	0.00281295	3.14323e-06	6.36824e-05	0.000188465	8.65725e-05	0.000117948	0.000316434	0.000378981	0.000467381	0.000177712	0.000551538	0.000738607	0.00119421
VUT	Vanuatu	1.757e-05	2.32277e-05	1.98254e-06	7.10208e-05	5.33184e-06	4.40551e-05	1.80796e-06	1.39746e-05	3.24654e-05	2.68327e-06	1.85937e-06	3.60285e-06	1.30768e-05	5.04462e-06	2.19551e-06	2.25901e-05	8.81213e-05	2.43957e-06	3.56407e-05	2.06447e-06	4.52466e-05	3.48361e-05	6.73048e-06	2.74775e-06	7.49638e-06	5.08873e-07	6.22479e-05	1.23031e-05	2.6253e-06	8.36999e-06	1.77765e-05	1.29836e-06	1.09802e-06	6.80778e-07	6.12162e-05	4.63599e-05	5.25121e-08	1.05636e-06	2.24492e-06	3.27801e-07	1.53831e-06	5.21262e-06	5.40621e-06	3.06058e-06	2.13339e-06	5.59626e-06	1.54686e-06	1.80212e-05
VEN	Venezuela	0.000239667	0.000286953	0.000213375	0.00108956	0.00022965	0.00338916	0.000499418	0.000223103	0.0452724	0.000295061	0.000359294	8.73782e-05	0.0023512	0.000173245	7.17158e-05	0.00189599	0.000896608	0.000601112	0.00215452	2.7015e-05	0.000952614	0.000347056	0.00165767	6.37331e-05	0.000145082	0.00236844	0.00109712	0.000300625	0.000176163	0.00208829	0.000178371	2.85191e-05	2.57221e-05	0.00117273	0.000755742	0.000848847	5.3398e-07	1.31893e-05	0.00213272	8.98122e-05	0.0102039	8.70236e-05	0.00829448	0.000307452	0.00613744	0.000291969	0.00019679	0.00129088
VNM	Viet Nam	0.00133683	0.00136355	0.00281727	0.00547547	0.00372897	0.00293102	0.000812611	0.00103101	0.00293437	0.00961871	0.0026657	0.00030632	0.00155584	0.000810441	0.000750799	0.00203256	0.0049546	0.00350838	0.00261246	0.00017267	0.00310431	0.00242808	0.000686095	0.00032062	0.000742527	0.000473043	0.00370279	0.00268548	0.00121408	0.000601392	0.00123874	0.00472462	0.000129763	0.00124028	0.00893725	0.00297733	4.69767e-06	7.26147e-05	0.0012918	0.00102894	0.00184376	0.00110156	0.00105234	0.00130342	0.00280623	0.00154778	0.00272663	0.00209064
YEM	Yemen	0.000114525	6.85942e-05	4.32112e-05	0.000195034	3.7339e-05	0.000113897	3.69137e-05	4.23875e-05	9.7756e-05	0.000158513	6.25619e-05	1.84802e-05	4.49897e-05	6.3026e-05	8.57685e-05	8.65714e-05	0.000222435	6.3154e-05	9.64765e-05	1.09567e-05	0.000128626	9.74158e-05	3.80737e-05	1.25204e-05	3.38737e-05	4.49123e-05	0.000154083	0.000141259	3.08965e-05	2.58767e-05	4.33696e-05	3.67322e-05	5.88978e-06	5.48294e-05	0.000165033	0.000130589	2.60898e-07	2.97367e-06	4.88759e-05	0.000251791	3.57769e-05	2.52431e-05	6.16057e-05	0.000241935	2.77411e-05	7.56007e-05	3.83297e-05	0.000126495
ZMB	Zambia	0.000229892	0.000322241	7.47032e-05	0.000851965	0.0100132	0.000497014	5.92922e-05	0.000173139	0.000424428	7.18009e-05	0.000143836	5.52654e-05	0.00015628	0.000117878	8.60524e-05	0.000265083	0.000911113	0.000227754	0.000402581	2.71694e-05	0.000561328	0.000459622	8.55782e-05	3.99332e-05	0.00211501	4.08176e-05	0.000692229	0.000181695	6.91807e-05	0.000112808	0.000829461	2.31656e-05	2.47817e-05	6.92286e-05	0.000731924	0.000530455	6.1229e-07	1.36389e-05	8.86365e-05	0.000133083	5.01057e-05	0.000110837	9.99766e-05	9.36784e-05	4.62528e-05	0.000140139	7.90349e-05	0.000316376
ZWE	Zimbabwe	0.00235117	0.00196943	0.000558775	0.0148582	0.000598943	0.0115107	0.000550573	0.00187006	0.00454859	0.00199264	0.000884853	0.00039372	0.0032938	0.00100146	0.000291219	0.00549517	0.0104355	0.000707745	0.00863579	0.000333138	0.00771818	0.00217668	0.00113853	0.000546778	0.00127105	0.000218302	0.0148394	0.00206782	0.0004848	0.00051677	0.00191054	0.000192701	0.000199605	0.000332696	0.00930415	0.0109607	9.76486e-06	0.000168539	0.00105615	8.22028e-05	0.00196013	0.000707487	0.00127487	0.000741439	0.00042901	0.00126942	0.000549068	0.00383278
ROW	Rest of World	0	0	0	0	0	0	0	0	0	0	0	0	0	0	0	0	0	0	0	0	0	0	0	0	0	0	0	0	0	0	0	0	0	0	0	0	0	0	0	0	0	0	0	0	0	0	0	0
[truncated: 142 more columns]
