# Supplementary material for: Resource footprints and their ecosystem consequences
Source: Sci Rep. 2017 Jan 23;7:40743. doi: 10.1038/srep40743 (PMC5256307; doi:10.1038/srep40743)
Supplement: Supplementary Dataset 7 [file srep40743-s8.xls]

## Sheet: Total Land
Unit:PDF		AFG	ALB	DZA	AND	AGO	ATG	ARG	ARM	ABW	AUS	AUT	AZE	BHS	BHR	BGD	BRB	BLR	BEL	BLZ	BEN	BMU	BTN	BOL	BIH	BWA	BRA	VGB	BRN	BGR	BFA	BDI	KHM	CMR	CAN	CPV	CYM	CAF	TCD	CHL	CHN	COL	COG	CRI	HRV	CUB	CYP	CZE	CIV
		Afghanistan	Albania	Algeria	Andorra	Angola	Antigua	Argentina	Armenia	Aruba	Australia	Austria	Azerbaijan	Bahamas	Bahrain	Bangladesh	Barbados	Belarus	Belgium	Belize	Benin	Bermuda	Bhutan	Bolivia	Bosnia and Herzegovina	Botswana	Brazil	British Virgin Islands	Brunei	Bulgaria	Burkina Faso	Burundi	Cambodia	Cameroon	Canada	Cape Verde	Cayman Islands	Central African Republic	Chad	Chile	China	Colombia	Congo	Costa Rica	Croatia	Cuba	Cyprus	Czech Republic	Cote dIvoire
AFG	Afghanistan	0.000213699	2.81265e-08	1.11574e-07	6.45748e-09	2.40716e-08	4.72236e-09	9.17596e-08	1.47522e-08	9.40646e-09	2.74611e-07	2.53419e-07	2.36065e-08	5.88794e-09	2.83233e-08	1.50114e-07	5.46149e-09	1.97676e-09	1.87692e-06	4.25827e-09	1.00842e-08	1.00333e-08	2.35409e-08	1.11772e-08	1.24475e-08	1.10136e-08	2.89974e-07	5.04722e-09	8.3564e-09	4.19835e-08	3.03333e-08	1.42018e-08	1.24127e-08	1.27015e-08	3.43515e-07	1.00591e-08	5.58706e-09	7.7899e-09	9.25534e-09	6.02436e-08	2.72517e-06	8.68498e-08	1.5499e-08	1.9926e-08	3.41661e-08	1.52926e-08	2.02865e-08	1.75515e-07	1.04424e-08
ALB	Albania	8.52288e-09	5.39302e-05	3.19971e-08	3.82361e-09	1.12572e-08	2.62385e-09	3.95732e-08	8.07236e-09	5.84158e-09	8.11935e-08	3.59776e-07	1.194e-08	3.19684e-09	6.4378e-09	8.61787e-09	3.04178e-09	1.0936e-09	1.19899e-07	2.43659e-09	5.77737e-09	5.72926e-09	1.37693e-08	6.03015e-09	1.28727e-08	5.43704e-09	1.15775e-07	2.8739e-09	3.87808e-09	5.51695e-08	1.86611e-08	7.19343e-09	6.06812e-09	1.84109e-08	1.04464e-07	5.47795e-09	3.24628e-09	4.27519e-09	5.38096e-09	2.40918e-08	4.28758e-07	3.05751e-08	6.72316e-09	7.32051e-09	4.47378e-08	1.01729e-08	2.02794e-08	3.12834e-07	4.3744e-09
DZA	Algeria	6.3951e-09	1.71071e-08	0.00034543	6.07905e-09	2.50468e-08	1.86507e-09	1.65256e-07	6.90783e-09	4.67788e-09	2.56908e-07	5.63305e-07	1.04734e-08	5.98372e-09	1.15078e-08	1.79654e-08	4.75091e-09	5.6814e-10	1.21034e-06	1.77626e-09	7.84195e-09	4.13251e-09	7.13964e-09	1.12066e-08	1.37541e-08	6.5246e-09	4.17537e-06	1.73594e-09	4.50954e-09	5.00314e-08	1.82298e-08	4.75606e-09	7.38052e-09	1.98731e-08	9.32356e-07	4.10297e-09	2.65635e-09	3.12889e-09	5.42064e-09	9.70711e-08	1.95418e-06	1.13231e-07	9.11192e-09	1.79762e-08	6.12078e-08	3.75486e-08	3.15579e-08	2.66082e-07	1.31176e-08
AND	Andorra	3.4248e-12	4.58536e-12	9.0567e-12	1.12711e-08	4.0854e-12	1.18357e-12	1.12718e-11	2.76941e-12	2.41077e-12	2.10524e-11	9.54573e-12	3.23846e-12	1.41775e-12	2.05953e-12	3.48933e-12	1.37277e-12	4.25379e-13	8.08929e-12	1.0972e-12	2.47948e-12	2.65933e-12	6.19193e-12	2.59831e-12	2.03408e-12	2.32441e-12	1.60921e-11	1.30701e-12	1.66578e-12	2.88527e-12	8.16491e-12	3.7423e-12	2.47853e-12	2.12393e-12	8.65812e-12	2.46347e-12	1.52356e-12	1.87363e-12	2.11928e-12	7.13162e-12	5.96281e-11	6.9855e-12	2.61056e-12	5.71187e-12	2.6162e-12	4.48194e-12	2.40741e-12	6.97959e-12	1.68646e-12
AGO	Angola	2.7285e-07	4.11355e-07	1.08539e-06	1.35119e-07	0.00753311	8.5854e-08	2.97784e-06	1.94759e-07	1.84333e-07	7.82253e-06	2.54086e-06	2.76635e-07	1.6789e-07	2.3459e-07	8.30741e-07	1.25119e-07	3.21344e-08	1.08696e-05	8.1865e-08	1.86175e-07	1.80109e-07	4.07884e-07	4.26691e-07	1.79042e-07	2.08225e-07	1.97919e-05	8.71672e-08	1.59313e-07	4.59136e-07	6.17462e-07	2.41787e-07	3.18673e-07	2.33611e-07	1.15432e-05	1.74492e-07	1.06001e-07	1.31444e-07	1.60959e-07	1.27108e-05	0.000578818	2.59096e-06	2.18102e-07	3.7623e-07	4.38688e-07	5.17671e-07	3.08191e-07	1.57086e-06	1.67262e-07
ATG	Antigua	2.50047e-09	4.01796e-09	2.68812e-09	1.22623e-09	2.67197e-09	3.90429e-06	7.5751e-09	1.96717e-09	4.79537e-09	9.22831e-09	4.54319e-09	2.27338e-09	1.1196e-09	1.463e-09	2.49454e-09	2.49844e-09	3.38081e-10	3.2808e-09	8.99548e-10	1.8297e-09	1.89356e-09	4.71698e-09	2.02395e-09	1.41855e-09	1.79238e-09	7.34513e-09	5.20517e-09	1.2017e-09	1.93654e-09	6.49772e-09	2.71722e-09	1.7988e-09	1.56814e-09	8.29821e-09	1.76531e-09	1.04339e-09	1.4313e-09	1.51205e-09	4.117e-09	3.66829e-08	4.28047e-09	1.8922e-09	1.4874e-09	1.72465e-09	4.19963e-09	1.38573e-09	5.19536e-09	1.18686e-09
ARG	Argentina	5.71812e-07	9.28837e-07	1.19624e-05	3.17123e-07	7.49949e-06	1.8002e-07	0.00704967	5.51811e-07	6.0167e-07	3.67397e-05	3.05616e-05	9.53178e-07	3.35384e-07	1.19961e-06	3.83464e-06	8.61062e-07	5.63231e-08	0.000146036	1.766e-07	4.25186e-07	3.78466e-07	7.26799e-07	7.85058e-05	8.33196e-07	2.56271e-06	0.00446207	1.71597e-07	4.82662e-07	5.4777e-06	1.20225e-06	4.4174e-07	6.87204e-07	8.2827e-07	5.9556e-05	4.17157e-07	2.85957e-07	2.43944e-07	3.24452e-07	0.000476048	0.000570975	0.000121983	7.42838e-07	4.03188e-06	4.23759e-06	7.93135e-06	5.40251e-06	1.72379e-05	6.05795e-07
ARM	Armenia	1.32255e-08	1.39387e-08	1.31203e-08	5.21086e-09	1.21832e-08	3.76962e-09	2.72475e-08	6.94708e-05	7.43506e-09	7.05493e-08	3.02451e-08	1.59059e-08	4.44869e-09	6.1694e-09	1.04813e-08	4.29359e-09	1.19876e-09	4.55594e-08	3.39151e-09	7.75328e-09	7.99397e-09	1.74385e-08	7.59162e-09	6.31391e-09	7.15897e-09	3.87375e-08	4.39487e-09	5.18215e-09	1.93457e-08	2.32861e-08	1.11415e-08	7.75107e-09	7.16287e-09	1.13337e-07	7.77486e-09	4.50638e-09	5.9707e-09	7.1905e-09	1.80892e-08	2.37878e-07	2.73955e-08	8.37608e-09	5.8381e-09	7.75311e-09	6.29925e-09	5.90621e-09	2.43485e-08	4.92474e-09
ABW	Aruba	9.15514e-14	8.67266e-14	8.30774e-14	4.58355e-14	8.99945e-14	3.53097e-14	3.43367e-13	6.79241e-14	5.82934e-11	6.92576e-13	1.43749e-13	7.5927e-14	4.624e-14	5.53318e-14	8.85121e-14	4.18255e-14	9.23895e-15	1.47716e-13	3.29496e-14	5.34007e-14	6.37497e-14	1.10684e-13	8.60582e-14	5.36323e-14	7.11227e-14	1.91531e-12	3.9048e-14	4.54092e-14	7.82434e-14	1.67228e-13	1.07098e-13	6.17056e-14	5.71909e-14	3.04437e-13	6.1142e-14	3.95679e-14	5.68121e-14	4.7117e-14	1.82813e-13	1.39133e-12	4.57254e-13	6.59535e-14	5.64061e-14	6.14891e-14	8.27514e-14	5.23157e-14	1.24827e-13	4.08143e-14
AUS	Australia	7.1265e-07	4.71139e-07	2.33554e-06	2.31019e-07	1.0702e-06	1.67086e-07	6.53682e-06	7.49849e-07	3.18541e-07	0.00750942	6.00812e-06	7.12874e-07	2.39539e-07	2.03773e-06	5.62243e-06	2.93341e-07	5.63534e-08	8.689e-06	1.5032e-07	3.50133e-07	3.81849e-07	6.90876e-07	5.48329e-07	3.73148e-07	8.10929e-07	1.94169e-05	1.74553e-07	1.4333e-06	1.03198e-06	9.99396e-07	4.3655e-07	1.80547e-06	4.44608e-07	4.17172e-05	3.12885e-07	2.02511e-07	2.49861e-07	3.32478e-07	4.77601e-06	0.00057817	4.11707e-06	4.48485e-07	6.56804e-07	1.0975e-06	8.93954e-07	1.22327e-06	3.47394e-06	3.53119e-07
AUT	Austria	1.85617e-08	1.15784e-07	2.71827e-07	5.99686e-09	3.06904e-08	1.70029e-09	2.64335e-07	2.31368e-08	4.97385e-09	1.19942e-06	0.000179157	4.03382e-08	4.30443e-09	4.34522e-08	3.32731e-08	3.80092e-09	3.32483e-10	1.4268e-06	1.41748e-09	5.74928e-09	9.83427e-09	1.81177e-08	1.65912e-08	3.7508e-07	1.11433e-08	1.34402e-06	1.59479e-09	5.79543e-09	4.69342e-07	1.25913e-08	2.64847e-09	8.15933e-09	1.8728e-08	9.58932e-07	3.89359e-09	2.04161e-09	1.61372e-09	3.43507e-09	1.49514e-07	4.58174e-06	2.87525e-07	1.06664e-08	2.40681e-08	2.1893e-06	4.16003e-08	1.12747e-07	5.22448e-06	1.22821e-08
AZE	Azerbaijan	1.18787e-06	7.02002e-08	1.59565e-07	2.19665e-08	5.52714e-08	1.50975e-08	1.80329e-07	6.96666e-08	2.99768e-08	4.05466e-07	1.09023e-06	0.000383175	2.04194e-08	3.71821e-08	5.51049e-08	1.81201e-08	6.54145e-09	4.34023e-07	1.37949e-08	3.05901e-08	3.20287e-08	6.77235e-08	3.55198e-08	4.92141e-08	2.95635e-08	5.0042e-07	1.91131e-08	2.19561e-08	1.45185e-07	9.16979e-08	4.24205e-08	3.22366e-08	3.31825e-08	6.91827e-07	3.07244e-08	1.78892e-08	2.31097e-08	2.81847e-08	1.28856e-07	4.19138e-06	2.09308e-07	3.65152e-08	3.11959e-08	1.31644e-07	4.08071e-08	4.59575e-08	9.46163e-07	2.27382e-08
BHS	Bahamas	2.77537e-10	3.67454e-10	9.26942e-10	1.70396e-10	3.7693e-10	2.217e-10	1.82427e-09	2.43849e-10	4.01389e-10	5.44022e-09	6.11345e-09	3.08798e-10	1.89214e-06	2.3059e-10	3.53055e-10	1.54749e-10	2.95575e-11	4.28767e-09	9.55244e-11	1.98161e-10	2.48169e-10	3.99864e-10	2.5804e-10	2.88593e-10	2.37117e-10	8.07425e-09	4.91604e-10	1.4333e-10	6.93011e-10	5.87613e-10	2.8434e-10	2.12826e-10	2.53415e-10	4.62499e-08	1.90687e-10	4.22117e-10	1.47691e-10	1.47402e-10	9.31956e-10	1.98489e-08	1.30891e-09	2.20627e-10	3.01912e-10	1.23677e-09	1.31885e-09	5.8521e-10	1.17147e-08	1.59141e-10
BHR	Bahrain	7.07885e-13	8.27819e-13	2.67518e-12	3.25259e-13	7.92519e-13	2.3272e-13	2.56791e-12	5.39914e-13	4.39477e-13	1.60595e-11	2.08583e-12	7.43643e-13	2.86019e-13	6.99578e-09	1.01474e-12	3.97093e-13	8.90627e-14	3.91277e-12	2.11417e-13	4.79495e-13	4.75912e-13	1.00606e-12	5.30529e-13	3.85737e-13	5.1785e-13	5.50493e-12	2.39963e-13	3.49133e-13	6.13856e-13	1.32754e-12	6.88136e-13	5.06937e-13	4.25089e-13	6.87307e-12	4.59807e-13	2.71334e-13	3.61599e-13	4.12589e-13	1.361e-12	5.73928e-11	1.74838e-12	5.17816e-13	3.93302e-13	5.60411e-13	4.81886e-13	1.39554e-12	1.24596e-12	2.91052e-13
BGD	Bangladesh	7.82609e-08	6.4046e-08	3.21421e-07	2.21709e-08	1.38917e-07	1.30521e-08	8.5925e-07	4.39412e-08	3.37341e-08	2.38954e-06	5.05674e-06	6.91451e-08	2.1234e-08	1.33653e-07	0.00148739	2.14208e-08	4.44889e-09	7.84039e-06	1.15456e-08	4.27089e-08	3.12702e-08	5.89725e-08	5.81232e-08	6.57186e-08	5.39317e-08	4.36248e-06	1.31923e-08	8.60557e-08	5.0782e-07	7.98882e-08	2.89047e-08	1.07243e-07	9.9743e-08	1.42041e-05	2.51217e-08	1.6723e-08	1.86149e-08	2.5498e-08	6.22406e-07	0.000136711	6.62283e-07	6.41291e-08	1.06616e-07	3.28327e-07	2.53657e-07	3.00445e-07	1.42948e-06	6.09293e-08
BRB	Barbados	1.76433e-09	2.16052e-09	7.09783e-09	8.36331e-10	2.04939e-09	2.02156e-08	5.16564e-09	1.38907e-09	1.73187e-09	4.44989e-08	5.61604e-09	1.64232e-09	1.89085e-09	1.08515e-09	1.6817e-09	6.66763e-06	1.54527e-10	6.90232e-09	6.32449e-09	1.31616e-09	1.44506e-08	3.15008e-09	1.29908e-09	9.59933e-10	1.19321e-09	2.2106e-08	2.06579e-08	8.19647e-10	1.32412e-09	4.4523e-09	1.84161e-09	1.26701e-09	1.21899e-09	2.03942e-07	1.4443e-09	5.82821e-09	9.53106e-10	1.12381e-09	2.73408e-09	3.22184e-08	3.61325e-09	1.37927e-09	1.30422e-09	1.20862e-09	2.38353e-09	1.18404e-09	2.79968e-09	9.46324e-10
BLR	Belarus	4.21133e-08	4.51918e-08	1.31642e-07	1.44197e-08	4.77459e-08	8.59279e-09	2.23675e-07	6.37314e-08	1.32689e-08	3.73665e-07	1.41778e-06	1.99218e-07	1.46157e-08	2.75846e-08	4.45811e-08	1.21075e-08	2.82558e-08	8.87031e-07	7.9941e-09	1.8343e-08	2.45321e-08	2.3936e-08	3.37985e-08	3.92936e-08	2.8933e-08	5.104e-07	1.18565e-08	1.57628e-08	1.68193e-07	4.87705e-08	2.78665e-08	2.381e-08	2.7264e-08	6.77226e-07	1.58298e-08	1.12896e-08	1.34194e-08	1.46504e-08	1.2495e-07	6.47387e-06	1.32791e-07	2.40849e-08	2.72242e-08	1.37576e-07	4.53729e-08	5.57966e-08	1.1239e-06	1.81987e-08
BEL	Belgium	2.72942e-09	5.9865e-09	1.13675e-07	1.48867e-09	1.92979e-08	3.22968e-10	6.92164e-08	3.32167e-09	3.58317e-09	1.76674e-07	3.89558e-07	6.33197e-09	7.33154e-10	9.84614e-09	1.36571e-08	1.46872e-09	4.25642e-11	1.13491e-05	3.17588e-10	2.93621e-09	1.0348e-09	6.66617e-10	3.33305e-09	1.00884e-08	2.49862e-09	2.77823e-07	2.76647e-10	1.58708e-09	4.76121e-08	4.62887e-09	1.45727e-09	2.67678e-09	1.64676e-08	3.37733e-07	1.82404e-09	6.34472e-10	6.75962e-10	8.49795e-10	7.55889e-08	2.33865e-06	6.19964e-08	4.08627e-09	1.17767e-08	4.60482e-08	1.74985e-08	3.09855e-08	2.57144e-07	9.04768e-09
BLZ	Belize	3.99479e-08	6.43746e-08	4.67284e-08	2.01645e-08	5.04226e-08	3.90469e-08	1.10797e-07	3.04041e-08	3.08948e-08	2.64964e-07	3.64659e-07	3.49184e-08	2.57361e-08	2.535e-08	4.32985e-08	3.79134e-07	5.65339e-09	1.13396e-07	3.07351e-05	2.92734e-08	3.31504e-08	6.99153e-08	3.21971e-08	2.46899e-08	2.78054e-08	2.39218e-07	1.73364e-08	1.91382e-08	3.68466e-08	9.5167e-08	4.3177e-08	3.06616e-08	2.63673e-08	3.90369e-06	2.94874e-08	2.18193e-07	2.23452e-08	2.52094e-08	7.48373e-08	1.00334e-06	1.45977e-07	3.12965e-08	4.93843e-08	4.02771e-08	2.42643e-07	2.65954e-08	6.61643e-08	1.81878e-08
BEN	Benin	1.68198e-06	1.71035e-07	1.49733e-07	4.57403e-08	2.60805e-07	3.0194e-08	2.97212e-07	7.05687e-08	6.57754e-08	6.96614e-07	3.57675e-07	8.72352e-08	3.71707e-08	6.2373e-08	5.22998e-07	3.54527e-08	1.27482e-08	1.12504e-06	2.75978e-08	0.00053065	6.45902e-08	1.63359e-07	7.32993e-08	5.50804e-08	9.33438e-08	2.79325e-06	3.17126e-08	4.94472e-08	9.04833e-08	7.49052e-07	9.3293e-08	7.78814e-08	1.09036e-07	4.51879e-07	6.47328e-08	3.67043e-08	9.96388e-08	7.71909e-08	2.01695e-07	6.63273e-06	9.18334e-06	4.1935e-07	5.79825e-08	1.43443e-07	7.73277e-08	6.29521e-08	3.84677e-07	2.55069e-07
BMU	Bermuda	0	0	0	0	0	0	0	0	0	0	0	0	0	0	0	0	0	0	0	0	0	0	0	0	0	0	0	0	0	0	0	0	0	0	0	0	0	0	0	0	0	0	0	0	0	0	0	0
BTN	Bhutan	5.82648e-08	8.46462e-08	5.67939e-08	2.83562e-08	6.12558e-08	1.9962e-08	2.00489e-07	4.50675e-08	3.57805e-08	3.19099e-07	1.05034e-07	5.25575e-08	2.45394e-08	3.87128e-08	1.12294e-07	2.34855e-08	6.99138e-09	8.38997e-08	1.83923e-08	3.8147e-08	4.27714e-08	9.34554e-05	4.78068e-08	3.51082e-08	4.26965e-08	2.26731e-07	2.10467e-08	2.74219e-08	5.80569e-08	1.21127e-07	6.3271e-08	3.98446e-08	3.69994e-08	1.67081e-07	4.09638e-08	2.39187e-08	3.22586e-08	3.23764e-08	1.08387e-07	9.4821e-07	1.45387e-07	4.5003e-08	3.12764e-08	4.12956e-08	6.06096e-08	3.30287e-08	7.64686e-08	2.76341e-08
BOL	Bolivia	3.89689e-07	7.24149e-07	9.29657e-07	2.01031e-07	6.79736e-07	1.66788e-07	0.000120282	3.07514e-07	3.24783e-07	7.61341e-06	3.4918e-06	3.90611e-07	4.77233e-07	3.30814e-07	5.73888e-07	3.71462e-07	3.95126e-08	5.41369e-06	1.58288e-07	2.73785e-07	3.40669e-07	5.88137e-07	0.00198686	2.68066e-07	3.1759e-07	0.000102421	1.50873e-07	2.1223e-07	5.6278e-07	8.85645e-07	3.94888e-07	3.14638e-07	3.02361e-07	8.80083e-05	2.78902e-07	1.92506e-07	2.11862e-07	2.37782e-07	0.000116815	6.89279e-05	7.03986e-05	3.18119e-07	1.27341e-06	5.93258e-07	7.45848e-07	6.15723e-07	3.05445e-06	2.10218e-07
BIH	Bosnia and Herzegovina	1.84485e-08	4.89452e-08	7.56718e-08	8.27389e-09	2.55544e-08	6.27871e-09	1.01526e-07	1.58208e-08	1.25214e-08	2.40653e-07	2.45232e-06	2.22034e-08	7.24946e-09	1.56023e-08	2.06829e-08	1.19456e-08	1.9577e-09	4.62974e-07	4.98626e-09	1.30456e-08	1.21688e-08	2.78282e-08	1.32301e-08	0.000147425	1.18793e-08	2.61136e-07	5.99642e-09	8.68109e-09	1.04869e-07	4.3934e-08	1.62939e-08	1.28862e-08	1.55564e-08	3.11148e-07	1.19284e-08	6.75843e-09	8.8751e-09	1.11838e-08	5.78459e-08	1.26499e-06	7.02343e-08	1.44588e-08	1.35073e-08	1.06773e-05	2.23002e-08	3.1525e-08	4.19505e-07	1.06912e-08
BWA	Botswana	1.15095e-08	1.64973e-08	1.15868e-08	5.8791e-09	1.86403e-08	4.23069e-09	4.36411e-08	9.1945e-09	7.81049e-09	7.93133e-08	4.0511e-08	1.09117e-08	5.08561e-09	7.38916e-09	1.13194e-08	4.87057e-09	1.53276e-09	4.47807e-08	3.83584e-09	7.82893e-09	8.55789e-09	1.75989e-08	9.66735e-09	6.96184e-09	0.000159397	5.71612e-08	4.38113e-09	5.5509e-09	1.06629e-08	2.56217e-08	1.23793e-08	8.10525e-09	7.74024e-09	7.59174e-08	8.33294e-09	4.91687e-09	6.45058e-09	7.37757e-09	2.28413e-08	2.69594e-07	2.48095e-08	9.07389e-09	6.36538e-09	9.79258e-09	7.92755e-09	9.61036e-09	3.06532e-08	5.35255e-09
BRA	Brazil	3.51578e-06	8.43531e-06	7.15153e-05	2.96088e-06	0.000253336	3.55716e-06	0.00299256	3.62947e-06	2.22615e-05	0.000368578	0.00038695	8.77583e-06	6.89698e-06	1.40386e-05	1.88125e-05	2.03913e-05	1.7192e-07	0.000736912	3.62793e-06	6.27365e-06	5.75944e-06	2.31149e-06	0.000179154	9.67435e-06	1.0976e-05	0.207427	3.18355e-06	3.13581e-06	4.64976e-05	6.24467e-06	1.78803e-06	4.55481e-06	9.19231e-06	0.00178652	5.13432e-06	3.59607e-06	1.03859e-06	1.49886e-06	0.000637608	0.00338533	0.00042069	5.26645e-06	8.26847e-05	6.09148e-05	9.50942e-05	3.829e-05	0.000231243	7.18232e-06
VGB	British Virgin Islands	5.1371e-11	7.27045e-11	4.86688e-11	2.49328e-11	5.79537e-11	4.47842e-11	1.35307e-10	3.07102e-10	3.70589e-11	2.63089e-10	8.80372e-11	6.18444e-11	2.06208e-11	2.83564e-11	5.08754e-11	1.98294e-11	6.45763e-12	5.79009e-11	1.63273e-11	3.75562e-11	3.8937e-11	8.7303e-11	3.60298e-11	2.87917e-11	3.132e-11	4.43776e-10	3.10793e-08	2.36009e-11	4.02288e-11	1.20106e-10	5.51107e-11	3.64894e-11	3.40313e-11	1.18679e-10	3.59784e-11	2.17456e-11	2.88465e-11	3.29466e-11	8.28115e-11	6.03005e-10	8.75487e-11	4.05007e-11	4.44415e-11	7.8742e-11	3.10119e-11	2.77845e-11	5.42121e-11	2.5118e-11
BRN	Brunei	8.85216e-10	9.45712e-10	1.12672e-09	3.79983e-10	8.36961e-10	2.79909e-10	4.08729e-09	5.73903e-10	4.42865e-10	1.06482e-07	2.42659e-09	7.15616e-10	3.48202e-10	6.03815e-10	1.96977e-09	3.47245e-10	8.97734e-11	2.53734e-09	2.52596e-10	5.12646e-10	5.62437e-10	1.16255e-09	6.80085e-10	4.67557e-10	5.83461e-10	6.97785e-09	2.7564e-10	4.58498e-06	6.93739e-10	1.62792e-09	7.96657e-10	1.17006e-09	5.15746e-10	1.08888e-08	5.40414e-10	3.18225e-10	4.29084e-10	4.14125e-10	2.27398e-09	1.77641e-07	2.88527e-09	5.91843e-10	6.07899e-10	6.57115e-10	6.27954e-10	6.14418e-10	1.67627e-09	3.88681e-10
BGR	Bulgaria	4.97848e-08	1.03144e-06	6.61117e-07	6.81837e-09	4.24675e-08	2.60425e-09	3.68666e-07	1.61729e-07	7.61143e-09	1.8664e-06	2.94585e-06	2.18951e-07	6.60189e-09	3.12571e-08	3.80374e-08	1.27542e-08	1.0675e-09	1.37057e-06	2.41669e-09	1.1495e-08	6.82738e-09	9.61289e-09	1.21387e-08	2.2364e-07	1.53159e-08	7.39563e-07	3.3972e-09	8.3398e-09	9.30772e-05	1.83236e-08	6.38947e-09	1.07714e-08	2.33991e-08	1.08758e-06	6.4357e-09	3.94702e-09	3.75063e-09	5.09073e-09	1.0727e-07	2.82249e-06	1.35623e-07	1.09279e-08	2.10072e-08	4.31989e-07	4.46244e-08	5.75086e-07	1.48633e-06	1.84489e-08
BFA	Burkina Faso	9.14229e-08	1.64789e-07	3.04477e-07	5.32082e-08	1.44616e-07	3.38852e-08	4.5728e-07	7.67384e-08	7.57316e-08	1.40958e-06	1.37264e-06	9.05122e-08	4.09041e-08	7.36165e-08	1.44379e-07	4.09005e-08	1.45632e-08	6.42205e-06	3.09156e-08	2.03868e-07	6.99401e-08	1.47889e-07	8.33626e-08	8.31551e-08	6.72311e-08	1.26645e-06	3.6293e-08	5.14584e-08	1.64343e-07	0.000752489	1.01559e-07	7.82707e-08	8.72145e-08	9.34699e-07	7.19865e-08	4.06971e-08	5.65169e-08	6.99498e-08	3.14935e-07	4.43352e-06	1.06119e-05	8.80912e-08	7.70897e-08	2.02542e-07	1.17483e-07	9.54593e-08	5.80482e-07	6.89931e-08
BDI	Burundi	3.89e-07	6.96788e-07	4.57033e-07	1.81444e-07	4.57587e-07	1.34873e-07	1.34915e-06	3.04317e-07	2.81552e-07	2.04182e-06	4.42038e-06	3.73935e-07	1.64789e-07	2.51519e-07	4.40874e-07	1.57435e-07	4.61683e-08	5.29368e-06	1.24839e-07	2.78123e-07	2.8233e-07	6.77349e-07	2.99733e-07	2.56406e-07	2.74895e-07	1.88642e-06	1.42175e-07	1.90084e-07	3.9326e-07	8.63893e-07	0.00105128	2.79687e-07	2.5999e-07	1.4419e-06	2.70621e-07	1.64148e-07	2.15807e-07	2.46029e-07	7.32864e-07	8.02759e-06	8.28621e-07	3.05123e-07	2.15517e-07	3.75722e-07	2.793e-07	2.60771e-07	1.27986e-06	1.86697e-07
KHM	Cambodia	2.32246e-07	2.2845e-07	7.81852e-07	9.63394e-08	2.9806e-07	6.65417e-08	1.83674e-06	1.51017e-07	1.49732e-07	6.73429e-06	4.50924e-06	2.07219e-07	8.75406e-08	1.9893e-07	7.32939e-07	8.62471e-08	1.68362e-08	2.86705e-06	6.19906e-08	1.48855e-07	1.4864e-07	3.41253e-07	1.70895e-07	1.39159e-07	1.46967e-07	4.28077e-06	6.98208e-08	4.95103e-07	3.65166e-07	4.54047e-07	1.94933e-07	0.00118908	1.51969e-07	9.60279e-06	1.41801e-07	8.04393e-08	1.06189e-07	1.29563e-07	1.02357e-06	0.000351631	1.34661e-06	1.69023e-07	2.22707e-07	4.2009e-07	2.69341e-07	2.78544e-07	1.76639e-06	1.01997e-07
CMR	Cameroon	4.65899e-07	1.5697e-06	9.46888e-06	4.31255e-07	3.81507e-06	1.21313e-07	7.76554e-06	5.1196e-07	3.94095e-07	1.54168e-05	5.11793e-05	1.00237e-06	2.06196e-07	9.56189e-07	1.96029e-06	2.24181e-07	4.03708e-08	8.33141e-05	1.09513e-07	6.55765e-07	3.05887e-07	5.6592e-07	4.86884e-07	1.16719e-06	6.20065e-07	2.19473e-05	1.26034e-07	2.97794e-07	3.93465e-06	1.1022e-06	3.2742e-07	5.38906e-07	0.00348531	4.41506e-05	3.92805e-07	1.73971e-07	5.87099e-06	5.66818e-06	4.49055e-06	0.000822974	4.96344e-06	2.21324e-05	9.03995e-07	5.69447e-06	2.38859e-06	2.30199e-06	1.80053e-05	1.56832e-06
CAN	Canada	2.65054e-08	3.45594e-08	8.16614e-07	1.22791e-08	9.92743e-08	4.93187e-08	1.29577e-06	4.58572e-08	4.55329e-08	5.35751e-06	2.35408e-06	5.90197e-08	2.36078e-07	1.07421e-07	2.23809e-07	2.60959e-07	5.03854e-10	4.02633e-06	3.37321e-08	1.23482e-08	1.86947e-07	8.58902e-09	1.55e-07	4.43153e-08	4.16251e-08	9.58184e-06	1.06261e-08	3.39744e-08	2.42607e-07	2.59174e-08	5.46221e-09	5.59265e-08	5.38672e-08	0.00095298	7.95189e-09	3.91351e-08	3.50318e-09	5.53476e-09	2.06831e-06	9.24464e-05	4.98531e-06	2.75242e-08	6.81153e-07	3.78343e-07	1.3419e-06	2.78701e-07	1.32826e-06	3.74041e-08
CPV	Cape Verde	1.64362e-08	2.3256e-08	3.88809e-08	8.7053e-09	2.77927e-08	6.9692e-09	5.30172e-08	1.23831e-08	1.12664e-08	9.80107e-08	2.55625e-08	2.4842e-08	8.35399e-09	9.8184e-09	1.81837e-08	7.80573e-09	2.16137e-09	2.1971e-08	6.39549e-09	1.18947e-08	1.23038e-08	2.41894e-08	1.43816e-08	1.00534e-08	1.25017e-08	1.31724e-07	7.75748e-09	8.5665e-09	1.20247e-08	3.46253e-08	1.7977e-08	1.14184e-08	1.14109e-08	3.54951e-08	7.26889e-05	7.92432e-09	1.01944e-08	9.99589e-09	2.99713e-08	2.68128e-07	3.98276e-08	1.88415e-08	9.66512e-09	1.13672e-08	3.68705e-08	9.8906e-09	2.13292e-08	7.72253e-09
CYM	Cayman Islands	2.14147e-11	3.19191e-11	1.90192e-11	1.12496e-11	2.23756e-11	9.14279e-12	6.78823e-11	1.719e-11	1.44785e-11	1.26989e-10	5.3061e-11	2.06733e-11	1.12122e-11	1.28154e-11	2.11605e-11	1.03061e-11	2.87685e-12	3.0467e-11	8.43249e-12	1.45716e-11	1.72555e-11	3.5371e-11	1.75439e-11	1.32993e-11	1.61766e-11	1.98006e-10	1.01496e-11	1.08811e-11	1.63132e-11	4.82489e-11	2.43671e-11	1.47031e-11	1.34178e-11	6.25491e-11	1.46696e-11	1.02845e-07	1.20612e-11	1.31393e-11	3.64615e-11	3.3004e-10	3.86935e-11	1.51872e-11	1.26209e-11	1.5322e-11	2.03167e-11	1.2516e-11	2.82841e-11	9.92645e-12
CAF	Central African Republic	4.30132e-07	7.25164e-07	8.86928e-07	2.42388e-07	6.62409e-07	1.51533e-07	1.76397e-06	3.4175e-07	3.28457e-07	3.23325e-06	2.57803e-06	3.9179e-07	1.80536e-07	2.74972e-07	4.84405e-07	1.74367e-07	6.12094e-08	7.94292e-06	1.38563e-07	3.1725e-07	3.25046e-07	7.81081e-07	3.27972e-07	2.90957e-07	3.04069e-07	2.8734e-06	1.60302e-07	2.13491e-07	4.88853e-07	1.12473e-06	4.53739e-07	3.22548e-07	1.18602e-06	4.09986e-06	3.21466e-07	1.80074e-07	0.00134404	4.20478e-06	1.00222e-06	1.71244e-05	1.26171e-06	9.66553e-06	2.88288e-07	4.93417e-07	5.38653e-07	9.00143e-07	3.54161e-06	2.12504e-07
TCD	Chad	9.4424e-08	1.91829e-07	2.17091e-07	4.9207e-08	1.73423e-07	3.61575e-08	4.21532e-07	7.60816e-08	7.5776e-08	8.35783e-07	1.16504e-06	9.23995e-08	5.16654e-08	6.37215e-08	1.38996e-07	4.24046e-08	1.47661e-08	7.90551e-07	3.27519e-08	7.19704e-08	6.9321e-08	1.75066e-07	8.11874e-08	7.8556e-08	6.05114e-08	1.37846e-06	3.65806e-08	4.76667e-08	1.65647e-07	2.51948e-07	9.72001e-08	7.13875e-08	9.8224e-07	1.47098e-06	7.96658e-08	4.14501e-08	2.63948e-07	0.000207523	2.26453e-07	4.18588e-06	4.80151e-07	8.10849e-08	7.83623e-08	4.88001e-07	8.10664e-08	7.39306e-08	7.03337e-07	5.28111e-08
CHL	Chile	6.41847e-08	9.11654e-08	6.47337e-07	4.24308e-08	1.87949e-07	3.20458e-08	3.17649e-05	5.51483e-08	7.3228e-08	4.919e-06	2.21039e-06	7.70838e-08	1.76915e-07	2.27007e-07	4.20998e-07	8.44476e-08	2.70009e-09	3.62944e-06	3.97614e-08	3.54964e-08	6.50792e-08	6.88837e-08	6.17802e-06	7.70547e-08	6.01763e-08	2.09474e-05	1.94586e-08	4.45179e-08	3.1033e-07	1.02735e-07	3.94509e-08	9.53277e-08	7.04173e-08	3.68124e-05	2.86332e-08	3.86218e-08	2.4159e-08	2.98233e-08	0.000883778	5.72926e-05	1.5075e-05	5.24561e-08	5.64905e-06	3.93958e-07	7.73628e-07	1.82707e-07	9.42135e-07	4.7354e-08
CHN	China	5.47386e-06	6.1248e-06	9.04447e-05	9.67294e-07	1.31101e-05	4.20097e-07	0.000123417	1.57283e-06	3.32613e-06	0.000753022	0.000222648	9.77843e-06	1.08503e-06	1.3458e-05	8.97458e-05	2.6793e-06	5.16025e-08	0.000227919	6.22675e-07	3.66494e-06	1.91542e-06	1.1783e-06	1.17049e-05	3.68077e-06	4.41242e-06	0.000330682	2.76701e-07	7.20532e-06	3.18334e-05	3.1979e-06	5.80691e-07	2.64318e-05	1.01551e-05	0.000880066	1.08207e-06	4.73517e-07	3.78597e-07	5.53342e-07	0.000133145	0.301952	0.000142445	4.19955e-06	1.8357e-05	2.98528e-05	4.10297e-05	2.14394e-05	0.000148032	8.00872e-06
COL	Colombia	6.15771e-07	2.68313e-07	1.0489e-06	1.41114e-07	4.5702e-07	1.04121e-07	1.44323e-05	1.51946e-07	3.2591e-06	7.09845e-06	7.97131e-06	3.92528e-07	3.40121e-07	2.06228e-07	3.6093e-07	5.14953e-07	1.6993e-08	1.15626e-05	1.74044e-07	1.1341e-07	1.81007e-07	2.02234e-07	7.20986e-06	2.369e-07	1.5765e-07	6.11398e-05	1.34446e-07	1.07265e-07	7.19263e-07	3.73616e-07	1.66466e-07	1.4446e-07	2.07821e-07	0.000132055	1.17085e-07	1.94536e-07	9.23472e-08	9.69247e-08	7.51522e-05	4.2803e-05	0.0258361	3.47881e-07	2.96042e-05	1.43363e-06	7.77521e-06	4.17733e-07	5.04497e-06	2.53486e-07
COG	Congo	3.03048e-07	5.32654e-07	3.90279e-06	1.68284e-07	7.95508e-07	1.01183e-07	2.46761e-06	2.41858e-07	2.22776e-07	3.67225e-06	5.01075e-06	3.46297e-07	1.35996e-07	2.69188e-07	5.49462e-07	1.23626e-07	3.88625e-08	6.84709e-06	9.09459e-08	2.30489e-07	2.14323e-07	5.01212e-07	2.53018e-07	2.69923e-07	2.35883e-07	1.77825e-05	1.03143e-07	1.53397e-07	6.86789e-07	6.78739e-07	2.85762e-07	2.59496e-07	1.24043e-06	6.64005e-06	2.96927e-07	1.19495e-07	5.14939e-07	1.88328e-07	1.67687e-06	0.000143707	1.49977e-06	0.00136428	2.72831e-07	7.99831e-07	4.89751e-07	4.61339e-07	4.1785e-06	1.84099e-07
CRI	Costa Rica	6.13338e-08	1.51907e-07	1.13476e-06	8.6104e-08	3.4272e-07	2.94581e-08	1.72127e-06	8.3951e-08	2.99929e-07	3.64855e-06	1.56678e-05	2.65136e-07	1.25833e-07	1.77838e-07	2.18808e-07	9.39345e-08	3.98297e-09	2.30485e-05	1.02508e-07	5.27742e-08	6.29469e-08	4.54062e-08	1.70231e-07	1.85978e-07	6.81683e-08	1.00149e-05	3.05374e-08	4.10032e-08	9.88878e-07	1.12307e-07	3.54863e-08	6.99916e-08	1.56363e-07	6.3836e-05	5.04607e-08	1.11614e-07	2.08105e-08	2.67342e-08	4.03722e-06	4.67582e-05	1.97154e-05	6.8068e-08	0.000509723	9.40129e-07	1.38379e-06	4.09504e-07	6.85406e-06	9.36946e-08
HRV	Croatia	8.84509e-09	1.03209e-07	6.74784e-08	3.29666e-09	1.28197e-08	1.33446e-08	8.10689e-08	7.1157e-09	4.19946e-09	6.78546e-07	3.43246e-06	1.43005e-08	1.11313e-08	1.0719e-08	1.17685e-08	2.65616e-09	6.85274e-10	3.47675e-07	1.61102e-09	4.5487e-09	5.79159e-09	7.75062e-09	5.89535e-09	5.85432e-06	5.00512e-09	2.2383e-07	2.1895e-09	3.2909e-09	1.15073e-07	1.31268e-08	5.08035e-09	4.81123e-09	7.46686e-09	5.23732e-07	3.94986e-09	2.37958e-09	2.76413e-09	3.67044e-09	4.5774e-08	1.07636e-06	5.14494e-08	5.68097e-09	8.32826e-09	0.000142492	1.5374e-08	2.92021e-08	6.62955e-07	7.86877e-09
CUB	Cuba	5.7413e-08	1.17512e-07	3.74874e-07	7.40006e-08	1.14959e-07	2.68334e-08	2.89528e-06	2.18341e-07	1.5276e-07	8.60438e-06	6.47555e-06	7.38278e-08	4.34177e-08	6.40078e-08	1.2738e-07	1.36551e-07	5.80647e-09	3.2088e-06	7.77278e-08	4.21898e-08	9.95579e-08	7.52223e-08	5.71092e-07	6.90884e-08	4.35171e-08	5.35843e-06	1.81131e-08	3.29812e-08	1.19617e-06	1.19765e-07	4.82758e-08	8.82196e-08	6.41446e-08	2.00994e-05	6.28537e-08	1.08262e-07	2.6346e-08	3.36249e-08	2.28624e-06	0.000203085	2.29984e-06	8.39203e-08	3.03119e-07	7.53163e-07	0.00150604	5.38278e-07	2.75563e-06	4.18503e-08
CYP	Cyprus	2.32083e-09	1.26814e-08	1.27752e-08	9.42444e-10	5.03045e-09	6.09077e-10	1.35436e-08	1.80753e-08	1.33688e-09	6.74468e-08	2.52917e-07	3.84756e-09	7.15166e-10	2.16296e-08	1.44849e-08	1.0852e-09	2.14214e-10	2.65976e-07	5.12959e-10	1.34143e-09	1.47147e-09	3.04256e-09	1.4798e-09	5.01733e-09	1.66964e-09	4.87035e-08	6.53555e-10	1.24142e-09	2.70841e-08	4.75398e-09	2.04322e-09	1.57802e-09	1.96468e-09	6.1689e-08	1.26509e-09	8.80996e-10	8.9784e-10	1.11643e-09	8.95083e-09	2.0925e-07	1.0886e-08	1.6308e-09	1.86083e-09	6.20317e-08	3.51726e-09	2.26479e-05	3.00113e-07	1.39792e-09
CZE	Czech Republic	6.79609e-09	2.20323e-08	9.36409e-08	2.04679e-09	1.64348e-08	7.20744e-10	1.32652e-07	9.33969e-09	2.99283e-09	2.3758e-07	3.23589e-06	2.65063e-08	1.74366e-09	1.30517e-08	2.12303e-08	1.91552e-09	2.25066e-10	8.57873e-07	1.41599e-09	3.35035e-09	2.08111e-09	2.33503e-09	6.60318e-09	7.05542e-08	5.06217e-09	4.48784e-07	4.422e-09	2.5848e-09	3.59559e-07	8.30504e-09	1.51104e-09	4.01524e-09	8.61167e-09	4.87749e-07	1.83958e-09	9.82855e-10	9.72621e-10	1.4465e-09	8.19063e-08	2.37417e-06	9.08985e-08	4.46264e-09	1.07485e-08	3.69871e-07	2.54998e-08	3.45911e-08	8.60619e-05	5.37637e-09
CIV	Cote dIvoire	0	0	0	0	0	0	0	0	0	0	0	0	0	0	0	0	0	0	0	0	0	0	0	0	0	0	0	0	0	0	0	0	0	0	0	0	0	0	0	0	0	0	0	0	0	0	0	0
PRK	North Korea	2.35811e-08	2.65627e-08	1.7598e-07	9.58692e-09	3.07907e-08	1.2895e-08	1.77183e-07	1.60386e-08	1.61077e-08	5.31534e-07	1.73967e-07	2.498e-08	8.13166e-09	1.78032e-08	6.45066e-08	8.65373e-09	1.94084e-09	1.51104e-07	6.00352e-09	3.09028e-08	1.634e-08	3.78339e-08	7.33434e-08	1.2245e-08	1.50892e-08	6.44916e-06	7.1157e-09	1.18211e-08	6.22173e-08	4.61289e-08	1.93393e-08	1.20846e-07	1.56202e-08	5.15533e-07	1.73326e-08	8.48919e-09	1.06205e-08	1.24448e-08	1.16955e-07	0.000171886	2.23727e-07	1.63353e-08	7.31555e-08	3.28116e-08	1.22834e-07	2.15827e-08	9.88943e-08	1.13565e-08
COD	DR Congo	2.19841e-06	3.50817e-06	6.47386e-06	1.10106e-06	4.92318e-06	7.40768e-07	9.67433e-06	1.85555e-06	1.69255e-06	2.07462e-05	2.50042e-05	2.21293e-06	9.21291e-07	1.73718e-06	2.36228e-06	8.89653e-07	2.68242e-07	0.000242464	6.63557e-07	1.60618e-06	1.56598e-06	3.89858e-06	1.89368e-06	1.74892e-06	1.9088e-06	2.22799e-05	7.63507e-07	1.09827e-06	3.7125e-06	6.15977e-06	2.16943e-06	1.6093e-06	3.92061e-06	2.28988e-05	1.69622e-06	8.86245e-07	2.32043e-06	1.49654e-06	6.09842e-06	0.00012629	8.45633e-06	1.99068e-06	1.52725e-06	4.45945e-06	1.98941e-06	5.11953e-06	1.51365e-05	1.20719e-06
DNK	Denmark	8.07044e-10	2.91591e-09	1.46025e-08	4.48511e-10	3.37891e-09	3.05495e-10	4.35905e-08	1.55903e-09	1.07389e-09	1.85282e-07	1.8708e-07	4.41394e-09	3.60594e-10	9.58722e-09	6.63175e-09	4.60047e-10	3.88391e-11	1.78551e-07	6.74013e-10	6.79312e-10	9.74533e-10	5.19117e-10	1.43332e-09	7.50414e-09	8.74833e-10	8.64005e-08	1.39886e-10	1.11078e-09	2.84232e-08	1.77151e-09	3.00972e-10	1.43981e-09	1.76615e-09	1.88805e-07	6.95067e-10	2.5489e-10	1.64279e-10	3.93933e-10	2.47779e-08	1.37635e-06	2.03623e-08	9.9332e-10	3.58165e-09	2.29128e-08	3.41989e-09	1.24779e-08	1.98417e-07	1.08325e-09
DJI	Djibouti	1.48241e-10	2.79323e-10	1.3642e-10	7.09914e-11	1.63015e-10	5.24108e-11	2.9783e-10	1.14766e-10	1.03893e-10	4.68612e-10	1.87935e-10	1.30013e-10	5.74313e-11	7.7777e-11	1.39898e-10	5.76906e-11	2.03012e-11	2.64631e-10	4.65857e-11	1.02005e-10	1.05872e-10	2.84722e-10	9.34632e-11	8.63571e-11	8.84049e-11	3.84291e-10	5.40041e-11	7.16491e-11	1.1603e-10	3.98411e-10	1.57302e-10	1.08862e-10	9.55991e-11	3.00655e-10	1.09624e-10	6.11801e-11	8.5228e-11	9.78703e-11	2.09193e-10	2.75405e-09	1.67439e-10	1.19167e-10	7.82347e-11	8.93903e-11	7.27453e-11	8.13499e-11	1.61877e-10	7.09488e-11
DOM	Dominican Republic	5.49823e-08	9.34701e-08	4.88981e-07	3.64371e-08	1.47562e-07	1.62033e-07	8.81374e-07	5.53047e-08	6.89349e-08	3.40533e-06	4.51215e-06	9.00833e-08	1.12226e-07	1.02434e-07	1.33613e-07	1.24189e-07	5.86016e-09	7.62957e-06	2.86292e-08	4.3245e-08	5.10612e-08	6.73787e-08	9.07513e-08	1.05344e-07	5.04892e-08	3.56557e-06	1.79702e-08	3.42787e-08	3.77924e-07	1.23704e-07	4.43869e-08	5.37635e-08	7.71243e-08	4.93223e-05	3.83645e-08	2.72359e-08	2.46323e-08	3.12385e-08	9.38994e-07	1.27208e-05	2.13519e-06	5.43739e-08	1.12533e-06	5.68871e-07	2.35413e-06	1.99809e-07	1.72924e-06	5.32456e-08
ECU	Ecuador	2.91444e-06	5.32422e-07	1.04414e-06	1.52492e-07	4.85707e-07	9.917e-08	2.35013e-05	1.85075e-07	1.73863e-06	7.34513e-06	1.38584e-05	3.5745e-07	2.03602e-07	2.63998e-07	5.35656e-07	2.62548e-07	2.35415e-08	1.58195e-05	1.95738e-07	1.78519e-07	2.35002e-07	4.78613e-07	2.37301e-06	2.95862e-07	2.08125e-07	1.48664e-05	1.29993e-07	1.43179e-07	1.62836e-06	7.27438e-07	1.95427e-07	2.48613e-07	2.52092e-07	4.62319e-05	1.59831e-07	1.46416e-07	1.67176e-07	2.79345e-07	3.04657e-05	9.02629e-05	0.000369955	2.59334e-07	2.44777e-06	2.00264e-06	1.04667e-05	4.02832e-07	6.12297e-06	1.66868e-07
EGY	Egypt	1.27915e-09	8.60729e-09	1.49322e-07	8.66527e-10	5.98298e-09	2.98127e-10	5.34913e-08	1.91725e-09	1.12995e-09	1.18277e-07	2.46641e-07	3.96083e-09	8.40853e-10	5.23499e-09	6.12174e-09	9.3359e-10	6.04729e-11	2.16305e-07	2.47288e-10	1.00634e-09	6.7472e-10	7.23805e-10	1.71821e-09	5.0693e-09	2.18508e-09	2.30003e-07	2.2438e-10	1.36142e-09	3.41297e-08	2.12199e-09	5.08814e-10	1.54178e-09	4.4604e-09	2.99478e-07	7.24544e-10	3.68304e-10	3.60621e-10	4.41733e-10	2.03954e-08	9.86539e-07	3.10182e-08	1.39325e-09	3.68296e-09	4.783e-08	6.49506e-09	6.23019e-08	9.98616e-08	2.18804e-09
SLV	El Salvador	1.09842e-07	1.49485e-07	3.1378e-07	4.83694e-08	1.55718e-07	3.95005e-08	5.95924e-07	8.66835e-08	9.89722e-08	1.3899e-06	8.9019e-06	1.09958e-07	1.51114e-07	8.81843e-08	3.22226e-07	1.13747e-07	7.77648e-09	5.02459e-06	2.00535e-07	7.87831e-08	8.15121e-08	1.84452e-07	9.55397e-08	1.0685e-07	7.40434e-08	1.94696e-06	3.80346e-08	5.48722e-08	2.6784e-07	2.93643e-07	1.00217e-07	8.11354e-08	7.90992e-08	1.87349e-05	7.2147e-08	5.38284e-08	5.44311e-08	6.96297e-08	5.21829e-07	8.62887e-06	9.15636e-07	8.64239e-08	1.86043e-05	5.72695e-07	3.03012e-07	1.22753e-07	2.07867e-06	6.14046e-08
ERI	Eritrea	3.02931e-08	5.16485e-08	3.13814e-08	1.46827e-08	3.2017e-08	1.12678e-08	9.79275e-08	2.34689e-08	2.26751e-08	2.41629e-07	5.99948e-08	2.66797e-08	1.42062e-08	1.73976e-08	3.49649e-08	1.31299e-08	4.35474e-09	4.92863e-08	1.06991e-08	2.16856e-08	2.22699e-08	5.24821e-08	2.60552e-08	1.88863e-08	2.14546e-08	1.09297e-07	1.2616e-08	1.53351e-08	2.38684e-08	7.33251e-08	3.21599e-08	2.14971e-08	1.97698e-08	7.79976e-08	2.17535e-08	1.31131e-08	1.79259e-08	1.92675e-08	5.80721e-08	5.83608e-07	9.11677e-08	2.28399e-08	1.74443e-08	2.19145e-08	2.86357e-08	1.80157e-08	4.2128e-08	1.4587e-08
EST	Estonia	9.05045e-10	1.30198e-09	6.82531e-09	4.36904e-10	4.22601e-09	1.58782e-09	1.26121e-08	9.94951e-10	5.83222e-10	3.00884e-08	5.35602e-08	2.92835e-09	3.88587e-09	1.57698e-09	2.12137e-09	4.62121e-10	9.1769e-11	5.50699e-08	2.90287e-09	6.04994e-10	5.82956e-10	8.88413e-10	9.11992e-10	1.63356e-09	7.98161e-10	3.86455e-08	2.54509e-10	5.06359e-10	5.82379e-09	1.59068e-09	6.36958e-10	5.6785e-08	1.02773e-09	8.2282e-08	5.30065e-10	3.28444e-10	3.49521e-10	4.57547e-10	7.56022e-09	2.16332e-07	8.41754e-09	7.39812e-10	1.79351e-09	9.22081e-09	1.92378e-09	3.3844e-09	4.69972e-08	7.15316e-10
ETH	Ethiopia	1.66162e-06	3.76432e-06	1.70334e-05	7.32663e-07	2.36566e-06	5.2194e-07	8.79485e-06	1.438e-06	1.16925e-06	2.62528e-05	7.63856e-05	1.84869e-06	7.72428e-07	1.39434e-06	2.50918e-06	6.58897e-07	1.42605e-07	7.00862e-05	4.85071e-07	1.11573e-06	1.2669e-06	2.72758e-06	1.41772e-06	1.5389e-06	1.16483e-06	2.68401e-05	5.4656e-07	9.10178e-07	5.53112e-06	3.70133e-06	1.43219e-06	1.33602e-06	1.31033e-06	6.42184e-05	1.10358e-06	6.90166e-07	8.35681e-07	9.59144e-07	5.8333e-06	0.000774489	8.93383e-06	1.27633e-06	1.51332e-06	6.07746e-06	1.90451e-06	3.68199e-06	4.1465e-05	8.27928e-07
FJI	Fiji	2.41819e-08	3.90711e-08	3.18397e-08	1.14253e-08	3.0457e-08	9.05273e-09	9.17587e-08	1.84363e-08	1.72972e-08	2.12778e-05	1.25422e-07	2.21412e-08	1.057e-08	1.94566e-08	1.59579e-07	1.32945e-08	3.52644e-09	1.19074e-07	7.56175e-09	1.74926e-08	1.8426e-08	4.16988e-08	1.91179e-08	1.35214e-08	1.6659e-08	1.8362e-07	8.78802e-09	1.4517e-08	2.1613e-08	5.81922e-08	2.43235e-08	2.12198e-08	1.65597e-08	1.21424e-06	1.68595e-08	9.87078e-09	1.29158e-08	1.49704e-08	5.54933e-08	2.09941e-06	6.47005e-08	1.82258e-08	1.67265e-08	2.09425e-08	1.62489e-08	2.1374e-08	5.7287e-08	1.0936e-08
FIN	Finland	7.31272e-08	7.40215e-08	1.10188e-06	2.15663e-08	1.05876e-07	4.26568e-09	1.07111e-06	3.43285e-08	1.57801e-08	2.03199e-06	6.39697e-06	8.64835e-08	1.25146e-08	1.0836e-07	1.41201e-07	1.48427e-08	7.73756e-10	3.3405e-06	3.84285e-09	1.8692e-08	1.52622e-08	8.93961e-09	4.73884e-08	9.13612e-08	4.07201e-08	3.06838e-06	4.51992e-09	1.86091e-08	5.01546e-07	3.76734e-08	6.14689e-09	3.76658e-08	7.30892e-08	5.45816e-06	9.74238e-09	6.39734e-09	5.22736e-09	8.30995e-09	5.79387e-07	2.55898e-05	9.69872e-07	4.51929e-08	8.46037e-08	4.77856e-07	1.55899e-07	4.11818e-07	2.00318e-06	5.10186e-08
FRA	France	2.88458e-06	9.58038e-06	0.000379557	1.1378e-05	3.04476e-05	5.69577e-07	0.0001366	5.83281e-06	2.31293e-06	0.000409654	0.000590354	1.07272e-05	1.57278e-06	1.59276e-05	1.71809e-05	2.53374e-06	4.48592e-08	0.00204051	4.49641e-07	2.23053e-05	2.14174e-06	6.36977e-07	7.4766e-06	1.06646e-05	3.53178e-06	0.000633556	4.63126e-07	2.64664e-06	8.42916e-05	2.77945e-05	7.90158e-07	1.95285e-05	0.000114099	0.000500272	2.28269e-06	9.41736e-07	3.69339e-06	4.02667e-06	9.36253e-05	0.00244125	0.000116122	1.87726e-05	1.34465e-05	6.81854e-05	3.13031e-05	4.51314e-05	0.000390808	4.82727e-05
PYF	French Polynesia	0	0	0	0	0	0	0	0	0	0	0	0	0	0	0	0	0	0	0	0	0	0	0	0	0	0	0	0	0	0	0	0	0	0	0	0	0	0	0	0	0	0	0	0	0	0	0	0
GAB	Gabon	1.39223e-07	4.51489e-07	4.73193e-06	8.3455e-08	8.78563e-07	3.82102e-08	1.79991e-06	1.24875e-07	1.14664e-07	5.66931e-06	4.42342e-06	2.71911e-07	6.523e-08	2.05171e-07	5.27589e-07	6.25757e-08	1.43368e-08	6.87016e-06	3.58111e-08	1.73431e-07	9.52809e-08	1.79834e-07	1.42553e-07	1.8615e-07	1.83719e-07	4.65102e-06	3.85192e-08	9.52758e-08	9.50141e-07	3.4017e-07	1.04248e-07	2.06603e-07	1.40717e-06	1.03194e-05	1.05395e-07	4.93719e-08	6.95524e-08	9.94086e-08	1.13043e-06	0.00068578	1.16153e-06	1.70968e-06	2.23482e-07	7.44242e-07	4.11015e-07	8.99133e-07	2.04569e-06	2.4448e-07
GMB	Gambia	9.9463e-09	1.44812e-08	1.08633e-08	5.54722e-09	1.13549e-08	4.41571e-09	3.61395e-08	8.21045e-09	6.20714e-09	6.70337e-08	2.20043e-08	8.08511e-09	5.51767e-09	7.04616e-09	1.20939e-08	5.23275e-09	1.14012e-09	9.83838e-08	3.97274e-09	6.6533e-09	7.70868e-09	1.32388e-08	1.02121e-08	6.60418e-09	8.70564e-09	4.29452e-08	4.81178e-09	5.75157e-09	3.8007e-08	1.96843e-08	1.36235e-08	7.36232e-09	2.27512e-08	2.97326e-08	7.88106e-09	5.0586e-09	7.16199e-09	5.52312e-09	2.15802e-08	2.40908e-07	2.68297e-08	8.2846e-09	6.27958e-09	9.08365e-09	8.03114e-09	7.31922e-09	1.92178e-08	5.13004e-09
GEO	Georgia	1.10478e-07	5.80684e-08	3.33999e-07	2.34839e-08	5.36418e-08	1.69945e-08	1.24455e-07	9.41477e-07	3.12039e-08	1.88381e-07	2.06951e-07	5.1754e-07	5.27788e-08	2.80832e-08	4.15583e-08	1.83085e-08	6.19692e-09	1.19911e-07	1.56309e-08	3.37511e-08	3.60589e-08	7.66658e-08	3.60009e-08	2.98498e-08	3.14003e-08	1.7583e-07	2.14459e-08	2.29981e-08	1.27113e-07	9.61903e-08	4.688e-08	3.38842e-08	3.00365e-08	1.37649e-07	3.40272e-08	2.00471e-08	2.63846e-08	3.05191e-08	7.99417e-08	1.14882e-06	7.48708e-08	8.57389e-08	2.46142e-08	4.14213e-08	2.95448e-08	4.72505e-08	1.36672e-07	2.05244e-08
DEU	Germany	6.78172e-08	2.06415e-07	1.36057e-06	3.39202e-08	2.76465e-07	9.98805e-09	1.54489e-06	1.02139e-07	6.36962e-08	3.82049e-06	4.70052e-05	2.64393e-07	1.60882e-08	2.06104e-07	2.29583e-07	3.24825e-08	9.75075e-10	1.68375e-05	5.83161e-09	3.6882e-08	2.1105e-08	1.41617e-08	1.16976e-07	4.36202e-07	6.3956e-08	6.26256e-06	5.6136e-09	3.38802e-08	1.85144e-06	6.5297e-08	9.74209e-09	6.72627e-08	1.26317e-07	6.13249e-06	2.65609e-08	1.1053e-08	6.27283e-09	1.20961e-08	1.4408e-06	6.49628e-05	1.31137e-06	5.33227e-08	2.2789e-07	2.12985e-06	2.67098e-07	5.54449e-07	1.09199e-05	7.92759e-08
GHA	Ghana	2.44611e-07	4.43385e-07	2.32322e-06	1.16445e-07	7.60681e-07	6.03221e-08	3.1813e-06	2.33594e-07	2.66237e-07	9.75489e-06	3.74925e-05	4.91101e-07	1.13858e-07	5.53362e-07	9.27516e-07	1.21595e-07	1.74838e-08	5.12758e-05	5.63383e-08	5.63412e-07	1.39397e-07	2.10528e-07	2.77023e-07	6.09283e-07	4.44406e-07	1.37696e-05	5.52725e-08	1.44473e-07	2.15048e-06	5.49521e-07	1.41087e-07	2.2454e-07	4.34591e-07	7.01205e-05	1.46456e-07	8.02437e-08	8.12848e-08	1.05996e-07	2.11434e-06	7.84578e-05	2.68872e-06	2.28139e-07	4.62904e-07	7.78185e-06	7.02291e-07	1.22237e-06	9.25298e-06	2.63692e-07
GRC	Greece	1.67516e-08	2.75573e-06	1.85701e-07	4.91691e-09	3.75333e-08	1.899e-09	2.05179e-07	1.4469e-07	9.55284e-09	1.96081e-06	2.34432e-06	3.58814e-08	3.67145e-09	6.45701e-08	2.85136e-08	4.53049e-09	5.2402e-10	1.77912e-06	1.64541e-09	7.7894e-09	6.86494e-09	6.05328e-09	8.90229e-09	1.27935e-07	9.62792e-09	7.06427e-07	3.46978e-09	5.97719e-09	3.87581e-06	1.40708e-08	6.91548e-09	7.97081e-09	3.27695e-08	2.51322e-06	4.57662e-09	6.72022e-09	2.39879e-09	3.41963e-09	1.38366e-07	3.89966e-06	1.12818e-07	1.25189e-08	2.56578e-08	3.84943e-07	3.43024e-08	2.98685e-06	1.64321e-06	1.21246e-08
GRL	Greenland	0	0	0	0	0	0	0	0	0	0	0	0	0	0	0	0	0	0	0	0	0	0	0	0	0	0	0	0	0	0	0	0	0	0	0	0	0	0	0	0	0	0	0	0	0	0	0	0
GTM	Guatemala	1.58001e-07	2.70914e-07	1.74391e-06	8.16795e-08	5.44674e-07	6.39008e-08	9.49099e-06	1.70886e-07	4.91304e-07	9.4051e-06	3.24863e-05	3.65395e-07	2.59384e-07	9.40767e-07	6.99278e-07	2.81017e-07	1.11047e-08	2.419e-05	1.13022e-06	1.12321e-07	1.79401e-07	1.21933e-07	6.53502e-07	4.62088e-07	2.34641e-07	1.51511e-05	1.72232e-07	2.13925e-07	1.69328e-06	2.54638e-07	8.40447e-08	2.12197e-07	2.58154e-07	0.000174689	9.13125e-08	7.39244e-08	4.84184e-08	6.55676e-08	6.58798e-06	6.03715e-05	5.94712e-05	1.42655e-07	6.0257e-05	5.66387e-06	3.3339e-06	7.24536e-07	1.25129e-05	1.74938e-07
GIN	Guinea	1.03334e-06	1.49674e-06	4.23299e-06	7.03966e-07	1.54826e-06	3.50777e-07	4.74747e-06	8.40958e-07	7.86913e-07	9.7282e-06	1.72849e-05	7.03524e-06	4.32758e-07	7.91635e-07	1.38918e-06	4.21943e-07	1.53495e-07	4.57338e-05	3.231e-07	8.19423e-07	7.86029e-07	1.71459e-06	8.35119e-07	8.93256e-07	7.53729e-07	1.21978e-05	3.73993e-07	5.25948e-07	1.80638e-06	2.39848e-06	1.06172e-06	7.99976e-07	5.40977e-06	1.27603e-05	7.55388e-07	4.30513e-07	5.70657e-07	6.90286e-07	3.27603e-06	4.78756e-05	3.99991e-06	8.53626e-07	8.05814e-07	2.39485e-06	1.5433e-06	3.94565e-06	1.93389e-05	1.11005e-05
GUY	Guyana	1.16162e-08	1.50901e-08	7.63877e-08	6.35766e-09	4.08877e-08	1.10404e-07	2.35809e-07	9.79706e-09	9.36822e-08	1.89779e-06	2.97409e-07	1.51417e-08	9.42453e-09	1.91568e-08	2.94842e-08	4.93101e-07	1.18851e-09	5.39006e-07	1.97992e-08	8.91741e-09	1.29863e-08	1.46706e-08	2.09807e-08	1.28282e-08	1.17641e-08	4.82039e-07	2.74688e-08	7.73351e-09	3.17541e-08	2.56093e-08	1.10514e-08	1.08663e-08	1.52111e-08	1.0982e-06	9.54929e-09	7.37783e-09	6.38395e-09	6.98874e-09	1.96593e-07	2.91793e-06	6.45441e-07	1.28839e-08	3.82631e-08	3.70742e-08	3.05327e-07	2.68053e-08	1.77195e-07	9.40152e-09
HTI	Haiti	8.04133e-07	1.26312e-06	9.94352e-07	3.91194e-07	9.42702e-07	3.38017e-07	2.55125e-06	6.24936e-07	6.33746e-07	4.21982e-06	5.03697e-06	7.34842e-07	6.53196e-07	5.05333e-07	9.02296e-07	3.21041e-06	1.19623e-07	1.1676e-05	2.81876e-07	5.97437e-07	6.26104e-07	1.48377e-06	6.46669e-07	4.9611e-07	5.7463e-07	4.63001e-06	3.05737e-07	3.97596e-07	7.46533e-07	2.14901e-06	8.42808e-07	5.93976e-07	5.47814e-07	4.1311e-05	6.04551e-07	3.48686e-07	4.46105e-07	5.42121e-07	1.65511e-06	1.95648e-05	2.04086e-06	6.45212e-07	7.56757e-07	7.21145e-07	1.07321e-06	5.06528e-07	2.55666e-06	4.00013e-07
HND	Honduras	2.05568e-07	3.01003e-07	1.39682e-06	1.26697e-07	5.16986e-07	1.03579e-07	2.22468e-06	1.89065e-07	2.31022e-07	6.34364e-06	2.05916e-05	3.17582e-07	2.90798e-07	3.09157e-07	4.66915e-07	2.86138e-07	2.06894e-08	4.00945e-05	5.19626e-07	1.46624e-07	1.60651e-07	2.35877e-07	2.53149e-07	3.17131e-07	1.70815e-07	8.61197e-06	6.46853e-08	1.11538e-07	1.90603e-06	3.7923e-07	1.64868e-07	1.85235e-07	2.43842e-07	5.39662e-05	1.38371e-07	1.0141e-07	8.72909e-08	1.09557e-07	2.05107e-06	3.7484e-05	4.38302e-06	1.78244e-07	5.29311e-05	1.40897e-06	1.41336e-06	5.25034e-07	2.61904e-05	1.67504e-07
HKG	Hong Kong	6.51961e-13	4.52598e-13	3.06455e-12	2.65044e-13	9.90247e-13	2.18331e-13	4.5677e-12	4.88403e-13	8.76529e-13	7.84994e-11	7.00405e-12	6.24169e-13	3.83036e-13	1.1756e-12	9.42055e-12	3.63484e-13	6.33168e-14	1.07764e-11	2.00647e-13	3.59681e-13	1.68301e-11	8.68318e-13	7.50423e-13	3.57818e-13	6.19172e-13	4.15711e-11	2.06805e-13	4.47749e-12	1.05514e-12	1.465e-12	4.61174e-13	2.25938e-11	4.62083e-13	4.38156e-10	3.57336e-13	2.47617e-13	2.86162e-13	3.54602e-13	3.81699e-11	2.48512e-10	4.73746e-12	3.74703e-12	2.8151e-12	9.78638e-13	9.80856e-13	1.85078e-12	3.56935e-12	3.26172e-13
HUN	Hungary	1.03067e-08	1.06255e-07	2.35132e-07	4.86925e-09	3.60733e-08	1.82752e-09	2.1899e-07	2.58704e-08	6.52418e-09	5.39029e-07	1.08711e-05	1.0292e-07	3.59588e-09	2.6516e-08	3.35507e-08	3.79425e-09	5.72774e-10	2.00664e-06	1.53853e-09	6.76268e-09	4.47318e-09	5.82466e-09	1.0838e-08	5.73656e-07	9.10984e-09	9.26507e-07	1.86392e-09	5.02814e-09	9.54238e-07	1.46828e-08	4.53983e-09	1.13857e-08	1.8848e-08	1.06217e-06	4.33229e-09	2.46992e-09	2.21477e-09	3.29468e-09	1.38403e-07	3.73905e-06	1.39892e-07	9.22313e-09	2.15231e-08	2.05851e-06	3.78671e-08	1.32548e-07	5.40419e-06	1.27387e-08
ISL	Iceland	3.36574e-13	4.2647e-13	2.31991e-12	2.97995e-13	8.64782e-13	2.54456e-13	3.20409e-12	2.9099e-13	3.08073e-13	1.34159e-11	1.8219e-11	4.88969e-13	1.41925e-13	5.43777e-13	6.64587e-13	1.86161e-13	2.64807e-14	3.82601e-11	1.64499e-13	2.68942e-13	2.27625e-13	4.65011e-13	3.19443e-13	5.23878e-13	2.7403e-13	1.9489e-11	1.0431e-13	1.88604e-13	1.958e-12	7.74397e-13	2.81016e-13	3.80659e-13	4.70228e-13	1.14496e-10	2.4049e-13	1.34347e-13	1.67157e-13	2.03835e-13	3.66408e-12	3.50735e-10	5.67252e-12	2.97275e-13	4.9192e-13	8.29746e-12	1.3717e-12	1.03168e-12	8.58497e-12	2.9448e-13
IND	India	1.19853e-05	2.2531e-06	3.68215e-05	6.56167e-07	1.13699e-05	3.14339e-07	5.19593e-05	2.18788e-06	7.27656e-07	0.000225403	0.000107696	4.53879e-06	7.1757e-07	5.08627e-05	0.000267492	9.85792e-07	7.14897e-08	0.000187763	2.89193e-07	1.67884e-06	7.01295e-07	2.36899e-06	2.29376e-06	2.11964e-06	3.98674e-06	0.000259959	2.7796e-07	4.56192e-06	1.56767e-05	3.99953e-06	1.08137e-06	4.72578e-06	3.59187e-06	0.000524177	5.30287e-07	5.1106e-07	5.98426e-07	1.35461e-06	3.62364e-05	0.0015902	4.30207e-05	7.71702e-06	4.24757e-06	1.49347e-05	5.58515e-06	1.39011e-05	7.32135e-05	5.10671e-06
IDN	Indonesia	6.22635e-06	1.88003e-06	4.94102e-05	5.33872e-07	8.6704e-06	3.27779e-07	4.05583e-05	1.0286e-06	1.13684e-06	0.000274451	0.000115088	2.23385e-06	9.79016e-07	1.18241e-05	2.09788e-05	1.08587e-06	5.39793e-08	0.000162168	3.1497e-07	8.5715e-07	1.01269e-06	1.02944e-06	2.0056e-06	2.81184e-06	1.71416e-06	0.00013646	3.94111e-07	6.8517e-06	1.24591e-05	1.81665e-06	5.23773e-07	5.5647e-06	2.20156e-06	0.000341528	4.89884e-07	4.15303e-07	3.05508e-07	4.89115e-07	2.49498e-05	0.00709758	3.28642e-05	2.11282e-06	4.13073e-06	1.74666e-05	5.52765e-06	8.36153e-06	6.87473e-05	2.19098e-06
IRN	Iran	6.72397e-07	9.3581e-08	1.99241e-07	1.58288e-08	8.6669e-08	7.39695e-09	3.09782e-07	6.42954e-07	1.3032e-08	1.14749e-06	7.30068e-07	8.35842e-07	1.05696e-08	1.66195e-07	2.20078e-07	1.15119e-08	2.00819e-09	7.9703e-07	6.83836e-09	1.70342e-08	1.54552e-08	2.64145e-08	2.75745e-08	3.42127e-08	6.74693e-08	8.81714e-07	7.77942e-09	2.66091e-08	1.71316e-07	6.69176e-08	1.89029e-08	3.44472e-08	3.93887e-08	1.28575e-06	1.58192e-08	9.6322e-09	1.16075e-08	1.32879e-08	1.85124e-07	2.27586e-05	2.01522e-07	2.92866e-08	3.32286e-08	1.18877e-07	6.45558e-08	1.20696e-07	4.24522e-07	2.56781e-08
IRQ	Iraq	4.27113e-09	5.31894e-09	1.7265e-07	2.41003e-09	6.00172e-09	1.57586e-09	2.52148e-08	3.27588e-09	2.70896e-09	6.41912e-08	7.67559e-08	4.10673e-09	2.13547e-09	3.20333e-09	4.98568e-09	1.85845e-09	5.63717e-10	3.37853e-08	1.38266e-09	2.92256e-09	2.8478e-09	5.75288e-09	3.98139e-09	3.10567e-09	3.26729e-09	2.50036e-07	1.56939e-09	2.16981e-09	5.24281e-09	9.03641e-09	4.38428e-09	3.17701e-09	3.20754e-09	8.77282e-08	3.02987e-09	1.77267e-09	2.41215e-09	2.73122e-09	1.41232e-08	4.38865e-07	1.49221e-08	3.52557e-09	3.39208e-09	1.432e-08	5.56258e-09	3.94475e-09	1.48695e-08	2.40725e-09
IRL	Ireland	2.88708e-10	3.70089e-10	2.82836e-09	1.50265e-10	7.77886e-10	8.83092e-11	4.16519e-09	2.40523e-10	1.97592e-10	3.37538e-08	1.69413e-08	9.97617e-10	1.09685e-10	1.55712e-09	7.7866e-10	3.1567e-10	1.75226e-11	3.95524e-08	6.74585e-11	1.88549e-10	3.48279e-10	2.58733e-10	2.41808e-10	3.85821e-10	2.90111e-10	1.62111e-08	6.98777e-11	2.45855e-10	2.20759e-09	4.82792e-10	1.46535e-10	2.50146e-10	4.0449e-10	2.2312e-08	1.33523e-10	1.26928e-10	8.3976e-11	1.15804e-10	2.89174e-09	7.5943e-08	5.58359e-09	2.78381e-10	4.26e-10	2.1139e-09	5.88528e-10	2.36243e-09	9.8651e-09	3.47398e-10
ISR	Israel	4.64632e-09	5.79421e-09	1.96554e-08	2.38012e-09	9.25076e-09	1.75718e-09	1.04439e-07	6.71131e-09	3.24336e-09	1.61439e-07	3.45334e-07	6.81205e-09	2.42392e-09	4.92854e-09	8.06531e-09	2.35595e-09	4.80031e-10	5.77444e-07	1.594e-09	3.26602e-09	3.10493e-09	5.0976e-09	4.97024e-09	6.58633e-09	7.46763e-09	1.66349e-07	1.77787e-09	2.9258e-09	4.19423e-08	8.09096e-09	4.13923e-09	4.12964e-09	5.5055e-09	2.98919e-07	3.12065e-09	2.03068e-09	2.65003e-09	2.84652e-09	3.73776e-08	1.00725e-06	5.82025e-08	4.09073e-09	6.39386e-09	4.26446e-08	8.83748e-09	5.01253e-08	1.38687e-07	3.64659e-09
ITA	Italy	3.98336e-08	1.71117e-06	4.49636e-06	5.39287e-08	3.99517e-07	1.87657e-08	2.99701e-06	1.90382e-07	3.44096e-08	5.88316e-06	2.01928e-05	1.81038e-07	1.82883e-08	2.98308e-07	2.57369e-07	2.97701e-08	1.15946e-09	9.0946e-06	6.83787e-09	5.55765e-08	5.23884e-08	1.65165e-08	9.07967e-08	1.1879e-06	7.33212e-08	9.50192e-06	9.55853e-09	3.52785e-08	1.86776e-06	1.23119e-07	1.39517e-08	4.69514e-08	2.13544e-07	1.0051e-05	4.2995e-08	2.21596e-08	7.77387e-09	1.54324e-08	1.31764e-06	2.54347e-05	1.6125e-06	9.50492e-08	2.49331e-07	6.10658e-06	7.5695e-07	9.88479e-07	7.39664e-06	1.52749e-07
JAM	Jamaica	1.94228e-08	2.36168e-08	4.97698e-08	9.56723e-09	2.98248e-08	1.22929e-07	1.22535e-07	1.65126e-08	5.92261e-08	1.3885e-06	3.29397e-07	2.23176e-08	8.10478e-08	2.1308e-08	2.78875e-08	5.61662e-07	2.35163e-09	3.83398e-07	1.41004e-07	1.38273e-08	2.28945e-07	2.68181e-08	2.35743e-08	1.57209e-08	1.58949e-08	4.35981e-07	5.07346e-08	1.14657e-08	3.40762e-08	3.82536e-08	1.90995e-08	1.73161e-08	1.21502e-07	1.72631e-05	1.34806e-08	1.01786e-06	1.0331e-08	1.21081e-08	8.70667e-08	2.26987e-06	1.46549e-07	1.63742e-08	9.58025e-08	4.60324e-08	1.58643e-07	5.54174e-08	3.35458e-07	1.0975e-08
JPN	Japan	4.08044e-08	1.7534e-08	1.55965e-07	9.0256e-09	4.19377e-08	6.96222e-09	4.37381e-07	1.26277e-08	9.98299e-09	3.59314e-06	5.85758e-07	2.74617e-08	1.29416e-08	5.41155e-08	1.97461e-07	1.8083e-08	1.36175e-09	6.09974e-07	6.61014e-09	1.52905e-08	2.46581e-08	2.96159e-08	3.16876e-08	1.61342e-08	1.97928e-08	1.62131e-06	6.14267e-09	3.49614e-08	6.20901e-08	4.2091e-08	1.32749e-08	8.83447e-08	3.48002e-08	2.64615e-06	1.24834e-08	7.37068e-09	9.77592e-09	1.04983e-08	2.75876e-07	3.71944e-05	2.98403e-07	1.63943e-08	7.06058e-08	8.42188e-08	6.77871e-08	7.67375e-08	2.9862e-07	1.48105e-08
JOR	Jordan	1.3736e-09	1.59924e-09	1.21047e-08	5.84065e-10	3.18878e-09	4.09711e-10	5.69195e-09	7.07559e-09	7.98972e-10	3.27295e-08	1.2203e-08	2.95203e-09	5.40501e-10	3.76473e-07	2.01077e-09	4.81432e-10	1.43074e-10	1.22441e-08	3.80333e-10	8.74015e-10	8.71717e-10	1.66984e-09	9.40232e-10	1.97026e-09	8.60584e-10	2.31058e-08	4.41709e-10	6.11409e-10	9.93928e-09	2.38862e-09	1.05494e-09	1.03597e-09	1.39777e-09	9.79018e-08	8.40753e-10	5.06195e-10	7.41176e-10	8.03809e-10	2.80577e-09	8.34211e-08	4.19633e-09	1.2484e-09	8.81995e-10	2.10445e-09	9.50362e-10	4.50373e-09	7.92473e-09	1.27493e-09
KAZ	Kazakhstan	6.63695e-07	5.97742e-08	1.81443e-07	1.9478e-08	5.33141e-08	1.31563e-08	3.12696e-07	4.34945e-08	2.15265e-08	1.23981e-06	5.22168e-06	5.19687e-07	1.80733e-08	3.44259e-08	6.47489e-08	1.71309e-08	3.58115e-09	7.68056e-07	1.21617e-08	2.59822e-08	3.06282e-07	4.34422e-08	3.68034e-08	5.09914e-08	3.10814e-08	8.16695e-07	5.14828e-08	2.01942e-08	1.86528e-07	6.9015e-08	3.22563e-08	3.00675e-08	3.70281e-08	7.28281e-07	2.39156e-08	1.57528e-08	1.94096e-08	2.23147e-08	2.20809e-07	2.15014e-05	4.2914e-07	3.03532e-08	3.59771e-08	1.69767e-07	5.39019e-08	5.83283e-08	3.31783e-06	2.30172e-08
KEN	Kenya	9.38096e-07	7.6919e-07	9.99963e-07	4.57036e-07	1.10958e-06	3.55154e-07	3.34967e-06	5.94491e-07	4.96812e-07	1.18502e-05	4.22412e-06	7.16214e-07	4.31998e-07	7.04825e-07	8.55851e-07	4.12456e-07	9.61855e-08	6.33724e-06	3.28564e-07	5.63627e-07	5.81811e-07	9.14555e-07	7.08341e-07	5.76021e-07	7.54547e-07	4.56752e-06	3.71818e-07	4.35753e-07	7.46599e-07	1.25504e-06	1.21418e-06	5.73021e-07	5.99273e-07	4.71169e-06	5.6255e-07	4.06251e-07	4.86263e-07	5.17191e-07	2.07146e-06	2.55587e-05	3.60991e-06	6.48505e-07	5.48348e-07	8.05095e-07	6.38033e-07	6.66149e-07	2.13978e-06	4.11987e-07
KWT	Kuwait	6.55671e-12	4.92015e-12	6.75541e-12	3.1717e-12	6.84427e-12	2.38577e-12	1.74944e-11	4.72229e-12	3.38564e-12	5.69851e-11	1.23649e-11	1.26606e-11	2.89348e-12	4.76157e-12	6.16821e-12	2.73404e-12	6.50656e-13	1.79629e-11	2.13473e-12	4.07898e-12	4.36203e-12	8.94253e-12	5.3302e-12	3.60589e-12	4.71369e-12	7.9032e-11	2.41805e-12	3.18858e-12	4.56034e-12	1.30121e-11	6.80694e-12	7.14497e-12	3.84162e-12	1.93311e-11	4.51854e-12	2.68371e-12	3.73307e-12	3.74373e-12	1.25041e-11	1.60702e-10	1.90247e-11	5.03364e-12	3.43418e-12	4.30558e-12	4.45493e-12	3.99951e-12	8.81295e-12	2.71437e-12
KGZ	Kyrgyzstan	9.57768e-08	1.28e-08	1.20384e-08	6.40746e-09	1.25998e-08	4.94993e-09	3.68354e-08	1.07216e-08	6.96296e-09	5.49404e-08	2.24426e-08	1.68164e-08	6.15404e-09	7.40124e-09	1.23714e-08	5.66284e-09	1.46483e-09	1.60018e-08	4.72744e-09	8.24086e-09	9.43481e-09	1.38745e-08	1.18711e-08	7.60987e-09	1.00504e-08	4.42195e-08	5.38402e-09	6.47143e-09	9.82287e-09	1.97692e-08	1.44223e-08	8.69658e-09	8.34303e-09	2.89877e-08	8.66549e-09	5.875e-09	7.55801e-09	7.20856e-09	2.30923e-08	8.99487e-07	2.62683e-08	9.41444e-09	7.3685e-09	8.72341e-09	1.12675e-08	7.53574e-09	2.46744e-08	5.90135e-09
LAO	Laos	8.71825e-07	5.04118e-07	9.18392e-07	1.35885e-07	4.32808e-07	9.98041e-08	2.22876e-06	2.1704e-07	2.26056e-07	1.86756e-05	4.38248e-06	3.0482e-07	1.23122e-07	3.8055e-07	2.16053e-06	1.31031e-07	3.22104e-08	4.18457e-06	9.17661e-08	2.27385e-07	2.14097e-07	8.08505e-07	2.79679e-07	1.95647e-07	2.25507e-07	4.41122e-06	1.11979e-07	2.971e-07	8.77591e-07	6.85161e-07	2.81868e-07	2.27757e-06	2.55101e-07	1.3012e-05	2.01534e-07	1.15951e-07	1.50942e-07	1.76205e-07	1.58848e-06	0.00102872	1.38612e-06	2.60265e-07	3.0635e-07	5.47179e-07	4.28189e-07	4.89074e-07	2.21187e-06	2.01799e-07
LVA	Latvia	5.82322e-09	3.29826e-09	1.61457e-08	1.16452e-09	4.7243e-09	6.98427e-10	2.87171e-08	7.66185e-09	1.445e-09	5.93011e-08	1.85962e-07	4.58109e-09	1.26278e-09	5.49763e-09	4.52155e-09	1.16686e-09	2.28433e-10	1.45592e-07	6.52736e-10	1.55693e-09	1.509e-09	2.53456e-09	2.01978e-09	4.43592e-09	1.86994e-09	1.30478e-07	6.6584e-10	1.22711e-09	1.59116e-08	4.52782e-09	1.66471e-09	2.80949e-09	2.5653e-09	1.01789e-07	1.27791e-09	8.22462e-10	8.92273e-10	1.17986e-09	1.65213e-08	4.19393e-07	1.66693e-08	1.86518e-09	3.03927e-09	1.62493e-08	4.46082e-09	7.24735e-09	1.00314e-07	2.01394e-09
LBN	Lebanon	1.56714e-09	1.99321e-09	3.36794e-08	6.65026e-10	5.29526e-08	7.01916e-10	3.47822e-08	9.34698e-09	1.31385e-09	1.43825e-07	2.43578e-08	4.26648e-09	6.12292e-10	1.63746e-07	1.99377e-09	7.45719e-10	1.87138e-10	3.62594e-08	4.27108e-10	3.36517e-09	1.17827e-09	2.41471e-09	1.2288e-09	1.471e-09	1.02411e-09	1.44376e-07	5.142e-10	6.69603e-10	6.97637e-09	2.56779e-08	1.31393e-09	1.33605e-09	2.29637e-09	2.85047e-07	9.93594e-10	5.80332e-10	4.52139e-09	9.81097e-10	4.71139e-09	9.44725e-08	6.49831e-09	1.96717e-08	1.05399e-09	3.32825e-09	1.65176e-09	2.36069e-08	1.84725e-08	1.07722e-07
LSO	Lesotho	1.0628e-08	1.41237e-08	1.41047e-08	5.88491e-09	1.11228e-08	4.54887e-09	4.72303e-08	7.97625e-09	6.97724e-09	2.27513e-07	3.43437e-08	9.56492e-09	5.71772e-09	7.08326e-09	1.32049e-08	5.33839e-09	1.45978e-09	5.53395e-08	4.285e-09	7.37753e-09	8.04665e-09	1.35586e-08	1.01102e-08	7.24977e-09	2.97506e-08	6.33385e-08	4.98885e-09	5.74429e-09	9.1032e-09	1.85788e-08	1.09261e-08	7.62361e-09	7.679e-09	1.09309e-07	7.49968e-09	5.3082e-09	6.48367e-09	6.86069e-09	3.36197e-08	2.55393e-07	7.63985e-08	7.87933e-09	7.58988e-09	9.18007e-09	8.26626e-09	7.10454e-09	2.39586e-08	5.3263e-09
LBR	Liberia	3.79788e-07	6.21308e-07	1.28132e-06	1.92565e-07	5.28555e-07	2.34127e-07	2.3036e-06	3.3996e-07	2.88284e-07	3.30232e-06	4.34997e-06	4.15869e-07	3.43995e-07	2.97534e-07	4.95291e-07	2.00644e-07	5.34645e-08	5.0491e-06	1.34624e-07	3.43578e-07	3.09802e-07	6.33378e-07	3.51087e-07	3.81709e-07	3.16583e-07	5.58083e-06	1.35616e-07	1.98997e-07	6.64573e-07	8.86122e-07	3.82362e-07	2.86363e-07	3.19147e-07	5.00338e-05	2.58903e-07	1.65179e-07	2.04534e-07	2.32501e-07	1.74336e-06	3.51843e-05	1.94015e-06	3.12244e-07	5.40929e-07	1.38948e-06	4.14682e-07	4.01125e-07	3.413e-06	4.85425e-07
LBY	Libya	1.99422e-10	5.93048e-10	2.16181e-09	1.53788e-10	5.38104e-10	5.90054e-11	2.92597e-09	2.01261e-10	1.35865e-10	4.02528e-09	1.88533e-08	3.36388e-10	7.97839e-11	2.53072e-10	3.98792e-10	8.18867e-11	2.14472e-11	7.36676e-09	5.28298e-11	4.05287e-10	1.29306e-10	2.84085e-10	2.32984e-10	3.92723e-10	1.81165e-10	1.20836e-08	6.12048e-11	1.12533e-10	1.2196e-09	4.2798e-10	1.64382e-10	1.58603e-10	2.42803e-10	5.27733e-09	1.41553e-10	8.0573e-11	9.03517e-11	1.21418e-10	1.83545e-09	3.6015e-08	1.78104e-09	1.78937e-10	2.90896e-10	3.8314e-09	8.09494e-10	9.42149e-10	5.65132e-09	1.7919e-10
LIE	Liechtenstein	7.15653e-14	1.22312e-13	6.59645e-14	3.5275e-14	8.12063e-14	2.52539e-14	1.90623e-13	5.71562e-14	5.24055e-14	3.80026e-13	1.01687e-13	6.72954e-14	2.9223e-14	3.99306e-14	8.62061e-14	2.83537e-14	1.08791e-14	8.23296e-14	2.32803e-14	5.23888e-14	5.35505e-14	1.2125e-13	5.90845e-14	4.45837e-14	4.86041e-14	2.18173e-13	2.69658e-14	3.53367e-14	5.59709e-14	1.6623e-13	7.64937e-14	5.24453e-14	4.71491e-14	1.34392e-13	5.32793e-14	3.01779e-14	4.0411e-14	4.76696e-14	1.10872e-13	1.26256e-12	1.29609e-13	5.66521e-14	3.87087e-14	4.91046e-14	4.4183e-14	3.97679e-14	1.00279e-13	3.49487e-14
LTU	Lithuania	2.09416e-09	2.2738e-09	9.76332e-09	9.27992e-10	3.2612e-09	6.19262e-10	1.49612e-08	3.615e-09	1.24404e-09	3.23449e-08	1.409e-07	6.75816e-09	1.0242e-08	2.11844e-09	3.44815e-09	1.14345e-09	2.62029e-10	9.83327e-08	1.02522e-09	1.29104e-09	1.20652e-09	2.25883e-09	1.55567e-09	3.04826e-09	1.33597e-09	5.22265e-08	6.87241e-10	9.02421e-10	2.8376e-08	3.72743e-09	1.52324e-09	2.26082e-09	1.84264e-09	7.72151e-08	1.13578e-09	7.13151e-10	8.97131e-10	1.05246e-09	9.71496e-09	3.20989e-07	9.82134e-09	1.46041e-09	1.92269e-09	1.32168e-08	2.97659e-09	4.02784e-09	1.63713e-07	1.24599e-09
LUX	Luxembourg	8.56629e-11	1.70314e-10	1.18237e-09	5.08152e-11	2.76453e-10	2.35039e-11	1.32452e-09	9.31111e-11	7.72077e-11	4.03058e-09	7.00743e-09	1.43519e-10	3.44109e-11	1.6705e-10	2.20167e-10	4.03429e-11	6.8107e-12	4.49634e-08	2.15296e-11	7.91012e-11	5.19347e-11	8.28884e-11	1.01162e-10	2.44441e-10	8.45749e-11	4.51492e-09	2.29657e-11	5.10933e-11	6.7064e-10	1.86143e-10	7.05052e-11	7.94036e-11	2.01718e-10	3.72968e-09	5.69927e-11	3.21369e-11	3.93308e-11	4.5311e-11	8.55428e-10	1.89944e-08	1.86438e-09	1.0319e-10	1.49302e-10	8.21182e-10	2.23505e-10	3.2889e-10	2.81952e-09	1.32919e-10
MAC	Macao SAR	0	0	0	0	0	0	0	0	0	0	0	0	0	0	0	0	0	0	0	0	0	0	0	0	0	0	0	0	0	0	0	0	0	0	0	0	0	0	0	0	0	0	0	0	0	0	0	0
MDG	Madagascar	9.08431e-07	1.7113e-06	4.70149e-05	6.0276e-07	2.59133e-06	3.28311e-07	2.22906e-05	8.27596e-07	6.78268e-07	2.85702e-05	0.000114476	2.09973e-06	8.37261e-07	1.33857e-06	2.62219e-06	9.12413e-07	7.46583e-08	9.57307e-05	3.03322e-07	8.29048e-07	2.38878e-06	1.1634e-06	9.85267e-07	1.58303e-06	1.53715e-06	3.92969e-05	2.76924e-07	1.10956e-06	7.41044e-06	2.21476e-06	8.10867e-07	1.26189e-06	1.842e-06	0.000290189	6.0818e-07	3.52217e-07	1.71947e-06	5.53162e-07	8.50396e-06	0.000553179	9.36492e-06	5.50014e-06	2.60057e-06	1.19111e-05	2.28035e-06	3.30889e-06	4.94371e-05	1.15468e-06
MWI	Malawi	1.60935e-07	2.95218e-07	8.73207e-07	8.0869e-08	9.1781e-07	5.14697e-08	1.45955e-06	1.3982e-07	1.47102e-07	6.75667e-06	7.29322e-06	2.21572e-07	9.06386e-08	2.42252e-07	5.10223e-07	1.06055e-07	1.67306e-08	1.32048e-05	4.70072e-08	1.24068e-07	1.19514e-06	2.14654e-07	1.50496e-07	2.78541e-07	2.21905e-06	4.48262e-06	5.16259e-07	1.84123e-07	7.32328e-07	3.39888e-07	2.01252e-07	1.73792e-07	8.39548e-07	2.27684e-05	1.11312e-07	6.14615e-08	7.21195e-08	8.45808e-08	8.97605e-07	2.71719e-05	1.2868e-06	2.30305e-06	2.96689e-07	3.97794e-06	2.9369e-07	4.1271e-07	8.56047e-06	2.33916e-07
MYS	Malaysia	4.18799e-07	2.58994e-07	3.26621e-06	7.31414e-08	7.12096e-07	4.16249e-08	7.43264e-06	1.72217e-07	1.24359e-07	4.18981e-05	1.16916e-05	4.57786e-07	1.18728e-07	3.37271e-06	7.35703e-06	1.70774e-07	7.17461e-09	1.94177e-05	4.04563e-08	1.17043e-07	1.25633e-07	1.70222e-07	2.51683e-07	2.62121e-07	6.91635e-07	2.00079e-05	3.67707e-08	4.79361e-06	1.42875e-06	2.65256e-07	6.91912e-08	1.60497e-06	3.12625e-07	4.98903e-05	7.0875e-08	5.17875e-08	4.56552e-08	6.64922e-08	3.3524e-06	0.00111844	3.2573e-06	1.92808e-07	5.61435e-07	1.61051e-06	7.10064e-07	2.51317e-06	5.74945e-06	2.18723e-07
MDV	Maldives	8.58997e-14	1.20189e-13	8.93861e-14	4.29702e-14	9.60162e-14	3.26512e-14	2.64604e-13	6.64561e-14	5.86629e-14	5.44972e-13	3.33503e-13	7.97257e-14	3.79625e-14	5.37226e-14	9.19127e-14	3.75313e-14	1.11546e-14	4.90779e-13	2.98863e-14	6.12218e-14	6.43947e-14	1.36896e-13	7.04484e-14	5.67247e-14	6.02359e-14	3.97156e-13	3.48977e-14	4.99504e-14	7.81512e-14	1.84778e-13	9.3893e-14	6.1302e-14	5.78578e-14	7.35971e-13	6.07808e-14	3.8904e-14	4.91143e-14	5.57851e-14	1.56203e-13	1.96064e-12	1.74215e-13	6.50537e-14	5.11888e-14	7.60923e-14	5.8228e-14	5.6428e-14	2.03617e-13	3.82704e-14
MLI	Mali	1.85822e-07	2.04594e-07	6.28894e-07	8.82701e-08	6.12138e-07	5.34078e-08	6.26712e-07	1.25599e-07	1.2124e-07	1.64893e-06	1.26828e-06	1.49618e-07	6.66886e-08	1.64617e-07	4.71614e-07	6.52253e-08	2.34352e-08	4.12345e-06	4.87351e-08	2.12429e-07	1.18052e-07	2.77248e-07	1.17902e-07	1.14989e-07	1.08734e-07	4.34706e-06	5.67154e-08	1.15687e-07	2.13463e-07	8.26152e-06	1.58427e-07	2.0724e-07	1.32976e-07	2.16843e-06	1.19278e-07	6.63805e-08	8.63573e-08	1.11996e-07	4.42346e-07	1.31261e-05	6.26979e-07	1.72767e-07	1.18389e-07	2.33734e-07	1.96792e-07	1.49435e-07	3.7303e-06	2.50453e-06
MLT	Malta	1.93381e-10	2.305e-10	3.99564e-10	9.58611e-11	2.4793e-10	6.80557e-11	5.16777e-10	1.52198e-10	1.39459e-10	1.08938e-09	8.26937e-10	1.97527e-10	8.04176e-11	2.1359e-09	2.16262e-10	7.97212e-11	1.81897e-11	1.48282e-09	6.18318e-11	1.82214e-10	1.77806e-10	2.96111e-10	1.57264e-10	1.26659e-10	1.41602e-10	1.87167e-09	7.26721e-11	9.72519e-11	1.90411e-10	4.30502e-10	2.05889e-10	1.40731e-10	1.48118e-10	1.35522e-09	1.63159e-10	8.01457e-11	1.07048e-10	1.22348e-10	2.92133e-10	4.35515e-09	3.35263e-10	1.51351e-10	1.07807e-10	3.52724e-10	1.78142e-10	2.49209e-09	9.75621e-10	8.75998e-11
MRT	Mauritania	1.21618e-09	2.07456e-09	1.16613e-08	7.28467e-10	1.59062e-09	4.46686e-10	4.46072e-09	1.01371e-09	7.70999e-10	8.74535e-09	6.33314e-09	1.25148e-09	5.32931e-10	8.36853e-10	1.36056e-09	5.02726e-10	1.51734e-10	9.0748e-09	4.01122e-10	9.46694e-09	9.24648e-10	1.90996e-09	1.01809e-09	9.81913e-10	9.01381e-10	1.61462e-08	4.74062e-10	6.14705e-10	7.29362e-09	2.70498e-09	1.2425e-09	9.39158e-10	3.97734e-08	1.00771e-08	8.72793e-10	5.23375e-10	7.15188e-10	7.8347e-10	2.8855e-09	6.79519e-07	3.22825e-09	1.07764e-09	8.17926e-10	1.18993e-08	3.59381e-09	1.17181e-09	5.23586e-09	8.06828e-10
MUS	Mauritius	1.16545e-08	1.73017e-08	4.6624e-08	5.31129e-09	1.93967e-08	4.0132e-09	7.22355e-08	9.29458e-09	8.0095e-09	3.33237e-07	1.79775e-06	1.36835e-08	5.10239e-09	3.67378e-08	1.92181e-08	6.52842e-09	1.1443e-09	2.53243e-06	3.47472e-09	7.66155e-09	8.7577e-09	1.29081e-08	9.88925e-09	1.3091e-08	1.06499e-08	2.53108e-07	3.98394e-09	6.3758e-09	3.21671e-08	1.94867e-08	1.00059e-08	8.48739e-09	1.12207e-08	3.11141e-07	7.23819e-09	5.08946e-09	5.41534e-09	6.46623e-09	1.08838e-07	1.48238e-06	5.37041e-08	9.09468e-09	1.07781e-08	2.2186e-07	1.2744e-08	2.95218e-08	1.38045e-07	8.16733e-09
MEX	Mexico	2.70419e-07	2.20688e-07	3.82262e-06	8.86939e-08	5.82234e-07	1.70327e-07	1.58073e-05	1.51963e-07	7.45404e-07	2.16062e-05	1.06411e-05	2.8011e-07	1.05509e-06	6.33897e-07	5.85472e-07	5.12027e-07	1.19721e-08	1.60035e-05	1.55486e-06	9.78964e-08	7.85135e-07	1.49769e-07	2.6714e-06	2.31926e-07	1.57575e-07	4.77474e-05	2.67513e-07	1.27662e-07	1.13656e-06	2.61955e-07	9.20548e-08	2.12919e-07	2.02329e-07	0.000279635	9.09074e-08	5.65454e-07	5.46495e-08	7.38781e-08	1.67051e-05	0.000144782	4.34872e-05	1.46046e-07	1.36771e-05	1.34413e-06	2.8471e-05	7.06768e-07	7.221e-06	1.47519e-07
MCO	Monaco	0	0	0	0	0	0	0	0	0	0	0	0	0	0	0	0	0	0	0	0	0	0	0	0	0	0	0	0	0	0	0	0	0	0	0	0	0	0	0	0	0	0	0	0	0	0	0	0
MNG	Mongolia	1.54079e-08	2.40754e-08	2.44343e-08	7.87163e-09	1.73278e-08	5.68513e-09	5.14488e-08	1.12916e-08	1.00152e-08	1.14519e-07	6.26255e-08	1.50208e-08	7.02899e-09	1.00295e-08	2.62835e-08	6.78763e-09	1.96574e-09	5.56829e-08	5.15667e-09	1.07811e-08	1.16967e-08	2.31876e-08	1.36571e-08	9.57048e-09	1.12986e-08	9.53423e-08	5.8714e-09	8.03836e-09	1.67405e-08	3.20409e-08	1.67162e-08	1.33542e-08	1.09593e-08	2.14052e-07	1.1252e-08	6.63067e-09	8.74773e-09	9.07292e-09	4.13544e-08	2.87552e-05	4.39495e-08	1.20935e-08	1.06297e-08	1.56233e-08	1.44983e-08	1.13192e-08	4.86109e-08	8.13429e-09
MNE	Montenegro	3.24172e-09	6.55664e-09	3.87079e-09	1.55228e-09	3.88013e-09	1.10629e-09	1.04757e-08	2.56183e-09	2.21011e-09	4.7834e-08	7.28185e-09	3.00032e-09	1.29848e-09	1.93334e-09	4.68155e-09	1.30119e-09	4.89921e-10	5.75257e-09	1.01834e-09	2.43634e-09	2.35183e-09	5.62745e-09	2.69832e-09	2.11021e-09	2.14663e-09	1.37959e-08	1.13586e-09	1.61449e-09	2.61047e-09	8.3052e-09	3.40818e-09	2.46803e-09	2.29108e-09	1.03887e-08	2.30257e-09	1.36214e-09	1.80956e-09	2.13894e-09	7.83294e-09	5.89013e-08	1.63064e-08	2.59981e-09	1.97927e-09	2.46105e-09	2.10255e-09	1.91554e-09	5.67155e-09	1.63407e-09
MAR	Morocco	1.46152e-08	4.62238e-08	5.81443e-07	2.99299e-08	9.30589e-08	3.29146e-09	4.8779e-07	1.86842e-08	1.34483e-08	1.63983e-06	3.05707e-06	3.66356e-08	7.01387e-09	4.55801e-08	5.73074e-08	9.02809e-09	9.50896e-10	5.73998e-06	3.05681e-09	5.80792e-08	9.18084e-09	1.02223e-08	2.26196e-08	4.8868e-08	1.66731e-08	1.72572e-06	3.20226e-09	1.11416e-08	2.02373e-07	3.8003e-08	7.66574e-09	1.90343e-08	1.48232e-07	6.46419e-06	1.23589e-08	5.3157e-09	9.20685e-09	8.1011e-09	4.02668e-07	6.86837e-06	5.04078e-07	2.26527e-08	5.21067e-08	2.63834e-07	1.85475e-07	1.41475e-07	1.4373e-06	3.78576e-08
MOZ	Mozambique	4.46921e-07	7.114e-07	1.0349e-06	2.39545e-07	2.1494e-06	1.40044e-07	2.11254e-06	3.46751e-07	3.05353e-07	5.08472e-06	9.59351e-06	4.74888e-07	1.75778e-07	3.75772e-07	8.04225e-07	1.70002e-07	5.81018e-08	7.97282e-06	1.28045e-07	3.13081e-07	3.28833e-07	6.38924e-07	3.52236e-07	3.86693e-07	3.99892e-06	6.6511e-06	1.51489e-07	2.33264e-07	9.34615e-07	8.98956e-07	4.29258e-07	3.76467e-07	3.7773e-07	6.26722e-06	3.33688e-07	1.70389e-07	2.2239e-07	2.77495e-07	1.45723e-06	0.000157093	1.51336e-06	4.09887e-07	3.45417e-07	1.00598e-06	5.09647e-07	4.92991e-07	4.53285e-06	2.60607e-07
MMR	Myanmar	5.88723e-07	4.25567e-07	2.5377e-06	1.20468e-07	6.85692e-07	8.33753e-08	5.49693e-06	2.1045e-07	1.93054e-07	3.04542e-05	1.30998e-05	4.15e-07	1.49673e-07	8.60226e-07	5.10875e-06	1.64188e-07	1.91952e-08	1.60689e-05	8.65209e-08	1.95502e-07	1.79712e-07	3.3915e-07	4.10962e-07	3.1468e-07	2.84541e-07	1.502e-05	9.48737e-08	1.83927e-06	1.29321e-06	4.28487e-07	2.08026e-07	2.56524e-06	3.83788e-07	3.63665e-05	1.44616e-07	1.02446e-07	1.15533e-07	1.18598e-07	3.7296e-06	0.00355072	3.78508e-06	3.01972e-07	6.56469e-07	1.5193e-06	1.00855e-06	9.49734e-07	1.0267e-05	3.07309e-07
NAM	Namibia	1.43667e-08	2.03051e-08	4.65898e-08	8.16109e-09	1.6664e-05	5.04734e-09	7.49434e-08	1.2175e-08	1.01435e-08	3.75055e-07	3.09512e-07	2.12854e-08	8.85422e-09	1.23613e-08	1.85906e-08	6.34161e-09	1.8456e-09	5.99679e-07	1.18078e-08	1.05747e-08	1.04262e-08	2.05459e-08	1.34872e-08	1.31715e-08	6.19322e-07	2.3029e-07	5.3231e-09	7.47356e-09	3.58418e-08	3.04505e-08	1.47541e-08	1.1093e-07	8.9857e-08	3.17276e-07	2.09257e-08	9.44005e-09	1.05793e-08	9.3081e-09	1.12204e-07	1.50376e-06	6.09705e-08	1.80547e-07	1.87694e-08	3.52862e-08	2.1632e-08	1.76134e-08	1.57583e-07	1.32569e-08
NPL	Nepal	8.06562e-08	5.87177e-08	1.47511e-07	2.85515e-08	8.9523e-08	1.43424e-08	3.76189e-07	3.70074e-08	2.67113e-08	9.72963e-07	7.4957e-07	5.31203e-08	1.98874e-08	1.75769e-07	1.34025e-06	1.9172e-08	4.49257e-09	8.66554e-07	1.33728e-08	3.27385e-08	3.97443e-08	2.85017e-07	4.14349e-08	3.40257e-08	4.42737e-08	1.21128e-06	1.53924e-08	3.68508e-08	9.44687e-08	1.07959e-07	4.36422e-08	4.62943e-08	4.00521e-08	3.30089e-06	2.86428e-08	1.69744e-08	2.31074e-08	2.85944e-08	2.52706e-07	2.32718e-05	2.4665e-07	6.1819e-08	4.20837e-08	2.10018e-07	5.52929e-08	8.07804e-08	4.74242e-07	3.78109e-08
NLD	Netherlands	8.74934e-08	3.25416e-07	2.03083e-06	4.83704e-08	8.38342e-07	2.0283e-08	2.69213e-06	2.26698e-07	3.2811e-07	9.40994e-06	2.42182e-05	4.71453e-07	3.47507e-08	8.79653e-07	6.38476e-07	8.67108e-08	1.57562e-09	5.31358e-05	1.39133e-08	8.18626e-08	5.13616e-08	2.0074e-08	1.94446e-07	5.6343e-07	1.10757e-07	1.359e-05	1.19142e-08	8.31159e-08	2.12285e-06	1.40605e-07	2.11845e-08	1.12083e-07	3.1869e-07	1.41412e-05	9.63794e-08	3.07582e-08	1.36217e-08	2.24626e-08	2.28821e-06	7.56697e-05	4.34599e-06	1.59378e-07	5.25083e-07	2.73404e-06	4.81751e-07	1.85319e-06	1.22376e-05	1.80478e-07
ANT	Netherlands Antilles	0	0	0	0	0	0	0	0	0	0	0	0	0	0	0	0	0	0	0	0	0	0	0	0	0	0	0	0	0	0	0	0	0	0	0	0	0	0	0	0	0	0	0	0	0	0	0	0
NCL	New Caledonia	2.08572e-08	2.96275e-08	3.61367e-08	1.06398e-08	2.59265e-08	7.46742e-09	8.64998e-08	1.65301e-08	1.45789e-08	1.62199e-06	5.65465e-08	1.95678e-08	9.31991e-09	1.44569e-08	2.62236e-08	8.95544e-09	3.03751e-09	9.00389e-08	6.81737e-09	1.54967e-08	1.60399e-08	3.72218e-08	1.70091e-08	1.23078e-08	1.54128e-08	1.30299e-07	7.98859e-09	1.13347e-08	2.79853e-08	5.58429e-08	2.31368e-08	1.82255e-08	1.56893e-08	1.75507e-07	1.48849e-08	9.00245e-09	1.20349e-08	1.34865e-08	4.74055e-08	1.93904e-06	4.40303e-08	1.65996e-08	1.30893e-08	1.75304e-08	1.78817e-08	1.41328e-08	4.78768e-08	1.09666e-08
NZL	New Zealand	2.00131e-08	1.62411e-08	8.8663e-08	7.4772e-09	2.69546e-08	5.51772e-09	1.77273e-07	1.24157e-08	1.12699e-08	1.25723e-05	2.85758e-07	2.34117e-08	9.69058e-09	3.14493e-08	7.51729e-08	1.81156e-08	1.85756e-09	5.17929e-07	5.23907e-09	1.1146e-08	1.40755e-08	2.55169e-08	1.80465e-08	1.13563e-08	1.49924e-08	4.69927e-07	5.44111e-09	2.04265e-08	2.9276e-08	3.5451e-08	1.43906e-08	3.08398e-08	1.3284e-08	1.59865e-06	1.04438e-08	6.64002e-09	7.88358e-09	9.99638e-09	2.27863e-07	3.4412e-05	1.16616e-07	1.32536e-08	2.67697e-08	3.36616e-08	2.46516e-08	2.95878e-08	1.22708e-07	9.53315e-09
NIC	Nicaragua	2.89822e-07	4.67649e-07	9.06225e-07	2.46107e-07	4.86223e-07	1.02825e-07	1.74632e-06	2.50402e-07	2.78231e-07	4.21644e-06	1.76707e-05	3.3143e-07	2.08955e-07	2.57439e-07	3.68975e-07	1.95115e-07	3.39588e-08	1.21686e-05	2.13513e-07	2.16831e-07	2.20291e-07	4.07133e-07	3.7934e-07	2.67496e-07	2.35323e-07	5.26907e-06	9.70454e-08	1.47233e-07	8.61227e-07	6.39701e-07	2.6768e-07	2.23281e-07	2.72976e-07	4.16238e-05	1.97575e-07	4.52642e-07	1.40717e-07	1.91182e-07	1.75464e-06	2.07173e-05	8.2007e-06	2.37279e-07	0.000265251	7.37413e-07	6.16334e-06	3.64477e-07	4.51723e-06	1.79369e-07
NER	Niger	2.19837e-07	3.04245e-07	4.80739e-07	1.18651e-07	3.05389e-07	7.63738e-08	8.29928e-07	1.7754e-07	1.37849e-07	1.56097e-06	6.82864e-07	2.2395e-07	9.21883e-08	1.43137e-07	2.33239e-07	9.05842e-08	3.66278e-08	7.09875e-07	7.05372e-08	1.92963e-07	1.64069e-07	3.25142e-07	1.77971e-07	1.27011e-07	1.6228e-07	1.10206e-06	7.7664e-08	1.11767e-07	2.04898e-07	1.86426e-05	2.28979e-07	1.67853e-07	1.66002e-07	1.6311e-06	1.57149e-07	9.3836e-08	1.2687e-07	3.20224e-06	5.20188e-07	5.94574e-06	5.80265e-07	1.85482e-07	1.50049e-07	2.13244e-07	2.29606e-07	1.47913e-07	4.636e-07	4.17786e-06
NGA	Nigeria	3.37024e-07	4.74922e-07	6.37384e-06	1.69585e-07	1.37064e-06	8.70388e-08	7.79891e-06	2.8669e-07	2.33603e-07	2.39225e-05	3.54624e-05	6.36649e-07	1.61208e-07	1.29762e-06	2.41886e-06	2.09407e-07	2.082e-08	4.50451e-05	7.09735e-08	5.86464e-07	2.14961e-07	2.50714e-07	4.62753e-07	6.3856e-07	1.25792e-06	7.23961e-05	7.23115e-08	2.20551e-07	2.76155e-06	6.43562e-07	1.75035e-07	3.28569e-07	6.07716e-06	5.44367e-05	1.82201e-07	1.12329e-07	1.10066e-07	3.98082e-06	7.93103e-06	0.00038986	7.15973e-06	3.60595e-07	6.78612e-07	3.00512e-06	9.97777e-07	1.54798e-06	2.61284e-05	3.89282e-06
NOR	Norway	7.36454e-10	1.32452e-09	9.54409e-09	3.96156e-10	5.31625e-09	2.74926e-10	2.14024e-08	8.28564e-10	6.95547e-10	8.37403e-08	7.84381e-08	2.65726e-09	4.69666e-10	4.31728e-09	3.34664e-09	7.73811e-10	5.79245e-11	7.78009e-08	2.08328e-10	6.96062e-10	9.33737e-10	6.54088e-10	1.10688e-09	2.5165e-09	9.76912e-10	8.06191e-08	3.75842e-10	6.68549e-10	8.32004e-09	1.34911e-09	4.3334e-10	9.41225e-10	1.54857e-09	1.79869e-07	4.16767e-10	4.12052e-10	2.51205e-10	3.74024e-10	1.47887e-08	6.17407e-07	1.44277e-08	8.07905e-10	2.10056e-09	1.16516e-08	2.46952e-09	8.71515e-09	4.45812e-08	1.28385e-09
PSE	Gaza Strip	1.03668e-09	1.57611e-09	1.54741e-09	5.31588e-10	1.18586e-09	3.95176e-10	5.22656e-09	8.00386e-10	6.99196e-10	2.1994e-08	3.83215e-09	9.38516e-10	4.90816e-10	1.0493e-09	1.16318e-09	4.64522e-10	1.42554e-10	1.31485e-08	3.48413e-10	7.30728e-10	7.65854e-10	1.69513e-09	9.38865e-10	6.62e-10	8.39344e-10	6.91311e-09	3.8875e-10	5.14261e-10	9.45093e-10	2.50232e-09	1.16444e-09	7.30135e-10	7.32351e-10	5.29029e-09	7.58245e-10	4.3171e-10	6.21179e-10	6.28214e-10	3.21559e-09	2.51433e-08	7.19951e-09	8.27951e-10	6.86512e-10	8.99167e-10	7.78898e-10	7.12001e-10	2.34834e-09	4.94357e-10
OMN	Oman	5.68586e-11	4.27157e-11	1.42013e-10	1.75886e-11	5.48871e-10	1.2515e-11	2.43302e-10	1.07941e-10	2.16296e-11	2.71591e-09	2.17938e-10	1.45262e-10	1.8008e-11	2.63848e-09	8.12436e-10	1.62216e-11	3.99691e-12	4.20942e-10	1.14573e-11	2.49073e-11	2.54748e-11	4.98018e-11	3.622e-11	2.22881e-11	2.89202e-11	7.98143e-10	1.24697e-11	2.70418e-11	7.47071e-11	7.43649e-11	4.39786e-11	4.94778e-11	7.05066e-11	8.30693e-10	2.44108e-11	1.45165e-11	2.9612e-11	6.21996e-11	1.70612e-10	3.24804e-08	3.12782e-10	3.58055e-11	4.68234e-11	4.42888e-11	3.96379e-11	8.90405e-11	1.47398e-10	1.93757e-11
PAK	Pakistan	3.30039e-08	5.33024e-08	8.96224e-07	1.14969e-08	8.62547e-08	5.48296e-09	8.8688e-07	2.06325e-08	1.78778e-08	3.06651e-06	2.66649e-06	1.4537e-07	1.84729e-08	7.20206e-08	2.73755e-07	1.89518e-08	1.20248e-09	3.30931e-06	5.33125e-09	3.25232e-08	1.54294e-08	1.60205e-08	4.09126e-08	4.7202e-08	5.64823e-08	1.74166e-06	4.15404e-09	4.08147e-08	2.33073e-07	3.23171e-08	9.37263e-09	7.38885e-08	7.52805e-08	1.54012e-05	9.83822e-09	6.68263e-09	8.77994e-09	8.0553e-09	8.75731e-07	7.38135e-05	8.57092e-07	2.45907e-08	1.30623e-07	2.88562e-07	1.2986e-07	3.59455e-07	1.16358e-06	2.72307e-08
PAN	Panama	6.94298e-08	1.25594e-07	3.13152e-07	3.71143e-08	1.52592e-07	1.77943e-07	5.31229e-07	3.26939e-07	1.02879e-06	1.11776e-06	5.23818e-06	1.0025e-07	5.2379e-07	6.83312e-08	9.97767e-08	3.51276e-07	7.67297e-09	4.04971e-06	6.01865e-07	1.10213e-07	4.99959e-08	9.93138e-08	9.26696e-07	8.40911e-08	5.08216e-08	3.10434e-06	2.36234e-08	3.46403e-08	7.15377e-07	1.59116e-07	6.1115e-08	1.70353e-07	7.86173e-08	1.68947e-05	4.87227e-08	3.44365e-08	3.32318e-08	4.25404e-08	1.06453e-06	7.20926e-06	8.08525e-06	5.60618e-08	3.52156e-05	2.82856e-07	7.80552e-06	1.86476e-07	4.80662e-06	4.06483e-08
PNG	Papua New Guinea	8.60106e-07	1.03353e-06	3.88779e-06	3.51241e-07	1.31059e-06	2.37468e-07	6.86171e-06	6.13475e-07	4.79917e-07	0.000797659	2.84274e-05	9.82508e-07	3.30138e-07	1.09847e-06	2.98825e-06	3.61677e-07	7.86747e-08	6.5707e-05	2.18191e-07	5.12953e-07	5.43037e-07	1.01034e-06	7.94758e-07	8.48469e-07	6.84959e-07	2.02716e-05	2.40992e-07	8.88314e-07	2.59651e-06	1.525e-06	6.61083e-07	1.19941e-06	7.32936e-07	2.89024e-05	4.79332e-07	2.81615e-07	3.61767e-07	4.17606e-07	4.37637e-06	0.00141101	4.68808e-06	6.19475e-07	9.5694e-07	3.08869e-06	1.17652e-06	1.45183e-06	1.1344e-05	5.09171e-07
PRY	Paraguay	1.02014e-07	1.31472e-07	2.51573e-07	5.05561e-08	3.04614e-07	3.74148e-08	5.70337e-05	7.76053e-08	9.85855e-08	1.08083e-06	7.41577e-07	9.80781e-08	6.15857e-08	8.54734e-08	1.47606e-07	5.4666e-08	1.22531e-08	1.16684e-06	3.41101e-08	8.29862e-08	1.33184e-07	1.56858e-07	1.15789e-06	7.82789e-08	8.10125e-08	0.000239061	1.35726e-07	5.41116e-08	1.6529e-07	2.39256e-07	9.79403e-08	8.57427e-08	7.49932e-08	3.66651e-06	6.99054e-08	2.34656e-07	5.33553e-08	6.56452e-08	2.43947e-05	1.30815e-05	3.79527e-06	8.31035e-08	2.00061e-07	2.0339e-07	1.76166e-07	1.12789e-07	3.96715e-07	5.03616e-08
PER	Peru	4.23487e-07	3.80691e-07	2.79279e-06	1.72056e-07	8.16404e-07	1.34768e-07	2.59109e-05	2.18183e-07	4.87561e-07	2.31258e-05	2.43425e-05	3.33519e-07	4.70662e-07	4.0143e-07	8.39297e-07	4.17719e-07	2.47686e-08	2.10942e-05	1.70972e-07	1.76713e-07	5.40629e-07	2.88036e-07	6.62184e-05	4.08635e-07	2.09478e-07	9.6304e-05	1.43698e-07	1.43929e-07	1.56736e-06	4.93006e-07	1.902e-07	2.34794e-07	3.19487e-07	0.000113389	1.77716e-07	1.27187e-07	1.05223e-07	1.37958e-07	9.92985e-05	0.000138086	0.000123174	2.27687e-07	4.1412e-06	1.93001e-06	1.88455e-06	1.20539e-06	9.44319e-06	2.05173e-07
PHL	Philippines	5.12976e-07	3.0161e-07	1.58262e-06	1.53665e-07	6.72754e-07	1.07262e-07	5.01037e-06	2.39826e-07	4.82474e-07	2.8488e-05	1.10418e-05	3.38002e-07	2.16543e-07	1.52286e-06	2.31358e-06	2.29048e-07	2.67697e-08	1.42023e-05	1.00611e-07	1.93411e-07	4.57781e-07	5.44999e-07	3.21527e-07	3.24095e-07	2.56488e-07	1.14077e-05	1.69335e-07	7.01084e-07	9.04223e-07	5.59677e-07	2.67978e-07	6.56085e-07	3.06955e-07	0.00010515	1.82954e-07	1.51937e-07	1.44296e-07	1.60555e-07	4.11408e-06	0.000465962	4.38663e-06	2.94329e-07	9.06661e-07	1.61945e-06	5.92444e-07	1.21894e-06	5.88184e-06	1.95156e-07
POL	Poland	2.59373e-08	5.53551e-08	4.03977e-07	9.86867e-09	6.16771e-08	3.85798e-09	4.94458e-07	3.75231e-08	1.4165e-08	1.04055e-06	6.07393e-06	2.47579e-07	8.00897e-09	4.84008e-08	6.61244e-08	7.71176e-09	1.41088e-09	3.49573e-06	2.67371e-09	1.26299e-08	1.00891e-08	7.81981e-09	2.15942e-08	1.22981e-07	1.80621e-08	1.70696e-06	4.05219e-09	9.79214e-09	1.20072e-06	2.65633e-08	5.7548e-09	1.70627e-08	3.97694e-08	2.20505e-06	7.38019e-09	4.38185e-09	3.46623e-09	5.69874e-09	2.7703e-07	8.53571e-06	2.98187e-07	1.67484e-08	4.28353e-08	6.29858e-07	7.41187e-08	1.23224e-07	8.1999e-06	2.41898e-08
PRT	Portugal	1.04123e-07	4.10349e-08	1.14819e-06	7.30647e-08	1.49818e-05	3.37362e-09	5.45083e-07	1.7625e-08	3.18553e-08	1.85542e-06	2.56871e-06	2.89168e-08	6.79963e-09	4.83628e-08	6.82755e-08	1.02727e-08	8.7759e-10	3.5445e-06	3.03664e-09	1.35959e-08	1.49385e-08	1.11876e-08	3.29754e-08	4.30524e-08	3.5852e-08	8.39912e-06	3.24831e-09	9.56448e-09	2.62684e-07	3.37741e-08	1.00241e-08	1.94893e-08	4.73579e-08	6.82105e-06	1.82125e-06	5.57634e-09	8.4208e-09	1.49831e-08	4.33526e-07	7.82063e-06	6.33222e-07	6.83819e-08	5.45982e-08	2.19554e-07	2.45834e-07	2.53812e-07	8.30945e-07	8.40925e-08
QAT	Qatar	1.78734e-11	9.40371e-13	1.40406e-12	3.70197e-13	9.49011e-13	2.60986e-13	3.65017e-12	7.69931e-13	4.74436e-13	3.0298e-11	3.07568e-12	9.15209e-13	3.39137e-13	1.20286e-11	1.19233e-12	3.12977e-13	7.99621e-14	2.95602e-12	2.38132e-13	5.41532e-13	5.46365e-13	1.10413e-12	6.22271e-13	4.6082e-13	5.35576e-13	6.4794e-12	2.71169e-13	3.95777e-13	7.64099e-13	1.49528e-12	7.27407e-13	6.15408e-13	5.26087e-13	6.86429e-12	5.28403e-13	3.23766e-13	4.15792e-13	5.19899e-13	2.86272e-12	7.69548e-11	7.43298e-12	6.30812e-13	5.55638e-13	7.17043e-13	5.78281e-13	1.29155e-12	1.89694e-12	3.23284e-13
KOR	South Korea	3.10339e-08	7.90849e-09	1.2892e-07	2.44905e-09	3.88757e-08	1.83908e-09	2.90661e-07	4.35564e-09	4.80955e-09	1.16572e-06	2.39986e-07	1.99876e-08	4.26505e-09	2.91991e-08	3.32387e-07	5.05185e-09	3.47233e-10	2.65784e-07	2.04559e-09	3.84035e-09	4.60123e-09	6.02504e-09	2.79369e-08	6.28557e-09	1.12507e-08	1.14923e-06	1.43245e-09	1.44809e-08	3.53665e-08	8.87278e-09	2.80073e-09	5.72468e-08	1.33748e-08	1.34767e-06	2.62596e-09	3.29813e-09	2.04456e-09	2.83207e-09	2.41854e-07	3.7573e-05	1.84416e-07	7.21205e-09	5.64314e-08	3.77332e-08	3.69807e-08	2.55188e-08	1.34358e-07	8.81922e-09
MDA	Moldova	7.55399e-08	5.58655e-08	7.81614e-08	4.12256e-08	7.31089e-08	3.78417e-08	2.33663e-07	5.68174e-08	4.16565e-08	6.07547e-07	2.72556e-07	5.81385e-08	4.20275e-08	4.42031e-08	7.42313e-08	3.84273e-08	9.37386e-09	1.80401e-07	3.2617e-08	4.87407e-08	4.91808e-08	6.32306e-08	6.68146e-08	5.07659e-08	6.57949e-08	2.84123e-07	3.86798e-08	4.32502e-08	1.20362e-07	8.8842e-08	7.84165e-08	4.90251e-08	5.15639e-08	2.05932e-07	4.76625e-08	4.14332e-08	4.56275e-08	4.74831e-08	1.48162e-07	1.25384e-06	1.81142e-07	5.21453e-08	4.69902e-08	8.69217e-08	5.59907e-08	5.21851e-08	1.52283e-07	3.73238e-08
ROU	Romania	9.42526e-09	7.77326e-08	5.03962e-07	8.26886e-09	2.80972e-08	2.06524e-09	1.91112e-07	1.71956e-08	7.0213e-09	4.43668e-07	3.9693e-06	5.2347e-08	3.93559e-09	4.06158e-08	2.93441e-08	3.97664e-09	6.50636e-10	1.20345e-06	1.80326e-09	8.50761e-09	5.23042e-09	7.15021e-09	9.96712e-09	1.47374e-07	8.4479e-09	5.59548e-07	2.30598e-09	5.06895e-09	1.51713e-06	1.6381e-08	5.52739e-09	1.51973e-07	2.17906e-08	7.79681e-07	5.65511e-09	1.25194e-08	2.94314e-09	4.048e-09	1.24057e-07	3.73131e-06	1.42338e-07	1.28717e-08	1.73554e-08	6.47285e-07	3.78925e-08	8.29378e-08	1.10112e-06	1.25893e-08
RUS	Russia	6.44299e-06	2.24226e-06	2.28551e-05	2.55905e-07	1.89271e-06	9.90206e-08	1.41665e-05	1.15625e-05	2.75114e-07	3.1746e-05	7.6708e-05	5.76075e-05	2.90621e-07	1.06706e-06	3.56847e-06	2.49492e-07	2.36877e-07	5.82521e-05	1.17478e-07	3.39761e-07	3.24389e-06	2.66311e-07	7.86332e-07	1.94373e-06	4.82719e-07	4.68353e-05	1.41017e-06	3.48e-07	2.09267e-05	7.24577e-07	1.76149e-07	8.21608e-07	9.79347e-07	0.000100475	1.97302e-07	1.58613e-07	1.3865e-07	1.64976e-07	8.52849e-06	0.00221211	9.61717e-06	4.7806e-07	1.36236e-06	1.06137e-05	3.91652e-06	7.98977e-06	0.000121961	6.83473e-07
RWA	Rwanda	1.99974e-07	3.48005e-07	2.89314e-07	1.02916e-07	2.40693e-07	7.51368e-08	7.6229e-07	1.58813e-07	1.50404e-07	2.44113e-06	9.34303e-07	1.88588e-07	9.02501e-08	1.33099e-07	2.47938e-07	8.80551e-08	3.0623e-08	2.63183e-06	7.11852e-08	1.53369e-07	1.50731e-07	3.42863e-07	1.78249e-07	1.36211e-07	1.43805e-07	1.15479e-06	7.93576e-08	1.03125e-07	2.14498e-07	4.65196e-07	2.24863e-07	1.50885e-07	1.44702e-07	9.46694e-07	1.53528e-07	8.94341e-08	1.23363e-07	1.3082e-07	5.01668e-07	5.87101e-06	8.91514e-07	1.68871e-07	1.31584e-07	2.01458e-07	1.45393e-07	1.44529e-07	7.74295e-07	1.02738e-07
WSM	Samoa	1.83083e-07	2.61523e-07	1.51908e-07	9.88107e-08	1.77015e-07	7.24208e-08	5.64639e-07	1.35259e-07	1.1571e-07	1.24315e-05	2.75394e-07	1.58024e-07	9.02063e-08	1.09687e-07	2.04714e-07	8.58955e-08	2.29537e-08	3.2362e-07	6.92115e-08	1.19158e-07	1.28786e-07	2.65284e-07	1.51966e-07	1.11695e-07	1.43219e-07	5.71424e-07	8.06418e-08	9.30329e-08	1.35055e-07	3.79268e-07	1.81709e-07	1.25388e-07	1.12181e-07	5.35353e-07	1.19432e-07	8.43986e-08	1.04103e-07	1.10805e-07	3.11863e-07	3.0616e-06	3.19569e-07	1.23086e-07	1.07597e-07	1.23362e-07	1.24561e-07	1.04954e-07	2.33534e-07	8.09972e-08
SMR	San Marino	0	0	0	0	0	0	0	0	0	0	0	0	0	0	0	0	0	0	0	0	0	0	0	0	0	0	0	0	0	0	0	0	0	0	0	0	0	0	0	0	0	0	0	0	0	0	0	0
STP	Sao Tome and Principe	5.17485e-07	4.93066e-07	4.18466e-07	2.70696e-07	7.2712e-06	2.08423e-07	1.50591e-06	3.64979e-07	3.29283e-07	2.68489e-06	8.31543e-07	4.1383e-07	2.55078e-07	3.07652e-07	4.65769e-07	2.41737e-07	5.30564e-08	1.25593e-06	1.95629e-07	3.23193e-07	3.54829e-07	6.40292e-07	4.16116e-07	2.93346e-07	4.02846e-07	1.56804e-06	2.29465e-07	2.59863e-07	3.58456e-07	8.45082e-07	4.70379e-07	3.41001e-07	3.11084e-07	1.5906e-06	3.32508e-07	2.41325e-07	2.93291e-07	2.94645e-07	8.72519e-07	6.98738e-06	8.72663e-07	3.37536e-07	2.99097e-07	3.5831e-07	3.37752e-07	3.03067e-07	6.6172e-07	2.31836e-07
SAU	Saudi Arabia	6.1781e-10	1.28116e-09	1.38783e-08	2.62047e-10	1.71607e-09	1.32742e-10	1.90406e-08	3.61568e-10	2.70313e-10	2.42588e-07	2.35829e-08	2.06015e-09	3.98086e-10	1.62116e-09	4.16343e-09	3.61172e-10	2.72258e-11	2.41155e-08	1.18984e-10	6.32302e-10	3.39987e-10	3.71802e-10	1.13886e-09	6.97109e-10	1.03352e-09	1.46494e-07	9.1912e-11	6.22789e-10	2.31434e-09	7.03921e-10	3.17603e-10	8.35667e-10	1.22779e-09	6.04464e-08	2.58708e-10	1.75938e-10	2.57741e-10	1.85129e-10	1.59307e-08	3.72031e-07	4.71515e-08	6.46976e-10	1.57834e-09	2.48242e-09	1.55588e-09	2.27521e-09	1.11564e-08	5.67163e-10
SEN	Senegal	3.28461e-08	5.99829e-08	3.18523e-07	1.95905e-08	1.20343e-07	1.00728e-08	2.5342e-07	3.01301e-08	2.60866e-08	6.7891e-07	1.02468e-06	4.25096e-08	1.32808e-08	4.25285e-08	6.30704e-08	1.75053e-08	2.76077e-09	7.03865e-06	9.35872e-09	5.10976e-07	2.38513e-08	4.01871e-08	3.06119e-08	4.1223e-08	2.61965e-08	1.00055e-06	1.06004e-08	1.86128e-08	1.30494e-07	5.4399e-07	2.72592e-08	3.81588e-08	7.54369e-07	8.19531e-07	2.43296e-07	1.29915e-08	3.64499e-08	1.3286e-07	1.79367e-07	9.2946e-06	2.23391e-07	5.90744e-07	3.92793e-08	1.80354e-07	7.59601e-08	7.87864e-08	5.37498e-07	6.19939e-07
SRB	Serbia	5.03333e-08	7.70906e-08	1.32069e-07	2.58085e-08	7.09632e-08	1.80875e-08	4.08068e-07	2.9866e-08	3.59365e-08	3.15601e-06	3.49566e-07	4.69152e-08	2.48128e-08	3.78291e-08	6.83877e-08	2.27189e-08	7.97112e-09	3.20619e-07	1.43762e-08	3.85918e-08	3.4281e-08	7.5417e-08	5.25397e-08	3.72965e-08	3.64894e-08	6.35046e-07	1.73136e-08	2.80213e-08	5.87613e-08	1.2011e-07	5.0352e-08	3.97249e-08	4.34029e-08	6.02661e-07	3.63181e-08	1.99171e-08	2.94693e-08	3.54969e-08	3.32256e-07	2.39642e-06	1.06501e-06	4.631e-08	4.07142e-08	5.95789e-08	4.41786e-08	3.9028e-08	2.21198e-07	2.27348e-08
SYC	Seychelles	0	0	0	0	0	0	0	0	0	0	0	0	0	0	0	0	0	0	0	0	0	0	0	0	0	0	0	0	0	0	0	0	0	0	0	0	0	0	0	0	0	0	0	0	0	0	0	0
SLE	Sierra Leone	4.72615e-07	7.26591e-07	5.64365e-07	2.26806e-07	5.61991e-07	1.60125e-07	1.31576e-06	3.71646e-07	3.38233e-07	2.06e-06	1.8501e-06	4.4303e-07	1.88871e-07	2.79248e-07	5.56973e-07	5.72822e-07	7.9726e-08	3.7475e-06	1.4991e-07	3.42427e-07	3.47072e-07	7.95721e-07	3.72164e-07	2.80626e-07	3.40491e-07	1.7848e-06	1.67148e-07	2.29391e-07	4.19214e-07	1.08025e-06	5.08794e-07	3.50138e-07	3.72406e-07	6.39375e-06	3.51365e-07	1.96441e-07	2.6902e-07	3.17665e-07	7.64809e-07	9.15249e-06	7.6566e-07	3.79825e-07	2.66466e-07	4.38253e-07	3.10038e-07	3.07752e-07	1.7681e-06	2.16412e-07
SGP	Singapore	6.98086e-10	5.70914e-11	7.34972e-10	2.44946e-11	2.4136e-10	1.58886e-11	1.66292e-09	5.02659e-11	3.86048e-11	1.32601e-08	1.678e-09	1.54985e-10	2.68975e-11	1.10228e-09	1.38791e-08	7.82628e-11	3.65134e-12	2.70369e-09	3.01054e-11	3.08547e-11	3.69035e-11	6.21111e-11	1.82436e-10	4.89515e-11	2.03137e-10	1.16197e-08	1.54154e-11	1.03526e-08	2.12808e-10	8.51477e-11	3.9588e-11	1.39363e-08	5.50793e-11	7.7492e-09	2.61829e-11	1.91646e-11	5.03289e-11	2.6682e-11	2.03871e-09	4.22877e-08	2.64956e-09	9.43836e-11	4.22722e-10	2.01019e-10	2.36195e-10	3.56175e-10	1.36597e-09	4.04085e-11
SVK	Slovakia	1.74984e-09	4.26747e-09	1.61191e-08	7.31497e-10	5.08963e-09	3.47409e-10	2.48609e-08	3.69942e-09	8.81562e-10	7.26392e-08	1.21164e-06	4.16431e-09	3.24172e-09	2.49548e-09	3.48061e-09	5.96275e-10	1.06242e-10	1.13748e-07	3.36239e-10	9.82217e-10	7.96699e-10	1.43789e-09	1.54069e-09	1.64965e-08	1.25374e-09	7.27732e-08	8.63796e-10	7.55504e-10	8.46428e-08	2.70556e-09	9.11939e-10	1.12183e-09	2.00572e-09	7.0797e-08	7.4891e-10	4.43484e-10	5.40086e-10	8.36695e-10	1.46374e-08	3.53027e-07	2.488e-08	1.6392e-09	2.38344e-09	8.64819e-08	4.26913e-09	9.00661e-09	3.93219e-06	1.30361e-09
SVN	Slovenia	2.20941e-09	1.01199e-08	9.23321e-09	4.3725e-10	1.8369e-09	3.16035e-10	1.34922e-08	1.04159e-09	4.9924e-10	5.43782e-08	3.57889e-07	2.16708e-09	3.96074e-10	1.28512e-09	1.685e-09	3.36532e-10	8.84707e-11	5.50234e-08	1.99241e-10	6.1224e-10	5.2371e-10	9.50126e-10	8.02903e-10	3.62922e-07	7.69893e-10	5.21105e-08	2.70261e-10	4.42043e-10	1.83904e-08	1.72529e-09	6.10973e-10	6.53338e-10	1.14219e-09	4.91653e-08	4.94557e-10	2.87005e-10	3.81093e-10	4.52151e-10	7.6301e-09	1.74249e-07	7.52382e-09	7.55557e-10	1.2692e-09	1.09892e-06	2.0131e-09	3.62529e-09	1.01768e-07	7.71116e-10
SOM	Somalia	1.05629e-07	1.27297e-07	1.33434e-07	6.18373e-08	1.17034e-07	5.42546e-08	4.32963e-07	8.59733e-08	6.69533e-08	1.2932e-06	3.20513e-07	9.3019e-08	6.03222e-08	7.94961e-08	1.26181e-07	5.56686e-08	1.44005e-08	2.39409e-07	4.66769e-08	7.86333e-08	8.3149e-08	1.47937e-07	9.81684e-08	7.28757e-08	8.817e-08	5.63092e-07	4.79329e-08	5.70028e-08	1.05826e-07	2.05522e-07	1.10149e-07	7.85682e-08	7.52597e-08	3.94222e-07	7.74537e-08	5.95689e-08	6.73377e-08	6.8183e-08	2.49852e-07	2.68277e-06	4.86791e-07	7.8984e-08	7.05954e-08	9.81965e-08	8.30077e-08	2.46687e-07	1.91869e-07	5.90777e-08
ZAF	South Africa	1.1651e-07	1.3023e-07	9.44058e-07	4.66578e-08	2.89768e-05	2.60471e-08	3.27974e-06	8.5609e-08	7.80275e-08	1.34392e-05	1.00742e-05	2.30059e-07	5.36875e-08	7.67407e-07	3.95538e-07	5.31834e-08	6.18546e-09	1.31437e-05	2.59667e-08	2.14584e-07	1.62421e-07	6.76397e-08	1.01195e-07	2.09644e-07	5.4856e-05	7.26106e-06	3.57077e-08	9.78179e-08	8.4457e-07	1.97528e-07	1.3559e-07	1.34757e-07	9.1677e-07	1.15619e-05	3.43476e-07	3.67215e-08	4.24435e-08	7.84189e-08	1.19539e-06	5.1579e-05	2.76617e-06	8.92013e-07	1.57644e-07	1.00428e-06	2.35744e-07	7.00249e-07	5.03083e-06	1.1664e-06
SDS	South Sudan	0	0	0	0	0	0	0	0	0	0	0	0	0	0	0	0	0	0	0	0	0	0	0	0	0	0	0	0	0	0	0	0	0	0	0	0	0	0	0	0	0	0	0	0	0	0	0	0
ESP	Spain	3.21716e-07	1.9902e-06	5.98663e-05	7.47922e-06	7.57659e-06	5.69417e-08	4.05373e-05	5.4842e-07	4.05924e-07	3.37759e-05	0.000101658	1.217e-06	1.44749e-07	2.3577e-06	2.98003e-06	2.36655e-07	9.80972e-09	0.000124626	6.69707e-08	5.63539e-07	1.89114e-07	1.1391e-07	2.66065e-06	2.74136e-06	4.33921e-07	8.23438e-05	5.95543e-08	2.35074e-07	9.92936e-06	1.15674e-06	9.04089e-08	4.10423e-07	1.58396e-06	7.20165e-05	8.92772e-07	3.77353e-07	8.00504e-08	1.2708e-07	3.7017e-05	0.00026337	3.86221e-05	5.85084e-07	5.62719e-06	1.45045e-05	4.08875e-05	7.25968e-06	6.43002e-05	1.57577e-06
LKA	Sri Lanka	2.51237e-07	5.2482e-07	5.29157e-06	1.4223e-07	1.04352e-06	5.27021e-08	3.16129e-05	2.18919e-07	1.57004e-07	1.78083e-05	3.81042e-05	1.1164e-06	1.0375e-07	6.03515e-07	1.56418e-06	3.44667e-07	1.04153e-08	4.57243e-05	1.28388e-07	1.3465e-07	1.07203e-07	1.27929e-07	8.25802e-06	6.19034e-07	7.2055e-07	3.30509e-05	3.75081e-08	2.08887e-07	4.29041e-06	2.98955e-07	8.46974e-08	3.26029e-07	6.47278e-07	0.000110132	1.61616e-07	5.6159e-08	5.32664e-08	6.92214e-08	3.33199e-05	0.000279274	6.38683e-05	2.04102e-07	2.27862e-06	3.06835e-06	1.34518e-06	3.64186e-06	1.83907e-05	2.68588e-07
SUD	Sudan	0	0	0	0	0	0	0	0	0	0	0	0	0	0	0	0	0	0	0	0	0	0	0	0	0	0	0	0	0	0	0	0	0	0	0	0	0	0	0	0	0	0	0	0	0	0	0	0
SUR	Suriname	4.44563e-07	6.08444e-07	1.2579e-06	2.33397e-07	7.90501e-07	1.62791e-07	2.40241e-06	3.6525e-07	4.02177e-07	7.27811e-06	5.77141e-06	5.79554e-07	1.94369e-07	4.45873e-07	6.11203e-07	5.58591e-07	6.38216e-08	1.72958e-05	1.50685e-07	3.52296e-07	3.32613e-07	7.37502e-07	4.01926e-07	3.51929e-07	3.53574e-07	5.98057e-06	1.66953e-07	2.33293e-07	8.04694e-07	1.08058e-06	4.74935e-07	3.5235e-07	4.73362e-07	9.73379e-06	3.54006e-07	1.94446e-07	2.59307e-07	2.68743e-07	1.57043e-06	0.000130087	2.45343e-06	3.79268e-07	3.82194e-07	8.06157e-07	6.54326e-07	5.62163e-07	3.62113e-06	2.77402e-07
SWZ	Swaziland	1.21611e-08	9.95439e-09	1.64073e-08	4.08256e-09	2.22971e-08	2.82006e-09	3.11869e-08	6.70797e-09	6.84686e-09	1.73316e-07	7.56376e-08	8.34416e-09	3.46268e-09	6.54794e-09	1.62838e-08	3.91858e-09	1.15217e-09	1.4263e-07	2.63271e-09	7.81519e-09	6.01754e-09	1.45652e-08	6.50669e-09	5.79833e-09	6.14402e-09	7.30434e-08	2.89932e-09	4.033e-09	1.0827e-08	2.02424e-08	9.76756e-09	6.4946e-09	6.44964e-09	1.02535e-07	6.15909e-09	3.4366e-09	4.62033e-09	5.51286e-09	1.98602e-08	3.7875e-07	2.63761e-08	1.04063e-08	5.63514e-09	1.12098e-08	7.17352e-09	7.94935e-09	6.16247e-08	4.40205e-09
SWE	Sweden	1.27142e-08	3.21772e-08	4.49755e-07	9.24367e-09	7.99999e-08	2.73448e-09	6.72688e-07	1.58376e-08	9.34163e-09	1.53887e-06	2.22912e-06	4.48174e-08	6.45592e-09	8.7289e-08	8.39694e-08	9.7054e-09	4.09134e-10	2.03217e-06	3.1813e-09	1.09773e-08	8.21757e-09	5.93937e-09	2.73514e-08	5.44528e-08	3.06045e-08	1.93596e-06	2.41731e-09	1.7748e-08	2.28378e-07	2.89739e-08	3.92939e-09	1.77656e-08	3.35849e-08	2.20716e-06	6.93268e-09	4.63987e-09	2.74823e-09	5.46564e-09	4.01282e-07	1.44119e-05	3.89801e-07	1.48827e-08	5.69283e-08	2.98496e-07	7.23328e-08	3.12221e-07	1.17171e-06	2.20853e-08
CHE	Switzerland	2.19119e-09	2.77381e-09	2.19531e-08	1.02111e-09	2.92554e-09	1.27185e-10	3.08292e-08	5.08276e-09	5.81186e-10	6.23601e-08	3.3168e-07	3.35298e-09	4.9835e-10	5.07078e-09	7.09956e-09	6.4025e-10	1.91242e-11	9.98242e-08	1.3035e-10	6.04194e-10	6.85254e-10	5.22808e-10	1.5495e-09	4.32152e-09	1.20131e-09	1.63895e-07	3.07865e-10	1.09122e-09	1.71474e-08	1.20595e-09	2.42565e-10	1.2306e-09	1.92121e-09	1.44151e-07	2.89595e-10	3.63341e-10	1.94075e-10	3.07818e-10	2.18958e-08	5.1381e-07	2.42341e-08	1.15487e-09	3.26126e-09	2.4891e-08	3.66153e-09	6.5682e-09	7.42915e-08	1.91521e-09
SYR	Syria	3.3613e-08	1.61891e-07	1.00646e-05	1.7146e-08	1.23847e-07	8.74082e-09	1.35931e-06	3.61898e-07	2.38601e-08	1.70786e-06	1.76196e-06	1.56375e-07	1.46736e-08	1.78884e-07	9.33353e-08	1.54411e-08	2.99901e-09	2.6973e-06	7.71317e-09	3.50642e-08	1.93414e-08	3.55139e-08	5.3732e-07	7.06993e-08	3.13858e-08	1.00715e-05	8.65533e-09	2.2802e-08	2.10003e-06	7.68442e-08	2.18252e-08	3.4262e-08	4.98542e-08	4.10115e-06	2.0798e-08	1.06203e-08	1.70524e-08	1.63584e-08	1.62899e-06	6.64888e-06	5.19215e-06	4.11178e-08	1.45772e-07	3.34497e-07	9.39955e-08	2.76161e-06	7.95518e-07	6.41561e-08
TWN	Taiwan	0	0	0	0	0	0	0	0	0	0	0	0	0	0	0	0	0	0	0	0	0	0	0	0	0	0	0	0	0	0	0	0	0	0	0	0	0	0	0	0	0	0	0	0	0	0	0	0
TJK	Tajikistan	6.6113e-09	9.4998e-09	2.72196e-07	2.86807e-09	6.7774e-09	2.13353e-09	1.90768e-08	7.5511e-09	3.77112e-09	4.29393e-08	1.97049e-07	3.87478e-08	2.48884e-09	3.80534e-09	7.70248e-09	2.50106e-09	1.07744e-09	5.72811e-08	1.98023e-09	4.00254e-09	4.31287e-09	8.6665e-09	4.83902e-09	5.37314e-09	4.11922e-09	6.74006e-08	2.44245e-09	2.80086e-09	3.57212e-08	1.21409e-08	6.31488e-09	4.19528e-09	4.06562e-09	5.4733e-08	4.29963e-09	2.4399e-09	3.4266e-09	3.46461e-09	1.29034e-08	6.78881e-07	1.65158e-08	4.42947e-09	3.48717e-09	3.74481e-08	4.79477e-09	4.96785e-09	2.58854e-07	2.93774e-09
THA	Thailand	3.02243e-06	1.38409e-06	4.24113e-06	8.21384e-07	2.96089e-06	6.7579e-07	1.19727e-05	1.34125e-06	1.02983e-06	0.000237955	2.65441e-05	1.9151e-06	8.6678e-07	4.00412e-06	1.46009e-05	8.82957e-07	1.58685e-07	3.17104e-05	6.29411e-07	1.39096e-06	1.11933e-06	2.10041e-06	1.69261e-06	1.19277e-06	1.54074e-06	3.76754e-05	7.59493e-07	3.17842e-06	2.98868e-06	2.64507e-06	1.74935e-06	1.46063e-05	1.36693e-06	0.000113462	1.24554e-06	7.51158e-07	9.53237e-07	9.14833e-07	9.01491e-06	0.00107404	9.79096e-06	1.65121e-06	1.89827e-06	3.13421e-06	2.16066e-06	3.32566e-06	2.11649e-05	1.58524e-06
MKD	TFYR Macedonia	2.27377e-09	2.70531e-07	4.728e-08	1.02484e-09	3.11615e-09	7.1551e-10	1.15326e-08	2.33333e-09	1.43552e-09	1.13445e-07	7.10677e-08	3.40783e-09	8.97976e-10	1.81866e-09	2.74159e-09	8.43648e-10	2.44821e-10	4.85446e-08	6.26195e-10	1.55159e-09	1.51921e-09	3.16277e-09	1.85804e-09	1.10664e-07	1.56355e-09	3.3149e-08	2.00146e-09	1.10408e-09	2.08343e-07	4.80363e-09	2.04058e-09	1.89203e-09	1.95372e-09	3.48744e-08	1.43544e-09	8.5278e-10	1.07969e-09	1.34276e-09	6.81245e-09	1.52564e-07	7.56459e-09	1.74799e-09	1.78652e-09	3.36211e-07	2.39806e-09	7.44e-09	1.43506e-07	1.2464e-09
TGO	Togo	6.9134e-08	1.32723e-07	2.0389e-07	3.57443e-08	9.61076e-08	2.56866e-08	3.03075e-07	5.66937e-08	5.27947e-08	4.51266e-07	9.02102e-07	6.71245e-08	2.90462e-08	5.53284e-08	1.24776e-07	3.60264e-08	9.32725e-09	1.96516e-06	2.18338e-08	5.72779e-06	9.66346e-08	1.13489e-07	5.9936e-08	5.64173e-08	5.18274e-08	9.68807e-07	2.55515e-08	3.70674e-08	1.17943e-07	4.73158e-06	6.96847e-08	5.76849e-08	9.15167e-08	1.76558e-06	4.86142e-08	2.70863e-08	1.36755e-07	5.27201e-08	1.77688e-07	2.7528e-06	1.32941e-06	6.78577e-07	1.13026e-07	1.45862e-07	9.47702e-08	6.92346e-08	3.67541e-07	1.72292e-07
TTO	Trinidad and Tobago	5.05427e-09	4.35773e-09	7.83374e-09	2.52098e-09	6.35559e-09	1.01699e-07	2.22242e-08	4.03003e-09	5.77551e-08	5.82265e-08	2.11401e-08	4.6118e-09	1.62662e-08	2.16762e-08	4.59567e-09	4.84988e-07	6.28021e-10	2.58612e-08	2.27995e-08	3.18981e-09	1.49929e-08	7.5866e-09	4.64687e-09	2.72265e-09	3.17394e-09	2.01001e-07	4.2111e-08	2.62596e-09	4.4694e-09	9.89655e-09	5.21064e-09	3.73906e-09	3.61073e-09	7.3239e-07	3.33197e-09	5.20328e-08	2.70609e-09	3.40906e-09	1.87525e-08	2.2453e-07	4.04218e-07	4.0373e-09	2.16829e-08	4.17176e-09	1.90476e-08	4.04272e-09	1.08456e-08	2.21347e-09
TUN	Tunisia	5.47998e-09	1.98322e-08	1.20543e-06	6.07327e-09	2.05329e-08	1.75481e-09	1.2678e-07	7.66836e-09	3.97906e-09	1.90025e-07	1.27358e-06	1.12521e-08	2.21142e-09	1.00031e-07	1.77671e-08	2.51409e-09	5.10939e-10	1.64854e-06	1.28886e-09	3.09191e-08	3.7967e-09	6.39506e-09	6.115e-09	1.9434e-08	5.26349e-09	4.73094e-07	1.55688e-09	3.19931e-09	6.1661e-08	4.89712e-08	3.86427e-09	5.51949e-09	4.11656e-08	9.89394e-07	3.85964e-09	2.01624e-09	2.46612e-09	5.42061e-09	6.12039e-08	1.24171e-06	7.1311e-08	1.0946e-08	1.03946e-08	1.14161e-07	3.36919e-08	9.37267e-08	6.05173e-07	9.03199e-08
TUR	Turkey	3.66409e-07	1.79587e-06	6.18894e-06	3.97763e-08	3.91466e-07	1.36449e-08	4.40573e-06	5.20748e-07	5.64209e-08	1.10018e-05	2.73029e-05	8.05213e-06	5.64106e-08	3.92376e-07	6.55688e-07	1.21416e-07	2.65109e-09	1.7824e-05	1.18459e-08	6.54524e-08	4.4145e-08	3.17573e-08	1.1038e-07	1.03085e-06	9.74187e-08	1.32859e-05	7.02607e-08	7.38404e-08	7.70383e-06	1.22602e-07	2.49607e-08	8.12711e-08	3.08311e-07	2.40083e-05	3.98233e-08	2.43355e-08	1.50906e-08	2.8338e-08	2.05978e-06	4.83309e-05	1.54405e-06	1.36667e-07	2.33945e-07	2.32855e-06	3.88855e-07	4.54211e-07	1.121e-05	1.31964e-07
TKM	Turkmenistan	3.28478e-07	8.49239e-09	2.51655e-08	9.54118e-10	2.64591e-09	6.10323e-10	9.72342e-09	1.81193e-08	1.4071e-09	1.82926e-08	5.61252e-08	2.25463e-08	8.10106e-10	2.24629e-09	4.28208e-09	7.76529e-10	2.36528e-10	2.98531e-08	5.53482e-10	1.36321e-09	2.52547e-09	3.24975e-09	1.57217e-09	3.82e-09	1.30456e-09	2.71599e-08	1.55801e-09	9.86094e-10	1.91877e-08	5.02002e-09	1.78622e-09	1.4891e-09	1.61893e-09	4.04497e-08	1.29816e-09	7.26125e-10	9.70402e-10	1.20414e-09	2.38672e-08	2.38101e-06	7.46691e-09	1.51747e-09	1.53261e-09	9.13378e-09	2.20158e-09	2.30102e-09	5.43443e-08	1.06403e-09
USR	Former USSR	0	0	0	0	0	0	0	0	0	0	0	0	0	0	0	0	0	0	0	0	0	0	0	0	0	0	0	0	0	0	0	0	0	0	0	0	0	0	0	0	0	0	0	0	0	0	0	0
UGA	Uganda	3.82766e-07	5.91103e-07	2.18749e-06	3.51745e-07	9.69142e-07	1.28755e-07	2.4263e-06	3.77853e-07	3.3379e-07	1.06291e-05	1.25457e-05	5.52375e-07	1.68889e-07	4.30261e-07	6.1096e-07	2.09712e-07	4.47407e-08	3.84876e-05	1.10076e-07	2.76902e-07	2.54946e-07	5.59341e-07	3.25884e-07	4.46413e-07	2.8057e-07	7.3943e-06	1.22215e-07	1.02924e-06	1.27639e-06	8.84495e-07	1.84573e-06	3.1218e-07	3.77987e-07	9.18515e-06	2.81502e-07	1.63169e-07	1.82522e-07	2.214e-07	1.53243e-06	6.66416e-05	2.1055e-06	1.05004e-05	4.39962e-07	1.5929e-06	1.03097e-06	1.94019e-06	1.28008e-05	3.5799e-07
UKR	Ukraine	6.34883e-08	1.66001e-07	5.60685e-07	2.62791e-08	8.32933e-08	1.50242e-08	3.41893e-07	2.73547e-07	3.20645e-08	7.4249e-07	5.00619e-06	5.68037e-07	2.07386e-08	4.83277e-08	6.82966e-08	1.942e-08	8.27008e-09	1.71281e-06	1.3491e-08	3.37165e-08	3.26298e-08	5.92593e-08	4.29644e-08	9.49796e-08	3.29849e-08	1.07309e-06	1.71913e-08	2.2104e-08	3.93715e-06	9.08667e-08	3.95681e-08	4.07968e-08	5.00026e-08	1.34663e-06	3.28897e-08	1.79393e-08	2.24785e-08	2.88859e-08	2.19509e-07	6.93657e-06	2.8026e-07	3.88281e-08	6.96233e-08	4.23794e-07	1.10949e-07	4.38561e-07	5.20405e-06	2.95351e-08
ARE	UAE	8.15258e-11	1.89475e-11	6.07747e-10	3.85413e-12	3.57015e-11	2.87153e-12	9.64547e-11	1.29014e-09	5.94996e-12	2.58324e-09	1.78174e-10	7.51731e-10	4.18955e-12	9.19718e-11	9.49913e-11	4.48708e-12	8.70802e-13	2.90348e-10	2.41656e-12	8.32749e-12	7.76745e-12	1.27869e-11	8.55886e-12	8.5724e-12	1.60575e-11	6.66383e-10	2.92556e-12	1.41214e-11	1.07215e-10	1.95344e-11	8.98712e-12	1.95787e-11	8.7005e-11	7.01895e-10	5.33094e-12	3.37768e-12	4.49606e-12	6.61385e-12	6.15977e-11	6.7014e-09	7.95325e-11	1.09437e-11	1.27078e-11	2.91345e-11	1.79559e-11	1.10726e-10	1.00378e-10	7.84549e-12
GBR	UK	3.36533e-07	4.46639e-07	4.33898e-06	1.82235e-07	1.19949e-06	1.90473e-07	4.62895e-06	3.9649e-07	3.33548e-07	4.22977e-05	1.66279e-05	7.96891e-07	1.53708e-07	1.73521e-06	1.28638e-06	7.0863e-07	2.1179e-08	4.15048e-05	1.02533e-07	2.58959e-07	8.40154e-07	3.09907e-07	3.42949e-07	5.07713e-07	5.55514e-07	2.04538e-05	1.26916e-07	3.72674e-07	1.99097e-06	6.38864e-07	2.00301e-07	3.16896e-07	6.33051e-07	3.50754e-05	1.85808e-07	2.48234e-07	1.14166e-07	1.54637e-07	3.46383e-06	8.97437e-05	4.11289e-06	3.17626e-07	5.00321e-07	2.41979e-06	9.94901e-07	4.33865e-06	1.27734e-05	4.52405e-07
TZA	Tanzania	1.36538e-06	1.69085e-06	2.78114e-05	4.67131e-07	3.81599e-06	8.93462e-07	1.66372e-05	8.69758e-07	1.00444e-06	4.64255e-05	4.3155e-05	1.23188e-06	6.32499e-07	1.28718e-06	1.30062e-05	4.84556e-07	3.55003e-08	9.07924e-05	3.03725e-07	7.5501e-07	8.32983e-07	1.82022e-06	8.72383e-07	9.17049e-06	5.89218e-06	2.47315e-05	5.44524e-07	7.29311e-07	8.78214e-05	4.01585e-06	4.81395e-06	9.38798e-07	1.08365e-06	0.000247903	5.34513e-07	4.2789e-07	4.50113e-07	4.11667e-07	6.94628e-06	0.000359463	1.4587e-05	1.12032e-06	2.08487e-06	3.43114e-06	2.27124e-06	3.10987e-06	1.74848e-05	7.26599e-07
USA	USA	3.07142e-05	3.25109e-05	0.000394618	6.6651e-06	0.000156966	7.96462e-05	0.00172192	3.24547e-05	0.000103102	0.0042841	0.0010701	7.79424e-05	0.000652332	9.90532e-05	0.000193715	0.000221785	5.29938e-07	0.00176822	6.62853e-05	1.16625e-05	8.16446e-05	8.63119e-06	0.000318786	2.84067e-05	3.8814e-05	0.00898946	1.12012e-05	3.47759e-05	0.000149802	3.04829e-05	4.91613e-06	6.10424e-05	4.38891e-05	0.0535217	9.72091e-06	4.58949e-05	3.88773e-06	6.56015e-06	0.00156438	0.0370894	0.00782554	3.78924e-05	0.00111114	0.000174478	0.000117208	0.000123098	0.000625646	2.69903e-05
URY	Uruguay	4.8927e-08	5.02034e-08	1.27688e-07	2.80693e-08	7.76947e-08	1.82256e-08	1.18857e-05	3.93859e-08	3.55217e-08	1.13954e-06	2.7157e-07	4.29038e-08	2.42685e-08	3.63276e-08	5.75064e-08	2.29548e-08	6.57724e-09	4.75112e-07	1.69213e-08	3.47764e-08	3.63684e-08	7.85086e-08	1.08204e-07	3.49121e-08	3.87865e-08	5.25204e-05	1.97908e-08	2.50953e-08	6.49725e-08	1.13583e-07	5.27672e-08	3.55323e-08	3.55648e-08	1.57498e-06	3.54704e-08	2.33179e-08	2.91448e-08	3.26884e-08	2.59372e-06	3.67534e-06	6.60969e-07	4.5355e-08	5.56164e-08	5.65396e-08	1.28564e-07	1.20721e-07	1.81049e-07	2.45695e-08
UZB	Uzbekistan	2.83779e-08	3.49311e-08	4.69701e-08	1.22884e-08	3.05526e-08	8.92732e-09	7.30298e-08	8.21742e-08	1.64831e-08	1.17004e-07	3.46898e-07	1.26933e-07	1.0547e-08	1.63167e-08	2.56285e-08	9.64582e-09	2.76624e-09	3.57019e-07	8.06386e-09	1.71158e-08	1.77026e-08	3.99635e-08	1.87528e-08	1.75043e-08	1.72984e-08	1.47373e-07	9.52022e-09	1.27696e-08	5.05804e-08	6.04779e-08	2.52592e-08	1.80647e-08	1.68769e-08	1.52604e-07	1.75056e-08	1.02261e-08	1.38224e-08	1.53037e-08	4.97061e-08	5.56091e-06	4.5593e-08	1.87461e-08	1.43268e-08	4.31057e-08	1.92566e-08	1.9636e-08	2.19428e-07	1.14865e-08
VUT	Vanuatu	5.70392e-08	7.70684e-08	4.67712e-08	2.90597e-08	5.57211e-08	2.18381e-08	1.54672e-07	4.05656e-08	3.8182e-08	8.18114e-07	9.53206e-08	4.65592e-08	2.58137e-08	3.29345e-08	6.17218e-08	2.49271e-08	7.4189e-09	1.99402e-07	2.03008e-08	3.99117e-08	4.02142e-08	8.38504e-08	4.52939e-08	3.15651e-08	4.07467e-08	1.63571e-07	2.38354e-08	2.92235e-08	3.79811e-08	1.04343e-07	5.6187e-08	4.02418e-08	3.72239e-08	1.23029e-07	3.90639e-08	2.56068e-08	3.2636e-08	3.59994e-08	8.42435e-08	9.49777e-07	9.33694e-08	4.07902e-08	3.12195e-08	3.57133e-08	3.47722e-08	3.27298e-08	6.58053e-08	2.50998e-08
VEN	Venezuela	1.70374e-07	1.41208e-07	3.21508e-07	8.44821e-08	2.40848e-07	9.49974e-08	1.33609e-06	1.29741e-07	1.08145e-05	2.20524e-06	9.19671e-07	1.95336e-07	1.45242e-07	1.14481e-07	1.76437e-07	2.95265e-07	2.19691e-08	4.38768e-06	8.07937e-08	1.1735e-07	1.24065e-07	2.4934e-07	4.72775e-07	1.11814e-07	1.27415e-07	1.71544e-05	7.73294e-08	8.68563e-08	2.02087e-07	2.97218e-06	1.695e-07	1.28719e-07	1.1919e-07	6.18685e-06	1.18157e-07	7.47389e-08	9.14671e-08	1.16047e-07	2.40007e-06	8.16911e-06	3.41619e-05	1.36319e-07	1.80722e-06	2.45935e-07	5.10449e-06	1.39201e-07	5.29901e-07	1.1045e-07
VNM	Viet Nam	4.96627e-07	7.09245e-07	2.25018e-05	2.41089e-07	6.80308e-06	1.48636e-07	1.01348e-05	3.66422e-07	4.63501e-07	0.000151425	1.94527e-05	5.98337e-07	2.81107e-07	8.59797e-07	2.90132e-06	3.02894e-07	4.22005e-08	2.35215e-05	1.7616e-07	3.49715e-07	3.2358e-07	5.80445e-07	6.36454e-07	6.09143e-07	4.89268e-07	2.08537e-05	1.40558e-07	7.23949e-07	3.64081e-06	8.54166e-07	4.00085e-07	7.25176e-06	5.64581e-07	5.40674e-05	5.19092e-07	1.789e-07	2.93456e-07	2.98315e-07	8.41429e-06	0.000984452	1.92093e-05	1.72672e-06	9.43575e-07	3.08538e-06	6.24436e-06	1.19306e-06	2.28273e-05	3.94051e-07
YEM	Yemen	5.10657e-09	7.59488e-09	2.24458e-08	2.30422e-09	6.74369e-09	1.59965e-09	2.76656e-08	3.78521e-09	3.33076e-09	2.08203e-07	3.30976e-08	5.34749e-09	2.02578e-09	4.80437e-09	1.14583e-08	1.96791e-09	6.78782e-10	3.4451e-08	1.45596e-09	3.7635e-09	3.43202e-09	7.60248e-09	4.35404e-09	3.69164e-09	3.75258e-09	2.28012e-07	1.66252e-09	2.96232e-09	7.41758e-09	1.16769e-08	4.7606e-09	5.51274e-09	3.78927e-09	6.99771e-08	3.3185e-09	1.94011e-09	2.75849e-09	3.17851e-09	1.74919e-08	1.66525e-06	2.79988e-08	4.01522e-09	3.67128e-09	1.43326e-08	4.64032e-09	5.23837e-09	1.80024e-08	2.53505e-09
ZMB	Zambia	6.55382e-07	1.0738e-06	1.30724e-06	3.32348e-07	1.78018e-05	2.3175e-07	3.00601e-06	4.9715e-07	5.03397e-07	1.28362e-05	7.00528e-06	6.56688e-07	2.75168e-07	5.40156e-07	1.03215e-06	2.71303e-07	6.84586e-08	1.11281e-05	2.12839e-07	9.28664e-07	4.98693e-07	1.13123e-06	5.09372e-07	4.55978e-07	1.02043e-05	6.39023e-06	2.47987e-07	3.54011e-07	9.13743e-07	1.6296e-06	2.40566e-06	5.25918e-07	2.67188e-06	6.24479e-06	4.76082e-07	2.80954e-07	3.76833e-07	4.37128e-07	1.67666e-06	0.000108147	2.86359e-06	1.01385e-06	4.6538e-07	9.76585e-07	5.86637e-07	9.33652e-07	2.98802e-06	3.48941e-07
ZWE	Zimbabwe	1.27073e-06	1.15374e-06	2.40123e-06	9.75252e-07	1.09541e-06	8.99341e-07	8.24236e-06	9.46104e-07	8.78712e-07	6.42487e-05	7.14271e-06	8.68775e-07	1.04581e-06	1.09307e-06	1.53846e-06	9.67016e-07	1.41373e-07	6.56284e-06	7.7215e-07	1.07148e-06	1.15898e-06	9.19467e-07	1.30953e-06	1.09375e-06	1.12973e-06	1.30216e-05	9.04443e-07	7.96604e-07	1.26551e-06	1.18913e-06	1.05271e-06	9.95554e-07	1.11114e-06	1.22709e-05	9.85539e-07	9.74832e-07	1.00484e-06	9.21919e-07	7.05405e-06	4.47446e-05	2.19821e-05	9.44805e-07	1.22447e-06	1.54695e-06	1.18462e-06	1.21179e-06	4.41732e-06	9.15854e-07
ROW	Rest of World	0	0	0	0	0	0	0	0	0	0	0	0	0	0	0	0	0	0	0	0	0	0	0	0	0	0	0	0	0	0	0	0	0	0	0	0	0	0	0	0	0	0	0	0	0	0	0	0
[truncated: 142 more columns]

## Sheet: Cropland
Unit: PDF		AFG	ALB	DZA	AND	AGO	ATG	ARG	ARM	ABW	AUS	AUT	AZE	BHS	BHR	BGD	BRB	BLR	BEL	BLZ	BEN	BMU	BTN	BOL	BIH	BWA	BRA	VGB	BRN	BGR	BFA	BDI	KHM	CMR	CAN	CPV	CYM	CAF	TCD	CHL	CHN	COL	COG	CRI	HRV	CUB	CYP	CZE	CIV
		Afghanistan	Albania	Algeria	Andorra	Angola	Antigua	Argentina	Armenia	Aruba	Australia	Austria	Azerbaijan	Bahamas	Bahrain	Bangladesh	Barbados	Belarus	Belgium	Belize	Benin	Bermuda	Bhutan	Bolivia	Bosnia and Herzegovina	Botswana	Brazil	British Virgin Islands	Brunei	Bulgaria	Burkina Faso	Burundi	Cambodia	Cameroon	Canada	Cape Verde	Cayman Islands	Central African Republic	Chad	Chile	China	Colombia	Congo	Costa Rica	Croatia	Cuba	Cyprus	Czech Republic	Cote dIvoire
AFG	Afghanistan	0.000201445	2.70733e-08	1.0842e-07	6.16357e-09	2.31892e-08	4.51166e-09	8.80742e-08	1.4194e-08	9.0175e-09	2.6017e-07	2.46101e-07	2.27863e-08	5.62004e-09	2.74494e-08	1.4611e-07	5.21104e-09	1.89871e-09	1.82956e-06	4.06406e-09	9.66371e-09	9.6009e-09	2.25981e-08	1.06501e-08	1.19735e-08	1.0541e-08	2.79943e-07	4.82207e-09	8.02209e-09	4.07119e-08	2.90253e-08	1.35753e-08	1.19271e-08	1.22057e-08	3.33167e-07	9.6317e-09	5.34042e-09	7.44421e-09	8.88351e-09	5.77172e-08	2.64972e-06	8.20344e-08	1.4913e-08	1.91721e-08	3.3073e-08	1.47164e-08	1.96163e-08	1.70488e-07	1.006e-08
ALB	Albania	7.86979e-09	5.03911e-05	2.96632e-08	3.5406e-09	1.04439e-08	2.43164e-09	3.66848e-08	7.49095e-09	5.41354e-09	7.62194e-08	3.4017e-07	1.12005e-08	2.96577e-09	5.95878e-09	8.00802e-09	2.8219e-09	1.01589e-09	1.13558e-07	2.25798e-09	5.3439e-09	5.3095e-09	1.27545e-08	5.58903e-09	1.20455e-08	5.04532e-09	1.08786e-07	2.6632e-09	3.59517e-09	5.17616e-08	1.72408e-08	6.64936e-09	5.63126e-09	1.75464e-08	9.81302e-08	5.06972e-09	3.00792e-09	3.96135e-09	4.98582e-09	2.24407e-08	4.01517e-07	2.83866e-08	6.22824e-09	6.35398e-09	4.18811e-08	9.40929e-09	1.8502e-08	3.0004e-07	4.04798e-09
DZA	Algeria	6.23209e-09	1.65814e-08	0.000338361	5.90562e-09	2.42409e-08	1.81956e-09	1.58772e-07	6.72096e-09	4.55675e-09	2.48685e-07	5.45639e-07	1.01684e-08	5.81148e-09	1.11607e-08	1.74053e-08	4.63387e-09	5.55968e-10	1.17234e-06	1.73165e-09	7.62564e-09	4.02894e-09	6.98311e-09	1.08405e-08	1.33418e-08	6.33618e-09	4.04314e-06	1.69531e-09	4.38385e-09	4.84541e-08	1.77436e-08	4.6464e-09	7.17587e-09	1.92735e-08	9.06853e-07	3.99668e-09	2.58689e-09	3.05301e-09	5.25893e-09	9.37817e-08	1.88996e-06	1.09524e-07	8.85654e-09	1.7411e-08	5.93506e-08	3.64463e-08	3.06424e-08	2.57955e-07	1.27197e-08
AND	Andorra	0	0	0	0	0	0	0	0	0	0	0	0	0	0	0	0	0	0	0	0	0	0	0	0	0	0	0	0	0	0	0	0	0	0	0	0	0	0	0	0	0	0	0	0	0	0	0	0
AGO	Angola	3.31259e-08	5.36247e-08	9.44565e-08	1.61996e-08	0.000855999	1.05193e-08	2.40948e-07	2.43061e-08	2.36244e-08	7.1259e-07	2.22342e-07	3.21621e-08	1.73171e-08	2.52132e-08	7.31967e-08	1.41551e-08	4.36012e-09	9.73923e-07	9.91681e-09	2.32712e-08	2.27639e-08	5.47756e-08	4.11245e-08	2.08816e-08	2.3916e-08	1.81082e-06	1.0956e-08	1.76042e-08	4.39263e-08	7.91306e-08	3.10291e-08	3.30296e-08	2.48842e-08	8.97531e-07	2.24749e-08	1.31762e-08	1.67068e-08	2.14362e-08	9.18399e-07	4.13498e-05	2.404e-07	2.65674e-08	3.38241e-08	4.16054e-08	4.53394e-08	3.0562e-08	1.37342e-07	1.75035e-08
ATG	Antigua	2.49429e-09	4.00862e-09	2.68142e-09	1.22319e-09	2.66538e-09	3.89253e-06	7.55582e-09	1.9622e-09	4.7884e-09	9.20045e-09	4.53018e-09	2.2678e-09	1.11657e-09	1.45934e-09	2.48807e-09	2.49408e-09	3.3726e-10	3.27154e-09	8.968e-10	1.82526e-09	1.8889e-09	4.70615e-09	2.01874e-09	1.41488e-09	1.78777e-09	7.32437e-09	5.19278e-09	1.19858e-09	1.93159e-09	6.48256e-09	2.71028e-09	1.79438e-09	1.56417e-09	8.27839e-09	1.76099e-09	1.04051e-09	1.42768e-09	1.5082e-09	4.10637e-09	3.65788e-08	4.26945e-09	1.88752e-09	1.48377e-09	1.72013e-09	4.19029e-09	1.38219e-09	5.18335e-09	1.18394e-09
ARG	Argentina	3.8278e-07	7.66401e-07	1.11707e-05	2.1172e-07	6.98779e-06	1.10899e-07	0.00438986	4.04754e-07	4.59628e-07	3.39353e-05	2.91155e-05	7.63935e-07	2.30111e-07	1.00891e-06	3.36996e-06	3.20534e-07	3.1978e-08	0.0001422	1.09827e-07	2.91742e-07	2.40172e-07	4.09511e-07	7.22604e-05	7.02858e-07	2.37787e-06	0.00428507	1.00603e-07	3.86413e-07	5.14898e-06	7.57725e-07	2.54498e-07	5.45695e-07	6.91982e-07	5.38755e-05	2.83992e-07	1.95173e-07	1.42743e-07	1.94071e-07	0.000440817	0.000548174	0.000116727	5.69872e-07	3.19097e-06	3.93525e-06	7.14091e-06	5.1072e-06	1.62874e-05	5.03871e-07
ARM	Armenia	1.25533e-08	1.31871e-08	1.24655e-08	4.95519e-09	1.15742e-08	3.58646e-09	2.58156e-08	6.66941e-05	7.06922e-09	6.72679e-08	2.80269e-08	1.51758e-08	4.22965e-09	5.85848e-09	9.94005e-09	4.08223e-09	1.13774e-09	4.24451e-08	3.2239e-09	7.37426e-09	7.58713e-09	1.65753e-08	7.20895e-09	5.98247e-09	6.79894e-09	3.64985e-08	4.18364e-09	4.92594e-09	1.86084e-08	2.21251e-08	1.05919e-08	7.36943e-09	6.81052e-09	1.09154e-07	7.395e-09	4.28358e-09	5.68098e-09	6.84177e-09	1.71736e-08	2.23787e-07	2.60856e-08	7.96561e-09	5.53964e-09	7.31592e-09	5.97165e-09	5.59553e-09	2.30006e-08	4.67947e-09
ABW	Aruba	0	0	0	0	0	0	0	0	0	0	0	0	0	0	0	0	0	0	0	0	0	0	0	0	0	0	0	0	0	0	0	0	0	0	0	0	0	0	0	0	0	0	0	0	0	0	0	0
AUS	Australia	1.7614e-07	8.94102e-08	6.93004e-07	4.64878e-08	2.3228e-07	3.40159e-08	9.85794e-07	1.13822e-07	6.71329e-08	0.000982371	9.62438e-07	1.58821e-07	4.19976e-08	5.94768e-07	9.14179e-07	5.38655e-08	1.09902e-08	1.90565e-06	3.04088e-08	6.5672e-08	7.75867e-08	1.34417e-07	1.36175e-07	6.69082e-08	1.70909e-07	2.71496e-06	3.66546e-08	3.41606e-07	1.76558e-07	1.97225e-07	8.34308e-08	6.59231e-07	8.35541e-08	6.41174e-06	6.28382e-08	4.11521e-08	5.04245e-08	6.44902e-08	6.03611e-07	9.94697e-05	1.24195e-06	9.48746e-08	1.04639e-07	1.75536e-07	2.4438e-07	2.29442e-07	5.87854e-07	6.39343e-08
AUT	Austria	1.46919e-08	9.20965e-08	1.58777e-07	3.17954e-09	1.86541e-08	1.23104e-09	1.60258e-07	1.71039e-08	3.37301e-09	1.04095e-06	0.000150509	3.13528e-08	3.03724e-09	3.00783e-08	2.05388e-08	2.30167e-09	2.23124e-10	1.10854e-06	9.74001e-10	3.4675e-09	8.26014e-09	1.60531e-08	1.23193e-08	2.96666e-07	7.46073e-09	1.05733e-06	9.63897e-10	3.51478e-09	3.62046e-07	7.70601e-09	1.67588e-09	5.32465e-09	1.1202e-08	5.44681e-07	2.52409e-09	1.25762e-09	1.01863e-09	1.64905e-09	9.18631e-08	2.52611e-06	2.13265e-07	5.04365e-09	1.454e-08	1.87916e-06	2.54722e-08	7.1685e-08	4.61371e-06	7.33956e-09
AZE	Azerbaijan	1.17115e-06	6.84185e-08	1.56078e-07	2.13813e-08	5.38004e-08	1.46948e-08	1.7485e-07	6.79959e-08	2.91824e-08	3.93112e-07	1.06576e-06	0.000371783	1.98953e-08	3.62923e-08	5.3763e-08	1.7642e-08	6.40943e-09	4.25006e-07	1.34273e-08	2.97703e-08	3.11647e-08	6.58914e-08	3.45702e-08	4.81552e-08	2.87722e-08	4.88505e-07	1.85565e-08	2.13625e-08	1.42408e-07	8.92138e-08	4.12675e-08	3.13869e-08	3.23175e-08	6.79439e-07	2.98992e-08	1.74077e-08	2.2485e-08	2.7429e-08	1.25512e-07	4.11222e-06	2.03959e-07	3.54964e-08	3.04306e-08	1.29061e-07	3.98076e-08	4.48831e-08	9.28757e-07	2.21389e-08
BHS	Bahamas	1.94926e-10	2.52425e-10	7.16051e-10	1.23057e-10	2.69305e-10	1.24109e-10	1.33586e-09	1.70865e-10	1.68669e-10	4.06471e-09	4.84303e-09	2.21189e-10	1.25814e-06	1.69874e-10	2.57406e-10	1.02634e-10	2.00207e-11	3.39442e-09	6.58052e-11	1.39511e-10	1.60559e-10	2.75e-10	1.83501e-10	2.15085e-10	1.67295e-10	6.28769e-09	2.22899e-10	1.01407e-10	5.3135e-10	4.08371e-10	1.96987e-10	1.50419e-10	1.84773e-10	3.68241e-08	1.32182e-10	1.17567e-10	1.02795e-10	1.00011e-10	7.00142e-10	1.54619e-08	1.00382e-09	1.55678e-10	2.22525e-10	9.49482e-10	7.54086e-10	4.51852e-10	9.35123e-09	1.1588e-10
BHR	Bahrain	7.07885e-13	8.27819e-13	2.67518e-12	3.25259e-13	7.92519e-13	2.3272e-13	2.56791e-12	5.39914e-13	4.39477e-13	1.60595e-11	2.08583e-12	7.43643e-13	2.86019e-13	6.99578e-09	1.01474e-12	3.97093e-13	8.90627e-14	3.91277e-12	2.11417e-13	4.79495e-13	4.75912e-13	1.00606e-12	5.30529e-13	3.85737e-13	5.1785e-13	5.50493e-12	2.39963e-13	3.49133e-13	6.13856e-13	1.32754e-12	6.88136e-13	5.06937e-13	4.25089e-13	6.87307e-12	4.59807e-13	2.71334e-13	3.61599e-13	4.12589e-13	1.361e-12	5.73928e-11	1.74838e-12	5.17816e-13	3.93302e-13	5.60411e-13	4.81886e-13	1.39554e-12	1.24596e-12	2.91052e-13
BGD	Bangladesh	7.64513e-08	6.21611e-08	3.13279e-07	2.14932e-08	1.3565e-07	1.26617e-08	8.33569e-07	4.27905e-08	3.28352e-08	2.30396e-06	4.90512e-06	6.74415e-08	2.06223e-08	1.30884e-07	0.00144205	2.08205e-08	4.32198e-09	7.67013e-06	1.12141e-08	4.16253e-08	3.03859e-08	5.73269e-08	5.64462e-08	6.38101e-08	5.24321e-08	4.26399e-06	1.28244e-08	8.38831e-08	4.93792e-07	7.75909e-08	2.80461e-08	1.04834e-07	9.68779e-08	1.38381e-05	2.43981e-08	1.62505e-08	1.80783e-08	2.47996e-08	6.04164e-07	0.000134569	6.39349e-07	6.26611e-08	1.03558e-07	3.18974e-07	2.48579e-07	2.93258e-07	1.39241e-06	5.96242e-08
BRB	Barbados	1.75904e-09	2.15405e-09	7.0825e-09	8.33801e-10	2.04334e-09	2.01542e-08	5.15026e-09	1.38487e-09	1.72433e-09	4.44105e-08	5.60144e-09	1.63617e-09	1.88168e-09	1.08203e-09	1.6769e-09	6.64742e-06	1.5406e-10	6.8854e-09	6.29642e-09	1.31222e-09	1.442e-08	3.14069e-09	1.29488e-09	9.57161e-10	1.18967e-09	2.20245e-08	2.05695e-08	8.17215e-10	1.32028e-09	4.43908e-09	1.83608e-09	1.26322e-09	1.21535e-09	2.03572e-07	1.44025e-09	5.75215e-09	9.50228e-10	1.12043e-09	2.72598e-09	3.21219e-08	3.60165e-09	1.37513e-09	1.29984e-09	1.20507e-09	2.37776e-09	1.18068e-09	2.79154e-09	9.43381e-10
BLR	Belarus	2.84074e-08	3.01729e-08	8.38221e-08	1.06836e-08	3.41398e-08	6.41478e-09	1.54018e-07	4.23478e-08	9.65949e-09	2.59105e-07	9.77965e-07	1.06176e-07	1.07873e-08	1.95008e-08	3.07259e-08	8.9186e-09	2.24482e-08	5.34281e-07	5.93711e-09	1.35578e-08	1.67982e-08	1.80517e-08	2.50035e-08	2.66845e-08	2.14396e-08	3.3427e-07	8.14223e-09	1.16011e-08	1.01369e-07	3.64111e-08	2.09284e-08	1.74407e-08	1.95257e-08	4.5641e-07	1.17788e-08	8.40594e-09	1.0026e-08	1.09698e-08	8.69736e-08	4.2345e-06	9.11867e-08	1.77465e-08	1.90553e-08	8.93566e-08	3.03897e-08	3.71181e-08	6.75578e-07	1.30007e-08
BEL	Belgium	2.55416e-09	5.5356e-09	9.79926e-08	1.31619e-09	1.6708e-08	2.89217e-10	6.42244e-08	3.08352e-09	3.27022e-09	1.67638e-07	3.67617e-07	5.88817e-09	6.71716e-10	9.15931e-09	1.28785e-08	1.36942e-09	3.44048e-11	1.10421e-05	2.84689e-10	2.66985e-09	9.36393e-10	5.6219e-10	3.11764e-09	9.52064e-09	2.26161e-09	2.62473e-07	2.41412e-10	1.45695e-09	4.48282e-08	4.13341e-09	1.33528e-09	2.47693e-09	1.57874e-08	3.20644e-07	1.61537e-09	5.67622e-10	6.12841e-10	7.48047e-10	7.29196e-08	2.16822e-06	5.88531e-08	3.71963e-09	1.10774e-08	4.25359e-08	1.66672e-08	2.91682e-08	2.46498e-07	8.59525e-09
BLZ	Belize	2.01746e-08	3.23316e-08	2.53893e-08	1.028e-08	2.67593e-08	2.34671e-08	5.77518e-08	1.52617e-08	1.59731e-08	1.49722e-07	2.41252e-07	1.76635e-08	1.45054e-08	1.31984e-08	2.2761e-08	2.71569e-07	2.8819e-09	7.0768e-08	1.34906e-05	1.48917e-08	1.72091e-08	3.51833e-08	1.65544e-08	1.28379e-08	1.391e-08	1.4186e-07	8.58396e-09	9.80907e-09	2.04211e-08	4.76633e-08	2.1871e-08	1.51899e-08	1.36589e-08	2.78157e-06	1.50943e-08	1.14631e-07	1.13248e-08	1.28317e-08	4.00938e-08	5.46033e-07	9.22106e-08	1.59706e-08	2.91086e-08	2.30204e-08	9.71573e-08	1.41109e-08	3.7705e-08	9.64468e-09
BEN	Benin	1.59471e-06	1.55616e-07	1.37903e-07	4.17299e-08	2.4584e-07	2.74914e-08	2.718e-07	6.41915e-08	5.98608e-08	6.45215e-07	3.29193e-07	7.96047e-08	3.37027e-08	5.71068e-08	4.90156e-07	3.22914e-08	1.16021e-08	1.05707e-06	2.51077e-08	0.000481543	5.872e-08	1.48643e-07	6.67582e-08	5.0143e-08	8.62541e-08	2.5918e-06	2.881e-08	4.52301e-08	8.27029e-08	5.56508e-07	8.4905e-08	7.14114e-08	1.00497e-07	4.18648e-07	5.90013e-08	3.34005e-08	9.14396e-08	6.92124e-08	1.85437e-07	6.21774e-06	8.71863e-06	3.90239e-07	5.3049e-08	1.32789e-07	7.09495e-08	5.74988e-08	3.58615e-07	2.09017e-07
BMU	Bermuda	0	0	0	0	0	0	0	0	0	0	0	0	0	0	0	0	0	0	0	0	0	0	0	0	0	0	0	0	0	0	0	0	0	0	0	0	0	0	0	0	0	0	0	0	0	0	0	0
BTN	Bhutan	3.26812e-08	4.5978e-08	3.15416e-08	1.6133e-08	3.35966e-08	1.13927e-08	1.15045e-07	2.52872e-08	1.93663e-08	1.92698e-07	5.51587e-08	2.9436e-08	1.40194e-08	2.08974e-08	5.47393e-08	1.34238e-08	3.78534e-09	4.53824e-08	1.04466e-08	2.09927e-08	2.3744e-08	5.72358e-05	2.69518e-08	1.96716e-08	2.44554e-08	1.24813e-07	1.18687e-08	1.52571e-08	3.21199e-08	6.52155e-08	3.59238e-08	2.20089e-08	2.06775e-08	8.83664e-08	2.30668e-08	1.33936e-08	1.83479e-08	1.7627e-08	6.137e-08	5.16401e-07	8.84635e-08	2.48942e-08	1.76409e-08	2.29776e-08	3.61885e-08	1.8503e-08	4.25276e-08	1.53092e-08
BOL	Bolivia	3.766e-08	5.74952e-08	1.93485e-07	1.88688e-08	9.27911e-08	1.22982e-08	1.27883e-05	3.24657e-08	3.72759e-08	1.76039e-06	1.53774e-06	4.8792e-08	1.74494e-08	4.59036e-08	6.73752e-08	1.82015e-08	3.63937e-09	3.22441e-06	1.12675e-08	2.71192e-08	2.60662e-08	4.8152e-08	0.000526289	4.51163e-08	4.88528e-08	1.26946e-05	1.25513e-08	2.04705e-08	1.41448e-07	8.1509e-08	3.42599e-08	3.06689e-08	4.06309e-08	9.06386e-06	2.83885e-08	1.53338e-08	1.85066e-08	2.12267e-08	7.62875e-06	6.3526e-06	4.55315e-05	3.27616e-08	1.72886e-07	1.51271e-07	9.72381e-08	1.28167e-07	1.91184e-06	2.7576e-08
BIH	Bosnia and Herzegovina	1.60995e-08	4.12926e-08	5.98573e-08	7.14636e-09	2.17002e-08	5.52827e-09	8.25046e-08	1.3662e-08	1.09543e-08	1.90556e-07	1.77826e-06	1.91581e-08	6.30407e-09	1.29679e-08	1.75119e-08	1.07067e-08	1.72666e-09	3.806e-07	4.38649e-09	1.13257e-08	1.06501e-08	2.44984e-08	1.14243e-08	0.000131361	1.02312e-08	2.12201e-07	5.26307e-09	7.54819e-09	8.31652e-08	3.83795e-08	1.43487e-08	1.12225e-08	1.31306e-08	2.57628e-07	1.04584e-08	5.91841e-09	7.80724e-09	9.81367e-09	4.77315e-08	1.00433e-06	5.72749e-08	1.2477e-08	1.13616e-08	9.5782e-06	1.83187e-08	2.54156e-08	3.49743e-07	8.97709e-09
BWA	Botswana	1.43914e-09	2.07165e-09	1.52001e-09	7.34999e-10	2.52924e-09	5.32347e-10	5.38976e-09	1.14906e-09	9.6032e-10	9.59732e-09	5.58028e-09	1.39246e-09	6.42375e-10	9.48055e-10	1.47327e-09	6.12954e-10	1.83924e-10	5.39226e-09	4.79727e-10	9.48551e-10	1.06382e-09	2.16363e-09	1.21639e-09	8.94591e-10	2.04522e-05	7.52203e-09	5.40897e-10	6.97288e-10	1.41389e-09	3.20607e-09	1.54787e-09	9.98373e-10	9.52286e-10	7.25169e-09	1.0292e-09	6.11073e-10	8.01296e-10	8.90353e-10	2.81814e-09	3.40864e-08	2.97182e-09	1.12951e-09	7.96868e-10	1.30417e-09	1.01441e-09	1.11823e-09	3.45434e-09	6.72905e-10
BRA	Brazil	7.00019e-07	1.1686e-06	1.24125e-05	4.08306e-07	4.95122e-05	2.48202e-07	0.0005231	5.83504e-07	1.37022e-06	7.0057e-05	7.16528e-05	1.89667e-06	4.81883e-07	2.88766e-06	3.89252e-06	1.18586e-06	4.4687e-08	0.000103456	3.09358e-07	5.89552e-07	4.94722e-07	5.7847e-07	4.58019e-05	1.64293e-06	9.83473e-07	0.0629795	2.36655e-07	5.09489e-07	9.05567e-06	1.09827e-06	3.50743e-07	8.58681e-07	1.71329e-06	0.000229173	8.5791e-07	8.28203e-07	2.35334e-07	3.09371e-07	0.000142658	0.00059047	0.000107732	1.02057e-06	8.08469e-06	1.33662e-05	1.03743e-05	4.75572e-06	5.55592e-05	1.12059e-06
VGB	British Virgin Islands	5.03329e-11	7.13952e-11	4.77726e-11	2.44847e-11	5.69112e-11	4.29341e-11	1.32672e-10	3.02946e-10	3.64038e-11	2.58056e-10	8.6451e-11	6.05027e-11	2.02515e-11	2.78428e-11	4.99717e-11	1.94637e-11	6.34154e-12	5.67218e-11	1.60351e-11	3.68888e-11	3.82411e-11	8.57635e-11	3.53779e-11	2.82809e-11	3.07189e-11	4.31282e-10	3.05155e-08	2.31802e-11	3.94793e-11	1.17996e-10	5.41379e-11	3.58406e-11	3.34243e-11	1.15666e-10	3.53362e-11	2.13624e-11	2.83358e-11	3.23662e-11	8.12884e-11	5.91036e-10	8.58068e-11	3.97852e-11	4.37434e-11	7.74083e-11	3.03304e-11	2.72798e-11	5.31567e-11	2.46734e-11
BRN	Brunei	6.72844e-10	7.33907e-10	8.11368e-10	2.97642e-10	6.3336e-10	2.1883e-10	2.96049e-09	4.47877e-10	3.43104e-10	7.32922e-08	1.7009e-09	5.49107e-10	2.68575e-10	4.50802e-10	1.40109e-09	2.67109e-10	6.999e-11	1.75101e-09	1.96789e-10	3.9699e-10	4.3621e-10	9.00707e-10	5.19179e-10	3.62616e-10	4.51773e-10	4.8025e-09	2.14658e-10	3.42706e-06	5.18203e-10	1.26529e-09	6.25693e-10	8.48445e-10	3.93958e-10	7.54977e-09	4.23211e-10	2.47561e-10	3.36374e-10	3.21601e-10	1.63174e-09	1.17265e-07	2.02244e-09	4.60163e-10	4.44636e-10	4.8425e-10	4.69503e-10	4.5253e-10	1.19065e-09	2.98612e-10
BGR	Bulgaria	3.68599e-08	7.11538e-07	5.14697e-07	5.13637e-09	3.13785e-08	1.92374e-09	2.92875e-07	1.0988e-07	5.79947e-09	1.58986e-06	2.30641e-06	1.61979e-07	3.72953e-09	2.39669e-08	2.90603e-08	1.03626e-08	7.94933e-10	1.07174e-06	1.78868e-09	8.87737e-09	4.97469e-09	6.89872e-09	9.19874e-09	1.48557e-07	1.1987e-08	5.70463e-07	2.3568e-09	6.50267e-09	6.92321e-05	1.33387e-08	4.67423e-09	8.081e-09	1.74911e-08	8.48531e-07	4.82247e-09	2.78838e-09	2.74965e-09	3.73783e-09	8.05666e-08	2.06783e-06	1.00664e-07	8.08374e-09	1.58293e-08	3.27482e-07	3.24753e-08	4.31079e-07	1.15803e-06	1.44649e-08
BFA	Burkina Faso	7.64462e-08	1.38641e-07	2.64935e-07	4.46439e-08	1.23177e-07	2.81816e-08	3.89292e-07	6.40305e-08	6.3509e-08	1.19834e-06	1.20258e-06	7.57019e-08	3.40018e-08	6.24221e-08	1.23476e-07	3.41401e-08	1.2153e-08	5.72293e-06	2.56563e-08	1.75807e-07	5.80707e-08	1.2301e-07	6.97544e-08	7.07805e-08	5.5959e-08	1.09837e-06	3.00895e-08	4.3287e-08	1.42133e-07	0.000594476	8.44503e-08	6.60412e-08	7.4154e-08	8.10116e-07	6.01778e-08	3.38e-08	4.73726e-08	5.8766e-08	2.69596e-07	3.85849e-06	9.43617e-06	7.44774e-08	6.5489e-08	1.76634e-07	1.00878e-07	8.21344e-08	5.07975e-07	5.88588e-08
BDI	Burundi	3.87982e-07	6.95207e-07	4.55981e-07	1.80953e-07	4.56499e-07	1.34499e-07	1.34572e-06	3.03551e-07	2.80859e-07	2.0363e-06	4.41256e-06	3.7301e-07	1.64329e-07	2.50888e-07	4.3975e-07	1.57003e-07	4.60501e-08	5.28457e-06	1.24493e-07	2.77429e-07	2.81607e-07	6.75777e-07	2.98926e-07	2.55755e-07	2.74141e-07	1.88211e-06	1.41776e-07	1.89583e-07	3.92351e-07	8.61861e-07	0.00104787	2.78978e-07	2.59328e-07	1.43881e-06	2.69939e-07	1.63704e-07	2.15239e-07	2.45412e-07	7.31018e-07	8.0088e-06	8.26535e-07	3.04373e-07	2.14946e-07	3.74849e-07	2.78578e-07	2.60129e-07	1.27727e-06	1.86223e-07
KHM	Cambodia	1.96927e-07	1.92748e-07	6.67185e-07	8.159e-08	2.54598e-07	5.62386e-08	1.61241e-06	1.27444e-07	1.2658e-07	5.82193e-06	3.81879e-06	1.75139e-07	7.41064e-08	1.71076e-07	6.30672e-07	7.31342e-08	1.40858e-08	2.47302e-06	5.23888e-08	1.25712e-07	1.25051e-07	2.87214e-07	1.44525e-07	1.17981e-07	1.24668e-07	3.77965e-06	5.88458e-08	4.24065e-07	3.15411e-07	3.78774e-07	1.6405e-07	0.000972661	1.28381e-07	8.30706e-06	1.19894e-07	6.76542e-08	8.96476e-08	1.09336e-07	8.89211e-07	0.000293475	1.18035e-06	1.4346e-07	1.89436e-07	3.63943e-07	2.31777e-07	2.38718e-07	1.53299e-06	8.65442e-08
CMR	Cameroon	3.44791e-07	1.03565e-06	6.44284e-06	2.96609e-07	2.39169e-06	8.90978e-08	5.26991e-06	3.56851e-07	2.84262e-07	1.06285e-05	3.58261e-05	7.01687e-07	1.39862e-07	6.41495e-07	1.46619e-06	1.57516e-07	3.06837e-08	5.61634e-05	8.05301e-08	4.23071e-07	2.21711e-07	4.30348e-07	3.50429e-07	7.81479e-07	4.55948e-07	1.5069e-05	9.30829e-08	2.19225e-07	2.63051e-06	7.70188e-07	2.46025e-07	4.03167e-07	0.00261507	3.0745e-05	2.83694e-07	1.25073e-07	4.14126e-06	4.02785e-06	3.1019e-06	0.000657856	3.4515e-06	1.64102e-05	6.07671e-07	3.7668e-06	1.57611e-06	1.4653e-06	1.30711e-05	8.39912e-07
CAN	Canada	1.47333e-09	1.99591e-09	5.52462e-08	5.40375e-10	5.17597e-09	2.49719e-09	6.47437e-08	3.04045e-09	2.1735e-09	2.71464e-07	1.32493e-07	3.33772e-09	1.10078e-08	5.06138e-09	1.33195e-08	1.49724e-08	2.52973e-11	2.54322e-07	1.67264e-09	6.16751e-10	5.81379e-09	4.18529e-10	1.1103e-08	2.41558e-09	1.97432e-09	7.11768e-07	6.27932e-10	1.95264e-09	1.48412e-08	1.27943e-09	2.64017e-10	3.16568e-09	2.57306e-09	4.73761e-05	4.34122e-10	1.66076e-09	1.69959e-10	2.54993e-10	1.22829e-07	5.50889e-06	3.9271e-07	1.52684e-09	3.74915e-08	2.07812e-08	7.29346e-08	1.48848e-08	8.9676e-08	1.93055e-09
CPV	Cape Verde	1.63229e-08	2.31023e-08	3.86862e-08	8.64569e-09	2.75922e-08	6.92138e-09	5.26786e-08	1.22998e-08	1.11913e-08	9.73333e-08	2.53871e-08	2.47066e-08	8.29681e-09	9.752e-09	1.80604e-08	7.75225e-09	2.14684e-09	2.1824e-08	6.35125e-09	1.18139e-08	1.22193e-08	2.40256e-08	1.42864e-08	9.98397e-09	1.24163e-08	1.31098e-07	7.7039e-09	8.50806e-09	1.19427e-08	3.43862e-08	1.78581e-08	1.13409e-08	1.13342e-08	3.52579e-08	7.22019e-05	7.86964e-09	1.01264e-08	9.92714e-09	2.97741e-08	2.66293e-07	3.95805e-08	1.85841e-08	9.59927e-09	1.12891e-08	3.66939e-08	9.82359e-09	2.1179e-08	7.67016e-09
CYM	Cayman Islands	2.09878e-11	3.13254e-11	1.86301e-11	1.10226e-11	2.19574e-11	8.95841e-12	6.65683e-11	1.68673e-11	1.41973e-11	1.24379e-10	5.21192e-11	2.02877e-11	1.0959e-11	1.25629e-11	2.07316e-11	1.00956e-11	2.82004e-12	2.97613e-11	8.25991e-12	1.42811e-11	1.69352e-11	3.47375e-11	1.71953e-11	1.3032e-11	1.58536e-11	1.93563e-10	9.94589e-12	1.06629e-11	1.59906e-11	4.73819e-11	2.39284e-11	1.44102e-11	1.31478e-11	6.1338e-11	1.43834e-11	1.00852e-07	1.18191e-11	1.28769e-11	3.57147e-11	3.23164e-10	3.78904e-11	1.48992e-11	1.23628e-11	1.49973e-11	1.95004e-11	1.22614e-11	2.76922e-11	9.72666e-12
CAF	Central African Republic	5.2266e-08	8.52329e-08	1.40703e-07	3.15677e-08	9.36074e-08	1.88876e-08	2.44445e-07	4.12944e-08	3.90002e-08	5.35911e-07	4.37822e-07	4.82856e-08	2.25026e-08	3.5719e-08	6.05318e-08	2.19162e-08	7.40785e-09	1.23747e-06	1.72152e-08	3.86208e-08	3.8773e-08	9.14425e-08	4.10202e-08	3.9203e-08	3.73823e-08	4.4351e-07	1.99998e-08	2.62263e-08	7.05284e-08	1.3196e-07	5.45066e-08	3.91538e-08	1.38549e-07	4.00328e-07	3.99515e-08	2.22057e-08	0.000201785	1.52691e-07	1.4464e-07	2.75659e-06	2.01048e-07	1.03381e-06	3.81524e-08	7.47984e-08	7.86714e-08	6.79336e-08	7.27504e-07	2.69408e-08
TCD	Chad	5.33838e-08	1.11199e-07	1.33861e-07	2.79219e-08	1.05885e-07	2.03374e-08	2.54291e-07	4.32153e-08	4.33105e-08	4.71267e-07	7.50811e-07	5.30468e-08	3.01009e-08	3.691e-08	8.08599e-08	2.40857e-08	8.39153e-09	5.05918e-07	1.83749e-08	4.11074e-08	3.93383e-08	1.00282e-07	4.62422e-08	4.63648e-08	3.38844e-08	8.25401e-07	2.03502e-08	2.69632e-08	1.03148e-07	1.4435e-07	5.50655e-08	4.07322e-08	6.24526e-07	9.5507e-07	4.54378e-08	2.3255e-08	1.15656e-07	8.64174e-05	1.33798e-07	2.60018e-06	2.74258e-07	4.68029e-08	4.66781e-08	3.06461e-07	4.55143e-08	4.38932e-08	4.27542e-07	3.06263e-08
CHL	Chile	5.69468e-09	6.95674e-09	5.01598e-08	3.13819e-09	1.9043e-08	2.05386e-09	4.04757e-06	3.78742e-09	7.33539e-09	3.55776e-07	3.08644e-07	7.26144e-09	9.66701e-09	9.61203e-09	1.39667e-08	6.73672e-09	2.5423e-10	5.51236e-07	2.41687e-09	2.94698e-09	4.53218e-09	7.70128e-09	6.26204e-07	7.44001e-09	5.57445e-09	6.1055e-06	1.62528e-09	3.17656e-09	3.60781e-08	8.1741e-09	3.82178e-09	5.96499e-09	6.56151e-09	2.23326e-06	2.69558e-09	2.52793e-09	4.02101e-09	2.85689e-09	0.000132391	2.9858e-06	6.23321e-06	4.8884e-09	2.2565e-07	4.31728e-08	1.527e-07	1.79503e-08	1.65721e-07	4.41691e-09
CHN	China	4.15817e-06	4.23277e-06	6.58279e-05	6.50497e-07	1.00814e-05	3.07155e-07	7.90974e-05	1.11322e-06	2.59227e-06	0.000503589	0.000159007	6.98872e-06	6.74187e-07	1.07724e-05	6.98968e-05	1.97712e-06	3.73842e-08	0.000164627	4.20927e-07	2.96342e-06	1.37521e-06	8.74548e-07	8.99945e-06	2.5549e-06	3.34362e-06	0.000232864	1.84745e-07	5.44173e-06	2.31299e-05	2.31921e-06	4.00431e-07	2.01021e-05	7.73291e-06	0.00062371	7.36997e-07	3.31471e-07	2.65811e-07	3.99786e-07	0.000103661	0.253731	0.000110581	3.36094e-06	1.3539e-05	2.11804e-05	3.10381e-05	1.5618e-05	0.000114346	6.33491e-06
COL	Colombia	8.58776e-08	9.49832e-08	3.11549e-07	3.73618e-08	1.48681e-07	3.53244e-08	4.51306e-06	5.56715e-08	5.52948e-07	2.57358e-06	2.30066e-06	1.70356e-07	8.78622e-08	6.96562e-08	1.15771e-07	1.54729e-07	6.79073e-09	3.7069e-06	3.70125e-08	4.23299e-08	4.97581e-08	8.46258e-08	1.35942e-06	7.80987e-08	5.74443e-08	1.85095e-05	2.74247e-08	3.80676e-08	2.45107e-07	1.39713e-07	5.86853e-08	5.17216e-08	7.18224e-08	4.85405e-05	4.39784e-08	3.41343e-08	3.22734e-08	3.76332e-08	4.83161e-05	1.31554e-05	0.0127472	2.19612e-07	3.42244e-06	4.39136e-07	1.11216e-06	1.53874e-07	2.11976e-06	5.57628e-08
COG	Congo	1.7309e-08	3.06019e-08	3.23069e-07	9.89539e-09	5.17272e-08	5.77289e-09	1.27162e-07	1.39966e-08	1.29935e-08	1.96335e-07	3.26108e-07	1.9096e-08	7.38267e-09	1.58488e-08	2.9041e-08	6.97734e-09	2.23226e-09	4.23712e-07	5.1556e-09	1.30549e-08	1.22998e-08	2.89405e-08	1.41597e-08	1.58334e-08	1.41505e-08	1.25828e-06	5.89519e-09	8.59747e-09	4.19849e-08	3.85802e-08	1.64201e-08	1.42041e-08	7.51911e-08	3.21291e-07	1.75605e-08	6.87901e-09	1.27685e-08	1.08227e-08	8.03668e-08	6.43596e-06	9.97251e-08	8.34076e-05	1.51303e-08	4.83516e-08	2.90155e-08	2.58975e-08	3.28794e-07	1.05034e-08
CRI	Costa Rica	5.20968e-08	1.34347e-07	1.02452e-06	7.66147e-08	3.06357e-07	2.46735e-08	1.50866e-06	7.26984e-08	2.57975e-07	3.21889e-06	1.42338e-05	2.37896e-07	1.08808e-07	1.5885e-07	1.94375e-07	7.84975e-08	3.14606e-09	2.09426e-05	7.06136e-08	4.52862e-08	5.39689e-08	3.58546e-08	1.28468e-07	1.6681e-07	5.91133e-08	8.50131e-06	2.64537e-08	3.52271e-08	8.9491e-07	9.37909e-08	2.86631e-08	6.06992e-08	1.23372e-07	5.72413e-05	4.34003e-08	9.62627e-08	1.66483e-08	2.17052e-08	3.6076e-06	4.22321e-05	1.75739e-05	5.88423e-08	0.000379222	8.50883e-07	1.10694e-06	3.69356e-07	6.22747e-06	8.32711e-08
HRV	Croatia	8.40889e-09	9.7276e-08	6.11989e-08	3.1185e-09	1.19583e-08	1.27744e-08	7.46272e-08	6.71022e-09	3.99553e-09	6.54607e-07	3.16605e-06	1.348e-08	9.22859e-09	9.75314e-09	1.09705e-08	2.52319e-09	6.57718e-10	3.17103e-07	1.54149e-09	4.31043e-09	5.49143e-09	7.42266e-09	5.55754e-09	5.62267e-06	4.70763e-09	2.05866e-07	2.05781e-09	3.1142e-09	1.0786e-07	1.24898e-08	4.86831e-09	4.55342e-09	6.95725e-09	4.98185e-07	3.76784e-09	2.27008e-09	2.64628e-09	3.50885e-09	4.24165e-08	9.88992e-07	4.75535e-08	5.35925e-09	7.777e-09	0.000137238	1.42277e-08	2.66661e-08	6.24856e-07	7.40146e-09
CUB	Cuba	4.7943e-08	1.01134e-07	3.28503e-07	6.39437e-08	9.64859e-08	2.26039e-08	2.55097e-06	1.91566e-07	1.33379e-07	7.58829e-06	5.75623e-06	6.25462e-08	3.69856e-08	5.50999e-08	1.09958e-07	1.19368e-07	4.76821e-09	2.85086e-06	6.1122e-08	3.48737e-08	8.61571e-08	6.19039e-08	5.02641e-07	5.96175e-08	3.63699e-08	4.67935e-06	1.49321e-08	2.77866e-08	1.0574e-06	9.90897e-08	3.97325e-08	6.49496e-08	5.50247e-08	1.76924e-05	5.37207e-08	9.29058e-08	2.17188e-08	2.77908e-08	2.01664e-06	0.000179973	1.97947e-06	7.2062e-08	2.53423e-07	6.66589e-07	0.00119619	4.72906e-07	2.4431e-06	3.58634e-08
CYP	Cyprus	2.08499e-09	1.16397e-08	1.10605e-08	8.49837e-10	4.60913e-09	5.48255e-10	1.25099e-08	1.54995e-08	1.2033e-09	6.27482e-08	2.38555e-07	3.51675e-09	6.42266e-10	2.01358e-08	1.30229e-08	9.87705e-10	1.92993e-10	2.50599e-07	4.6037e-10	1.20488e-09	1.32646e-09	2.72272e-09	1.33386e-09	4.65554e-09	1.48562e-09	4.51444e-08	5.87197e-10	1.13058e-09	2.48258e-08	4.26107e-09	1.85518e-09	1.42657e-09	1.80299e-09	5.77546e-08	1.1327e-09	8.00321e-10	8.04701e-10	1.00098e-09	8.28198e-09	1.94533e-07	9.84303e-09	1.47514e-09	1.7031e-09	5.84916e-08	2.94131e-09	2.01883e-05	2.83202e-07	1.28357e-09
CZE	Czech Republic	4.72184e-09	1.87806e-08	7.68375e-08	1.55833e-09	1.33171e-08	5.79442e-10	1.07604e-07	7.64428e-09	2.49952e-09	1.98253e-07	2.49978e-06	2.28467e-08	1.40972e-09	1.04387e-08	1.79577e-08	1.54216e-09	1.83625e-10	7.30572e-07	1.1199e-09	2.40537e-09	1.51977e-09	1.81551e-09	5.39807e-09	5.74408e-08	4.00967e-09	3.6999e-07	3.85055e-09	2.05522e-09	2.98432e-07	6.81209e-09	1.18369e-09	3.26166e-09	6.88751e-09	3.98021e-07	1.46767e-09	7.65034e-10	7.74275e-10	1.14001e-09	6.87396e-08	1.92949e-06	7.68442e-08	3.50481e-09	8.51997e-09	3.1573e-07	2.09245e-08	2.63403e-08	8.09598e-05	4.30073e-09
CIV	Cote dIvoire	0	0	0	0	0	0	0	0	0	0	0	0	0	0	0	0	0	0	0	0	0	0	0	0	0	0	0	0	0	0	0	0	0	0	0	0	0	0	0	0	0	0	0	0	0	0	0	0
PRK	North Korea	1.86138e-08	2.01494e-08	1.20147e-07	7.41958e-09	2.39561e-08	9.60402e-09	1.28126e-07	1.26977e-08	1.2783e-08	4.20126e-07	1.3619e-07	1.93525e-08	6.40078e-09	1.42066e-08	5.22553e-08	6.82527e-09	1.48246e-09	1.20233e-07	4.71605e-09	2.36447e-08	1.29714e-08	3.00238e-08	5.29744e-08	9.59275e-09	1.18745e-08	4.59069e-06	5.61766e-09	9.44994e-09	4.69343e-08	3.64436e-08	1.53972e-08	9.09007e-08	1.24856e-08	4.11326e-07	1.18653e-08	6.70647e-09	8.19663e-09	9.83892e-09	9.06855e-08	0.000150962	1.58072e-07	1.29329e-08	5.20681e-08	2.49638e-08	8.47869e-08	1.72795e-08	7.85387e-08	9.06047e-09
COD	DR Congo	3.32624e-07	5.32485e-07	1.05944e-06	1.62566e-07	8.43755e-07	1.10976e-07	1.57888e-06	2.81236e-07	2.58726e-07	3.56683e-06	4.18486e-06	3.30395e-07	1.35757e-07	2.74918e-07	3.70668e-07	1.34333e-07	3.90686e-08	4.39334e-05	9.93221e-08	2.45793e-07	2.35151e-07	5.87877e-07	2.8487e-07	2.70528e-07	2.78384e-07	3.71531e-06	1.1403e-07	1.64649e-07	6.11573e-07	9.36384e-07	3.2845e-07	2.41878e-07	7.61528e-07	3.65506e-06	2.66027e-07	1.33268e-07	4.43808e-07	2.27236e-07	1.00463e-06	1.95457e-05	1.4517e-06	3.07252e-07	2.34016e-07	6.9916e-07	3.15404e-07	1.04446e-06	2.79077e-06	1.90023e-07
DNK	Denmark	7.72965e-10	2.84445e-09	1.40815e-08	4.22961e-10	3.23392e-09	2.97301e-10	4.27113e-08	1.52287e-09	1.04936e-09	1.8286e-07	1.79436e-07	4.33271e-09	3.46433e-10	9.44633e-09	6.38984e-09	4.36822e-10	3.68449e-11	1.74319e-07	6.66421e-10	6.53295e-10	9.50763e-10	4.94242e-10	1.38945e-09	7.34423e-09	8.28039e-10	8.39139e-08	1.31804e-10	1.08605e-09	2.79247e-08	1.71109e-09	2.84659e-10	1.37599e-09	1.70623e-09	1.85618e-07	6.76e-10	2.42161e-10	1.54358e-10	3.78285e-10	2.40219e-08	1.3429e-06	1.98448e-08	9.12852e-10	3.49013e-09	2.23265e-08	3.26572e-09	1.21735e-08	1.96327e-07	1.04025e-09
DJI	Djibouti	1.41823e-10	2.68471e-10	1.30765e-10	6.78558e-11	1.56367e-10	5.00405e-11	2.83944e-10	1.0994e-10	9.95256e-11	4.43917e-10	1.79596e-10	1.24521e-10	5.4771e-11	7.43429e-11	1.33632e-10	5.50658e-11	1.94591e-11	2.54616e-10	4.44448e-11	9.76128e-11	1.01369e-10	2.73505e-10	8.91278e-11	8.25687e-11	8.4345e-11	3.67273e-10	5.15025e-11	6.85023e-11	1.11233e-10	3.82882e-10	1.5073e-10	1.04255e-10	9.14913e-11	2.87851e-10	1.05033e-10	5.84212e-11	8.15465e-11	9.36968e-11	1.99819e-10	2.64427e-09	1.59054e-10	1.14262e-10	7.47725e-11	8.54215e-11	6.93037e-11	7.73983e-11	1.54627e-10	6.79259e-11
DOM	Dominican Republic	4.75203e-08	8.20661e-08	4.37327e-07	3.18002e-08	1.30302e-07	1.39872e-07	7.68957e-07	4.83354e-08	6.07368e-08	2.93871e-06	4.08706e-06	7.93847e-08	9.80505e-08	9.09424e-08	1.1782e-07	8.61047e-08	4.98329e-09	6.91896e-06	2.48485e-08	3.74519e-08	4.42635e-08	5.73986e-08	7.90403e-08	9.40241e-08	4.38201e-08	3.13637e-06	1.5363e-08	2.97499e-08	3.40068e-07	1.06319e-07	3.78595e-08	4.6826e-08	6.80721e-08	4.45571e-05	3.31404e-08	2.34242e-08	2.10271e-08	2.67046e-08	8.37341e-07	1.13398e-05	1.94018e-06	4.71719e-08	1.00114e-06	5.13577e-07	1.94224e-06	1.77335e-07	1.55961e-06	4.70173e-08
ECU	Ecuador	2.51942e-06	4.17424e-07	7.1276e-07	9.8904e-08	3.10047e-07	6.6862e-08	2.13316e-05	1.28109e-07	3.58089e-07	4.52767e-06	1.15505e-05	2.6145e-07	1.20498e-07	1.6871e-07	2.46546e-07	1.96528e-07	1.63317e-08	1.43902e-05	1.52798e-07	1.15082e-07	1.40994e-07	2.86434e-07	1.37813e-06	2.12215e-07	1.44461e-07	1.19705e-05	8.03617e-08	9.08224e-08	1.25812e-06	4.47943e-07	1.33001e-07	1.36211e-07	1.72171e-07	3.89965e-05	1.19667e-07	8.87125e-08	1.00188e-07	2.05974e-07	2.28153e-05	2.78781e-05	0.00032477	1.5414e-07	1.34888e-06	1.68069e-06	1.12949e-06	2.76264e-07	4.81137e-06	1.19335e-07
EGY	Egypt	1.27822e-09	8.60225e-09	1.492e-07	8.65959e-10	5.97939e-09	2.9784e-10	5.3461e-08	1.91607e-09	1.12925e-09	1.1821e-07	2.46513e-07	3.9581e-09	8.40292e-10	5.23195e-09	6.11814e-09	9.33022e-10	6.04172e-11	2.16186e-07	2.47101e-10	1.0055e-09	6.74208e-10	7.23144e-10	1.71712e-09	5.06646e-09	2.18365e-09	2.29863e-07	2.24194e-10	1.36061e-09	3.41105e-08	2.12036e-09	5.08337e-10	1.54081e-09	4.4565e-09	2.99315e-07	7.24035e-10	3.68029e-10	3.60324e-10	4.4136e-10	2.03836e-08	9.86001e-07	3.10012e-08	1.39228e-09	3.68084e-09	4.78019e-08	6.49107e-09	6.22592e-08	9.98076e-08	2.18671e-09
SLV	El Salvador	1.09219e-07	1.48627e-07	3.12506e-07	4.80977e-08	1.54925e-07	3.9259e-08	5.92965e-07	8.61884e-08	9.83825e-08	1.38292e-06	8.87422e-06	1.09373e-07	1.50374e-07	8.77514e-08	3.2102e-07	1.13144e-07	7.72962e-09	5.00847e-06	1.97118e-07	7.83427e-08	8.09479e-08	1.83379e-07	9.47738e-08	1.06374e-07	7.36427e-08	1.9384e-06	3.78158e-08	5.45691e-08	2.66752e-07	2.91975e-07	9.96369e-08	8.06821e-08	7.86883e-08	1.86614e-05	7.17344e-08	5.3488e-08	5.41168e-08	6.92253e-08	5.19029e-07	8.59433e-06	9.1001e-07	8.59495e-08	1.84073e-05	5.70733e-07	2.96002e-07	1.22216e-07	2.0699e-06	6.10959e-08
ERI	Eritrea	2.81098e-08	4.85287e-08	2.93337e-08	1.36173e-08	2.99125e-08	1.04342e-08	9.13281e-08	2.18928e-08	2.11614e-08	2.24467e-07	5.60186e-08	2.48614e-08	1.3161e-08	1.61733e-08	3.25544e-08	1.2164e-08	4.07447e-09	4.61146e-08	9.90344e-09	2.0202e-08	2.07254e-08	4.91947e-08	2.42374e-08	1.75662e-08	1.98567e-08	1.01926e-07	1.16641e-08	1.42208e-08	2.22874e-08	6.88453e-08	2.99843e-08	2.00133e-08	1.84024e-08	7.2819e-08	2.02669e-08	1.21225e-08	1.6648e-08	1.78991e-08	5.41008e-08	5.45838e-07	8.51782e-08	2.13213e-08	1.62051e-08	2.0408e-08	2.66986e-08	1.67648e-08	3.92274e-08	1.35681e-08
EST	Estonia	3.5301e-10	4.2897e-10	1.32492e-09	1.67503e-10	7.52225e-10	1.38596e-09	2.62516e-09	4.78151e-10	2.49385e-10	7.57058e-09	1.05291e-08	1.3399e-09	3.52692e-09	3.4743e-10	5.16876e-10	1.65017e-10	4.79024e-11	1.08525e-08	2.66928e-09	2.40114e-10	2.42123e-10	4.3891e-10	3.25556e-10	3.66386e-10	2.60116e-10	9.16919e-09	1.17963e-10	1.74465e-10	1.42312e-09	6.80325e-10	3.10977e-10	5.1053e-08	3.02781e-10	4.4839e-08	2.28166e-10	1.37919e-10	1.66165e-10	2.04158e-10	1.55485e-09	4.65118e-08	1.93565e-09	2.70291e-10	8.14456e-10	1.36269e-09	5.65698e-10	6.20134e-10	2.48158e-08	2.09106e-10
ETH	Ethiopia	6.19931e-07	2.0281e-06	1.48733e-05	3.08733e-07	1.19654e-06	1.95782e-07	6.11672e-06	5.95619e-07	4.9273e-07	1.85722e-05	6.85252e-05	8.50978e-07	3.3948e-07	7.9516e-07	1.44824e-06	3.13783e-07	6.15871e-08	6.28635e-05	1.77757e-07	4.43618e-07	4.23455e-07	8.67022e-07	6.23381e-07	9.42231e-07	5.61837e-07	2.20231e-05	1.83747e-07	4.2156e-07	4.45202e-06	1.27089e-06	5.29936e-07	5.90615e-07	7.07793e-07	5.69642e-05	4.02826e-07	2.3017e-07	2.91652e-07	3.23505e-07	3.7609e-06	0.000690896	6.15941e-06	5.21525e-07	8.94745e-07	3.98331e-06	1.20169e-06	2.95358e-06	3.67956e-05	4.65024e-07
FJI	Fiji	1.84968e-08	2.99441e-08	2.36079e-08	8.82971e-09	2.34796e-08	7.03138e-09	6.6874e-08	1.40372e-08	1.33161e-08	1.7904e-05	9.53849e-08	1.69809e-08	8.03208e-09	1.4836e-08	1.28297e-07	1.03698e-08	2.72794e-09	8.90322e-08	5.8247e-09	1.34895e-08	1.41602e-08	3.21581e-08	1.45422e-08	1.04708e-08	1.27455e-08	1.29515e-07	6.79362e-09	1.11574e-08	1.63241e-08	4.48303e-08	1.88009e-08	1.54995e-08	1.26406e-08	9.63292e-07	1.30384e-08	7.6111e-09	9.98357e-09	1.15721e-08	4.01973e-08	1.232e-06	4.67785e-08	1.40583e-08	1.23764e-08	1.56643e-08	1.21877e-08	1.60332e-08	4.29005e-08	8.43788e-09
FIN	Finland	3.16006e-10	9.77134e-10	6.16185e-09	1.6118e-10	1.05739e-09	9.56415e-11	1.00151e-08	5.19466e-10	2.15558e-10	4.75055e-08	5.02858e-08	1.6438e-09	2.46664e-10	9.03902e-10	1.8516e-09	2.18199e-10	1.66188e-11	5.40144e-08	8.19848e-11	2.87923e-10	2.22192e-10	1.81349e-10	7.08033e-10	9.32417e-10	3.76076e-10	4.1794e-08	7.20535e-11	2.39801e-10	6.16829e-09	4.48649e-10	1.13505e-10	9.35807e-10	8.00854e-10	7.03119e-08	1.26948e-10	8.91507e-11	7.12265e-11	1.04914e-10	1.09479e-08	1.00679e-06	7.95831e-09	3.55958e-10	1.02861e-09	5.36804e-09	1.62181e-09	2.93905e-09	3.13234e-08	4.39429e-10
FRA	France	2.87069e-06	9.53102e-06	0.000377164	1.13097e-05	3.0274e-05	5.67069e-07	0.000135471	5.80131e-06	2.2992e-06	0.000408662	0.000587617	1.06823e-05	1.56605e-06	1.58545e-05	1.71213e-05	2.52324e-06	4.45881e-08	0.00203573	4.47827e-07	2.22247e-05	2.1335e-06	6.32936e-07	7.45157e-06	1.05941e-05	3.50443e-06	0.00063144	4.60116e-07	2.63645e-06	8.39153e-05	2.76565e-05	7.86052e-07	1.94981e-05	0.000113898	0.000498223	2.26975e-06	9.36923e-07	3.68191e-06	3.99763e-06	9.31712e-05	0.00242634	0.000115757	1.86678e-05	1.33878e-05	6.78211e-05	3.1123e-05	4.49086e-05	0.000389838	4.81264e-05
PYF	French Polynesia	0	0	0	0	0	0	0	0	0	0	0	0	0	0	0	0	0	0	0	0	0	0	0	0	0	0	0	0	0	0	0	0	0	0	0	0	0	0	0	0	0	0	0	0	0	0	0	0
GAB	Gabon	8.57959e-09	3.24785e-08	4.42596e-07	4.08869e-09	3.26357e-08	1.98668e-09	1.18848e-07	7.21467e-09	6.08629e-09	4.82686e-07	2.40152e-07	2.14835e-08	3.02949e-09	1.1585e-08	4.60466e-08	3.47178e-09	7.49309e-10	3.1593e-07	1.93578e-09	7.62406e-09	5.63475e-09	9.75114e-09	9.35359e-09	9.06038e-09	7.32383e-09	2.88244e-07	2.04021e-09	5.94237e-09	5.70401e-08	1.60925e-08	5.54952e-09	1.68454e-08	3.92989e-08	5.52874e-07	5.95279e-09	2.52608e-09	3.30801e-09	4.16394e-09	8.05805e-08	7.66594e-05	7.78453e-08	5.23486e-08	1.44858e-08	3.53727e-08	2.74431e-08	4.97757e-08	1.30059e-07	9.41852e-09
GMB	Gambia	9.84257e-09	1.43539e-08	1.07634e-08	5.49197e-09	1.12477e-08	4.37015e-09	3.57921e-08	8.1291e-09	6.14555e-09	6.63617e-08	2.18123e-08	8.00444e-09	5.46124e-09	6.97883e-09	1.1977e-08	5.17996e-09	1.12849e-09	9.76986e-08	3.93149e-09	6.58674e-09	7.63221e-09	1.31144e-08	1.01113e-08	6.53889e-09	8.61689e-09	4.25453e-08	4.76142e-09	5.69329e-09	3.77533e-08	1.95002e-08	1.34885e-08	7.29014e-09	2.25887e-08	2.94643e-08	7.80064e-09	5.00588e-09	7.09188e-09	5.46451e-09	2.13756e-08	2.38847e-07	2.65791e-08	8.2057e-09	6.21678e-09	8.99811e-09	7.95267e-09	7.24872e-09	1.90514e-08	5.0796e-09
GEO	Georgia	8.77577e-08	2.90203e-08	2.75238e-07	1.23516e-08	2.84662e-08	9.00544e-09	6.68686e-08	3.82451e-07	1.63654e-08	9.51417e-08	1.22517e-07	2.74369e-07	1.28323e-08	1.4836e-08	2.22575e-08	9.79087e-09	3.30371e-09	7.5282e-08	8.28245e-09	1.77413e-08	1.87586e-08	4.23285e-08	1.94461e-08	1.53742e-08	1.68533e-08	1.04508e-07	9.36805e-09	1.21484e-08	6.83348e-08	5.00247e-08	2.49077e-08	1.77492e-08	1.67746e-08	7.68056e-08	1.80268e-08	1.05311e-08	1.40139e-08	1.60796e-08	4.32509e-08	4.89415e-07	4.02326e-08	3.03539e-08	1.3174e-08	2.28179e-08	1.61365e-08	1.75375e-08	9.83908e-08	1.10172e-08
DEU	Germany	5.54468e-08	1.69495e-07	1.12008e-06	2.60201e-08	2.31486e-07	8.6954e-09	1.13015e-06	8.40399e-08	5.5065e-08	3.16932e-06	4.03322e-05	2.21533e-07	1.20025e-08	1.55504e-07	1.75445e-07	2.74872e-08	7.62417e-10	1.49161e-05	4.53396e-09	2.70053e-08	1.5095e-08	1.11115e-08	1.03057e-07	3.47898e-07	5.01479e-08	5.10407e-06	3.73841e-09	2.66292e-08	1.55266e-06	4.68307e-08	7.62688e-09	5.48143e-08	1.03785e-07	4.5672e-06	2.21018e-08	7.81286e-09	4.76296e-09	8.78383e-09	1.21604e-06	3.41509e-05	1.05417e-06	3.79408e-08	1.88589e-07	1.7105e-06	2.0548e-07	4.4779e-07	9.59755e-06	6.3753e-08
GHA	Ghana	2.27327e-07	3.9722e-07	2.08257e-06	1.04633e-07	6.9952e-07	5.58387e-08	2.87633e-06	2.14209e-07	2.49087e-07	8.89013e-06	3.45275e-05	4.51996e-07	1.01819e-07	5.07979e-07	8.63162e-07	1.1138e-07	1.63209e-08	4.75003e-05	5.21428e-08	4.94116e-07	1.28235e-07	1.9697e-07	2.56466e-07	5.54695e-07	4.11181e-07	1.26571e-05	5.10614e-08	1.33767e-07	1.96255e-06	4.96684e-07	1.31826e-07	2.08384e-07	3.99227e-07	6.29994e-05	1.36185e-07	7.4116e-08	7.55449e-08	9.76923e-08	1.9234e-06	7.08207e-05	2.45443e-06	2.06886e-07	4.1866e-07	7.28249e-06	6.22971e-07	9.8267e-07	8.28777e-06	2.3959e-07
GRC	Greece	1.40589e-08	2.31972e-06	1.66237e-07	3.93555e-09	3.44673e-08	1.26606e-09	1.91958e-07	1.26054e-07	8.17713e-09	1.90432e-06	2.27708e-06	3.19308e-08	2.70507e-09	6.0902e-08	2.54575e-08	3.69992e-09	3.15675e-10	1.73976e-06	1.06834e-09	6.45444e-09	5.49966e-09	3.45253e-09	7.29631e-09	1.17449e-07	8.14326e-09	6.77815e-07	2.77464e-09	5.01862e-09	3.40233e-06	9.70591e-09	5.06055e-09	6.61289e-09	2.95475e-08	2.45257e-06	3.35531e-09	5.85583e-09	1.42167e-09	2.20271e-09	1.30959e-07	3.77239e-06	1.02268e-07	1.08023e-08	2.38622e-08	3.51817e-07	3.03436e-08	2.48191e-06	1.61883e-06	1.07794e-08
GRL	Greenland	0	0	0	0	0	0	0	0	0	0	0	0	0	0	0	0	0	0	0	0	0	0	0	0	0	0	0	0	0	0	0	0	0	0	0	0	0	0	0	0	0	0	0	0	0	0	0	0
GTM	Guatemala	1.40659e-07	2.48008e-07	1.6425e-06	7.47372e-08	5.10161e-07	5.72327e-08	8.98287e-06	1.57281e-07	4.5211e-07	8.87236e-06	3.08727e-05	3.41772e-07	2.39321e-07	8.91068e-07	6.59271e-07	2.49876e-07	9.80873e-09	2.29769e-05	8.48558e-07	1.02355e-07	1.65318e-07	1.06538e-07	6.13501e-07	4.3454e-07	2.19181e-07	1.43155e-05	1.6041e-07	2.00723e-07	1.59281e-06	2.28057e-07	7.38715e-08	1.97435e-07	2.40332e-07	0.000165681	8.26015e-08	6.6628e-08	4.27957e-08	5.80693e-08	6.1319e-06	5.71394e-05	5.64366e-05	1.30744e-07	5.37424e-05	5.37672e-06	2.77246e-06	6.82678e-07	1.1883e-05	1.63242e-07
GIN	Guinea	9.81056e-07	1.42053e-06	3.97441e-06	6.71872e-07	1.47482e-06	3.32878e-07	4.52272e-06	7.98728e-07	7.48522e-07	9.33695e-06	1.67135e-05	6.61869e-06	4.10611e-07	7.54719e-07	1.32638e-06	4.0094e-07	1.45832e-07	4.43523e-05	3.06581e-07	7.79638e-07	7.4564e-07	1.62669e-06	7.94295e-07	8.50539e-07	7.16915e-07	1.16897e-05	3.54715e-07	4.99846e-07	1.73072e-06	2.28211e-06	1.00804e-06	7.59993e-07	5.09871e-06	1.21768e-05	7.1712e-07	4.08696e-07	5.41748e-07	6.5404e-07	3.13518e-06	4.5633e-05	3.84254e-06	8.11217e-07	7.66336e-07	2.18246e-06	1.47581e-06	3.82939e-06	1.87851e-05	1.07964e-05
GUY	Guyana	4.93177e-10	6.19461e-10	3.0066e-09	2.57572e-10	2.12069e-09	5.1217e-09	8.72405e-09	3.9958e-10	5.29264e-09	6.57997e-08	1.33219e-08	6.27688e-10	3.37792e-10	7.7478e-10	1.16734e-09	1.67203e-08	4.96094e-11	2.8652e-08	4.62768e-10	3.68122e-10	4.59662e-10	6.10476e-10	8.57424e-10	5.52078e-10	4.62607e-10	1.93843e-08	6.67494e-10	3.09056e-10	1.39997e-09	1.064e-09	4.54337e-10	4.41821e-10	6.13489e-10	5.04478e-08	4.54216e-10	2.89806e-10	2.60121e-10	2.95396e-10	7.06095e-09	1.50511e-07	2.26431e-08	5.16271e-10	9.80727e-10	1.68496e-09	2.5611e-09	1.19449e-09	8.11873e-09	3.91601e-10
HTI	Haiti	8.03511e-07	1.26221e-06	9.93586e-07	3.90876e-07	9.42005e-07	3.37679e-07	2.54911e-06	6.24461e-07	6.33277e-07	4.21606e-06	5.03369e-06	7.34284e-07	6.52609e-07	5.04945e-07	9.01613e-07	3.2084e-06	1.19535e-07	1.1669e-05	2.81646e-07	5.96987e-07	6.2563e-07	1.48271e-06	6.46161e-07	4.95725e-07	5.74172e-07	4.62624e-06	3.05484e-07	3.97284e-07	7.45978e-07	2.14745e-06	8.42161e-07	5.9353e-07	5.47392e-07	4.12806e-05	6.041e-07	3.48402e-07	4.45759e-07	5.4171e-07	1.65379e-06	1.95495e-05	2.03925e-06	6.44738e-07	7.56157e-07	7.20555e-07	1.07248e-06	5.06136e-07	2.55498e-06	3.99704e-07
HND	Honduras	1.76079e-07	2.61469e-07	1.25423e-06	1.08567e-07	4.57828e-07	7.54446e-08	1.97211e-06	1.63189e-07	2.00539e-07	5.68015e-06	1.88832e-05	2.80284e-07	2.2406e-07	2.75336e-07	4.16505e-07	1.84982e-07	1.75094e-08	3.67806e-05	4.24026e-07	1.25165e-07	1.36588e-07	1.96752e-07	2.19004e-07	2.83368e-07	1.47852e-07	7.75067e-06	5.4291e-08	9.61514e-08	1.74006e-06	3.20598e-07	1.3859e-07	1.60721e-07	2.14684e-07	4.83746e-05	1.18192e-07	8.55268e-08	7.3294e-08	9.20645e-08	1.83498e-06	3.39805e-05	3.86778e-06	1.53478e-07	4.4911e-05	1.2807e-06	8.01651e-07	4.70506e-07	2.40859e-05	1.47455e-07
HKG	Hong Kong	6.51961e-13	4.52598e-13	3.06455e-12	2.65044e-13	9.90247e-13	2.18331e-13	4.5677e-12	4.88403e-13	8.76529e-13	7.84994e-11	7.00405e-12	6.24169e-13	3.83036e-13	1.1756e-12	9.42055e-12	3.63484e-13	6.33168e-14	1.07764e-11	2.00647e-13	3.59681e-13	1.68301e-11	8.68318e-13	7.50423e-13	3.57818e-13	6.19172e-13	4.15711e-11	2.06805e-13	4.47749e-12	1.05514e-12	1.465e-12	4.61174e-13	2.25938e-11	4.62083e-13	4.38156e-10	3.57336e-13	2.47617e-13	2.86162e-13	3.54602e-13	3.81699e-11	2.48512e-10	4.73746e-12	3.74703e-12	2.8151e-12	9.78638e-13	9.80856e-13	1.85078e-12	3.56935e-12	3.26172e-13
HUN	Hungary	7.41289e-09	8.63154e-08	1.72448e-07	3.05846e-09	2.70268e-08	1.21088e-09	1.52186e-07	2.13606e-08	4.78291e-09	4.32814e-07	8.4704e-06	9.40898e-08	2.4638e-09	1.71154e-08	2.56409e-08	2.60164e-09	3.98826e-10	1.73918e-06	1.01009e-09	4.45613e-09	2.84434e-09	3.49677e-09	7.92277e-09	4.70767e-07	6.38794e-09	7.37055e-07	1.15179e-09	3.47224e-09	8.19057e-07	9.12158e-09	3.01192e-09	9.09888e-09	1.32163e-08	8.39995e-07	2.83155e-09	1.53011e-09	1.34851e-09	1.97465e-09	1.04515e-07	2.70683e-06	1.04695e-07	5.80009e-09	1.58464e-08	1.71954e-06	2.45665e-08	1.09877e-07	4.92312e-06	8.58978e-09
ISL	Iceland	0	0	0	0	0	0	0	0	0	0	0	0	0	0	0	0	0	0	0	0	0	0	0	0	0	0	0	0	0	0	0	0	0	0	0	0	0	0	0	0	0	0	0	0	0	0	0	0
IND	India	1.13976e-05	2.07463e-06	3.41233e-05	5.76687e-07	9.90215e-06	2.77112e-07	4.62163e-05	2.02095e-06	6.73664e-07	0.000213168	9.92236e-05	4.17581e-06	6.50529e-07	4.72458e-05	0.000248429	8.97222e-07	6.69438e-08	0.000179117	2.60682e-07	1.57992e-06	6.4273e-07	2.25717e-06	2.10233e-06	1.93225e-06	3.56841e-06	0.000240732	2.57224e-07	4.24707e-06	1.47152e-05	3.77282e-06	1.00176e-06	4.39424e-06	3.27785e-06	0.000486508	4.94031e-07	4.74642e-07	5.58379e-07	1.26839e-06	3.23729e-05	0.00148413	3.86696e-05	7.14868e-06	3.75943e-06	1.37996e-05	5.00033e-06	1.27709e-05	6.89639e-05	4.73451e-06
IDN	Indonesia	2.67425e-06	6.24604e-07	1.04612e-05	2.31662e-07	3.88869e-06	1.56819e-07	1.77517e-05	3.93611e-07	4.29799e-07	0.000131391	3.68739e-05	7.46542e-07	3.37786e-07	3.15472e-06	1.21993e-05	5.68321e-07	3.47238e-08	5.30703e-05	1.38947e-07	4.46337e-07	4.02292e-07	6.02493e-07	9.88578e-07	7.24594e-07	6.67341e-07	7.25389e-05	1.75841e-07	3.77237e-06	5.11077e-06	9.54051e-07	3.26734e-07	3.14318e-06	1.02795e-06	0.000105855	2.58956e-07	2.09588e-07	1.79054e-07	2.78689e-07	1.04211e-05	0.00134771	1.66505e-05	1.14263e-06	1.34096e-06	4.54147e-06	1.9457e-06	2.56528e-06	1.99802e-05	1.21942e-06
IRN	Iran	5.57339e-07	7.74212e-08	1.63566e-07	1.24175e-08	6.90874e-08	6.03819e-09	2.52587e-07	5.16708e-07	1.06159e-08	9.87336e-07	5.97824e-07	6.78442e-07	8.657e-09	1.36717e-07	1.89708e-07	9.55563e-09	1.61362e-09	6.53211e-07	5.62309e-09	1.40184e-08	1.24628e-08	2.14789e-08	2.23181e-08	2.80797e-08	6.1472e-08	7.00628e-07	6.32114e-09	2.29345e-08	1.39108e-07	5.30537e-08	1.54494e-08	2.89172e-08	3.33637e-08	1.07315e-06	1.27624e-08	7.76093e-09	9.5284e-09	1.08184e-08	1.47456e-07	1.80151e-05	1.63735e-07	2.3657e-08	2.72391e-08	9.67552e-08	5.11096e-08	9.91116e-08	3.657e-07	1.73068e-08
IRQ	Iraq	4.2339e-09	5.26647e-09	1.71706e-07	2.38612e-09	5.93828e-09	1.56186e-09	2.48853e-08	3.24533e-09	2.68576e-09	6.25724e-08	7.53469e-08	4.06985e-09	2.113e-09	3.17047e-09	4.92628e-09	1.84059e-09	5.59317e-10	3.32206e-08	1.36974e-09	2.89707e-09	2.82256e-09	5.70833e-09	3.93828e-09	3.07198e-09	3.23553e-09	2.46288e-07	1.55503e-09	2.1476e-09	5.17166e-09	8.96412e-09	4.34534e-09	3.14533e-09	3.17423e-09	8.61164e-08	3.00338e-09	1.75581e-09	2.39095e-09	2.70923e-09	1.39242e-08	4.30739e-07	1.4698e-08	3.49388e-09	3.34986e-09	1.40428e-08	5.4855e-09	3.89407e-09	1.46347e-08	2.3829e-09
IRL	Ireland	1.12965e-10	1.34139e-10	1.23321e-09	4.26414e-11	3.32134e-10	3.01473e-11	1.93897e-09	8.34877e-11	5.61328e-11	1.75898e-08	7.21272e-09	2.3032e-10	3.62714e-11	8.60518e-10	3.74384e-10	1.64773e-10	1.90418e-12	1.83428e-08	1.61951e-11	6.08821e-11	1.79807e-10	5.30868e-11	8.38376e-11	1.40127e-10	1.08522e-10	8.52625e-09	1.76704e-11	1.18579e-10	8.15163e-10	1.1912e-10	1.83659e-11	1.01334e-10	1.54995e-10	1.2198e-08	2.99174e-11	4.09691e-11	1.27926e-11	2.03236e-11	1.45719e-09	4.36911e-08	3.40082e-09	1.04737e-10	1.85203e-10	9.47601e-10	2.55072e-10	1.2233e-09	4.16141e-09	1.70559e-10
ISR	Israel	4.57916e-09	5.72235e-09	1.94846e-08	2.34624e-09	9.13746e-09	1.7334e-09	1.03447e-07	6.59837e-09	3.19726e-09	1.60286e-07	3.44247e-07	6.731e-09	2.39091e-09	4.87182e-09	7.96504e-09	2.32565e-09	4.71734e-10	5.75361e-07	1.57256e-09	3.21991e-09	3.05617e-09	5.00211e-09	4.90807e-09	6.51617e-09	7.37548e-09	1.64593e-07	1.75383e-09	2.88914e-09	4.11912e-08	7.94888e-09	4.07364e-09	4.07334e-09	5.44871e-09	2.95887e-07	3.07514e-09	2.00251e-09	2.61344e-09	2.80197e-09	3.69263e-08	9.97879e-07	5.75651e-08	4.03414e-09	6.31865e-09	4.2483e-08	8.7506e-09	4.93281e-08	1.37288e-07	3.60667e-09
ITA	Italy	2.84049e-08	1.16702e-06	3.11966e-06	3.02829e-08	2.88734e-07	7.23534e-09	2.29095e-06	1.56167e-07	2.67233e-08	5.17282e-06	1.61728e-05	1.39913e-07	1.2293e-08	1.99177e-07	2.09412e-07	2.35497e-08	6.3339e-10	7.89933e-06	4.92681e-09	4.10217e-08	4.23391e-08	9.76853e-09	7.24716e-08	1.00889e-06	5.64995e-08	7.69777e-06	6.3232e-09	2.75025e-08	1.37649e-06	9.29245e-08	9.18997e-09	3.62449e-08	1.68641e-07	8.25454e-06	3.19405e-08	1.47621e-08	4.82538e-09	1.04079e-08	1.0478e-06	1.94045e-05	1.34242e-06	7.18776e-08	2.04284e-07	4.90282e-06	5.35476e-07	7.40609e-07	6.35632e-06	1.12802e-07
JAM	Jamaica	1.78689e-08	2.17305e-08	4.64511e-08	8.82432e-09	2.75949e-08	1.14989e-07	1.1433e-07	1.5234e-08	5.6068e-08	1.31076e-06	3.09721e-07	2.05888e-08	7.66888e-08	1.99078e-08	2.59252e-08	5.29011e-07	2.17196e-09	3.61756e-07	1.32132e-07	1.27343e-08	2.06459e-07	2.46188e-08	2.18892e-08	1.45694e-08	1.46859e-08	4.09115e-07	4.79632e-08	1.06166e-08	3.17646e-08	3.52409e-08	1.75935e-08	1.60368e-08	1.15661e-07	1.64695e-05	1.24003e-08	9.59311e-07	9.50345e-09	1.11232e-08	8.13996e-08	2.12824e-06	1.37313e-07	1.51042e-08	9.03923e-08	4.30602e-08	1.48686e-07	5.15109e-08	3.16349e-07	1.01719e-08
JPN	Japan	7.82582e-09	4.98604e-09	1.1614e-08	3.19135e-09	7.56037e-09	2.33293e-09	2.68784e-08	4.5825e-09	3.47381e-09	2.88104e-07	3.79124e-08	6.19015e-09	2.91674e-09	6.01033e-09	1.32536e-08	3.09805e-09	6.32844e-10	3.72599e-08	2.08375e-09	4.27614e-09	4.56162e-09	1.03087e-08	8.94053e-09	3.83874e-09	4.58901e-09	1.75385e-07	2.29885e-09	5.20597e-09	6.05311e-09	1.36036e-08	6.16016e-09	1.59097e-08	4.7083e-09	2.52763e-07	4.62013e-09	2.59727e-09	3.66708e-09	4.88609e-09	3.65465e-08	1.7737e-06	1.74172e-08	5.18546e-09	6.41154e-09	6.60916e-09	5.24233e-09	1.07022e-08	3.20873e-08	3.05631e-09
JOR	Jordan	1.36624e-09	1.59062e-09	1.19531e-08	5.80946e-10	3.17529e-09	4.07517e-10	5.66241e-09	7.04644e-09	7.9472e-10	3.25541e-08	1.2149e-08	2.92933e-09	5.37649e-10	3.75195e-07	1.9926e-09	4.78821e-10	1.42325e-10	1.21859e-08	3.78323e-10	8.69154e-10	8.67088e-10	1.66088e-09	9.35061e-10	1.9609e-09	8.55695e-10	2.29861e-08	4.39356e-10	6.07729e-10	9.90038e-09	2.37572e-09	1.04911e-09	1.03032e-09	1.39158e-09	9.75602e-08	8.36271e-10	5.03498e-10	7.37352e-10	7.99488e-10	2.78911e-09	8.28193e-08	4.17023e-09	1.24194e-09	8.77479e-10	2.09441e-09	9.45187e-10	4.47795e-09	7.89082e-09	1.26893e-09
KAZ	Kazakhstan	6.36451e-07	4.42325e-08	1.29736e-07	1.3606e-08	4.03505e-08	8.90905e-09	2.23445e-07	3.52537e-08	1.59131e-08	1.02016e-06	3.00198e-06	4.99505e-07	1.23431e-08	2.47113e-08	4.75246e-08	1.18583e-08	2.71488e-09	5.24572e-07	8.09211e-09	1.91396e-08	2.72599e-07	3.59001e-08	2.64929e-08	3.38481e-08	2.17954e-08	5.50963e-07	4.41389e-08	1.42587e-08	1.27471e-07	5.78114e-08	2.58663e-08	2.18323e-08	2.57252e-08	5.30221e-07	1.79245e-08	1.07927e-08	1.39922e-08	1.64817e-08	1.63128e-07	1.83493e-05	3.54593e-07	2.31306e-08	2.54645e-08	1.1074e-07	3.73827e-08	3.86617e-08	1.99021e-06	1.59369e-08
KEN	Kenya	8.93959e-07	7.40677e-07	9.53853e-07	4.4297e-07	1.04224e-06	3.44311e-07	3.19143e-06	5.73853e-07	4.77703e-07	1.15683e-05	4.01798e-06	6.91036e-07	4.1984e-07	6.84337e-07	8.20859e-07	4.01311e-07	9.36899e-08	6.08842e-06	3.19793e-07	5.44444e-07	5.60563e-07	8.70152e-07	6.87412e-07	5.56778e-07	7.01269e-07	4.3766e-06	3.61561e-07	4.2142e-07	7.04343e-07	1.1928e-06	8.08316e-07	5.52137e-07	5.81124e-07	4.30958e-06	5.42801e-07	3.94377e-07	4.7164e-07	4.98894e-07	1.983e-06	1.98823e-05	3.48431e-06	6.06152e-07	5.30549e-07	7.50823e-07	6.14874e-07	6.22581e-07	2.04174e-06	3.9946e-07
KWT	Kuwait	3.83979e-12	2.82513e-12	4.26232e-12	1.84293e-12	4.12102e-12	1.3637e-12	1.01819e-11	2.7155e-12	1.97415e-12	3.95287e-11	8.1429e-12	3.37655e-12	1.62519e-12	2.95162e-12	3.63097e-12	1.56087e-12	3.62808e-13	1.25834e-11	1.19539e-12	2.4318e-12	2.5335e-12	5.48904e-12	3.00417e-12	2.07843e-12	2.70851e-12	5.84702e-11	1.33198e-12	1.84129e-12	2.71104e-12	7.74453e-12	3.87685e-12	4.91001e-12	2.23329e-12	1.30076e-11	2.64168e-12	1.52887e-12	2.12196e-12	2.24037e-12	7.62925e-12	1.03874e-10	1.27324e-11	2.94483e-12	1.98219e-12	2.54726e-12	2.55859e-12	2.38708e-12	5.54487e-12	1.58024e-12
KGZ	Kyrgyzstan	6.92841e-08	7.54853e-09	6.53639e-09	3.56254e-09	6.94983e-09	2.58111e-09	1.83657e-08	5.6308e-09	3.84886e-09	2.60484e-08	1.15141e-08	8.78224e-09	3.14614e-09	4.07549e-09	6.24639e-09	2.9671e-09	8.18675e-10	8.09737e-09	2.40434e-09	4.60611e-09	5.29677e-09	8.25536e-09	6.01451e-09	4.06848e-09	5.47178e-09	2.03865e-08	2.72176e-09	3.37689e-09	5.41497e-09	1.1832e-08	7.36156e-09	4.79492e-09	4.51678e-09	1.44102e-08	4.79722e-09	3.03278e-09	3.92798e-09	3.93912e-09	1.1915e-08	5.33694e-07	1.18685e-08	5.10602e-09	3.84232e-09	4.62538e-09	4.88787e-09	4.02462e-09	1.3345e-08	3.28103e-09
LAO	Laos	3.18506e-07	2.70805e-07	5.66974e-07	7.31579e-08	2.39837e-07	5.317e-08	1.22405e-06	1.15772e-07	1.22494e-07	8.59024e-06	2.65825e-06	1.68618e-07	6.60357e-08	2.12322e-07	1.18513e-06	7.13593e-08	1.69845e-08	2.50193e-06	4.88984e-08	1.22038e-07	1.14319e-07	3.46484e-07	1.53929e-07	1.08311e-07	1.23308e-07	2.67423e-06	6.03939e-08	1.68809e-07	4.33516e-07	3.59602e-07	1.48545e-07	9.93176e-07	1.38395e-07	7.27031e-06	1.06936e-07	6.11175e-08	7.96863e-08	9.34261e-08	9.09406e-07	0.000685671	8.31362e-07	1.36155e-07	1.77562e-07	3.2856e-07	2.50697e-07	2.75746e-07	1.38218e-06	1.08517e-07
LVA	Latvia	8.57728e-10	7.36391e-10	1.8863e-09	2.87108e-10	8.82714e-10	2.48654e-10	4.00638e-09	2.45246e-09	4.1851e-10	8.73562e-09	2.06286e-08	1.3281e-09	4.64488e-10	5.94574e-10	7.86294e-10	2.48998e-10	8.88714e-11	1.49857e-08	2.35442e-10	4.1833e-10	4.23712e-10	8.80558e-10	4.98343e-10	6.14554e-10	4.2236e-10	4.91581e-08	2.10996e-10	2.92925e-10	2.93083e-09	1.34749e-09	5.82763e-10	1.19509e-09	4.77611e-10	1.4461e-08	3.98983e-10	2.36227e-10	2.93772e-10	3.67411e-10	2.56828e-09	4.94271e-08	2.57973e-09	4.63145e-10	5.84595e-10	1.76382e-09	6.53115e-10	8.64038e-10	2.01824e-08	4.89673e-10
LBN	Lebanon	1.54808e-09	1.94841e-09	3.20917e-08	6.57078e-10	5.24593e-08	6.94759e-10	3.45459e-08	9.24358e-09	1.26586e-09	1.4282e-07	2.41262e-08	4.20966e-09	6.05056e-10	1.6227e-07	1.96878e-09	7.23174e-10	1.85299e-10	3.58763e-08	4.22016e-10	3.32931e-09	1.16192e-09	2.38576e-09	1.21441e-09	1.45419e-09	1.01215e-09	1.43359e-07	5.08052e-10	6.60981e-10	6.90397e-09	2.5243e-08	1.29761e-09	1.32124e-09	2.22065e-09	2.83338e-07	9.8169e-10	5.73381e-10	4.45879e-09	9.6544e-10	4.65781e-09	9.32237e-08	6.42277e-09	1.93061e-08	1.04186e-09	3.29116e-09	1.63434e-09	2.31483e-08	1.83135e-08	1.06936e-07
LSO	Lesotho	1.05444e-08	1.40143e-08	1.3997e-08	5.83871e-09	1.10362e-08	4.51346e-09	4.68758e-08	7.91405e-09	6.92255e-09	2.2583e-07	3.409e-08	9.49013e-09	5.67348e-09	7.02826e-09	1.3103e-08	5.29691e-09	1.44841e-09	5.49049e-08	4.25176e-09	7.3194e-09	7.98399e-09	1.3453e-08	1.00327e-08	7.19311e-09	2.95412e-08	6.28628e-08	4.95006e-09	5.69962e-09	9.03302e-09	1.84347e-08	1.08422e-08	7.56371e-09	7.61899e-09	1.08569e-07	7.44079e-09	5.26686e-09	6.43333e-09	6.80658e-09	3.33672e-08	2.53457e-07	7.58363e-08	7.81808e-09	7.53137e-09	9.1092e-09	8.20268e-09	7.04945e-09	2.37779e-08	5.28463e-09
LBR	Liberia	1.09453e-07	1.82665e-07	5.07226e-07	5.86362e-08	1.72391e-07	5.26895e-08	9.20225e-07	1.04523e-07	9.01026e-08	1.25034e-06	1.82587e-06	1.33232e-07	1.27574e-07	1.00627e-07	1.57065e-07	7.07678e-08	1.55785e-08	1.53476e-06	4.36405e-08	8.691e-08	9.35231e-08	1.74405e-07	1.10976e-07	1.39513e-07	1.02222e-07	2.40907e-06	3.8948e-08	6.11124e-08	2.49579e-07	2.55353e-07	1.11017e-07	8.63791e-08	1.04647e-07	2.52866e-05	7.48361e-08	5.08488e-08	6.01982e-08	6.77271e-08	5.88482e-07	1.44423e-05	8.19218e-07	9.6751e-08	2.14154e-07	4.14549e-07	1.53169e-07	1.5026e-07	1.52108e-06	1.94782e-07
LBY	Libya	1.97133e-10	5.83676e-10	2.12344e-09	1.51494e-10	5.29028e-10	5.83804e-11	2.87333e-09	1.98677e-10	1.34419e-10	3.95376e-09	1.85082e-08	3.31689e-10	7.88754e-11	2.49135e-10	3.92505e-10	8.08971e-11	2.12477e-11	7.22914e-09	5.22734e-11	4.00439e-10	1.27886e-10	2.8139e-10	2.29651e-10	3.86308e-10	1.78708e-10	1.18642e-08	6.05544e-11	1.1108e-10	1.19842e-09	4.23172e-10	1.62769e-10	1.56624e-10	2.39019e-10	5.18218e-09	1.39813e-10	7.9632e-11	8.94395e-11	1.20185e-10	1.80263e-09	3.53513e-08	1.74845e-09	1.76676e-10	2.86134e-10	3.77705e-09	7.94714e-10	9.27418e-10	5.5458e-09	1.76399e-10
LIE	Liechtenstein	0	0	0	0	0	0	0	0	0	0	0	0	0	0	0	0	0	0	0	0	0	0	0	0	0	0	0	0	0	0	0	0	0	0	0	0	0	0	0	0	0	0	0	0	0	0	0	0
LTU	Lithuania	1.26853e-09	1.40611e-09	5.4378e-09	5.67306e-10	1.92241e-09	3.95388e-10	8.20155e-09	2.85579e-09	7.6201e-10	1.82826e-08	8.15981e-08	5.04045e-09	9.42677e-09	1.12796e-09	2.18798e-09	5.11359e-10	1.89884e-10	5.66909e-08	5.26217e-10	7.70101e-10	7.25705e-10	1.38106e-09	9.25176e-10	1.64868e-09	7.75917e-10	3.12549e-08	4.47999e-10	5.34713e-10	2.34042e-08	2.23942e-09	9.31273e-10	1.64801e-09	1.08608e-09	5.35945e-08	6.85512e-10	4.28579e-10	5.70468e-10	6.34792e-10	5.70428e-09	2.03329e-07	5.53019e-09	8.60562e-10	1.08223e-09	8.2045e-09	1.85099e-09	2.26508e-09	1.32076e-07	7.44066e-10
LUX	Luxembourg	8.36414e-11	1.64951e-10	1.1409e-09	4.93274e-11	2.68082e-10	2.30332e-11	1.27651e-09	9.05949e-11	7.5475e-11	3.90338e-09	6.61904e-09	1.39472e-10	3.36075e-11	1.61943e-10	2.13558e-10	3.93676e-11	6.681e-12	4.39167e-08	2.11e-11	7.67899e-11	5.07786e-11	8.13015e-11	9.8552e-11	2.36241e-10	8.19559e-11	4.36274e-09	2.24783e-11	4.96579e-11	6.33318e-10	1.80453e-10	6.90827e-11	7.7348e-11	1.95627e-10	3.58738e-09	5.5682e-11	3.14481e-11	3.83613e-11	4.42178e-11	8.27497e-10	1.82534e-08	1.81448e-09	1.00012e-10	1.44851e-10	7.87257e-10	2.16305e-10	3.18706e-10	2.70753e-09	1.28373e-10
MAC	Macao SAR	0	0	0	0	0	0	0	0	0	0	0	0	0	0	0	0	0	0	0	0	0	0	0	0	0	0	0	0	0	0	0	0	0	0	0	0	0	0	0	0	0	0	0	0	0	0	0	0
MDG	Madagascar	2.51153e-07	5.46519e-07	2.22341e-05	1.68113e-07	9.56451e-07	9.26553e-08	9.93076e-06	2.46692e-07	2.04913e-07	1.14444e-05	5.43036e-05	8.56293e-07	3.2356e-07	4.86406e-07	1.06273e-06	3.70712e-07	1.81112e-08	4.22406e-05	8.81983e-08	2.35378e-07	1.05704e-06	2.59715e-07	3.31656e-07	6.05305e-07	5.07172e-07	1.70606e-05	6.73673e-08	4.53784e-07	3.22226e-06	5.6087e-07	1.72598e-07	4.69174e-07	6.28143e-07	0.00013891	1.63879e-07	9.43122e-08	1.13236e-07	1.32034e-07	3.60423e-06	0.000233304	4.01781e-06	3.07694e-07	1.13798e-06	5.39872e-06	8.39998e-07	1.38779e-06	2.32222e-05	3.81853e-07
MWI	Malawi	1.55651e-07	2.86536e-07	8.59478e-07	7.82637e-08	8.98784e-07	4.96844e-08	1.43201e-06	1.35588e-07	1.42917e-07	6.64298e-06	7.19804e-06	2.15987e-07	8.81751e-08	2.37379e-07	5.00602e-07	1.0347e-07	1.61857e-08	1.3019e-05	4.53797e-08	1.20072e-07	1.17822e-06	2.0615e-07	1.46163e-07	2.73218e-07	2.15644e-06	4.41598e-06	5.08806e-07	1.80322e-07	7.20839e-07	3.2728e-07	1.88122e-07	1.6932e-07	8.2697e-07	2.24849e-05	1.07582e-07	5.93362e-08	6.93986e-08	8.14441e-08	8.81223e-07	2.67714e-05	1.26424e-06	2.27243e-06	2.91348e-07	3.92332e-06	2.88014e-07	4.05527e-07	8.44577e-06	2.29418e-07
MYS	Malaysia	8.5408e-08	7.2687e-08	7.29507e-07	2.07561e-08	1.48875e-07	1.22308e-08	2.82323e-06	5.66554e-08	2.97995e-08	1.24744e-05	3.09047e-06	8.2658e-08	2.16206e-08	3.72542e-07	1.60069e-06	7.17931e-08	3.2587e-09	2.24743e-06	1.18431e-08	3.02293e-08	3.1488e-08	5.76991e-08	7.0159e-08	6.63572e-08	6.81412e-08	5.67508e-06	1.19076e-08	2.52732e-06	5.36745e-07	8.374e-08	2.90041e-08	6.01055e-07	6.62348e-08	1.27174e-05	2.59836e-08	1.50885e-08	1.7815e-08	2.192e-08	9.00413e-07	0.000135557	9.97163e-07	4.86015e-08	9.82678e-08	5.77067e-07	1.32942e-07	2.62249e-07	1.438e-06	4.42916e-08
MDV	Maldives	8.58997e-14	1.20189e-13	8.93861e-14	4.29702e-14	9.60162e-14	3.26512e-14	2.64604e-13	6.64561e-14	5.86629e-14	5.44972e-13	3.33503e-13	7.97257e-14	3.79625e-14	5.37226e-14	9.19127e-14	3.75313e-14	1.11546e-14	4.90779e-13	2.98863e-14	6.12218e-14	6.43947e-14	1.36896e-13	7.04484e-14	5.67247e-14	6.02359e-14	3.97156e-13	3.48977e-14	4.99504e-14	7.81512e-14	1.84778e-13	9.3893e-14	6.1302e-14	5.78578e-14	7.35971e-13	6.07808e-14	3.8904e-14	4.91143e-14	5.57851e-14	1.56203e-13	1.96064e-12	1.74215e-13	6.50537e-14	5.11888e-14	7.60923e-14	5.8228e-14	5.6428e-14	2.03617e-13	3.82704e-14
MLI	Mali	1.56742e-07	1.68148e-07	5.50569e-07	7.40401e-08	5.13791e-07	4.45316e-08	5.35722e-07	1.04468e-07	1.0132e-07	1.42696e-06	1.11655e-06	1.24578e-07	5.56481e-08	1.41764e-07	4.12944e-07	5.46903e-08	1.95062e-08	3.66602e-06	4.04996e-08	1.82344e-07	9.78501e-08	2.30308e-07	9.85735e-08	9.76231e-08	9.05835e-08	3.67184e-06	4.70763e-08	9.87567e-08	1.83347e-07	7.0791e-06	1.32325e-07	1.7843e-07	1.13071e-07	1.8729e-06	9.97897e-08	5.52036e-08	7.20826e-08	9.35518e-08	3.80781e-07	1.15939e-05	5.44968e-07	1.44314e-07	1.00539e-07	2.02737e-07	1.6827e-07	1.28349e-07	3.31796e-06	2.02798e-06
MLT	Malta	1.93314e-10	2.30428e-10	3.99455e-10	9.58263e-11	2.47863e-10	6.80302e-11	5.16577e-10	1.52148e-10	1.39421e-10	1.08887e-09	8.26722e-10	1.9747e-10	8.0387e-11	2.13585e-09	2.16183e-10	7.9692e-11	1.8184e-11	1.48265e-09	6.18082e-11	1.82168e-10	1.77758e-10	2.96027e-10	1.57208e-10	1.26617e-10	1.41549e-10	1.8714e-09	7.26447e-11	9.72116e-11	1.90358e-10	4.30382e-10	2.05817e-10	1.40682e-10	1.48076e-10	1.355e-09	1.63113e-10	8.01164e-11	1.07009e-10	1.22311e-10	2.92025e-10	4.3537e-09	3.3514e-10	1.51302e-10	1.07768e-10	3.52599e-10	1.78095e-10	2.49203e-09	9.75517e-10	8.75699e-11
MRT	Mauritania	9.1241e-10	1.59136e-09	9.4144e-09	5.49719e-10	1.21472e-09	3.31102e-10	3.2604e-09	7.72626e-10	5.7859e-10	6.40331e-09	4.79964e-09	9.53743e-10	3.93539e-10	6.30934e-10	1.01243e-09	3.71881e-10	1.13852e-10	6.42967e-09	2.95803e-10	7.31893e-09	7.01281e-10	1.47477e-09	7.62119e-10	7.44126e-10	6.72629e-10	1.19603e-08	3.48876e-10	4.60092e-10	5.88331e-09	2.08513e-09	9.48448e-10	7.12594e-10	3.22797e-08	7.81933e-09	6.62024e-10	3.88134e-10	5.38655e-10	5.91405e-10	2.14937e-09	5.61127e-07	2.39034e-09	8.21705e-10	6.12199e-10	9.74637e-09	2.93572e-09	8.83286e-10	4.04834e-09	6.10022e-10
MUS	Mauritius	1.14815e-08	1.70312e-08	4.61939e-08	5.22136e-09	1.91685e-08	3.95113e-09	7.16409e-08	9.15209e-09	7.89219e-09	3.31391e-07	1.79688e-06	1.35143e-08	4.98318e-09	3.66263e-08	1.90352e-08	6.45776e-09	1.12392e-09	2.53046e-06	3.41773e-09	7.5313e-09	8.62462e-09	1.26542e-08	9.74914e-09	1.29831e-08	1.0397e-08	2.52142e-07	3.91945e-09	6.28721e-09	3.19776e-08	1.91157e-08	9.78332e-09	8.35566e-09	1.10758e-08	3.08411e-07	7.11225e-09	5.01575e-09	5.31831e-09	6.35027e-09	1.08498e-07	1.46497e-06	5.33527e-08	8.94375e-09	1.06491e-08	2.21675e-07	1.26117e-08	2.93396e-08	1.37602e-07	8.04511e-09
MEX	Mexico	1.80645e-07	1.34953e-07	3.14221e-06	4.87801e-08	3.48997e-07	9.33026e-08	9.04073e-06	7.84528e-08	3.82359e-07	1.39195e-05	6.60299e-06	1.6054e-07	5.90079e-07	4.80463e-07	3.16961e-07	2.85327e-07	4.21914e-09	1.15286e-05	9.73242e-07	4.57433e-08	2.78643e-07	5.26842e-08	2.11782e-06	1.31543e-07	7.78551e-08	3.1426e-05	9.05823e-08	6.39882e-08	7.77e-07	1.13507e-07	3.25811e-08	1.22541e-07	1.09203e-07	0.000198924	4.58724e-08	1.24937e-07	2.03684e-08	2.72415e-08	1.12141e-05	9.35921e-05	3.52627e-05	6.68399e-08	8.67335e-06	8.93134e-07	1.34289e-05	4.35541e-07	5.09867e-06	8.46493e-08
MCO	Monaco	0	0	0	0	0	0	0	0	0	0	0	0	0	0	0	0	0	0	0	0	0	0	0	0	0	0	0	0	0	0	0	0	0	0	0	0	0	0	0	0	0	0	0	0	0	0	0	0
MNG	Mongolia	6.04162e-10	1.01186e-09	1.16385e-09	3.02675e-10	7.40057e-10	2.18684e-10	2.02195e-09	3.95938e-10	4.20206e-10	5.28157e-09	3.48427e-09	5.79228e-10	2.89533e-10	3.96792e-10	1.09289e-09	2.69172e-10	7.78953e-11	2.96919e-09	1.96262e-10	4.45871e-10	4.62142e-10	9.51915e-10	5.37429e-10	3.74184e-10	4.107e-10	4.32545e-09	2.27259e-10	3.23948e-10	7.61264e-10	1.28763e-09	6.31287e-10	5.59134e-10	4.58318e-10	1.14777e-08	4.40751e-10	2.56107e-10	3.32583e-10	3.82271e-10	1.9182e-09	2.31219e-06	2.06533e-09	4.8314e-10	4.50078e-10	7.65293e-10	6.42952e-10	4.94788e-10	2.72613e-09	3.34609e-10
MNE	Montenegro	2.40875e-09	4.86964e-09	2.8773e-09	1.15329e-09	2.88358e-09	8.22867e-10	7.77694e-09	1.90063e-09	1.6346e-09	3.5641e-08	5.43739e-09	2.22688e-09	9.63402e-10	1.43558e-09	3.47876e-09	9.6681e-10	3.63799e-10	4.2868e-09	7.56425e-10	1.80895e-09	1.74099e-09	4.1724e-09	1.99863e-09	1.56709e-09	1.59035e-09	1.02462e-08	8.43579e-10	1.1991e-09	1.93893e-09	6.1471e-09	2.53414e-09	1.83311e-09	1.70382e-09	7.75697e-09	1.7103e-09	1.01255e-09	1.34519e-09	1.59042e-09	5.82419e-09	4.37629e-08	1.21497e-08	1.93364e-09	1.46866e-09	1.82599e-09	1.56022e-09	1.42408e-09	4.21612e-09	1.21407e-09
MAR	Morocco	1.16469e-08	3.77518e-08	4.84637e-07	2.53767e-08	7.67775e-08	2.64865e-09	4.07478e-07	1.546e-08	1.1276e-08	1.37012e-06	2.61879e-06	3.05315e-08	5.71365e-09	3.83829e-08	4.63669e-08	7.49966e-09	7.62179e-10	4.91757e-06	2.46645e-09	4.88695e-08	7.45328e-09	7.95611e-09	1.88251e-08	4.13383e-08	1.38478e-08	1.43173e-06	2.55698e-09	8.21726e-09	1.69347e-07	3.08435e-08	6.07168e-09	1.53212e-08	1.21014e-07	5.65353e-06	1.00339e-08	4.33058e-09	7.53975e-09	6.47435e-09	3.43267e-07	5.70937e-06	4.21717e-07	1.85124e-08	4.41772e-08	2.22032e-07	1.5926e-07	1.19716e-07	1.24363e-06	3.14672e-08
MOZ	Mozambique	1.89404e-07	3.01885e-07	5.3083e-07	9.10559e-08	1.00786e-06	5.7733e-08	1.03709e-06	1.47159e-07	1.29266e-07	2.5457e-06	5.36292e-06	2.12416e-07	7.35062e-08	1.79886e-07	4.09535e-07	7.22576e-08	2.3686e-08	4.37964e-06	5.27569e-08	1.32318e-07	1.38437e-07	2.5787e-07	1.53781e-07	1.84328e-07	1.83569e-06	3.50592e-06	6.1898e-08	1.01292e-07	4.78842e-07	3.71972e-07	1.76574e-07	1.71083e-07	1.69348e-07	3.44935e-06	1.43514e-07	6.98688e-08	9.09555e-08	1.13857e-07	7.21748e-07	9.10152e-05	7.50038e-07	1.77911e-07	1.64365e-07	5.26793e-07	2.34217e-07	2.45761e-07	2.43894e-06	1.18495e-07
MMR	Myanmar	4.31326e-07	2.97175e-07	1.83852e-06	8.04623e-08	4.91539e-07	5.48875e-08	4.04513e-06	1.43252e-07	1.33233e-07	2.29196e-05	9.46702e-06	2.97155e-07	9.41936e-08	6.43496e-07	4.00396e-06	1.13452e-07	1.27396e-08	9.83806e-06	5.76554e-08	1.35091e-07	1.22114e-07	2.3966e-07	2.94364e-07	2.13923e-07	2.01354e-07	1.12438e-05	6.38157e-08	1.44592e-06	9.23694e-07	2.90021e-07	1.37171e-07	1.94609e-06	2.71566e-07	2.56035e-05	9.73355e-08	6.76377e-08	7.65092e-08	7.97317e-08	2.79882e-06	0.00279703	2.81455e-06	2.13098e-07	4.63633e-07	1.06923e-06	7.4677e-07	6.8847e-07	7.82887e-06	2.20178e-07
NAM	Namibia	4.68538e-09	6.54542e-09	1.75172e-08	2.69164e-09	6.25403e-06	1.6115e-09	2.65418e-08	3.97151e-09	3.33927e-09	1.31157e-07	1.24741e-07	5.64212e-09	2.08441e-09	4.3529e-09	6.33838e-09	2.05454e-09	6.18703e-10	2.35241e-07	4.03923e-09	3.54066e-09	3.37078e-09	6.6877e-09	4.38649e-09	4.79863e-09	2.46115e-07	8.79029e-08	1.68571e-09	2.47445e-09	1.38979e-08	9.93019e-09	4.7252e-09	4.28784e-08	3.18216e-08	9.51636e-08	7.64067e-09	2.03437e-09	2.92188e-09	3.07604e-09	4.20897e-08	5.22034e-07	2.19485e-08	6.95076e-08	4.97269e-09	1.323e-08	6.79719e-09	6.50653e-09	6.57632e-08	4.75962e-09
NPL	Nepal	7.71989e-08	5.57531e-08	1.39826e-07	2.68598e-08	8.5347e-08	1.36129e-08	3.56215e-07	3.51913e-08	2.54043e-08	9.19227e-07	7.01949e-07	5.05412e-08	1.88444e-08	1.69122e-07	1.29103e-06	1.81838e-08	4.27216e-09	8.08559e-07	1.2697e-08	3.11853e-08	3.77492e-08	2.70174e-07	3.93339e-08	3.21077e-08	4.20331e-08	1.154e-06	1.4612e-08	3.50537e-08	8.96483e-08	1.02812e-07	4.14373e-08	4.40906e-08	3.80152e-08	3.10617e-06	2.7244e-08	1.61028e-08	2.19445e-08	2.72765e-08	2.40228e-07	2.25686e-05	2.34044e-07	5.88592e-08	3.987e-08	1.96612e-07	5.23955e-08	7.68393e-08	4.49685e-07	3.5907e-08
NLD	Netherlands	8.73689e-08	3.25096e-07	2.0283e-06	4.8292e-08	8.37436e-07	2.02577e-08	2.68905e-06	2.26467e-07	3.27488e-07	9.40149e-06	2.41928e-05	4.71029e-07	3.47064e-08	8.78893e-07	6.37894e-07	8.66239e-08	1.57204e-09	5.30589e-05	1.38919e-08	8.17532e-08	5.12939e-08	2.00322e-08	1.94272e-07	5.62743e-07	1.10595e-07	1.35775e-05	1.18908e-08	8.30219e-08	2.12052e-06	1.40395e-07	2.11352e-08	1.11958e-07	3.18324e-07	1.41273e-05	9.62448e-08	3.06197e-08	1.35937e-08	2.24215e-08	2.28599e-06	7.55988e-05	4.34283e-06	1.59194e-07	5.24599e-07	2.73124e-06	4.81132e-07	1.85174e-06	1.22259e-05	1.8024e-07
ANT	Netherlands Antilles	0	0	0	0	0	0	0	0	0	0	0	0	0	0	0	0	0	0	0	0	0	0	0	0	0	0	0	0	0	0	0	0	0	0	0	0	0	0	0	0	0	0	0	0	0	0	0	0
NCL	New Caledonia	4.91445e-09	7.08022e-09	5.75389e-09	2.44573e-09	5.8693e-09	1.74763e-09	1.67884e-08	3.8749e-09	3.51457e-09	2.39387e-07	8.73184e-09	4.50953e-09	2.09977e-09	3.1556e-09	5.03749e-09	2.04741e-09	7.37829e-10	1.17996e-08	1.58818e-09	3.60597e-09	3.74192e-09	8.90918e-09	3.81488e-09	2.74163e-09	3.52608e-09	2.15547e-08	1.84775e-09	2.52549e-09	6.25015e-09	1.31133e-08	5.43174e-09	3.85591e-09	3.32265e-09	2.74285e-08	3.54432e-09	2.08809e-09	2.81373e-09	3.2157e-09	8.99824e-09	2.40537e-07	7.94922e-09	3.81875e-09	2.63445e-09	3.31642e-09	3.40466e-09	2.91441e-09	9.08018e-09	2.32354e-09
NZL	New Zealand	2.40559e-09	2.51989e-09	2.24445e-08	1.16744e-09	4.75265e-09	7.42677e-10	3.17288e-08	1.90218e-09	1.67968e-09	2.64091e-06	1.26112e-07	3.58044e-09	1.65553e-09	8.95751e-09	1.1428e-08	5.48674e-09	2.25808e-10	2.5023e-07	9.17534e-10	1.53044e-09	2.88693e-09	3.07084e-09	3.29436e-09	2.26072e-09	2.91533e-09	1.25702e-07	6.93812e-10	4.71019e-09	6.82969e-09	4.5639e-09	1.83951e-09	5.17122e-09	2.19377e-09	5.28655e-07	1.42825e-09	9.8974e-10	1.00406e-09	1.2693e-09	1.03198e-07	3.03754e-06	3.01851e-08	1.9184e-09	5.48076e-09	9.41847e-09	3.88371e-09	7.19747e-09	4.02746e-08	1.59995e-09
NIC	Nicaragua	2.51212e-07	4.06334e-07	8.23183e-07	2.20332e-07	4.30006e-07	8.92842e-08	1.56628e-06	2.18511e-07	2.45452e-07	3.81112e-06	1.63709e-05	2.90781e-07	1.84645e-07	2.28384e-07	3.26321e-07	1.72987e-07	2.98468e-08	1.12862e-05	1.87202e-07	1.88516e-07	1.90745e-07	3.50447e-07	3.34976e-07	2.37632e-07	2.05685e-07	4.79886e-06	8.39548e-08	1.27914e-07	7.6826e-07	5.52711e-07	2.3051e-07	1.93905e-07	2.41337e-07	3.82323e-05	1.71184e-07	4.03571e-07	1.2159e-07	1.61381e-07	1.59292e-06	1.8843e-05	7.5771e-06	2.06467e-07	0.000238617	6.72834e-07	2.35217e-06	3.28278e-07	4.16886e-06	1.58596e-07
NER	Niger	2.18155e-07	3.01894e-07	4.7743e-07	1.17792e-07	3.03086e-07	7.57987e-08	8.23785e-07	1.76179e-07	1.36794e-07	1.54968e-06	6.78569e-07	2.22245e-07	9.14848e-08	1.42043e-07	2.31496e-07	8.98964e-08	3.63601e-08	7.0498e-07	6.99999e-08	1.9144e-07	1.62814e-07	3.2264e-07	1.76599e-07	1.26064e-07	1.61018e-07	1.09428e-06	7.70729e-08	1.10918e-07	2.03398e-07	1.85645e-05	2.27268e-07	1.66588e-07	1.64768e-07	1.61901e-06	1.55968e-07	9.31389e-08	1.25916e-07	3.17979e-06	5.16563e-07	5.90495e-06	5.765e-07	1.84083e-07	1.48952e-07	2.11781e-07	2.28145e-07	1.46843e-07	4.60487e-07	4.16345e-06
NGA	Nigeria	3.27264e-07	4.5745e-07	6.21582e-06	1.63193e-07	1.32471e-06	8.34569e-08	7.51755e-06	2.78159e-07	2.26839e-07	2.31234e-05	3.45272e-05	6.20331e-07	1.54686e-07	1.26852e-06	2.36372e-06	2.03303e-07	2.00841e-08	4.40729e-05	6.84925e-08	5.34217e-07	2.08381e-07	2.41777e-07	4.44615e-07	6.20801e-07	1.23019e-06	6.92196e-05	6.9851e-08	2.14016e-07	2.69416e-06	6.22243e-07	1.68979e-07	3.18781e-07	5.82532e-06	5.3109e-05	1.75874e-07	1.08536e-07	1.06256e-07	3.90491e-06	7.44059e-06	0.000381212	6.90052e-06	3.49599e-07	6.56009e-07	2.91356e-06	9.60942e-07	1.50906e-06	2.56027e-05	3.69317e-06
NOR	Norway	6.21147e-11	1.33576e-10	1.14712e-09	4.01434e-11	9.75365e-10	4.46473e-11	2.8691e-09	8.75289e-11	1.41578e-10	2.31491e-08	6.85435e-09	3.76644e-10	3.67468e-11	3.54204e-10	2.63251e-10	1.27637e-10	5.38344e-12	1.11463e-08	1.49751e-11	7.66374e-11	1.03604e-10	4.96642e-11	1.20902e-10	2.76585e-10	9.10361e-11	1.76165e-08	1.12289e-10	7.95169e-11	1.7421e-09	1.02917e-10	2.95716e-11	1.51512e-10	3.1602e-10	4.97042e-08	3.57762e-11	8.27391e-11	1.81855e-11	2.77109e-11	1.49337e-09	1.91474e-07	1.22794e-09	7.98058e-11	3.22258e-10	2.46706e-09	4.20692e-10	2.15952e-09	9.21337e-09	2.74387e-10
PSE	Gaza Strip	1.03416e-09	1.57271e-09	1.54369e-09	5.30281e-10	1.183e-09	3.94165e-10	5.21346e-09	7.98406e-10	6.97539e-10	2.19364e-08	3.82302e-09	9.36328e-10	4.89534e-10	1.04699e-09	1.16025e-09	4.63338e-10	1.42224e-10	1.31264e-08	3.47495e-10	7.28972e-10	7.63995e-10	1.69136e-09	9.36398e-10	6.60336e-10	8.37267e-10	6.89585e-09	3.87713e-10	5.12951e-10	9.42832e-10	2.49677e-09	1.16146e-09	7.28349e-10	7.30532e-10	5.27707e-09	7.56404e-10	4.30575e-10	6.19602e-10	6.26702e-10	3.20726e-09	2.508e-08	7.18039e-09	8.25911e-10	6.8476e-10	8.9697e-10	7.76903e-10	7.10223e-10	2.34258e-09	4.93128e-10
OMN	Oman	5.66035e-11	4.25819e-11	1.4153e-10	1.75338e-11	5.47754e-10	1.24756e-11	2.42343e-10	1.07648e-10	2.15613e-11	2.70653e-09	2.17107e-10	1.44896e-10	1.79458e-11	2.63e-09	8.10658e-10	1.61673e-11	3.98476e-12	4.19647e-10	1.14211e-11	2.48286e-11	2.53945e-11	4.96466e-11	3.6093e-11	2.22169e-11	2.8827e-11	7.95275e-10	1.24311e-11	2.69449e-11	7.44607e-11	7.41324e-11	4.3856e-11	4.92443e-11	7.03331e-11	8.27062e-10	2.43354e-11	1.44708e-11	2.95327e-11	6.20545e-11	1.69936e-10	3.23036e-08	3.11637e-10	3.56552e-11	4.66648e-11	4.41258e-11	3.9487e-11	8.87805e-11	1.46857e-10	1.93116e-11
PAK	Pakistan	3.21743e-08	5.20378e-08	8.76179e-07	1.11827e-08	8.41467e-08	5.33936e-09	8.62026e-07	2.00978e-08	1.74419e-08	2.99264e-06	2.59868e-06	1.42509e-07	1.8033e-08	7.04259e-08	2.67777e-07	1.8331e-08	1.16765e-09	3.22793e-06	5.19209e-09	3.15646e-08	1.50206e-08	1.55642e-08	3.98216e-08	4.60622e-08	5.48671e-08	1.69731e-06	4.03873e-09	3.98473e-08	2.26986e-07	3.14505e-08	9.10252e-09	7.22265e-08	7.31888e-08	1.50602e-05	9.57767e-09	6.50724e-09	8.56403e-09	7.8342e-09	8.50087e-07	7.21441e-05	8.33033e-07	2.39759e-08	1.26603e-07	2.80303e-07	1.26503e-07	3.4865e-07	1.13359e-06	2.65745e-08
PAN	Panama	4.72039e-08	8.99826e-08	2.31944e-07	2.56457e-08	1.08983e-07	1.08945e-07	3.66123e-07	2.16791e-07	6.74637e-07	7.89381e-07	4.11865e-06	6.96869e-08	3.36023e-07	4.93469e-08	7.1092e-08	2.23454e-07	5.3011e-09	3.16109e-06	3.57994e-07	8.00505e-08	3.37006e-08	6.6634e-08	6.14892e-07	6.20543e-08	3.43815e-08	1.98056e-06	1.58193e-08	2.36855e-08	5.56982e-07	1.05993e-07	4.11289e-08	1.16401e-07	5.51961e-08	1.31212e-05	3.33238e-08	2.30481e-08	2.23675e-08	2.86428e-08	6.1289e-07	5.35514e-06	5.53168e-06	3.85537e-08	2.3102e-05	2.16023e-07	3.49178e-06	1.42382e-07	3.78269e-06	2.87522e-08
PNG	Papua New Guinea	6.43663e-08	7.66833e-08	3.12104e-07	2.68277e-08	1.03305e-07	1.83435e-08	5.54832e-07	4.72757e-08	3.51891e-08	4.18523e-05	2.52654e-06	7.75502e-08	2.60027e-08	8.67547e-08	2.48947e-07	2.82736e-08	5.61845e-09	5.97171e-06	1.68424e-08	3.78933e-08	4.08241e-08	7.26977e-08	6.34615e-08	6.81875e-08	5.22416e-08	1.69691e-06	1.86598e-08	6.89489e-08	2.09035e-07	1.08981e-07	5.06745e-08	9.68739e-08	5.67589e-08	2.40763e-06	3.62611e-08	2.16392e-08	2.78281e-08	2.99605e-08	3.60517e-07	0.000117443	3.8633e-07	4.76861e-08	7.83445e-08	2.63918e-07	9.52066e-08	1.1894e-07	9.93085e-07	4.02253e-08
PRY	Paraguay	4.55383e-08	4.99002e-08	9.55021e-08	2.28128e-08	1.69081e-07	1.60248e-08	1.10594e-05	3.29897e-08	5.20644e-08	4.10783e-07	2.81532e-07	4.33231e-08	2.16448e-08	3.53332e-08	6.23565e-08	2.07129e-08	5.37264e-09	6.82626e-07	1.47367e-08	3.34247e-08	8.2156e-08	6.9718e-08	6.86631e-07	3.03289e-08	3.76076e-08	0.000184868	1.73414e-08	2.25542e-08	6.5956e-08	1.05175e-07	4.37802e-08	3.45034e-08	3.28205e-08	9.35759e-07	3.21287e-08	1.59196e-07	2.41971e-08	2.97363e-08	9.82534e-06	3.09734e-06	2.58518e-06	3.62609e-08	7.10238e-08	6.64075e-08	7.8417e-08	4.36081e-08	1.86071e-07	2.19167e-08
PER	Peru	1.21869e-07	1.05314e-07	7.54324e-07	4.80295e-08	2.42425e-07	3.10899e-08	8.75001e-06	5.44316e-08	1.2767e-07	6.42056e-06	8.36837e-06	8.89352e-08	8.87243e-08	1.12157e-07	2.47057e-07	1.02187e-07	5.29489e-09	7.15991e-06	2.31015e-08	4.30428e-08	1.59529e-07	6.2281e-08	2.20339e-05	1.23765e-07	5.17578e-08	3.2524e-05	4.00386e-08	3.53235e-08	4.73197e-07	1.16758e-07	4.17206e-08	5.85716e-08	8.87202e-08	2.59754e-05	4.57882e-08	2.48539e-08	2.34298e-08	3.0546e-08	3.24971e-05	3.64347e-05	4.17184e-05	5.65716e-08	1.01036e-06	6.20891e-07	5.43447e-07	3.91185e-07	3.17361e-06	5.78447e-08
PHL	Philippines	4.13345e-07	2.1396e-07	1.17466e-06	1.06011e-07	5.11974e-07	7.33355e-08	4.03661e-06	1.68719e-07	4.19547e-07	2.08528e-05	9.23723e-06	2.38061e-07	1.43949e-07	1.38307e-06	2.00337e-06	1.72532e-07	1.76249e-08	1.21353e-05	6.90713e-08	1.26865e-07	3.82111e-07	3.90345e-07	2.28072e-07	2.45195e-07	1.80471e-07	8.63182e-06	1.17941e-07	5.96028e-07	7.02999e-07	3.51204e-07	1.83582e-07	5.24791e-07	2.2494e-07	8.92965e-05	1.21311e-07	1.12647e-07	9.96613e-08	1.02504e-07	3.24017e-06	0.000266731	3.61396e-06	2.11047e-07	7.05305e-07	1.3155e-06	4.16762e-07	8.82224e-07	4.52444e-06	1.37293e-07
POL	Poland	1.16033e-08	2.21604e-08	1.86329e-07	2.88635e-09	2.21264e-08	1.02886e-09	1.87234e-07	1.79593e-08	6.85108e-09	5.30489e-07	2.34784e-06	1.38465e-07	3.85336e-09	1.60175e-08	2.7878e-08	2.5892e-09	7.25783e-10	1.53872e-06	9.84255e-10	4.19255e-09	2.5507e-09	2.5463e-09	8.92243e-09	5.57219e-08	6.18109e-09	7.80028e-07	1.08952e-09	3.4503e-09	6.7865e-07	8.36279e-09	1.93608e-09	7.21475e-09	1.59498e-08	1.07464e-06	2.70293e-09	1.4431e-09	1.10137e-09	1.78649e-09	1.03675e-07	2.80269e-06	1.21015e-07	5.32504e-09	1.51151e-08	2.85393e-07	2.45974e-08	3.97998e-08	5.82915e-06	8.21102e-09
PRT	Portugal	9.89494e-08	3.61204e-08	1.10051e-06	7.04813e-08	1.47006e-05	3.05647e-09	4.53241e-07	1.44243e-08	3.06674e-08	1.74616e-06	2.11367e-06	2.47568e-08	5.80238e-09	4.32018e-08	5.60932e-08	9.04618e-09	8.24368e-10	3.2789e-06	2.72395e-09	1.226e-08	1.37894e-08	1.04798e-08	2.82329e-08	3.64246e-08	3.21439e-08	8.16686e-06	2.89452e-09	8.35514e-09	2.25354e-07	3.0751e-08	9.13122e-09	1.74792e-08	4.31923e-08	6.13852e-06	1.78991e-06	5.0487e-09	8.02976e-09	1.43281e-08	3.58544e-07	5.74697e-06	5.92463e-07	6.38071e-08	4.66498e-08	1.86736e-07	2.27484e-07	2.17358e-07	6.83255e-07	8.08756e-08
QAT	Qatar	1.78734e-11	9.40371e-13	1.40406e-12	3.70197e-13	9.49011e-13	2.60986e-13	3.65017e-12	7.69931e-13	4.74436e-13	3.0298e-11	3.07568e-12	9.15209e-13	3.39137e-13	1.20286e-11	1.19233e-12	3.12977e-13	7.99621e-14	2.95602e-12	2.38132e-13	5.41532e-13	5.46365e-13	1.10413e-12	6.22271e-13	4.6082e-13	5.35576e-13	6.4794e-12	2.71169e-13	3.95777e-13	7.64099e-13	1.49528e-12	7.27407e-13	6.15408e-13	5.26087e-13	6.86429e-12	5.28403e-13	3.23766e-13	4.15792e-13	5.19899e-13	2.86272e-12	7.69548e-11	7.43298e-12	6.30812e-13	5.55638e-13	7.17043e-13	5.78281e-13	1.29155e-12	1.89694e-12	3.23284e-13
KOR	South Korea	1.03369e-08	6.92133e-10	8.67921e-09	3.2021e-10	2.39131e-09	2.42445e-10	1.69599e-08	4.99267e-10	5.44205e-10	2.27031e-07	1.84011e-08	1.18805e-09	3.818e-10	3.83051e-09	2.75504e-08	4.75093e-10	5.78412e-11	2.2073e-08	2.35367e-10	4.87766e-10	4.77028e-10	1.039e-09	1.65404e-09	5.58019e-10	7.38371e-10	1.70505e-07	2.10805e-10	1.41795e-09	3.02697e-09	1.22295e-09	4.36055e-10	4.57446e-09	9.61637e-10	1.47105e-07	3.73845e-10	7.55023e-10	3.22405e-10	4.78813e-10	1.38587e-08	2.10047e-06	1.44593e-08	9.3814e-10	4.29113e-09	3.44506e-09	2.73329e-09	2.08809e-09	1.01674e-08	9.5574e-10
MDA	Moldova	7.47143e-08	5.52774e-08	7.74023e-08	4.07751e-08	7.23054e-08	3.74248e-08	2.31194e-07	5.62073e-08	4.12002e-08	6.01415e-07	2.70616e-07	5.75369e-08	4.15638e-08	4.37289e-08	7.3425e-08	3.80046e-08	9.2707e-09	1.79025e-07	3.2258e-08	4.82106e-08	4.8641e-08	6.25324e-08	6.60817e-08	5.02261e-08	6.50689e-08	2.81326e-07	3.82517e-08	4.27748e-08	1.19484e-07	8.78566e-08	7.75737e-08	4.84958e-08	5.10126e-08	2.04026e-07	4.71398e-08	4.09782e-08	4.51271e-08	4.69613e-08	1.46618e-07	1.24167e-06	1.7934e-07	5.15689e-08	4.64845e-08	8.61931e-08	5.54045e-08	5.16537e-08	1.51031e-07	3.69213e-08
ROU	Romania	6.84917e-09	6.48553e-08	1.88195e-07	4.0656e-09	2.14776e-08	1.50877e-09	1.46508e-07	1.26429e-08	5.60875e-09	3.50427e-07	2.85959e-06	3.95034e-08	2.96731e-09	1.81217e-08	2.05278e-08	2.96805e-09	4.7442e-10	9.2533e-07	1.31096e-09	6.46569e-09	3.8541e-09	5.09164e-09	7.55262e-09	1.21184e-07	6.29485e-09	4.30279e-07	1.679e-09	3.75941e-09	1.27614e-06	1.16137e-08	4.11315e-09	1.48947e-07	1.72483e-08	6.04384e-07	4.33809e-09	1.17288e-08	2.0876e-09	2.85978e-09	1.0075e-07	2.03525e-06	1.14938e-07	7.77182e-09	1.30052e-08	5.74893e-07	2.78719e-08	5.35997e-08	8.6429e-07	9.3993e-09
RUS	Russia	2.71032e-07	1.87049e-07	1.35379e-06	2.28646e-08	1.54633e-07	9.10743e-09	1.0811e-06	1.5686e-06	2.74638e-08	4.06927e-06	6.43243e-06	5.11222e-06	2.31198e-08	9.53945e-08	3.81775e-07	2.46379e-08	4.09739e-08	5.8579e-06	1.18031e-08	2.89058e-08	7.20019e-08	2.71494e-08	1.02131e-07	1.21437e-07	4.09921e-08	4.09153e-06	8.10537e-08	3.38688e-08	1.9422e-06	6.11121e-08	1.74315e-08	9.34503e-08	7.92454e-08	1.46935e-05	1.96207e-08	1.91305e-08	1.22578e-08	1.45964e-08	1.0116e-06	0.000384836	9.05063e-07	3.86398e-08	1.18121e-07	8.13828e-07	2.9948e-07	6.3009e-07	5.98694e-06	5.3804e-08
RWA	Rwanda	1.96686e-07	3.42999e-07	2.85022e-07	1.01201e-07	2.36924e-07	7.3823e-08	7.49649e-07	1.56182e-07	1.48056e-07	2.4e-06	9.22394e-07	1.85614e-07	8.86424e-08	1.30947e-07	2.43933e-07	8.65242e-08	3.01454e-08	2.60387e-06	6.99187e-08	1.50937e-07	1.48289e-07	3.37724e-07	1.75141e-07	1.34024e-07	1.41315e-07	1.13738e-06	7.79293e-08	1.01366e-07	2.11365e-07	4.58055e-07	2.20993e-07	1.48428e-07	1.42303e-07	9.32792e-07	1.51036e-07	8.78858e-08	1.21256e-07	1.28722e-07	4.93449e-07	5.77478e-06	8.7691e-07	1.66129e-07	1.29415e-07	1.98492e-07	1.42932e-07	1.42272e-07	7.64563e-07	1.01084e-07
WSM	Samoa	1.83083e-07	2.61523e-07	1.51908e-07	9.88107e-08	1.77015e-07	7.24208e-08	5.64639e-07	1.35259e-07	1.1571e-07	1.24315e-05	2.75394e-07	1.58024e-07	9.02063e-08	1.09687e-07	2.04714e-07	8.58955e-08	2.29537e-08	3.2362e-07	6.92115e-08	1.19158e-07	1.28786e-07	2.65284e-07	1.51966e-07	1.11695e-07	1.43219e-07	5.71424e-07	8.06418e-08	9.30329e-08	1.35055e-07	3.79268e-07	1.81709e-07	1.25388e-07	1.12181e-07	5.35353e-07	1.19432e-07	8.43986e-08	1.04103e-07	1.10805e-07	3.11863e-07	3.0616e-06	3.19569e-07	1.23086e-07	1.07597e-07	1.23362e-07	1.24561e-07	1.04954e-07	2.33534e-07	8.09972e-08
SMR	San Marino	0	0	0	0	0	0	0	0	0	0	0	0	0	0	0	0	0	0	0	0	0	0	0	0	0	0	0	0	0	0	0	0	0	0	0	0	0	0	0	0	0	0	0	0	0	0	0	0
STP	Sao Tome and Principe	5.16326e-07	4.91813e-07	4.17488e-07	2.70098e-07	7.25463e-06	2.07975e-07	1.50246e-06	3.64133e-07	3.28517e-07	2.679e-06	8.29597e-07	4.12862e-07	2.54528e-07	3.0696e-07	4.64664e-07	2.41211e-07	5.29339e-08	1.25303e-06	1.95207e-07	3.22458e-07	3.54013e-07	6.38722e-07	4.15179e-07	2.92693e-07	4.01946e-07	1.56442e-06	2.28977e-07	2.59288e-07	3.5762e-07	8.42957e-07	4.69258e-07	3.40233e-07	3.10388e-07	1.58692e-06	3.31747e-07	2.40803e-07	2.92634e-07	2.93988e-07	8.70584e-07	6.96972e-06	8.70681e-07	3.36753e-07	2.98437e-07	3.57496e-07	3.37e-07	3.02394e-07	6.60173e-07	2.31314e-07
SAU	Saudi Arabia	4.14672e-10	9.22772e-10	8.35437e-09	1.84174e-10	1.17175e-09	9.44559e-11	1.30631e-08	2.53213e-10	1.90822e-10	1.63053e-07	1.61353e-08	1.59139e-09	2.78526e-10	1.10557e-09	2.65542e-09	2.51906e-10	1.98917e-11	1.64817e-08	8.42309e-11	4.47865e-10	2.39798e-10	2.65319e-10	7.91589e-10	4.88022e-10	6.88903e-10	1.03122e-07	6.53973e-11	4.16525e-10	1.58684e-09	4.94403e-10	2.26986e-10	5.50114e-10	8.68814e-10	4.21196e-08	1.88127e-10	1.24337e-10	1.76658e-10	1.32248e-10	1.10231e-08	2.32009e-07	3.34614e-08	4.45926e-10	1.08537e-09	1.71099e-09	1.06911e-09	1.4751e-09	7.71115e-09	3.89526e-10
SEN	Senegal	2.49195e-08	4.71068e-08	2.65783e-07	1.51967e-08	9.88966e-08	7.54575e-09	2.08691e-07	2.32499e-08	2.02158e-08	5.67414e-07	8.71179e-07	3.30283e-08	1.0023e-08	3.44665e-08	5.12359e-08	1.38347e-08	2.0467e-09	5.94172e-06	7.01477e-09	4.08427e-07	1.80062e-08	2.95185e-08	2.36699e-08	3.33244e-08	2.02021e-08	8.36916e-07	7.89493e-09	1.43729e-08	1.08183e-07	2.22156e-07	2.04104e-08	3.03691e-08	6.03583e-07	6.80772e-07	1.82892e-07	9.7726e-09	1.70356e-08	3.95939e-08	1.48151e-07	7.89409e-06	1.86237e-07	3.14788e-07	3.18071e-08	1.50817e-07	6.21314e-08	6.49259e-08	4.55355e-07	4.49381e-07
SRB	Serbia	4.86088e-08	7.4436e-08	1.27391e-07	2.49209e-08	6.85069e-08	1.74633e-08	3.93402e-07	2.88052e-08	3.47015e-08	3.04222e-06	3.37045e-07	4.5293e-08	2.39496e-08	3.64715e-08	6.59466e-08	2.1927e-08	7.69888e-09	3.09092e-07	1.38785e-08	3.72693e-08	3.30954e-08	7.28219e-08	5.06928e-08	3.6006e-08	3.52024e-08	6.12161e-07	1.672e-08	2.70575e-08	5.66987e-08	1.15978e-07	4.86168e-08	3.83589e-08	4.19024e-08	5.81036e-07	3.5076e-08	1.9234e-08	2.84577e-08	3.42891e-08	3.20307e-07	2.31035e-06	1.02666e-06	4.47198e-08	3.92575e-08	5.74794e-08	4.26303e-08	3.76666e-08	2.13315e-07	2.19121e-08
SYC	Seychelles	0	0	0	0	0	0	0	0	0	0	0	0	0	0	0	0	0	0	0	0	0	0	0	0	0	0	0	0	0	0	0	0	0	0	0	0	0	0	0	0	0	0	0	0	0	0	0	0
SLE	Sierra Leone	4.20525e-07	6.43959e-07	5.07759e-07	2.0197e-07	5.01662e-07	1.42805e-07	1.17141e-06	3.3023e-07	3.00369e-07	1.81272e-06	1.65128e-06	3.93612e-07	1.67934e-07	2.48566e-07	4.95137e-07	5.31177e-07	7.0976e-08	3.48087e-06	1.33421e-07	3.05331e-07	3.08067e-07	7.06953e-07	3.30452e-07	2.49689e-07	3.02253e-07	1.59609e-06	1.48649e-07	2.04342e-07	3.72802e-07	9.60835e-07	4.53179e-07	3.1196e-07	3.35255e-07	5.93536e-06	3.12842e-07	1.74932e-07	2.39814e-07	2.83098e-07	6.81524e-07	8.2015e-06	6.8273e-07	3.38952e-07	2.3736e-07	3.94541e-07	2.75404e-07	2.74034e-07	1.6266e-06	1.941e-07
SGP	Singapore	6.90838e-10	5.66316e-11	7.2924e-10	2.4318e-11	2.39546e-10	1.57843e-11	1.65164e-09	4.96857e-11	3.83266e-11	1.31907e-08	1.66311e-09	1.53393e-10	2.66812e-11	1.08319e-09	1.38357e-08	7.79244e-11	3.62777e-12	2.68317e-09	2.99678e-11	3.06346e-11	3.66252e-11	6.17063e-11	1.81643e-10	4.85184e-11	2.00497e-10	1.15491e-08	1.53143e-11	1.02941e-08	2.11165e-10	8.45473e-11	3.93409e-11	1.38964e-08	5.46548e-11	7.69081e-09	2.60015e-11	1.90373e-11	5.01312e-11	2.65019e-11	2.02625e-09	4.19998e-08	2.63315e-09	9.39139e-11	4.19713e-10	1.98884e-10	2.33857e-10	3.50354e-10	1.35683e-09	4.0093e-11
SVK	Slovakia	9.68712e-10	2.07988e-09	8.31946e-09	3.72112e-10	3.11576e-09	1.98198e-10	1.38658e-08	1.21841e-09	5.3015e-10	5.11868e-08	7.5857e-07	2.62482e-09	2.53975e-09	1.26827e-09	1.97924e-09	3.29549e-10	6.26399e-11	6.71069e-08	1.93346e-10	5.26095e-10	4.40021e-10	8.06642e-10	9.08949e-10	9.63449e-09	7.02931e-10	4.16111e-08	5.28753e-10	4.1745e-10	4.94448e-08	1.46939e-09	5.17962e-10	6.32504e-10	1.06354e-09	3.74959e-08	4.1455e-10	2.44158e-10	3.10562e-10	4.84173e-10	8.39652e-09	1.72569e-07	1.73365e-08	9.0755e-10	1.31438e-09	5.65562e-08	2.26096e-09	3.25811e-09	3.5167e-06	6.65704e-10
SVN	Slovenia	1.0268e-09	8.76226e-09	6.95397e-09	3.34608e-10	1.40069e-09	2.64943e-10	9.95324e-09	8.32839e-10	3.97301e-10	4.93962e-08	2.80408e-07	1.83165e-09	3.19465e-10	9.52192e-10	1.3239e-09	2.65391e-10	7.34396e-11	4.47678e-08	1.59125e-10	4.78583e-10	4.13662e-10	7.60084e-10	6.36598e-10	3.33115e-07	6.12807e-10	4.43932e-08	2.17981e-10	3.49389e-10	1.33167e-08	1.35025e-09	4.88015e-10	5.19178e-10	8.70303e-10	3.98526e-08	3.90161e-10	2.25277e-10	3.11137e-10	3.58674e-10	6.14205e-09	1.33312e-07	5.99547e-09	5.81464e-10	1.00228e-09	1.02111e-06	1.47416e-09	2.66009e-09	9.0824e-08	5.86422e-10
SOM	Somalia	1.83832e-08	2.42229e-08	2.71699e-08	9.52712e-09	2.17762e-08	7.86082e-09	8.29341e-08	1.51219e-08	1.15377e-08	2.72907e-07	7.00033e-08	1.66175e-08	9.04711e-09	1.45271e-08	2.3898e-08	8.34104e-09	2.17965e-09	5.05751e-08	6.78692e-09	1.29517e-08	1.38589e-08	3.00383e-08	1.70587e-08	1.18549e-08	1.46422e-08	1.15911e-07	7.1645e-09	9.33418e-09	2.05584e-08	4.21099e-08	2.04488e-08	1.34289e-08	1.25585e-08	8.19915e-08	1.30387e-08	8.80786e-09	1.06756e-08	1.08838e-08	4.83717e-08	5.64648e-07	1.1113e-07	1.41458e-08	1.18686e-08	1.75544e-08	1.38414e-08	6.18581e-08	3.76213e-08	9.50672e-09
ZAF	South Africa	7.53138e-08	1.00362e-07	7.52631e-07	3.42937e-08	2.2814e-05	1.82517e-08	2.44971e-06	6.17831e-08	6.1413e-08	1.03058e-05	8.54922e-06	1.83365e-07	3.89011e-08	5.60518e-07	2.94342e-07	3.65266e-08	4.40959e-09	1.10705e-05	1.78998e-08	1.58595e-07	9.61531e-08	4.81414e-08	7.51837e-08	1.72024e-07	3.97681e-05	5.71273e-06	2.63957e-08	7.51545e-08	7.00281e-07	1.38231e-07	8.98647e-08	1.01603e-07	7.3097e-07	9.16873e-06	2.95848e-07	2.60654e-08	3.12281e-08	5.75003e-08	9.0569e-07	3.56492e-05	2.28341e-06	6.85686e-07	1.17817e-07	8.25483e-07	1.79619e-07	4.80411e-07	4.25648e-06	9.77162e-07
SDS	South Sudan	0	0	0	0	0	0	0	0	0	0	0	0	0	0	0	0	0	0	0	0	0	0	0	0	0	0	0	0	0	0	0	0	0	0	0	0	0	0	0	0	0	0	0	0	0	0	0	0
ESP	Spain	2.91747e-07	1.89544e-06	5.62893e-05	6.93088e-06	6.855e-06	5.2689e-08	3.73494e-05	5.09232e-07	3.79891e-07	3.22576e-05	9.86587e-05	1.16063e-06	1.31769e-07	2.16229e-06	2.86168e-06	2.18272e-07	8.99552e-09	0.000121023	6.10275e-08	5.25372e-07	1.62708e-07	1.03883e-07	2.52258e-06	2.64657e-06	3.97011e-07	7.67892e-05	5.13744e-08	2.19054e-07	9.32134e-06	1.04802e-06	8.19594e-08	3.85319e-07	1.48232e-06	6.83145e-05	8.23348e-07	3.59847e-07	7.21359e-08	1.13913e-07	3.51296e-05	0.000248444	3.68971e-05	5.14396e-07	5.15419e-06	1.39593e-05	3.7017e-05	6.80607e-06	6.27089e-05	1.47809e-06
LKA	Sri Lanka	2.375e-07	5.0173e-07	5.08591e-06	1.35381e-07	9.98789e-07	4.9587e-08	3.04734e-05	2.0804e-07	1.48925e-07	1.69451e-05	3.64686e-05	1.06941e-06	9.8055e-08	5.73237e-07	1.46171e-06	3.29878e-07	9.64891e-09	4.3416e-05	1.22456e-07	1.27018e-07	1.00679e-07	1.18247e-07	7.97554e-06	5.93007e-07	6.90897e-07	3.17774e-05	3.4967e-08	1.98397e-07	4.12638e-06	2.80711e-07	7.84555e-08	3.10532e-07	6.19188e-07	0.000105921	1.53533e-07	5.26758e-08	4.96051e-08	6.43879e-08	3.21596e-05	0.000268928	6.16792e-05	1.92032e-07	2.19544e-06	2.94053e-06	1.29257e-06	3.49885e-06	1.7634e-05	2.55502e-07
SUD	Sudan	0	0	0	0	0	0	0	0	0	0	0	0	0	0	0	0	0	0	0	0	0	0	0	0	0	0	0	0	0	0	0	0	0	0	0	0	0	0	0	0	0	0	0	0	0	0	0	0
SUR	Suriname	6.82344e-09	9.60382e-09	2.52258e-08	3.4793e-09	1.6222e-08	2.34058e-09	4.42527e-08	5.71035e-09	7.65416e-09	1.30757e-07	1.49478e-07	8.83717e-09	2.80716e-09	8.82104e-09	1.03838e-08	5.88487e-09	1.01416e-09	4.76248e-07	2.20052e-09	5.62165e-09	4.92759e-09	1.09656e-08	6.33915e-09	6.57209e-09	5.47004e-09	1.37712e-07	2.41051e-09	3.66827e-09	1.7887e-08	1.64132e-08	6.74015e-09	5.5131e-09	7.60546e-09	1.98973e-07	5.62395e-09	2.95352e-09	3.71859e-09	4.23113e-09	2.96933e-08	7.32783e-07	4.54746e-08	6.04877e-09	6.7882e-09	1.82157e-08	9.17911e-09	1.21117e-08	9.35723e-08	4.83517e-09
SWZ	Swaziland	9.99296e-09	9.06551e-09	1.52479e-08	3.73406e-09	2.00556e-08	2.57097e-09	2.84826e-08	6.1334e-09	6.27003e-09	1.61635e-07	7.12045e-08	7.65142e-09	3.15245e-09	6.0338e-09	1.44828e-08	3.60048e-09	1.05204e-09	1.35253e-07	2.40034e-09	7.11039e-09	5.48464e-09	1.32658e-08	5.95663e-09	5.34956e-09	5.44374e-09	6.74382e-08	2.64217e-09	3.68736e-09	1.00555e-08	1.85105e-08	8.89992e-09	5.86265e-09	5.93513e-09	9.43086e-08	5.6283e-09	3.13415e-09	4.21163e-09	5.02733e-09	1.81896e-08	3.27514e-07	2.42741e-08	9.39398e-09	5.14921e-09	1.03521e-08	6.54017e-09	7.37015e-09	5.82886e-08	4.06112e-09
SWE	Sweden	2.74863e-10	7.10063e-10	4.51066e-09	1.55777e-10	1.39147e-09	9.46506e-11	1.43133e-08	3.48035e-10	3.59015e-10	7.0507e-08	5.27841e-08	9.62457e-10	2.60421e-10	1.15256e-09	1.76794e-09	3.49002e-10	1.57543e-11	6.01114e-08	7.41958e-11	2.13472e-10	2.00534e-10	2.17634e-10	6.8061e-10	1.90881e-09	4.32282e-10	5.86473e-08	9.65633e-11	4.17019e-10	7.54779e-09	4.95346e-10	1.2636e-10	4.81736e-10	6.20786e-10	7.64011e-08	1.46751e-10	1.59374e-10	7.64441e-11	1.67991e-10	1.12599e-08	4.06334e-07	1.3015e-08	3.19232e-10	1.19536e-09	9.76484e-09	1.17542e-09	4.66963e-09	6.13841e-08	3.75064e-10
CHE	Switzerland	5.62016e-10	1.63637e-09	1.3451e-08	6.39293e-10	1.58022e-09	7.91511e-11	1.91851e-08	3.43107e-09	3.11272e-10	4.20505e-08	1.9718e-07	2.24651e-09	2.73563e-10	2.96049e-09	4.68814e-09	3.66023e-10	1.2228e-11	5.78557e-08	8.61858e-11	3.65907e-10	4.50377e-10	3.70859e-10	1.05387e-09	2.59113e-09	7.29173e-10	1.15241e-07	9.29259e-11	7.24843e-10	1.0038e-08	6.40444e-10	1.56202e-10	8.3362e-10	1.14746e-09	9.4456e-08	1.6784e-10	2.03109e-10	1.28708e-10	1.85474e-10	1.45551e-08	2.93537e-07	1.63833e-08	7.74966e-10	1.88425e-09	1.46523e-08	2.23894e-09	3.90209e-09	4.88335e-08	1.11531e-09
SYR	Syria	3.32196e-08	1.59235e-07	9.9539e-06	1.69464e-08	1.22688e-07	8.62828e-09	1.34902e-06	3.58995e-07	2.35876e-08	1.68945e-06	1.74236e-06	1.53944e-07	1.45063e-08	1.77345e-07	9.2447e-08	1.52043e-08	2.9594e-09	2.6754e-06	7.61598e-09	3.46329e-08	1.90982e-08	3.50374e-08	5.33737e-07	7.00038e-08	3.10436e-08	1.00016e-05	8.54373e-09	2.25603e-08	2.08377e-06	7.59256e-08	2.15327e-08	3.38923e-08	4.93501e-08	4.07119e-06	2.05505e-08	1.04862e-08	1.68476e-08	1.6144e-08	1.61695e-06	6.5869e-06	5.15667e-06	4.06555e-08	1.44652e-07	3.30587e-07	9.30935e-08	2.73632e-06	7.8718e-07	6.3588e-08
TWN	Taiwan	0	0	0	0	0	0	0	0	0	0	0	0	0	0	0	0	0	0	0	0	0	0	0	0	0	0	0	0	0	0	0	0	0	0	0	0	0	0	0	0	0	0	0	0	0	0	0	0
TJK	Tajikistan	5.87806e-09	8.52919e-09	2.49708e-07	2.53539e-09	6.0555e-09	1.88232e-09	1.66542e-08	6.85694e-09	3.35094e-09	3.50567e-08	1.84027e-07	3.59753e-08	2.18734e-09	3.37873e-09	6.86767e-09	2.2041e-09	9.74977e-10	5.31074e-08	1.74197e-09	3.55198e-09	3.83143e-09	7.7599e-09	4.26562e-09	4.84539e-09	3.62154e-09	5.91799e-08	2.15767e-09	2.46918e-09	3.13806e-08	1.08692e-08	5.61568e-09	3.73043e-09	3.61223e-09	4.99108e-08	3.82775e-09	2.1488e-09	3.03428e-09	3.06454e-09	1.12761e-08	6.21603e-07	1.37473e-08	3.93845e-09	3.07216e-09	3.5128e-08	4.27091e-09	4.46786e-09	2.412e-07	2.61149e-09
THA	Thailand	2.6548e-06	1.28662e-06	3.77266e-06	7.88946e-07	2.80823e-06	6.57469e-07	1.09087e-05	1.29126e-06	9.57445e-07	0.000231573	2.18151e-05	1.82831e-06	8.29464e-07	3.77817e-06	1.26322e-05	8.47159e-07	1.54341e-07	2.90257e-05	6.1069e-07	1.34728e-06	1.07685e-06	1.93206e-06	1.62542e-06	1.10061e-06	1.46488e-06	3.48945e-05	7.19464e-07	3.02966e-06	2.68346e-06	2.52752e-06	1.70368e-06	1.31714e-05	1.29393e-06	0.000102233	1.21136e-06	7.27636e-07	9.28101e-07	8.84738e-07	8.14831e-06	0.000909981	9.06381e-06	1.58996e-06	1.74249e-06	2.59924e-06	1.97828e-06	2.98449e-06	1.97151e-05	1.52435e-06
MKD	TFYR Macedonia	1.45127e-09	2.48467e-07	2.74403e-08	6.43995e-10	2.11449e-09	4.41204e-10	8.96675e-09	1.69963e-09	8.92123e-10	1.07542e-07	6.50829e-08	2.66345e-09	5.65495e-10	1.33546e-09	1.97891e-09	5.34071e-10	1.65358e-10	4.47517e-08	3.77439e-10	9.60456e-10	9.15282e-10	1.85266e-09	1.22115e-09	1.06679e-07	1.00504e-09	2.88121e-08	1.70532e-09	7.02604e-10	1.92587e-07	2.92283e-09	1.20766e-09	1.22365e-09	1.37179e-09	3.1597e-08	8.64912e-10	5.17844e-10	6.49514e-10	8.04869e-10	5.3153e-09	1.25162e-07	5.97826e-09	1.10272e-09	1.28671e-09	3.21539e-07	1.77944e-09	5.0099e-09	1.39825e-07	8.697e-10
TGO	Togo	6.87467e-08	1.32033e-07	2.03134e-07	3.55493e-08	9.56273e-08	2.55487e-08	3.01592e-07	5.63833e-08	5.25272e-08	4.49341e-07	8.9942e-07	6.67606e-08	2.88862e-08	5.50556e-08	1.24186e-07	3.5849e-08	9.27652e-09	1.95976e-06	2.17128e-08	5.702e-06	9.63307e-08	1.12832e-07	5.96117e-08	5.61459e-08	5.15106e-08	9.64847e-07	2.53264e-08	3.68696e-08	1.1742e-07	4.70369e-06	6.9282e-08	5.7318e-08	9.10008e-08	1.76041e-06	4.83395e-08	2.69324e-08	1.36259e-07	5.23471e-08	1.76876e-07	2.74086e-06	1.32522e-06	6.7399e-07	1.12627e-07	1.45334e-07	9.43698e-08	6.89297e-08	3.66331e-07	1.71351e-07
TTO	Trinidad and Tobago	4.46921e-09	3.85422e-09	6.60576e-09	2.22794e-09	5.54924e-09	8.33432e-08	1.83204e-08	3.56532e-09	5.04443e-08	4.80402e-08	1.77468e-08	4.06658e-09	1.44181e-08	1.96659e-08	4.01452e-09	4.09877e-07	5.59038e-10	2.18095e-08	1.85953e-08	2.83416e-09	1.33747e-08	6.71824e-09	3.93872e-09	2.40753e-09	2.80233e-09	1.56143e-07	3.79695e-08	2.30221e-09	3.87229e-09	8.80829e-09	4.61797e-09	3.28745e-09	3.14143e-09	6.43518e-07	2.96713e-09	4.68845e-08	2.39502e-09	3.01638e-09	1.56095e-08	1.8479e-07	3.5448e-07	3.56027e-09	1.82656e-08	3.58231e-09	1.58365e-08	3.53893e-09	9.17259e-09	1.94803e-09
TUN	Tunisia	5.08905e-09	1.84223e-08	1.07681e-06	5.63623e-09	1.88231e-08	1.62574e-09	1.16777e-07	7.15304e-09	3.71231e-09	1.77096e-07	1.18443e-06	1.04906e-08	2.05652e-09	9.6252e-08	1.63878e-08	2.32388e-09	4.76934e-10	1.52154e-06	1.20045e-09	2.93072e-08	3.5313e-09	5.95983e-09	5.64172e-09	1.81255e-08	4.87728e-09	4.36457e-07	1.44894e-09	2.96974e-09	5.72384e-08	4.56708e-08	3.59742e-09	5.11051e-09	3.67994e-08	9.44109e-07	3.57617e-09	1.87375e-09	2.27974e-09	5.02396e-09	5.64242e-08	1.14078e-06	6.57743e-08	1.0177e-08	9.64555e-09	1.06845e-07	3.10918e-08	8.98118e-08	5.72637e-07	8.64768e-08
TUR	Turkey	3.22062e-07	1.57368e-06	4.93519e-06	3.64668e-08	3.78047e-07	1.18219e-08	4.32793e-06	3.91708e-07	5.22523e-08	1.07974e-05	2.6848e-05	6.38719e-06	5.33027e-08	3.67047e-07	6.38719e-07	1.17878e-07	1.97625e-09	1.75014e-05	9.97363e-09	5.46811e-08	3.08283e-08	2.3613e-08	1.04755e-07	9.50376e-07	9.20614e-08	1.30688e-05	6.56291e-08	7.05514e-08	6.74014e-06	1.07597e-07	2.03671e-08	7.64184e-08	2.94116e-07	2.37512e-05	3.56211e-08	2.20312e-08	1.23532e-08	2.45933e-08	2.01364e-06	4.6814e-05	1.48842e-06	1.30073e-07	2.25472e-07	2.24374e-06	3.75345e-07	4.35689e-07	1.1021e-05	1.25739e-07
TKM	Turkmenistan	3.27828e-07	8.47801e-09	2.51293e-08	9.5213e-10	2.64063e-09	6.08966e-10	9.70307e-09	1.80924e-08	1.4042e-09	1.8249e-08	5.60273e-08	2.2476e-08	8.08338e-10	2.24215e-09	4.27384e-09	7.74842e-10	2.36049e-10	2.98022e-08	5.52244e-10	1.36035e-09	2.51681e-09	3.24314e-09	1.56881e-09	3.81345e-09	1.30177e-09	2.71036e-08	1.55571e-09	9.83983e-10	1.91504e-08	5.00997e-09	1.78249e-09	1.48587e-09	1.61552e-09	4.03769e-08	1.29541e-09	7.24516e-10	9.68298e-10	1.20158e-09	2.38266e-08	2.3772e-06	7.44949e-09	1.5143e-09	1.52934e-09	9.11837e-09	2.19678e-09	2.29602e-09	5.42425e-08	1.06181e-09
USR	Former USSR	0	0	0	0	0	0	0	0	0	0	0	0	0	0	0	0	0	0	0	0	0	0	0	0	0	0	0	0	0	0	0	0	0	0	0	0	0	0	0	0	0	0	0	0	0	0	0	0
UGA	Uganda	3.7646e-07	5.82146e-07	2.16447e-06	3.47193e-07	9.57337e-07	1.26245e-07	2.39188e-06	3.72271e-07	3.28844e-07	1.04864e-05	1.24273e-05	5.44833e-07	1.66158e-07	4.24667e-07	6.02788e-07	2.06647e-07	4.39796e-08	3.81289e-05	1.08164e-07	2.72451e-07	2.50586e-07	5.49449e-07	3.20637e-07	4.40771e-07	2.76002e-07	7.31652e-06	1.20039e-07	1.018e-06	1.26272e-06	8.69348e-07	1.81585e-06	3.07407e-07	3.72828e-07	9.09556e-06	2.76912e-07	1.60517e-07	1.79204e-07	2.17642e-07	1.51389e-06	6.59705e-05	2.08141e-06	1.03834e-05	4.34445e-07	1.57659e-06	1.01942e-06	1.92022e-06	1.26805e-05	3.53431e-07
UKR	Ukraine	3.01069e-08	8.96107e-08	3.88055e-07	1.11225e-08	4.26281e-08	7.11693e-09	1.59471e-07	2.12632e-07	1.54178e-08	4.41742e-07	1.47839e-06	3.52531e-07	1.03058e-08	2.23809e-08	3.46856e-08	9.35331e-09	4.70899e-09	9.69948e-07	6.3738e-09	1.60758e-08	1.46444e-08	2.72118e-08	2.34764e-08	3.41155e-08	1.51352e-08	6.07362e-07	7.79095e-09	1.02722e-08	1.47221e-06	4.15099e-08	1.79535e-08	2.1989e-08	2.67141e-08	6.80864e-07	1.63186e-08	8.3725e-09	1.02984e-08	1.32858e-08	1.17896e-07	3.42229e-06	1.706e-07	1.76867e-08	4.44024e-08	2.31277e-07	5.58121e-08	3.63492e-07	2.99499e-06	1.37936e-08
ARE	UAE	5.1343e-11	1.20111e-11	3.52794e-10	2.52352e-12	2.43907e-11	1.88116e-12	5.33617e-11	7.94245e-10	3.92987e-12	1.55595e-09	1.07662e-10	4.55228e-10	2.67129e-12	6.35778e-11	5.66805e-11	2.80924e-12	5.89223e-13	1.76471e-10	1.58124e-12	5.41223e-12	4.85444e-12	8.40204e-12	5.16721e-12	5.63768e-12	1.00578e-11	4.20473e-10	1.8995e-12	8.82283e-12	6.13323e-11	1.27713e-11	5.84134e-12	1.14484e-11	5.76967e-11	4.49476e-10	3.53733e-12	2.20955e-12	3.00223e-12	4.51405e-12	3.48902e-11	3.65915e-09	4.53085e-11	6.69968e-12	7.44105e-12	1.73665e-11	9.48866e-12	6.92616e-11	5.96476e-11	4.69655e-12
GBR	UK	3.34568e-07	4.43819e-07	4.31264e-06	1.80537e-07	1.19126e-06	1.89214e-07	4.59639e-06	3.93776e-07	3.31473e-07	4.20626e-05	1.65199e-05	7.9119e-07	1.52696e-07	1.72224e-06	1.27763e-06	7.03863e-07	2.10474e-08	4.12754e-05	1.0184e-07	2.57395e-07	8.34575e-07	3.08018e-07	3.40954e-07	5.03703e-07	5.51679e-07	2.03214e-05	1.26163e-07	3.69954e-07	1.97659e-06	6.34966e-07	1.9913e-07	3.14853e-07	6.28195e-07	3.48553e-05	1.84691e-07	2.4598e-07	1.13494e-07	1.53676e-07	3.44285e-06	8.90953e-05	4.08769e-06	3.15513e-07	4.96913e-07	2.40433e-06	9.88968e-07	4.31504e-06	1.26974e-05	4.49418e-07
TZA	Tanzania	1.05854e-06	1.3794e-06	2.45036e-05	3.65337e-07	3.23547e-06	6.71917e-07	1.41451e-05	6.99478e-07	7.7463e-07	3.65632e-05	3.73114e-05	1.01296e-06	4.9666e-07	1.05168e-06	1.13997e-05	3.78335e-07	2.67805e-08	7.89212e-05	2.3117e-07	5.92579e-07	6.33116e-07	1.35867e-06	6.90475e-07	8.08739e-06	5.06494e-06	2.07959e-05	4.09614e-07	5.8425e-07	7.67194e-05	3.04557e-06	3.97028e-06	7.60705e-07	8.87766e-07	0.000219491	4.13208e-07	3.26249e-07	3.39095e-07	3.12184e-07	5.64038e-06	0.000306473	1.14688e-05	9.12851e-07	1.72588e-06	2.90283e-06	1.90979e-06	2.64852e-06	1.49399e-05	5.85505e-07
USA	USA	3.06099e-05	3.24127e-05	0.00039337	6.62967e-06	0.00015642	7.92263e-05	0.00171586	3.23261e-05	0.00010258	0.00426115	0.00106436	7.77379e-05	0.000648572	9.86234e-05	0.000193108	0.000220857	5.27956e-07	0.00176207	6.59591e-05	1.16196e-05	8.0864e-05	8.59805e-06	0.000318319	2.82586e-05	3.86526e-05	0.00896901	1.11211e-05	3.46324e-05	0.000149201	3.03959e-05	4.89307e-06	6.08848e-05	4.37397e-05	0.053351	9.68324e-06	4.54693e-05	3.8718e-06	6.52868e-06	0.00155959	0.0369651	0.00781807	3.77668e-05	0.00110767	0.000173718	0.000116631	0.000122527	0.000622878	2.68846e-05
URY	Uruguay	2.68163e-08	2.66268e-08	6.19047e-08	1.37951e-08	4.19981e-08	1.03202e-08	3.33912e-06	2.28926e-08	1.87746e-08	4.91191e-07	1.20472e-07	2.28644e-08	1.34267e-08	1.90963e-08	2.88558e-08	1.24116e-08	3.49196e-09	3.05964e-07	9.55527e-09	1.84019e-08	1.96899e-08	4.15402e-08	5.10578e-08	1.91877e-08	2.1213e-08	4.59946e-05	1.12536e-08	1.37599e-08	3.5883e-08	5.94348e-08	3.00073e-08	1.89004e-08	1.87429e-08	1.11595e-06	1.94275e-08	1.33587e-08	1.64375e-08	1.74149e-08	1.12244e-06	1.38691e-06	2.91349e-07	2.60091e-08	2.36829e-08	2.72511e-08	5.23033e-08	9.95353e-08	8.71508e-08	1.29137e-08
UZB	Uzbekistan	2.55768e-08	3.28325e-08	4.44269e-08	1.0771e-08	2.77935e-08	7.65756e-09	6.47811e-08	7.86334e-08	1.49386e-08	9.98562e-08	3.40968e-07	1.24688e-07	8.99264e-09	1.46902e-08	2.29837e-08	8.22808e-09	2.47636e-09	3.49347e-07	6.85601e-09	1.54029e-08	1.58515e-08	3.73497e-08	1.62975e-08	1.57149e-08	1.50284e-08	1.37386e-07	8.07979e-09	1.12236e-08	4.8365e-08	5.62663e-08	2.22483e-08	1.6261e-08	1.51012e-08	1.45974e-07	1.56981e-08	8.72641e-09	1.21267e-08	1.3649e-08	4.46817e-08	5.50951e-06	3.98222e-08	1.67621e-08	1.26266e-08	4.09238e-08	1.71881e-08	1.78801e-08	2.15063e-07	1.02247e-08
VUT	Vanuatu	5.26988e-08	6.98162e-08	4.30047e-08	2.69541e-08	5.09603e-08	2.03539e-08	1.42812e-07	3.72321e-08	3.50606e-08	7.59805e-07	8.82035e-08	4.27051e-08	2.4047e-08	3.04479e-08	5.68861e-08	2.32021e-08	6.80266e-09	1.84312e-07	1.89339e-08	3.67196e-08	3.69181e-08	7.61707e-08	4.1791e-08	2.92706e-08	3.78009e-08	1.50916e-07	2.22329e-08	2.70742e-08	3.48806e-08	9.43831e-08	5.14308e-08	3.70767e-08	3.43707e-08	1.13907e-07	3.59795e-08	2.37684e-08	3.0202e-08	3.32399e-08	7.82522e-08	8.72695e-07	8.65027e-08	3.74587e-08	2.89062e-08	3.30164e-08	3.22221e-08	3.03135e-08	6.07991e-08	2.31878e-08
VEN	Venezuela	1.73754e-08	1.50539e-08	4.01089e-08	8.6833e-09	2.53635e-08	1.99165e-08	1.75944e-07	1.32376e-08	8.82714e-07	5.53887e-07	1.34024e-07	2.03708e-08	2.99019e-08	1.33813e-08	2.12488e-08	2.06172e-08	2.16869e-09	2.38052e-07	1.52167e-08	1.18482e-08	1.29718e-08	2.46478e-08	1.64202e-07	1.27352e-08	1.34593e-08	6.8097e-06	6.85899e-09	9.2629e-09	2.54468e-08	4.17475e-07	1.67673e-08	1.32339e-08	1.26852e-08	1.36078e-06	1.17524e-08	7.68136e-09	9.13442e-09	1.14813e-08	3.59404e-07	1.11807e-06	9.13685e-06	1.3958e-08	4.01121e-07	4.49076e-08	8.39942e-07	1.57327e-08	7.88165e-08	2.00673e-08
VNM	Viet Nam	4.19606e-07	5.94023e-07	2.1681e-05	1.99734e-07	6.55998e-06	1.29672e-07	6.98478e-06	3.05713e-07	4.19602e-07	0.000137906	1.28551e-05	4.73633e-07	2.41327e-07	6.90061e-07	2.42138e-06	2.63383e-07	3.77721e-08	1.68458e-05	1.57829e-07	2.98539e-07	2.75226e-07	5.09149e-07	5.30253e-07	4.24429e-07	4.0947e-07	1.58618e-05	1.20449e-07	6.45704e-07	2.97456e-06	7.27274e-07	3.46233e-07	6.16473e-06	4.59872e-07	4.4984e-05	4.77687e-07	1.54971e-07	2.6248e-07	2.69088e-07	6.83702e-06	0.00072623	1.67841e-05	1.64933e-06	6.77393e-07	2.21644e-06	5.89297e-06	9.09423e-07	1.89409e-05	3.2101e-07
YEM	Yemen	4.88979e-09	7.31084e-09	2.18188e-08	2.21203e-09	6.47346e-09	1.5349e-09	2.64807e-08	3.63527e-09	3.19819e-09	1.98532e-07	3.19564e-08	5.14142e-09	1.94351e-09	4.61474e-09	1.08465e-08	1.88722e-09	6.52107e-10	3.32544e-08	1.39669e-09	3.59819e-09	3.29409e-09	7.2966e-09	4.17277e-09	3.55488e-09	3.60142e-09	2.20174e-07	1.59517e-09	2.83104e-09	7.15812e-09	1.12111e-08	4.56822e-09	5.21608e-09	3.6409e-09	6.70094e-08	3.18563e-09	1.86232e-09	2.62868e-09	3.05245e-09	1.67702e-08	1.53292e-06	2.69396e-08	3.8513e-09	3.5152e-09	1.37077e-08	4.44743e-09	5.04224e-09	1.73359e-08	2.43055e-09
ZMB	Zambia	8.78033e-08	1.47344e-07	1.99777e-07	4.55252e-08	3.66377e-06	3.14291e-08	4.28283e-07	6.71171e-08	7.048e-08	2.32904e-06	1.30934e-06	9.13401e-08	3.71264e-08	7.72699e-08	1.40525e-07	3.80901e-08	1.07514e-08	2.15146e-06	2.80132e-08	7.22269e-08	6.67618e-08	1.49361e-07	7.01489e-08	6.82806e-08	1.41157e-06	9.61931e-07	3.2984e-08	4.8777e-08	1.48672e-07	2.18273e-07	2.97532e-07	6.93069e-08	1.07866e-07	9.31311e-07	6.51918e-08	3.77271e-08	5.12201e-08	5.89658e-08	2.48288e-07	7.71705e-06	4.6534e-07	1.71717e-07	6.98874e-08	1.59794e-07	8.65818e-08	1.61752e-07	5.29306e-07	5.16946e-08
ZWE	Zimbabwe	5.70434e-07	5.18905e-07	1.09539e-06	4.37365e-07	4.95466e-07	4.0305e-07	3.7645e-06	4.248e-07	3.94078e-07	2.94349e-05	3.26515e-06	3.90807e-07	4.69742e-07	4.93431e-07	6.96977e-07	4.34007e-07	6.33109e-08	3.00143e-06	3.46024e-07	4.81072e-07	5.19949e-07	4.12179e-07	5.91404e-07	4.9217e-07	5.08457e-07	5.95589e-06	4.0533e-07	3.5827e-07	5.7297e-07	5.34085e-07	4.72181e-07	4.47831e-07	5.0067e-07	5.61803e-06	4.41685e-07	4.3692e-07	4.50546e-07	4.13226e-07	3.22358e-06	2.04767e-05	1.00697e-05	4.25115e-07	5.54261e-07	7.00249e-07	5.34948e-07	5.4589e-07	2.01521e-06	4.11644e-07
ROW	Rest of World	0	0	0	0	0	0	0	0	0	0	0	0	0	0	0	0	0	0	0	0	0	0	0	0	0	0	0	0	0	0	0	0	0	0	0	0	0	0	0	0	0	0	0	0	0	0	0	0
[truncated: 142 more columns]

## Sheet: Forest
Unit: PDF		AFG	ALB	DZA	AND	AGO	ATG	ARG	ARM	ABW	AUS	AUT	AZE	BHS	BHR	BGD	BRB	BLR	BEL	BLZ	BEN	BMU	BTN	BOL	BIH	BWA	BRA	VGB	BRN	BGR	BFA	BDI	KHM	CMR	CAN	CPV	CYM	CAF	TCD	CHL	CHN	COL	COG	CRI	HRV	CUB	CYP	CZE	CIV
		Afghanistan	Albania	Algeria	Andorra	Angola	Antigua	Argentina	Armenia	Aruba	Australia	Austria	Azerbaijan	Bahamas	Bahrain	Bangladesh	Barbados	Belarus	Belgium	Belize	Benin	Bermuda	Bhutan	Bolivia	Bosnia and Herzegovina	Botswana	Brazil	British Virgin Islands	Brunei	Bulgaria	Burkina Faso	Burundi	Cambodia	Cameroon	Canada	Cape Verde	Cayman Islands	Central African Republic	Chad	Chile	China	Colombia	Congo	Costa Rica	Croatia	Cuba	Cyprus	Czech Republic	Cote dIvoire
AFG	Afghanistan	1.18089e-05	9.91875e-10	2.9061e-09	2.8014e-10	8.29741e-10	2.00499e-10	3.48549e-09	5.25915e-10	3.68564e-10	1.3854e-08	6.7572e-09	7.6834e-10	2.55196e-10	8.11259e-10	3.67024e-09	2.38673e-10	7.37358e-11	4.31725e-08	1.85017e-10	3.98652e-10	4.10714e-10	8.91557e-10	5.03133e-10	4.46793e-10	4.48757e-10	9.39366e-09	2.14237e-10	3.16115e-10	1.17875e-09	1.24228e-09	5.95718e-10	4.58541e-10	4.6807e-10	9.59266e-09	4.05601e-10	2.34563e-10	3.28849e-10	3.51706e-10	2.39589e-09	6.93905e-08	4.63079e-09	5.52063e-10	7.10354e-10	1.01781e-09	5.42768e-10	6.25528e-10	4.63791e-09	3.59502e-10
ALB	Albania	6.53092e-10	3.53915e-06	2.33392e-09	2.83017e-10	8.13349e-10	1.92207e-10	2.88835e-09	5.81412e-10	4.28033e-10	4.97407e-09	1.96063e-08	7.39545e-10	2.31075e-10	4.7902e-10	6.09852e-10	2.19888e-10	7.77134e-11	6.3405e-09	1.78615e-10	4.3347e-10	4.1976e-10	1.0148e-09	4.41118e-10	8.27165e-10	3.91721e-10	6.98886e-09	2.10698e-10	2.82918e-10	3.40793e-09	1.4203e-09	5.44066e-10	4.36864e-10	8.64474e-10	6.33359e-09	4.08236e-10	2.38368e-10	3.13834e-10	3.95132e-10	1.65108e-09	2.7241e-08	2.18852e-09	4.94924e-10	9.66529e-10	2.85674e-09	7.63636e-10	1.7774e-09	1.27941e-08	3.26416e-10
DZA	Algeria	1.50245e-10	4.91379e-10	6.41447e-06	1.61223e-10	7.55645e-10	4.17904e-11	6.15509e-09	1.73035e-10	1.11793e-10	7.70685e-09	1.6533e-08	2.84091e-10	1.6035e-10	3.23953e-10	5.23988e-10	1.07875e-10	1.1043e-11	3.55716e-08	4.10735e-11	2.00575e-10	9.53221e-11	1.4233e-10	3.43686e-10	3.84595e-10	1.75355e-10	1.24215e-07	3.71773e-11	1.16665e-10	1.47725e-09	4.49665e-10	1.00199e-10	1.89851e-10	5.59617e-10	2.36237e-08	9.8111e-11	6.41552e-11	6.96373e-11	1.50911e-10	3.09494e-09	6.02921e-08	3.47941e-09	2.37086e-10	5.29301e-10	1.73383e-09	1.02644e-09	8.5171e-10	7.59241e-09	3.71431e-10
AND	Andorra	3.4248e-12	4.58536e-12	9.0567e-12	1.12711e-08	4.0854e-12	1.18357e-12	1.12718e-11	2.76941e-12	2.41077e-12	2.10524e-11	9.54573e-12	3.23846e-12	1.41775e-12	2.05953e-12	3.48933e-12	1.37277e-12	4.25379e-13	8.08929e-12	1.0972e-12	2.47948e-12	2.65933e-12	6.19193e-12	2.59831e-12	2.03408e-12	2.32441e-12	1.60921e-11	1.30701e-12	1.66578e-12	2.88527e-12	8.16491e-12	3.7423e-12	2.47853e-12	2.12393e-12	8.65812e-12	2.46347e-12	1.52356e-12	1.87363e-12	2.11928e-12	7.13162e-12	5.96281e-11	6.9855e-12	2.61056e-12	5.71187e-12	2.6162e-12	4.48194e-12	2.40741e-12	6.97959e-12	1.68646e-12
AGO	Angola	2.39724e-07	3.57731e-07	9.9093e-07	1.18919e-07	0.00667711	7.53347e-08	2.73689e-06	1.70453e-07	1.60708e-07	7.10994e-06	2.31852e-06	2.44473e-07	1.50573e-07	2.09377e-07	7.57545e-07	1.10964e-07	2.77743e-08	9.89567e-06	7.19482e-08	1.62904e-07	1.57345e-07	3.53109e-07	3.85567e-07	1.5816e-07	1.84309e-07	1.79811e-05	7.62113e-08	1.41709e-07	4.1521e-07	5.38331e-07	2.10758e-07	2.85644e-07	2.08726e-07	1.06457e-05	1.52017e-07	9.28249e-08	1.14738e-07	1.39523e-07	1.17924e-05	0.000537469	2.35056e-06	1.91534e-07	3.42406e-07	3.97082e-07	4.72332e-07	2.77628e-07	1.43352e-06	1.49758e-07
ATG	Antigua	6.17596e-12	9.33686e-12	6.70453e-12	3.03756e-12	6.59375e-12	1.17573e-08	1.92848e-11	4.9742e-12	6.96214e-12	2.78613e-11	1.30149e-11	5.57511e-12	3.03158e-12	3.66245e-12	6.46771e-12	4.35351e-12	8.20382e-13	9.25881e-12	2.7481e-12	4.44761e-12	4.66155e-12	1.08232e-11	5.20765e-12	3.66698e-12	4.60328e-12	2.07628e-11	1.23934e-11	3.11329e-12	4.94811e-12	1.51627e-11	6.93649e-12	4.4112e-12	3.97253e-12	1.98217e-11	4.32543e-12	2.88375e-12	3.62413e-12	3.84152e-12	1.06279e-11	1.04128e-10	1.1018e-11	4.67959e-12	3.63168e-12	4.52023e-12	9.34576e-12	3.54642e-12	1.20179e-11	2.92577e-12
ARG	Argentina	1.89032e-07	1.62437e-07	7.91679e-07	1.05403e-07	5.11709e-07	6.91209e-08	0.0026598	1.47057e-07	1.42042e-07	2.80431e-06	1.44608e-06	1.89244e-07	1.05274e-07	1.90696e-07	4.64675e-07	5.40528e-07	2.43451e-08	3.83624e-06	6.67737e-08	1.33444e-07	1.38294e-07	3.17287e-07	6.2454e-06	1.30338e-07	1.84837e-07	0.000176995	7.09949e-08	9.6249e-08	3.28719e-07	4.44521e-07	1.87242e-07	1.41509e-07	1.36288e-07	5.68056e-06	1.33165e-07	9.07841e-08	1.01201e-07	1.30381e-07	3.52313e-05	2.28014e-05	5.25628e-06	1.72966e-07	8.40903e-07	3.02337e-07	7.90442e-07	2.95303e-07	9.50526e-07	1.01924e-07
ARM	Armenia	6.59208e-10	7.37757e-10	6.41784e-10	2.50473e-10	5.96933e-10	1.79399e-10	1.405e-09	2.70867e-06	3.58439e-10	3.21101e-09	2.18896e-09	7.14561e-10	2.14613e-10	3.04803e-10	5.30874e-10	2.07087e-10	5.98428e-11	3.06996e-09	1.64235e-10	3.71298e-10	3.98901e-10	8.45852e-10	3.7513e-10	3.25187e-10	3.52922e-10	2.20098e-09	2.06842e-10	2.5105e-10	7.18531e-10	1.13791e-09	5.38488e-10	3.73923e-10	3.4521e-10	4.06753e-09	3.72119e-10	2.18319e-10	2.83769e-10	3.4156e-10	8.977e-10	1.38582e-08	1.28262e-09	4.02136e-10	2.92662e-10	4.29554e-10	3.21358e-10	3.04822e-10	1.32423e-09	2.40377e-10
ABW	Aruba	9.15514e-14	8.67266e-14	8.30774e-14	4.58355e-14	8.99945e-14	3.53097e-14	3.43367e-13	6.79241e-14	5.82934e-11	6.92576e-13	1.43749e-13	7.5927e-14	4.624e-14	5.53318e-14	8.85121e-14	4.18255e-14	9.23895e-15	1.47716e-13	3.29496e-14	5.34007e-14	6.37497e-14	1.10684e-13	8.60582e-14	5.36323e-14	7.11227e-14	1.91531e-12	3.9048e-14	4.54092e-14	7.82434e-14	1.67228e-13	1.07098e-13	6.17056e-14	5.71909e-14	3.04437e-13	6.1142e-14	3.95679e-14	5.68121e-14	4.7117e-14	1.82813e-13	1.39133e-12	4.57254e-13	6.59535e-14	5.64061e-14	6.14891e-14	8.27514e-14	5.23157e-14	1.24827e-13	4.08143e-14
AUS	Australia	5.3651e-07	3.81729e-07	1.64254e-06	1.84531e-07	8.37916e-07	1.33071e-07	5.55103e-06	6.36027e-07	2.51409e-07	0.00652705	5.04569e-06	5.54053e-07	1.97542e-07	1.44297e-06	4.70825e-06	2.39475e-07	4.53632e-08	6.78335e-06	1.19911e-07	2.84461e-07	3.04262e-07	5.56459e-07	4.12154e-07	3.06239e-07	6.40019e-07	1.67019e-05	1.37899e-07	1.09169e-06	8.55421e-07	8.02171e-07	3.53119e-07	1.14624e-06	3.61054e-07	3.53054e-05	2.50047e-07	1.61359e-07	1.99436e-07	2.67988e-07	4.1724e-06	0.0004787	2.87512e-06	3.5361e-07	5.52165e-07	9.2196e-07	6.49574e-07	9.93829e-07	2.88609e-06	2.89185e-07
AUT	Austria	3.86493e-09	2.36572e-08	1.12997e-07	2.81625e-09	1.203e-08	4.68834e-10	1.04024e-07	6.02731e-09	1.5997e-09	1.58129e-07	2.85974e-05	8.97494e-09	1.26616e-09	1.33639e-08	1.27274e-08	1.49848e-09	1.09284e-10	3.17886e-07	4.43153e-10	2.28062e-09	1.57131e-09	2.05931e-09	4.2678e-09	7.83146e-08	3.68008e-09	2.86339e-07	6.30573e-10	2.27947e-09	1.07176e-07	4.88267e-09	9.72018e-10	2.83289e-09	7.52219e-09	4.14068e-07	1.36865e-09	7.83566e-10	5.94751e-10	1.78546e-09	5.76199e-08	2.05479e-06	7.41903e-08	5.62106e-09	9.52322e-09	3.0952e-07	1.61195e-08	4.10378e-08	6.09229e-07	4.94007e-09
AZE	Azerbaijan	1.61922e-08	1.75037e-09	3.41532e-09	5.75494e-10	1.44668e-09	3.95982e-10	5.39951e-09	1.63977e-09	7.81133e-10	1.21763e-08	2.39869e-08	1.12315e-05	5.1507e-10	8.73419e-10	1.31721e-09	4.701e-10	1.29125e-10	8.82099e-09	3.61508e-10	8.06242e-10	8.499e-10	1.80232e-09	9.33894e-10	1.03676e-09	7.7827e-10	1.1691e-08	5.48217e-10	5.83936e-10	2.71166e-09	2.44366e-09	1.13427e-09	8.35534e-10	8.50279e-10	1.2074e-08	8.11597e-10	4.73601e-10	6.14469e-10	7.43253e-10	3.28744e-09	7.72641e-08	5.25567e-09	1.00273e-09	7.51358e-10	2.52352e-09	9.81321e-10	1.05387e-09	1.69747e-08	5.89252e-10
BHS	Bahamas	8.26105e-11	1.15029e-10	2.10891e-10	4.7339e-11	1.07624e-10	9.75908e-11	4.88414e-10	7.29844e-11	2.32719e-10	1.37551e-09	1.27042e-09	8.76085e-11	6.34003e-07	6.07161e-11	9.56485e-11	5.21154e-11	9.53677e-12	8.93256e-10	2.97192e-11	5.86497e-11	8.76102e-11	1.24864e-10	7.45398e-11	7.35076e-11	6.98226e-11	1.78656e-09	2.68705e-10	4.19227e-11	1.61661e-10	1.79242e-10	8.73529e-11	6.2407e-11	6.86419e-11	9.4258e-09	5.85048e-11	3.0455e-10	4.48963e-11	4.7391e-11	2.31814e-10	4.38699e-09	3.05092e-10	6.49494e-11	7.93871e-11	2.87291e-10	5.64762e-10	1.33358e-10	2.36351e-09	4.3261e-11
BHR	Bahrain	0	0	0	0	0	0	0	0	0	0	0	0	0	0	0	0	0	0	0	0	0	0	0	0	0	0	0	0	0	0	0	0	0	0	0	0	0	0	0	0	0	0	0	0	0	0	0	0
BGD	Bangladesh	1.80951e-09	1.88491e-09	8.14202e-09	6.7777e-10	3.26647e-09	3.90377e-10	2.56815e-08	1.15077e-09	8.98923e-10	8.5589e-08	1.5162e-07	1.70356e-09	6.11714e-10	2.7689e-09	4.53474e-05	6.00284e-10	1.26917e-10	1.70256e-07	3.31456e-10	1.0836e-09	8.84285e-10	1.64559e-09	1.67708e-09	1.90854e-09	1.49967e-09	9.8483e-08	3.67889e-10	2.17262e-09	1.40285e-08	2.29735e-09	8.58544e-10	2.40943e-09	2.86508e-09	3.66006e-07	7.2362e-10	4.72502e-10	5.36565e-10	6.9841e-10	1.82424e-08	2.14147e-06	2.29342e-08	1.46795e-09	3.05777e-09	9.35255e-09	5.0784e-09	7.18762e-09	3.7071e-08	1.30517e-09
BRB	Barbados	5.28641e-12	6.47741e-12	1.53317e-11	2.52961e-12	6.05258e-12	6.13971e-11	1.53797e-11	4.20669e-12	7.538e-12	8.84267e-11	1.46008e-11	6.15412e-12	9.17399e-12	3.114e-12	4.79961e-12	2.021e-08	4.67108e-13	1.69162e-11	2.80683e-11	3.94648e-12	3.05757e-11	9.39033e-12	4.1928e-12	2.77124e-12	3.54195e-12	8.1421e-11	8.83992e-11	2.43204e-12	3.83879e-12	1.32247e-11	5.53129e-12	3.78276e-12	3.6354e-12	3.69109e-10	4.04855e-12	7.60662e-11	2.87801e-12	3.38181e-12	8.09771e-12	9.6484e-11	1.15995e-11	4.1354e-12	4.37462e-12	3.55628e-12	5.77509e-12	3.35471e-12	8.1435e-12	2.94294e-12
BLR	Belarus	1.37007e-08	1.50134e-08	4.78046e-08	3.73407e-09	1.35999e-08	2.17684e-09	6.96291e-08	2.1376e-08	3.60767e-09	1.14513e-07	4.39638e-07	9.30239e-08	3.82642e-09	8.08018e-09	1.38496e-08	3.18731e-09	5.80367e-09	3.52652e-07	2.05591e-09	4.7827e-09	7.73076e-09	5.88094e-09	8.79041e-09	1.26042e-08	7.48949e-09	1.76069e-07	3.71277e-09	4.15962e-09	6.68052e-08	1.23527e-08	6.9342e-09	6.36609e-09	7.7347e-09	2.20733e-07	4.0488e-09	2.88208e-09	3.39159e-09	3.6786e-09	3.79601e-08	2.23861e-06	4.15872e-08	6.33514e-09	8.16537e-09	4.82027e-08	1.49776e-08	1.86717e-08	4.48203e-07	5.19565e-09
BEL	Belgium	1.75258e-10	4.50895e-10	1.56824e-08	1.72479e-10	2.58996e-09	3.37514e-11	4.99207e-09	2.38148e-10	3.12955e-10	9.03615e-09	2.19404e-08	4.43793e-10	6.14376e-11	6.86827e-10	7.7858e-10	9.93091e-11	8.15941e-12	3.0694e-07	3.28991e-11	2.66365e-10	9.84054e-11	1.04428e-10	2.15406e-10	5.67762e-10	2.37015e-10	1.53496e-08	3.52349e-11	1.30137e-10	2.78395e-09	4.95455e-10	1.21993e-10	1.99849e-10	6.80218e-10	1.70896e-08	2.08668e-10	6.68498e-11	6.31201e-11	1.01748e-10	2.66926e-09	1.7043e-07	3.14333e-09	3.66641e-10	6.99286e-10	3.5123e-09	8.31314e-10	1.81727e-09	1.06461e-08	4.52423e-10
BLZ	Belize	1.97733e-08	3.2043e-08	2.13392e-08	9.88447e-09	2.36633e-08	1.55797e-08	5.30451e-08	1.51423e-08	1.49217e-08	1.15242e-07	1.23407e-07	1.72549e-08	1.12307e-08	1.21516e-08	2.05374e-08	1.07565e-07	2.77149e-09	4.26281e-08	1.72445e-05	1.43817e-08	1.59413e-08	3.47321e-08	1.56427e-08	1.1852e-08	1.38953e-08	9.7358e-08	8.75246e-09	9.32917e-09	1.64255e-08	4.75037e-08	2.1306e-08	1.54717e-08	1.27084e-08	1.12212e-06	1.43931e-08	1.03562e-07	1.10204e-08	1.23776e-08	3.47435e-08	4.5731e-07	5.37668e-08	1.53259e-08	2.02757e-08	1.72567e-08	1.45486e-07	1.24845e-08	2.84593e-08	8.54308e-09
BEN	Benin	8.72601e-08	1.54186e-08	1.18307e-08	4.01045e-09	1.49647e-08	2.70261e-09	2.54127e-08	6.37721e-09	5.9146e-09	5.13988e-08	2.84818e-08	7.63047e-09	3.46792e-09	5.26614e-09	3.28413e-08	3.16134e-09	1.14617e-09	6.79653e-08	2.49008e-09	4.91078e-05	5.87013e-09	1.47153e-08	6.54104e-09	4.93739e-09	7.08973e-09	2.01449e-07	2.90258e-09	4.21711e-09	7.78036e-09	1.92544e-07	8.38802e-09	6.46992e-09	8.53969e-09	3.32315e-08	5.73151e-09	3.30381e-09	8.19921e-09	7.97857e-09	1.62586e-08	4.1499e-07	4.64709e-07	2.9111e-08	4.93349e-09	1.06543e-08	6.3782e-09	5.45326e-09	2.6062e-08	4.60512e-08
BMU	Bermuda	0	0	0	0	0	0	0	0	0	0	0	0	0	0	0	0	0	0	0	0	0	0	0	0	0	0	0	0	0	0	0	0	0	0	0	0	0	0	0	0	0	0	0	0	0	0	0	0
BTN	Bhutan	2.55836e-08	3.86681e-08	2.52523e-08	1.22232e-08	2.76592e-08	8.56929e-09	8.54437e-08	1.97803e-08	1.64142e-08	1.26401e-07	4.98754e-08	2.31215e-08	1.052e-08	1.78153e-08	5.75549e-08	1.00617e-08	3.20604e-09	3.85173e-08	7.94568e-09	1.71543e-08	1.90274e-08	3.62196e-05	2.0855e-08	1.54365e-08	1.8241e-08	1.01917e-07	9.17808e-09	1.21648e-08	2.5937e-08	5.59113e-08	2.73472e-08	1.78357e-08	1.63219e-08	7.87147e-08	1.7897e-08	1.0525e-08	1.39107e-08	1.47494e-08	4.70172e-08	4.31809e-07	5.69231e-08	2.01088e-08	1.36355e-08	1.8318e-08	2.44211e-08	1.45256e-08	3.3941e-08	1.23249e-08
BOL	Bolivia	3.52029e-07	6.66654e-07	7.36172e-07	1.82163e-07	5.86945e-07	1.5449e-07	0.000107494	2.75048e-07	2.87507e-07	5.85302e-06	1.95407e-06	3.41819e-07	4.59783e-07	2.8491e-07	5.06512e-07	3.5326e-07	3.58733e-08	2.18928e-06	1.4702e-07	2.46666e-07	3.14602e-07	5.39985e-07	0.00146057	2.2295e-07	2.68737e-07	8.97264e-05	1.38322e-07	1.91759e-07	4.21333e-07	8.04136e-07	3.60628e-07	2.83969e-07	2.6173e-07	7.89444e-05	2.50514e-07	1.77172e-07	1.93356e-07	2.16555e-07	0.000109186	6.25753e-05	2.48671e-05	2.85357e-07	1.10053e-06	4.41987e-07	6.4861e-07	4.87556e-07	1.1426e-06	1.82642e-07
BIH	Bosnia and Herzegovina	2.34903e-09	7.65263e-09	1.58146e-08	1.12753e-09	3.85423e-09	7.50436e-10	1.90212e-08	2.15876e-09	1.56713e-09	5.00969e-08	6.74056e-07	3.04533e-09	9.45391e-10	2.63439e-09	3.17094e-09	1.23889e-09	2.31037e-10	8.23738e-08	5.99776e-10	1.71985e-09	1.51867e-09	3.32977e-09	1.80576e-09	1.60646e-05	1.64812e-09	4.89353e-08	7.33349e-10	1.1329e-09	2.17037e-08	5.55449e-09	1.9452e-09	1.66368e-09	2.4258e-09	5.35197e-08	1.47001e-09	8.40025e-10	1.06785e-09	1.37015e-09	1.01144e-08	2.60659e-07	1.29594e-08	1.98182e-09	2.14572e-09	1.09906e-06	3.98148e-09	6.10941e-09	6.97618e-08	1.71415e-09
BWA	Botswana	1.00703e-08	1.44257e-08	1.00668e-08	5.1441e-09	1.61111e-08	3.69834e-09	3.82514e-08	8.04544e-09	6.85017e-09	6.97159e-08	3.49307e-08	9.51924e-09	4.44324e-09	6.4411e-09	9.84612e-09	4.25762e-09	1.34883e-09	3.93885e-08	3.35611e-09	6.88038e-09	7.49407e-09	1.54353e-08	8.45096e-09	6.06725e-09	0.000138945	4.96391e-08	3.84023e-09	4.85362e-09	9.24902e-09	2.24156e-08	1.08314e-08	7.10688e-09	6.78795e-09	6.86657e-08	7.30374e-09	4.30579e-09	5.64928e-09	6.48722e-09	2.00232e-08	2.35507e-07	2.18377e-08	7.94438e-09	5.56851e-09	8.48842e-09	6.91313e-09	8.49213e-09	2.71989e-08	4.67964e-09
BRA	Brazil	2.81576e-06	7.26672e-06	5.91028e-05	2.55257e-06	0.000203824	3.30896e-06	0.00246946	3.04596e-06	2.08912e-05	0.000298521	0.000315297	6.87916e-06	6.41509e-06	1.11509e-05	1.492e-05	1.92054e-05	1.27233e-07	0.000633456	3.31857e-06	5.6841e-06	5.26472e-06	1.73302e-06	0.000133352	8.03143e-06	9.99257e-06	0.144448	2.9469e-06	2.62632e-06	3.7442e-05	5.1464e-06	1.43729e-06	3.69613e-06	7.47902e-06	0.00155734	4.27641e-06	2.76787e-06	8.0326e-07	1.18949e-06	0.00049495	0.00279486	0.000312958	4.24587e-06	7.46001e-05	4.75486e-05	8.47199e-05	3.35342e-05	0.000175684	6.06172e-06
VGB	British Virgin Islands	1.03812e-12	1.30936e-12	8.9617e-13	4.4809e-13	1.04244e-12	1.85004e-12	2.63459e-12	4.15527e-12	6.5509e-13	5.03336e-12	1.58622e-12	1.34163e-12	3.69314e-13	5.13576e-13	9.0369e-13	3.65633e-13	1.16083e-13	1.17918e-12	2.92159e-13	6.67354e-13	6.95816e-13	1.5395e-12	6.51883e-13	5.10804e-13	6.01027e-13	1.24941e-11	5.63833e-10	4.20692e-13	7.49452e-13	2.10991e-12	9.72884e-13	6.48872e-13	6.07028e-13	3.01272e-12	6.42183e-13	3.83206e-13	5.10626e-13	5.80376e-13	1.52308e-12	1.19694e-11	1.74185e-12	7.15529e-13	6.98022e-13	1.33363e-12	6.81514e-13	5.04701e-13	1.05538e-12	4.44547e-13
BRN	Brunei	2.1231e-10	2.11738e-10	3.15279e-10	8.23129e-11	2.03543e-10	6.10599e-11	1.12653e-09	1.25985e-10	9.97293e-11	3.31833e-08	7.25535e-10	1.66458e-10	7.96024e-11	1.52972e-10	5.68559e-10	8.01115e-11	1.9777e-11	7.8617e-10	5.57884e-11	1.15619e-10	1.26187e-10	2.6176e-10	1.60858e-10	1.04907e-10	1.31646e-10	2.17491e-09	6.09624e-11	1.15762e-06	1.75489e-10	3.62514e-10	1.70907e-10	3.21536e-10	1.21752e-10	3.33836e-09	1.17165e-10	7.06417e-11	9.26792e-11	9.24943e-11	6.42087e-10	6.03654e-08	8.6265e-10	1.31637e-10	1.63222e-10	1.7282e-10	1.58409e-10	1.61847e-10	4.85515e-10	9.00414e-11
BGR	Bulgaria	1.29249e-08	3.19898e-07	1.46419e-07	1.682e-09	1.10889e-08	6.80508e-10	7.57909e-08	5.18487e-08	1.81196e-09	2.76545e-07	6.39435e-07	5.69726e-08	2.87236e-09	7.29025e-09	8.97707e-09	2.39165e-09	2.72567e-10	2.98837e-07	6.28003e-10	2.61758e-09	1.8527e-09	2.71417e-09	2.93997e-09	7.50832e-08	3.32882e-09	1.691e-07	1.0404e-09	1.83713e-09	2.3845e-05	4.98489e-09	1.71524e-09	2.6904e-09	5.90804e-09	2.39046e-07	1.61323e-09	1.15864e-09	1.00097e-09	1.3529e-09	2.67035e-08	7.54664e-07	3.49595e-08	2.84417e-09	5.17789e-09	1.04508e-07	1.21491e-08	1.44008e-07	3.28308e-07	3.98405e-09
BFA	Burkina Faso	1.49767e-08	2.61478e-08	3.95419e-08	8.56434e-09	2.14395e-08	5.70356e-09	6.79882e-08	1.27079e-08	1.22226e-08	2.11245e-07	1.70059e-07	1.48103e-08	6.90233e-09	1.11944e-08	2.09032e-08	6.76039e-09	2.41014e-09	6.99124e-07	5.25924e-09	2.80613e-08	1.18694e-08	2.48791e-08	1.36082e-08	1.23745e-08	1.12721e-08	1.68084e-07	6.20348e-09	8.17143e-09	2.221e-08	0.000158013	1.71087e-08	1.22294e-08	1.30604e-08	1.24584e-07	1.18087e-08	6.89711e-09	9.1443e-09	1.11838e-08	4.53392e-08	5.75027e-07	1.17576e-06	1.36138e-08	1.16007e-08	2.59082e-08	1.6605e-08	1.33249e-08	7.25074e-08	1.01343e-08
BDI	Burundi	1.01827e-09	1.58088e-09	1.05138e-09	4.90662e-10	1.08771e-09	3.74005e-10	3.43069e-09	7.66467e-10	6.92557e-10	5.52812e-09	7.81899e-09	9.2519e-10	4.60354e-10	6.30955e-10	1.12398e-09	4.31767e-10	1.18197e-10	9.10591e-09	3.45626e-10	6.94246e-10	7.23132e-10	1.57226e-09	8.07856e-10	6.5085e-10	7.53876e-10	4.30846e-09	3.98682e-10	5.0074e-10	9.09118e-10	2.03134e-09	3.41095e-06	7.08637e-10	6.62044e-10	3.09154e-09	6.82254e-10	4.43729e-10	5.67581e-10	6.16737e-10	1.84592e-09	1.87908e-08	2.08559e-09	7.4992e-10	5.70742e-10	8.73183e-10	7.22308e-10	6.41821e-10	2.5831e-09	4.74436e-10
KHM	Cambodia	3.53193e-08	3.57013e-08	1.14667e-07	1.47493e-08	4.34616e-08	1.03031e-08	2.24335e-07	2.35732e-08	2.31519e-08	9.12356e-07	6.90446e-07	3.20802e-08	1.34342e-08	2.78546e-08	1.02267e-07	1.31129e-08	2.75042e-09	3.94028e-07	9.60173e-09	2.31437e-08	2.35885e-08	5.40396e-08	2.63698e-08	2.11773e-08	2.22986e-08	5.01125e-07	1.0975e-08	7.10376e-08	4.97547e-08	7.52727e-08	3.08838e-08	0.00021642	2.35881e-08	1.29574e-06	2.19071e-08	1.27851e-08	1.65409e-08	2.0227e-08	1.34361e-07	5.81561e-05	1.66257e-07	2.55632e-08	3.32714e-08	5.6147e-08	3.75647e-08	3.9826e-08	2.334e-07	1.54531e-08
CMR	Cameroon	1.21108e-07	5.34047e-07	3.02604e-06	1.34646e-07	1.42338e-06	3.22153e-08	2.49563e-06	1.55109e-07	1.09832e-07	4.78828e-06	1.53532e-05	3.00688e-07	6.63336e-08	3.14694e-07	4.94098e-07	6.6665e-08	9.68712e-09	2.71507e-05	2.89828e-08	2.32694e-07	8.4176e-08	1.35571e-07	1.36456e-07	3.85708e-07	1.64117e-07	6.87829e-06	3.29514e-08	7.8569e-08	1.30414e-06	3.32012e-07	8.13947e-08	1.3574e-07	0.000870246	1.34056e-05	1.09111e-07	4.88976e-08	1.72973e-06	1.64032e-06	1.38865e-06	0.000165117	1.51194e-06	5.72217e-06	2.96324e-07	1.92767e-06	8.12485e-07	8.3669e-07	4.93424e-06	7.2841e-07
CAN	Canada	2.50321e-08	3.25635e-08	7.61367e-07	1.17387e-08	9.40983e-08	4.68215e-08	1.23102e-06	4.28168e-08	4.33595e-08	5.08605e-06	2.22159e-06	5.56819e-08	2.25071e-07	1.0236e-07	2.10489e-07	2.45986e-07	4.78557e-10	3.772e-06	3.20595e-08	1.17314e-08	1.81133e-07	8.1705e-09	1.43897e-07	4.18997e-08	3.96508e-08	8.87007e-06	9.99817e-09	3.20217e-08	2.27765e-07	2.4638e-08	5.19819e-09	5.27608e-08	5.12942e-08	0.000905604	7.51777e-09	3.74743e-08	3.33322e-09	5.27976e-09	1.94548e-06	8.69375e-05	4.5926e-06	2.59974e-08	6.43662e-07	3.57562e-07	1.26896e-06	2.63816e-07	1.23859e-06	3.54736e-08
CPV	Cape Verde	1.1335e-10	1.53723e-10	1.94709e-10	5.96092e-11	2.00529e-10	4.78177e-11	3.38595e-10	8.32917e-11	7.51565e-11	6.77437e-10	1.75392e-10	1.35348e-10	5.71797e-11	6.6402e-11	1.23341e-10	5.34815e-11	1.45202e-11	1.46993e-10	4.42396e-11	8.08565e-11	8.44604e-11	1.63805e-10	9.51729e-11	6.94331e-11	8.53895e-11	6.26468e-10	5.35834e-11	5.84376e-11	8.20448e-11	2.39081e-10	1.18875e-10	7.74984e-11	7.67171e-11	2.37159e-10	4.86926e-07	5.46868e-11	6.79959e-11	6.87511e-11	1.97274e-10	1.83503e-09	2.47108e-10	2.5743e-10	6.58491e-11	7.81835e-11	1.7656e-10	6.70102e-11	1.50189e-10	5.23764e-11
CYM	Cayman Islands	4.26928e-13	5.93624e-13	3.89132e-13	2.26958e-13	4.18132e-13	1.8438e-13	1.31395e-12	3.22724e-13	2.81146e-13	2.61023e-12	9.41774e-13	3.8565e-13	2.53171e-13	2.52491e-13	4.28924e-13	2.10447e-13	5.68089e-14	7.05716e-13	1.72577e-13	2.90504e-13	3.20307e-13	6.33559e-13	3.48531e-13	2.67322e-13	3.23049e-13	4.44325e-12	2.03712e-13	2.18233e-13	3.2265e-13	8.66988e-13	4.3872e-13	2.92894e-13	2.70055e-13	1.21114e-12	2.86155e-13	1.99332e-09	2.42061e-13	2.62373e-13	7.46846e-13	6.8764e-12	8.03153e-13	2.87966e-13	2.58106e-13	3.24669e-13	8.16281e-13	2.54555e-13	5.91835e-13	1.99787e-13
CAF	Central African Republic	3.77866e-07	6.39931e-07	7.46225e-07	2.10821e-07	5.68801e-07	1.32646e-07	1.51953e-06	3.00456e-07	2.89456e-07	2.69734e-06	2.1402e-06	3.43504e-07	1.58034e-07	2.39253e-07	4.23873e-07	1.52451e-07	5.38015e-08	6.70545e-06	1.21348e-07	2.78629e-07	2.86274e-07	6.89638e-07	2.86952e-07	2.51754e-07	2.66686e-07	2.42989e-06	1.40303e-07	1.87264e-07	4.18325e-07	9.92772e-07	3.99232e-07	2.83395e-07	1.04747e-06	3.69953e-06	2.81514e-07	1.57869e-07	0.00114225	4.05209e-06	8.57581e-07	1.43678e-05	1.06067e-06	8.63172e-06	2.50136e-07	4.18619e-07	4.59982e-07	8.32209e-07	2.81411e-06	1.85563e-07
TCD	Chad	4.10401e-08	8.06298e-08	8.32296e-08	2.12851e-08	6.7538e-08	1.58201e-08	1.6724e-07	3.28663e-08	3.24655e-08	3.64516e-07	4.14233e-07	3.93527e-08	2.15645e-08	2.68114e-08	5.81362e-08	1.83189e-08	6.37456e-09	2.84632e-07	1.4377e-08	3.0863e-08	2.99826e-08	7.47838e-08	3.49452e-08	3.21912e-08	2.6627e-08	5.5306e-07	1.62304e-08	2.07035e-08	6.24991e-08	1.07598e-07	4.21346e-08	3.06554e-08	3.57714e-07	5.15914e-07	3.42281e-08	1.81951e-08	1.48292e-07	0.000121106	9.26557e-08	1.58571e-06	2.05894e-07	3.42819e-08	3.16841e-08	1.8154e-07	3.5552e-08	3.00374e-08	2.75795e-07	2.21848e-08
CHL	Chile	5.84901e-08	8.42086e-08	5.97177e-07	3.92926e-08	1.68906e-07	2.99919e-08	2.77173e-05	5.13609e-08	6.58926e-08	4.56323e-06	1.90174e-06	6.98223e-08	1.67248e-07	2.17395e-07	4.07031e-07	7.77109e-08	2.44586e-09	3.0782e-06	3.73446e-08	3.25494e-08	6.0547e-08	6.11824e-08	5.55182e-06	6.96147e-08	5.46018e-08	1.48419e-05	1.78333e-08	4.13413e-08	2.74251e-07	9.45611e-08	3.56291e-08	8.93627e-08	6.38558e-08	3.45791e-05	2.59376e-08	3.60939e-08	2.0138e-08	2.69664e-08	0.000751387	5.43068e-05	8.84178e-06	4.75677e-08	5.4234e-06	3.50786e-07	6.20927e-07	1.64756e-07	7.76414e-07	4.2937e-08
CHN	China	1.31406e-06	1.88988e-06	2.45874e-05	3.16522e-07	3.02415e-06	1.12785e-07	4.42758e-05	4.59101e-07	7.32836e-07	0.000249248	6.35535e-05	2.78588e-06	4.10513e-07	2.68207e-06	1.98222e-05	7.01081e-07	1.42033e-08	6.32049e-05	2.01512e-07	7.00458e-07	5.39631e-07	3.03447e-07	2.70123e-06	1.12466e-06	1.06749e-06	9.76941e-05	9.18799e-08	1.76154e-06	8.69158e-06	8.77747e-07	1.80093e-07	6.32132e-06	2.41899e-06	0.00025604	3.44666e-07	1.41909e-07	1.12685e-07	1.5341e-07	2.94253e-05	0.0480695	3.18048e-05	8.37149e-07	4.81182e-06	8.66202e-06	9.97729e-06	5.81441e-06	3.36296e-05	1.67133e-06
COL	Colombia	5.29791e-07	1.73226e-07	7.37035e-07	1.037e-07	3.08157e-07	6.87626e-08	9.91814e-06	9.62029e-08	2.7057e-06	4.52318e-06	5.66842e-06	2.22078e-07	2.52195e-07	1.36501e-07	2.45051e-07	3.60172e-07	1.01919e-08	7.85138e-06	1.36998e-07	7.10223e-08	1.31181e-07	1.17492e-07	5.84978e-06	1.58721e-07	1.0014e-07	4.26249e-05	1.06986e-07	6.91409e-08	4.73963e-07	2.33713e-07	1.07707e-07	9.26712e-08	1.35926e-07	8.35081e-05	7.3045e-08	1.6036e-07	6.00238e-08	5.92333e-08	2.68331e-05	2.9641e-05	0.0130432	1.28187e-07	2.61804e-05	9.94213e-07	6.66257e-06	2.63755e-07	2.92418e-06	1.97673e-07
COG	Congo	2.85739e-07	5.02052e-07	3.57972e-06	1.58389e-07	7.43781e-07	9.54105e-08	2.34044e-06	2.27861e-07	2.09783e-07	3.47592e-06	4.68464e-06	3.27201e-07	1.28613e-07	2.53339e-07	5.20421e-07	1.16648e-07	3.66302e-08	6.42338e-06	8.57903e-08	2.17435e-07	2.02023e-07	4.72272e-07	2.38859e-07	2.5409e-07	2.21733e-07	1.65242e-05	9.72476e-08	1.44799e-07	6.44804e-07	6.40159e-07	2.69342e-07	2.45292e-07	1.16524e-06	6.31876e-06	2.79366e-07	1.12616e-07	5.02171e-07	1.77505e-07	1.5965e-06	0.000137271	1.40005e-06	0.00128088	2.57701e-07	7.5148e-07	4.60735e-07	4.35442e-07	3.8497e-06	1.73596e-07
CRI	Costa Rica	9.23697e-09	1.75596e-08	1.10247e-07	9.48932e-09	3.63627e-08	4.78461e-09	2.12613e-07	1.12527e-08	4.19533e-08	4.29661e-07	1.43402e-06	2.72402e-08	1.70253e-08	1.89884e-08	2.44323e-08	1.54369e-08	8.36905e-10	2.1059e-06	3.1894e-08	7.48795e-09	8.978e-09	9.55157e-09	4.17624e-08	1.91675e-08	9.05503e-09	1.51354e-06	4.08375e-09	5.77612e-09	9.39685e-08	1.85165e-08	6.82324e-09	9.29242e-09	3.2991e-08	6.59467e-06	7.0604e-09	1.53514e-08	4.16227e-09	5.02901e-09	4.29617e-07	4.52613e-06	2.1415e-06	9.22562e-09	0.000130501	8.92459e-08	2.76857e-07	4.01489e-08	6.26593e-07	1.04235e-08
HRV	Croatia	4.36195e-10	5.93256e-09	6.27944e-09	1.7816e-10	8.61454e-10	5.70263e-10	6.44173e-09	4.05476e-10	2.03936e-10	2.39382e-08	2.66413e-07	8.205e-10	1.90276e-09	9.65897e-10	7.97925e-10	1.32972e-10	2.75558e-11	3.05724e-08	6.95313e-11	2.38268e-10	3.00162e-10	3.27958e-10	3.37801e-10	2.31647e-07	2.97484e-10	1.79649e-08	1.31691e-10	1.76702e-10	7.21291e-09	6.37033e-10	2.12044e-10	2.57814e-10	5.09613e-10	2.55469e-08	1.82026e-10	1.09501e-10	1.17853e-10	1.61584e-10	3.35749e-09	8.73662e-08	3.89589e-09	3.21727e-10	5.51264e-10	5.25393e-06	1.14629e-09	2.53606e-09	3.80989e-08	4.67314e-10
CUB	Cuba	9.4472e-09	1.633e-08	4.62137e-08	1.00266e-08	1.8427e-08	4.21876e-09	3.43099e-07	2.66846e-08	1.93181e-08	1.01251e-06	7.16593e-07	1.12518e-08	6.41461e-09	8.8817e-09	1.73705e-08	1.71266e-08	1.036e-09	3.56578e-07	1.65767e-08	7.29946e-09	1.33602e-08	1.3289e-08	6.82159e-08	9.4425e-09	7.12997e-09	6.76868e-07	3.17391e-09	5.18141e-09	1.38266e-07	2.06287e-08	8.5244e-09	2.32393e-08	9.09382e-09	2.39882e-06	9.10761e-09	1.53128e-08	4.61688e-09	5.82091e-09	2.68652e-07	2.3027e-05	3.19427e-07	1.18243e-08	4.9577e-08	8.62599e-08	0.000309282	6.51482e-08	3.11372e-07	5.9698e-09
CYP	Cyprus	2.3584e-10	1.0417e-09	1.71476e-09	9.26067e-11	4.2132e-10	6.08219e-11	1.03367e-09	2.57579e-09	1.33582e-10	4.69864e-09	1.4362e-08	3.30804e-10	7.29003e-11	1.49378e-09	1.46193e-09	9.7497e-11	2.12209e-11	1.53775e-08	5.25892e-11	1.36549e-10	1.45012e-10	3.19838e-10	1.45941e-10	3.6179e-10	1.84017e-10	3.55911e-09	6.63579e-11	1.10833e-10	2.25832e-09	4.92914e-10	1.88047e-10	1.51447e-10	1.61688e-10	3.93437e-09	1.32399e-10	8.06743e-11	9.31389e-11	1.15444e-10	6.68844e-10	1.47172e-08	1.04293e-09	1.55659e-10	1.57729e-10	3.54008e-09	5.75959e-10	2.45963e-06	1.69106e-08	1.14347e-10
CZE	Czech Republic	2.07425e-09	3.25168e-09	1.68034e-08	4.88455e-10	3.11771e-09	1.41302e-10	2.50484e-08	1.6954e-09	4.93314e-10	3.93275e-08	7.36112e-07	3.65963e-09	3.33948e-10	2.61301e-09	3.2726e-09	3.73353e-10	4.14411e-11	1.27302e-07	2.9609e-10	9.44975e-10	5.61339e-10	5.19525e-10	1.20511e-09	1.31134e-08	1.0525e-09	7.87937e-08	5.71442e-10	5.29571e-10	6.11267e-08	1.49294e-09	3.2735e-10	7.53582e-10	1.72416e-09	8.97274e-08	3.71907e-10	2.17822e-10	1.98346e-10	3.0649e-10	1.31667e-08	4.44685e-07	1.40543e-08	9.5783e-10	2.2285e-09	5.4141e-08	4.57524e-09	8.25087e-09	5.1021e-06	1.07564e-09
CIV	Cote dIvoire	0	0	0	0	0	0	0	0	0	0	0	0	0	0	0	0	0	0	0	0	0	0	0	0	0	0	0	0	0	0	0	0	0	0	0	0	0	0	0	0	0	0	0	0	0	0	0	0
PRK	North Korea	4.96729e-09	6.41325e-09	5.58332e-08	2.16734e-09	6.83452e-09	3.29093e-09	4.90572e-08	3.34083e-09	3.32471e-09	1.11408e-07	3.77771e-08	5.62752e-09	1.73088e-09	3.59655e-09	1.22512e-08	1.82846e-09	4.58381e-10	3.08709e-08	1.28747e-09	7.25809e-09	3.36859e-09	7.8101e-09	2.0369e-08	2.65228e-09	3.21474e-09	1.85846e-06	1.49805e-09	2.37113e-09	1.52831e-08	9.68537e-09	3.94215e-09	2.99454e-08	3.13462e-09	1.04207e-07	5.46731e-09	1.78273e-09	2.42385e-09	2.60584e-09	2.627e-08	2.09234e-05	6.56546e-08	3.40247e-09	2.10874e-08	7.84783e-09	3.80469e-08	4.30328e-09	2.03556e-08	2.296e-09
COD	DR Congo	1.86579e-06	2.97568e-06	5.41442e-06	9.38493e-07	4.07942e-06	6.29792e-07	8.09545e-06	1.57432e-06	1.43382e-06	1.71794e-05	2.08193e-05	1.88253e-06	7.85534e-07	1.46226e-06	1.99161e-06	7.5532e-07	2.29174e-07	0.00019853	5.64235e-07	1.36039e-06	1.33083e-06	3.3107e-06	1.60881e-06	1.47839e-06	1.63042e-06	1.85646e-05	6.49477e-07	9.33624e-07	3.10092e-06	5.22339e-06	1.84098e-06	1.36742e-06	3.15909e-06	1.92438e-05	1.43019e-06	7.52977e-07	1.87662e-06	1.26931e-06	5.09379e-06	0.000106745	7.00464e-06	1.68343e-06	1.29323e-06	3.76029e-06	1.67401e-06	4.07507e-06	1.23457e-05	1.01716e-06
DNK	Denmark	3.40533e-11	7.13666e-11	5.20525e-10	2.55363e-11	1.44885e-10	8.1841e-12	8.77718e-10	3.61106e-11	2.44993e-11	2.41507e-09	7.6376e-09	8.10793e-11	1.415e-11	1.40577e-10	2.41693e-10	2.32097e-11	1.99304e-12	4.22685e-09	7.56952e-12	2.59967e-11	2.37376e-11	2.48594e-11	4.38225e-11	1.59685e-10	4.6767e-11	2.48376e-09	8.07782e-12	2.46957e-11	4.97564e-10	6.03618e-11	1.63032e-11	6.37734e-11	5.98655e-11	3.1808e-09	1.9045e-11	1.27216e-11	9.91617e-12	1.56363e-11	7.55167e-10	3.3403e-08	5.16807e-10	8.04382e-11	9.14096e-11	5.85477e-10	1.54064e-10	3.03985e-10	2.08361e-09	4.29642e-11
DJI	Djibouti	6.41805e-12	1.08518e-11	5.65524e-12	3.13563e-12	6.64821e-12	2.37024e-12	1.38862e-11	4.82648e-12	4.36711e-12	2.46952e-11	8.33925e-12	5.49199e-12	2.66034e-12	3.43414e-12	6.26604e-12	2.62477e-12	8.42057e-13	1.00155e-11	2.14086e-12	4.39194e-12	4.50299e-12	1.12172e-11	4.33542e-12	3.78841e-12	4.05991e-12	1.70181e-11	2.50161e-12	3.1468e-12	4.79732e-12	1.55291e-11	6.57268e-12	4.60635e-12	4.10785e-12	1.28038e-11	4.59057e-12	2.75891e-12	3.68153e-12	4.17346e-12	9.37331e-12	1.09776e-10	8.38505e-12	4.90584e-12	3.46222e-12	3.96881e-12	3.44163e-12	3.9516e-12	7.24971e-12	3.02286e-12
DOM	Dominican Republic	7.46196e-09	1.1404e-08	5.1654e-08	4.63689e-09	1.72599e-08	2.2161e-08	1.12416e-07	6.96931e-09	8.19808e-09	4.66628e-07	4.25082e-07	1.06986e-08	1.41758e-08	1.14914e-08	1.57932e-08	3.80844e-08	8.76868e-10	7.10608e-07	3.78072e-09	5.79308e-09	6.79774e-09	9.98016e-09	1.1711e-08	1.13203e-08	6.66909e-09	4.29206e-07	2.60719e-09	4.52876e-09	3.78565e-08	1.73849e-08	6.52731e-09	6.93755e-09	9.05214e-09	4.76513e-06	5.22408e-09	3.81167e-09	3.60523e-09	4.53392e-09	1.01654e-07	1.38103e-06	1.95011e-07	7.20196e-09	1.2419e-07	5.52939e-08	4.11888e-07	2.24741e-08	1.69632e-07	6.22828e-09
ECU	Ecuador	3.94694e-07	1.1494e-07	3.31247e-07	5.35606e-08	1.75599e-07	3.2289e-08	2.16803e-06	5.69358e-08	1.38046e-06	2.81623e-06	2.30682e-06	9.59547e-08	8.30756e-08	9.52493e-08	2.89051e-07	6.59821e-08	7.2058e-09	1.42754e-06	4.291e-08	6.34066e-08	9.39746e-08	1.92124e-07	9.94589e-07	8.36109e-08	6.36252e-08	2.8941e-06	4.96083e-08	5.23317e-08	3.70123e-07	2.79415e-07	6.2388e-08	1.12369e-07	7.98818e-08	7.23081e-06	4.01298e-08	5.76793e-08	6.69604e-08	7.33365e-08	7.64807e-06	6.23818e-05	4.51149e-05	1.05157e-07	1.09869e-06	3.21811e-07	9.33703e-06	1.26517e-07	1.31116e-06	4.75071e-08
EGY	Egypt	9.2911e-13	5.04174e-12	1.22003e-10	5.68388e-13	3.59437e-12	2.87148e-13	3.02607e-11	1.17693e-12	7.06831e-13	6.68098e-11	1.285e-10	2.73382e-12	5.60814e-13	3.0415e-12	3.5971e-12	5.6779e-13	5.57285e-14	1.19404e-10	1.86997e-13	8.4264e-13	5.12457e-13	6.61466e-13	1.0976e-12	2.83326e-12	1.42973e-12	1.39946e-10	1.86596e-13	8.06875e-13	1.92109e-11	1.6266e-12	4.77199e-13	9.63842e-13	3.90543e-12	1.63016e-10	5.09592e-13	2.75513e-13	2.97484e-13	3.73018e-13	1.178e-11	5.38581e-10	1.70222e-11	9.66806e-13	2.11248e-12	2.81317e-11	3.98245e-12	4.27094e-11	5.40492e-11	1.32981e-12
SLV	El Salvador	6.22864e-10	8.58072e-10	1.27369e-09	2.71761e-10	7.93164e-10	2.41487e-10	2.95954e-09	4.95048e-10	5.89706e-10	6.98187e-09	2.76762e-08	5.85341e-10	7.40286e-10	4.32937e-10	1.20582e-09	6.02607e-10	4.68613e-11	1.61174e-08	3.41658e-09	4.40492e-10	5.64189e-10	1.07313e-09	7.65935e-10	4.76286e-10	4.00749e-10	8.55949e-09	2.18839e-10	3.03077e-10	1.08822e-09	1.6684e-09	5.80498e-10	4.53295e-10	4.10892e-10	7.35025e-08	4.12597e-10	3.40373e-10	3.14354e-10	4.04324e-10	2.79987e-09	3.45348e-08	5.626e-09	4.74395e-10	1.97e-07	1.96181e-09	7.01001e-09	5.36588e-10	8.76723e-09	3.08734e-10
ERI	Eritrea	2.18333e-09	3.11972e-09	2.0477e-09	1.06531e-09	2.1045e-09	8.33649e-10	6.59942e-09	1.57607e-09	1.51369e-09	1.7162e-08	3.97619e-09	1.81826e-09	1.04521e-09	1.22426e-09	2.41053e-09	9.65897e-10	2.80273e-10	3.1717e-09	7.95634e-10	1.48362e-09	1.54455e-09	3.28734e-09	1.81777e-09	1.32014e-09	1.59792e-09	7.37109e-09	9.51917e-10	1.11427e-09	1.58099e-09	4.47985e-09	2.17567e-09	1.48385e-09	1.36738e-09	5.17852e-09	1.48664e-09	9.9051e-10	1.27795e-09	1.36838e-09	3.97131e-09	3.77706e-08	5.98945e-09	1.51861e-09	1.23923e-09	1.50646e-09	1.93709e-09	1.25096e-09	2.90066e-09	1.01885e-09
EST	Estonia	5.51979e-10	8.72942e-10	5.50017e-09	2.69374e-10	3.47366e-09	2.01649e-10	9.98655e-09	5.16724e-10	3.33797e-10	2.25167e-08	4.30294e-08	1.58824e-09	3.58425e-10	1.22949e-09	1.60441e-09	2.97078e-10	4.38588e-11	4.42157e-08	2.33161e-10	3.64841e-10	3.40793e-10	4.49432e-10	5.86383e-10	1.26711e-09	5.38003e-10	2.94748e-08	1.36527e-10	3.31866e-10	4.40045e-09	9.10249e-10	3.25931e-10	5.72387e-09	7.24896e-10	3.74361e-08	3.01862e-10	1.90503e-10	1.83329e-10	2.53357e-10	6.00512e-09	1.69813e-07	6.48158e-09	4.69477e-10	9.78925e-10	7.8579e-09	1.35799e-09	2.76417e-09	2.21776e-08	5.06176e-10
ETH	Ethiopia	1.04169e-06	1.73621e-06	2.1601e-06	4.23931e-07	1.16912e-06	3.26159e-07	2.67814e-06	8.42382e-07	6.76516e-07	7.68061e-06	7.86034e-06	9.97715e-07	4.32947e-07	5.99181e-07	1.06095e-06	3.45115e-07	8.10178e-08	7.22275e-06	3.07314e-07	6.7211e-07	8.43443e-07	1.86056e-06	7.94341e-07	5.96665e-07	6.02991e-07	4.81706e-06	3.62813e-07	4.88617e-07	1.0791e-06	2.43044e-06	9.02254e-07	7.45409e-07	6.02533e-07	7.25414e-06	7.00756e-07	4.59996e-07	5.44029e-07	6.35639e-07	2.0724e-06	8.35928e-05	2.77442e-06	7.54803e-07	6.18578e-07	2.09415e-06	7.02816e-07	7.28411e-07	4.66939e-06	3.62905e-07
FJI	Fiji	5.6851e-09	9.12704e-09	8.23179e-09	2.59561e-09	6.9774e-09	2.02135e-09	2.48846e-08	4.39912e-09	3.9811e-09	3.37381e-06	3.00366e-08	5.16024e-09	2.53795e-09	4.62055e-09	3.1282e-08	2.92463e-09	7.98502e-10	3.00414e-08	1.73705e-09	4.00306e-09	4.26574e-09	9.54066e-09	4.57576e-09	3.05055e-09	3.91344e-09	5.4105e-08	1.9944e-09	3.3596e-09	5.2889e-09	1.33619e-08	5.52255e-09	5.72023e-09	3.91907e-09	2.50946e-07	3.82107e-09	2.25968e-09	2.93222e-09	3.39834e-09	1.5296e-08	8.6741e-07	1.7922e-08	4.1675e-09	4.35004e-09	5.27827e-09	4.06126e-09	5.34079e-09	1.43865e-08	2.49815e-09
FIN	Finland	7.28112e-08	7.30444e-08	1.09572e-06	2.14051e-08	1.04819e-07	4.17004e-09	1.06109e-06	3.38091e-08	1.55645e-08	1.98448e-06	6.34668e-06	8.48397e-08	1.22679e-08	1.07456e-07	1.39349e-07	1.46245e-08	7.57137e-10	3.28648e-06	3.76087e-09	1.84041e-08	1.504e-08	8.75826e-09	4.66804e-08	9.04288e-08	4.0344e-08	3.02659e-06	4.44787e-09	1.83693e-08	4.95378e-07	3.72247e-08	6.03338e-09	3.673e-08	7.22883e-08	5.38785e-06	9.61543e-09	6.30819e-09	5.15613e-09	8.20504e-09	5.68439e-07	2.4583e-05	9.61913e-07	4.48369e-08	8.35751e-08	4.72488e-07	1.54277e-07	4.08879e-07	1.97186e-06	5.05792e-08
FRA	France	1.34747e-08	4.79874e-08	2.33855e-06	6.6741e-08	1.69189e-07	2.42688e-09	1.10936e-06	3.06679e-08	1.3393e-08	9.33777e-07	2.65204e-06	4.33097e-08	6.50386e-09	7.08976e-08	5.7074e-08	1.01358e-08	2.64671e-10	4.48638e-06	1.74967e-09	7.74615e-08	7.93042e-09	3.94914e-09	2.3956e-08	6.89706e-08	2.68384e-08	2.02524e-06	2.94483e-09	9.80387e-09	3.64297e-07	1.34079e-07	3.99267e-09	2.76648e-08	1.84635e-07	1.97766e-06	1.26121e-08	4.67813e-09	1.09568e-08	2.84741e-08	4.40721e-07	1.4563e-05	3.48346e-07	1.02126e-07	5.67725e-08	3.54423e-07	1.75626e-07	2.16346e-07	9.13313e-07	1.39516e-07
PYF	French Polynesia	0	0	0	0	0	0	0	0	0	0	0	0	0	0	0	0	0	0	0	0	0	0	0	0	0	0	0	0	0	0	0	0	0	0	0	0	0	0	0	0	0	0	0	0	0	0	0	0
GAB	Gabon	1.30643e-07	4.19011e-07	4.28934e-06	7.93663e-08	8.45927e-07	3.62235e-08	1.68106e-06	1.1766e-07	1.08578e-07	5.18662e-06	4.18327e-06	2.50428e-07	6.22005e-08	1.93586e-07	4.81542e-07	5.91039e-08	1.35875e-08	6.55423e-06	3.38753e-08	1.65807e-07	8.96462e-08	1.70083e-07	1.33199e-07	1.77089e-07	1.76395e-07	4.36278e-06	3.6479e-08	8.93334e-08	8.93101e-07	3.24077e-07	9.86982e-08	1.89757e-07	1.36787e-06	9.76654e-06	9.94419e-08	4.68458e-08	6.62444e-08	9.52446e-08	1.04985e-06	0.00060912	1.08368e-06	1.65734e-06	2.08996e-07	7.0887e-07	3.83572e-07	8.49358e-07	1.91563e-06	2.35061e-07
GMB	Gambia	1.0373e-10	1.27324e-10	9.99336e-11	5.52508e-11	1.07218e-10	4.5551e-11	3.47425e-10	8.13518e-11	6.1589e-11	6.72055e-10	1.91987e-10	8.06766e-11	5.64256e-11	6.73328e-11	1.1682e-10	5.27932e-11	1.16281e-11	6.85205e-10	4.12457e-11	6.65575e-11	7.64641e-11	1.24485e-10	1.00812e-10	6.52922e-11	8.87438e-11	3.99983e-10	5.03526e-11	5.82714e-11	2.53713e-10	1.84133e-10	1.35013e-10	7.21837e-11	1.62445e-10	2.68324e-10	8.04177e-11	5.27227e-11	7.01107e-11	5.86058e-11	2.04683e-10	2.06067e-09	2.5068e-10	7.89042e-11	6.28016e-11	8.5541e-11	7.84623e-11	7.04971e-11	1.66429e-10	5.04348e-11
GEO	Georgia	2.27205e-08	2.90481e-08	5.87612e-08	1.11323e-08	2.51756e-08	7.98901e-09	5.75862e-08	5.59026e-07	1.48385e-08	9.32398e-08	8.44349e-08	2.43171e-07	3.99464e-08	1.32472e-08	1.93009e-08	8.51766e-09	2.89321e-09	4.46293e-08	7.34844e-09	1.60098e-08	1.73003e-08	3.43373e-08	1.65548e-08	1.44755e-08	1.4547e-08	7.13216e-08	1.20779e-08	1.08497e-08	5.87778e-08	4.61656e-08	2.19723e-08	1.6135e-08	1.32619e-08	6.0843e-08	1.60005e-08	9.51596e-09	1.23707e-08	1.44395e-08	3.66908e-08	6.59407e-07	3.46382e-08	5.5385e-08	1.14402e-08	1.86034e-08	1.34083e-08	2.9713e-08	3.82816e-08	9.50714e-09
DEU	Germany	1.23704e-08	3.69197e-08	2.40492e-07	7.90019e-09	4.49793e-08	1.29265e-09	4.14741e-07	1.80986e-08	8.63115e-09	6.51167e-07	6.67309e-06	4.28596e-08	4.08575e-09	5.05997e-08	5.41375e-08	4.99533e-09	2.12658e-10	1.92142e-06	1.29765e-09	9.87675e-09	6.00998e-09	3.05024e-09	1.39191e-08	8.8304e-08	1.3808e-08	1.15849e-06	1.87519e-09	7.25104e-09	2.98772e-07	1.84662e-08	2.11522e-09	1.24484e-08	2.25311e-08	1.56529e-06	4.45904e-09	3.24009e-09	1.50987e-09	3.31231e-09	2.24761e-07	3.08119e-05	2.57192e-07	1.53819e-08	3.93013e-08	4.19346e-07	6.16181e-08	1.06659e-07	1.32233e-06	1.55229e-08
GHA	Ghana	1.72841e-08	4.61648e-08	2.40648e-07	1.18121e-08	6.11601e-08	4.48343e-09	3.04973e-07	1.9385e-08	1.71507e-08	8.64769e-07	2.96508e-06	3.91048e-08	1.20393e-08	4.53828e-08	6.43537e-08	1.02147e-08	1.16289e-09	3.77553e-06	4.19543e-09	6.92963e-08	1.11614e-08	1.35577e-08	2.05572e-08	5.45884e-08	3.32259e-08	1.1125e-06	4.21112e-09	1.07062e-08	1.8793e-07	5.28371e-08	9.26048e-09	1.61558e-08	3.53645e-08	7.12117e-06	1.02707e-08	6.12773e-09	5.73991e-09	8.30372e-09	1.90948e-07	7.63707e-06	2.34295e-07	2.12523e-08	4.4244e-08	4.99362e-07	7.932e-08	2.39697e-07	9.65212e-07	2.41017e-08
GRC	Greece	2.6927e-09	4.36016e-07	1.94636e-08	9.81364e-10	3.06602e-09	6.3294e-10	1.32213e-08	1.86359e-08	1.37571e-09	5.64895e-08	6.72332e-08	3.95063e-09	9.6638e-10	3.66805e-09	3.05612e-09	8.30579e-10	2.08344e-10	3.93516e-08	5.77066e-10	1.33496e-09	1.36528e-09	2.60075e-09	1.60598e-09	1.04865e-08	1.48465e-09	2.8612e-08	6.95139e-10	9.58567e-10	4.73487e-07	4.36494e-09	1.85493e-09	1.35792e-09	3.22201e-09	6.06434e-08	1.22131e-09	8.64381e-10	9.7712e-10	1.21692e-09	7.40703e-09	1.2727e-07	1.05507e-08	1.71654e-09	1.7956e-09	3.31261e-08	3.95875e-09	5.04935e-07	2.43805e-08	1.34518e-09
GRL	Greenland	0	0	0	0	0	0	0	0	0	0	0	0	0	0	0	0	0	0	0	0	0	0	0	0	0	0	0	0	0	0	0	0	0	0	0	0	0	0	0	0	0	0	0	0	0	0	0	0
GTM	Guatemala	1.73416e-08	2.29064e-08	1.01414e-07	6.94228e-09	3.45133e-08	6.66816e-09	5.08113e-07	1.36049e-08	3.91936e-08	5.32739e-07	1.61369e-06	2.36222e-08	2.0063e-08	4.96994e-08	4.0007e-08	3.11409e-08	1.29592e-09	1.21309e-06	2.81659e-07	9.96682e-09	1.40834e-08	1.5395e-08	4.00011e-08	2.75474e-08	1.54601e-08	8.35694e-07	1.18215e-08	1.32027e-08	1.00477e-07	2.65814e-08	1.01731e-08	1.47617e-08	1.78223e-08	9.0074e-06	8.71101e-09	7.29634e-09	5.62267e-09	7.49838e-09	4.56081e-07	3.23216e-06	3.03467e-06	1.19106e-08	6.51461e-06	2.87151e-07	5.61438e-07	4.18576e-08	6.29829e-07	1.16959e-08
GIN	Guinea	5.22849e-08	7.62054e-08	2.58582e-07	3.20939e-08	7.34451e-08	1.78986e-08	2.24758e-07	4.22303e-08	3.83906e-08	3.9125e-07	5.71375e-07	4.16549e-07	2.21469e-08	3.69158e-08	6.28076e-08	2.1003e-08	7.66272e-09	1.38147e-06	1.6519e-08	3.9785e-08	4.03895e-08	8.79004e-08	4.08234e-08	4.27168e-08	3.68144e-08	5.08028e-07	1.92777e-08	2.61026e-08	7.56619e-08	1.16369e-07	5.36855e-08	3.99831e-08	3.11067e-07	5.83511e-07	3.82681e-08	2.18171e-08	2.89094e-08	3.62457e-08	1.4085e-07	2.24256e-06	1.5737e-07	4.24092e-08	3.94779e-08	2.12388e-07	6.74898e-08	1.1626e-07	5.53821e-07	3.04113e-07
GUY	Guyana	1.1123e-08	1.44706e-08	7.33811e-08	6.10009e-09	3.8767e-08	1.05282e-07	2.27085e-07	9.39748e-09	8.83896e-08	1.83199e-06	2.84087e-07	1.4514e-08	9.08674e-09	1.8382e-08	2.83169e-08	4.7638e-07	1.1389e-09	5.10354e-07	1.93364e-08	8.54929e-09	1.25267e-08	1.40602e-08	2.01233e-08	1.22761e-08	1.13015e-08	4.62655e-07	2.68013e-08	7.42446e-09	3.03541e-08	2.45453e-08	1.0597e-08	1.04244e-08	1.45976e-08	1.04776e-06	9.09507e-09	7.08803e-09	6.12383e-09	6.69335e-09	1.89532e-07	2.76742e-06	6.22798e-07	1.23676e-08	3.72824e-08	3.53893e-08	3.02765e-07	2.56108e-08	1.69076e-07	9.00992e-09
HTI	Haiti	6.21933e-10	9.06544e-10	7.66406e-10	3.17903e-10	6.9673e-10	3.37971e-10	2.13782e-09	4.74858e-10	4.68195e-10	3.75929e-09	3.28081e-09	5.57488e-10	5.87368e-10	3.88561e-10	6.8325e-10	2.00752e-09	8.79207e-11	6.91879e-09	2.29704e-10	4.49702e-10	4.74098e-10	1.06293e-09	5.08091e-10	3.84206e-10	4.58797e-10	3.76335e-09	2.52762e-10	3.11262e-10	5.55039e-10	1.55491e-09	6.46815e-10	4.45693e-10	4.22009e-10	3.04037e-08	4.50351e-10	2.84928e-10	3.46465e-10	4.11277e-10	1.32316e-09	1.5353e-08	1.61581e-09	4.74559e-10	6.00168e-10	5.89227e-10	7.32381e-10	3.91874e-10	1.68668e-09	3.08902e-10
HND	Honduras	2.94893e-08	3.95343e-08	1.42595e-07	1.81302e-08	5.9158e-08	2.81342e-08	2.52566e-07	2.58758e-08	3.04837e-08	6.63497e-07	1.70833e-06	3.72978e-08	6.67382e-08	3.38212e-08	5.04106e-08	1.01156e-07	3.18e-09	3.31389e-06	9.56001e-08	2.14593e-08	2.40626e-08	3.91249e-08	3.41446e-08	3.37633e-08	2.29622e-08	8.61299e-07	1.03943e-08	1.53863e-08	1.65964e-07	5.8632e-08	2.62788e-08	2.45142e-08	2.9158e-08	5.59155e-06	2.01787e-08	1.58832e-08	1.39969e-08	1.74924e-08	2.16085e-07	3.50347e-06	5.15241e-07	2.47663e-08	8.02007e-06	1.28279e-07	6.11706e-07	5.45283e-08	2.10451e-06	2.00489e-08
HKG	Hong Kong	0	0	0	0	0	0	0	0	0	0	0	0	0	0	0	0	0	0	0	0	0	0	0	0	0	0	0	0	0	0	0	0	0	0	0	0	0	0	0	0	0	0	0	0	0	0	0	0
HUN	Hungary	2.89354e-09	1.99363e-08	6.26766e-08	1.81066e-09	9.04538e-09	6.16585e-10	6.67983e-08	4.50898e-09	1.74107e-09	1.06199e-07	2.40039e-06	8.82713e-09	1.13199e-09	9.39994e-09	7.90876e-09	1.1925e-09	1.73932e-10	2.67385e-07	5.28394e-10	2.30638e-09	1.62872e-09	2.32775e-09	2.91491e-09	1.0287e-07	2.72164e-09	1.89422e-07	7.12087e-10	1.55576e-09	1.3515e-07	5.56084e-09	1.52779e-09	2.28651e-09	5.63111e-09	2.22143e-07	1.50062e-09	9.39756e-10	8.66207e-10	1.31996e-09	3.38843e-08	1.03211e-06	3.51928e-08	3.42281e-09	5.67607e-09	3.38898e-07	1.32995e-08	2.26664e-08	4.80875e-07	4.14857e-09
ISL	Iceland	3.36574e-13	4.2647e-13	2.31991e-12	2.97995e-13	8.64782e-13	2.54456e-13	3.20409e-12	2.9099e-13	3.08073e-13	1.34159e-11	1.8219e-11	4.88969e-13	1.41925e-13	5.43777e-13	6.64587e-13	1.86161e-13	2.64807e-14	3.82601e-11	1.64499e-13	2.68942e-13	2.27625e-13	4.65011e-13	3.19443e-13	5.23878e-13	2.7403e-13	1.9489e-11	1.0431e-13	1.88604e-13	1.958e-12	7.74397e-13	2.81016e-13	3.80659e-13	4.70228e-13	1.14496e-10	2.4049e-13	1.34347e-13	1.67157e-13	2.03835e-13	3.66408e-12	3.50735e-10	5.67252e-12	2.97275e-13	4.9192e-13	8.29746e-12	1.3717e-12	1.03168e-12	8.58497e-12	2.9448e-13
IND	India	5.87713e-07	1.78475e-07	2.69826e-06	7.94798e-08	1.46779e-06	3.72269e-08	5.74293e-06	1.66931e-07	5.39924e-08	1.22354e-05	8.47245e-06	3.62983e-07	6.70403e-08	3.61684e-06	1.90625e-05	8.85697e-08	4.54588e-09	8.64513e-06	2.85115e-08	9.89275e-08	5.85656e-08	1.11827e-07	1.91427e-07	1.87388e-07	4.18331e-07	1.92274e-05	2.07358e-08	3.14851e-07	9.61446e-07	2.26705e-07	7.96139e-08	3.31536e-07	3.1402e-07	3.76692e-05	3.62561e-08	3.6418e-08	4.00465e-08	8.62217e-08	3.8635e-06	0.000106065	4.35112e-06	5.68343e-07	4.88135e-07	1.13511e-06	5.84822e-07	1.1302e-06	4.24963e-06	3.72208e-07
IDN	Indonesia	3.5521e-06	1.25542e-06	3.8949e-05	3.0221e-07	4.78171e-06	1.7096e-07	2.28066e-05	6.34989e-07	7.07041e-07	0.00014306	7.8214e-05	1.48731e-06	6.4123e-07	8.66936e-06	8.77945e-06	5.17548e-07	1.92555e-08	0.000109098	1.76023e-07	4.10813e-07	6.10402e-07	4.26951e-07	1.01703e-06	2.08725e-06	1.04682e-06	6.39211e-05	2.1827e-07	3.07933e-06	7.34834e-06	8.62603e-07	1.9704e-07	2.42152e-06	1.17361e-06	0.000235673	2.30928e-07	2.05715e-07	1.26455e-07	2.10426e-07	1.45287e-05	0.00574987	1.62137e-05	9.7019e-07	2.78977e-06	1.29251e-05	3.58195e-06	5.79625e-06	4.87671e-05	9.71563e-07
IRN	Iran	1.1437e-07	1.5987e-08	3.5288e-08	3.38539e-09	1.74577e-08	1.34822e-09	5.6686e-08	1.25446e-07	2.39548e-09	1.58395e-07	1.30867e-07	1.56182e-07	1.89766e-09	2.92797e-08	3.01612e-08	1.93995e-09	3.91724e-10	1.42289e-07	1.20558e-09	2.9892e-09	2.96997e-09	4.89826e-09	5.21341e-09	6.07792e-09	5.94205e-09	1.79266e-07	1.44736e-09	3.64547e-09	3.19157e-08	1.37897e-08	3.42658e-09	5.48063e-09	5.96914e-09	2.10653e-07	3.03037e-09	1.85714e-09	2.06286e-09	2.45112e-09	3.73455e-08	4.69081e-06	3.74528e-08	5.59344e-09	5.93251e-09	2.19279e-08	1.33164e-08	2.13813e-08	5.80895e-08	8.33748e-09
IRQ	Iraq	3.72303e-11	5.24623e-11	9.44148e-10	2.39125e-11	6.34372e-11	1.39987e-11	3.29483e-10	3.05491e-11	2.31933e-11	1.61875e-09	1.40902e-09	3.68727e-11	2.24689e-11	3.28544e-11	5.94041e-11	1.78577e-11	4.39928e-12	5.64752e-10	1.29272e-11	2.54816e-11	2.52396e-11	4.45502e-11	4.31113e-11	3.36871e-11	3.17653e-11	3.74751e-09	1.43555e-11	2.22135e-11	7.11514e-11	7.22868e-11	3.89403e-11	3.1673e-11	3.3312e-11	1.61185e-09	2.64982e-11	1.68554e-11	2.11989e-11	2.19831e-11	1.98941e-10	8.12542e-09	2.2406e-10	3.16873e-11	4.22189e-11	2.77167e-10	7.70828e-11	5.06861e-11	2.34807e-10	2.43525e-11
IRL	Ireland	1.75488e-10	2.35634e-10	1.59232e-09	1.07526e-10	4.44984e-10	5.80897e-11	2.2218e-09	1.5684e-10	1.41328e-10	1.61242e-08	9.71223e-09	7.66762e-10	7.33291e-11	6.94669e-10	4.03409e-10	1.50509e-10	1.5614e-11	2.11684e-08	5.12252e-11	1.27528e-10	1.6806e-10	2.05524e-10	1.57777e-10	2.45371e-10	1.81334e-10	7.66536e-09	5.21651e-11	1.27006e-10	1.39057e-09	3.63397e-10	1.28126e-10	1.48581e-10	2.49136e-10	1.00861e-08	1.03536e-10	8.5861e-11	7.11534e-11	9.54324e-11	1.43124e-09	3.21485e-08	2.17528e-09	1.73407e-10	2.40373e-10	1.16415e-09	3.32869e-10	1.13631e-09	5.69419e-09	1.76453e-10
ISR	Israel	6.71637e-11	7.18578e-11	1.70757e-10	3.38769e-11	1.13302e-10	2.37865e-11	9.92244e-10	1.12942e-10	4.61006e-11	1.1524e-09	1.08697e-09	8.10499e-11	3.30126e-11	5.67217e-11	1.00265e-10	3.03089e-11	8.29698e-12	2.08337e-09	2.14375e-11	4.61007e-11	4.87591e-11	9.54869e-11	6.21757e-11	7.01643e-11	9.21419e-11	1.7558e-09	2.40419e-11	3.666e-11	7.51096e-10	1.42081e-10	6.5585e-11	5.6298e-11	5.6794e-11	3.03124e-09	4.55125e-11	2.81646e-11	3.65914e-11	4.45492e-11	4.51299e-10	9.37459e-09	6.37437e-10	5.6591e-11	7.52129e-11	1.61642e-10	8.6879e-11	7.97221e-10	1.39934e-09	3.99145e-11
ITA	Italy	1.14286e-08	5.44148e-07	1.3767e-06	2.36458e-08	1.10783e-07	1.15304e-08	7.06055e-07	3.42149e-08	7.68634e-09	7.10336e-07	4.02007e-06	4.11246e-08	5.99528e-09	9.91308e-08	4.79567e-08	6.22041e-09	5.26074e-10	1.19526e-06	1.91106e-09	1.45548e-08	1.00493e-08	6.74795e-09	1.83251e-08	1.79012e-07	1.68216e-08	1.80415e-06	3.23533e-09	7.77595e-09	4.91271e-07	3.01948e-08	4.76169e-09	1.07065e-08	4.49034e-08	1.79646e-06	1.10544e-08	7.39754e-09	2.94849e-09	5.02448e-09	2.69841e-07	6.03024e-06	2.70074e-07	2.31716e-08	4.50471e-08	1.20376e-06	2.21474e-07	2.47871e-07	1.04031e-06	3.99463e-08
JAM	Jamaica	1.55391e-09	1.88635e-09	3.31862e-09	7.42907e-10	2.22993e-09	7.93986e-09	8.20514e-09	1.27861e-09	3.15811e-09	7.77386e-08	1.96753e-08	1.72875e-09	4.35901e-09	1.4002e-09	1.96231e-09	3.26518e-08	1.79673e-10	2.16421e-08	8.8718e-09	1.09292e-09	2.24862e-08	2.19934e-09	1.68516e-09	1.15149e-09	1.20897e-09	2.68658e-08	2.77143e-09	8.49105e-10	2.31155e-09	3.01271e-09	1.50596e-09	1.27924e-09	5.84169e-09	7.93603e-07	1.08029e-09	5.85504e-08	8.27531e-10	9.84958e-10	5.6671e-09	1.4163e-07	9.23551e-09	1.26998e-09	5.41012e-09	2.97219e-09	9.95613e-09	3.90653e-09	1.9109e-08	8.03118e-10
JPN	Japan	3.29786e-08	1.25479e-08	1.44351e-07	5.83425e-09	3.43773e-08	4.62929e-09	4.10503e-07	8.04521e-09	6.50918e-09	3.30503e-06	5.47845e-07	2.12716e-08	1.00248e-08	4.81051e-08	1.84208e-07	1.49849e-08	7.28908e-10	5.72714e-07	4.52639e-09	1.10143e-08	2.00965e-08	1.93073e-08	2.27471e-08	1.22954e-08	1.52038e-08	1.44592e-06	3.84382e-09	2.97554e-08	5.6037e-08	2.84874e-08	7.1147e-09	7.2435e-08	3.00919e-08	2.39339e-06	7.86331e-09	4.77341e-09	6.10884e-09	5.6122e-09	2.39329e-07	3.54207e-05	2.80986e-07	1.12088e-08	6.41943e-08	7.76096e-08	6.25448e-08	6.60353e-08	2.66533e-07	1.17542e-08
JOR	Jordan	6.14943e-12	7.20613e-12	1.41392e-10	2.61168e-12	1.09639e-11	1.83853e-12	2.48288e-11	2.24986e-11	3.54484e-12	1.47815e-10	4.28019e-11	2.00338e-11	2.38171e-12	9.25187e-10	1.64162e-11	2.19416e-12	6.23636e-13	4.71325e-11	1.67996e-12	4.1039e-12	3.86436e-12	7.49772e-12	4.35595e-12	7.5503e-12	4.14487e-12	1.0028e-10	1.96787e-12	3.14711e-12	2.96472e-11	1.08063e-11	4.9233e-12	4.73323e-12	5.08507e-12	2.49814e-10	3.74914e-12	2.2547e-12	3.17296e-12	3.61372e-12	1.41727e-11	5.27019e-10	2.23797e-11	5.35029e-12	3.77492e-12	8.21878e-12	4.34445e-12	2.20696e-11	2.65347e-11	4.84238e-12
KAZ	Kazakhstan	2.72447e-08	1.55417e-08	5.17069e-08	5.87203e-09	1.29636e-08	4.24725e-09	8.92514e-08	8.24077e-09	5.61348e-09	2.19649e-07	2.2197e-06	2.01819e-08	5.73016e-09	9.71459e-09	1.72243e-08	5.27268e-09	8.66272e-10	2.43484e-07	4.06957e-09	6.84252e-09	3.36831e-08	7.54211e-09	1.03106e-08	1.71432e-08	9.286e-09	2.65732e-07	7.34392e-09	5.93548e-09	5.90561e-08	1.12036e-08	6.39006e-09	8.23518e-09	1.13029e-08	1.9806e-07	5.99116e-09	4.96003e-09	5.41743e-09	5.833e-09	5.76808e-08	3.15206e-06	7.45469e-08	7.22264e-09	1.05126e-08	5.90263e-08	1.65192e-08	1.96666e-08	1.32761e-06	7.08023e-09
KEN	Kenya	4.41374e-08	2.85134e-08	4.611e-08	1.4066e-08	6.73391e-08	1.08431e-08	1.5824e-07	2.06377e-08	1.91094e-08	2.81962e-07	2.06145e-07	2.51774e-08	1.21586e-08	2.04883e-08	3.4992e-08	1.11447e-08	2.49566e-09	2.48823e-07	8.77095e-09	1.91828e-08	2.1248e-08	4.44025e-08	2.09283e-08	1.92432e-08	5.32789e-08	1.90924e-07	1.02562e-08	1.43327e-08	4.22559e-08	6.22386e-08	4.05867e-07	2.08848e-08	1.81493e-08	4.02102e-07	1.97496e-08	1.18739e-08	1.46226e-08	1.82968e-08	8.84565e-08	5.67642e-06	1.256e-07	4.23532e-08	1.77993e-08	5.42722e-08	2.31589e-08	4.35686e-08	9.8047e-08	1.25268e-08
KWT	Kuwait	2.71693e-12	2.09502e-12	2.49309e-12	1.32877e-12	2.72325e-12	1.02208e-12	7.3125e-12	2.00679e-12	1.41149e-12	1.74564e-11	4.22196e-12	9.28405e-12	1.2683e-12	1.80996e-12	2.53724e-12	1.17317e-12	2.87848e-13	5.37945e-12	9.39341e-13	1.64718e-12	1.82854e-12	3.45348e-12	2.32603e-12	1.52745e-12	2.00517e-12	2.05617e-11	1.08607e-12	1.34729e-12	1.8493e-12	5.2676e-12	2.93009e-12	2.23496e-12	1.60833e-12	6.32344e-12	1.87686e-12	1.15484e-12	1.61111e-12	1.50336e-12	4.87482e-12	5.68278e-11	6.29223e-12	2.08881e-12	1.45199e-12	1.75832e-12	1.89634e-12	1.61243e-12	3.26808e-12	1.13413e-12
KGZ	Kyrgyzstan	2.64816e-08	5.24771e-09	5.49904e-09	2.84299e-09	5.64666e-09	2.36731e-09	1.84591e-08	5.08791e-09	3.11196e-09	2.88695e-08	1.0922e-08	8.02852e-09	3.00605e-09	3.32365e-09	6.12154e-09	2.69403e-09	6.45717e-10	7.8999e-09	2.32167e-09	3.63236e-09	4.13543e-09	5.61546e-09	5.85354e-09	3.53913e-09	4.57571e-09	2.38214e-08	2.66059e-09	3.09267e-09	4.40527e-09	7.93225e-09	7.05748e-09	3.89918e-09	3.82391e-09	1.45699e-08	3.86592e-09	2.84045e-09	3.62795e-09	3.26722e-09	1.1171e-08	3.65709e-07	1.43927e-08	4.30605e-09	3.52404e-09	4.09544e-09	6.37701e-09	3.50898e-09	1.1323e-08	2.61863e-09
LAO	Laos	5.53319e-07	2.33313e-07	3.51418e-07	6.2727e-08	1.92971e-07	4.66341e-08	1.00471e-06	1.01268e-07	1.03562e-07	1.00853e-05	1.72423e-06	1.36203e-07	5.70863e-08	1.68228e-07	9.75397e-07	5.96718e-08	1.52259e-08	1.68264e-06	4.28677e-08	1.05347e-07	9.97774e-08	4.62021e-07	1.2575e-07	8.73355e-08	1.02199e-07	1.73699e-06	5.15854e-08	1.28291e-07	4.44076e-07	3.25559e-07	1.33322e-07	1.2844e-06	1.16707e-07	5.74169e-06	9.45972e-08	5.48332e-08	7.12554e-08	8.27791e-08	6.79078e-07	0.000343051	5.54754e-07	1.2411e-07	1.28788e-07	2.1862e-07	1.77492e-07	2.13328e-07	8.2969e-07	9.3282e-08
LVA	Latvia	4.96549e-09	2.56187e-09	1.42594e-08	8.77417e-10	3.84159e-09	4.49773e-10	2.47107e-08	5.20939e-09	1.02649e-09	5.05655e-08	1.65334e-07	3.25299e-09	7.98289e-10	4.90305e-09	3.73526e-09	9.17861e-10	1.39561e-10	1.30606e-07	4.17294e-10	1.1386e-09	1.08529e-09	1.654e-09	1.52144e-09	3.82136e-09	1.44758e-09	8.13202e-08	4.54843e-10	9.34186e-10	1.29807e-08	3.18034e-09	1.08195e-09	1.6144e-09	2.08769e-09	8.73278e-08	8.78924e-10	5.86235e-10	5.98501e-10	8.12447e-10	1.3953e-08	3.69966e-07	1.40896e-08	1.40203e-09	2.45468e-09	1.44855e-08	3.80771e-09	6.38331e-09	8.01317e-08	1.52427e-09
LBN	Lebanon	1.90614e-11	4.47946e-11	1.58768e-09	7.94822e-12	4.93337e-10	7.15656e-12	2.36266e-10	1.03392e-10	4.79904e-11	1.00481e-09	2.3157e-10	5.68155e-11	7.23563e-12	1.47561e-09	2.49908e-11	2.25443e-11	1.83896e-12	3.8309e-10	5.0917e-12	3.58599e-11	1.63484e-11	2.89545e-11	1.43984e-11	1.68065e-11	1.19615e-11	1.01682e-09	6.14811e-12	8.62269e-12	7.23961e-11	4.34868e-10	1.6323e-11	1.48106e-11	7.57229e-11	1.70958e-09	1.19041e-11	6.9509e-12	6.26043e-11	1.56567e-11	5.35831e-11	1.24877e-09	7.55473e-11	3.65567e-10	1.21272e-11	3.70907e-11	1.74168e-11	4.58628e-10	1.59026e-10	7.85842e-10
LSO	Lesotho	8.36435e-11	1.09343e-10	1.07689e-10	4.62057e-11	8.66515e-11	3.54054e-11	3.54502e-10	6.22013e-11	5.46907e-11	1.6822e-09	2.5367e-10	7.47881e-11	4.42396e-11	5.4996e-11	1.01875e-10	4.14798e-11	1.13733e-11	4.34573e-10	3.32412e-11	5.81317e-11	6.26586e-11	1.05558e-10	7.75753e-11	5.66649e-11	2.09395e-10	4.7569e-10	3.87832e-11	4.46693e-11	7.01809e-11	1.44084e-10	8.39485e-11	5.98916e-11	6.00072e-11	7.39939e-10	5.88914e-11	4.1344e-11	5.03312e-11	5.41131e-11	2.5245e-10	1.93632e-09	5.62182e-10	6.12579e-11	5.85088e-11	7.08714e-11	6.35736e-11	5.50921e-11	1.80778e-10	4.16648e-11
LBR	Liberia	2.70335e-07	4.38643e-07	7.74093e-07	1.33929e-07	3.56163e-07	1.81438e-07	1.38338e-06	2.35438e-07	1.98182e-07	2.05198e-06	2.5241e-06	2.82636e-07	2.16421e-07	1.96907e-07	3.38226e-07	1.29876e-07	3.7886e-08	3.51434e-06	9.09831e-08	2.56668e-07	2.16279e-07	4.58973e-07	2.40111e-07	2.42196e-07	2.14361e-07	3.17175e-06	9.66676e-08	1.37884e-07	4.14994e-07	6.30769e-07	2.71344e-07	1.99984e-07	2.145e-07	2.47472e-05	1.84067e-07	1.1433e-07	1.44335e-07	1.64773e-07	1.15488e-06	2.0742e-05	1.12093e-06	2.15493e-07	3.26775e-07	9.74931e-07	2.61512e-07	2.50866e-07	1.89191e-06	2.90642e-07
LBY	Libya	2.28899e-12	9.37233e-12	3.83778e-11	2.29378e-12	9.0756e-12	6.24989e-13	5.2644e-11	2.58399e-12	1.44652e-12	7.1522e-11	3.45087e-10	4.69933e-12	9.08543e-13	3.937e-12	6.28719e-12	9.89566e-13	1.99557e-13	1.37614e-10	5.56393e-13	4.84796e-12	1.42014e-12	2.69497e-12	3.33291e-12	6.41446e-12	2.45739e-12	2.19329e-10	6.50415e-13	1.45356e-12	2.1182e-11	4.8081e-12	1.61242e-12	1.97911e-12	3.7837e-12	9.51457e-11	1.73949e-12	9.4097e-13	9.1215e-13	1.23374e-12	3.28129e-11	6.63635e-10	3.25916e-11	2.26135e-12	4.76195e-12	5.43508e-11	1.47801e-11	1.47316e-11	1.05519e-10	2.79028e-12
LIE	Liechtenstein	7.15653e-14	1.22312e-13	6.59645e-14	3.5275e-14	8.12063e-14	2.52539e-14	1.90623e-13	5.71562e-14	5.24055e-14	3.80026e-13	1.01687e-13	6.72954e-14	2.9223e-14	3.99306e-14	8.62061e-14	2.83537e-14	1.08791e-14	8.23296e-14	2.32803e-14	5.23888e-14	5.35505e-14	1.2125e-13	5.90845e-14	4.45837e-14	4.86041e-14	2.18173e-13	2.69658e-14	3.53367e-14	5.59709e-14	1.6623e-13	7.64937e-14	5.24453e-14	4.71491e-14	1.34392e-13	5.32793e-14	3.01779e-14	4.0411e-14	4.76696e-14	1.10872e-13	1.26256e-12	1.29609e-13	5.66521e-14	3.87087e-14	4.91046e-14	4.4183e-14	3.97679e-14	1.00279e-13	3.49487e-14
LTU	Lithuania	8.25526e-10	8.67568e-10	4.32506e-09	3.60637e-10	1.33862e-09	2.2384e-10	6.75897e-09	7.58968e-10	4.81969e-10	1.40607e-08	5.9295e-08	1.71728e-09	8.14479e-10	9.90389e-10	1.25998e-09	6.32048e-10	7.21286e-11	4.16369e-08	4.98961e-10	5.2087e-10	4.80752e-10	8.7765e-10	6.3041e-10	1.39944e-09	5.59981e-10	2.0969e-08	2.39203e-10	3.67662e-10	4.96983e-09	1.48782e-09	5.91884e-10	6.12677e-10	7.56465e-10	2.3616e-08	4.50209e-10	2.84535e-10	3.26613e-10	4.17611e-10	4.01019e-09	1.17643e-07	4.29067e-09	5.99771e-10	8.40369e-10	5.01158e-09	1.12545e-09	1.76256e-09	3.1626e-08	5.0186e-10
LUX	Luxembourg	1.98792e-12	5.29631e-12	4.10096e-11	1.4681e-12	8.26474e-12	4.61428e-13	4.75034e-11	2.47986e-12	1.70249e-12	1.25669e-10	3.85805e-10	3.99153e-12	7.89977e-13	5.0434e-12	6.52383e-12	9.59492e-13	1.2701e-13	1.02991e-09	4.21105e-13	2.28062e-12	1.13569e-12	1.55416e-12	2.57106e-12	8.10477e-12	2.58614e-12	1.50451e-10	4.78307e-13	1.41551e-12	3.70691e-11	5.61814e-12	1.3948e-12	2.02467e-12	6.01224e-12	1.40871e-10	1.28841e-12	6.76151e-13	9.54096e-13	1.07551e-12	2.76028e-11	7.33707e-10	4.91764e-11	3.13822e-12	4.39335e-12	3.36104e-11	7.11332e-12	1.00565e-11	1.10913e-10	4.49415e-12
MAC	Macao SAR	0	0	0	0	0	0	0	0	0	0	0	0	0	0	0	0	0	0	0	0	0	0	0	0	0	0	0	0	0	0	0	0	0	0	0	0	0	0	0	0	0	0	0	0	0	0	0	0
MDG	Madagascar	6.57278e-07	1.16478e-06	2.47808e-05	4.34646e-07	1.63488e-06	2.35656e-07	1.23599e-05	5.80903e-07	4.73354e-07	1.71258e-05	6.01722e-05	1.24343e-06	5.13701e-07	8.52163e-07	1.55946e-06	5.41701e-07	5.65471e-08	5.34901e-05	2.15124e-07	5.9367e-07	1.33174e-06	9.03681e-07	6.53611e-07	9.77728e-07	1.02998e-06	2.22363e-05	2.09556e-07	6.55773e-07	4.18817e-06	1.65389e-06	6.38269e-07	7.9272e-07	1.21386e-06	0.000151279	4.44301e-07	2.57905e-07	1.60624e-06	4.21128e-07	4.89973e-06	0.000319876	5.34712e-06	5.19244e-06	1.46259e-06	6.51241e-06	1.44035e-06	1.92109e-06	2.62149e-05	7.7283e-07
MWI	Malawi	5.28438e-09	8.68293e-09	1.37291e-08	2.60531e-09	1.90269e-08	1.78521e-09	2.75339e-08	4.23258e-09	4.18511e-09	1.13683e-07	9.51866e-08	5.58499e-09	2.46355e-09	4.87307e-09	9.62052e-09	2.58467e-09	5.44962e-10	1.85742e-07	1.62748e-09	3.99648e-09	1.69245e-08	8.50394e-09	4.3334e-09	5.32258e-09	6.26143e-08	6.66418e-08	7.45275e-09	3.801e-09	1.14885e-08	1.26075e-08	1.313e-08	4.47222e-09	1.25784e-08	2.83538e-07	3.73047e-09	2.12535e-09	2.7209e-09	3.13675e-09	1.63829e-08	4.00474e-07	2.25561e-08	3.06158e-08	5.34165e-09	5.46287e-08	5.67689e-09	7.18273e-09	1.14708e-07	4.49812e-09
MYS	Malaysia	3.33391e-07	1.86307e-07	2.53671e-06	5.23854e-08	5.63221e-07	2.93941e-08	4.60941e-06	1.15562e-07	9.456e-08	2.94237e-05	8.60114e-06	3.75128e-07	9.71077e-08	3.00017e-06	5.75634e-06	9.89813e-08	3.91591e-09	1.71703e-05	2.86132e-08	8.68141e-08	9.41451e-08	1.12523e-07	1.81524e-07	1.95764e-07	6.23494e-07	1.43328e-05	2.48632e-08	2.26629e-06	8.92002e-07	1.81516e-07	4.01871e-08	1.00391e-06	2.4639e-07	3.71729e-05	4.48914e-08	3.6699e-08	2.78402e-08	4.45722e-08	2.45198e-06	0.000982884	2.26013e-06	1.44207e-07	4.63167e-07	1.03344e-06	5.77122e-07	2.25092e-06	4.31145e-06	1.74431e-07
MDV	Maldives	0	0	0	0	0	0	0	0	0	0	0	0	0	0	0	0	0	0	0	0	0	0	0	0	0	0	0	0	0	0	0	0	0	0	0	0	0	0	0	0	0	0	0	0	0	0	0	0
MLI	Mali	2.8902e-08	3.62573e-08	7.76914e-08	1.41462e-08	9.78683e-08	8.82605e-09	9.0379e-08	2.10142e-08	1.98057e-08	2.20333e-07	1.50454e-07	2.48996e-08	1.09778e-08	2.26914e-08	5.81948e-08	1.04732e-08	3.90703e-09	4.53188e-07	8.18997e-09	2.98787e-08	2.00914e-08	4.66817e-08	1.92171e-08	1.72556e-08	1.80487e-08	6.71064e-07	9.58615e-09	1.68174e-08	2.99079e-08	1.17435e-06	2.59527e-08	2.86062e-08	1.97778e-08	2.93379e-07	1.93761e-08	1.11147e-08	1.41935e-08	1.83384e-08	6.11307e-08	1.51894e-06	8.13868e-08	2.82944e-08	1.77364e-08	3.07661e-08	2.83299e-08	2.09395e-08	4.08506e-07	4.74281e-07
MLT	Malta	6.71591e-14	7.22211e-14	1.09247e-13	3.47753e-14	6.64491e-14	2.54902e-14	1.99601e-13	5.00798e-14	3.77484e-14	5.03355e-13	2.1558e-13	5.7119e-14	3.05358e-14	5.12725e-14	7.86743e-14	2.92484e-14	5.76686e-15	1.76092e-13	2.36062e-14	4.54377e-14	4.82425e-14	8.37383e-14	5.56106e-14	4.1765e-14	5.27081e-14	2.61943e-13	2.73762e-14	4.0261e-14	5.21672e-14	1.19392e-13	7.23802e-14	4.914e-14	4.217e-14	2.23752e-13	4.60044e-14	2.93665e-14	3.85814e-14	3.69093e-14	1.07885e-13	1.44391e-12	1.236e-13	4.89606e-14	3.90159e-14	1.2517e-13	4.66874e-14	5.25741e-14	1.03749e-13	2.99064e-14
MRT	Mauritania	3.03767e-10	4.83199e-10	2.24685e-09	1.78747e-10	3.75907e-10	1.15584e-10	1.20032e-09	2.41081e-10	1.9241e-10	2.34204e-09	1.53351e-09	2.9774e-10	1.39392e-10	2.05919e-10	3.48127e-10	1.30845e-10	3.78812e-11	2.64514e-09	1.05319e-10	2.14801e-09	2.23367e-10	4.35196e-10	2.55975e-10	2.37787e-10	2.28752e-10	4.18593e-09	1.25185e-10	1.54613e-10	1.41031e-09	6.19849e-10	2.94052e-10	2.26564e-10	7.49365e-09	2.25773e-09	2.1077e-10	1.35241e-10	1.76533e-10	1.92064e-10	7.36129e-10	1.18392e-07	8.37914e-10	2.55934e-10	2.05728e-10	2.15292e-09	6.58087e-10	2.8852e-10	1.18752e-09	1.96805e-10
MUS	Mauritius	1.73001e-10	2.70525e-10	4.3019e-10	8.9934e-11	2.28258e-10	6.20703e-11	5.94646e-10	1.4249e-10	1.17316e-10	1.84613e-09	8.66988e-10	1.69157e-10	1.19207e-10	1.11444e-10	1.82906e-10	7.06605e-11	2.03779e-11	1.97539e-09	5.69856e-11	1.30245e-10	1.33077e-10	2.53913e-10	1.40107e-10	1.07908e-10	2.52866e-10	9.65784e-10	6.44959e-11	8.85962e-11	1.89454e-10	3.70971e-10	2.22599e-10	1.31737e-10	1.44932e-10	2.72995e-09	1.2594e-10	7.37129e-11	9.70331e-11	1.15953e-10	3.40752e-10	1.74103e-08	3.51378e-10	1.50931e-10	1.29009e-10	1.85242e-10	1.32247e-10	1.82192e-10	4.43172e-10	1.22221e-10
MEX	Mexico	8.94671e-08	8.56301e-08	6.80132e-07	3.98974e-08	2.33108e-07	7.69693e-08	6.76158e-06	7.34772e-08	3.62679e-07	7.67983e-06	4.03564e-06	1.19507e-07	4.64806e-07	1.53366e-07	2.68396e-07	2.26509e-07	7.74955e-09	4.47025e-06	5.81181e-07	5.21307e-08	5.06438e-07	9.70421e-08	5.50301e-07	1.0034e-07	7.96891e-08	1.63035e-05	1.76853e-07	6.36474e-08	3.59397e-07	1.48382e-07	5.94486e-08	9.03321e-08	9.30893e-08	8.06619e-05	4.50155e-08	4.40454e-07	3.42668e-08	4.66169e-08	5.48294e-06	5.11584e-05	8.2052e-06	7.91725e-08	4.99517e-06	4.50805e-07	1.50329e-05	2.71112e-07	2.12031e-06	6.28389e-08
MCO	Monaco	0	0	0	0	0	0	0	0	0	0	0	0	0	0	0	0	0	0	0	0	0	0	0	0	0	0	0	0	0	0	0	0	0	0	0	0	0	0	0	0	0	0	0	0	0	0	0	0
MNG	Mongolia	1.47464e-08	2.29675e-08	2.31598e-08	7.54021e-09	1.65175e-08	5.44568e-09	4.92348e-08	1.08581e-08	9.5551e-09	1.08735e-07	5.881e-08	1.43866e-08	6.71196e-09	9.59498e-09	2.50867e-08	6.49289e-09	1.88045e-09	5.24314e-08	4.94177e-09	1.02929e-08	1.11906e-08	2.21453e-08	1.30687e-08	9.16076e-09	1.0849e-08	9.06057e-08	5.62257e-09	7.68364e-09	1.59069e-08	3.0631e-08	1.60249e-08	1.2742e-08	1.04574e-08	2.01483e-07	1.07694e-08	6.35024e-09	8.38357e-09	8.65435e-09	3.92538e-08	2.6223e-05	4.16879e-08	1.15645e-08	1.01368e-08	1.47852e-08	1.37942e-08	1.07774e-08	4.56256e-08	7.7679e-09
MNE	Montenegro	8.32965e-10	1.687e-09	9.93483e-10	3.98988e-10	9.96558e-10	2.83425e-10	2.69873e-09	6.612e-10	5.75503e-10	1.2193e-08	1.84446e-09	7.73441e-10	3.35082e-10	4.97755e-10	1.2028e-09	3.34378e-10	1.26122e-10	1.46577e-09	2.61914e-10	6.27395e-10	6.10834e-10	1.45505e-09	6.99693e-10	5.43127e-10	5.56285e-10	3.54973e-09	2.92285e-10	4.15389e-10	6.71538e-10	2.15809e-09	8.7404e-10	6.34922e-10	5.87263e-10	2.63174e-09	5.92262e-10	3.49592e-10	4.64373e-10	5.48515e-10	2.00876e-09	1.51385e-08	4.1567e-09	6.66165e-10	5.10609e-10	6.35061e-10	5.42326e-10	4.91458e-10	1.45543e-09	4.19999e-10
MAR	Morocco	2.96828e-09	8.47194e-09	9.68051e-08	4.55313e-09	1.62814e-08	6.42814e-10	8.03125e-08	3.22421e-09	2.17233e-09	2.69705e-07	4.38284e-07	6.10416e-09	1.30021e-09	7.19714e-09	1.09405e-08	1.52844e-09	1.88717e-10	8.22404e-07	5.9036e-10	9.20974e-09	1.72755e-09	2.26623e-09	3.79445e-09	7.52977e-09	2.82529e-09	2.93997e-07	6.4528e-10	2.92434e-09	3.30257e-08	7.1595e-09	1.59406e-09	3.71303e-09	2.7218e-08	8.10663e-07	2.325e-09	9.85118e-10	1.6671e-09	1.62675e-09	5.94005e-08	1.159e-06	8.23611e-08	4.14031e-09	7.92948e-09	4.18027e-08	2.62149e-08	2.17596e-08	1.93674e-07	6.39037e-09
MOZ	Mozambique	2.57517e-07	4.09515e-07	5.04071e-07	1.48489e-07	1.14155e-06	8.23114e-08	1.07545e-06	1.99591e-07	1.76088e-07	2.53902e-06	4.23058e-06	2.62471e-07	1.02272e-07	1.95887e-07	3.94691e-07	9.77442e-08	3.44159e-08	3.59319e-06	7.52882e-08	1.80763e-07	1.90395e-07	3.81053e-07	1.98455e-07	2.02365e-07	2.16323e-06	3.14517e-06	8.9591e-08	1.31971e-07	4.55772e-07	5.26984e-07	2.52684e-07	2.05384e-07	2.08381e-07	2.81786e-06	1.90174e-07	1.0052e-07	1.31434e-07	1.63639e-07	7.35477e-07	6.60777e-05	7.63326e-07	2.31975e-07	1.81053e-07	4.79189e-07	2.7543e-07	2.47229e-07	2.0939e-06	1.42112e-07
MMR	Myanmar	1.57395e-07	1.2839e-07	6.99169e-07	4.00053e-08	1.9415e-07	2.84875e-08	1.45177e-06	6.71971e-08	5.982e-08	7.53445e-06	3.63272e-06	1.17842e-07	5.54792e-08	2.16725e-07	1.10476e-06	5.0735e-08	6.45559e-09	6.23081e-06	2.88651e-08	6.04098e-08	5.75967e-08	9.94885e-08	1.16596e-07	1.00755e-07	8.3186e-08	3.77622e-06	3.10576e-08	3.93341e-07	3.69506e-07	1.38464e-07	7.08535e-08	6.19138e-07	1.1222e-07	1.07629e-05	4.728e-08	3.48082e-08	3.90233e-08	3.88662e-08	9.30766e-07	0.00075368	9.70508e-07	8.88725e-08	1.92833e-07	4.50063e-07	2.61778e-07	2.6126e-07	2.4381e-06	8.71295e-08
NAM	Namibia	9.68136e-09	1.37597e-08	2.90726e-08	5.46944e-09	1.041e-05	3.43584e-09	4.84015e-08	8.2035e-09	6.80418e-09	2.43898e-07	1.84771e-07	1.56433e-08	6.76981e-09	8.00844e-09	1.22522e-08	4.28707e-09	1.2269e-09	3.64438e-07	7.7686e-09	7.03406e-09	7.05537e-09	1.38582e-08	9.10066e-09	8.37287e-09	3.73207e-07	1.42387e-07	3.6374e-09	4.99911e-09	2.19439e-08	2.05203e-08	1.00289e-08	6.80516e-08	5.80354e-08	2.22113e-07	1.3285e-08	7.40567e-09	7.65744e-09	6.23206e-09	7.01138e-08	9.81724e-07	3.9022e-08	1.11039e-07	1.37967e-08	2.20563e-08	1.48349e-08	1.11069e-08	9.18201e-08	8.49723e-09
NPL	Nepal	3.45069e-09	2.9598e-09	7.673e-09	1.68938e-09	4.16867e-09	7.28306e-10	1.99429e-08	1.81299e-09	1.30483e-09	5.36571e-08	4.756e-08	2.57472e-09	1.04134e-09	6.633e-09	4.91144e-08	9.86622e-10	2.20042e-10	5.79249e-08	6.74722e-10	1.55057e-09	1.99182e-09	1.48202e-08	2.09764e-09	1.91526e-09	2.237e-09	5.71747e-08	7.79136e-10	1.79407e-09	4.81267e-09	5.13754e-09	2.20131e-09	2.19996e-09	2.03363e-09	1.94451e-07	1.39637e-09	8.7018e-10	1.16096e-09	1.3155e-09	1.24572e-08	7.01294e-07	1.25861e-08	2.9548e-09	2.21021e-09	1.33892e-08	2.8928e-09	3.93447e-09	2.45182e-08	1.90082e-09
NLD	Netherlands	9.22349e-11	1.99365e-10	1.77595e-09	6.05078e-11	5.96877e-10	1.78419e-11	2.08991e-09	1.46273e-10	5.02785e-10	4.96056e-09	1.64404e-08	2.49475e-10	3.14826e-11	4.33856e-10	3.45059e-10	5.46784e-11	2.99556e-12	5.73381e-08	1.62312e-11	7.93607e-11	4.86277e-11	3.43905e-11	1.02698e-10	4.78412e-10	1.21847e-10	7.41101e-09	1.89405e-11	6.3276e-11	1.55114e-09	1.57819e-10	4.14313e-11	8.36132e-11	2.48035e-10	8.65581e-09	9.91443e-11	1.27107e-10	2.29143e-11	3.28595e-11	1.37756e-09	4.27826e-08	1.55051e-09	1.25161e-10	2.90125e-10	1.78662e-09	4.40962e-10	7.55321e-10	7.16105e-09	1.72279e-10
ANT	Netherlands Antilles	0	0	0	0	0	0	0	0	0	0	0	0	0	0	0	0	0	0	0	0	0	0	0	0	0	0	0	0	0	0	0	0	0	0	0	0	0	0	0	0	0	0	0	0	0	0	0	0
NCL	New Caledonia	1.59142e-08	2.25063e-08	3.035e-08	8.18e-09	2.00225e-08	5.70971e-09	6.96157e-08	1.26328e-08	1.10437e-08	1.38117e-06	4.77651e-08	1.50322e-08	7.20805e-09	1.12831e-08	2.11572e-08	6.89624e-09	2.29531e-09	7.81714e-08	5.22005e-09	1.18697e-08	1.22762e-08	2.82602e-08	1.31723e-08	9.55039e-09	1.18665e-08	1.0862e-07	6.13016e-09	8.79454e-09	2.16977e-08	4.26528e-08	1.76737e-08	1.43472e-08	1.23474e-08	1.47916e-07	1.13201e-08	6.90228e-09	9.20487e-09	1.02518e-08	3.83556e-08	1.69713e-06	3.60355e-08	1.27588e-08	1.04398e-08	1.41951e-08	1.44576e-08	1.12016e-08	3.87429e-08	8.62965e-09
NZL	New Zealand	1.76075e-08	1.37213e-08	6.62185e-08	6.30976e-09	2.2202e-08	4.77505e-09	1.45544e-07	1.05135e-08	9.59026e-09	9.9314e-06	1.59645e-07	1.98312e-08	8.03504e-09	2.24918e-08	6.37449e-08	1.26289e-08	1.63176e-09	2.67699e-07	4.32153e-09	9.61556e-09	1.11885e-08	2.24461e-08	1.47521e-08	9.09562e-09	1.2077e-08	3.44225e-07	4.7473e-09	1.57163e-08	2.24463e-08	3.08871e-08	1.25511e-08	2.56686e-08	1.10903e-08	1.07e-06	9.01553e-09	5.65028e-09	6.87952e-09	8.72708e-09	1.24666e-07	3.13744e-05	8.64309e-08	1.13352e-08	2.1289e-08	2.42431e-08	2.07678e-08	2.23904e-08	8.24334e-08	7.93321e-09
NIC	Nicaragua	3.84305e-08	6.1025e-08	8.24497e-08	2.56158e-08	5.59081e-08	1.34766e-08	1.7892e-07	3.17348e-08	3.26034e-08	4.02578e-07	1.28805e-06	4.04409e-08	2.41785e-08	2.88908e-08	4.24206e-08	2.2004e-08	4.09067e-09	8.742e-07	2.61765e-08	2.81806e-08	2.94095e-08	5.64361e-08	4.41256e-08	2.96938e-08	2.94913e-08	4.66761e-07	1.30307e-08	1.92271e-08	9.24229e-08	8.65949e-08	3.70058e-08	2.92372e-08	3.14666e-08	3.36409e-06	2.62684e-08	4.87969e-08	1.90399e-08	2.96865e-08	1.60571e-07	1.86072e-06	6.18099e-07	3.0665e-08	2.64631e-05	6.40935e-08	3.80947e-06	3.59633e-08	3.45356e-07	2.06596e-08
NER	Niger	1.68176e-09	2.35061e-09	3.30909e-09	8.59175e-10	2.30265e-09	5.75022e-10	6.14273e-09	1.36112e-09	1.05507e-09	1.12906e-08	4.29534e-09	1.70472e-09	7.0352e-10	1.09393e-09	1.7431e-09	6.87782e-10	2.67713e-10	4.89467e-09	5.37261e-10	1.52298e-09	1.25501e-09	2.50166e-09	1.37226e-09	9.47029e-10	1.26197e-09	7.77955e-09	5.91072e-10	8.48964e-10	1.49976e-09	7.81211e-08	1.7117e-09	1.26489e-09	1.23422e-09	1.20854e-08	1.18109e-09	6.97107e-10	9.5451e-10	2.24557e-08	3.62451e-09	4.07876e-08	3.76466e-09	1.39832e-09	1.0966e-09	1.46363e-09	1.46058e-09	1.07024e-09	3.11311e-09	1.44112e-08
NGA	Nigeria	9.75986e-09	1.74716e-08	1.58023e-07	6.39227e-09	4.59268e-08	3.58194e-09	2.81357e-07	8.53062e-09	6.7638e-09	7.99187e-07	9.35256e-07	1.63184e-08	6.52265e-09	2.91022e-08	5.51449e-08	6.10378e-09	7.35899e-10	9.72199e-07	2.48091e-09	5.22472e-08	6.57939e-09	8.93727e-09	1.8138e-08	1.77593e-08	2.77279e-08	3.17653e-06	2.4605e-09	6.53498e-09	6.73946e-08	2.13192e-08	6.0569e-09	9.78815e-09	2.51839e-07	1.32769e-06	6.32692e-09	3.79223e-09	3.80964e-09	7.59095e-08	4.90439e-07	8.64878e-06	2.59208e-07	1.09958e-08	2.26027e-08	9.15605e-08	3.68352e-08	3.89219e-08	5.25636e-07	1.99655e-07
NOR	Norway	6.74333e-10	1.19093e-09	8.39686e-09	3.56008e-10	4.34079e-09	2.30275e-10	1.8533e-08	7.41027e-10	5.53955e-10	6.05891e-08	7.15831e-08	2.28058e-09	4.32916e-10	3.96304e-09	3.08336e-09	6.46161e-10	5.25405e-11	6.66536e-08	1.93352e-10	6.19417e-10	8.30124e-10	6.04419e-10	9.85971e-10	2.23989e-09	8.85867e-10	6.3001e-08	2.63542e-10	5.89025e-10	6.57778e-09	1.24619e-09	4.03766e-10	7.89699e-10	1.23252e-09	1.3016e-07	3.80987e-10	3.29305e-10	2.33017e-10	3.4631e-10	1.32952e-08	4.25915e-07	1.31997e-08	7.28091e-10	1.77827e-09	9.18435e-09	2.04879e-09	6.55542e-09	3.53669e-08	1.00944e-09
PSE	Gaza Strip	2.52049e-12	3.40618e-12	3.72458e-12	1.30756e-12	2.86097e-12	1.01128e-12	1.31064e-11	1.97984e-12	1.6566e-12	5.76028e-11	9.1341e-12	2.1884e-12	1.28103e-12	2.31135e-12	2.9271e-12	1.1839e-12	3.30084e-13	2.21546e-11	9.18334e-13	1.75672e-12	1.85859e-12	3.76299e-12	2.4669e-12	1.66419e-12	2.07639e-12	1.72559e-11	1.03711e-12	1.31015e-12	2.26114e-12	5.55426e-12	2.98935e-12	1.78641e-12	1.81916e-12	1.32187e-11	1.84098e-12	1.13411e-12	1.57719e-12	1.51178e-12	8.32807e-12	6.3292e-11	1.91179e-11	2.04007e-12	1.7515e-12	2.19735e-12	1.99498e-12	1.77824e-12	5.75804e-12	1.22891e-12
OMN	Oman	2.55174e-13	1.33781e-13	4.8242e-13	5.48089e-14	1.11738e-12	3.94116e-14	9.58867e-13	2.93145e-13	6.82552e-14	9.37713e-12	8.30992e-13	3.6529e-13	6.22235e-14	8.47753e-12	1.77812e-12	5.42951e-14	1.21404e-14	1.29438e-12	3.61724e-14	7.87238e-14	8.03598e-14	1.5515e-13	1.26956e-13	7.12271e-14	9.31885e-14	2.86766e-12	3.86299e-14	9.69486e-14	2.46423e-13	2.32489e-13	1.22517e-13	2.33493e-13	1.73488e-13	3.63118e-12	7.53622e-14	4.5695e-14	7.93453e-14	1.45118e-13	6.75826e-13	1.76704e-10	1.1448e-12	1.50298e-13	1.58576e-13	1.6306e-13	1.50883e-13	2.60073e-13	5.40876e-13	6.40676e-14
PAK	Pakistan	8.29615e-10	1.2646e-09	2.00454e-08	3.14206e-10	2.10807e-09	1.43597e-10	2.48538e-08	5.34731e-10	4.35939e-10	7.387e-08	6.78142e-08	2.86106e-09	4.39901e-10	1.5947e-09	5.97831e-09	6.20777e-10	3.48316e-11	8.13785e-08	1.39161e-10	9.58592e-10	4.0881e-10	4.56235e-10	1.09101e-09	1.13981e-09	1.61515e-09	4.43517e-08	1.15316e-10	9.67414e-10	6.08662e-09	8.66597e-10	2.7011e-10	1.6621e-09	2.09169e-09	3.41021e-07	2.60549e-10	1.75395e-10	2.15909e-10	2.21093e-10	2.56436e-08	1.66942e-06	2.40588e-08	6.14788e-10	4.01912e-09	8.25861e-09	3.35694e-09	1.08048e-08	2.99888e-08	6.5624e-10
PAN	Panama	2.22258e-08	3.56117e-08	8.12075e-08	1.14686e-08	4.36087e-08	6.89978e-08	1.65106e-07	1.10148e-07	3.54154e-07	3.28376e-07	1.11953e-06	3.05629e-08	1.87767e-07	1.89843e-08	2.86848e-08	1.27823e-07	2.37187e-09	8.8862e-07	2.43871e-07	3.01626e-08	1.62953e-08	3.26798e-08	3.11804e-07	2.20368e-08	1.64401e-08	1.12378e-06	7.80413e-09	1.09548e-08	1.58395e-07	5.31226e-08	1.99861e-08	5.39518e-08	2.34213e-08	3.77346e-06	1.53989e-08	1.13884e-08	1.08643e-08	1.38976e-08	4.51639e-07	1.85411e-06	2.55357e-06	1.75081e-08	1.21136e-05	6.68326e-08	4.31374e-06	4.40944e-08	1.02394e-06	1.18961e-08
PNG	Papua New Guinea	7.9574e-07	9.56844e-07	3.57569e-06	3.24413e-07	1.20728e-06	2.19125e-07	6.30688e-06	5.66199e-07	4.44728e-07	0.000755806	2.59009e-05	9.04958e-07	3.04135e-07	1.01171e-06	2.7393e-06	3.33403e-07	7.30563e-08	5.97353e-05	2.01349e-07	4.7506e-07	5.02212e-07	9.37646e-07	7.31297e-07	7.80281e-07	6.32718e-07	1.85747e-05	2.22332e-07	8.19365e-07	2.38748e-06	1.41602e-06	6.10409e-07	1.10254e-06	6.76177e-07	2.64948e-05	4.43071e-07	2.59976e-07	3.33939e-07	3.87646e-07	4.01586e-06	0.00129356	4.30175e-06	5.71788e-07	8.78595e-07	2.82477e-06	1.08131e-06	1.33289e-06	1.0351e-05	4.68945e-07
PRY	Paraguay	5.64442e-08	8.15333e-08	1.56038e-07	2.77275e-08	1.35466e-07	2.13784e-08	4.59697e-05	4.45931e-08	4.64598e-08	6.6989e-07	4.59974e-07	5.4728e-08	3.99271e-08	5.01213e-08	8.52125e-08	3.39399e-08	6.87668e-09	4.8411e-07	1.93629e-08	4.95379e-08	5.10007e-08	8.70935e-08	4.70774e-07	4.79308e-08	4.33828e-08	5.41532e-05	1.18372e-07	3.15419e-08	9.93085e-08	1.34012e-07	5.41298e-08	5.12151e-08	4.21525e-08	2.73061e-06	3.7755e-08	7.52659e-08	2.91408e-08	3.58878e-08	1.45664e-05	9.98341e-06	1.20926e-06	4.68191e-08	1.29014e-07	1.36959e-07	9.77221e-08	6.9162e-08	2.10594e-07	2.84305e-08
PER	Peru	3.01617e-07	2.75377e-07	2.03847e-06	1.24027e-07	5.73979e-07	1.03678e-07	1.71609e-05	1.63752e-07	3.59891e-07	1.67053e-05	1.59741e-05	2.44583e-07	3.81937e-07	2.89273e-07	5.9224e-07	3.15532e-07	1.94737e-08	1.39343e-05	1.47871e-07	1.3367e-07	3.81099e-07	2.25755e-07	4.41845e-05	2.84871e-07	1.5772e-07	6.378e-05	1.03659e-07	1.08605e-07	1.09416e-06	3.76248e-07	1.4848e-07	1.76222e-07	2.30767e-07	8.74135e-05	1.31928e-07	1.02333e-07	8.17933e-08	1.07412e-07	6.68014e-05	0.000101652	8.14558e-05	1.71115e-07	3.13084e-06	1.30912e-06	1.3411e-06	8.14209e-07	6.26958e-06	1.47328e-07
PHL	Philippines	9.96307e-08	8.76502e-08	4.07963e-07	4.76536e-08	1.60779e-07	3.39266e-08	9.73756e-07	7.11072e-08	6.29271e-08	7.63522e-06	1.80459e-06	9.99411e-08	7.25944e-08	1.39789e-07	3.10216e-07	5.65165e-08	9.14471e-09	2.06706e-06	3.15396e-08	6.65461e-08	7.56702e-08	1.54654e-07	9.34545e-08	7.88999e-08	7.60172e-08	2.77583e-06	5.13941e-08	1.05056e-07	2.01224e-07	2.08473e-07	8.43962e-08	1.31294e-07	8.20147e-08	1.5853e-05	6.16433e-08	3.929e-08	4.46344e-08	5.80512e-08	8.73918e-07	0.000199231	7.72667e-07	8.32826e-08	2.01357e-07	3.03955e-07	1.75681e-07	3.36713e-07	1.3574e-06	5.7863e-08
POL	Poland	1.43332e-08	3.31933e-08	2.17636e-07	6.98214e-09	3.95493e-08	2.82906e-09	3.07211e-07	1.95627e-08	7.31352e-09	5.10027e-07	3.72594e-06	1.09106e-07	4.15537e-09	3.23822e-08	3.82447e-08	5.1224e-09	6.85054e-10	1.95691e-06	1.68939e-09	8.43707e-09	7.53827e-09	5.27336e-09	1.26712e-08	6.72551e-08	1.18806e-08	9.26879e-07	2.9626e-09	6.34162e-09	5.2203e-07	1.82e-08	3.8186e-09	9.84745e-09	2.38185e-08	1.13034e-06	4.67709e-09	2.93866e-09	2.36479e-09	3.91214e-09	1.73349e-07	5.73284e-06	1.77165e-07	1.1423e-08	2.77192e-08	3.44447e-07	4.95197e-08	8.34215e-08	2.37039e-06	1.59783e-08
PRT	Portugal	5.17405e-09	4.91442e-09	4.76806e-08	2.58338e-09	2.8114e-07	3.17151e-10	9.18413e-08	3.20077e-09	1.18787e-09	1.09263e-07	4.55044e-07	4.15995e-09	9.97252e-10	5.16095e-09	1.21823e-08	1.22648e-09	5.3222e-11	2.65597e-07	3.1269e-10	1.33584e-09	1.14904e-09	7.07833e-10	4.7425e-09	6.62777e-09	3.70806e-09	2.32261e-07	3.53795e-10	1.20934e-09	3.73299e-08	3.02311e-09	8.92848e-10	2.01012e-09	4.16556e-09	6.82533e-07	3.13366e-08	5.27645e-10	3.91039e-10	6.55006e-10	7.49822e-08	2.07366e-06	4.0759e-08	4.5748e-09	7.94836e-09	3.28183e-08	1.83504e-08	3.6454e-08	1.4769e-07	3.21688e-09
QAT	Qatar	0	0	0	0	0	0	0	0	0	0	0	0	0	0	0	0	0	0	0	0	0	0	0	0	0	0	0	0	0	0	0	0	0	0	0	0	0	0	0	0	0	0	0	0	0	0	0	0
KOR	South Korea	2.0697e-08	7.21635e-09	1.20241e-07	2.12884e-09	3.64844e-08	1.59663e-09	2.73701e-07	3.85638e-09	4.26535e-09	9.38693e-07	2.21585e-07	1.87995e-08	3.88325e-09	2.53686e-08	3.04837e-07	4.57676e-09	2.89391e-10	2.43711e-07	1.81023e-09	3.35258e-09	4.1242e-09	4.98605e-09	2.62828e-08	5.72755e-09	1.05123e-08	9.78721e-07	1.22165e-09	1.3063e-08	3.23395e-08	7.64982e-09	2.36467e-09	5.26723e-08	1.24132e-08	1.20057e-06	2.25212e-09	2.54311e-09	1.72216e-09	2.35326e-09	2.27995e-07	3.54725e-05	1.69957e-07	6.27391e-09	5.21402e-08	3.42881e-08	3.42474e-08	2.34307e-08	1.24191e-07	7.86348e-09
MDA	Moldova	8.25574e-10	5.8809e-10	7.5906e-10	4.50414e-10	8.03491e-10	4.16907e-10	2.46871e-09	6.1008e-10	4.56371e-10	6.13276e-09	1.94038e-09	6.01566e-10	4.63642e-10	4.74224e-10	8.06239e-10	4.22737e-10	1.03164e-10	1.37641e-09	3.59022e-10	5.30047e-10	5.39852e-10	6.98182e-10	7.32921e-10	5.39797e-10	7.25975e-10	2.79671e-09	4.28093e-10	4.75463e-10	8.77653e-10	9.8539e-10	8.42701e-10	5.29289e-10	5.51217e-10	1.90567e-09	5.22768e-10	4.55013e-10	5.00419e-10	5.21808e-10	1.54327e-09	1.21687e-08	1.80255e-09	5.76468e-10	5.05656e-10	7.28585e-10	5.86198e-10	5.31364e-10	1.25233e-09	4.02424e-10
ROU	Romania	2.57519e-09	1.28688e-08	3.15742e-07	4.20273e-09	6.61682e-09	5.56275e-10	4.45852e-08	4.55097e-09	1.41181e-09	9.31956e-08	1.10932e-06	1.28384e-08	9.67894e-10	2.24917e-08	8.81357e-09	1.00819e-09	1.76154e-10	2.77992e-07	4.92135e-10	2.04109e-09	1.37581e-09	2.05791e-09	2.41351e-09	2.61737e-08	2.15222e-09	1.29212e-07	6.26757e-10	1.30905e-09	2.40826e-07	4.7658e-09	1.4137e-09	3.00903e-09	4.54e-09	1.75217e-07	1.31645e-09	7.89038e-10	8.55272e-10	1.18784e-09	2.32937e-08	1.69579e-06	2.73853e-08	5.09888e-09	4.34853e-09	7.23164e-08	1.00169e-08	2.9331e-08	2.36717e-07	3.18877e-09
RUS	Russia	6.17196e-06	2.05521e-06	2.15013e-05	2.3304e-07	1.73807e-06	8.99132e-08	1.30854e-05	9.99394e-06	2.4765e-07	2.76767e-05	7.02756e-05	5.24953e-05	2.67501e-07	9.71664e-07	3.18669e-06	2.24855e-07	1.95903e-07	5.23942e-05	1.05675e-07	3.10855e-07	3.17189e-06	2.39161e-07	6.84201e-07	1.82229e-06	4.41727e-07	4.27438e-05	1.32912e-06	3.14131e-07	1.89845e-05	6.63465e-07	1.58718e-07	7.28157e-07	9.00102e-07	8.57816e-05	1.77681e-07	1.39482e-07	1.26392e-07	1.5038e-07	7.51689e-06	0.00182727	8.71211e-06	4.3942e-07	1.24424e-06	9.79985e-06	3.61704e-06	7.35968e-06	0.000115974	6.29669e-07
RWA	Rwanda	3.28799e-09	5.00625e-09	4.29224e-09	1.71508e-09	3.76857e-09	1.31384e-09	1.26413e-08	2.63068e-09	2.34835e-09	4.11232e-08	1.19093e-08	2.97411e-09	1.60776e-09	2.15155e-09	4.00526e-09	1.53087e-09	4.77696e-10	2.79594e-08	1.2665e-09	2.4325e-09	2.4419e-09	5.13945e-09	3.10775e-09	2.18664e-09	2.48978e-09	1.74115e-08	1.42827e-09	1.75871e-09	3.13337e-09	7.14168e-09	3.86954e-09	2.45677e-09	2.39953e-09	1.39023e-08	2.49164e-09	1.54829e-09	2.10631e-09	2.09723e-09	8.21917e-09	9.6222e-08	1.46045e-08	2.74257e-09	2.16947e-09	2.96589e-09	2.46056e-09	2.25678e-09	9.73156e-09	1.65457e-09
WSM	Samoa	0	0	0	0	0	0	0	0	0	0	0	0	0	0	0	0	0	0	0	0	0	0	0	0	0	0	0	0	0	0	0	0	0	0	0	0	0	0	0	0	0	0	0	0	0	0	0	0
SMR	San Marino	0	0	0	0	0	0	0	0	0	0	0	0	0	0	0	0	0	0	0	0	0	0	0	0	0	0	0	0	0	0	0	0	0	0	0	0	0	0	0	0	0	0	0	0	0	0	0	0
STP	Sao Tome and Principe	1.1588e-09	1.25318e-09	9.77775e-10	5.97706e-10	1.65727e-08	4.47746e-10	3.44314e-09	8.45518e-10	7.6633e-10	5.8958e-09	1.94608e-09	9.68076e-10	5.50384e-10	6.92431e-10	1.1047e-09	5.25324e-10	1.22463e-10	2.89567e-09	4.22422e-10	7.3528e-10	8.1655e-10	1.56938e-09	9.37391e-10	6.53105e-10	9.00075e-10	3.62022e-09	4.8793e-10	5.74418e-10	8.35936e-10	2.12503e-09	1.12067e-09	7.67764e-10	6.95139e-10	3.68214e-09	7.60878e-10	5.21944e-10	6.57064e-10	6.56406e-10	1.93584e-09	1.76605e-08	1.98219e-09	7.8359e-10	6.60527e-10	8.13547e-10	7.52072e-10	6.72449e-10	1.54622e-09	5.22359e-10
SAU	Saudi Arabia	2.03137e-10	3.58385e-10	5.5239e-09	7.7873e-11	5.44317e-10	3.82864e-11	5.9775e-09	1.08355e-10	7.94918e-11	7.95351e-08	7.4476e-09	4.68754e-10	1.1956e-10	5.15591e-10	1.50801e-09	1.09266e-10	7.33414e-12	7.63379e-09	3.47531e-11	1.84438e-10	1.00189e-10	1.06483e-10	3.47267e-10	2.09087e-10	3.44618e-10	4.33725e-08	2.65147e-11	2.06264e-10	7.275e-10	2.09519e-10	9.06166e-11	2.85552e-10	3.5898e-10	1.83268e-08	7.05805e-11	5.16011e-11	8.10831e-11	5.2881e-11	4.90759e-09	1.40023e-07	1.36901e-08	2.0105e-10	4.92975e-10	7.71432e-10	4.86764e-10	8.00108e-10	3.44523e-09	1.77637e-10
SEN	Senegal	7.92655e-09	1.2876e-08	5.27401e-08	4.39387e-09	2.14461e-08	2.52709e-09	4.47291e-08	6.88022e-09	5.8708e-09	1.11496e-07	1.53498e-07	9.48132e-09	3.25786e-09	8.06206e-09	1.18345e-08	3.67055e-09	7.1407e-10	1.09693e-06	2.34395e-09	1.02549e-07	5.84513e-09	1.06686e-08	6.94204e-09	7.89857e-09	5.99443e-09	1.63635e-07	2.70548e-09	4.23988e-09	2.23109e-08	3.21834e-07	6.84874e-09	7.78971e-09	1.50787e-07	1.38759e-07	6.04048e-08	3.21888e-09	1.94143e-08	9.32666e-08	3.12162e-08	1.40051e-06	3.71545e-08	2.75957e-07	7.47215e-09	2.95373e-08	1.38288e-08	1.38605e-08	8.21437e-08	1.70557e-07
SRB	Serbia	1.72442e-09	2.65457e-09	4.67789e-09	8.87592e-10	2.45627e-09	6.24222e-10	1.46656e-08	1.06079e-09	1.23503e-09	1.13785e-07	1.25206e-08	1.62215e-09	8.63265e-10	1.35756e-09	2.44105e-09	7.91916e-10	2.72244e-10	1.15277e-08	4.97651e-10	1.32257e-09	1.18563e-09	2.59513e-09	1.84683e-09	1.29047e-09	1.28701e-09	2.28844e-08	5.93634e-10	9.6379e-10	2.06261e-09	4.13149e-09	1.7352e-09	1.36598e-09	1.5005e-09	2.16258e-08	1.24207e-09	6.83091e-10	1.01161e-09	1.20774e-09	1.19491e-08	8.60693e-08	3.83501e-08	1.59019e-09	1.4567e-09	2.09956e-09	1.54823e-09	1.36139e-09	7.88353e-09	8.22656e-10
SYC	Seychelles	0	0	0	0	0	0	0	0	0	0	0	0	0	0	0	0	0	0	0	0	0	0	0	0	0	0	0	0	0	0	0	0	0	0	0	0	0	0	0	0	0	0	0	0	0	0	0	0
SLE	Sierra Leone	5.20902e-08	8.26325e-08	5.66066e-08	2.48354e-08	6.03286e-08	1.73202e-08	1.44352e-07	4.14153e-08	3.78641e-08	2.47283e-07	1.98819e-07	4.94185e-08	2.09375e-08	3.06815e-08	6.18353e-08	4.16451e-08	8.74999e-09	2.66631e-07	1.64883e-08	3.70967e-08	3.90044e-08	8.87671e-08	4.17127e-08	3.09378e-08	3.82377e-08	1.88712e-07	1.84989e-08	2.50488e-08	4.64118e-08	1.19414e-07	5.56148e-08	3.81782e-08	3.7151e-08	4.58392e-07	3.85226e-08	2.15089e-08	2.92056e-08	3.45661e-08	8.32847e-08	9.50983e-07	8.29299e-08	4.08731e-08	2.91054e-08	4.37117e-08	3.46348e-08	3.37181e-08	1.415e-07	2.23119e-08
SGP	Singapore	7.24797e-12	4.59878e-13	5.7319e-12	1.76579e-13	1.81385e-12	1.04268e-13	1.12836e-11	5.80234e-13	2.78173e-13	6.94239e-11	1.48935e-11	1.59118e-12	2.16317e-13	1.90953e-11	4.33529e-11	3.38489e-13	2.3568e-14	2.05212e-11	1.37567e-13	2.20067e-13	2.78369e-13	4.04818e-13	7.9273e-13	4.33125e-13	2.64066e-12	7.05916e-11	1.01118e-13	5.84548e-11	1.64294e-12	6.00379e-13	2.47142e-13	3.9932e-11	4.24552e-13	5.83957e-11	1.81438e-13	1.27282e-13	1.97628e-13	1.80133e-13	1.24532e-11	2.87854e-10	1.6405e-11	4.69641e-13	3.0089e-12	2.13462e-12	2.3375e-12	5.82126e-12	9.14071e-12	3.15461e-13
SVK	Slovakia	7.81125e-10	2.18759e-09	7.79964e-09	3.59384e-10	1.97387e-09	1.49211e-10	1.09951e-08	2.48101e-09	3.51412e-10	2.14524e-08	4.53074e-07	1.53949e-09	7.01971e-10	1.22721e-09	1.50138e-09	2.66727e-10	4.36023e-11	4.66409e-08	1.42893e-10	4.56122e-10	3.56678e-10	6.31244e-10	6.31738e-10	6.86201e-09	5.50804e-10	3.11621e-08	3.35042e-10	3.38054e-10	3.5198e-08	1.23617e-09	3.93976e-10	4.89329e-10	9.42179e-10	3.33011e-08	3.3436e-10	1.99326e-10	2.29524e-10	3.52522e-10	6.24092e-09	1.80459e-07	7.54352e-09	7.31648e-10	1.06906e-09	2.99257e-08	2.00818e-09	5.7485e-09	4.15493e-07	6.37903e-10
SVN	Slovenia	1.1826e-09	1.35766e-09	2.27923e-09	1.02642e-10	4.36208e-10	5.10918e-11	3.53897e-09	2.08752e-10	1.01939e-10	4.98196e-09	7.74807e-08	3.3543e-10	7.66088e-11	3.32932e-10	3.61099e-10	7.11405e-11	1.50311e-11	1.02556e-08	4.01162e-11	1.33657e-10	1.10048e-10	1.90042e-10	1.66305e-10	2.98078e-08	1.57087e-10	7.71729e-09	5.22797e-11	9.26536e-11	5.0737e-09	3.75041e-10	1.22959e-10	1.3416e-10	2.71886e-10	9.31274e-09	1.04396e-10	6.17287e-11	6.99555e-11	9.34764e-11	1.48804e-09	4.09371e-08	1.52836e-09	1.74093e-10	2.6692e-10	7.78032e-08	5.3894e-10	9.65197e-10	1.09435e-08	1.84694e-10
SOM	Somalia	8.7246e-08	1.03074e-07	1.06265e-07	5.23102e-08	9.52581e-08	4.63937e-08	3.50029e-07	7.08514e-08	5.54156e-08	1.0203e-06	2.50509e-07	7.64015e-08	5.12751e-08	6.4969e-08	1.02283e-07	4.73276e-08	1.22209e-08	1.88834e-07	3.989e-08	6.56816e-08	6.92901e-08	1.17899e-07	8.11097e-08	6.10208e-08	7.35278e-08	4.47181e-07	4.07684e-08	4.76686e-08	8.52681e-08	1.63412e-07	8.97007e-08	6.51393e-08	6.27012e-08	3.1223e-07	6.4415e-08	5.07611e-08	5.66622e-08	5.72993e-08	2.0148e-07	2.11812e-06	3.75661e-07	6.48382e-08	5.87269e-08	8.06421e-08	6.91663e-08	1.84829e-07	1.54248e-07	4.9571e-08
ZAF	South Africa	4.11963e-08	2.98679e-08	1.91427e-07	1.23641e-08	6.16283e-06	7.79532e-09	8.30028e-07	2.38259e-08	1.66144e-08	3.13338e-06	1.52502e-06	4.66936e-08	1.47865e-08	2.0689e-07	1.01195e-07	1.66568e-08	1.77587e-09	2.07322e-06	8.06683e-09	5.59891e-08	6.6268e-08	1.94983e-08	2.60113e-08	3.76205e-08	1.50878e-05	1.54833e-06	9.31205e-09	2.26634e-08	1.4429e-07	5.9297e-08	4.57254e-08	3.31542e-08	1.85799e-07	2.39319e-06	4.76282e-08	1.06561e-08	1.12154e-08	2.09185e-08	2.897e-07	1.59298e-05	4.82765e-07	2.06327e-07	3.9827e-08	1.78797e-07	5.61256e-08	2.19839e-07	7.74352e-07	1.89241e-07
SDS	South Sudan	0	0	0	0	0	0	0	0	0	0	0	0	0	0	0	0	0	0	0	0	0	0	0	0	0	0	0	0	0	0	0	0	0	0	0	0	0	0	0	0	0	0	0	0	0	0	0	0
ESP	Spain	2.99687e-08	9.47579e-08	3.57704e-06	5.48344e-07	7.21594e-07	4.25272e-09	3.18792e-06	3.91889e-08	2.60324e-08	1.51826e-06	2.99907e-06	5.63752e-08	1.29799e-08	1.95407e-07	1.18355e-07	1.83831e-08	8.14208e-10	3.60337e-06	5.94317e-09	3.81671e-08	2.64064e-08	1.00275e-08	1.38073e-07	9.47871e-08	3.69102e-08	5.55468e-06	8.17988e-09	1.60195e-08	6.08016e-07	1.08723e-07	8.44948e-09	2.5104e-08	1.01637e-07	3.70209e-06	6.94242e-08	1.75063e-08	7.91454e-09	1.31673e-08	1.88746e-06	1.49256e-05	1.72496e-06	7.06884e-08	4.73004e-07	5.45181e-07	3.87049e-06	4.53619e-07	1.59136e-06	9.76773e-08
LKA	Sri Lanka	1.37367e-08	2.30896e-08	2.05659e-07	6.8494e-09	4.47351e-08	3.11507e-09	1.13942e-06	1.08789e-08	8.07935e-09	8.63289e-07	1.63557e-06	4.6984e-08	5.69464e-09	3.02783e-08	1.02473e-07	1.47884e-08	7.66399e-10	2.30832e-06	5.93238e-09	7.63135e-09	6.52417e-09	9.68249e-09	2.82484e-07	2.60277e-08	2.96534e-08	1.2735e-06	2.54112e-09	1.049e-08	1.6403e-07	1.82438e-08	6.24187e-09	1.54969e-08	2.80902e-08	4.211e-06	8.08291e-09	3.48315e-09	3.66129e-09	4.83342e-09	1.16033e-06	1.03462e-05	2.18918e-06	1.20701e-08	8.31865e-08	1.27824e-07	5.2613e-08	1.43002e-07	7.56725e-07	1.30859e-08
SUD	Sudan	0	0	0	0	0	0	0	0	0	0	0	0	0	0	0	0	0	0	0	0	0	0	0	0	0	0	0	0	0	0	0	0	0	0	0	0	0	0	0	0	0	0	0	0	0	0	0	0
SUR	Suriname	4.37739e-07	5.9884e-07	1.23267e-06	2.29917e-07	7.74279e-07	1.60451e-07	2.35816e-06	3.5954e-07	3.94523e-07	7.14735e-06	5.62193e-06	5.70717e-07	1.91562e-07	4.37052e-07	6.00819e-07	5.52706e-07	6.28075e-08	1.68196e-05	1.48485e-07	3.46674e-07	3.27686e-07	7.26536e-07	3.95587e-07	3.45357e-07	3.48104e-07	5.84286e-06	1.64543e-07	2.29625e-07	7.86807e-07	1.06417e-06	4.68194e-07	3.46837e-07	4.65756e-07	9.53482e-06	3.48382e-07	1.91492e-07	2.55588e-07	2.64512e-07	1.54074e-06	0.000129354	2.40796e-06	3.73219e-07	3.75406e-07	7.87941e-07	6.45147e-07	5.50051e-07	3.52756e-06	2.72567e-07
SWZ	Swaziland	2.16818e-09	8.88881e-10	1.15944e-09	3.48497e-10	2.24147e-09	2.49094e-10	2.70435e-09	5.7457e-10	5.76829e-10	1.1681e-08	4.4331e-09	6.92736e-10	3.10227e-10	5.1414e-10	1.80106e-09	3.18099e-10	1.00125e-10	7.37724e-09	2.32374e-10	7.04795e-10	5.32905e-10	1.29941e-09	5.50054e-10	4.48765e-10	7.00273e-10	5.60518e-09	2.57148e-10	3.45635e-10	7.71407e-10	1.73198e-09	8.67645e-10	6.31951e-10	5.14509e-10	8.22629e-09	5.30788e-10	3.02451e-10	4.08707e-10	4.85537e-10	1.67062e-09	5.12357e-08	2.10204e-09	1.01229e-09	4.85925e-10	8.57752e-10	6.33348e-10	5.79204e-10	3.33608e-09	3.40921e-10
SWE	Sweden	1.24393e-08	3.14671e-08	4.45245e-07	9.08789e-09	7.86084e-08	2.63983e-09	6.58375e-07	1.54896e-08	8.98262e-09	1.46837e-06	2.17634e-06	4.38549e-08	6.1955e-09	8.61365e-08	8.22014e-08	9.3564e-09	3.93379e-10	1.97206e-06	3.1071e-09	1.07638e-08	8.01703e-09	5.72173e-09	2.66708e-08	5.2544e-08	3.01723e-08	1.87731e-06	2.32074e-09	1.7331e-08	2.2083e-07	2.84785e-08	3.80303e-09	1.72839e-08	3.29641e-08	2.13076e-06	6.78593e-09	4.48049e-09	2.67179e-09	5.29765e-09	3.90022e-07	1.40056e-05	3.76786e-07	1.45635e-08	5.57329e-08	2.88731e-07	7.11574e-08	3.07552e-07	1.11032e-06	2.17103e-08
CHE	Switzerland	1.62851e-09	1.13553e-09	8.48645e-09	3.81067e-10	1.34347e-09	4.79402e-11	1.16218e-08	1.64773e-09	2.69549e-10	2.0261e-08	1.34268e-07	1.10385e-09	2.24467e-10	2.10687e-09	2.40601e-09	2.73796e-10	6.88172e-12	4.19008e-08	4.40638e-11	2.3786e-10	2.34355e-10	1.51508e-10	4.94416e-10	1.72737e-09	4.71288e-10	4.85208e-08	2.14829e-10	3.65541e-10	7.09773e-09	5.64754e-10	8.61785e-11	3.96009e-10	7.72415e-10	4.95854e-08	1.21558e-10	1.59992e-10	6.5216e-11	1.22125e-10	7.32398e-09	2.19931e-07	7.8318e-09	3.78995e-10	1.37482e-09	1.02216e-08	1.41999e-09	2.66158e-09	2.54013e-08	7.98604e-10
SYR	Syria	3.78171e-10	2.58398e-09	1.06151e-07	1.91889e-10	1.10171e-09	1.08662e-10	9.6383e-09	2.7483e-09	2.61672e-10	1.76367e-08	1.8795e-08	2.36152e-09	1.60776e-10	1.45433e-09	8.44894e-10	2.29847e-10	3.82725e-11	2.06388e-08	9.37475e-11	4.16553e-10	2.34525e-10	4.60739e-10	3.32308e-09	6.62936e-10	3.27814e-10	6.50609e-08	1.07731e-10	2.31205e-10	1.52837e-08	8.8377e-10	2.82814e-10	3.54523e-10	4.81019e-10	2.82351e-08	2.38142e-10	1.29366e-10	1.97048e-10	2.07148e-10	1.12578e-08	5.88929e-08	3.29774e-08	4.43388e-10	1.05028e-09	3.76309e-09	8.59093e-10	2.39982e-08	7.97519e-09	5.38062e-10
TWN	Taiwan	0	0	0	0	0	0	0	0	0	0	0	0	0	0	0	0	0	0	0	0	0	0	0	0	0	0	0	0	0	0	0	0	0	0	0	0	0	0	0	0	0	0	0	0	0	0	0	0
TJK	Tajikistan	7.33239e-10	9.70615e-10	2.24878e-08	3.32671e-10	7.2189e-10	2.51206e-10	2.42258e-09	6.94161e-10	4.20188e-10	7.88259e-09	1.30218e-08	2.77252e-09	3.01498e-10	4.26612e-10	8.34813e-10	2.96961e-10	1.02464e-10	4.17372e-09	2.38262e-10	4.50563e-10	4.81439e-10	9.06592e-10	5.73397e-10	5.27745e-10	4.97676e-10	8.22074e-09	2.84774e-10	3.31683e-10	4.34061e-09	1.27164e-09	6.992e-10	4.64857e-10	4.53389e-10	4.82222e-09	4.71878e-10	2.911e-10	3.92321e-10	4.00077e-10	1.62721e-09	5.72783e-08	2.76844e-09	4.91012e-10	4.15005e-10	2.32012e-09	5.23859e-10	4.99989e-10	1.76539e-08	3.26245e-10
THA	Thailand	3.67637e-07	9.74695e-08	4.68465e-07	3.24384e-08	1.52659e-07	1.83206e-08	1.06406e-06	4.99884e-08	7.23845e-08	6.38181e-06	4.72902e-06	8.67814e-08	3.73159e-08	2.25946e-07	1.96869e-06	3.57978e-08	4.34413e-09	2.68472e-06	1.87209e-08	4.36778e-08	4.2486e-08	1.68354e-07	6.71876e-08	9.21628e-08	7.58628e-08	2.78087e-06	4.0029e-08	1.48755e-07	3.05218e-07	1.17551e-07	4.5671e-08	1.43491e-06	7.3009e-08	1.12295e-05	3.4176e-08	2.35214e-08	2.51361e-08	3.00946e-08	8.66594e-07	0.000164057	7.27156e-07	6.12585e-08	1.55776e-07	5.3497e-07	1.82379e-07	3.41164e-07	1.44982e-06	6.08963e-08
MKD	TFYR Macedonia	8.21671e-10	2.19263e-08	1.98247e-08	3.80477e-10	1.00047e-09	2.74058e-10	2.56078e-09	6.32722e-10	5.42892e-10	5.84584e-09	5.9478e-09	7.42853e-10	3.32161e-10	4.82439e-10	7.6155e-10	3.09274e-10	7.93697e-11	3.76747e-09	2.48543e-10	5.90588e-10	6.0341e-10	1.30906e-09	6.36194e-10	3.92574e-09	5.57946e-10	4.32073e-09	2.95148e-10	4.01078e-10	1.56458e-08	1.87914e-09	8.32232e-10	6.67686e-10	5.81143e-10	3.25949e-09	5.70035e-10	3.34643e-10	4.29813e-10	5.3744e-10	1.49413e-09	2.73307e-08	1.58293e-09	6.44653e-10	4.99084e-10	1.44918e-08	6.17601e-10	2.42721e-09	3.60427e-09	3.76204e-10
TGO	Togo	3.87271e-10	6.89703e-10	7.56476e-10	1.95015e-10	4.8033e-10	1.37916e-10	1.48364e-09	3.1043e-10	2.67448e-10	1.92534e-09	2.68192e-09	3.63878e-10	1.59986e-10	2.72801e-10	5.90571e-10	1.77457e-10	5.07316e-11	5.40001e-09	1.20922e-10	2.57844e-08	3.0398e-10	6.56557e-10	3.24337e-10	2.71367e-10	3.16807e-10	3.95939e-09	2.25089e-10	1.978e-10	5.22828e-10	2.78907e-08	4.027e-10	3.6688e-10	5.15866e-10	5.16323e-09	2.74671e-10	1.53907e-10	4.95794e-10	3.73035e-10	8.12046e-10	1.19398e-08	4.19283e-09	4.58694e-09	3.98888e-10	5.28583e-10	4.00391e-10	3.049e-10	1.21014e-09	9.41519e-10
TTO	Trinidad and Tobago	5.85062e-10	5.03512e-10	1.22798e-09	2.93039e-10	8.06345e-10	1.83562e-08	3.90384e-09	4.64709e-10	7.31078e-09	1.01864e-08	3.39334e-09	5.45226e-10	1.84814e-09	2.01035e-09	5.81144e-10	7.51101e-08	6.89832e-11	4.05172e-09	4.20421e-09	3.55646e-10	1.61818e-09	8.68365e-10	7.08144e-10	3.15115e-10	3.7161e-10	4.48581e-08	4.14142e-09	3.23749e-10	5.97112e-10	1.08826e-09	5.92667e-10	4.51615e-10	4.69299e-10	8.88714e-08	3.64847e-10	5.14833e-09	3.11064e-10	3.92686e-10	3.14298e-09	3.97397e-08	4.9738e-08	4.77037e-10	3.41733e-09	5.89452e-10	3.21109e-09	5.03792e-10	1.67303e-09	2.65435e-10
TUN	Tunisia	3.90933e-10	1.40987e-09	1.28626e-07	4.3704e-10	1.70977e-09	1.29072e-10	1.00031e-08	5.15316e-10	2.66744e-10	1.29294e-08	8.91527e-08	7.61448e-10	1.54902e-10	3.77908e-09	1.37926e-09	1.90208e-10	3.40049e-11	1.27003e-07	8.84052e-11	1.61192e-09	2.65404e-10	4.35232e-10	4.73275e-10	1.30843e-09	3.86207e-10	3.66369e-08	1.07946e-10	2.29577e-10	4.42258e-09	3.30036e-09	2.66852e-10	4.08977e-10	4.36619e-09	4.52845e-08	2.83469e-10	1.42489e-10	1.86378e-10	3.9665e-10	4.77978e-09	1.0093e-07	5.53675e-09	7.68933e-10	7.49095e-10	7.31617e-09	2.60007e-09	3.9149e-09	3.25361e-08	3.84317e-09
TUR	Turkey	4.43464e-08	2.22188e-07	1.25375e-06	3.30949e-09	1.34187e-08	1.82296e-09	7.77993e-08	1.2904e-07	4.16863e-09	2.04432e-07	4.54956e-07	1.66495e-06	3.10792e-09	2.53289e-08	1.69693e-08	3.53873e-09	6.74837e-10	3.22627e-07	1.87226e-09	1.07713e-08	1.33167e-08	8.1443e-09	5.62519e-09	8.04752e-08	5.35733e-09	2.17107e-07	4.6316e-09	3.28903e-09	9.63689e-07	1.50046e-08	4.59356e-09	4.85265e-09	1.41945e-08	2.5712e-07	4.20218e-09	2.30424e-09	2.73733e-09	3.74469e-09	4.61444e-08	1.51684e-06	5.56306e-08	6.59382e-09	8.47288e-09	8.48142e-08	1.35104e-08	1.85225e-08	1.88996e-07	6.2253e-09
TKM	Turkmenistan	6.49985e-10	1.43873e-11	3.61757e-11	1.9879e-12	5.28685e-12	1.35758e-12	2.03504e-11	2.69193e-11	2.90275e-12	4.36462e-11	9.79278e-11	7.02985e-11	1.76857e-12	4.13989e-12	8.2452e-12	1.68665e-12	4.79541e-13	5.09436e-11	1.23824e-12	2.86941e-12	8.66563e-12	6.60831e-12	3.36541e-12	6.54412e-12	2.79031e-12	5.62719e-11	2.29772e-12	2.11076e-12	3.72942e-11	1.00493e-11	3.7321e-12	3.2317e-12	3.40815e-12	7.28e-11	2.74641e-12	1.60987e-12	2.10435e-12	2.55358e-12	4.05796e-11	3.81367e-09	1.74206e-11	3.16653e-12	3.27053e-12	1.54161e-11	4.79269e-12	5.00406e-12	1.01832e-10	2.21194e-12
USR	Former USSR	0	0	0	0	0	0	0	0	0	0	0	0	0	0	0	0	0	0	0	0	0	0	0	0	0	0	0	0	0	0	0	0	0	0	0	0	0	0	0	0	0	0	0	0	0	0	0	0
UGA	Uganda	6.30659e-09	8.95663e-09	2.30258e-08	4.55249e-09	1.18045e-08	2.50984e-09	3.44209e-08	5.58171e-09	4.94642e-09	1.42726e-07	1.18364e-07	7.54233e-09	2.73165e-09	5.59404e-09	8.17229e-09	3.0643e-09	7.61174e-10	3.5873e-07	1.91211e-09	4.45128e-09	4.35969e-09	9.89191e-09	5.24766e-09	5.64251e-09	4.56747e-09	7.77867e-08	2.17565e-09	1.12414e-08	1.36695e-08	1.51473e-08	2.98815e-08	4.77376e-09	5.15889e-09	8.95853e-08	4.58977e-09	2.65209e-09	3.31893e-09	3.75749e-09	1.85399e-08	6.71093e-07	2.40896e-08	1.1701e-07	5.51658e-09	1.63053e-08	1.1545e-08	1.99727e-08	1.20314e-07	4.55904e-09
UKR	Ukraine	3.33796e-08	7.63846e-08	1.72608e-07	1.5156e-08	4.06625e-08	7.90686e-09	1.82411e-07	6.09025e-08	1.66459e-08	3.00719e-07	3.52769e-06	2.15485e-07	1.04322e-08	2.59454e-08	3.36088e-08	1.00662e-08	3.56086e-09	7.42788e-07	7.11685e-09	1.76398e-08	1.79846e-08	3.2046e-08	1.94865e-08	6.0862e-08	1.78488e-08	4.6569e-07	9.39989e-09	1.18313e-08	2.46483e-06	4.93545e-08	2.16136e-08	1.88066e-08	2.32868e-08	6.65718e-07	1.65701e-08	9.56631e-09	1.21795e-08	1.55993e-08	1.01605e-07	3.51406e-06	1.09649e-07	2.11404e-08	2.52189e-08	1.92502e-07	5.51334e-08	7.50556e-08	2.20888e-06	1.57407e-08
ARE	UAE	3.01828e-11	6.93639e-12	2.54953e-10	1.33061e-12	1.13108e-11	9.90366e-13	4.3093e-11	4.95897e-10	2.02009e-12	1.02729e-09	7.0512e-11	2.96503e-10	1.51826e-12	2.8394e-11	3.83108e-11	1.67784e-12	2.81579e-13	1.13877e-10	8.35316e-13	2.91527e-12	2.913e-12	4.38485e-12	3.39165e-12	2.93472e-12	5.99969e-12	2.4591e-10	1.02605e-12	5.2986e-12	4.58823e-11	6.76312e-12	3.14578e-12	8.13024e-12	2.93083e-11	2.52419e-10	1.7936e-12	1.16813e-12	1.49384e-12	2.0998e-12	2.67075e-11	3.04225e-09	3.4224e-11	4.24399e-12	5.26673e-12	1.1768e-11	8.46722e-12	4.14642e-11	4.073e-11	3.14894e-12
GBR	UK	9.17935e-10	1.40381e-09	1.23484e-08	1.1275e-09	4.42022e-09	6.35742e-10	1.79902e-08	1.44249e-09	9.85135e-10	9.20554e-08	5.57296e-08	3.19796e-09	5.13151e-10	7.45899e-09	4.76674e-09	2.54522e-09	6.25141e-11	9.90474e-08	3.60745e-10	7.44923e-10	2.79906e-09	8.77011e-10	9.18318e-10	2.37189e-09	2.08196e-09	6.77469e-08	3.36195e-10	1.53807e-09	8.06334e-09	1.84567e-09	5.23278e-10	1.03615e-09	2.84768e-09	1.08951e-07	5.19674e-10	1.44751e-09	3.05023e-10	4.7027e-10	1.0068e-08	3.64596e-07	1.25549e-08	1.11854e-09	1.83424e-09	7.64178e-09	2.81102e-09	1.01232e-08	3.54152e-08	1.57048e-09
TZA	Tanzania	3.0684e-07	3.11455e-07	3.30782e-06	1.01794e-07	5.80521e-07	2.21545e-07	2.4921e-06	1.70279e-07	2.29805e-07	9.86232e-06	5.84362e-06	2.18919e-07	1.35839e-07	2.35502e-07	1.60649e-06	1.06221e-07	8.71975e-09	1.18711e-05	7.25545e-08	1.6243e-07	1.99867e-07	4.61545e-07	1.81908e-07	1.0831e-06	8.27232e-07	3.93561e-06	1.3491e-07	1.45061e-07	1.1102e-05	9.70282e-07	8.43675e-07	1.78093e-07	1.95883e-07	2.84115e-05	1.21305e-07	1.01641e-07	1.11018e-07	9.94828e-08	1.3059e-06	5.29894e-05	3.11822e-06	2.07465e-07	3.58989e-07	5.28302e-07	3.61454e-07	4.61349e-07	2.54496e-06	1.41095e-07
USA	USA	1.04271e-07	9.82167e-08	1.24787e-06	3.54257e-08	5.45535e-07	4.19846e-07	6.06696e-06	1.28639e-07	5.21922e-07	2.29547e-05	5.74237e-06	2.04533e-07	3.76033e-06	4.29817e-07	6.07302e-07	9.27523e-07	1.98218e-09	6.15414e-06	3.26264e-07	4.28944e-08	7.80618e-07	3.31394e-08	4.66355e-07	1.48159e-07	1.61324e-07	2.04482e-05	8.01119e-08	1.43545e-07	6.00495e-07	8.70076e-08	2.30613e-08	1.57586e-07	1.49428e-07	0.000170707	3.76741e-08	4.25629e-07	1.59262e-08	3.14685e-08	4.78337e-06	0.000124337	7.46796e-06	1.25675e-07	3.46568e-06	7.5981e-07	5.76602e-07	5.71101e-07	2.76834e-06	1.05731e-07
URY	Uruguay	2.20765e-08	2.35353e-08	6.53585e-08	1.4257e-08	3.56287e-08	7.89369e-09	8.53116e-06	1.64671e-08	1.67164e-08	6.4735e-07	1.50402e-07	2.00036e-08	1.08247e-08	1.71906e-08	2.85955e-08	1.05268e-08	3.08088e-09	1.67432e-07	7.35519e-09	1.63495e-08	1.66537e-08	3.69137e-08	5.69749e-08	1.56938e-08	1.75418e-08	6.47156e-06	8.52496e-09	1.13168e-08	2.88655e-08	5.40682e-08	2.27269e-08	1.66041e-08	1.67926e-08	4.55574e-07	1.60188e-08	9.94421e-09	1.26891e-08	1.5251e-08	1.46194e-06	2.27729e-06	3.68132e-07	1.9256e-08	3.18813e-08	2.91788e-08	7.58261e-08	2.11415e-08	9.35176e-08	1.16353e-08
UZB	Uzbekistan	2.80104e-09	2.09865e-09	2.54328e-09	1.51746e-09	2.75914e-09	1.26976e-09	8.2487e-09	3.54075e-09	1.54449e-09	1.71481e-08	5.92937e-09	2.24558e-09	1.55436e-09	1.62643e-09	2.6448e-09	1.41774e-09	2.89874e-10	7.6723e-09	1.20785e-09	1.71284e-09	1.85105e-09	2.61376e-09	2.45536e-09	1.78939e-09	2.26996e-09	9.98745e-09	1.44043e-09	1.54608e-09	2.21537e-09	4.21159e-09	3.01087e-09	1.80374e-09	1.77571e-09	6.63038e-09	1.80752e-09	1.49973e-09	1.6957e-09	1.65468e-09	5.02434e-09	5.14031e-08	5.7708e-09	1.98395e-09	1.7002e-09	2.18186e-09	2.0685e-09	1.75599e-09	4.36444e-09	1.26184e-09
VUT	Vanuatu	4.34039e-09	7.25216e-09	3.76651e-09	2.10564e-09	4.76079e-09	1.48418e-09	1.18605e-08	3.33349e-09	3.12146e-09	5.83088e-08	7.11709e-09	3.8541e-09	1.76666e-09	2.4866e-09	4.83574e-09	1.72507e-09	6.16239e-10	1.50901e-08	1.36685e-09	3.19212e-09	3.29606e-09	7.6798e-09	3.50288e-09	2.29451e-09	2.9458e-09	1.26549e-08	1.60247e-09	2.1493e-09	3.10053e-09	9.96004e-09	4.75617e-09	3.1651e-09	2.85324e-09	9.12192e-09	3.08445e-09	1.83845e-09	2.43406e-09	2.75953e-09	5.99124e-09	7.70823e-08	6.86673e-09	3.33154e-09	2.31328e-09	2.69692e-09	2.55004e-09	2.41625e-09	5.00628e-09	1.91197e-09
VEN	Venezuela	1.52998e-07	1.26154e-07	2.81399e-07	7.57988e-08	2.15484e-07	7.50809e-08	1.16015e-06	1.16503e-07	9.93175e-06	1.65136e-06	7.85647e-07	1.74965e-07	1.15341e-07	1.01099e-07	1.55189e-07	2.74647e-07	1.98004e-08	4.14962e-06	6.5577e-08	1.05502e-07	1.11093e-07	2.24692e-07	3.08572e-07	9.90792e-08	1.13956e-07	1.03447e-05	7.04704e-08	7.75934e-08	1.7664e-07	2.55471e-06	1.52733e-07	1.15485e-07	1.06505e-07	4.82608e-06	1.06404e-07	6.70576e-08	8.23327e-08	1.04566e-07	2.04066e-06	7.05104e-06	2.5025e-05	1.22361e-07	1.4061e-06	2.01028e-07	4.26455e-06	1.23468e-07	4.51085e-07	9.0383e-08
VNM	Viet Nam	7.70214e-08	1.15222e-07	8.20847e-07	4.13546e-08	2.43105e-07	1.8965e-08	3.14998e-06	6.07094e-08	4.38992e-08	1.35193e-05	6.59759e-06	1.24703e-07	3.97801e-08	1.69735e-07	4.79942e-07	3.95118e-08	4.42842e-09	6.67567e-06	1.83305e-08	5.11766e-08	4.8354e-08	7.12962e-08	1.06201e-07	1.84714e-07	7.97985e-08	4.9919e-06	2.01087e-08	7.8245e-08	6.66252e-07	1.26892e-07	5.38519e-08	1.08703e-06	1.0471e-07	9.08343e-06	4.14055e-08	2.39286e-08	3.09763e-08	2.92271e-08	1.57727e-06	0.000258222	2.42522e-06	7.73877e-08	2.66182e-07	8.68938e-07	3.51382e-07	2.83636e-07	3.88636e-06	7.30407e-08
YEM	Yemen	2.16777e-10	2.84038e-10	6.27021e-10	9.21853e-11	2.70224e-10	6.47429e-11	1.18491e-09	1.49934e-10	1.3258e-10	9.67141e-09	1.14114e-09	2.06065e-10	8.22632e-11	1.8963e-10	6.11761e-10	8.06889e-11	2.66755e-11	1.19661e-09	5.92701e-11	1.6531e-10	1.37928e-10	3.05882e-10	1.81273e-10	1.36763e-10	1.5116e-10	7.83831e-09	6.73472e-11	1.3128e-10	2.59461e-10	4.65731e-10	1.92384e-10	2.96655e-10	1.48377e-10	2.96764e-09	1.32866e-10	7.77921e-11	1.29819e-10	1.26057e-10	7.2174e-10	1.3233e-07	1.0592e-09	1.63916e-10	1.56082e-10	6.24826e-10	1.92891e-10	1.96128e-10	6.66551e-10	1.04504e-10
ZMB	Zambia	5.67579e-07	9.26456e-07	1.10746e-06	2.86823e-07	1.41381e-05	2.00321e-07	2.57772e-06	4.30033e-07	4.32917e-07	1.05071e-05	5.69594e-06	5.65348e-07	2.38041e-07	4.62886e-07	8.91629e-07	2.33213e-07	5.77072e-08	8.97668e-06	1.84826e-07	8.56437e-07	4.31932e-07	9.81872e-07	4.39223e-07	3.87698e-07	8.79275e-06	5.4283e-06	2.15003e-07	3.05234e-07	7.65071e-07	1.41132e-06	2.10813e-06	4.56611e-07	2.56402e-06	5.31348e-06	4.1089e-07	2.43227e-07	3.25613e-07	3.78162e-07	1.42837e-06	0.00010043	2.39825e-06	8.42131e-07	3.95492e-07	8.16791e-07	5.00055e-07	7.719e-07	2.45872e-06	2.97246e-07
ZWE	Zimbabwe	7.00293e-07	6.34836e-07	1.30584e-06	5.37887e-07	5.99942e-07	4.96291e-07	4.47786e-06	5.21305e-07	4.84634e-07	3.48138e-05	3.87756e-06	4.77968e-07	5.76068e-07	5.99644e-07	8.41487e-07	5.33009e-07	7.8062e-08	3.56142e-06	4.26127e-07	5.90404e-07	6.3903e-07	5.07287e-07	7.18128e-07	6.01585e-07	6.21269e-07	7.06567e-06	4.99113e-07	4.38334e-07	6.92545e-07	6.55041e-07	5.80534e-07	5.47722e-07	6.10468e-07	6.65284e-06	5.43854e-07	5.37912e-07	5.54293e-07	5.08693e-07	3.83048e-06	2.42679e-05	1.19124e-05	5.19689e-07	6.70208e-07	8.467e-07	6.49675e-07	6.65901e-07	2.40211e-06	5.0421e-07
ROW	Rest of World	0	0	0	0	0	0	0	0	0	0	0	0	0	0	0	0	0	0	0	0	0	0	0	0	0	0	0	0	0	0	0	0	0	0	0	0	0	0	0	0	0	0	0	0	0	0	0	0
[truncated: 142 more columns]

## Sheet: Pasture
Unit: PDF		AFG	ALB	DZA	AND	AGO	ATG	ARG	ARM	ABW	AUS	AUT	AZE	BHS	BHR	BGD	BRB	BLR	BEL	BLZ	BEN	BMU	BTN	BOL	BIH	BWA	BRA	VGB	BRN	BGR	BFA	BDI	KHM	CMR	CAN	CPV	CYM	CAF	TCD	CHL	CHN	COL	COG	CRI	HRV	CUB	CYP	CZE	CIV
		Afghanistan	Albania	Algeria	Andorra	Angola	Antigua	Argentina	Armenia	Aruba	Australia	Austria	Azerbaijan	Bahamas	Bahrain	Bangladesh	Barbados	Belarus	Belgium	Belize	Benin	Bermuda	Bhutan	Bolivia	Bosnia and Herzegovina	Botswana	Brazil	British Virgin Islands	Brunei	Bulgaria	Burkina Faso	Burundi	Cambodia	Cameroon	Canada	Cape Verde	Cayman Islands	Central African Republic	Chad	Chile	China	Colombia	Congo	Costa Rica	Croatia	Cuba	Cyprus	Czech Republic	Cote dIvoire
AFG	Afghanistan	4.45087e-07	6.13744e-11	2.47721e-10	1.37728e-11	5.26866e-11	1.02047e-11	1.99915e-10	3.22193e-11	2.03972e-11	5.86484e-10	5.60762e-10	5.18014e-11	1.27081e-11	6.26128e-11	3.3421e-10	1.17808e-11	4.31507e-12	4.18819e-09	9.18947e-12	2.18755e-11	2.17198e-11	5.11747e-11	2.40619e-11	2.71763e-11	2.3863e-11	6.37205e-10	1.09118e-11	1.82e-11	9.28473e-11	6.56569e-11	3.0711e-11	2.70554e-11	2.76977e-11	7.56071e-10	2.17957e-11	1.20815e-11	1.68414e-11	2.01274e-11	1.30456e-10	6.05699e-09	1.84601e-10	3.38566e-11	4.35382e-11	7.52445e-11	3.34388e-11	4.46567e-11	3.89038e-10	2.28644e-11
ALB	Albania	0	0	0	0	0	0	0	0	0	0	0	0	0	0	0	0	0	0	0	0	0	0	0	0	0	0	0	0	0	0	0	0	0	0	0	0	0	0	0	0	0	0	0	0	0	0	0	0
DZA	Algeria	1.27699e-11	3.43726e-11	6.5434e-07	1.22113e-11	5.01914e-11	3.71712e-12	3.29004e-10	1.3836e-11	9.33501e-12	5.16544e-10	1.13283e-09	2.09653e-11	1.1892e-11	2.3094e-11	3.60693e-11	9.16732e-12	1.12895e-12	2.43365e-09	3.54225e-12	1.57412e-11	8.24576e-12	1.42035e-11	2.23846e-11	2.76373e-11	1.30629e-11	8.02191e-09	3.45609e-12	9.03349e-12	1.00094e-10	3.65276e-11	9.46522e-12	1.4805e-11	4.00481e-11	1.87924e-09	8.177e-12	5.29787e-12	6.24807e-12	1.07941e-11	1.94532e-10	3.92795e-09	2.27594e-10	1.82879e-11	3.59083e-11	1.23363e-10	7.58298e-11	6.37309e-11	5.34609e-10	2.64198e-11
AND	Andorra	0	0	0	0	0	0	0	0	0	0	0	0	0	0	0	0	0	0	0	0	0	0	0	0	0	0	0	0	0	0	0	0	0	0	0	0	0	0	0	0	0	0	0	0	0	0	0	0
AGO	Angola	0	0	0	0	0	0	0	0	0	0	0	0	0	0	0	0	0	0	0	0	0	0	0	0	0	0	0	0	0	0	0	0	0	0	0	0	0	0	0	0	0	0	0	0	0	0	0	0
ATG	Antigua	0	0	0	0	0	0	0	0	0	0	0	0	0	0	0	0	0	0	0	0	0	0	0	0	0	0	0	0	0	0	0	0	0	0	0	0	0	0	0	0	0	0	0	0	0	0	0	0
ARG	Argentina	0	0	0	0	0	0	0	0	0	0	0	0	0	0	0	0	0	0	0	0	0	0	0	0	0	0	0	0	0	0	0	0	0	0	0	0	0	0	0	0	0	0	0	0	0	0	0	0
ARM	Armenia	1.30167e-11	1.37617e-11	1.30202e-11	5.18869e-12	1.21183e-11	3.75587e-12	2.68683e-11	6.79915e-08	7.40164e-12	7.03883e-11	2.92824e-11	1.55971e-11	4.42773e-12	6.12336e-12	1.03897e-11	4.27381e-12	1.17993e-12	4.44118e-11	3.37432e-12	7.72324e-12	7.9367e-12	1.73474e-11	7.543e-12	6.25137e-12	7.11555e-12	3.8104e-11	4.38549e-12	5.1581e-12	1.8716e-11	2.31555e-11	1.10846e-11	7.71554e-12	7.13366e-12	1.1507e-10	7.74452e-12	4.48358e-12	5.95003e-12	7.16622e-12	1.79563e-11	2.33087e-10	2.7342e-11	8.33924e-12	5.79442e-12	7.64117e-12	6.2393e-12	5.8509e-12	2.37062e-11	4.89503e-12
ABW	Aruba	0	0	0	0	0	0	0	0	0	0	0	0	0	0	0	0	0	0	0	0	0	0	0	0	0	0	0	0	0	0	0	0	0	0	0	0	0	0	0	0	0	0	0	0	0	0	0	0
AUS	Australia	0	0	0	0	0	0	0	0	0	0	0	0	0	0	0	0	0	0	0	0	0	0	0	0	0	0	0	0	0	0	0	0	0	0	0	0	0	0	0	0	0	0	0	0	0	0	0	0
AUT	Austria	4.81281e-12	3.06665e-11	5.28087e-11	1.06513e-12	6.24973e-12	4.15724e-13	5.3449e-11	5.63273e-12	1.13543e-12	3.39917e-10	5.00637e-08	1.04599e-11	1.03032e-12	1.00135e-11	6.87902e-12	7.72149e-13	7.50176e-14	3.70429e-10	3.24745e-13	1.16525e-12	2.81955e-12	5.31486e-12	4.07108e-12	9.89141e-11	2.49378e-12	3.48787e-10	3.2434e-13	1.17848e-12	1.202e-10	2.59077e-12	5.65301e-13	1.78322e-12	3.75474e-12	1.82326e-10	8.46122e-13	4.23045e-13	3.43471e-13	5.55197e-13	3.08046e-11	8.44491e-10	6.99728e-11	1.69483e-12	4.87204e-12	6.26499e-10	8.53532e-12	2.38078e-11	1.53987e-09	2.46238e-12
AZE	Azerbaijan	5.29252e-10	3.1298e-11	7.18753e-11	9.68845e-12	2.43593e-11	6.65881e-12	7.9801e-11	3.08815e-11	1.32287e-11	1.78477e-10	4.91911e-10	1.60813e-07	9.04004e-12	1.63644e-11	2.46271e-11	8.00865e-12	2.90032e-12	1.96479e-10	6.083e-12	1.34981e-11	1.4111e-11	2.98217e-11	1.56942e-11	2.21617e-11	1.30434e-11	2.23963e-10	8.38634e-12	9.68377e-12	6.56711e-11	4.04657e-11	1.87164e-11	1.42033e-11	1.47058e-11	3.1334e-10	1.35436e-11	7.88402e-12	1.01831e-11	1.24246e-11	5.73029e-11	1.89502e-09	9.34519e-11	1.60838e-11	1.38618e-11	5.96433e-11	1.81966e-11	2.0555e-11	4.31911e-10	1.00824e-11
BHS	Bahamas	0	0	0	0	0	0	0	0	0	0	0	0	0	0	0	0	0	0	0	0	0	0	0	0	0	0	0	0	0	0	0	0	0	0	0	0	0	0	0	0	0	0	0	0	0	0	0	0
BHR	Bahrain	0	0	0	0	0	0	0	0	0	0	0	0	0	0	0	0	0	0	0	0	0	0	0	0	0	0	0	0	0	0	0	0	0	0	0	0	0	0	0	0	0	0	0	0	0	0	0	0
BGD	Bangladesh	0	0	0	0	0	0	0	0	0	0	0	0	0	0	0	0	0	0	0	0	0	0	0	0	0	0	0	0	0	0	0	0	0	0	0	0	0	0	0	0	0	0	0	0	0	0	0	0
BRB	Barbados	0	0	0	0	0	0	0	0	0	0	0	0	0	0	0	0	0	0	0	0	0	0	0	0	0	0	0	0	0	0	0	0	0	0	0	0	0	0	0	0	0	0	0	0	0	0	0	0
BLR	Belarus	5.17376e-12	5.46793e-12	1.52702e-11	1.95612e-12	6.2435e-12	1.17316e-12	2.81584e-11	7.60326e-12	1.7667e-12	4.72295e-11	1.78821e-10	1.87913e-11	1.97384e-12	3.56977e-12	5.60501e-12	1.63133e-12	3.9787e-12	9.78811e-11	1.0852e-12	2.48297e-12	3.07067e-12	3.30799e-12	4.57124e-12	4.88108e-12	3.92597e-12	6.07927e-11	1.47711e-12	2.12214e-12	1.82844e-11	6.67246e-12	3.83132e-12	3.19041e-12	3.57297e-12	8.24995e-11	2.15665e-12	1.53755e-12	1.83449e-12	2.00919e-12	1.58588e-11	7.66043e-10	1.66348e-11	3.25059e-12	3.48127e-12	1.62837e-11	5.5379e-12	6.77203e-12	1.23289e-10	2.38024e-12
BEL	Belgium	0	0	0	0	0	0	0	0	0	0	0	0	0	0	0	0	0	0	0	0	0	0	0	0	0	0	0	0	0	0	0	0	0	0	0	0	0	0	0	0	0	0	0	0	0	0	0	0
BLZ	Belize	0	0	0	0	0	0	0	0	0	0	0	0	0	0	0	0	0	0	0	0	0	0	0	0	0	0	0	0	0	0	0	0	0	0	0	0	0	0	0	0	0	0	0	0	0	0	0	0
BEN	Benin	0	0	0	0	0	0	0	0	0	0	0	0	0	0	0	0	0	0	0	0	0	0	0	0	0	0	0	0	0	0	0	0	0	0	0	0	0	0	0	0	0	0	0	0	0	0	0	0
BMU	Bermuda	0	0	0	0	0	0	0	0	0	0	0	0	0	0	0	0	0	0	0	0	0	0	0	0	0	0	0	0	0	0	0	0	0	0	0	0	0	0	0	0	0	0	0	0	0	0	0	0
BTN	Bhutan	0	0	0	0	0	0	0	0	0	0	0	0	0	0	0	0	0	0	0	0	0	0	0	0	0	0	0	0	0	0	0	0	0	0	0	0	0	0	0	0	0	0	0	0	0	0	0	0
BOL	Bolivia	0	0	0	0	0	0	0	0	0	0	0	0	0	0	0	0	0	0	0	0	0	0	0	0	0	0	0	0	0	0	0	0	0	0	0	0	0	0	0	0	0	0	0	0	0	0	0	0
BIH	Bosnia and Herzegovina	0	0	0	0	0	0	0	0	0	0	0	0	0	0	0	0	0	0	0	0	0	0	0	0	0	0	0	0	0	0	0	0	0	0	0	0	0	0	0	0	0	0	0	0	0	0	0	0
BWA	Botswana	0	0	0	0	0	0	0	0	0	0	0	0	0	0	0	0	0	0	0	0	0	0	0	0	0	0	0	0	0	0	0	0	0	0	0	0	0	0	0	0	0	0	0	0	0	0	0	0
BRA	Brazil	0	0	0	0	0	0	0	0	0	0	0	0	0	0	0	0	0	0	0	0	0	0	0	0	0	0	0	0	0	0	0	0	0	0	0	0	0	0	0	0	0	0	0	0	0	0	0	0
VGB	British Virgin Islands	0	0	0	0	0	0	0	0	0	0	0	0	0	0	0	0	0	0	0	0	0	0	0	0	0	0	0	0	0	0	0	0	0	0	0	0	0	0	0	0	0	0	0	0	0	0	0	0
BRN	Brunei	6.14541e-14	6.71717e-14	7.43923e-14	2.72739e-14	5.79921e-14	2.00531e-14	2.71467e-13	4.10354e-14	3.13946e-14	6.71885e-12	1.55219e-13	5.02863e-14	2.4612e-14	4.12724e-14	1.26818e-13	2.4474e-14	6.40282e-15	1.60246e-13	1.80332e-14	3.63455e-14	3.98992e-14	8.24545e-14	4.75863e-14	3.32199e-14	4.14051e-14	4.40511e-13	1.96664e-14	3.1381e-10	4.74694e-14	1.15834e-13	5.73317e-14	7.65694e-14	3.60665e-14	6.78837e-13	3.87726e-14	2.26814e-14	3.08222e-14	2.94342e-14	1.49532e-13	1.07736e-11	1.85228e-13	4.21545e-14	4.07584e-14	4.43537e-14	4.30307e-14	4.1457e-14	1.09026e-13	2.73595e-14
BGR	Bulgaria	0	0	0	0	0	0	0	0	0	0	0	0	0	0	0	0	0	0	0	0	0	0	0	0	0	0	0	0	0	0	0	0	0	0	0	0	0	0	0	0	0	0	0	0	0	0	0	0
BFA	Burkina Faso	0	0	0	0	0	0	0	0	0	0	0	0	0	0	0	0	0	0	0	0	0	0	0	0	0	0	0	0	0	0	0	0	0	0	0	0	0	0	0	0	0	0	0	0	0	0	0	0
BDI	Burundi	0	0	0	0	0	0	0	0	0	0	0	0	0	0	0	0	0	0	0	0	0	0	0	0	0	0	0	0	0	0	0	0	0	0	0	0	0	0	0	0	0	0	0	0	0	0	0	0
KHM	Cambodia	0	0	0	0	0	0	0	0	0	0	0	0	0	0	0	0	0	0	0	0	0	0	0	0	0	0	0	0	0	0	0	0	0	0	0	0	0	0	0	0	0	0	0	0	0	0	0	0
CMR	Cameroon	0	0	0	0	0	0	0	0	0	0	0	0	0	0	0	0	0	0	0	0	0	0	0	0	0	0	0	0	0	0	0	0	0	0	0	0	0	0	0	0	0	0	0	0	0	0	0	0
CAN	Canada	0	0	0	0	0	0	0	0	0	0	0	0	0	0	0	0	0	0	0	0	0	0	0	0	0	0	0	0	0	0	0	0	0	0	0	0	0	0	0	0	0	0	0	0	0	0	0	0
CPV	Cape Verde	0	0	0	0	0	0	0	0	0	0	0	0	0	0	0	0	0	0	0	0	0	0	0	0	0	0	0	0	0	0	0	0	0	0	0	0	0	0	0	0	0	0	0	0	0	0	0	0
CYM	Cayman Islands	0	0	0	0	0	0	0	0	0	0	0	0	0	0	0	0	0	0	0	0	0	0	0	0	0	0	0	0	0	0	0	0	0	0	0	0	0	0	0	0	0	0	0	0	0	0	0	0
CAF	Central African Republic	0	0	0	0	0	0	0	0	0	0	0	0	0	0	0	0	0	0	0	0	0	0	0	0	0	0	0	0	0	0	0	0	0	0	0	0	0	0	0	0	0	0	0	0	0	0	0	0
TCD	Chad	0	0	0	0	0	0	0	0	0	0	0	0	0	0	0	0	0	0	0	0	0	0	0	0	0	0	0	0	0	0	0	0	0	0	0	0	0	0	0	0	0	0	0	0	0	0	0	0
CHL	Chile	0	0	0	0	0	0	0	0	0	0	0	0	0	0	0	0	0	0	0	0	0	0	0	0	0	0	0	0	0	0	0	0	0	0	0	0	0	0	0	0	0	0	0	0	0	0	0	0
CHN	China	1.62804e-09	2.15517e-09	2.95087e-08	2.75145e-10	4.52894e-09	1.57279e-10	4.37074e-08	5.14488e-10	1.02261e-09	1.84757e-07	8.78576e-08	3.83319e-09	3.30068e-10	3.52283e-09	2.67342e-08	1.0937e-09	1.49836e-11	8.72105e-08	2.3631e-10	1.06783e-09	5.75653e-10	3.08676e-10	4.21246e-09	1.21758e-09	1.30579e-09	1.23755e-07	7.64432e-11	2.05904e-09	1.19975e-08	9.40641e-10	1.67563e-10	8.33099e-09	3.24376e-09	3.15051e-07	4.09795e-10	1.36351e-10	1.00376e-10	1.45906e-10	5.87274e-08	0.000151946	5.87985e-08	1.46031e-09	6.16049e-09	1.0453e-08	1.43593e-08	7.04068e-09	5.62137e-08	2.47377e-09
COL	Colombia	1.01782e-10	1.04183e-10	3.13098e-10	5.20498e-11	1.81837e-10	3.44773e-11	1.1103e-09	7.11665e-11	4.49147e-10	1.68732e-09	2.23946e-09	9.39478e-11	6.37777e-11	7.10031e-11	1.07339e-10	5.21594e-11	1.03674e-11	4.34397e-09	3.42631e-11	5.76417e-11	6.8254e-11	1.15906e-10	6.65522e-10	8.01048e-11	6.54309e-11	5.37735e-09	3.54402e-11	5.70185e-11	1.92505e-10	1.90531e-10	7.30937e-11	6.71986e-11	7.26958e-11	6.28656e-09	6.19849e-11	4.25033e-11	4.99511e-11	5.82198e-11	2.9572e-09	6.58868e-09	4.56013e-05	8.16529e-11	1.33738e-09	2.79508e-10	4.79819e-10	1.03382e-10	1.0257e-09	4.94642e-11
COG	Congo	0	0	0	0	0	0	0	0	0	0	0	0	0	0	0	0	0	0	0	0	0	0	0	0	0	0	0	0	0	0	0	0	0	0	0	0	0	0	0	0	0	0	0	0	0	0	0	0
CRI	Costa Rica	0	0	0	0	0	0	0	0	0	0	0	0	0	0	0	0	0	0	0	0	0	0	0	0	0	0	0	0	0	0	0	0	0	0	0	0	0	0	0	0	0	0	0	0	0	0	0	0
HRV	Croatia	0	0	0	0	0	0	0	0	0	0	0	0	0	0	0	0	0	0	0	0	0	0	0	0	0	0	0	0	0	0	0	0	0	0	0	0	0	0	0	0	0	0	0	0	0	0	0	0
CUB	Cuba	2.2755e-11	4.78282e-11	1.56869e-10	3.0344e-11	4.59227e-11	1.07464e-11	1.20429e-09	9.03496e-11	6.29674e-11	3.57801e-09	2.72587e-09	2.97205e-11	1.74903e-11	2.62106e-11	5.21204e-11	5.6325e-11	2.25848e-12	1.35553e-09	2.91632e-11	1.65674e-11	4.06772e-11	2.93771e-11	2.35949e-10	2.8355e-11	1.72642e-11	2.21188e-09	7.08739e-12	1.31797e-11	4.99344e-10	4.70708e-11	1.88647e-11	3.06887e-11	2.61459e-11	8.21423e-09	2.54309e-11	4.38658e-11	1.03151e-11	1.31999e-11	9.51081e-10	8.47485e-08	9.38078e-10	3.40943e-11	1.1906e-10	3.14841e-10	5.66547e-07	2.23432e-10	1.15516e-09	1.70657e-11
CYP	Cyprus	0	0	0	0	0	0	0	0	0	0	0	0	0	0	0	0	0	0	0	0	0	0	0	0	0	0	0	0	0	0	0	0	0	0	0	0	0	0	0	0	0	0	0	0	0	0	0	0
CZE	Czech Republic	0	0	0	0	0	0	0	0	0	0	0	0	0	0	0	0	0	0	0	0	0	0	0	0	0	0	0	0	0	0	0	0	0	0	0	0	0	0	0	0	0	0	0	0	0	0	0	0
CIV	Cote dIvoire	0	0	0	0	0	0	0	0	0	0	0	0	0	0	0	0	0	0	0	0	0	0	0	0	0	0	0	0	0	0	0	0	0	0	0	0	0	0	0	0	0	0	0	0	0	0	0	0
PRK	North Korea	0	0	0	0	0	0	0	0	0	0	0	0	0	0	0	0	0	0	0	0	0	0	0	0	0	0	0	0	0	0	0	0	0	0	0	0	0	0	0	0	0	0	0	0	0	0	0	0
COD	DR Congo	0	0	0	0	0	0	0	0	0	0	0	0	0	0	0	0	0	0	0	0	0	0	0	0	0	0	0	0	0	0	0	0	0	0	0	0	0	0	0	0	0	0	0	0	0	0	0	0
DNK	Denmark	2.58474e-14	9.64381e-14	4.55243e-13	1.40005e-14	1.07551e-13	1.01332e-14	1.44261e-12	5.0429e-14	3.59824e-14	6.22339e-12	6.05371e-12	1.47693e-13	1.16616e-14	3.14824e-13	2.17392e-13	1.44421e-14	1.19681e-15	5.69694e-12	2.32599e-14	2.04293e-14	3.24668e-14	1.59432e-14	4.58e-14	2.24234e-13	2.74846e-14	2.77365e-12	4.31247e-15	3.6785e-14	9.50342e-13	5.77435e-14	9.09841e-15	4.65116e-14	5.59707e-14	6.29164e-12	2.18363e-14	7.94983e-15	5.01431e-15	1.21594e-14	7.87253e-13	4.66781e-11	6.56578e-13	2.99443e-14	1.10872e-13	7.3824e-13	1.10155e-13	3.93474e-13	6.76234e-12	3.44505e-14
DJI	Djibouti	0	0	0	0	0	0	0	0	0	0	0	0	0	0	0	0	0	0	0	0	0	0	0	0	0	0	0	0	0	0	0	0	0	0	0	0	0	0	0	0	0	0	0	0	0	0	0	0
DOM	Dominican Republic	0	0	0	0	0	0	0	0	0	0	0	0	0	0	0	0	0	0	0	0	0	0	0	0	0	0	0	0	0	0	0	0	0	0	0	0	0	0	0	0	0	0	0	0	0	0	0	0
ECU	Ecuador	3.24665e-10	5.85608e-11	1.34657e-10	2.71974e-11	6.12395e-11	1.88982e-11	1.65698e-09	3.04055e-11	7.47946e-11	1.22658e-09	1.0643e-09	4.59388e-11	2.8453e-11	3.84386e-11	5.87318e-11	3.84604e-11	3.96916e-12	1.75886e-09	2.93758e-11	2.97964e-11	3.31645e-11	5.53513e-11	2.88337e-10	3.67994e-11	3.88782e-11	1.87712e-09	2.28564e-11	2.49528e-11	1.16837e-10	7.93999e-11	3.8273e-11	3.36732e-11	3.89952e-11	4.61344e-09	3.40016e-11	2.40492e-11	2.74376e-11	3.48414e-11	2.36456e-09	2.96843e-09	7.06127e-08	3.58597e-11	1.98678e-10	1.38844e-10	1.86967e-10	5.0649e-11	4.43776e-10	2.51682e-11
EGY	Egypt	0	0	0	0	0	0	0	0	0	0	0	0	0	0	0	0	0	0	0	0	0	0	0	0	0	0	0	0	0	0	0	0	0	0	0	0	0	0	0	0	0	0	0	0	0	0	0	0
SLV	El Salvador	0	0	0	0	0	0	0	0	0	0	0	0	0	0	0	0	0	0	0	0	0	0	0	0	0	0	0	0	0	0	0	0	0	0	0	0	0	0	0	0	0	0	0	0	0	0	0	0
ERI	Eritrea	0	0	0	0	0	0	0	0	0	0	0	0	0	0	0	0	0	0	0	0	0	0	0	0	0	0	0	0	0	0	0	0	0	0	0	0	0	0	0	0	0	0	0	0	0	0	0	0
EST	Estonia	5.69895e-14	6.93681e-14	2.11703e-13	2.71694e-14	1.21514e-13	2.10358e-13	4.22227e-13	7.63514e-14	4.02016e-14	1.19214e-12	1.67661e-12	2.12246e-13	5.33276e-13	5.57588e-14	8.31506e-14	2.66648e-14	7.76986e-15	1.70218e-12	4.23138e-13	3.88805e-14	3.92359e-14	7.128e-14	5.26178e-14	5.8834e-14	4.21018e-14	1.45168e-12	1.91114e-14	2.82403e-14	2.26941e-13	1.10331e-13	5.05035e-14	8.06974e-12	4.88145e-14	6.80405e-12	3.69857e-14	2.2341e-14	2.69782e-14	3.31307e-14	2.49724e-13	7.39578e-12	3.10236e-13	4.37535e-14	1.31753e-13	2.17674e-13	9.09894e-14	9.95127e-14	3.79175e-12	3.36456e-14
ETH	Ethiopia	0	0	0	0	0	0	0	0	0	0	0	0	0	0	0	0	0	0	0	0	0	0	0	0	0	0	0	0	0	0	0	0	0	0	0	0	0	0	0	0	0	0	0	0	0	0	0	0
FJI	Fiji	0	0	0	0	0	0	0	0	0	0	0	0	0	0	0	0	0	0	0	0	0	0	0	0	0	0	0	0	0	0	0	0	0	0	0	0	0	0	0	0	0	0	0	0	0	0	0	0
FIN	Finland	0	0	0	0	0	0	0	0	0	0	0	0	0	0	0	0	0	0	0	0	0	0	0	0	0	0	0	0	0	0	0	0	0	0	0	0	0	0	0	0	0	0	0	0	0	0	0	0
FRA	France	4.13448e-10	1.38175e-09	5.42054e-08	1.62396e-09	4.35172e-09	8.13641e-11	1.95454e-08	8.29585e-10	3.32933e-10	5.83135e-08	8.4943e-08	1.53212e-09	2.23187e-10	2.2719e-09	2.45972e-09	3.63441e-10	6.46778e-12	2.9241e-07	6.41331e-11	3.1806e-09	3.04733e-10	9.17774e-11	1.0803e-09	1.53327e-09	5.07838e-10	9.07876e-08	6.5801e-11	3.77453e-10	1.20535e-08	3.93192e-09	1.13526e-10	2.74801e-09	1.6384e-08	7.14168e-08	3.30528e-10	1.34554e-10	5.25183e-10	5.67224e-10	1.33615e-08	3.52868e-07	1.66047e-08	2.66222e-09	1.92629e-09	9.79465e-09	4.49152e-09	6.43832e-09	5.65055e-08	6.86785e-09
PYF	French Polynesia	0	0	0	0	0	0	0	0	0	0	0	0	0	0	0	0	0	0	0	0	0	0	0	0	0	0	0	0	0	0	0	0	0	0	0	0	0	0	0	0	0	0	0	0	0	0	0	0
GAB	Gabon	0	0	0	0	0	0	0	0	0	0	0	0	0	0	0	0	0	0	0	0	0	0	0	0	0	0	0	0	0	0	0	0	0	0	0	0	0	0	0	0	0	0	0	0	0	0	0	0
GMB	Gambia	0	0	0	0	0	0	0	0	0	0	0	0	0	0	0	0	0	0	0	0	0	0	0	0	0	0	0	0	0	0	0	0	0	0	0	0	0	0	0	0	0	0	0	0	0	0	0	0
GEO	Georgia	0	0	0	0	0	0	0	0	0	0	0	0	0	0	0	0	0	0	0	0	0	0	0	0	0	0	0	0	0	0	0	0	0	0	0	0	0	0	0	0	0	0	0	0	0	0	0	0
DEU	Germany	0	0	0	0	0	0	0	0	0	0	0	0	0	0	0	0	0	0	0	0	0	0	0	0	0	0	0	0	0	0	0	0	0	0	0	0	0	0	0	0	0	0	0	0	0	0	0	0
GHA	Ghana	0	0	0	0	0	0	0	0	0	0	0	0	0	0	0	0	0	0	0	0	0	0	0	0	0	0	0	0	0	0	0	0	0	0	0	0	0	0	0	0	0	0	0	0	0	0	0	0
GRC	Greece	0	0	0	0	0	0	0	0	0	0	0	0	0	0	0	0	0	0	0	0	0	0	0	0	0	0	0	0	0	0	0	0	0	0	0	0	0	0	0	0	0	0	0	0	0	0	0	0
GRL	Greenland	0	0	0	0	0	0	0	0	0	0	0	0	0	0	0	0	0	0	0	0	0	0	0	0	0	0	0	0	0	0	0	0	0	0	0	0	0	0	0	0	0	0	0	0	0	0	0	0
GTM	Guatemala	0	0	0	0	0	0	0	0	0	0	0	0	0	0	0	0	0	0	0	0	0	0	0	0	0	0	0	0	0	0	0	0	0	0	0	0	0	0	0	0	0	0	0	0	0	0	0	0
GIN	Guinea	0	0	0	0	0	0	0	0	0	0	0	0	0	0	0	0	0	0	0	0	0	0	0	0	0	0	0	0	0	0	0	0	0	0	0	0	0	0	0	0	0	0	0	0	0	0	0	0
GUY	Guyana	0	0	0	0	0	0	0	0	0	0	0	0	0	0	0	0	0	0	0	0	0	0	0	0	0	0	0	0	0	0	0	0	0	0	0	0	0	0	0	0	0	0	0	0	0	0	0	0
HTI	Haiti	0	0	0	0	0	0	0	0	0	0	0	0	0	0	0	0	0	0	0	0	0	0	0	0	0	0	0	0	0	0	0	0	0	0	0	0	0	0	0	0	0	0	0	0	0	0	0	0
HND	Honduras	0	0	0	0	0	0	0	0	0	0	0	0	0	0	0	0	0	0	0	0	0	0	0	0	0	0	0	0	0	0	0	0	0	0	0	0	0	0	0	0	0	0	0	0	0	0	0	0
HKG	Hong Kong	0	0	0	0	0	0	0	0	0	0	0	0	0	0	0	0	0	0	0	0	0	0	0	0	0	0	0	0	0	0	0	0	0	0	0	0	0	0	0	0	0	0	0	0	0	0	0	0
HUN	Hungary	2.94205e-13	3.38271e-12	6.8962e-12	1.2276e-13	1.06362e-12	4.83879e-14	6.06824e-12	8.56311e-13	1.9406e-13	1.70567e-11	3.37276e-10	3.51994e-12	9.80505e-14	6.84567e-13	1.01492e-12	1.0445e-13	1.55791e-14	6.87378e-11	4.04484e-14	1.78211e-13	1.13992e-13	1.40639e-13	3.18135e-13	1.86468e-11	2.56196e-13	2.91314e-11	4.61149e-14	1.3947e-13	3.12671e-11	3.65703e-13	1.22539e-13	3.5555e-13	5.27975e-13	3.28277e-11	1.14067e-13	6.15283e-14	5.41384e-14	7.92782e-14	4.16112e-12	1.07744e-10	4.18927e-12	2.32566e-13	6.30284e-13	6.71268e-11	9.83085e-13	4.41124e-12	1.91537e-10	3.43738e-13
ISL	Iceland	0	0	0	0	0	0	0	0	0	0	0	0	0	0	0	0	0	0	0	0	0	0	0	0	0	0	0	0	0	0	0	0	0	0	0	0	0	0	0	0	0	0	0	0	0	0	0	0
IND	India	0	0	0	0	0	0	0	0	0	0	0	0	0	0	0	0	0	0	0	0	0	0	0	0	0	0	0	0	0	0	0	0	0	0	0	0	0	0	0	0	0	0	0	0	0	0	0	0
IDN	Indonesia	0	0	0	0	0	0	0	0	0	0	0	0	0	0	0	0	0	0	0	0	0	0	0	0	0	0	0	0	0	0	0	0	0	0	0	0	0	0	0	0	0	0	0	0	0	0	0	0
IRN	Iran	6.88172e-10	1.72731e-10	3.86908e-10	2.58444e-11	1.23832e-10	1.05381e-11	5.08998e-10	8.00969e-10	2.05717e-11	1.7545e-09	1.37669e-09	1.21773e-09	1.49393e-11	1.98394e-10	2.09488e-10	1.63424e-11	2.85177e-12	1.53026e-09	9.68746e-12	2.66136e-11	2.23546e-11	3.7318e-11	4.30223e-11	5.50921e-11	5.5337e-11	1.81984e-09	1.09202e-11	2.90556e-11	2.92272e-10	7.42624e-11	2.6995e-11	4.94344e-11	5.58775e-11	1.94374e-09	2.64061e-11	1.41311e-11	1.62426e-11	1.84132e-11	3.22929e-10	5.26799e-08	3.34794e-10	3.61834e-11	5.69399e-11	1.93909e-10	1.29821e-10	2.02991e-10	7.32212e-10	3.3847e-11
IRQ	Iraq	0	0	0	0	0	0	0	0	0	0	0	0	0	0	0	0	0	0	0	0	0	0	0	0	0	0	0	0	0	0	0	0	0	0	0	0	0	0	0	0	0	0	0	0	0	0	0	0
IRL	Ireland	2.55599e-13	3.15348e-13	2.83484e-12	9.79783e-14	7.66708e-13	7.21225e-14	4.4165e-12	1.95382e-13	1.31056e-13	3.9837e-11	1.63352e-11	5.3476e-13	8.45212e-14	1.92824e-12	8.67321e-13	3.88154e-13	4.51397e-15	4.12244e-11	3.81645e-14	1.39256e-13	4.12083e-13	1.22847e-13	1.93056e-13	3.23345e-13	2.54557e-13	1.95201e-11	4.21683e-14	2.69688e-13	1.85917e-12	2.74646e-13	4.34215e-14	2.31433e-13	3.58618e-13	2.79017e-11	6.97343e-14	9.77309e-14	2.99454e-14	4.77488e-14	3.30121e-12	1.0346e-10	7.49274e-12	2.37775e-13	4.23779e-13	2.1487e-12	5.87285e-13	2.832e-12	9.50123e-12	3.85905e-13
ISR	Israel	0	0	0	0	0	0	0	0	0	0	0	0	0	0	0	0	0	0	0	0	0	0	0	0	0	0	0	0	0	0	0	0	0	0	0	0	0	0	0	0	0	0	0	0	0	0	0	0
ITA	Italy	0	0	0	0	0	0	0	0	0	0	0	0	0	0	0	0	0	0	0	0	0	0	0	0	0	0	0	0	0	0	0	0	0	0	0	0	0	0	0	0	0	0	0	0	0	0	0	0
JAM	Jamaica	0	0	0	0	0	0	0	0	0	0	0	0	0	0	0	0	0	0	0	0	0	0	0	0	0	0	0	0	0	0	0	0	0	0	0	0	0	0	0	0	0	0	0	0	0	0	0	0
JPN	Japan	0	0	0	0	0	0	0	0	0	0	0	0	0	0	0	0	0	0	0	0	0	0	0	0	0	0	0	0	0	0	0	0	0	0	0	0	0	0	0	0	0	0	0	0	0	0	0	0
JOR	Jordan	1.21163e-12	1.41453e-12	1.02341e-11	5.07557e-13	2.52617e-12	3.55242e-13	4.70976e-12	6.64759e-12	7.06906e-13	2.76229e-11	1.11962e-11	2.6604e-12	4.7089e-13	3.53005e-10	1.74811e-12	4.17132e-13	1.25196e-13	1.10512e-11	3.30241e-13	7.57006e-13	7.64601e-13	1.46774e-12	8.14944e-13	1.80869e-12	7.44134e-13	1.94001e-11	3.85687e-13	5.32364e-13	9.25448e-12	2.09961e-12	9.06497e-13	9.1765e-13	1.10335e-12	9.17883e-11	7.33643e-13	4.42038e-13	6.51854e-13	7.07655e-13	2.49055e-12	7.47641e-11	3.72593e-12	1.11313e-12	7.40815e-13	1.8243e-12	8.30554e-13	3.7175e-12	7.37637e-12	1.16047e-12
KAZ	Kazakhstan	0	0	0	0	0	0	0	0	0	0	0	0	0	0	0	0	0	0	0	0	0	0	0	0	0	0	0	0	0	0	0	0	0	0	0	0	0	0	0	0	0	0	0	0	0	0	0	0
KEN	Kenya	0	0	0	0	0	0	0	0	0	0	0	0	0	0	0	0	0	0	0	0	0	0	0	0	0	0	0	0	0	0	0	0	0	0	0	0	0	0	0	0	0	0	0	0	0	0	0	0
KWT	Kuwait	0	0	0	0	0	0	0	0	0	0	0	0	0	0	0	0	0	0	0	0	0	0	0	0	0	0	0	0	0	0	0	0	0	0	0	0	0	0	0	0	0	0	0	0	0	0	0	0
KGZ	Kyrgyzstan	1.10577e-11	3.76003e-12	3.00495e-12	1.93246e-12	3.29923e-12	1.51597e-12	1.06468e-11	2.88981e-12	2.14011e-12	2.251e-11	6.53417e-12	5.59431e-12	1.84237e-12	2.0988e-12	3.51952e-12	1.70764e-12	4.3787e-13	4.51071e-12	1.41892e-12	2.39006e-12	2.60971e-12	3.71092e-12	3.02183e-12	2.25616e-12	2.88461e-12	1.15687e-11	1.66561e-12	1.86209e-12	2.62484e-12	4.91025e-12	3.23934e-12	2.47344e-12	2.34735e-12	7.46486e-12	2.34459e-12	1.76485e-12	2.08055e-12	2.21816e-12	6.31596e-12	8.48037e-11	7.0755e-12	2.37662e-12	2.14634e-12	2.58865e-12	2.65819e-12	2.14947e-12	6.37712e-12	1.68751e-12
LAO	Laos	0	0	0	0	0	0	0	0	0	0	0	0	0	0	0	0	0	0	0	0	0	0	0	0	0	0	0	0	0	0	0	0	0	0	0	0	0	0	0	0	0	0	0	0	0	0	0	0
LVA	Latvia	0	0	0	0	0	0	0	0	0	0	0	0	0	0	0	0	0	0	0	0	0	0	0	0	0	0	0	0	0	0	0	0	0	0	0	0	0	0	0	0	0	0	0	0	0	0	0	0
LBN	Lebanon	0	0	0	0	0	0	0	0	0	0	0	0	0	0	0	0	0	0	0	0	0	0	0	0	0	0	0	0	0	0	0	0	0	0	0	0	0	0	0	0	0	0	0	0	0	0	0	0
LSO	Lesotho	0	0	0	0	0	0	0	0	0	0	0	0	0	0	0	0	0	0	0	0	0	0	0	0	0	0	0	0	0	0	0	0	0	0	0	0	0	0	0	0	0	0	0	0	0	0	0	0
LBR	Liberia	0	0	0	0	0	0	0	0	0	0	0	0	0	0	0	0	0	0	0	0	0	0	0	0	0	0	0	0	0	0	0	0	0	0	0	0	0	0	0	0	0	0	0	0	0	0	0	0
LBY	Libya	0	0	0	0	0	0	0	0	0	0	0	0	0	0	0	0	0	0	0	0	0	0	0	0	0	0	0	0	0	0	0	0	0	0	0	0	0	0	0	0	0	0	0	0	0	0	0	0
LIE	Liechtenstein	0	0	0	0	0	0	0	0	0	0	0	0	0	0	0	0	0	0	0	0	0	0	0	0	0	0	0	0	0	0	0	0	0	0	0	0	0	0	0	0	0	0	0	0	0	0	0	0
LTU	Lithuania	1.09284e-13	1.214e-13	4.69541e-13	4.91562e-14	1.66229e-13	3.40244e-14	7.0713e-13	2.41098e-13	6.56331e-14	1.56822e-12	6.94931e-12	4.35997e-13	7.85583e-13	9.73101e-14	1.86953e-13	4.42641e-14	1.63927e-14	4.88665e-12	4.52936e-14	6.65819e-14	6.27066e-14	1.19472e-13	7.98364e-14	1.42131e-13	6.7022e-14	2.67507e-12	3.88039e-14	4.61842e-14	1.9678e-12	1.93686e-13	8.05618e-14	1.39895e-13	9.39246e-14	4.53573e-12	5.92936e-14	3.70303e-14	4.94457e-14	5.49067e-14	4.9069e-13	1.73118e-11	4.76439e-13	7.44291e-14	9.31624e-14	7.04717e-13	1.60191e-13	1.95337e-13	1.13173e-11	6.42972e-14
LUX	Luxembourg	3.3563e-14	6.62352e-14	4.54958e-13	1.97681e-14	1.06613e-13	9.24634e-15	5.074e-13	3.62873e-14	3.01779e-14	1.5299e-12	2.58931e-12	5.58333e-14	1.34208e-14	6.4553e-14	8.50793e-14	1.57648e-14	2.69319e-15	1.67635e-11	8.48503e-15	3.07041e-14	2.04072e-14	3.27367e-14	3.93537e-14	9.50652e-14	3.28087e-14	1.73248e-12	9.05392e-15	1.98732e-14	2.53264e-13	7.22448e-14	2.7783e-14	3.09654e-14	7.80074e-14	1.42721e-12	2.23209e-14	1.26348e-14	1.53936e-14	1.77424e-14	3.28005e-13	7.26584e-12	7.19289e-13	3.99348e-14	5.76718e-14	3.14844e-13	8.63856e-14	1.27297e-13	1.0744e-12	5.11169e-14
MAC	Macao SAR	0	0	0	0	0	0	0	0	0	0	0	0	0	0	0	0	0	0	0	0	0	0	0	0	0	0	0	0	0	0	0	0	0	0	0	0	0	0	0	0	0	0	0	0	0	0	0	0
MDG	Madagascar	0	0	0	0	0	0	0	0	0	0	0	0	0	0	0	0	0	0	0	0	0	0	0	0	0	0	0	0	0	0	0	0	0	0	0	0	0	0	0	0	0	0	0	0	0	0	0	0
MWI	Malawi	0	0	0	0	0	0	0	0	0	0	0	0	0	0	0	0	0	0	0	0	0	0	0	0	0	0	0	0	0	0	0	0	0	0	0	0	0	0	0	0	0	0	0	0	0	0	0	0
MYS	Malaysia	0	0	0	0	0	0	0	0	0	0	0	0	0	0	0	0	0	0	0	0	0	0	0	0	0	0	0	0	0	0	0	0	0	0	0	0	0	0	0	0	0	0	0	0	0	0	0	0
MDV	Maldives	0	0	0	0	0	0	0	0	0	0	0	0	0	0	0	0	0	0	0	0	0	0	0	0	0	0	0	0	0	0	0	0	0	0	0	0	0	0	0	0	0	0	0	0	0	0	0	0
MLI	Mali	1.77454e-10	1.88179e-10	6.33052e-10	8.3681e-11	4.79298e-10	5.01801e-11	6.10339e-10	1.17607e-10	1.14356e-10	1.63639e-09	1.27508e-09	1.4041e-10	6.27485e-11	1.61769e-10	4.7433e-10	6.17737e-11	2.19653e-11	4.23927e-09	4.55716e-11	2.06382e-10	1.10062e-10	2.58954e-10	1.1147e-10	1.10582e-10	1.02078e-10	4.15807e-09	5.29557e-11	1.12371e-10	2.08787e-10	8.06806e-09	1.48943e-10	2.03674e-10	1.27055e-10	2.15115e-09	1.12539e-10	6.21788e-11	8.12393e-11	1.05386e-10	4.34181e-10	1.33409e-08	6.24685e-10	1.5861e-10	1.1417e-10	2.31485e-10	1.91869e-10	1.46183e-10	3.83705e-09	2.26739e-09
MLT	Malta	0	0	0	0	0	0	0	0	0	0	0	0	0	0	0	0	0	0	0	0	0	0	0	0	0	0	0	0	0	0	0	0	0	0	0	0	0	0	0	0	0	0	0	0	0	0	0	0
MRT	Mauritania	0	0	0	0	0	0	0	0	0	0	0	0	0	0	0	0	0	0	0	0	0	0	0	0	0	0	0	0	0	0	0	0	0	0	0	0	0	0	0	0	0	0	0	0	0	0	0	0
MUS	Mauritius	0	0	0	0	0	0	0	0	0	0	0	0	0	0	0	0	0	0	0	0	0	0	0	0	0	0	0	0	0	0	0	0	0	0	0	0	0	0	0	0	0	0	0	0	0	0	0	0
MEX	Mexico	3.06394e-10	1.04625e-10	2.69414e-10	1.63938e-11	1.28972e-10	5.51237e-11	4.96218e-09	3.31353e-11	3.6633e-10	6.90568e-09	2.47034e-09	6.30677e-11	2.05119e-10	6.78295e-11	1.14303e-10	1.91519e-10	3.418e-12	4.66167e-09	4.37812e-10	2.23875e-11	5.4125e-11	4.21933e-11	3.27891e-09	4.24929e-11	3.08271e-11	1.77779e-08	7.71822e-11	2.68222e-11	1.62997e-10	6.60955e-11	2.50872e-11	4.4908e-11	3.66904e-11	4.92665e-08	1.95357e-11	6.30853e-11	1.43371e-11	1.9691e-11	8.03854e-09	3.16575e-08	1.92585e-08	3.33742e-11	8.62485e-09	1.95189e-10	9.11522e-09	1.14675e-10	2.01487e-09	3.09613e-11
MCO	Monaco	0	0	0	0	0	0	0	0	0	0	0	0	0	0	0	0	0	0	0	0	0	0	0	0	0	0	0	0	0	0	0	0	0	0	0	0	0	0	0	0	0	0	0	0	0	0	0	0
MNG	Mongolia	5.73636e-11	9.60849e-11	1.1062e-10	2.8739e-11	7.02821e-11	2.07647e-11	1.92127e-10	3.75701e-11	3.98982e-11	5.02092e-10	3.31228e-10	5.49646e-11	2.74992e-11	3.76883e-11	1.03857e-10	2.55629e-11	7.3937e-12	2.82301e-10	1.86352e-11	4.2336e-11	4.38782e-11	9.03712e-11	5.10382e-11	3.55359e-11	3.89985e-11	4.1117e-10	2.15759e-11	3.07651e-11	7.23228e-11	1.22241e-10	5.99371e-11	5.31143e-11	4.35279e-11	1.09148e-09	4.18483e-11	2.43168e-11	3.15775e-11	3.62947e-11	1.82327e-10	2.19974e-07	1.96315e-10	4.58775e-11	4.27604e-11	7.27334e-11	6.1099e-11	4.70102e-11	2.59156e-10	3.17785e-11
MNE	Montenegro	0	0	0	0	0	0	0	0	0	0	0	0	0	0	0	0	0	0	0	0	0	0	0	0	0	0	0	0	0	0	0	0	0	0	0	0	0	0	0	0	0	0	0	0	0	0	0	0
MAR	Morocco	0	0	0	0	0	0	0	0	0	0	0	0	0	0	0	0	0	0	0	0	0	0	0	0	0	0	0	0	0	0	0	0	0	0	0	0	0	0	0	0	0	0	0	0	0	0	0	0
MOZ	Mozambique	0	0	0	0	0	0	0	0	0	0	0	0	0	0	0	0	0	0	0	0	0	0	0	0	0	0	0	0	0	0	0	0	0	0	0	0	0	0	0	0	0	0	0	0	0	0	0	0
MMR	Myanmar	2.8005e-12	1.90976e-12	1.20702e-11	5.05826e-13	3.18782e-12	3.41637e-13	2.60066e-11	9.05355e-13	8.51393e-13	1.48181e-10	5.64078e-11	1.92195e-12	5.93399e-13	4.2056e-12	2.63506e-11	7.24225e-13	7.87725e-14	6.37395e-11	3.60351e-13	8.60864e-13	7.6919e-13	1.528e-12	1.89386e-12	1.37084e-12	1.29078e-12	7.37924e-11	3.9845e-13	9.34335e-12	6.00005e-12	1.82266e-12	8.48017e-13	1.27632e-11	1.75651e-12	1.64326e-10	6.10063e-13	4.22441e-13	4.74223e-13	4.9918e-13	1.83683e-11	1.84738e-08	1.84036e-11	1.36575e-12	3.02559e-12	6.94008e-12	4.8884e-12	4.49278e-12	5.14069e-11	1.42841e-12
NAM	Namibia	0	0	0	0	0	0	0	0	0	0	0	0	0	0	0	0	0	0	0	0	0	0	0	0	0	0	0	0	0	0	0	0	0	0	0	0	0	0	0	0	0	0	0	0	0	0	0	0
NPL	Nepal	6.65391e-12	4.7944e-12	1.20554e-11	2.30714e-12	7.35292e-12	1.17028e-12	3.07291e-11	3.02863e-12	2.18325e-12	7.913e-11	6.04329e-11	4.35182e-12	1.62116e-12	1.45825e-11	1.11571e-10	1.56479e-12	3.67605e-13	6.95943e-11	1.09195e-12	2.68212e-12	3.24238e-12	2.28223e-11	3.38561e-12	2.76234e-12	3.62174e-12	9.94242e-11	1.2565e-12	3.0168e-12	7.72329e-12	8.83667e-12	3.56281e-12	3.79519e-12	3.27174e-12	2.67007e-10	2.34141e-12	1.38447e-12	1.88695e-12	2.34464e-12	2.07215e-11	1.9381e-09	2.01943e-11	5.07052e-12	3.43537e-12	1.68856e-11	4.51396e-12	6.61962e-12	3.87085e-11	3.09495e-12
NLD	Netherlands	3.22355e-11	1.20895e-10	7.52249e-10	1.79231e-11	3.08992e-10	7.50156e-12	9.98074e-10	8.44251e-11	1.19353e-10	3.49197e-09	8.9708e-09	1.74472e-10	1.28322e-11	3.25593e-10	2.36852e-10	3.215e-11	5.81527e-13	1.9565e-08	5.1092e-12	3.00884e-11	1.90669e-11	7.44812e-12	7.13032e-11	2.08951e-10	4.10853e-11	5.04763e-09	4.41776e-12	3.07335e-11	7.81834e-10	5.17747e-11	7.8298e-12	4.1422e-11	1.17678e-10	5.23633e-09	3.54308e-11	1.14031e-11	5.02779e-12	8.31635e-12	8.47188e-10	2.8149e-08	1.61425e-09	5.90136e-11	1.94559e-10	1.01413e-09	1.77915e-10	6.88824e-10	4.54453e-09	6.63397e-11
ANT	Netherlands Antilles	0	0	0	0	0	0	0	0	0	0	0	0	0	0	0	0	0	0	0	0	0	0	0	0	0	0	0	0	0	0	0	0	0	0	0	0	0	0	0	0	0	0	0	0	0	0	0	0
NCL	New Caledonia	2.85046e-11	4.09241e-11	3.27999e-11	1.40724e-11	3.46675e-11	1.00789e-11	9.56893e-11	2.23613e-11	2.06567e-11	1.43232e-09	4.95675e-11	2.60246e-11	1.20942e-11	1.81752e-11	2.89363e-11	1.17938e-11	4.3691e-12	6.79725e-11	9.148e-12	2.10802e-11	2.16983e-11	5.23653e-11	2.19337e-11	1.58252e-11	2.02385e-11	1.24841e-10	1.06859e-11	1.46333e-11	3.74872e-11	7.68286e-11	3.13544e-11	2.24242e-11	1.92674e-11	1.62839e-10	2.0515e-11	1.20763e-11	1.62589e-11	1.90043e-11	5.16624e-11	1.37061e-09	4.55137e-11	2.21257e-11	1.50578e-11	1.88922e-11	1.94502e-11	1.67626e-11	5.37211e-11	1.33739e-11
NZL	New Zealand	0	0	0	0	0	0	0	0	0	0	0	0	0	0	0	0	0	0	0	0	0	0	0	0	0	0	0	0	0	0	0	0	0	0	0	0	0	0	0	0	0	0	0	0	0	0	0	0
NIC	Nicaragua	1.79519e-10	2.90497e-10	5.92045e-10	1.58738e-10	3.08482e-10	6.37698e-11	1.12003e-09	1.55869e-10	1.75741e-10	2.73751e-09	1.17867e-08	2.08253e-10	1.3212e-10	1.63929e-10	2.33806e-10	1.23734e-10	2.12987e-11	8.1869e-09	1.34051e-10	1.34614e-10	1.36292e-10	2.50074e-10	2.38598e-10	1.70588e-10	1.47177e-10	3.45458e-09	5.99314e-11	9.14267e-11	5.44567e-10	3.94582e-10	1.64487e-10	1.38629e-10	1.72767e-10	2.73434e-08	1.22296e-10	2.73562e-10	8.67723e-11	1.15223e-10	1.14775e-09	1.35821e-08	5.49938e-09	1.475e-10	1.70965e-07	4.85587e-10	1.70421e-09	2.36171e-10	3.01894e-09	1.1352e-10
NER	Niger	0	0	0	0	0	0	0	0	0	0	0	0	0	0	0	0	0	0	0	0	0	0	0	0	0	0	0	0	0	0	0	0	0	0	0	0	0	0	0	0	0	0	0	0	0	0	0	0
NGA	Nigeria	0	0	0	0	0	0	0	0	0	0	0	0	0	0	0	0	0	0	0	0	0	0	0	0	0	0	0	0	0	0	0	0	0	0	0	0	0	0	0	0	0	0	0	0	0	0	0	0
NOR	Norway	6.01691e-15	1.28493e-14	1.08165e-13	3.85156e-15	9.20048e-14	4.23135e-15	2.70078e-13	8.33959e-15	1.33226e-14	2.15701e-12	6.491e-13	3.55396e-14	3.52392e-15	3.32867e-14	2.50668e-14	1.19868e-14	5.2824e-16	1.08464e-12	1.46101e-15	7.29056e-15	9.84734e-15	4.90925e-15	1.14768e-14	2.61305e-14	8.6833e-15	1.64987e-12	1.05032e-14	7.54552e-15	1.63045e-13	1.00278e-14	2.93458e-15	1.42871e-14	3.07078e-14	4.63239e-12	3.48045e-15	7.79445e-15	1.79217e-15	2.723e-15	1.41066e-13	1.79184e-11	1.16456e-13	7.66748e-15	3.08347e-14	2.3119e-13	3.95102e-14	2.01142e-13	8.62686e-13	2.56822e-14
PSE	Gaza Strip	0	0	0	0	0	0	0	0	0	0	0	0	0	0	0	0	0	0	0	0	0	0	0	0	0	0	0	0	0	0	0	0	0	0	0	0	0	0	0	0	0	0	0	0	0	0	0	0
OMN	Oman	0	0	0	0	0	0	0	0	0	0	0	0	0	0	0	0	0	0	0	0	0	0	0	0	0	0	0	0	0	0	0	0	0	0	0	0	0	0	0	0	0	0	0	0	0	0	0	0
PAK	Pakistan	0	0	0	0	0	0	0	0	0	0	0	0	0	0	0	0	0	0	0	0	0	0	0	0	0	0	0	0	0	0	0	0	0	0	0	0	0	0	0	0	0	0	0	0	0	0	0	0
PAN	Panama	0	0	0	0	0	0	0	0	0	0	0	0	0	0	0	0	0	0	0	0	0	0	0	0	0	0	0	0	0	0	0	0	0	0	0	0	0	0	0	0	0	0	0	0	0	0	0	0
PNG	Papua New Guinea	0	0	0	0	0	0	0	0	0	0	0	0	0	0	0	0	0	0	0	0	0	0	0	0	0	0	0	0	0	0	0	0	0	0	0	0	0	0	0	0	0	0	0	0	0	0	0	0
PRY	Paraguay	3.1913e-11	3.84855e-11	3.27272e-11	1.58609e-11	6.71509e-11	1.1557e-11	4.59189e-09	2.24399e-11	6.1333e-11	1.56671e-10	6.9913e-11	2.6936e-11	1.37611e-11	1.89076e-11	3.68025e-11	1.32421e-11	3.81608e-12	9.9898e-11	1.05471e-11	2.34961e-11	2.77612e-11	4.66416e-11	4.83412e-10	1.92835e-11	2.2109e-11	3.96996e-08	1.26479e-11	1.54406e-11	2.57949e-11	6.89013e-11	3.03456e-11	2.42304e-11	2.02462e-11	1.40969e-10	2.16565e-11	1.93886e-10	1.74418e-11	2.11137e-11	2.987e-09	7.18249e-10	8.26453e-10	2.35156e-11	2.28619e-11	2.39024e-11	2.69495e-11	1.91466e-11	5.0078e-11	1.44247e-11
PER	Peru	0	0	0	0	0	0	0	0	0	0	0	0	0	0	0	0	0	0	0	0	0	0	0	0	0	0	0	0	0	0	0	0	0	0	0	0	0	0	0	0	0	0	0	0	0	0	0	0
PHL	Philippines	0	0	0	0	0	0	0	0	0	0	0	0	0	0	0	0	0	0	0	0	0	0	0	0	0	0	0	0	0	0	0	0	0	0	0	0	0	0	0	0	0	0	0	0	0	0	0	0
POL	Poland	7.21859e-13	1.39044e-12	1.17306e-11	1.8192e-13	1.39636e-12	6.47492e-14	1.17338e-11	1.11617e-12	4.3082e-13	3.30247e-11	1.47979e-10	8.57863e-12	2.40947e-13	1.01049e-12	1.7431e-12	1.63001e-13	4.52683e-14	9.67162e-11	6.19406e-14	2.64e-13	1.60508e-13	1.60379e-13	5.60836e-13	3.51818e-12	3.89455e-13	4.88101e-11	6.85101e-14	2.17132e-13	4.23298e-11	5.26648e-13	1.21762e-13	4.5245e-13	9.98877e-13	6.69491e-11	1.70681e-13	9.09059e-14	6.93731e-14	1.12455e-13	6.5058e-12	1.76309e-10	7.59198e-12	3.35697e-13	9.52013e-13	1.78188e-11	1.549e-12	2.50472e-12	3.64307e-10	5.17121e-13
PRT	Portugal	0	0	0	0	0	0	0	0	0	0	0	0	0	0	0	0	0	0	0	0	0	0	0	0	0	0	0	0	0	0	0	0	0	0	0	0	0	0	0	0	0	0	0	0	0	0	0	0
QAT	Qatar	0	0	0	0	0	0	0	0	0	0	0	0	0	0	0	0	0	0	0	0	0	0	0	0	0	0	0	0	0	0	0	0	0	0	0	0	0	0	0	0	0	0	0	0	0	0	0	0
KOR	South Korea	0	0	0	0	0	0	0	0	0	0	0	0	0	0	0	0	0	0	0	0	0	0	0	0	0	0	0	0	0	0	0	0	0	0	0	0	0	0	0	0	0	0	0	0	0	0	0	0
MDA	Moldova	0	0	0	0	0	0	0	0	0	0	0	0	0	0	0	0	0	0	0	0	0	0	0	0	0	0	0	0	0	0	0	0	0	0	0	0	0	0	0	0	0	0	0	0	0	0	0	0
ROU	Romania	8.99103e-13	8.61618e-12	2.48954e-11	5.35962e-13	2.84556e-12	1.97294e-13	1.92868e-11	1.6721e-12	7.45053e-13	4.49552e-11	3.83798e-10	5.17942e-12	3.83594e-13	2.39481e-12	2.69584e-12	3.89923e-13	6.15407e-14	1.23378e-10	1.71309e-13	8.373e-13	5.05659e-13	6.6434e-13	9.90631e-13	1.63104e-11	8.27646e-13	5.68131e-11	2.19789e-13	4.94374e-13	1.64421e-10	1.52333e-12	5.352e-13	1.7215e-11	2.27896e-12	8.01047e-11	5.65174e-13	1.59012e-12	2.72026e-13	3.74266e-13	1.32859e-11	2.68544e-10	1.4753e-11	1.01673e-12	1.71528e-12	7.58448e-11	3.6587e-12	7.08986e-12	1.12179e-10	1.23846e-12
RUS	Russia	0	0	0	0	0	0	0	0	0	0	0	0	0	0	0	0	0	0	0	0	0	0	0	0	0	0	0	0	0	0	0	0	0	0	0	0	0	0	0	0	0	0	0	0	0	0	0	0
RWA	Rwanda	0	0	0	0	0	0	0	0	0	0	0	0	0	0	0	0	0	0	0	0	0	0	0	0	0	0	0	0	0	0	0	0	0	0	0	0	0	0	0	0	0	0	0	0	0	0	0	0
WSM	Samoa	0	0	0	0	0	0	0	0	0	0	0	0	0	0	0	0	0	0	0	0	0	0	0	0	0	0	0	0	0	0	0	0	0	0	0	0	0	0	0	0	0	0	0	0	0	0	0	0
SMR	San Marino	0	0	0	0	0	0	0	0	0	0	0	0	0	0	0	0	0	0	0	0	0	0	0	0	0	0	0	0	0	0	0	0	0	0	0	0	0	0	0	0	0	0	0	0	0	0	0	0
STP	Sao Tome and Principe	0	0	0	0	0	0	0	0	0	0	0	0	0	0	0	0	0	0	0	0	0	0	0	0	0	0	0	0	0	0	0	0	0	0	0	0	0	0	0	0	0	0	0	0	0	0	0	0
SAU	Saudi Arabia	0	0	0	0	0	0	0	0	0	0	0	0	0	0	0	0	0	0	0	0	0	0	0	0	0	0	0	0	0	0	0	0	0	0	0	0	0	0	0	0	0	0	0	0	0	0	0	0
SEN	Senegal	0	0	0	0	0	0	0	0	0	0	0	0	0	0	0	0	0	0	0	0	0	0	0	0	0	0	0	0	0	0	0	0	0	0	0	0	0	0	0	0	0	0	0	0	0	0	0	0
SRB	Serbia	0	0	0	0	0	0	0	0	0	0	0	0	0	0	0	0	0	0	0	0	0	0	0	0	0	0	0	0	0	0	0	0	0	0	0	0	0	0	0	0	0	0	0	0	0	0	0	0
SYC	Seychelles	0	0	0	0	0	0	0	0	0	0	0	0	0	0	0	0	0	0	0	0	0	0	0	0	0	0	0	0	0	0	0	0	0	0	0	0	0	0	0	0	0	0	0	0	0	0	0	0
SLE	Sierra Leone	0	0	0	0	0	0	0	0	0	0	0	0	0	0	0	0	0	0	0	0	0	0	0	0	0	0	0	0	0	0	0	0	0	0	0	0	0	0	0	0	0	0	0	0	0	0	0	0
SGP	Singapore	0	0	0	0	0	0	0	0	0	0	0	0	0	0	0	0	0	0	0	0	0	0	0	0	0	0	0	0	0	0	0	0	0	0	0	0	0	0	0	0	0	0	0	0	0	0	0	0
SVK	Slovakia	0	0	0	0	0	0	0	0	0	0	0	0	0	0	0	0	0	0	0	0	0	0	0	0	0	0	0	0	0	0	0	0	0	0	0	0	0	0	0	0	0	0	0	0	0	0	0	0
SVN	Slovenia	0	0	0	0	0	0	0	0	0	0	0	0	0	0	0	0	0	0	0	0	0	0	0	0	0	0	0	0	0	0	0	0	0	0	0	0	0	0	0	0	0	0	0	0	0	0	0	0
SOM	Somalia	0	0	0	0	0	0	0	0	0	0	0	0	0	0	0	0	0	0	0	0	0	0	0	0	0	0	0	0	0	0	0	0	0	0	0	0	0	0	0	0	0	0	0	0	0	0	0	0
ZAF	South Africa	0	0	0	0	0	0	0	0	0	0	0	0	0	0	0	0	0	0	0	0	0	0	0	0	0	0	0	0	0	0	0	0	0	0	0	0	0	0	0	0	0	0	0	0	0	0	0	0
SDS	South Sudan	0	0	0	0	0	0	0	0	0	0	0	0	0	0	0	0	0	0	0	0	0	0	0	0	0	0	0	0	0	0	0	0	0	0	0	0	0	0	0	0	0	0	0	0	0	0	0	0
ESP	Spain	0	0	0	0	0	0	0	0	0	0	0	0	0	0	0	0	0	0	0	0	0	0	0	0	0	0	0	0	0	0	0	0	0	0	0	0	0	0	0	0	0	0	0	0	0	0	0	0
LKA	Sri Lanka	0	0	0	0	0	0	0	0	0	0	0	0	0	0	0	0	0	0	0	0	0	0	0	0	0	0	0	0	0	0	0	0	0	0	0	0	0	0	0	0	0	0	0	0	0	0	0	0
SUD	Sudan	0	0	0	0	0	0	0	0	0	0	0	0	0	0	0	0	0	0	0	0	0	0	0	0	0	0	0	0	0	0	0	0	0	0	0	0	0	0	0	0	0	0	0	0	0	0	0	0
SUR	Suriname	0	0	0	0	0	0	0	0	0	0	0	0	0	0	0	0	0	0	0	0	0	0	0	0	0	0	0	0	0	0	0	0	0	0	0	0	0	0	0	0	0	0	0	0	0	0	0	0
SWZ	Swaziland	0	0	0	0	0	0	0	0	0	0	0	0	0	0	0	0	0	0	0	0	0	0	0	0	0	0	0	0	0	0	0	0	0	0	0	0	0	0	0	0	0	0	0	0	0	0	0	0
SWE	Sweden	0	0	0	0	0	0	0	0	0	0	0	0	0	0	0	0	0	0	0	0	0	0	0	0	0	0	0	0	0	0	0	0	0	0	0	0	0	0	0	0	0	0	0	0	0	0	0	0
CHE	Switzerland	6.61564e-13	1.90693e-12	1.56473e-11	7.51827e-13	1.84934e-12	9.32016e-14	2.22311e-11	3.95595e-12	3.65086e-13	4.86399e-11	2.31368e-10	2.61714e-12	3.19493e-13	3.42098e-12	5.4071e-12	4.30867e-13	1.44271e-14	6.76021e-11	1.00777e-13	4.27062e-13	5.22321e-13	4.4041e-13	1.22211e-12	3.01835e-12	8.53141e-13	1.33325e-10	1.09585e-13	8.3915e-13	1.17007e-11	7.53303e-13	1.84708e-13	9.69892e-13	1.33546e-12	1.09135e-10	1.9786e-13	2.40072e-13	1.50496e-13	2.1852e-13	1.6744e-11	3.4158e-10	1.90314e-11	9.11757e-13	2.1897e-12	1.70561e-11	2.60799e-12	4.53234e-12	5.6652e-11	1.29112e-12
SYR	Syria	1.52524e-11	7.1827e-11	4.59238e-09	7.74755e-12	5.76266e-11	3.87591e-12	6.48297e-10	1.54525e-10	1.08473e-11	7.67552e-10	8.01989e-10	6.97159e-11	6.51399e-12	8.39221e-11	4.34302e-11	6.95223e-12	1.33498e-12	1.26523e-09	3.43894e-12	1.47711e-11	8.62151e-12	1.57767e-11	2.59167e-10	3.24949e-11	1.43823e-11	4.82116e-09	3.86194e-12	1.05055e-11	9.81039e-10	3.48099e-11	9.69899e-12	1.51499e-11	2.30753e-11	1.71972e-09	9.39379e-12	4.74637e-12	7.71923e-12	7.30002e-12	7.77832e-10	3.08056e-09	2.50023e-09	1.88854e-11	6.91827e-11	1.4724e-10	4.28632e-11	1.2927e-09	3.62581e-10	2.99585e-11
TWN	Taiwan	0	0	0	0	0	0	0	0	0	0	0	0	0	0	0	0	0	0	0	0	0	0	0	0	0	0	0	0	0	0	0	0	0	0	0	0	0	0	0	0	0	0	0	0	0	0	0	0
TJK	Tajikistan	0	0	0	0	0	0	0	0	0	0	0	0	0	0	0	0	0	0	0	0	0	0	0	0	0	0	0	0	0	0	0	0	0	0	0	0	0	0	0	0	0	0	0	0	0	0	0	0
THA	Thailand	0	0	0	0	0	0	0	0	0	0	0	0	0	0	0	0	0	0	0	0	0	0	0	0	0	0	0	0	0	0	0	0	0	0	0	0	0	0	0	0	0	0	0	0	0	0	0	0
MKD	TFYR Macedonia	8.21645e-13	1.38442e-10	1.50193e-11	3.64514e-13	1.19852e-12	2.49171e-13	5.10051e-12	9.70646e-13	5.0465e-13	5.68827e-11	3.70033e-11	1.52662e-12	3.2004e-13	7.59437e-13	1.12241e-12	3.02052e-13	9.33514e-14	2.54256e-11	2.13366e-13	5.42933e-13	5.17143e-13	1.04504e-12	6.91042e-13	5.96457e-11	5.68715e-13	1.62488e-11	9.94024e-13	3.9725e-13	1.0974e-10	1.65031e-12	6.82378e-13	6.91751e-13	7.79019e-13	1.78771e-11	4.88786e-13	2.92819e-13	3.67173e-13	4.54321e-13	3.02421e-12	7.13581e-11	3.40028e-12	6.23764e-13	7.27692e-13	1.79333e-10	1.0108e-12	2.88909e-12	7.64168e-11	4.93429e-13
TGO	Togo	0	0	0	0	0	0	0	0	0	0	0	0	0	0	0	0	0	0	0	0	0	0	0	0	0	0	0	0	0	0	0	0	0	0	0	0	0	0	0	0	0	0	0	0	0	0	0	0
TTO	Trinidad and Tobago	0	0	0	0	0	0	0	0	0	0	0	0	0	0	0	0	0	0	0	0	0	0	0	0	0	0	0	0	0	0	0	0	0	0	0	0	0	0	0	0	0	0	0	0	0	0	0	0
TUN	Tunisia	0	0	0	0	0	0	0	0	0	0	0	0	0	0	0	0	0	0	0	0	0	0	0	0	0	0	0	0	0	0	0	0	0	0	0	0	0	0	0	0	0	0	0	0	0	0	0	0
TUR	Turkey	0	0	0	0	0	0	0	0	0	0	0	0	0	0	0	0	0	0	0	0	0	0	0	0	0	0	0	0	0	0	0	0	0	0	0	0	0	0	0	0	0	0	0	0	0	0	0	0
TKM	Turkmenistan	0	0	0	0	0	0	0	0	0	0	0	0	0	0	0	0	0	0	0	0	0	0	0	0	0	0	0	0	0	0	0	0	0	0	0	0	0	0	0	0	0	0	0	0	0	0	0	0
USR	Former USSR	0	0	0	0	0	0	0	0	0	0	0	0	0	0	0	0	0	0	0	0	0	0	0	0	0	0	0	0	0	0	0	0	0	0	0	0	0	0	0	0	0	0	0	0	0	0	0	0
UGA	Uganda	0	0	0	0	0	0	0	0	0	0	0	0	0	0	0	0	0	0	0	0	0	0	0	0	0	0	0	0	0	0	0	0	0	0	0	0	0	0	0	0	0	0	0	0	0	0	0	0
UKR	Ukraine	1.81775e-12	6.2104e-12	2.16748e-11	6.45328e-13	2.72367e-12	3.82908e-13	1.02883e-11	1.18979e-11	8.79554e-13	2.904e-11	1.10895e-10	2.00945e-11	5.80088e-13	1.35873e-12	2.18436e-12	5.39287e-13	2.35882e-13	6.99544e-11	3.45574e-13	9.29384e-13	7.9445e-13	1.47284e-12	1.4893e-12	2.1458e-12	8.58534e-13	4.13492e-11	4.23709e-13	5.7978e-13	1.08689e-10	2.28143e-12	9.46543e-13	1.21994e-12	1.73741e-12	4.65109e-11	9.53441e-13	4.59065e-13	5.54767e-13	7.26595e-13	7.84462e-12	2.24014e-10	1.14708e-11	1.00177e-12	2.10752e-12	1.50843e-11	3.88186e-12	1.40938e-11	1.81707e-10	8.33084e-13
ARE	UAE	0	0	0	0	0	0	0	0	0	0	0	0	0	0	0	0	0	0	0	0	0	0	0	0	0	0	0	0	0	0	0	0	0	0	0	0	0	0	0	0	0	0	0	0	0	0	0	0
GBR	UK	1.04637e-09	1.41574e-09	1.39956e-08	5.70983e-10	3.81247e-09	6.23793e-10	1.45785e-08	1.27126e-09	1.08983e-09	1.4305e-07	5.22014e-08	2.50243e-09	4.9886e-10	5.51145e-09	3.98373e-09	2.22202e-09	6.90699e-11	1.30323e-07	3.31897e-10	8.18771e-10	2.78024e-09	1.01203e-09	1.07714e-09	1.63774e-09	1.75271e-09	6.46924e-08	4.16441e-10	1.18193e-09	6.30779e-09	2.05248e-09	6.4719e-10	1.00696e-09	2.0078e-09	1.11172e-07	5.97244e-10	8.06466e-10	3.67711e-10	4.90385e-10	1.09101e-08	2.83895e-07	1.26469e-08	9.94172e-10	1.57432e-09	7.81575e-09	3.12233e-09	1.34844e-08	4.05881e-08	1.41732e-09
TZA	Tanzania	0	0	0	0	0	0	0	0	0	0	0	0	0	0	0	0	0	0	0	0	0	0	0	0	0	0	0	0	0	0	0	0	0	0	0	0	0	0	0	0	0	0	0	0	0	0	0	0
USA	USA	0	0	0	0	0	0	0	0	0	0	0	0	0	0	0	0	0	0	0	0	0	0	0	0	0	0	0	0	0	0	0	0	0	0	0	0	0	0	0	0	0	0	0	0	0	0	0	0
URY	Uruguay	3.41938e-11	4.11869e-11	4.25172e-10	1.72051e-11	6.79516e-11	1.1656e-11	1.54206e-08	2.62182e-11	3.07191e-11	1.00227e-09	6.95681e-10	3.58561e-11	1.71229e-11	4.07145e-11	5.51337e-11	1.63659e-11	4.40372e-12	1.71648e-09	1.08889e-11	2.49293e-11	2.49096e-11	5.46245e-11	1.71182e-10	3.05337e-11	3.17083e-11	5.42098e-08	1.22384e-11	1.86295e-11	2.23991e-10	7.99035e-11	3.30157e-11	2.77639e-11	2.9267e-11	3.45555e-09	2.40406e-11	1.4993e-11	1.82184e-11	2.25156e-11	9.34071e-09	1.11378e-08	1.48781e-09	8.98717e-11	5.21719e-11	1.09749e-10	4.34214e-10	4.4024e-11	3.80271e-10	2.05143e-11
UZB	Uzbekistan	0	0	0	0	0	0	0	0	0	0	0	0	0	0	0	0	0	0	0	0	0	0	0	0	0	0	0	0	0	0	0	0	0	0	0	0	0	0	0	0	0	0	0	0	0	0	0	0
VUT	Vanuatu	0	0	0	0	0	0	0	0	0	0	0	0	0	0	0	0	0	0	0	0	0	0	0	0	0	0	0	0	0	0	0	0	0	0	0	0	0	0	0	0	0	0	0	0	0	0	0	0
VEN	Venezuela	0	0	0	0	0	0	0	0	0	0	0	0	0	0	0	0	0	0	0	0	0	0	0	0	0	0	0	0	0	0	0	0	0	0	0	0	0	0	0	0	0	0	0	0	0	0	0	0
VNM	Viet Nam	0	0	0	0	0	0	0	0	0	0	0	0	0	0	0	0	0	0	0	0	0	0	0	0	0	0	0	0	0	0	0	0	0	0	0	0	0	0	0	0	0	0	0	0	0	0	0	0
YEM	Yemen	0	0	0	0	0	0	0	0	0	0	0	0	0	0	0	0	0	0	0	0	0	0	0	0	0	0	0	0	0	0	0	0	0	0	0	0	0	0	0	0	0	0	0	0	0	0	0	0
ZMB	Zambia	0	0	0	0	0	0	0	0	0	0	0	0	0	0	0	0	0	0	0	0	0	0	0	0	0	0	0	0	0	0	0	0	0	0	0	0	0	0	0	0	0	0	0	0	0	0	0	0
ZWE	Zimbabwe	0	0	0	0	0	0	0	0	0	0	0	0	0	0	0	0	0	0	0	0	0	0	0	0	0	0	0	0	0	0	0	0	0	0	0	0	0	0	0	0	0	0	0	0	0	0	0	0
ROW	Rest of World	0	0	0	0	0	0	0	0	0	0	0	0	0	0	0	0	0	0	0	0	0	0	0	0	0	0	0	0	0	0	0	0	0	0	0	0	0	0	0	0	0	0	0	0	0	0	0	0
[truncated: 142 more columns]

## Sheet: Total Land shares
		AFG	ALB	DZA	AND	AGO	ATG	ARG	ARM	ABW	AUS	AUT	AZE	BHS	BHR	BGD	BRB	BLR	BEL	BLZ	BEN	BMU	BTN	BOL	BIH	BWA	BRA	VGB	BRN	BGR	BFA	BDI	KHM	CMR	CAN	CPV	CYM	CAF	TCD	CHL	CHN	COL	COG	CRI	HRV	CUB	CYP	CZE	CIV
		Afghanistan	Albania	Algeria	Andorra	Angola	Antigua	Argentina	Armenia	Aruba	Australia	Austria	Azerbaijan	Bahamas	Bahrain	Bangladesh	Barbados	Belarus	Belgium	Belize	Benin	Bermuda	Bhutan	Bolivia	Bosnia and Herzegovina	Botswana	Brazil	British Virgin Islands	Brunei	Bulgaria	Burkina Faso	Burundi	Cambodia	Cameroon	Canada	Cape Verde	Cayman Islands	Central African Republic	Chad	Chile	China	Colombia	Congo	Costa Rica	Croatia	Cuba	Cyprus	Czech Republic	Cote dIvoire
AFG	Afghanistan	0.666913	0.000166507	6.49348e-05	0.000140348	2.9453e-06	4.70175e-05	7.19991e-06	9.51079e-05	5.44097e-05	1.72679e-05	6.41936e-05	3.88067e-05	8.60896e-06	0.000111949	6.8041e-05	1.94783e-05	0.000487509	0.00026727	3.66631e-05	1.66316e-05	8.20587e-05	0.000158319	4.12237e-06	4.85785e-05	3.35426e-05	1.2959e-06	0.000175089	8.93975e-05	6.28381e-05	3.29417e-05	1.29951e-05	9.09599e-06	3.41504e-06	5.56906e-06	8.79224e-05	8.33735e-05	5.65805e-06	3.63204e-05	1.34856e-05	7.26943e-06	2.43685e-06	1.02008e-05	8.74079e-06	5.02177e-05	7.72303e-06	5.44649e-05	7.2992e-05	7.24262e-05
ALB	Albania	2.65982e-05	0.319263	1.8622e-05	8.31033e-05	1.37738e-06	2.61239e-05	3.10511e-06	5.2043e-05	3.37893e-05	5.10557e-06	9.11349e-05	1.96283e-05	4.67421e-06	2.54458e-05	3.90615e-06	1.08484e-05	0.000269704	1.70733e-05	2.09787e-05	9.52842e-06	4.68574e-05	9.26022e-05	2.22402e-06	5.02379e-05	1.65588e-05	5.17401e-07	9.96963e-05	4.14881e-05	8.2574e-05	2.02658e-05	6.58221e-06	4.44672e-06	4.9501e-06	1.69356e-06	4.78806e-05	4.8443e-05	3.1052e-06	2.11163e-05	5.39298e-06	1.14372e-06	8.5788e-07	4.4249e-06	3.21124e-06	6.57562e-05	5.13749e-06	5.4446e-05	0.000130099	3.03399e-05
DZA	Algeria	1.99579e-05	0.000101273	0.201037	0.000132124	3.06461e-06	1.85693e-05	1.29668e-05	4.45352e-05	2.70582e-05	1.61548e-05	0.000142691	1.72173e-05	8.749e-06	4.54852e-05	8.143e-06	1.6944e-05	0.000140115	0.000172351	1.52934e-05	1.29335e-05	3.37982e-05	4.80161e-05	4.13319e-06	5.36777e-05	1.98711e-05	1.86598e-05	6.02203e-05	4.82435e-05	7.48836e-05	1.97974e-05	4.35195e-06	5.40844e-06	5.34326e-06	1.51153e-05	3.58624e-05	3.96396e-05	2.27261e-06	2.1272e-05	2.17295e-05	5.2128e-06	3.17706e-06	5.99707e-06	7.88551e-06	8.9964e-05	1.89627e-05	8.47262e-05	0.000110657	9.09809e-05
AND	Andorra	1.06881e-08	2.7145e-08	5.27091e-09	0.000244968	4.99872e-10	1.1784e-08	8.84442e-10	1.78545e-08	1.39446e-08	1.32381e-09	2.41803e-09	5.32372e-09	2.07294e-09	8.14041e-09	1.58158e-09	4.89595e-09	1.04907e-07	1.1519e-09	9.4467e-09	4.08933e-09	2.17496e-08	4.16424e-08	9.58303e-10	7.93835e-09	7.07914e-09	7.19157e-11	4.53406e-08	1.78207e-08	4.31847e-09	8.86703e-09	3.42432e-09	1.81626e-09	5.7106e-10	1.40365e-10	2.15322e-08	2.27355e-08	1.36088e-09	8.3166e-09	1.59642e-09	1.59059e-10	1.96e-10	1.71816e-09	2.50559e-09	3.84532e-09	2.26345e-09	6.46339e-09	2.90263e-09	1.16969e-08
AGO	Angola	0.000851512	0.00243519	0.000631684	0.00293671	0.921719	0.000854792	0.000233656	0.00125562	0.00106623	0.000491892	0.000643626	0.000454762	0.000245477	0.000927232	0.000376543	0.000446234	0.00792499	0.00154781	0.000704846	0.000307053	0.00147304	0.00274314	0.000157371	0.000698744	0.00063416	8.84506e-05	0.00302386	0.00170434	0.000687203	0.000670558	0.000221243	0.000233524	6.28106e-05	0.000187138	0.00152517	0.00158181	9.54722e-05	0.000631645	0.00284534	0.00154401	7.26975e-05	0.000143545	0.000165038	0.000644788	0.000261433	0.000827426	0.000653281	0.00116009
ATG	Antigua	7.80347e-06	2.3786e-05	1.56446e-06	2.66511e-05	3.2693e-07	0.0388724	5.94381e-07	1.26825e-05	2.77378e-05	5.8029e-07	1.15084e-06	3.73721e-06	1.637e-06	5.78259e-06	1.13068e-06	8.9106e-06	8.33774e-05	4.6718e-07	7.74498e-06	3.01767e-06	1.54867e-05	3.1723e-05	7.46467e-07	5.53614e-06	5.45879e-06	3.28256e-08	0.000180569	1.28559e-05	2.89848e-06	7.05647e-06	2.48634e-06	1.31816e-06	4.21624e-07	1.3453e-07	1.54299e-05	1.55701e-05	1.0396e-06	5.93367e-06	9.21595e-07	9.78522e-08	1.20102e-07	1.24536e-06	6.52467e-07	2.53491e-06	2.12088e-06	3.72039e-06	2.16062e-06	8.23184e-06
ARG	Argentina	0.00178451	0.00549865	0.00696202	0.00689243	0.000917605	0.00179234	0.553152	0.00355756	0.00348023	0.00231024	0.00774155	0.00156693	0.000490376	0.00474153	0.00173809	0.00307095	0.0138904	0.0207952	0.0015205	0.000701245	0.00309532	0.00488792	0.0289543	0.0032517	0.00780488	0.0199411	0.00595276	0.00516356	0.00819864	0.00130563	0.000404206	0.000503583	0.000222696	0.000965519	0.0036462	0.00426722	0.000177184	0.00127324	0.106564	0.00152308	0.00342263	0.000488904	0.00176864	0.00622845	0.00400546	0.0145046	0.0071688	0.00420167
ARM	Armenia	4.12742e-05	8.25159e-05	7.63589e-06	0.000113254	1.49069e-06	3.75316e-05	2.13797e-06	0.447882	4.30065e-05	4.43624e-06	7.66139e-06	2.61478e-05	6.50458e-06	2.43849e-05	4.75077e-06	1.5313e-05	0.000295639	6.48759e-06	2.92004e-05	1.27872e-05	6.53795e-05	0.000117279	2.79992e-06	2.46412e-05	2.18031e-05	1.73119e-07	0.000152459	5.54391e-05	2.89552e-05	2.52885e-05	1.01948e-05	5.67998e-06	1.92587e-06	1.83741e-06	6.79569e-05	6.72469e-05	4.33671e-06	2.82174e-05	4.04929e-06	6.34544e-07	7.68667e-07	5.51278e-06	2.56096e-06	1.13956e-05	3.18122e-06	1.58569e-05	1.01259e-05	3.4157e-05
ABW	Aruba	2.85714e-10	5.13415e-10	4.83503e-11	9.962e-10	1.10113e-11	3.51556e-10	2.69423e-11	4.37911e-10	3.37186e-07	4.35502e-11	3.64132e-11	1.24817e-10	6.76091e-11	2.18702e-10	4.01191e-11	1.49169e-10	2.27851e-09	2.10345e-11	2.83691e-10	8.8072e-11	5.21383e-10	7.4438e-10	3.17398e-11	2.0931e-10	2.16608e-10	8.55956e-12	1.35459e-09	4.85792e-10	1.17109e-10	1.81608e-10	9.79981e-11	4.52179e-11	1.53769e-11	4.93552e-12	5.34417e-10	5.90456e-10	4.12644e-11	1.849e-10	4.09229e-11	3.7114e-12	1.28297e-11	4.34078e-11	2.47433e-11	9.03774e-11	4.17908e-11	1.40456e-10	5.1912e-11	2.8308e-10
AUS	Australia	0.00222404	0.00278911	0.00135926	0.00502102	0.000130944	0.00166357	0.000512912	0.00483431	0.00184253	0.472204	0.00152192	0.0011719	0.000350239	0.00805426	0.00254843	0.00104619	0.0138979	0.0012373	0.00129423	0.000577464	0.00312299	0.00464633	0.000202233	0.00145628	0.00246973	8.67745e-05	0.0060553	0.0153335	0.00154459	0.00108534	0.000399457	0.00132305	0.000119541	0.000676317	0.0027348	0.00302199	0.000181482	0.00130473	0.00106911	0.00154228	0.000115518	0.000295174	0.000288116	0.00161311	0.000451461	0.00328422	0.00144472	0.00244916
AUT	Austria	5.79273e-05	0.000685435	0.000158201	0.000130337	3.75514e-06	1.69287e-05	2.07411e-05	0.000149164	2.87702e-05	7.5421e-05	0.0453822	6.63121e-05	6.29366e-06	0.000171748	1.50814e-05	1.35559e-05	8.19969e-05	0.000203174	1.22043e-05	9.4821e-06	8.04306e-05	0.000121847	6.11911e-06	0.00146382	3.39376e-05	6.00644e-06	5.53238e-05	6.2e-05	0.000702478	1.3674e-05	2.42343e-06	5.97915e-06	5.03537e-06	1.55462e-05	3.40323e-05	3.04662e-05	1.1721e-06	1.34801e-05	3.34688e-05	1.22219e-05	8.06743e-06	7.02017e-06	1.05578e-05	0.00321786	2.10088e-05	0.000302701	0.00217272	8.51861e-05
AZE	Azerbaijan	0.0037071	0.00041558	9.28653e-05	0.000477425	6.76277e-06	0.000150316	1.41495e-05	0.000449144	0.000173394	2.54963e-05	0.000276167	0.629903	2.98559e-05	0.000146964	2.49769e-05	6.46247e-05	0.00161325	6.18041e-05	0.000118772	5.04512e-05	0.00026195	0.000455459	1.31003e-05	0.000192067	9.00374e-05	2.23639e-06	0.000663039	0.000234888	0.000217303	9.95831e-05	3.88161e-05	2.3623e-05	8.92174e-06	1.12159e-05	0.000268549	0.000266954	1.67853e-05	0.000110604	2.88446e-05	1.11806e-05	5.87279e-06	2.40327e-05	1.36845e-05	0.000193492	2.06082e-05	0.000123386	0.000393484	0.000157708
BHS	Bahamas	8.66138e-07	2.1753e-06	5.39471e-07	3.70344e-06	4.61194e-08	2.20732e-06	1.43141e-07	1.57211e-06	2.32175e-06	3.42089e-07	1.5486e-06	5.07633e-07	0.00276657	9.11419e-07	1.60026e-07	5.51909e-07	7.28946e-06	6.10557e-07	8.22451e-07	3.2682e-07	2.02967e-06	2.6892e-06	9.51699e-08	1.12629e-06	7.22154e-07	3.6084e-08	1.70539e-05	1.53335e-06	1.03725e-06	6.38142e-07	2.6018e-07	1.55959e-07	6.81354e-08	7.49801e-07	1.66672e-06	6.29909e-06	1.07273e-07	5.78444e-07	2.08619e-07	5.29473e-08	3.67256e-08	1.45207e-07	1.32438e-07	1.81782e-06	6.6604e-07	1.57117e-06	4.87185e-06	1.10377e-06
BHR	Bahrain	2.20917e-09	4.90063e-09	1.55693e-09	7.06926e-09	9.69692e-11	2.31704e-09	2.01491e-10	3.48086e-09	2.54206e-09	1.00985e-09	5.28363e-10	1.22248e-09	4.18198e-10	2.76512e-05	4.59943e-10	1.41622e-09	2.19646e-08	5.57172e-10	1.82027e-09	7.90815e-10	3.8923e-09	6.76601e-09	1.95668e-10	1.50541e-09	1.57714e-09	2.46017e-11	8.32439e-09	3.73505e-09	9.18778e-10	1.44169e-09	6.29666e-10	3.71483e-10	1.14293e-10	1.11426e-10	4.01899e-09	4.04901e-09	2.62641e-10	1.61911e-09	3.0466e-10	1.53096e-10	4.90562e-11	3.40804e-10	1.72527e-10	8.23698e-10	2.43361e-10	3.74673e-09	5.18163e-10	2.01867e-09
BGD	Bangladesh	0.000244237	0.000379148	0.000187064	0.000481868	1.69972e-05	0.000129951	6.74211e-05	0.000283292	0.000195128	0.000150258	0.00128092	0.000113668	3.10469e-05	0.000528271	0.674178	7.63967e-05	0.00109719	0.00111646	9.94058e-05	7.04384e-05	0.000255746	0.000396607	2.14369e-05	0.000256479	0.000164252	1.9496e-05	0.000457644	0.000920631	0.00076007	8.67579e-05	2.64487e-05	7.8588e-05	2.68178e-05	0.000230276	0.000219578	0.000249551	1.35206e-05	0.000100061	0.000139326	0.000364678	1.85824e-05	4.2207e-05	4.67683e-05	0.000482578	0.000128101	0.000806632	0.000594485	0.000422594
BRB	Barbados	5.50613e-06	1.27901e-05	4.13087e-06	1.8177e-05	2.50754e-07	0.000201273	4.05322e-07	8.95542e-06	1.00176e-05	2.79816e-06	1.4226e-06	2.69982e-06	2.76468e-06	4.2891e-06	7.62247e-07	0.0237799	3.81094e-05	9.82879e-07	5.44529e-05	2.1707e-06	0.000118186	2.11852e-05	4.79123e-07	3.74631e-06	3.63399e-06	9.8792e-08	0.000716628	8.76866e-06	1.98185e-06	4.83516e-06	1.68513e-06	9.28462e-07	3.27747e-07	3.30629e-06	1.2624e-05	8.69721e-05	6.92271e-07	4.41012e-06	6.12026e-07	8.5943e-08	1.01381e-07	9.07775e-07	5.72111e-07	1.77645e-06	1.20372e-06	3.17888e-06	1.16431e-06	6.56351e-06
BLR	Belarus	0.000131427	0.000267532	7.66144e-05	0.0003134	5.84198e-06	8.55528e-05	1.75507e-05	0.00041088	7.67513e-05	2.34966e-05	0.000359138	0.000327496	2.13701e-05	0.00010903	2.02069e-05	4.31812e-05	0.00696845	0.000126312	6.8828e-05	3.02525e-05	0.000200638	0.000160976	1.24655e-05	0.00015335	8.81172e-05	2.28099e-06	0.000411304	0.000168632	0.000251739	5.29643e-05	2.54987e-05	1.7448e-05	7.33044e-06	1.09791e-05	0.000138362	0.00016847	9.74694e-06	5.74921e-05	2.79701e-05	1.72691e-05	3.72586e-06	1.58516e-05	1.19422e-05	0.00020221	2.29141e-05	0.000149802	0.000467402	0.000126223
BEL	Belgium	8.51798e-06	3.54396e-05	6.61577e-05	3.23551e-05	2.36121e-06	3.21558e-06	5.43107e-06	2.1415e-05	2.07261e-05	1.11095e-05	9.86788e-05	1.04091e-05	1.07197e-06	3.89174e-05	6.19022e-06	5.23816e-06	1.04972e-05	0.00161609	2.73439e-06	4.8426e-06	8.46321e-06	4.48319e-06	1.22929e-06	3.93718e-05	7.60969e-06	1.2416e-06	9.59697e-06	1.69787e-05	7.12625e-05	5.02691e-06	1.33345e-06	1.96154e-06	4.42763e-06	5.47532e-06	1.59432e-05	9.46797e-06	4.90972e-07	3.33482e-06	1.69206e-05	6.23837e-06	1.7395e-06	2.68941e-06	5.16601e-06	6.76822e-05	8.83704e-06	8.31895e-05	0.00010694	6.27529e-05
BLZ	Belize	0.000124669	0.000381093	2.71955e-05	0.000438259	6.16949e-06	0.000388764	8.69368e-06	0.000196017	0.000178704	1.66613e-05	9.23718e-05	5.74025e-05	3.76296e-05	0.000100197	1.96255e-05	0.00135217	0.00139424	1.61474e-05	0.264625	4.82796e-05	0.000271124	0.0004702	1.18749e-05	9.63567e-05	8.46828e-05	1.06907e-06	0.000601405	0.000204742	5.51494e-05	0.000103351	3.95083e-05	2.24688e-05	7.08934e-06	6.32865e-05	0.000257737	0.00325601	1.623e-05	9.89282e-05	1.67524e-05	2.67643e-06	4.09586e-06	2.0598e-05	2.16631e-05	5.91997e-05	0.000122539	7.14031e-05	2.7516e-05	0.000126147
BEN	Benin	0.00524911	0.00101252	8.71434e-05	0.000994131	3.19109e-05	0.000300622	2.33208e-05	0.00045496	0.000380464	4.38041e-05	9.06025e-05	0.000143406	5.43485e-05	0.000246533	0.000237055	0.000126441	0.00314397	0.000160203	0.000237613	0.875184	0.000528257	0.00109863	2.70341e-05	0.000214961	0.000284284	1.24831e-05	0.00110012	0.00052899	0.000135429	0.000813464	8.53661e-05	5.70714e-05	2.93164e-05	7.32585e-06	0.000565803	0.000547724	7.23708e-05	0.000302918	4.51497e-05	1.76929e-05	0.000257667	0.000275998	2.54348e-05	0.000210834	3.90518e-05	0.000169013	0.000159977	0.0017691
BMU	Bermuda	0	0	0	0	0	0	0	0	0	0	0	0	0	0	0	0	0	0	0	0	0	0	0	0	0	0	0	0	0	0	0	0	0	0	0	0	0	0	0	0	0	0	0	0	0	0	0	0
BTN	Bhutan	0.000181833	0.000501099	3.30535e-05	0.000616301	7.49499e-06	0.000198749	1.57313e-05	0.000290553	0.000206965	2.00654e-05	2.66062e-05	8.63995e-05	3.58799e-05	0.000153015	5.08986e-05	8.37602e-05	0.00172421	1.19472e-05	0.000158355	6.29146e-05	0.000349811	0.628513	1.7632e-05	0.000137016	0.000130034	1.01326e-06	0.000730118	0.000293361	8.68955e-05	0.000131543	5.7895e-05	2.91981e-05	9.94797e-06	2.70871e-06	0.000358048	0.000356929	2.34305e-05	0.000127054	2.42626e-05	2.52936e-06	4.07928e-06	2.9619e-05	1.37198e-05	6.06968e-05	3.06089e-05	8.86749e-05	3.18013e-05	0.000191665
BOL	Bolivia	0.00121614	0.00428691	0.000541051	0.00436926	8.31695e-05	0.0016606	0.00943794	0.00198256	0.00187864	0.000478743	0.000884509	0.000642126	0.000697778	0.00130756	0.000260121	0.00132481	0.0097446	0.0007709	0.00136283	0.000451545	0.0027862	0.00395539	0.73279	0.00104618	0.000967238	0.000457722	0.00523384	0.00227045	0.000842331	0.000961803	0.000361335	0.000230566	8.12955e-05	0.00142679	0.00243777	0.00287269	0.000153882	0.00093312	0.0261491	0.000183866	0.00197526	0.000209372	0.0005586	0.000871977	0.000376666	0.00165309	0.00127026	0.00145803
BIH	Bosnia and Herzegovina	5.75743e-05	0.000289752	4.40403e-05	0.000179827	3.12672e-06	6.2513e-05	7.96623e-06	0.000101998	7.24276e-05	1.51326e-05	0.000621197	3.65003e-05	1.05997e-05	6.16689e-05	9.37475e-06	4.26037e-05	0.000482807	6.59267e-05	4.2931e-05	2.15156e-05	9.95238e-05	0.000187152	4.87948e-06	0.575355	3.61791e-05	1.16702e-06	0.000208017	9.2871e-05	0.00015696	4.77119e-05	1.49094e-05	9.44302e-06	4.18262e-06	5.04432e-06	0.000104261	0.000100853	6.44626e-06	4.38883e-05	1.29489e-05	3.37439e-06	1.97065e-06	9.51618e-06	5.92515e-06	0.0156936	1.1262e-05	8.4638e-05	0.000174461	7.41523e-05
BWA	Botswana	3.59189e-05	9.76629e-05	6.74339e-06	0.000127778	2.28074e-06	4.21222e-05	3.4243e-06	5.92774e-05	4.51781e-05	4.98734e-06	1.02618e-05	1.79378e-05	7.43585e-06	2.92061e-05	5.13064e-06	1.73708e-05	0.000378009	6.3767e-06	3.3026e-05	1.2912e-05	6.99916e-05	0.000118358	3.56549e-06	2.71698e-05	0.485452	2.55455e-07	0.000151982	5.9384e-05	1.59595e-05	2.78249e-05	1.13274e-05	5.93953e-06	2.08111e-06	1.23077e-06	7.28348e-05	7.33725e-05	4.68526e-06	2.89516e-05	5.11305e-06	7.19145e-07	6.96109e-07	5.97205e-06	2.79226e-06	1.43933e-05	4.00354e-06	2.58018e-05	1.27479e-05	3.71242e-05
BRA	Brazil	0.0109721	0.0499364	0.0416212	0.0643524	0.030997	0.0354163	0.234811	0.0233994	0.128767	0.0231767	0.0980183	0.0144266	0.0100843	0.0554884	0.00852698	0.072725	0.0423989	0.104935	0.0312359	0.0103469	0.0471042	0.0155454	0.0660751	0.0377559	0.0334282	0.926997	0.110438	0.0335471	0.0695944	0.00678166	0.0016361	0.00333777	0.00247152	0.0289629	0.0448769	0.0536628	0.000754364	0.00588194	0.142729	0.00903042	0.0118038	0.00346615	0.0362707	0.0895333	0.0480242	0.1028	0.096168	0.0498151
VGB	British Virgin Islands	1.60319e-07	4.30406e-07	2.83248e-08	5.41895e-07	7.09096e-09	4.45886e-07	1.06168e-08	1.9799e-06	2.14359e-07	1.65434e-08	2.23007e-08	1.01666e-07	3.01504e-08	1.1208e-07	2.30599e-08	7.07209e-08	1.59258e-06	8.24499e-09	1.40576e-07	6.19401e-08	3.1845e-07	5.87137e-07	1.32884e-08	1.12365e-07	9.53868e-08	1.98324e-09	0.00107815	2.52485e-07	6.02116e-08	1.30434e-07	5.04281e-08	2.67394e-08	9.14996e-09	1.92402e-09	3.14473e-07	3.24501e-07	2.09521e-08	1.29291e-07	1.85374e-08	1.60853e-09	2.45645e-09	2.66559e-08	1.94948e-08	1.15736e-07	1.56615e-08	7.45956e-08	2.25454e-08	1.74213e-07
BRN	Brunei	2.76259e-06	5.59855e-06	6.55741e-07	8.25863e-06	1.02407e-07	2.78687e-06	3.20709e-07	3.69998e-06	2.56166e-06	6.69576e-06	6.14679e-07	1.1764e-06	5.09118e-07	2.38662e-06	8.92822e-07	1.23844e-06	2.21399e-05	3.61313e-07	2.17481e-06	8.4549e-07	4.59995e-06	7.81847e-06	2.50827e-07	1.82473e-06	1.77696e-06	3.11842e-08	9.56204e-06	0.0490505	1.03834e-06	1.76791e-06	7.28966e-07	8.57418e-07	1.38668e-07	1.76529e-07	4.72354e-06	4.74875e-06	3.11657e-07	1.62514e-06	5.09033e-07	4.7386e-07	8.09555e-08	3.89525e-07	2.66663e-07	9.65835e-07	3.17127e-07	1.64958e-06	6.97118e-07	2.69581e-06
BGR	Bulgaria	0.000155369	0.00610603	0.000384764	0.000148192	5.19613e-06	2.59288e-05	2.89274e-05	0.00104267	4.40267e-05	0.000117362	0.000746213	0.000359935	9.65284e-06	0.000123546	1.72409e-05	4.54875e-05	0.000263267	0.000195167	2.08073e-05	1.89583e-05	5.58385e-05	6.46494e-05	4.47697e-06	0.000872796	4.66453e-05	3.30512e-06	0.00011785	8.92199e-05	0.139311	1.98992e-05	5.84657e-06	7.89328e-06	6.29129e-06	1.76317e-05	5.62518e-05	5.88998e-05	2.7242e-06	1.99774e-05	2.40125e-05	7.52904e-06	3.80534e-06	7.19228e-06	9.21506e-06	0.000634943	2.2536e-05	0.00154398	0.000618127	0.000127958
BFA	Burkina Faso	0.000285313	0.00097554	0.000177203	0.00115644	1.76946e-05	0.000337373	3.58805e-05	0.000494737	0.000438053	8.86366e-05	0.000347703	0.000148793	5.98073e-05	0.000290974	6.54414e-05	0.00014587	0.00359157	0.000914489	0.000266178	0.000336233	0.000572013	0.000994593	3.07456e-05	0.000324528	0.000204756	5.65979e-06	0.00125901	0.000550506	0.000245978	0.817196	9.29297e-05	5.73567e-05	2.34492e-05	1.51533e-05	0.000629204	0.000607307	4.105e-05	0.000274502	7.04986e-05	1.18265e-05	0.000297751	5.79778e-05	3.38164e-05	0.000297698	5.93307e-05	0.000256288	0.000241407	0.000478522
BDI	Burundi	0.00121399	0.00412493	0.000265989	0.00394355	5.59883e-05	0.00134284	0.000105861	0.00196195	0.00162857	0.000128393	0.00111973	0.000614713	0.000240943	0.000994144	0.000199831	0.000561488	0.011386	0.000753811	0.00107484	0.000458699	0.00230907	0.00455536	0.000110547	0.00100067	0.000837209	8.43047e-06	0.00493209	0.00203354	0.000588604	0.00093818	0.961951	0.000204955	6.99031e-05	2.33761e-05	0.00236539	0.00244951	0.000156747	0.000965481	0.000164052	2.14137e-05	2.32496e-05	0.000200819	9.45392e-05	0.00055224	0.000141051	0.000700114	0.000532258	0.0012949
KHM	Cambodia	0.000724795	0.00135241	0.00045503	0.00209386	3.64693e-05	0.000662512	0.00014412	0.000973617	0.000866094	0.000423462	0.00114223	0.000340648	0.000127996	0.000786283	0.000332213	0.000307598	0.00415215	0.000408263	0.00053373	0.000245502	0.00121567	0.00229502	6.3029e-05	0.000543092	0.000447595	1.91309e-05	0.0024221	0.00529665	0.000546555	0.000493091	0.00017837	0.871358	4.08598e-05	0.00015568	0.00123942	0.00120036	7.71281e-05	0.000508439	0.000229128	0.00093798	3.77834e-05	0.000111244	9.76934e-05	0.000617453	0.000136022	0.000747832	0.000734596	0.000707433
CMR	Cameroon	0.00145398	0.00929251	0.0055108	0.00937299	0.000466795	0.00120784	0.000609323	0.00330063	0.00227956	0.000969432	0.0129642	0.00164781	0.000301486	0.00377939	0.000888524	0.000799534	0.00995625	0.0118638	0.00094289	0.00108153	0.00250173	0.00380597	0.000179572	0.00455516	0.00188844	9.80829e-05	0.00437217	0.00318582	0.00588911	0.00119698	0.000299599	0.00039491	0.937092	0.000715767	0.00343334	0.0025961	0.00426429	0.0222434	0.00100521	0.00219529	0.000139265	0.0145666	0.000396549	0.00836979	0.00120628	0.00618036	0.00748793	0.0108776
CAN	Canada	8.27183e-05	0.000204589	0.000475261	0.000266876	1.21468e-05	0.000491034	0.000101672	0.000295644	0.000263376	0.000336888	0.000596313	9.70226e-05	0.000345178	0.000424588	0.000101444	0.000930701	0.00012426	0.000573342	0.000290429	2.03654e-05	0.00152897	5.77636e-05	5.71666e-05	0.000172948	0.000126772	4.28215e-05	0.000368623	0.000363461	0.000363117	2.81461e-05	4.9981e-06	4.09829e-05	1.44832e-05	0.0154497	6.95042e-05	0.000583997	2.54447e-06	2.17199e-05	0.000462994	0.000246602	0.000139879	1.81153e-05	0.000298797	0.000556093	0.000677681	0.000748253	0.000552389	0.000259427
CPV	Cape Verde	5.12943e-05	0.000137674	2.26283e-05	0.000189203	3.40059e-06	6.93877e-05	4.15999e-06	7.98347e-05	6.51682e-05	6.16306e-06	6.47524e-06	4.08378e-05	1.22147e-05	3.88078e-05	8.24197e-06	2.78389e-05	0.000533036	3.12863e-06	5.50642e-05	1.96176e-05	0.000100628	0.00016268	5.3042e-06	3.92352e-05	3.80746e-05	5.88678e-07	0.000269109	9.16451e-05	1.79978e-05	3.76028e-05	1.64495e-05	8.3674e-06	3.06805e-06	5.75444e-07	0.635344	0.000118252	7.40454e-06	3.92265e-05	6.70912e-06	7.15236e-07	1.11749e-06	1.24007e-05	4.23973e-06	1.67077e-05	1.86202e-05	2.65542e-05	8.87025e-06	5.35619e-05
CYM	Cayman Islands	6.6831e-08	1.88959e-07	1.1069e-08	2.44501e-07	2.73777e-09	9.10288e-08	5.32638e-09	1.10825e-07	8.37477e-08	7.98525e-09	1.34409e-08	3.39849e-08	1.63938e-08	5.06534e-08	9.59125e-09	3.67563e-08	7.09489e-07	4.33845e-09	7.26025e-08	2.40325e-08	1.41126e-07	2.3788e-07	6.47049e-09	5.1903e-08	4.92668e-08	8.84895e-10	3.52092e-07	1.16407e-07	2.44165e-08	5.23978e-08	2.22966e-08	1.07744e-08	3.60763e-09	1.01404e-09	1.28221e-07	0.00153472	8.76043e-09	5.15621e-08	8.16195e-09	8.80387e-10	1.08567e-09	9.99554e-09	5.53634e-09	2.25205e-08	1.02603e-08	3.36027e-08	1.17626e-08	6.88478e-08
CAF	Central African Republic	0.00134236	0.00429292	0.000516184	0.00526813	8.10494e-05	0.00150872	0.00013841	0.00220328	0.00189989	0.000203311	0.00065304	0.000644064	0.000263968	0.00108684	0.000219562	0.000621874	0.0150954	0.00113106	0.00119301	0.00052323	0.00265843	0.00525299	0.000120962	0.00113551	0.000926058	1.28413e-05	0.00556094	0.00228394	0.000731681	0.00122145	0.000415185	0.000236363	0.000318883	6.64667e-05	0.0028098	0.00268718	0.976216	0.0165007	0.000224348	4.56796e-05	3.54014e-05	0.00636144	0.000126462	0.00072523	0.000272029	0.00241669	0.00147286	0.00147389
TCD	Chad	0.000294679	0.00113561	0.000126345	0.00106948	2.12193e-05	0.000359997	3.30755e-05	0.000490502	0.00043831	5.25553e-05	0.000295117	0.000151896	7.55418e-05	0.000251863	6.30015e-05	0.000151235	0.00364161	0.000112573	0.000281989	0.000118698	0.000566949	0.00117737	2.99434e-05	0.000306579	0.000184291	6.16037e-06	0.00126899	0.000509942	0.000247929	0.000273614	8.89412e-05	5.23128e-05	0.000264094	2.38475e-05	0.000696326	0.000618543	0.000191714	0.814376	5.06918e-05	1.11659e-05	1.34722e-05	5.33666e-05	3.43746e-05	0.00071727	4.09398e-05	0.000198488	0.000292499	0.000366287
CHL	Chile	0.000200308	0.000539692	0.000376744	0.000922202	2.29966e-05	0.000319059	0.00249243	0.000355544	0.000423572	0.000309314	0.000559913	0.000126718	0.000258673	0.00089726	0.000190822	0.00030118	0.000665896	0.000516826	0.00034234	5.85431e-05	0.000532257	0.000463262	0.00227856	0.00030072	0.00018327	9.36143e-05	0.000675024	0.000476256	0.00046448	0.00011157	3.60988e-05	6.98561e-05	1.8933e-05	0.0005968	0.000250271	0.000576338	1.75475e-05	0.000117035	0.197835	0.000152829	0.000422976	3.45243e-05	0.00247803	0.000579045	0.000390695	0.000490528	0.000391809	0.000328437
CHN	China	0.0170828	0.0362584	0.052638	0.0210234	0.00160409	0.00418263	0.00968391	0.0101401	0.0192393	0.0473512	0.056399	0.0160748	0.00158646	0.0531936	0.0406783	0.00955563	0.0127262	0.0324553	0.00536114	0.00604447	0.0156654	0.00792442	0.00431697	0.0143649	0.0134383	0.00147783	0.00959885	0.0770831	0.0476461	0.00347289	0.00053135	0.0193692	0.0027304	0.0142676	0.00945796	0.0070661	0.000274987	0.00217146	0.0298046	0.805461	0.00399673	0.00276396	0.00805253	0.0438781	0.0207207	0.0575603	0.0615626	0.0555469
COL	Colombia	0.0019217	0.0015884	0.000610448	0.003067	5.59189e-05	0.00103667	0.00113243	0.000979601	0.0188515	0.000446361	0.00201921	0.000645278	0.000497303	0.000815129	0.000163595	0.00183656	0.00419081	0.0016465	0.0014985	0.000187043	0.00148039	0.00136008	0.00265912	0.000924547	0.000480133	0.000273235	0.00466398	0.00114754	0.00107654	0.000405744	0.000152321	0.00010586	5.58765e-05	0.00214087	0.00102339	0.00290299	6.70747e-05	0.000380358	0.0168229	0.000114178	0.724913	0.00022896	0.0129863	0.00210716	0.00392661	0.00112152	0.00209807	0.00175812
COG	Congo	0.000945753	0.00315327	0.00227138	0.00365753	9.73349e-05	0.00100742	0.000193621	0.00155927	0.0012886	0.000230917	0.00126927	0.000569279	0.000198844	0.00106398	0.00024905	0.000440908	0.00958426	0.000975015	0.000783031	0.000380139	0.00175286	0.00337079	9.33176e-05	0.00105343	0.000718396	7.94703e-05	0.00357805	0.00164105	0.00102794	0.000737104	0.000261481	0.000190158	0.000333513	0.000107648	0.00259531	0.00178317	0.000374017	0.00073905	0.000375369	0.00038334	4.20809e-05	0.897914	0.000119681	0.0011756	0.000247332	0.0012386	0.00173773	0.00127687
CRI	Costa Rica	0.000191411	0.000899276	0.000660422	0.0018714	4.19337e-05	0.000293295	0.00013506	0.000541237	0.00173487	0.000229426	0.00396881	0.000435858	0.000183985	0.000702915	9.9177e-05	0.000335014	0.000982279	0.00328206	0.000882575	8.70387e-05	0.000514818	0.000305369	6.27841e-05	0.000725812	0.00020761	4.47566e-05	0.00105935	0.000438656	0.00148008	0.000121965	3.24711e-05	5.12898e-05	4.20412e-05	0.00103491	0.000441056	0.00166557	1.51154e-05	0.000104912	0.000903736	0.000124728	0.000553176	4.47994e-05	0.223597	0.00138181	0.000698838	0.00109943	0.00285042	0.000649847
HRV	Croatia	2.76038e-05	0.000610987	3.92718e-05	7.16503e-05	1.56857e-06	0.000132864	6.36107e-06	4.58753e-05	2.42909e-05	4.2668e-05	0.000869477	2.35087e-05	1.62755e-05	4.23676e-05	5.33419e-06	9.47312e-06	0.000169002	4.95083e-05	1.38707e-05	7.50202e-06	4.73671e-05	5.21251e-05	2.17431e-06	0.0228475	1.52434e-05	1.0003e-06	7.59543e-05	3.52063e-05	0.000172233	1.42556e-05	4.64868e-06	3.52567e-06	2.00761e-06	8.49071e-06	3.45241e-05	3.55096e-05	2.00768e-06	1.44038e-05	1.02466e-05	2.8712e-06	1.44358e-06	3.73897e-06	3.6533e-06	0.209436	7.76413e-06	7.84015e-05	0.000275705	5.45762e-05
CUB	Cuba	0.000179175	0.000695661	0.000218173	0.00160835	1.40659e-05	0.000267162	0.000227178	0.00140766	0.000883607	0.000541056	0.00164032	0.000121366	6.34825e-05	0.000252995	5.77366e-05	0.000487006	0.00143199	0.000456927	0.000669225	6.95822e-05	0.000814245	0.000505891	0.000210629	0.00026963	0.000132534	2.39469e-05	0.000628349	0.000352836	0.00179034	0.000130064	4.41739e-05	6.46473e-05	1.72465e-05	0.000325851	0.000549378	0.00161556	1.91359e-05	0.000131953	0.000511778	0.000541732	6.45292e-05	5.52327e-05	0.000132967	0.00110701	0.760573	0.00144516	0.00114599	0.000290265
CYP	Cyprus	7.24285e-06	7.50728e-05	7.43507e-06	2.04833e-05	6.15503e-07	6.06418e-06	1.0627e-06	0.000116533	7.7329e-06	4.24116e-06	6.40665e-05	6.32501e-06	1.04567e-06	8.54923e-05	6.56543e-06	3.87034e-06	5.28294e-05	3.78746e-05	4.4165e-06	2.21238e-06	1.20346e-05	2.0462e-05	5.45776e-07	1.9581e-05	5.08498e-06	2.17657e-07	2.2672e-05	1.32808e-05	4.05376e-05	5.16278e-06	1.86961e-06	1.15637e-06	5.28241e-07	1.0001e-06	1.10577e-05	1.31467e-05	6.52129e-07	4.38116e-06	2.00365e-06	5.58177e-07	3.0544e-07	1.07332e-06	8.16277e-07	9.11749e-05	1.77628e-06	0.0608049	0.000124809	9.69566e-06
CZE	Czech Republic	2.12093e-05	0.000130429	5.44981e-05	4.44854e-05	2.01089e-06	7.17597e-06	1.04085e-05	6.02135e-05	1.73114e-05	1.49394e-05	0.000819684	4.35738e-05	2.54947e-06	5.15876e-05	9.62289e-06	6.83164e-06	5.55057e-05	0.00012216	1.21915e-05	5.52562e-06	1.70206e-05	1.57038e-05	2.43537e-06	0.000275351	1.54171e-05	2.00562e-06	0.0001534	2.76524e-05	0.000538163	9.0192e-06	1.38265e-06	2.94237e-06	2.31541e-06	7.90736e-06	1.6079e-05	1.46668e-05	7.06445e-07	5.67644e-06	1.83348e-05	6.33313e-06	2.55044e-06	2.93712e-06	4.71496e-06	0.000543641	1.28778e-05	9.28699e-05	0.0357909	3.72894e-05
CIV	Cote dIvoire	0	0	0	0	0	0	0	0	0	0	0	0	0	0	0	0	0	0	0	0	0	0	0	0	0	0	0	0	0	0	0	0	0	0	0	0	0	0	0	0	0	0	0	0	0	0	0	0
PRK	North Korea	7.35918e-05	0.000157249	0.000102419	0.000208364	3.76741e-06	0.000128387	1.39027e-05	0.000103401	9.31718e-05	3.34236e-05	4.40676e-05	4.10648e-05	1.18896e-05	7.03682e-05	2.92383e-05	3.08633e-05	0.00047865	2.15169e-05	5.16894e-05	5.09669e-05	0.000133638	0.000254443	2.70503e-05	4.77885e-05	4.59551e-05	2.88214e-05	0.000246846	0.000126463	9.31226e-05	5.00956e-05	1.76961e-05	8.8556e-05	4.19978e-06	8.3578e-06	0.000151497	0.000126681	7.71399e-06	4.88365e-05	2.61806e-05	0.000458508	6.27735e-06	1.07512e-05	3.20906e-05	4.82269e-05	6.20331e-05	5.79451e-05	4.11275e-05	7.87661e-05
COD	DR Congo	0.0068608	0.0207681	0.00376773	0.0239307	0.000602378	0.00737534	0.000759096	0.0119628	0.00979017	0.00130455	0.0063338	0.00363784	0.00134705	0.0068663	0.00107073	0.00317292	0.0661539	0.0345264	0.00571313	0.00264902	0.0128075	0.026219	0.000698421	0.00682549	0.00581337	9.95693e-05	0.0264863	0.0117494	0.00555661	0.00668946	0.0019851	0.00117929	0.00105413	0.000371234	0.014826	0.0132251	0.0016854	0.00587283	0.00136514	0.000336881	0.000237269	0.00131018	0.000669947	0.00655456	0.00100469	0.0137448	0.00629488	0.0083728
DNK	Denmark	2.51863e-06	1.7262e-05	8.49849e-06	9.74804e-06	4.13429e-07	3.04161e-06	3.42033e-06	1.00512e-05	6.21169e-06	1.16508e-05	4.73891e-05	7.25609e-06	5.27237e-07	3.78941e-05	3.00592e-06	1.64074e-06	9.5785e-06	2.54254e-05	5.80315e-06	1.12037e-06	7.97032e-06	3.49121e-06	5.28635e-07	2.92863e-05	2.66435e-06	3.86126e-07	4.85268e-06	1.18833e-05	4.25418e-05	1.92384e-06	2.75398e-07	1.05509e-06	4.74862e-07	3.06089e-06	6.07529e-06	3.80363e-06	1.19321e-07	1.5459e-06	5.54655e-06	3.67142e-06	5.71329e-07	6.53761e-07	1.57114e-06	3.36774e-05	1.7271e-06	3.35005e-05	8.25165e-05	7.51319e-06
DJI	Djibouti	4.62631e-07	1.65357e-06	7.93951e-08	1.54294e-06	1.99458e-08	5.21819e-07	2.33692e-08	7.39904e-07	6.00945e-07	2.9467e-08	4.76059e-08	2.13729e-07	8.39723e-08	3.07418e-07	6.34104e-08	2.05752e-07	5.00668e-06	3.7683e-08	4.01096e-07	1.68233e-07	8.65889e-07	1.91484e-06	3.44709e-08	3.37024e-07	2.69242e-07	1.71741e-09	1.87342e-06	7.66508e-07	1.73666e-07	4.32671e-07	1.43937e-07	7.97738e-08	2.57036e-08	4.8742e-09	9.58178e-07	9.12966e-07	6.19038e-08	3.84069e-07	4.6828e-08	7.34647e-09	4.69802e-09	7.84309e-08	3.43187e-08	1.31387e-07	3.67376e-08	2.18407e-07	6.73202e-08	4.92086e-07
DOM	Dominican Republic	0.000171589	0.000553336	0.000284582	0.000791933	1.8055e-05	0.00161326	6.9157e-05	0.000356552	0.000398739	0.000214132	0.00114297	0.000148088	0.00016409	0.000404876	6.05615e-05	0.000442917	0.00144523	0.00108644	0.000246493	7.13225e-05	0.00041761	0.000453141	3.34707e-05	0.000411125	0.000153768	1.59346e-05	0.000623392	0.000366716	0.000565651	0.000134341	4.06154e-05	3.93979e-05	2.07363e-05	0.00079961	0.000335328	0.00040643	1.78912e-05	0.000122588	0.000210195	3.3933e-05	5.99094e-05	3.57866e-05	0.000493642	0.000836133	0.00118888	0.000536445	0.000719147	0.000369301
ECU	Ecuador	0.0090954	0.0031519	0.00060768	0.00331429	5.9429e-05	0.00098737	0.00184403	0.00119319	0.0100567	0.000461873	0.00351047	0.000587614	0.000297693	0.00104347	0.000242792	0.000936371	0.00580581	0.00225268	0.00168527	0.000294425	0.00192199	0.0032188	0.000875207	0.00115466	0.000633856	6.64384e-05	0.00450949	0.00153174	0.00243722	0.000789991	0.000178822	0.000182184	6.77796e-05	0.00074951	0.00139702	0.00218491	0.000121425	0.00109622	0.00681979	0.000240778	0.0103803	0.000170682	0.00107375	0.0029435	0.00528586	0.00108152	0.00254638	0.00115736
EGY	Egypt	3.99197e-06	5.09545e-05	8.69037e-05	1.88333e-05	7.32051e-07	2.96825e-06	4.19719e-06	1.23606e-05	6.53597e-06	7.43741e-06	6.24767e-05	6.51123e-06	1.22944e-06	2.06916e-05	2.77475e-06	3.32962e-06	1.49138e-05	3.08015e-05	2.12911e-06	1.65972e-06	5.51827e-06	4.86779e-06	6.33708e-07	1.97839e-05	6.6548e-06	1.02789e-06	7.78381e-06	1.45646e-05	5.1083e-05	2.30446e-06	4.65581e-07	1.12981e-06	1.19926e-06	4.85513e-06	6.33295e-06	5.49605e-06	2.61931e-07	1.73348e-06	4.56553e-06	2.63161e-06	8.70315e-07	9.16978e-07	1.61558e-06	7.03011e-05	3.28011e-06	0.000167267	4.15298e-05	1.51758e-05
SLV	El Salvador	0.000342796	0.000884943	0.000182617	0.00105127	1.9053e-05	0.00039328	4.67592e-05	0.000558853	0.000572484	8.73988e-05	0.00225494	0.00018076	0.000220949	0.000348554	0.000146052	0.000405675	0.00191783	0.000715493	0.00172657	0.000129934	0.000666656	0.00124049	3.52367e-05	0.000417001	0.000225503	8.70103e-06	0.00131943	0.000587027	0.000400884	0.000318894	9.17021e-05	5.9456e-05	2.12673e-05	0.000303729	0.000630607	0.000803259	3.95351e-05	0.000273245	0.000116812	2.30176e-05	2.56911e-05	5.68805e-05	0.008161	0.000841754	0.000153026	0.000329566	0.000864463	0.00042589
ERI	Eritrea	9.4539e-05	0.000305755	1.82636e-05	0.000319116	3.91746e-06	0.000112186	7.68388e-06	0.000151305	0.000131159	1.5194e-05	1.51973e-05	4.38588e-05	2.07714e-05	6.87651e-05	1.58482e-05	4.68273e-05	0.00107397	7.01829e-06	9.21174e-05	3.57654e-05	0.000182137	0.000352957	9.60963e-06	7.37072e-05	6.53413e-05	4.88451e-07	0.000437654	0.000164056	3.57246e-05	7.96304e-05	2.94274e-05	1.57531e-05	5.31548e-06	1.26449e-06	0.000190138	0.000195681	1.30202e-05	7.56108e-05	1.29995e-05	1.55678e-06	2.558e-06	1.50322e-05	7.65218e-06	3.22102e-05	1.44615e-05	4.83684e-05	1.75199e-05	0.000101172
EST	Estonia	2.82447e-06	7.70763e-06	3.97226e-06	9.49578e-06	5.17076e-07	1.58088e-05	9.89611e-07	6.4145e-06	3.37352e-06	1.892e-06	1.35673e-05	4.81392e-06	5.68167e-06	6.23309e-06	9.61536e-07	1.64814e-06	2.26321e-05	7.84186e-06	2.49933e-05	9.97797e-07	4.76776e-06	5.97483e-06	3.36359e-07	6.37525e-06	2.43084e-06	1.72708e-07	8.829e-06	5.41707e-06	8.71665e-06	1.72747e-06	5.82837e-07	4.1612e-05	2.76323e-07	1.33395e-06	4.63308e-06	4.90124e-06	2.53868e-07	1.79554e-06	1.69236e-06	5.7707e-07	2.36181e-07	4.86913e-07	7.86748e-07	1.35529e-05	9.71539e-07	9.08639e-06	1.95449e-05	4.96129e-06
ETH	Ethiopia	0.00518561	0.0222845	0.00991327	0.0159239	0.000289451	0.00519662	0.000690088	0.00927087	0.00676325	0.00165082	0.0193492	0.00303907	0.00112939	0.00551122	0.00113732	0.00234994	0.0351692	0.00998016	0.00417639	0.00184013	0.0103615	0.0183437	0.000522881	0.00600582	0.00354755	0.000119949	0.0189603	0.00973716	0.0082786	0.00401961	0.0013105	0.000979038	0.000352306	0.00104111	0.00964596	0.0102991	0.000606982	0.00376393	0.00130579	0.00206596	0.000250667	0.000840024	0.000663839	0.00893273	0.000961809	0.00988537	0.0172442	0.00574234
FJI	Fiji	7.54668e-05	0.000231298	1.85304e-05	0.00024832	3.72658e-06	9.01321e-05	7.19984e-06	0.00011886	0.000100052	0.00133798	3.17705e-05	3.63979e-05	1.54548e-05	7.69033e-05	7.23311e-05	4.74144e-05	0.000869691	1.69559e-05	6.51055e-05	2.88499e-05	0.000150699	0.000280436	7.05104e-06	5.27696e-05	5.07358e-05	8.20604e-07	0.000304859	0.000155304	3.23488e-05	6.31962e-05	2.22567e-05	1.55498e-05	4.45238e-06	1.96852e-05	0.000147362	0.000147298	9.38115e-06	5.8748e-05	1.24222e-05	5.6002e-06	1.81538e-06	1.19955e-05	7.33729e-06	3.07816e-05	8.20597e-06	5.73846e-05	2.38242e-05	7.58501e-05
FIN	Finland	0.000228216	0.000438202	0.000641283	0.000468726	1.29546e-05	4.24706e-05	8.40443e-05	0.000221318	9.12765e-05	0.000127774	0.00162042	0.000142171	1.8298e-05	0.000428299	6.40009e-05	5.29362e-05	0.000190824	0.000475681	3.30864e-05	3.08281e-05	0.000124823	6.01214e-05	1.74777e-05	0.000356554	0.000124015	1.37127e-05	0.000156797	0.000199082	0.000750679	4.0913e-05	5.6246e-06	2.76015e-05	1.96514e-05	8.84874e-05	8.51541e-05	9.5465e-05	3.7968e-06	3.26105e-05	0.000129696	6.8261e-05	2.72128e-05	2.9744e-05	3.71125e-05	0.000702358	7.87315e-05	0.00110564	0.000833071	0.000353855
FRA	France	0.00900221	0.0567152	0.220899	0.247293	0.00372543	0.0056709	0.0107183	0.0376044	0.0133786	0.0257596	0.149543	0.0176344	0.00229961	0.0629549	0.00778741	0.0090365	0.0110632	0.290565	0.00387134	0.0367874	0.0175164	0.00428385	0.0027575	0.0416205	0.0107562	0.00283138	0.016066	0.0283139	0.126162	0.0301846	0.000723019	0.0143105	0.0306777	0.00811039	0.0199521	0.0140532	0.00268263	0.0158017	0.0209581	0.00651208	0.00325817	0.0123553	0.00589848	0.10022	0.0158086	0.121168	0.162527	0.33481
PYF	French Polynesia	0	0	0	0	0	0	0	0	0	0	0	0	0	0	0	0	0	0	0	0	0	0	0	0	0	0	0	0	0	0	0	0	0	0	0	0	0	0	0	0	0	0	0	0	0	0	0	0
GAB	Gabon	0.000434488	0.00267278	0.00275394	0.00181383	0.000107497	0.000380434	0.00014123	0.000805076	0.00066325	0.000356495	0.0011205	0.000446996	9.5375e-05	0.000810951	0.000239136	0.000223174	0.00353573	0.000978299	0.000308328	0.000286034	0.000779265	0.00120943	5.25759e-05	0.000726484	0.000559526	2.07855e-05	0.00133624	0.00101927	0.00142211	0.000369422	9.53899e-05	0.000151398	0.000378344	0.000167298	0.000921212	0.000736757	5.05181e-05	0.000390106	0.000253047	0.00182933	3.25903e-05	0.00112524	9.80333e-05	0.0010939	0.00020757	0.00241398	0.00085075	0.00169566
GMB	Gambia	3.10404e-05	8.57276e-05	6.32234e-06	0.000120565	1.38934e-06	4.39643e-05	2.83568e-06	5.29332e-05	3.59039e-05	4.21518e-06	5.57392e-06	1.32911e-05	8.06757e-06	2.78504e-05	5.48168e-06	1.86625e-05	0.000281176	1.40097e-05	3.42047e-05	1.09731e-05	6.30462e-05	8.90349e-05	3.76642e-06	2.5774e-05	2.65135e-05	1.91923e-07	0.000166922	6.15307e-05	5.68863e-05	2.1377e-05	1.24659e-05	5.39511e-06	6.11708e-06	4.82024e-07	6.88851e-05	7.54874e-05	5.20198e-06	2.16742e-05	4.83076e-06	6.42625e-07	7.52793e-07	5.45257e-06	2.75462e-06	1.33513e-05	4.05586e-06	1.96505e-05	7.99218e-06	3.55809e-05
GEO	Georgia	0.000344781	0.000343761	0.000194384	0.000510404	6.56337e-06	0.000169203	9.76535e-06	0.00606975	0.000180492	1.18457e-05	5.24229e-05	0.000850785	7.71696e-05	0.000111001	1.88368e-05	6.52968e-05	0.00152828	1.70752e-05	0.00013458	5.56646e-05	0.000294912	0.000515599	1.32778e-05	0.000116494	9.56315e-05	7.85787e-07	0.000743966	0.000246035	0.000190253	0.000104462	4.28967e-05	2.48303e-05	8.07589e-06	2.23155e-06	0.000297418	0.000299155	1.9164e-05	0.000119765	1.7895e-05	3.0645e-06	2.10074e-06	5.64297e-05	1.07973e-05	6.08814e-05	1.49206e-05	0.000126858	5.68384e-05	0.000142353
DEU	Germany	0.000211644	0.00122196	0.000791839	0.000737231	3.38271e-05	9.94444e-05	0.00012122	0.000658493	0.000368437	0.000240238	0.0119069	0.000434637	2.35231e-05	0.000814639	0.000104061	0.000115848	0.000240473	0.00239763	5.02093e-05	6.08283e-05	0.000172609	9.52413e-05	4.3143e-05	0.00170236	0.000194782	2.79875e-05	0.000194737	0.000362454	0.0027711	7.0912e-05	8.91432e-06	4.92901e-05	3.39626e-05	9.94196e-05	0.000232157	0.000164939	4.55616e-06	4.74685e-05	0.000322525	0.000173289	3.67945e-05	3.50947e-05	9.9967e-05	0.00313048	0.000134889	0.00148858	0.00454129	0.000549842
GHA	Ghana	0.000763383	0.00262481	0.00135209	0.00253085	9.30735e-05	0.000600588	0.000249621	0.00150599	0.00153999	0.000613402	0.00949724	0.000807322	0.000166476	0.0021872	0.000420407	0.000433666	0.00431185	0.00730159	0.000485064	0.000929217	0.00114007	0.00141586	0.000102171	0.00237784	0.00135346	6.15366e-05	0.00191742	0.00154559	0.00321869	0.000596775	0.000129099	0.000164543	0.000116848	0.00113679	0.00128011	0.00119744	5.90397e-05	0.000415957	0.000473298	0.000209287	7.54406e-05	0.000150151	0.000203059	0.0114379	0.000354668	0.00328179	0.00384807	0.00182891
GRC	Greece	5.22786e-05	0.0163137	0.000108076	0.000106865	4.59241e-06	1.89071e-05	1.60994e-05	0.000932826	5.52564e-05	0.000123299	0.000593839	5.89855e-05	5.36815e-06	0.000255217	1.29241e-05	1.61579e-05	0.000129234	0.000253343	1.41667e-05	1.28468e-05	5.61456e-05	4.071e-05	3.28332e-06	0.000499291	2.93224e-05	3.15704e-06	0.000120368	6.39444e-05	0.00580105	1.52808e-05	6.32788e-06	5.84101e-06	8.81069e-06	4.07442e-05	4.00024e-05	0.000100283	1.74232e-06	1.34195e-05	3.09734e-05	1.04024e-05	3.16547e-06	8.23938e-06	1.12551e-05	0.000565794	1.73233e-05	0.00801905	0.000683368	8.40936e-05
GRL	Greenland	0	0	0	0	0	0	0	0	0	0	0	0	0	0	0	0	0	0	0	0	0	0	0	0	0	0	0	0	0	0	0	0	0	0	0	0	0	0	0	0	0	0	0	0	0	0	0	0
GTM	Guatemala	0.00049309	0.00160379	0.00101494	0.00177524	6.66439e-05	0.000636219	0.00074471	0.00110171	0.00284184	0.000591407	0.00822911	0.000600674	0.000379255	0.00371844	0.000316955	0.00100224	0.00273863	0.00344461	0.00973101	0.000185248	0.00146725	0.000820032	0.000241023	0.00180338	0.000714612	6.77108e-05	0.00597477	0.00228859	0.00253439	0.000276535	7.69035e-05	0.000155498	6.94095e-05	0.00283204	0.000798125	0.00110314	3.51678e-05	0.000257305	0.00147473	0.000161042	0.00166865	9.38891e-05	0.0264325	0.00832482	0.00168367	0.00194523	0.00520377	0.00121333
GIN	Guinea	0.00322486	0.00886059	0.00246356	0.0153002	0.000189439	0.00349245	0.00037251	0.0054217	0.00455173	0.000611724	0.00437844	0.0115653	0.00063275	0.00312899	0.000629663	0.00150485	0.0378549	0.00651241	0.00278184	0.00135145	0.00642862	0.0115311	0.000308007	0.00348609	0.00229552	5.45121e-05	0.0129739	0.00562664	0.00270367	0.00260473	0.000971509	0.000586223	0.00145452	0.000206869	0.00660254	0.00642437	0.000414487	0.00270886	0.000733343	0.000127709	0.00011223	0.00056182	0.000353481	0.00351998	0.00077939	0.0105932	0.00804254	0.0769908
GUY	Guyana	3.62518e-05	8.93321e-05	4.44569e-05	0.000138179	5.00284e-06	0.00109922	1.85028e-05	6.31622e-05	0.000541885	0.000119336	7.53367e-05	2.48915e-05	1.37799e-05	7.57183e-05	1.33641e-05	0.00175863	0.000293109	7.67536e-05	0.000170468	1.47072e-05	0.00010621	9.86641e-05	7.73806e-06	5.00642e-05	3.58283e-05	2.15425e-06	0.000952902	8.27338e-05	4.75273e-05	2.78115e-05	1.01123e-05	7.96279e-06	4.08979e-06	1.7804e-05	8.34664e-05	0.000110096	4.63686e-06	2.74257e-05	4.40076e-05	7.78362e-06	1.81099e-05	8.4796e-06	1.67846e-05	5.44921e-05	0.000154195	7.19666e-05	7.36905e-05	6.52071e-05
HTI	Haiti	0.00250954	0.00747758	0.000578703	0.00850231	0.000115345	0.00336541	0.000200184	0.004029	0.00366577	0.000265348	0.00127592	0.00120801	0.00095506	0.00199736	0.000408976	0.0114498	0.0295013	0.00166264	0.00242691	0.000985333	0.00512066	0.00997879	0.000238503	0.00193616	0.00175007	2.06916e-05	0.0106061	0.00425351	0.00111736	0.0023338	0.000771196	0.000435265	0.00014729	0.000669732	0.00528413	0.00520331	0.00032402	0.00212743	0.000370499	5.21895e-05	5.72628e-05	0.000424651	0.000331961	0.00105995	0.000541988	0.00135992	0.00106325	0.00277441
HND	Honduras	0.000641538	0.00178192	0.000812937	0.00275367	6.32562e-05	0.00103127	0.00017456	0.00121891	0.0013363	0.000398898	0.00521605	0.000522074	0.000425186	0.00122196	0.000211635	0.0010205	0.00510241	0.00570939	0.0044739	0.000241822	0.0013139	0.00158634	9.33657e-05	0.00123766	0.000520226	3.84871e-05	0.00224395	0.00119324	0.00285281	0.000411841	0.00015086	0.00013574	6.55615e-05	0.000874897	0.00120944	0.0015133	6.34022e-05	0.00042993	0.000459134	9.9989e-05	0.000122979	0.000117313	0.0232189	0.00207093	0.000713769	0.00140961	0.0108919	0.00116178
HKG	Hong Kong	2.03464e-09	2.67935e-09	1.78354e-09	5.76053e-09	1.21162e-10	2.17378e-09	3.58405e-10	3.14876e-09	5.0701e-09	4.93616e-09	1.77419e-09	1.02607e-09	5.60051e-10	4.64664e-09	4.26997e-09	1.29636e-09	1.56152e-08	1.53454e-09	1.72754e-09	5.9321e-10	1.37647e-07	5.83968e-09	2.76769e-10	1.39645e-09	1.88572e-09	1.85782e-10	7.17411e-09	4.79005e-08	1.57926e-09	1.59098e-09	4.21989e-10	1.65568e-08	1.2424e-10	7.10336e-09	3.12333e-09	3.6951e-09	2.07849e-10	1.39155e-09	8.54437e-09	6.62908e-10	1.32924e-10	2.46613e-09	1.23488e-09	1.43841e-09	4.95348e-10	4.96894e-09	1.4844e-09	2.26226e-09
HUN	Hungary	3.21653e-05	0.000629022	0.000136844	0.000105829	4.41377e-06	1.81954e-05	1.71831e-05	0.000166788	3.77377e-05	3.3895e-05	0.00275376	0.000169191	5.25766e-06	0.000104806	1.52072e-05	1.35321e-05	0.000141258	0.000285741	1.32465e-05	1.11535e-05	3.65844e-05	3.91725e-05	3.99724e-06	0.0022388	2.77445e-05	4.14058e-06	6.46601e-05	5.37915e-05	0.00142824	1.59454e-05	4.15409e-06	8.34347e-06	5.06763e-06	1.72199e-05	3.78667e-05	3.68577e-05	1.60866e-06	1.29292e-05	3.09817e-05	9.97397e-06	3.92512e-06	6.07027e-06	9.44139e-06	0.00302562	1.91235e-05	0.000355862	0.00224746	8.8353e-05
ISL	Iceland	1.05038e-09	2.52467e-09	1.35016e-09	6.47669e-09	1.05811e-10	2.53345e-09	2.51409e-10	1.87603e-09	1.78198e-09	8.43611e-10	4.61506e-09	8.03818e-10	2.07514e-10	2.14931e-09	3.01232e-10	6.63938e-10	6.53066e-09	5.44817e-09	1.41631e-09	4.43557e-10	1.86166e-09	3.12733e-09	1.17816e-10	2.04453e-09	8.34574e-10	8.70967e-11	3.61853e-09	2.0177e-09	2.9306e-09	8.40988e-10	2.57138e-10	2.78947e-10	1.2643e-10	1.85621e-09	2.10202e-09	2.0048e-09	1.21411e-10	7.99903e-10	8.20209e-10	9.3559e-10	1.5916e-10	1.95654e-10	2.15787e-10	1.21957e-08	6.92732e-10	2.76983e-09	3.57026e-09	2.04245e-09
IND	India	0.0374038	0.0133382	0.0214298	0.0142613	0.00139118	0.00312966	0.00407698	0.0141054	0.00420897	0.0141737	0.0272805	0.00746133	0.00104918	0.201038	0.121244	0.0035158	0.0176308	0.0267371	0.00248991	0.00276886	0.00573562	0.0159321	0.000845978	0.00827226	0.0121419	0.00116176	0.00964252	0.0488038	0.0234638	0.00434345	0.000989491	0.00346305	0.000965742	0.00849794	0.00463502	0.00762634	0.000434656	0.00531584	0.00811155	0.00424188	0.00120708	0.00507902	0.00186325	0.0219512	0.00282059	0.0373214	0.0304476	0.0354191
IDN	Indonesia	0.0194312	0.0111296	0.0287563	0.0116033	0.00106087	0.00326348	0.0031824	0.00663144	0.0065758	0.0172579	0.0291529	0.00367223	0.00143145	0.0467354	0.00950887	0.00387272	0.0133124	0.0230925	0.00271184	0.00141367	0.00828242	0.00692329	0.000739702	0.0109737	0.00522058	0.000609843	0.0136718	0.0733001	0.0186479	0.00197287	0.000479269	0.00407781	0.00059193	0.00553683	0.00428187	0.00619739	0.0002219	0.00191942	0.00558504	0.0189329	0.000922109	0.00139057	0.001812	0.0256726	0.00279155	0.0224489	0.0285902	0.0151962
IRN	Iran	0.00209842	0.000553993	0.000115956	0.000344026	1.06044e-05	7.36465e-05	2.4307e-05	0.00414516	7.53808e-05	7.21556e-05	0.000184933	0.00137404	1.54542e-05	0.000656894	9.9753e-05	4.10569e-05	0.000495261	0.000113496	5.88772e-05	2.80939e-05	0.000126402	0.000177645	1.017e-05	0.000133521	0.000205482	3.9404e-06	0.00026987	0.000284666	0.000256414	7.26719e-05	1.72968e-05	2.52429e-05	1.05904e-05	2.08445e-05	0.000138269	0.000143738	8.4309e-06	5.21453e-05	4.14403e-05	6.07088e-05	5.65434e-06	1.92752e-05	1.45762e-05	0.000174727	3.26017e-05	0.000324043	0.000176547	0.000178098
IRQ	Iraq	1.33294e-05	3.14877e-05	0.00010048	5.23802e-05	7.34344e-07	1.56898e-05	1.97848e-06	2.11198e-05	1.56694e-05	4.03644e-06	1.9443e-05	6.75106e-06	3.12234e-06	1.26613e-05	2.25982e-06	6.62811e-06	0.000139024	4.81097e-06	1.19045e-05	4.82007e-06	2.3291e-05	3.86897e-05	1.46841e-06	1.21204e-05	9.95073e-06	1.11742e-06	5.44425e-05	2.32128e-05	7.84708e-06	9.81346e-06	4.01176e-06	2.32811e-06	8.62409e-07	1.42225e-06	2.64829e-05	2.64528e-05	1.75202e-06	1.0718e-05	3.16148e-06	1.17068e-06	4.18687e-07	2.32038e-06	1.48798e-06	2.10477e-05	2.80919e-06	1.05908e-05	6.18382e-06	1.66962e-05
[truncated: 108 more rows]
[truncated: 142 more columns]

## Sheet: Cropland shares
		AFG	ALB	DZA	AND	AGO	ATG	ARG	ARM	ABW	AUS	AUT	AZE	BHS	BHR	BGD	BRB	BLR	BEL	BLZ	BEN	BMU	BTN	BOL	BIH	BWA	BRA	VGB	BRN	BGR	BFA	BDI	KHM	CMR	CAN	CPV	CYM	CAF	TCD	CHL	CHN	COL	COG	CRI	HRV	CUB	CYP	CZE	CIV
[truncated: 191 more rows]
[truncated: 142 more columns]

[truncated: 3 more sheets: Forest shares, Pasture shares, Total Land trade only]
