# Supplementary material for: Resource footprints and their ecosystem consequences
Source: Sci Rep. 2017 Jan 23;7:40743. doi: 10.1038/srep40743 (PMC5256307; doi:10.1038/srep40743)
Supplement: Supplementary Dataset 8 [file srep40743-s9.xls]

## Sheet: Total Land
Unit: Ha		AFG	ALB	DZA	AND	AGO	ATG	ARG	ARM	ABW	AUS	AUT	AZE	BHS	BHR	BGD	BRB	BLR	BEL	BLZ	BEN	BMU	BTN	BOL	BIH	BWA	BRA	VGB	BRN	BGR	BFA	BDI	KHM	CMR	CAN	CPV	CYM	CAF	TCD	CHL	CHN	COL	COG	CRI	HRV	CUB	CYP	CZE	CIV
		Afghanistan	Albania	Algeria	Andorra	Angola	Antigua	Argentina	Armenia	Aruba	Australia	Austria	Azerbaijan	Bahamas	Bahrain	Bangladesh	Barbados	Belarus	Belgium	Belize	Benin	Bermuda	Bhutan	Bolivia	Bosnia and Herzegovina	Botswana	Brazil	British Virgin Islands	Brunei	Bulgaria	Burkina Faso	Burundi	Cambodia	Cameroon	Canada	Cape Verde	Cayman Islands	Central African Republic	Chad	Chile	China	Colombia	Congo	Costa Rica	Croatia	Cuba	Cyprus	Czech Republic	Cote dIvoire
AFG	Afghanistan	5.26976e+06	708.237	2836.24	161.236	606.633	118.027	2304.05	371.318	235.9	6806.3	6437.93	596.09	147.023	718.075	3822.21	136.324	49.6711	47860.8	106.318	252.806	251.163	591.171	278.612	313.229	275.757	7323.33	126.148	209.86	1065.02	759.314	355.137	312.015	319.305	8715.45	251.968	139.708	194.744	232.394	1509.89	69316.3	2146.11	390.128	501.545	865.184	384.985	513.162	4459.92	263.171
ALB	Albania	76.6744	490855	288.986	34.4939	101.745	23.6897	357.392	72.9773	52.7402	742.39	3312.91	109.096	28.8928	58.0533	78.0128	27.4912	9.89668	1105.91	21.9979	52.0634	51.7266	124.259	54.4498	117.332	49.1518	1059.58	25.9456	35.0249	504.171	167.974	64.7827	54.86	170.862	955.794	49.3917	29.304	38.5927	48.5734	218.605	3911	276.541	60.6776	61.9733	407.947	91.6709	180.3	2921.4	39.4375
DZA	Algeria	165.905	441.446	9.00563e+06	157.222	645.371	48.4379	4227.24	178.924	121.306	6620.84	14526.7	270.705	154.711	297.129	463.383	123.345	14.7996	31211.4	46.098	203.01	107.254	185.889	288.608	355.197	168.683	107627	45.1295	116.707	1289.99	472.365	123.688	191.036	513.12	24142.6	106.396	68.8661	81.2733	140.003	2496.81	50317.6	2915.93	235.781	463.529	1580.1	970.313	815.793	6867.53	338.639
AND	Andorra	0.00382047	0.0051151	0.010103	12.5732	0.00455739	0.0013203	0.012574	0.00308936	0.00268929	0.0234846	0.0106485	0.0036126	0.00158154	0.00229747	0.00389245	0.00153137	0.000474523	0.00902385	0.00122396	0.00276594	0.00296657	0.00690728	0.00289849	0.00226907	0.00259296	0.0179512	0.00145801	0.00185823	0.0032186	0.00910821	0.00417465	0.00276487	0.00236931	0.00965839	0.00274808	0.00169958	0.00209009	0.00236412	0.00795554	0.0665169	0.00779254	0.00291215	0.00637176	0.00291845	0.00499974	0.00268554	0.00778594	0.00188129
AGO	Angola	441.135	713.896	1260.09	215.74	1.14027e+07	140.079	3215.85	323.643	314.529	9503.6	2966.04	428.384	230.793	335.956	976.399	188.564	58.0361	12990.2	132.063	309.86	303.092	729.129	548.286	278.129	318.568	24149.7	145.878	234.537	585.665	1053.53	413.112	440.189	331.588	11982.3	299.22	175.448	222.438	285.351	12267.4	552371	3205.79	353.79	451.137	554.749	604.822	407.399	1832.15	233.259
ATG	Antigua	2.30646	3.70636	2.47954	1.13108	2.46466	3600.84	6.98722	1.81451	4.42451	8.51104	4.19025	2.097	1.03266	1.34947	2.30092	2.30504	0.311853	3.02596	0.829623	1.68776	1.74664	4.3512	1.86686	1.30844	1.65327	6.77458	4.80142	1.10842	1.78625	5.99379	2.50634	1.65924	1.44645	7.65453	1.62835	0.962361	1.32022	1.3947	3.79745	33.8334	3.94824	1.74538	1.37201	1.59077	3.87404	1.27818	4.79246	1.09478
ARG	Argentina	1574.92	3151.43	45920.3	871.113	28725.2	456.409	1.8066e+07	1664.87	1890.37	139504	119681	3141.52	946.7	4148.43	13855.1	1322.13	131.645	584494	451.983	1200.26	988.341	1685.9	297055	2889.98	9775	1.76138e+07	414.107	1589.05	21165.9	3118.21	1047.65	2244.11	2845.33	221485	1168.4	802.975	587.57	798.789	1.81212e+06	2.25327e+06	479811	2343.76	13122.6	16177.1	29357	20993.9	66951.8	2071.87
ARM	Armenia	112.768	118.466	111.979	44.5131	103.973	32.2175	231.91	599044	63.5037	604.26	251.827	136.318	37.9955	52.6279	89.2945	36.6712	10.2205	381.36	28.9608	66.2438	68.1572	148.898	64.7596	53.7428	61.0763	327.896	37.5818	44.2505	167.134	198.753	95.1485	66.2005	61.1798	980.444	66.43	38.48	51.0327	61.4601	154.274	2010.48	234.327	71.5559	49.7641	65.7241	53.6454	50.2669	206.624	42.0365
ABW	Aruba	0.000381498	0.000361392	0.000346186	0.000190998	0.00037501	0.000147137	0.00143082	0.000283042	0.242911	0.00288599	0.000599008	0.00031639	0.000192684	0.00023057	0.000368833	0.000174288	3.8499e-05	0.000615538	0.000137302	0.000222522	0.000265647	0.000461223	0.000358607	0.000223488	0.00029637	0.00798115	0.000162714	0.000189222	0.000326043	0.000696842	0.000446281	0.000257129	0.000238316	0.0012686	0.000254781	0.000164881	0.000236738	0.000196338	0.000761788	0.00579773	0.00190539	0.00027483	0.000235046	0.000256227	0.000344828	0.000218001	0.000520156	0.000170074
AUS	Australia	5116.2	2598.7	20122	1350.95	6748.86	988.484	28672.6	3310.53	1950.67	2.85883e+07	27987.6	4614.23	1220.94	17270.1	26582.9	1565.74	319.407	55366.9	883.678	1908.82	2254.64	3906.56	3955.34	1945	4966.1	78988.5	1065.08	9923.16	5133.2	5731.74	2424.87	19135	2428.56	186478	1826.11	1195.86	1465.34	1874.29	17568.3	2.89191e+06	36060.1	2756.74	3042.94	5104.59	7096.86	6668.94	17091.7	1858.49
AUT	Austria	170.945	1071.55	1851.44	37.1069	217.45	14.3319	1868.15	199.095	39.2867	12105.2	1.75062e+06	364.843	35.3662	350.28	239.391	26.8313	2.599	12899.8	11.3434	40.423	96.0773	186.662	143.397	3451.84	86.9055	12302.8	11.2366	40.9724	4213.21	89.8238	19.5296	62.0353	130.598	6352.86	29.4086	14.6585	11.8706	19.2636	1070.75	29470.7	2482.42	58.9271	169.5	21854.3	296.911	835.332	53648.4	85.5685
AZE	Azerbaijan	6170.4	360.523	822.407	112.667	283.497	77.4333	921.4	358.289	153.774	2071.56	5615.73	1.95909e+06	104.836	191.233	283.295	92.9628	33.7716	2239.42	70.7544	156.873	164.22	347.211	182.166	253.739	151.613	2574.08	97.7846	112.568	750.355	470.108	217.458	165.39	170.294	3579.95	157.552	91.7291	118.484	144.535	661.373	21667.4	1074.74	187.048	160.349	680.034	209.759	236.501	4893.66	116.659
BHS	Bahamas	0.978456	1.27143	3.54427	0.6151	1.34829	0.647303	6.66349	0.857986	0.933812	20.2157	23.8874	1.10697	6369.88	0.846606	1.28482	0.519842	0.101065	16.7439	0.331307	0.700037	0.81652	1.38489	0.91936	1.07011	0.839173	31.0871	1.21305	0.508456	2.63284	2.05321	0.990892	0.754322	0.922267	181.502	0.664848	0.72783	0.516712	0.504723	3.47936	76.4423	4.97375	0.780888	1.10892	4.70382	3.91776	2.2367	46.075	0.57851
BHR	Bahrain	0.448571	0.524571	1.6952	0.20611	0.502202	0.14747	1.62723	0.342132	0.278487	10.1766	1.32175	0.47123	0.181244	4433.07	0.64302	0.251629	0.0564371	2.47944	0.13397	0.303845	0.301575	0.637516	0.336184	0.244433	0.32815	3.48835	0.152059	0.221238	0.388987	0.84123	0.436057	0.321235	0.269369	4.35532	0.29137	0.171938	0.229137	0.261449	0.862433	36.3686	1.10791	0.328128	0.249227	0.35512	0.305361	0.884323	0.789538	0.184433
BGD	Bangladesh	1024.47	832.987	4198.05	288.019	1817.76	169.673	11170.2	573.408	440.004	30874.4	65730.8	903.739	276.347	1753.88	1.93241e+07	279.004	57.9163	102782	150.274	557.794	407.184	768.205	756.403	855.083	702.611	57138.7	171.852	1124.06	6617.01	1039.75	375.831	1404.81	1298.21	185436	326.945	217.763	242.257	332.324	8096.07	1.80324e+06	8567.64	839.677	1387.72	4274.39	3331.02	3929.75	18658.8	798.979
BRB	Barbados	1.66149	2.03459	6.68813	0.787568	1.93	19.0367	4.86462	1.30808	1.62934	41.9355	5.2902	1.54576	1.77827	1.02199	1.58384	6278.84	0.145517	6.50255	5.9497	1.23944	13.6169	2.96651	1.22316	0.904052	1.12369	20.8072	19.4359	0.771889	1.24703	4.19287	1.73426	1.19317	1.14795	192.218	1.3603	5.44895	0.897538	1.05829	2.57478	30.3405	3.40212	1.29887	1.22788	1.13822	2.24553	1.11515	2.63666	0.891093
BLR	Belarus	1448.76	1538.84	4275.57	544.723	1740.83	327.062	7854.36	2159.79	492.527	13213.2	49872.5	5418.83	550.015	994.403	1566.91	454.737	1144.35	27257.1	302.712	691.272	856.664	920.357	1274.85	1360.87	1093.14	17048.9	415.227	591.511	5171.45	1856.45	1067.03	889.269	995.64	23276.6	600.557	428.586	511.181	559.3	4435.21	215974	4650.23	904.847	971.711	4557.61	1549.89	1893.07	34465.7	662.924
BEL	Belgium	72.9158	158.048	2799.77	37.5954	477.345	8.26007	1833.62	88.0346	93.3804	4785.08	10493.8	168.105	19.18	261.493	367.626	39.0952	0.983667	315113	8.13068	76.2396	26.7407	16.0661	89.0024	271.772	64.5849	7492.35	6.89657	41.6004	1279.67	118.054	38.127	70.7186	450.593	9152.43	46.1403	16.2115	17.5007	21.368	2081.1	61903.4	1679.9	106.216	316.221	1214.46	475.733	832.642	7035.39	245.341
BLZ	Belize	50.3715	80.7338	63.3023	25.6621	66.7477	58.4057	144.104	38.1098	39.8628	373.032	599.513	44.1003	36.1417	32.9339	56.7848	674.062	7.19413	176.02	33784.2	37.176	42.9441	87.8511	41.318	32.035	34.7369	353.145	21.4408	24.4839	50.8968	119.025	54.6037	37.9405	34.0862	6904.65	37.677	285.988	28.2735	32.033	99.9909	1361.37	229.309	39.8668	72.4703	57.3435	243.844	35.198	93.9274	24.0578
BEN	Benin	17445.1	1702.86	1508.89	456.627	2689.43	300.828	2974.1	702.428	655.036	7059.42	3601.93	871.068	368.808	624.871	5362.43	353.351	126.957	11564.4	274.746	5.26947e+06	642.558	1626.55	730.508	548.696	943.739	28357	315.262	494.918	904.959	6100.13	929.086	781.386	1099.59	4580.5	645.623	365.49	1000.53	757.453	2029.01	68023.4	95374.7	4269.53	580.473	1452.87	776.328	629.172	3923.48	2289.13
BMU	Bermuda	0	0	0	0	0	0	0	0	0	0	0	0	0	0	0	0	0	0	0	0	0	0	0	0	0	0	0	0	0	0	0	0	0	0	0	0	0	0	0	0	0	0	0	0	0	0	0	0
BTN	Bhutan	129.187	181.905	124.715	63.7488	132.885	45.0142	454.493	99.9578	76.6273	760.284	218.433	116.363	55.391	82.6919	217.246	53.037	14.9775	179.569	41.2811	83.0252	93.8843	225744	106.524	77.7628	96.6175	493.626	46.9094	60.3233	127.014	258.078	141.959	87.0353	81.7446	349.868	91.172	52.9465	72.5013	69.7341	242.531	2042.92	348.965	98.4416	69.7231	90.8484	142.821	73.1437	168.147	60.5363
BOL	Bolivia	287.468	440.802	1460.91	144.116	704.112	94.4648	97436.6	247.394	283.627	13279.3	11552.6	370.736	137.621	348.241	512.451	141.669	27.8078	24195.7	86.6295	206.905	200.028	368.896	3.96568e+06	341.418	370.101	96468.6	96.1205	156.262	1066.26	622.807	262.116	234.063	308.384	69100.3	216.474	117.551	141.569	162.299	58797.1	48538.5	341574	249.765	1311.99	1140.18	738.356	967.731	14344	209.373
BIH	Bosnia and Herzegovina	136.337	349.813	507.463	60.5251	183.821	46.8111	699.243	115.709	92.7631	1615.5	15092.3	162.259	53.3874	109.877	148.348	90.643	14.6204	3225.23	37.1433	95.916	90.1867	207.443	96.7566	1.11217e+06	86.6544	1798.44	44.567	63.9236	705.044	325.01	121.498	95.0392	111.236	2182.98	88.5614	50.1176	66.1091	83.1012	404.462	8514.26	485.396	105.673	96.2534	81088.1	155.236	215.422	2963.27	76.054
BWA	Botswana	45.4491	65.4191	47.9608	23.2119	79.7579	16.81	170.253	36.2886	30.3373	303.28	175.925	43.9583	20.2829	29.926	46.4927	19.3552	5.81305	170.414	15.1501	29.974	33.6	68.3511	38.41	28.2376	645587	237.33	17.086	22.019	44.6041	101.249	48.883	31.5383	30.0831	230.341	32.5104	19.3004	25.3087	28.137	89.0214	1076.25	93.9296	35.674	25.1652	41.1394	32.0223	35.3639	109.315	21.2487
BRA	Brazil	1201.49	2011.74	21325.8	702.931	84991.8	431.412	898685	1003.14	2387.78	120282	123046	3253.62	837.561	4955.18	6679.25	2069.14	76.5762	178077	535.824	1019.64	856.786	991.476	78493.6	2823.19	1702.12	1.07841e+08	410.854	875.819	15545.2	1886.73	602.064	1474.37	2942	394831	1474.42	1420.18	403.584	530.865	244669	1.01444e+06	184626	1752	13974.7	22926.7	17906.7	8196.25	95247.9	1926.98
VGB	British Virgin Islands	0.126824	0.179302	0.120049	0.0614873	0.142922	0.111686	0.333925	0.755729	0.0913788	0.649173	0.217115	0.15279	0.050852	0.0699352	0.125452	0.0489127	0.0159253	0.142956	0.0402637	0.0926091	0.0960187	0.215265	0.0888591	0.0709961	0.0772843	1.09978	76.6517	0.0581987	0.0992406	0.296139	0.135889	0.0899792	0.08392	0.293724	0.088722	0.0536183	0.0711296	0.0812363	0.204265	1.48843	0.216106	0.0998652	0.109478	0.194091	0.0766269	0.0685265	0.13379	0.0619358
BRN	Brunei	2.32118	2.52809	2.81027	1.02462	2.18567	0.75341	10.2495	1.54219	1.18203	254.745	5.90348	1.89303	0.925561	1.55721	4.85739	0.920687	0.241016	6.08484	0.677693	1.36772	1.50268	3.10302	1.79051	1.24916	1.55647	16.6924	0.73925	11837.1	1.78997	4.35806	2.15351	2.93714	1.3586	26.2259	1.4569	0.852625	1.15788	1.10776	5.65326	408.959	7.01947	1.58491	1.53824	1.67435	1.62163	1.56475	4.12828	1.02937
BGR	Bulgaria	1111.93	21468.7	15524.7	154.94	946.587	58.033	8833.48	3315.46	174.937	47944.3	69566.8	4886.36	112.597	722.933	876.581	312.531	23.98	32326.1	53.9585	267.771	150.075	208.127	277.478	4482.77	361.557	17207.1	71.1089	196.138	2.08847e+06	402.4	141.01	243.768	527.632	25593.9	145.473	84.1263	82.9497	112.76	2430.33	62381	3036.66	243.859	477.493	9878.39	979.712	13003.8	34929.1	436.293
BFA	Burkina Faso	1547.44	2806.38	5362.52	903.686	2493.29	570.464	7879.89	1296.12	1285.56	24256.3	24341	1532.37	688.279	1263.53	2499.33	691.073	246.005	115833	519.348	3558.53	1175.49	2490.01	1411.98	1432.71	1132.74	22232	609.087	876.215	2876.93	1.20347e+07	1709.48	1336.8	1501	16397.5	1218.13	684.195	958.923	1189.54	5457	78099.2	190989	1507.56	1325.61	3575.2	2041.9	1662.5	10281.7	1191.39
BDI	Burundi	702.712	1259.15	825.866	327.743	826.806	243.605	2437.37	549.788	508.689	3688.14	7991.85	675.592	297.632	454.407	796.472	284.365	83.4057	9571.2	225.483	502.476	510.045	1223.96	541.414	463.222	496.525	3408.85	256.786	343.373	710.619	1560.99	1.89792e+06	505.284	469.693	2605.95	488.912	296.501	389.841	444.488	1324.02	14505.4	1497.01	551.277	389.31	678.92	504.559	471.143	2313.36	337.286
KHM	Cambodia	699.592	684.774	2370.09	289.855	904.42	199.795	5726.61	452.768	449.693	20679.5	13566.6	622.203	263.27	607.686	2240.23	259.812	50.0458	8784.34	186.118	446.61	444.277	1020.4	513.441	419.135	442.887	13423.2	209.062	1506.39	1120.35	1345.79	582.828	3.45642e+06	456.093	29506.6	425.937	240.36	318.488	388.435	3158.36	1.04271e+06	4192.17	509.644	672.962	1292.71	823.301	847.986	5445.03	307.45
CMR	Cameroon	699.08	2101.22	13069.4	601.637	4854	180.658	10690.2	723.774	576.437	21558.4	72661.6	1423.14	283.718	1301.39	2972.61	319.463	62.2038	113934	163.284	858.481	449.58	872.425	710.62	1585.39	924.488	30566	188.732	444.501	5336.57	1562.09	498.787	817.392	5.30178e+06	62358.2	575.28	253.633	8398.84	8168.5	6291.68	1.3333e+06	7000.51	33272.2	1232.76	7642.28	3197.73	2973.58	26505	1706.48
CAN	Canada	694.014	939.999	26000.3	254.885	2438.97	1176.89	30515.1	1431.04	1024.69	127937	62407.3	1572.1	5190.3	2386.35	6272.1	7051.66	11.9228	119726	788.384	290.688	2749.54	197.29	5224.16	1137.98	930.821	334852	295.7	919.645	6987.75	603.062	124.46	1491.06	1213.05	2.233e+07	204.513	783.534	80.1186	120.241	57840.3	2.59409e+06	184711	719.231	17661.3	9789.61	34360	7012.95	42204.3	909.747
CPV	Cape Verde	33.5829	47.5299	79.5818	17.7877	56.7699	14.2401	108.377	25.3055	23.0246	200.255	52.2316	50.826	17.0699	20.0637	37.1573	15.9495	4.41688	44.9001	13.0672	24.3058	25.1401	49.43	29.3925	20.5411	25.5453	269.677	15.8501	17.5045	24.5708	70.7467	36.7407	23.3327	23.3189	72.5388	148547	16.1911	20.8339	20.4242	61.256	547.872	81.4289	38.2554	19.7495	23.2262	75.4822	20.211	43.5744	15.7805
CYM	Cayman Islands	0.107312	0.159922	0.0953153	0.0563753	0.112108	0.0458175	0.340142	0.0861281	0.0725489	0.636418	0.265817	0.103579	0.056207	0.0642178	0.106044	0.0516489	0.014416	0.152744	0.0422597	0.0730208	0.0864537	0.1772	0.0879144	0.0666466	0.0810641	0.992588	0.0508623	0.054528	0.0817466	0.241717	0.122075	0.0736793	0.0672407	0.313419	0.0735073	515.335	0.0604418	0.0658436	0.182729	1.65409	0.193922	0.0760951	0.0632502	0.0767946	0.102097	0.0627232	0.141756	0.0497444
CAF	Central African Republic	357.573	583.466	958.582	215.709	638.803	129.16	1668.67	282.54	266.928	3648.9	2980.09	330.259	153.88	244.086	413.919	149.848	50.6838	8432.74	117.73	264.212	265.35	626.02	280.493	267.733	255.695	3022.7	136.763	179.39	481.154	903.368	372.979	267.872	948.554	2750.78	273.216	151.879	1.37579e+06	1088.43	986.745	18776.3	1369.62	7089.91	260.635	509.912	536.607	469.829	4940.82	184.177
TCD	Chad	2494.87	5196.52	6254.7	1304.91	4947.63	950.472	11882.4	2019.62	2024.04	22024.6	35078.6	2479.03	1406.65	1724.88	3778.7	1125.62	392.17	23637.3	858.76	1921.09	1838.44	4686.48	2161.07	2166.62	1583.61	38569.6	951.094	1260.11	4819.53	6745.93	2573.45	1903.56	29179.2	44621	2123.47	1086.83	5408.88	4.04212e+06	6252.34	121492	12817	2187.21	2181.22	14318.9	2127.13	2051.09	19977.6	1431.22
CHL	Chile	57.4784	70.309	506.873	31.7259	192.015	20.7946	40753.6	38.3178	73.9706	3597.54	3106.1	73.258	98.0632	97.8743	142.874	68.0576	2.56484	5545.18	24.4847	29.7614	45.846	77.6025	6314.15	75.0456	56.2458	61279.5	16.4128	32.1251	363.454	82.5807	38.5485	60.4097	66.2022	22625.1	27.1948	25.5885	40.4327	28.8185	1.33188e+06	30307.4	62515.7	49.3214	2299.99	435.09	1534.42	181.037	1666.01	44.5639
CHN	China	11674	11889.6	184855	1827.14	28305	862.617	222259	3126.46	7277.22	1.4144e+06	446622	19629.9	1894.46	30235.3	196216	5552.77	104.974	462373	1182.56	8317.71	3861.81	2455.32	25268.1	7176.09	9387.27	654084	518.924	15277.6	64960.2	6512.34	1124.63	56438.6	21710.9	1.7518e+06	2070.46	930.895	746.446	1122.54	291087	7.12366e+08	310506	9434.92	38018.4	59487.5	87150.6	43857.8	321062	17782.9
COL	Colombia	47.2331	50.5586	166.496	20.0409	79.3072	18.8169	2405.93	29.6202	301.089	1368.26	1230.36	90.2423	47.1145	37.1113	61.7451	82.5799	3.60816	1977.81	19.9783	22.516	26.6613	44.915	736.606	41.6327	30.5603	9876.06	14.8337	20.2745	130.515	74.3132	31.2476	27.5328	38.2454	25778.3	23.3916	18.5719	17.1956	20.0077	25427.9	7018.96	6.77e+06	115.66	1900.68	234.365	610.195	81.7831	1123.43	30.062
COG	Congo	85.4632	151.064	1576.81	48.8065	254.251	28.5048	630.386	69.0747	64.1061	971.858	1602.85	94.4117	36.5224	78.1664	143.819	34.4659	11.0195	2086.1	25.4629	64.4787	60.7197	142.836	69.9669	78.1012	69.7438	6168.32	29.1067	42.48	206.795	190.524	81.056	70.2459	370.46	1596.99	86.5949	33.9552	66.0928	53.4249	399.633	32102.1	489.816	410820	74.7887	238.247	143.073	127.952	1606.91	51.8627
CRI	Costa Rica	20.1931	52.0257	396.562	29.6649	118.608	9.56676	584.345	28.1658	99.9639	1246.58	5508.74	92.0953	42.1572	61.5007	75.2642	30.4379	1.22158	8105.14	27.5192	17.5491	20.9142	13.9221	49.9411	64.5768	22.9018	3295.22	10.249	13.6507	346.376	36.3685	11.1234	23.5161	47.9054	22159.8	16.8174	37.2989	6.46229	8.42215	1396.72	16346.7	6804.26	22.7984	147475	329.335	429.676	142.97	2410.14	32.2431
HRV	Croatia	96.2337	1113.44	701.033	35.6924	136.905	146.174	854.597	76.8057	45.7252	7489.39	36254.7	154.295	105.915	111.715	125.598	28.8765	7.52572	3631.99	17.6391	49.3329	62.8486	84.935	63.6126	64334.7	53.8867	2357.52	23.5554	35.643	1234.72	142.934	55.7057	52.1152	79.6521	5701.3	43.1173	25.9777	30.2806	40.152	485.671	11325.9	544.518	61.3419	89.0334	1.5702e+06	162.912	305.417	7152.22	84.722
CUB	Cuba	72.7764	153.493	498.53	97.0465	146.46	34.3105	3871.15	290.712	202.415	11515.3	8734.8	94.9361	56.1369	83.6263	166.882	181.151	7.23872	4326.08	92.8148	52.9407	130.758	93.9766	762.768	90.4817	55.2084	7101.35	22.6683	42.1773	1604.61	150.424	60.3182	98.6668	83.5137	26848.4	81.5359	141.007	32.9711	42.1883	3060.27	273104	3004.28	109.371	384.684	1011.54	1.81631e+06	717.656	3707.34	54.4321
CYP	Cyprus	11.5088	64.2358	61.0744	4.69079	25.4368	3.02622	69.0344	85.5944	6.64188	346.244	1316.18	19.4086	3.54521	111.108	71.8839	5.45128	1.06526	1382.64	2.54119	6.65076	7.32159	15.0295	7.36243	25.6898	8.20115	249.115	3.24123	6.23981	137.008	23.5209	10.2392	7.87396	9.95016	318.671	6.25249	4.41716	4.44191	5.52536	45.7022	1073.44	54.3285	8.142	9.39915	322.715	16.2472	111445	1562.5	7.0836
CZE	Czech Republic	169.86	674.829	2761.49	56.0282	478.64	20.827	3867.43	274.734	89.8228	7124.45	89869.7	820.888	50.6682	375.21	645.288	55.4299	6.59955	26251.2	40.2563	86.5121	54.6549	65.2671	194.007	2064.47	144.132	13296.9	138.345	73.8758	10724.8	244.823	42.5517	117.228	247.566	14305	52.755	27.5026	27.8314	40.9799	2470.17	69347.9	2761.3	125.99	306.258	11344.8	752.013	947.036	2.9077e+06	154.586
CIV	Cote dIvoire	0	0	0	0	0	0	0	0	0	0	0	0	0	0	0	0	0	0	0	0	0	0	0	0	0	0	0	0	0	0	0	0	0	0	0	0	0	0	0	0	0	0	0	0	0	0	0	0
PRK	North Korea	320.567	347.094	2070.99	127.795	412.608	165.457	2207.73	218.677	220.144	7235.37	2345.58	333.326	110.236	244.653	899.815	117.546	25.5358	2070.57	81.2223	407.283	223.387	517.056	912.804	165.214	204.507	79109.5	96.7475	162.736	808.515	627.63	265.159	1565.93	215.012	7083.46	204.52	115.499	141.181	169.445	1561.95	2.59841e+06	2724.11	222.727	897.268	430.018	1461.38	297.564	1352.55	156.031
COD	DR Congo	1229.32	1967.89	3911.75	601.005	3113.71	410.2	5829.84	1039.38	956.08	13162.2	15447.6	1221.29	501.904	1015.48	1369.3	496.483	144.462	162029	367.127	908.278	869.158	2172.78	1052.91	999.546	1029.35	13714.9	421.504	608.586	2257.92	3460.5	1213.88	894.014	2806.54	13499.5	982.745	492.573	1635.87	839.786	3709.08	72216.7	5357.1	1135.26	864.742	2582.82	1165	3847.41	10290.6	701.945
DNK	Denmark	153.552	565.022	2797.27	84.0276	642.432	59.0565	8484.06	302.502	208.443	36322	35645.4	860.632	68.8194	1876.35	1269.34	86.7792	7.31963	34626.6	132.372	129.777	188.86	98.1851	276.008	1458.84	164.5	16668.9	26.1849	215.732	5546.82	339.904	56.5512	273.348	338.937	36870.1	134.282	48.1076	30.666	75.1468	4771.83	266754	3942	181.37	693.282	4434.97	648.755	2418.15	38996.5	206.647
DJI	Djibouti	7.89429	14.9433	7.27864	3.77709	8.70365	2.78546	15.8057	6.1195	5.53983	24.7119	9.99696	6.93115	3.0488	4.13818	7.43847	3.06519	1.08314	14.172	2.474	5.43341	5.64249	15.2236	4.96127	4.59605	4.69501	20.4437	2.86687	3.81306	6.19146	21.3115	8.38995	5.80311	5.09266	16.0226	5.8464	3.25195	4.53912	5.21542	11.1227	147.184	8.85397	6.36002	4.1621	4.75487	3.8578	4.30844	8.60712	3.78094
DOM	Dominican Republic	27.7052	47.839	254.888	18.5384	75.9529	81.5492	448.277	28.1775	35.4042	1713.35	2381.79	46.2743	57.1594	53.0077	68.678	50.319	2.90581	4032.08	14.4866	21.8348	25.8057	33.4691	46.0786	54.8012	25.5469	1828.26	8.95788	17.3441	198.191	61.9892	22.0756	27.2984	39.6795	25966.9	19.3216	13.6574	12.2606	15.5709	488.042	6609.4	1130.63	27.5011	583.527	299.303	1132.88	103.364	908.921	27.4064
ECU	Ecuador	1714.68	284.212	485.646	67.4159	211.329	45.5667	14514.1	87.2887	246.794	3087.02	7861.8	178.079	82.1708	114.998	168.402	133.849	11.1279	9791.79	104.047	78.4442	96.1402	195.302	939.849	144.557	98.4343	8149.63	54.7918	61.9144	856.612	305.369	90.637	92.9302	117.317	26542.6	81.5131	60.4909	68.3204	140.286	15536.6	19106.6	221051	105.11	920.102	1143.91	789.881	188.23	3275.64	81.2949
EGY	Egypt	231.396	1557.26	27009.6	156.765	1082.45	53.918	9678.04	346.866	204.427	21399.5	44626.2	716.535	152.118	947.139	1107.57	168.905	10.9373	39136.1	44.7327	182.025	122.052	130.911	310.849	917.181	395.307	41612.1	40.5858	246.311	6175.02	383.849	92.0244	278.933	806.761	54185	131.072	66.6242	65.2295	79.8995	3690.04	178496	5612.15	252.045	666.343	8653.57	1175.08	11270.8	18068.2	395.86
SLV	El Salvador	97.9021	133.227	280.112	43.1137	138.869	35.1914	531.512	77.2577	88.1888	1239.6	7954.12	98.0385	134.789	78.657	287.741	101.419	6.92874	4489.2	176.748	70.2247	72.5626	164.378	84.9588	95.3481	66.0114	1737.49	33.8974	48.9145	239.101	261.72	89.3128	72.3217	70.5337	16726.9	64.3014	47.9464	48.5094	62.0525	465.244	7703.44	815.725	77.0431	16502.1	511.563	265.458	109.549	1855.34	54.7642
ERI	Eritrea	651.741	1125.01	680.062	315.727	693.486	241.927	2117.37	507.566	490.608	5204.31	1298.73	576.398	305.151	374.98	754.762	282.033	94.4602	1069.09	229.623	468.373	480.513	1140.48	561.942	407.27	460.401	2363.08	270.449	329.72	516.71	1596.01	695.165	464.001	426.654	1688.23	469.877	281.079	385.988	414.995	1254.3	12654.4	1974.75	494.312	375.719	473.152	618.989	388.688	909.473	314.576
EST	Estonia	48.5936	59.1207	183.583	23.0603	104.353	190.092	363.427	65.7388	34.3094	1045.86	1458.69	184.265	483.682	48.0658	71.4296	22.7291	6.58313	1503.43	366.058	33.0492	33.3163	60.3352	44.8416	50.678	35.8523	1267.48	16.2214	24.0367	196.661	93.5965	42.7514	7001.7	41.7673	6160.77	31.389	18.9765	22.8466	28.0803	215.285	6436.58	267.662	37.2234	112.011	189.588	78.037	85.9933	3410.14	28.8473
ETH	Ethiopia	3472.72	11341.5	83049.9	1728.35	6692.9	1096.7	34175.6	3334.68	2758.4	103762	382609	4761.95	1900.09	4445.7	8096.67	1755.61	344.735	350997	995.856	2484.2	2373.65	4861.6	3489.09	5266.64	3143.3	122992	1029.95	2358.92	24864.4	7122.69	2968.73	3305.61	3958.04	318067	2256.83	1290.22	1634.41	1813.28	21018.1	3.85765e+06	34415.1	2920.05	5001.82	22259.9	6716.24	16495.8	205453	2600.07
FJI	Fiji	27.3414	44.2604	34.923	13.0486	34.7003	10.3898	98.9687	20.7517	19.6805	26407.3	141.015	25.0991	11.8747	21.9318	189.424	15.3213	4.03128	131.677	8.60845	19.9359	20.9289	47.5259	21.4987	15.4731	18.8399	191.834	10.0396	16.4906	24.1371	66.2555	27.784	22.9369	18.6859	1422.68	19.268	11.2483	14.7537	17.1012	59.4983	1834.37	69.2428	20.7764	18.3093	23.1671	18.024	23.711	63.4469	12.47
FIN	Finland	72.8245	219.142	1407.15	36.5195	238.165	21.3312	2258.49	116.301	48.3214	10591.8	11380.4	367.145	55.0742	204.302	415.296	48.8684	3.70783	12084	18.2927	64.4486	49.7687	40.4806	158.542	209.936	84.8283	9369.27	16.1222	53.7978	1384.72	100.765	25.3584	208.554	180.101	15774.1	28.4756	19.9797	15.9673	23.5435	2445.36	223779	1799.39	80.5548	230.952	1206.72	365.036	666.654	7010.2	99.2551
FRA	France	680.245	2258.61	89394.6	2680.46	7174.8	134.365	32119.1	1374.82	544.921	96800.4	139239	2531.04	371.062	3756.77	4056.23	597.848	10.5678	482202	106.105	5265.39	505.48	150.018	1765.33	2511.11	830.805	149592	109.059	624.643	19883.6	6553.67	186.276	4617.91	26976.5	118046	537.919	222.025	872.235	947.643	22078.1	575069	27422.7	4424.1	3172.17	16072.4	7376.07	10641.8	92342.8	11400.9
PYF	French Polynesia	0	0	0	0	0	0	0	0	0	0	0	0	0	0	0	0	0	0	0	0	0	0	0	0	0	0	0	0	0	0	0	0	0	0	0	0	0	0	0	0	0	0	0	0	0	0	0	0
GAB	Gabon	26.0198	97.8236	1320.36	12.5531	102.099	6.07854	359.286	21.9502	18.6005	1444.51	733.033	64.4679	9.33149	35.2883	137.683	10.5849	2.29196	973.74	5.9101	23.5668	17.1233	29.7661	28.2846	27.8281	22.7919	873.938	6.2359	18.0115	173.208	49.5119	16.9574	50.4909	126.069	1688.79	18.1321	7.73598	10.1744	12.9131	242.796	227495	235.176	166.458	43.8283	108.8	82.9214	151.776	393.857	29.3841
GMB	Gambia	240.041	350.036	262.483	133.936	274.297	106.579	872.865	198.248	149.875	1618.4	531.918	195.209	133.188	170.193	292.086	126.327	27.5214	2382.29	95.8813	160.635	186.13	319.818	246.589	159.467	210.147	1037.54	116.122	138.846	920.567	475.547	328.95	177.787	550.809	718.53	190.24	122.084	172.952	133.27	521.285	5824.5	648.178	200.112	151.612	219.436	193.944	176.776	464.587	123.878
GEO	Georgia	464.135	154.011	1455.38	65.52	150.99	47.767	354.644	2034	86.8136	504.871	649.262	1455.31	68.7664	78.6957	118.048	51.929	17.5227	398.77	43.9321	94.1105	99.5164	224.441	103.13	81.569	89.3842	553.81	49.7828	64.4397	362.418	265.387	132.113	94.1553	88.9369	407.216	95.6184	55.8638	74.3318	85.2943	229.372	2601.5	213.377	161.703	69.8718	120.991	85.5694	93.3704	520.686	58.4314
DEU	Germany	862.77	2637.35	17428.3	404.981	3601.67	135.272	17593.3	1307.66	856.653	49312.9	627469	3446.81	186.83	2420.46	2730.7	427.655	11.8655	232031	70.5636	420.396	235.011	172.925	1603.17	5413.91	780.444	79421.9	58.2211	414.422	24157.6	729.088	118.697	852.938	1614.91	71093.4	343.888	121.643	74.1348	136.744	18919.8	532516	16404.3	590.704	2934.37	26617.8	3198.1	6968.08	149301	992.08
GHA	Ghana	927.245	1620.48	8495.97	426.853	2853.41	227.765	11733.7	873.789	1015.97	36265.1	140840	1843.73	415.382	2072.11	3520.74	454.339	66.5701	193752	212.69	2015.97	523.083	803.4	1046.12	2262.75	1677.2	51629.5	208.28	545.633	8005.69	2026.17	537.695	849.984	1628.49	257007	555.487	302.32	308.14	398.492	7846.09	288908	10012.2	843.961	1707.88	29703.7	2541.56	4010.91	33810.5	977.361
GRC	Greece	119.751	19758.2	1414.98	33.5403	293.303	10.8152	1633.18	1073.27	69.6359	16196	19366.3	271.807	23.077	518.113	216.696	31.5248	2.70065	14795.5	9.12962	54.9854	46.8698	29.5626	62.165	999.445	69.3566	5765.41	23.6469	42.7473	28966.1	82.8727	43.1753	56.3345	251.484	20857.9	28.626	49.8582	12.1657	18.8257	1114.07	32084.9	870.373	91.9838	203.032	2993.97	258.313	21142.8	13766.1	91.7592
GRL	Greenland	0	0	0	0	0	0	0	0	0	0	0	0	0	0	0	0	0	0	0	0	0	0	0	0	0	0	0	0	0	0	0	0	0	0	0	0	0	0	0	0	0	0	0	0	0	0	0	0
GTM	Guatemala	129.276	227.882	1508.86	68.6726	468.673	52.5981	8251.65	144.512	415.404	8150.35	28358.6	313.982	219.886	818.528	605.624	229.656	9.01553	21105.9	781.139	94.0523	151.894	97.9316	563.598	399.189	201.36	13150.3	147.372	184.396	1463.22	209.589	67.9007	181.389	220.798	152192	75.9062	61.2293	39.3347	53.3721	5633.53	52488.1	51841.4	120.133	49392.3	4938.92	2549.64	627.13	10915.4	149.971
GIN	Guinea	1408.8	2039.91	5708.47	964.718	2117.72	478.02	6494.24	1146.97	1074.84	13405.2	23992.6	9506.11	589.647	1083.7	1904.49	575.744	209.413	63665.2	440.257	1119.52	1070.76	2335.96	1140.57	1221.31	1029.46	16783.6	509.383	717.769	2484.9	3276.99	1447.55	1091.34	7322.78	17484.3	1029.79	586.891	777.955	939.241	4501.48	65524.5	5516.71	1164.89	1100.43	3136.47	2118.99	5496.8	26964.1	15496.8
GUY	Guyana	2.44624	3.07619	14.9529	1.27967	10.4544	25.3317	43.4887	1.98473	26.0318	328.855	65.9621	3.11599	1.68596	3.8495	5.80435	83.6423	0.246214	141.151	2.35878	1.8277	2.29538	3.03014	4.25856	2.73715	2.30079	96.3308	3.39454	1.53621	6.93542	5.2815	2.25608	2.19478	3.04843	249.589	2.24481	1.44142	1.29207	1.46544	35.2392	742.095	113.112	2.56595	4.97256	8.33908	14.4483	5.91539	40.1704	1.94368
HTI	Haiti	403.219	633.405	498.603	196.15	472.718	169.456	1279.2	313.368	317.792	2115.72	2526.01	368.479	327.494	253.392	452.448	1610.04	59.9851	5855.75	141.336	299.581	313.954	744.055	324.257	248.766	288.132	2321.55	153.299	199.366	374.347	1077.64	422.615	297.846	274.693	20715.5	303.15	174.836	223.691	271.841	829.908	9810.35	1023.34	323.543	379.456	361.591	538.19	253.99	1282.14	200.58
HND	Honduras	91.2355	135.447	649.356	56.2538	237.088	39.2121	1021.25	84.5455	103.885	2940.94	9773.09	145.155	116.324	142.57	215.662	96.3933	9.07443	19035.8	219.9	64.858	70.7825	101.995	113.458	146.721	76.5959	4012.63	28.1411	49.8154	900.641	166.157	71.8342	83.2589	111.186	25045.9	61.2444	44.328	37.9907	47.7194	950.091	17590.1	2003.07	79.5175	23274.6	662.925	419.084	243.605	12465.2	76.3682
HKG	Hong Kong	0.282212	0.195914	1.32654	0.114728	0.428644	0.0945081	1.9772	0.211413	0.37942	33.9797	3.03181	0.270182	0.165803	0.508879	4.07783	0.15734	0.0274077	4.66472	0.0868533	0.155694	7.28519	0.375865	0.324832	0.154887	0.268018	17.9947	0.0895186	1.93815	0.456735	0.634148	0.199627	9.78009	0.20002	189.663	0.154678	0.107185	0.12387	0.153495	16.5224	107.572	2.05069	1.62196	1.21856	0.423619	0.424579	0.801138	1.54505	0.141189
HUN	Hungary	265.032	3085.36	6165.3	109.379	966.216	43.2994	5441.45	763.52	170.997	15471.3	302798	3362.64	88.096	612.054	916.635	93.0246	14.2601	62161.1	36.1202	159.347	101.718	125.066	283.254	16827.4	228.398	26347.2	41.1924	124.152	29274.8	326.218	107.702	325.251	472.545	30027.2	101.255	54.7221	48.2295	70.6256	3736.38	96776	3742.9	207.425	566.53	61462.7	878.503	3927.45	175947	307.148
ISL	Iceland	0.00201542	0.00255371	0.0138917	0.0017844	0.00517833	0.00152369	0.0191862	0.00174246	0.00184475	0.0803347	0.109096	0.00292796	0.000849852	0.00325615	0.00397957	0.00111474	0.000158567	0.229102	0.000985023	0.00161043	0.00136302	0.0027845	0.00191283	0.003137	0.0016409	0.1167	0.000624608	0.00112937	0.0117246	0.00463711	0.00168273	0.00227939	0.00281574	0.685606	0.00144006	0.000804471	0.00100094	0.00122057	0.0219406	2.10021	0.0339672	0.00178009	0.00294563	0.0496854	0.00821378	0.00617769	0.051407	0.00176336
IND	India	24683.2	4493.58	73907.8	1249.37	21453.6	600.343	100120	4377.26	1459.1	461658	214915	9044.72	1409.13	102329	538069	1943.47	144.987	387900	564.687	3421.7	1392.17	4888.18	4553.69	4185.39	7730.13	521404	557.128	9198.55	31870	8170.91	2169.72	9517.36	7100.03	1.05372e+06	1070	1028.02	1209.36	2747.07	70128.9	3.21439e+06	83766.8	15483.4	8144.38	29889	10832	27661.7	149358	10254.5
IDN	Indonesia	3029.44	709.097	11940.9	262.411	4403.8	177.513	20106.7	446.294	487.375	148729	41876.8	847.483	383.344	3589.86	13792.9	642.95	39.2391	60258.1	157.371	504.963	455.998	681.171	1118.82	824.885	756.554	82056.7	199.141	4266.46	5791.6	1079.31	369.277	3554.34	1163.79	120257	292.944	237.163	202.435	315.129	11807.7	1.54097e+06	18840.8	1292.42	1522.7	5169.49	2207.72	2914.61	22714	1379.04
IRN	Iran	5784.96	804.777	1700.61	129.071	717.772	62.7238	2624.87	5366.21	110.308	10255.1	6215.1	7048.19	89.924	1419.55	1968.48	99.2522	16.7634	6791.29	58.4085	145.65	129.476	223.119	231.905	291.775	637.567	7287.69	65.6622	238.035	1445.81	550.886	160.485	300.346	346.502	11148	132.642	80.6315	98.9719	112.374	1532.86	187478	1701.62	245.675	283.095	1005.47	531.586	1029.99	3799.64	179.953
IRQ	Iraq	67.5924	84.078	2741.12	38.0939	94.8039	24.9345	397.301	51.8106	42.877	999.107	1203	64.9736	33.7338	50.616	78.6484	29.3845	8.92918	530.394	21.8674	46.2506	45.061	91.1302	62.8743	49.0438	51.6543	3932.13	24.8255	34.286	82.5674	143.107	69.3716	50.2145	50.6761	1374.94	47.9476	28.031	38.1705	43.2515	222.306	6877.24	234.663	55.7785	53.481	224.211	87.5781	62.1697	233.653	38.0425
IRL	Ireland	43.7779	51.9978	477.84	16.5378	128.701	11.6885	751.207	32.3658	21.7713	6813.44	2794.76	89.3834	14.0627	333.284	145.046	63.8326	0.741731	7106.21	6.28457	23.6044	69.652	20.6103	32.4998	54.3155	42.0646	3302.72	6.85623	45.9377	315.948	46.218	7.14743	39.269	60.0727	4724.74	11.6117	15.8861	4.97305	7.89564	564.473	16923.8	1316.93	40.5927	71.7612	367.142	98.8364	473.882	1612.51	66.0719
ISR	Israel	43.3749	54.1995	184.524	22.224	86.5453	16.4186	979.697	62.5068	30.285	1517.87	3259.46	63.7518	22.6466	46.1421	75.4412	22.0278	4.46884	5447.83	14.8952	30.4994	28.9501	47.3886	46.4871	61.7142	69.857	1558.84	16.6122	27.3647	390.222	75.3023	38.5885	38.5825	51.6037	2802.28	29.1286	18.9679	24.7546	26.5421	349.745	9450.39	545.201	38.2115	59.8459	402.254	82.8739	467.272	1300.21	34.1589
ITA	Italy	256.695	10549	28196.6	274.067	2609.1	65.6871	20695.8	1410.28	241.391	46698.9	146066	1263.86	111.129	1800.63	1891.19	212.704	5.73343	71316.9	44.5211	370.645	382.374	88.3767	654.547	9109.39	510.38	69519.5	57.1669	248.425	12437.1	839.507	83.0869	327.409	1523.21	74543	288.584	133.456	43.6422	94.0854	9463.65	175296	12122	649.357	1844.82	44279.9	4839.31	6691.13	57389	1019.2
JAM	Jamaica	8.53573	10.3803	22.1828	4.21505	13.1803	54.9109	54.5988	7.27668	26.768	625.818	147.887	9.83448	36.6132	9.50681	12.3816	252.585	1.03743	172.721	63.0952	6.08291	98.6621	11.7606	10.4543	6.9586	7.01468	195.353	22.8992	5.07077	15.1696	16.8337	8.40399	7.65959	55.2129	7861.71	5.92347	458.034	4.53969	5.31354	38.8713	1016.25	65.5693	7.21469	43.1579	20.5626	70.9997	24.6011	151.043	4.85825
JPN	Japan	82.3576	52.306	124.096	33.4358	79.6135	24.4492	288.698	48.0043	36.3982	3073	406.601	65.0495	30.6508	63.6988	141.998	32.6412	6.6219	400.277	21.8456	44.8638	48.0229	108.013	93.7956	40.3221	48.2128	1859.6	24.078	54.9402	64.3012	142.596	64.4586	167.537	49.7506	2686.11	48.3936	27.2121	38.4083	51.1264	386.284	19214.6	187.37	54.362	68.2036	70.5304	55.9634	113.039	340.259	32.1419
JOR	Jordan	17.6825	20.5867	154.747	7.51874	41.0883	5.27417	73.2791	91.2012	10.2857	421.307	157.24	37.9182	6.95838	4855.93	25.7933	6.19701	1.84201	157.717	4.89633	11.2489	11.2222	21.4958	12.1018	25.3796	11.0747	297.476	5.68627	7.86565	128.137	30.7477	13.5777	13.335	18.0072	1262.67	10.8233	6.51643	9.54305	10.3474	36.0993	1072.01	53.9759	16.0739	11.3559	27.1055	12.233	57.9518	102.129	16.4233
KAZ	Kazakhstan	23916.6	1662.76	4877.2	511.514	1516.77	334.951	8400.05	1325.05	598.193	38343.2	112898	18770.4	464.054	928.975	1786.53	445.815	102.052	19721.9	304.245	719.489	10244.7	1349.31	995.945	1272.62	819.387	20714.5	1658.88	536.042	4792.43	2172.81	972.23	820.73	967.141	19932.2	673.79	405.763	526.007	619.569	6132.22	689632	13327.4	869.47	957.311	4163.74	1405.41	1453.61	74841.8	599.153
KEN	Kenya	5878.16	4870.16	6271.97	2912.62	6853.34	2263.91	20985	3773.23	3141.04	76062.8	26420	4543.75	2760.52	4499.64	5397.43	2638.68	616.024	40033.3	2102.69	3579.86	3685.86	5721.64	4519.87	3660.95	4611.37	28777.7	2377.33	2770.93	4631.44	7843.22	5319.53	3630.45	3821	28339.7	3569.06	2593.1	3101.13	3280.36	13039	130792	22910.2	3985.86	3488.48	4937.19	4042.97	4093.89	13425.2	2626.53
KWT	Kuwait	1.3955	1.02676	1.54898	0.669784	1.49768	0.49562	3.70043	0.986911	0.717469	14.3644	2.95915	1.22821	0.590662	1.07267	1.3196	0.567281	0.131861	4.57266	0.434457	0.883781	0.920758	1.99483	1.09184	0.755377	0.984373	21.2467	0.484106	0.66919	0.985267	2.81457	1.409	1.78426	0.811651	4.72693	0.960072	0.555651	0.771203	0.814208	2.77263	37.7484	4.62694	1.07025	0.720398	0.925748	0.929887	0.867529	2.01508	0.574311
KGZ	Kyrgyzstan	1873.73	204.598	177.297	96.6213	188.486	70.054	498.699	152.798	104.395	708.013	312.549	238.373	85.4075	110.539	169.586	80.5247	22.2023	219.832	65.2741	124.914	143.632	223.722	163.27	110.389	148.431	554.06	73.8988	91.6469	146.862	320.616	199.803	130.051	122.53	391.271	130.103	82.3211	106.604	106.856	323.396	14457.4	322.65	138.502	104.28	125.511	132.936	109.197	362.002	88.9827
LAO	Laos	483.606	409.203	855.592	110.544	362.296	80.3501	1849.21	174.951	185.08	13002.8	4012.07	254.716	99.7857	320.71	1790.43	107.813	25.6696	3776.64	73.8947	184.409	172.755	524.921	232.54	163.615	186.292	4036.21	91.2552	254.938	655.658	543.513	224.506	1504.32	209.102	10981.5	161.608	92.3706	120.433	141.192	1373.3	1.03403e+06	1254.89	205.796	268.106	495.937	378.498	416.467	2085.55	163.975
LVA	Latvia	79.083	67.5535	174.59	26.3137	81.1316	22.727	369.696	224.311	38.306	805.428	1911.2	121.559	42.4457	55.114	72.3325	22.8524	8.11858	1390.51	21.5177	38.3122	38.7914	80.4953	45.6732	56.7153	38.7412	4491.52	19.2998	26.8547	269.422	123.31	53.2701	109.121	43.8998	1334.04	36.4987	21.6231	26.8642	33.6111	236.613	4574.07	237.682	42.4449	53.713	163.485	60.223	79.9426	1853.44	44.8845
LBN	Lebanon	15.1914	19.1259	315.26	6.44789	514.741	6.81731	338.946	90.7047	12.4313	1401.28	236.733	41.311	5.93739	1592.21	19.32	7.10046	1.81822	352.039	4.14124	32.6692	11.4026	23.4115	11.9169	14.2697	9.93211	1406.58	4.98551	6.48637	67.7454	247.747	12.7336	12.965	21.8052	2779.9	9.63331	5.62658	43.7565	9.47499	45.7062	914.838	63.0259	189.489	10.2237	32.2953	16.0371	227.205	179.692	1049.22
LSO	Lesotho	96.9875	128.904	128.745	53.7046	101.511	41.5149	431.163	72.7936	63.6738	2077.18	313.559	87.2904	52.1848	64.6461	120.522	48.7211	13.3225	505.017	39.1078	67.324	73.4369	123.741	92.2805	66.1624	271.719	578.212	45.5308	52.4252	83.0858	169.563	99.7263	69.5712	70.0796	998.609	68.4406	48.4447	59.1739	62.6071	306.912	2331.29	697.541	71.9108	69.2736	83.7865	75.4484	64.8409	218.709	48.6081
LBR	Liberia	208.983	348.707	966.048	111.901	328.802	100.861	1752.53	199.454	171.913	2382.09	3476.18	254.151	243.083	191.869	299.639	134.893	29.7416	2928.98	83.2395	166.153	178.493	333.141	211.718	265.861	194.984	4585.7	74.3674	116.618	475.514	487.555	211.955	164.86	199.585	48090.2	142.884	97.0307	114.917	129.301	1122.1	27499.7	1559.6	184.612	407.871	791.267	291.862	286.288	2894.84	370.943
LBY	Libya	53.647	158.846	577.9	41.2285	143.975	15.8873	781.988	54.0679	36.5799	1076.03	5037.1	90.2669	21.4648	67.8014	106.819	22.0152	5.78214	1967.45	14.2254	108.975	34.8022	76.5749	62.4981	105.134	48.6338	3228.91	16.4789	30.2292	326.152	115.16	44.2947	42.6235	65.0485	1410.35	38.0486	21.6708	24.3394	32.7062	490.594	9621.05	475.849	48.0805	77.8714	1027.9	216.285	252.395	1509.32	48.0066
LIE	Liechtenstein	0.00143131	0.00244623	0.00131929	0.000705499	0.00162413	0.000505079	0.00381246	0.00114312	0.00104811	0.00760052	0.00203373	0.00134591	0.00058446	0.000798613	0.00172412	0.000567074	0.000217582	0.00164659	0.000465607	0.00104778	0.00107101	0.00242501	0.00118169	0.000891674	0.000972082	0.00436347	0.000539316	0.000706733	0.00111942	0.00332461	0.00152987	0.00104891	0.000942981	0.00268783	0.00106559	0.000603557	0.000808219	0.000953392	0.00221744	0.0252512	0.00259219	0.00113304	0.000774175	0.000982093	0.000883659	0.000795358	0.00200558	0.000698974
LTU	Lithuania	97.5349	108.098	418.357	43.6164	147.839	30.3898	631.062	219.221	58.5851	1406.42	6275.92	387.045	723.083	86.8094	168.177	39.4143	14.5832	4360.39	40.5105	59.2181	55.8009	106.181	71.1442	126.87	59.6767	2403.33	34.429	41.1195	1796.18	172.195	71.5993	126.563	83.5231	4117.13	52.7091	32.9545	43.8479	48.8095	438.688	15628.8	425.43	66.18	83.2547	630.723	142.293	174.251	10137.5	57.2156
LUX	Luxembourg	7.24002	14.2821	98.7961	4.27063	23.2105	1.99352	110.543	7.84284	6.53286	337.966	573.588	12.0746	2.90904	14.0211	18.4897	3.40773	0.57822	3801.28	1.82619	6.64823	4.39521	7.03642	8.53131	20.4562	7.09593	377.77	1.94558	4.29906	54.8828	15.6238	5.97911	6.69578	16.9374	310.681	4.81974	2.72196	3.32068	3.82757	71.6504	1580.87	157.078	8.65921	12.541	68.1875	18.729	27.5943	234.495	11.1161
MAC	Macao SAR	0	0	0	0	0	0	0	0	0	0	0	0	0	0	0	0	0	0	0	0	0	0	0	0	0	0	0	0	0	0	0	0	0	0	0	0	0	0	0	0	0	0	0	0	0	0	0	0
MDG	Madagascar	323.857	704.364	28625	216.772	1232.14	119.468	12787	318.016	264.146	14739.8	69911.9	1102.82	416.771	626.638	1368.71	477.443	23.3665	54390.8	113.709	303.484	1361.08	335.202	427.372	779.704	653.584	21968.8	86.914	584.421	4149.27	723.483	222.815	604.398	809.392	178833	211.339	121.629	147.798	170.358	4641.42	300445	5173.85	402.733	1465.34	6951.18	1082.13	1787.2	29897.6	492.083
MWI	Malawi	896.473	1650.22	4948.92	450.757	5175.62	286.166	8245.99	780.889	823.078	38251.3	41445.1	1243.84	507.803	1366.93	2882.63	595.863	93.2212	74962.5	261.372	691.548	6784.08	1187.45	841.776	1573.28	12419.2	25427.2	2929.68	1038.38	4150.63	1885.1	1084.04	975.096	4761.69	129463	619.623	341.757	399.732	469.109	5074.32	154149	7279.76	13084.3	1677.65	22590	1658.49	2335.11	48629.6	1321.07
MYS	Malaysia	126.274	107.147	1077.54	30.5936	220.049	18.0228	4153.1	83.4181	43.9866	18380.1	4557.85	122.38	32.0072	555.856	2364.98	105.551	4.78909	3350.26	17.4521	44.5912	46.4602	84.9379	103.426	97.9005	101.916	8364.88	17.5343	3711.71	789.627	123.332	42.6428	884.252	97.8869	18761.5	38.2311	22.2354	26.2026	32.2741	1327.76	201904	1468.94	71.7072	145.547	849.19	196.742	391.748	2121.79	65.4892
MDV	Maldives	1.26039	1.76351	1.31154	0.630494	1.40883	0.479085	3.88248	0.975097	0.86075	7.99628	4.89342	1.1698	0.557016	0.788262	1.34862	0.55069	0.16367	7.20111	0.438516	0.898295	0.944851	2.00864	1.03368	0.832311	0.88383	5.82739	0.512047	0.732912	1.1467	2.71121	1.37767	0.899473	0.848937	10.7988	0.891825	0.570831	0.720645	0.818524	2.29194	28.7681	2.55622	0.954521	0.751083	1.11649	0.854369	0.827958	2.98763	0.561534
MLI	Mali	3325.22	3567.4	11679.2	1570.75	10897.2	944.743	11364.8	2216.31	2149.51	30270.8	23684.7	2642.95	1180.58	3007.32	8759.72	1160.25	413.828	77764.4	859.21	3868.16	2075.93	4886.05	2091.24	2071	1921.75	77896.3	998.741	2095.03	3889.46	150175	2807.28	3785.14	2398.67	39731	2117.03	1171.16	1529.24	1984.7	8077.73	245934	11560.5	3061.51	2132.86	4300.69	3569.68	2722.76	70381.1	43027
MLT	Malta	2.2379	2.66751	4.62413	1.10935	2.86928	0.787564	5.98029	1.76133	1.61395	12.6061	9.57016	2.28595	0.930618	24.7217	2.50267	0.922566	0.210504	17.162	0.715537	2.10877	2.05774	3.42686	1.81993	1.46578	1.63867	21.6621	0.840986	1.12541	2.20361	4.98216	2.38265	1.62861	1.71415	15.6848	1.88822	0.927478	1.23881	1.41591	3.38067	50.4004	3.8798	1.75154	1.24759	4.08189	2.06164	28.8444	11.2917	1.01375
MRT	Mauritania	102.319	178.451	1055.63	61.6456	136.216	37.1308	365.639	86.6411	64.8837	718.101	538.228	106.951	44.133	70.7532	113.537	41.7041	12.7676	721.094	33.1725	820.717	78.6411	165.375	85.4651	83.4459	75.4299	1341.27	39.1245	51.5954	659.692	233.819	106.357	79.9098	3619.47	876.825	74.2388	43.5265	60.405	66.3202	241.036	62916.8	268.061	92.1447	68.6529	1092.83	329.175	99.0519	453.965	68.4078
MUS	Mauritius	9.05641	13.4344	36.4276	4.11891	15.1176	3.11667	56.4921	7.21916	6.22516	261.285	1416.43	10.6587	3.93219	28.8748	15.011	5.09283	0.886652	1994.72	2.69604	5.94114	6.80306	9.98363	7.68971	10.2377	8.20434	198.786	3.09178	4.95902	25.2132	15.0811	7.71954	6.591	8.73559	243.202	5.61067	3.95627	4.19558	5.00969	85.5357	1155.38	42.0678	7.05524	8.39872	174.743	9.94589	23.1334	108.481	6.34587
MEX	Mexico	359.884	268.558	6235.31	97.0649	694.093	185.747	17991.7	156.204	762.06	27677.3	13129.4	319.393	1174.05	953.887	630.801	568.044	8.43534	22905.2	1935.36	91.1594	556.442	105.332	4214.23	261.689	155.058	62486.9	181.195	127.432	1543.66	226.385	65.1318	243.777	217.325	395139	91.3508	251.26	40.6909	54.4295	22301.3	186041	70036.2	133.227	17262.9	1774.69	26768.7	865.898	10131	168.399
MCO	Monaco	0	0	0	0	0	0	0	0	0	0	0	0	0	0	0	0	0	0	0	0	0	0	0	0	0	0	0	0	0	0	0	0	0	0	0	0	0	0	0	0	0	0	0	0	0	0	0	0
MNG	Mongolia	130.163	217.8	250.16	65.2274	159.264	47.1269	435.638	85.436	90.449	1135.68	747.703	124.812	62.3388	85.479	235.292	57.9838	16.7791	637.448	42.3012	95.9918	99.555	204.954	115.782	80.6207	88.5796	930.26	48.9698	69.7683	163.708	277.314	136.078	120.363	98.6594	2464.03	94.9583	55.1881	71.6837	82.2788	412.43	494729	443.998	104.064	96.8738	164.44	138.311	106.455	584.965	72.0447
MNE	Montenegro	23.3413	47.1884	27.8814	11.1756	27.9423	7.97354	75.362	18.4183	15.8416	345.344	52.6827	21.5796	9.33594	13.9114	33.7099	9.3686	3.52535	41.5369	7.32998	17.5294	16.8722	40.4337	19.3688	15.1856	15.412	99.2892	8.17457	11.6197	18.7888	59.5729	24.556	17.7634	16.51	75.157	16.5734	9.81172	13.035	15.4113	56.4366	424.072	117.725	18.7369	14.2321	17.6949	15.1194	13.7994	40.8546	11.7647
MAR	Morocco	503.201	1631.01	20937.4	1096.31	3317	114.433	17603.9	667.914	487.143	59192	113133	1319.03	246.85	1658.2	2003.23	324.003	32.9295	212442	106.561	2111.24	322.009	343.753	813.288	1785.87	598.258	61854.1	110.474	355.064	7316.13	1332.55	262.328	661.942	5228.23	244230	433.503	187.096	325.741	279.722	14829.5	246658	18219	799.797	1908.51	9592.13	6880.1	5171.88	53724.9	1359.46
MOZ	Mozambique	1466.03	2336.65	4105.63	705.15	7797.78	446.923	8022.56	1139.04	1000.55	19691.1	41466.4	1643.78	568.99	1391.66	3167.57	559.285	183.367	33865.5	408.402	1024.19	1071.57	1996.42	1190.15	1426.05	14203.9	27113.4	479.184	783.944	3703.55	2879.46	1366.91	1323.84	1310.48	26672	1110.76	540.881	704.13	881.405	5582.98	703652	5801.8	1376.93	1271.61	4074.1	1812.28	1901	18860.5	916.909
MMR	Myanmar	1113.99	767.661	4748.57	207.887	1269.61	141.819	10447.3	370.086	344.184	59189.1	24451.9	767.536	243.425	1661.84	10338.6	293.081	32.9155	25427.6	148.963	348.982	315.48	619.06	760.324	552.664	520.109	29037.2	164.873	3733.46	2385.87	749.274	354.423	5025.57	701.471	66136.7	251.473	174.761	197.68	205.994	7227.93	7.22205e+06	7268.79	550.45	1197.6	2761.96	1928.62	1778.2	20216.8	568.706
NAM	Namibia	110.172	153.922	411.492	63.2858	146914	37.8986	623.736	93.3854	78.5139	3082.46	2929	132.895	49.1525	102.298	148.992	48.3125	14.5452	5524.52	94.9453	83.2387	79.2653	157.256	103.146	112.747	5779.43	2064.71	39.6462	58.1775	326.408	233.498	111.123	1007.07	747.811	2239.11	179.52	48.0179	68.7967	72.3226	988.735	12269.5	515.734	1632.54	117.127	310.788	159.873	152.861	1543.85	111.841
NPL	Nepal	480.93	347.349	871.147	167.352	531.706	84.8104	2219.31	219.244	158.27	5727.12	4373.69	314.873	117.405	1053.54	8042.41	113.289	26.6158	5038.1	79.1037	194.283	235.182	1683.24	245.055	200.044	261.872	7189.4	91.0346	218.386	558.523	640.52	258.16	274.683	236.84	19353.2	169.732	100.323	136.717	169.93	1496.64	140583	1458.13	366.692	248.4	1225.05	326.436	478.712	2801.63	223.705
NLD	Netherlands	51.9512	193.293	1206.03	28.7165	497.923	12.0452	1598.88	134.652	194.746	5589.77	14384.5	280.056	20.6365	522.553	379.269	51.5043	0.934917	31550	8.26057	48.6111	30.4998	11.9131	115.506	334.606	65.7624	8072.7	7.07127	49.3638	1260.82	83.4827	12.5696	66.5685	189.272	8399.71	57.2286	18.2178	8.08407	13.3333	1359.18	44948.6	2582	94.6554	311.908	1623.93	286.083	1100.95	7269.16	107.172
ANT	Netherlands Antilles	0	0	0	0	0	0	0	0	0	0	0	0	0	0	0	0	0	0	0	0	0	0	0	0	0	0	0	0	0	0	0	0	0	0	0	0	0	0	0	0	0	0	0	0	0	0	0	0
NCL	New Caledonia	2.42985	3.4984	2.90426	1.21048	2.90764	0.864292	8.37718	1.91621	1.7362	121.489	4.41592	2.23173	1.0402	1.56555	2.51519	1.01359	0.364396	6.03773	0.785586	1.78401	1.85092	4.4025	1.89021	1.35891	1.74552	10.8553	0.914306	1.25181	3.09869	6.48519	2.68592	1.91603	1.65092	13.8661	1.75158	1.0331	1.39162	1.58939	4.49563	123.597	3.98241	1.89009	1.31212	1.6571	1.70065	1.44986	4.53803	1.15439
NZL	New Zealand	49.3677	51.5598	457.42	23.8857	97.1252	15.2198	648.323	38.9259	34.3826	53891.5	2563.27	73.2708	33.8422	182.427	233.879	111.704	4.63336	5084.41	18.7519	31.3563	58.9226	63.019	67.3028	46.1524	59.5276	2560.94	14.2277	96.0532	139.264	93.5789	37.7209	105.728	44.8593	10758.1	29.2638	20.2597	20.5901	26.0304	2097.33	62633.8	615.089	39.2817	111.865	191.834	79.4529	146.722	819.616	32.7115
NIC	Nicaragua	176.318	285.187	577.498	154.595	301.748	62.6647	1098.94	153.355	172.245	2673.79	11482.7	204.066	129.571	160.259	228.988	121.386	20.9456	7916.23	131.377	132.31	133.88	245.986	235.064	166.745	144.352	3366.52	58.9265	89.7771	539.055	387.944	161.799	136.094	169.353	26818.5	120.149	283.154	85.3431	113.3	1117.51	13219	5314.84	144.907	167415	472.003	1672.73	230.321	2924.2	111.291
NER	Niger	4492.72	6217.25	9832.23	2425.82	6241.8	1561.01	16965.1	3628.25	2817.16	31914.3	13974.5	4576.95	1884.05	2925.26	4767.45	1851.34	748.805	14518.4	1441.59	3942.55	3353.02	6644.5	3636.9	2596.19	3316.04	22535.8	1587.25	2284.26	4188.81	382315	4680.38	3430.74	3393.26	33342.1	3212.02	1918.12	2593.12	65484.9	10638.2	121607	11872.5	3791.04	3067.54	4361.43	4698.43	3024.1	9483.3	85741.1
NGA	Nigeria	1671.19	2336.04	31741	833.374	6764.78	426.191	38389.5	1420.44	1158.36	118082	176313	3167.72	789.936	6477.63	12070.2	1038.18	102.562	225056	349.766	2728.49	1064.11	1234.67	2270.51	3170.14	6281.89	353488	356.702	1092.88	13757.6	3177.55	862.91	1627.87	29748.3	271200	898.124	554.253	542.612	19940	37999.3	1.94664e+06	35238.5	1785.25	3349.98	14878.3	4907.2	7705.99	130738	18860.5
NOR	Norway	11.0016	23.5781	201.913	7.08527	170.812	7.82873	504.245	15.4378	24.7703	4040.82	1213.14	66.148	6.51904	62.7719	46.6962	22.3769	0.951666	1957.31	2.66191	13.5077	18.2584	8.81669	21.3122	48.7508	16.0922	3080.32	19.5913	13.9986	304.722	18.2685	5.26336	26.5696	55.2896	8676.2	6.33427	14.4777	3.23202	4.92221	263.594	33399.6	217.447	14.092	56.5429	431.489	73.7289	377.239	1611.75	47.9865
PSE	Gaza Strip	12.3322	18.7541	18.4081	6.32349	14.107	4.70035	62.1695	9.52084	8.318	261.588	45.5886	11.1655	5.83763	12.4851	13.8358	5.52523	1.69599	156.526	4.14383	8.69283	9.11049	20.1691	11.1664	7.87439	9.98426	82.2318	4.62343	6.11686	11.2431	29.7733	13.8502	8.68542	8.71146	62.9281	9.01997	5.13455	7.38865	7.47329	38.2461	299.075	85.6252	9.84883	8.16565	10.6962	9.26444	8.46928	27.9348	5.88046
OMN	Oman	5.25854	3.95589	13.1483	1.6289	50.8864	1.15899	22.5139	10.0006	2.00306	251.439	20.1695	13.4609	1.66718	244.329	75.3103	1.50195	0.370187	38.9855	1.06103	2.30659	2.35917	4.61221	3.35308	2.06397	2.67805	73.8818	1.15486	2.50321	6.91746	6.88695	4.07425	4.57487	6.53398	76.8352	2.26077	1.34435	2.7436	5.76488	15.7872	3001.07	28.9514	3.31241	4.3352	4.09933	3.66838	8.24776	13.6432	1.79407
PAK	Pakistan	1121.04	1813.13	30528.2	389.636	2931.88	186.037	30035.3	700.258	607.719	104271	90544.7	4965.33	628.315	2453.81	9330	638.706	40.684	112469	180.906	1099.8	523.358	542.3	1387.49	1604.92	1911.72	59138.5	140.72	1388.38	7908.79	1095.82	317.156	2516.55	2550.09	524732	333.711	226.729	298.393	272.964	29619.4	2.51368e+06	29025.1	835.384	4411.22	9766.52	4407.69	12147.9	39497.2	925.921
PAN	Panama	26.4355	50.3517	129.725	14.3586	60.9868	61.1202	204.995	121.458	378.038	441.812	2301.57	39.0129	188.362	27.6098	39.7844	125.278	2.96801	1766.65	200.945	44.7847	18.8759	37.3248	344.492	34.7084	19.2561	1110.33	8.86143	13.2633	311.294	59.3788	23.0371	65.1828	30.8957	7333.6	18.6605	12.9109	12.5285	16.0433	344.228	2994.97	3097.59	21.5872	12945.3	120.767	1971.74	79.598	2113.8	16.092
PNG	Papua New Guinea	99.1458	118.14	480.05	41.3058	158.953	28.2363	853.268	72.7755	54.2268	65053.3	3878.59	119.321	40.0102	133.482	382.629	43.5111	8.66315	9163.75	25.9261	58.3846	62.8768	112.075	97.6209	104.877	80.4373	2607.89	28.7218	106.123	321.5	168.036	78.0162	148.984	87.3649	3700.51	55.8415	33.313	42.8398	46.1916	554.231	180512	593.911	73.409	120.455	405.444	146.415	182.869	1524.94	61.8908
PRY	Paraguay	482.985	529.592	1012.94	241.945	1791.42	169.988	117724	349.937	552.313	4357.18	2985.66	459.453	229.739	374.752	661.373	219.786	56.9868	7228.92	156.319	354.627	870.154	739.414	7276.93	321.794	398.759	1.95678e+06	185.36	239.26	699.485	1115.48	464.331	366.072	348.078	9940.07	340.718	1687.91	256.632	315.377	104185	32919.2	27374.4	384.586	753.481	704.786	831.281	462.562	1971.97	232.455
PER	Peru	118.725	102.64	735.365	46.8054	236.094	30.366	8511.11	53.1123	124.505	6257.3	8138.61	86.7123	86.9103	109.297	240.627	99.7337	5.17692	6964.11	22.7709	42.0118	155.373	60.8838	21435.2	120.509	50.5092	31636	39.019	34.4741	460.764	114.001	40.7766	57.152	86.464	25372.9	44.6613	24.3322	22.895	29.851	31618.8	35528.3	40578.3	55.2031	986.137	604.206	529.415	380.642	3087.1	56.3646
PHL	Philippines	530.357	274.677	1507.7	136.112	657.06	94.1624	5179.32	216.606	538.157	26766.6	11850.4	305.628	184.854	1773.81	2569.78	221.434	22.6344	15567	88.6856	162.927	490.213	501.094	292.794	314.688	231.693	11078.2	151.423	764.596	902.138	451.133	235.716	673.371	288.732	114552	155.785	144.585	127.959	131.658	4157.79	342794	4636.62	270.924	905.095	1687.84	535.051	1132.48	5806.33	176.26
POL	Poland	432.297	825.799	6941.57	107.641	824.729	38.38	6978.04	669.017	255.211	19759.6	87497.7	5156.78	143.543	597.148	1038.75	96.524	27.0335	57329	36.6845	156.301	95.1663	94.9321	332.469	2075.95	230.417	29059.9	40.642	128.61	25274.2	311.812	72.1758	268.824	594.362	40030.9	100.743	53.8008	41.0644	66.6112	3863.96	104489	4509.44	198.543	563.416	10632.5	917.006	1483.86	217023	306.095
PRT	Portugal	153.35	56.2741	1704.58	109.123	22735.2	4.75221	709.076	22.5933	47.4873	2707.92	3309.35	38.6474	9.06014	67.2366	87.8349	14.0931	1.27858	5090.77	4.23815	19.0682	21.4124	16.257	44.0736	56.9111	50.014	12637.9	4.50563	13.024	351.743	47.7955	14.192	27.1959	67.1248	9548.65	2767.9	7.85012	12.4416	22.1962	561.153	9079.59	919.144	99.008	72.8347	291.65	353.181	339.306	1069.82	125.241
QAT	Qatar	9.79265	0.51522	0.76927	0.202827	0.519953	0.142992	1.99989	0.421837	0.259939	16.5999	1.68513	0.501434	0.185809	6.59035	0.653265	0.171477	0.0438104	1.61957	0.13047	0.2967	0.299348	0.604943	0.340936	0.252479	0.293437	3.55	0.148571	0.216842	0.418642	0.819247	0.398539	0.337176	0.288238	3.76087	0.289507	0.177388	0.227808	0.284847	1.56846	42.1628	4.07245	0.345615	0.304428	0.392861	0.316834	0.707626	1.03932	0.177124
KOR	South Korea	164.757	11.1401	140.247	5.13139	38.7034	3.88492	274.774	8.01077	8.73295	3627.59	296.723	19.241	6.14335	61.3824	443.758	7.63975	0.925142	355.523	3.77634	7.81853	7.66211	16.6143	26.7902	8.97978	11.9365	2729.49	3.37483	22.7903	48.7344	19.5889	6.97788	73.7196	15.5221	2361.5	5.98656	12.0533	5.15874	7.6576	224.61	34059.7	233.083	15.0344	69.2043	55.4189	44.0999	33.6392	163.984	15.3438
MDA	Moldova	6405.26	4738.91	6635.61	3495.66	6198.76	3208.44	19820.2	4818.65	3532.1	51558.8	23198.8	4932.61	3563.28	3748.87	6294.73	3258.14	794.778	15347.2	2765.48	4133.1	4170	5360.92	5665.19	4305.87	5578.37	24117.8	3279.33	3667.09	10242.9	7531.97	6650.39	4157.54	4373.31	17490.8	4041.3	3513.07	3868.75	4026	12569.5	106447	15374.6	4421.01	3985.11	7389.11	4749.8	4428.24	12947.4	3165.26
ROU	Romania	125.418	1185.97	3480.63	74.8236	393.08	27.626	2681.28	231.482	102.606	6411.35	52368.2	723.079	54.3146	334.043	376.048	54.3341	8.68697	16934.3	24.0053	118.341	70.5636	93.2551	138.239	2216.34	115.237	7874.44	30.7443	68.8253	23334.1	212.719	75.2987	2719.89	315.568	11059.8	79.3921	214.262	38.2367	52.3824	1842.82	37399.4	2102.43	142.619	238.067	10506.8	510.309	982.779	15813.9	172.066
RUS	Russia	2443.61	1654.71	12071.5	202.007	1368.51	80.4218	9581.21	13772.3	242.177	35753.3	56898	45171.8	204.721	842.796	3362.82	217.296	358.812	51649.1	104.069	255.615	671.212	239.323	897.191	1081.3	362.507	36163.5	723.342	298.782	17147.6	540.506	153.734	822.401	701.459	128896	173.027	168.218	108.318	128.981	8897.22	3.36987e+06	7988.81	342.037	1044.17	7211.79	2654.01	5580.3	53684.9	476.525
RWA	Rwanda	418.605	729.993	606.604	215.386	504.242	157.118	1595.47	332.402	315.105	5107.92	1963.08	395.038	188.658	278.694	519.16	184.15	64.1578	5541.59	148.809	321.236	315.602	718.768	372.753	285.242	300.761	2420.66	165.858	215.737	449.841	974.867	470.34	315.899	302.862	1985.23	321.448	187.047	258.07	273.958	1050.2	12290.4	1866.32	353.57	275.432	422.444	304.202	302.795	1627.17	215.135
WSM	Samoa	28.8622	41.228	23.9476	15.5771	27.9057	11.4168	89.0129	21.323	18.2412	1959.77	43.4147	24.9118	14.2206	17.2916	32.2723	13.541	3.61855	51.0172	10.9109	18.7848	20.3026	41.8209	23.9567	17.6082	22.5778	90.0825	12.7128	14.6662	21.2908	59.79	28.6456	19.7668	17.6849	84.3961	18.8279	13.3051	16.4114	17.468	49.1639	482.649	50.3786	19.404	16.9623	19.4475	19.6365	16.5456	36.8156	12.7689
SMR	San Marino	0	0	0	0	0	0	0	0	0	0	0	0	0	0	0	0	0	0	0	0	0	0	0	0	0	0	0	0	0	0	0	0	0	0	0	0	0	0	0	0	0	0	0	0	0	0	0	0
STP	Sao Tome and Principe	61.7298	58.8023	49.9141	32.2916	867.34	24.8643	179.63	43.5349	39.2768	320.288	99.1851	49.361	30.4299	36.699	55.5547	28.8379	6.32864	149.81	23.3378	38.552	42.3248	76.366	49.6372	34.9931	48.055	187.038	27.375	30.9993	42.7563	100.786	56.104	40.677	37.1088	189.729	39.6627	28.789	34.9862	35.148	104.083	833.314	104.096	40.2614	35.6797	42.7411	40.2903	36.1529	78.9291	27.655
SAU	Saudi Arabia	16.2227	36.0941	326.936	7.20438	45.8391	3.69474	511.022	9.9051	7.46433	6378.9	631.21	62.237	10.8953	43.2503	103.899	9.85406	0.778035	644.762	3.29482	17.5189	9.38015	10.3782	30.9656	19.0902	26.9516	4033.82	2.55808	16.2954	62.0768	19.3397	8.8787	21.5226	33.985	1647.64	7.35841	4.86363	6.9108	5.17298	431.211	9078.39	1308.89	17.4442	42.4589	66.9324	41.823	57.714	301.651	15.2381
SEN	Senegal	371.671	702.425	3961.6	226.621	1474.24	112.554	3110.89	346.728	301.472	8457.44	12983.7	492.532	149.496	513.833	763.823	206.285	30.5312	88557.2	104.633	6089.46	268.569	440.364	352.986	496.815	301.277	12474.4	117.767	214.344	1612.58	3333.26	304.447	452.803	8999.09	10147.5	2727.98	145.766	255.189	596.907	2208.4	117652	2775.95	4708.9	474.189	2247.96	926.211	967.823	6786.59	6704.64
SRB	Serbia	510.056	781.063	1336.73	261.496	718.849	183.244	4128.05	302.258	364.125	31922.7	3536.69	475.264	251.305	382.703	691.991	230.083	80.7847	3243.37	145.628	391.069	347.273	764.125	531.927	377.814	369.384	6423.55	175.444	283.916	594.947	1216.97	510.141	402.503	439.686	6096.93	368.055	201.824	298.609	359.797	3361.05	24243	10773	469.248	411.936	603.14	447.326	395.24	2238.35	229.929
SYC	Seychelles	0	0	0	0	0	0	0	0	0	0	0	0	0	0	0	0	0	0	0	0	0	0	0	0	0	0	0	0	0	0	0	0	0	0	0	0	0	0	0	0	0	0	0	0	0	0	0	0
SLE	Sierra Leone	770.5	1179.93	930.232	370.053	919.133	261.646	2146.27	605.067	550.357	3321.69	3025.45	721.199	307.696	455.429	907.214	972.857	130.044	6375.15	244.458	559.425	564.464	1295.32	605.477	457.488	553.811	2924.26	272.361	374.399	683.063	1760.48	830.321	571.575	614.195	10870.6	573.196	320.514	439.388	518.694	1248.69	15026	1250.89	621.02	434.894	722.809	504.612	502.09	2979.36	355.608
SGP	Singapore	1.21177	0.099276	1.27829	0.0426207	0.41987	0.0276597	2.89442	0.0871772	0.0671726	23.107	2.91606	0.269053	0.0467723	1.90336	24.224	0.136474	0.00635696	4.70308	0.0524877	0.0536904	0.0641961	0.10813	0.318125	0.0850707	0.351917	20.2356	0.026836	18.0348	0.370143	0.148175	0.0689335	24.3286	0.0958022	13.4803	0.0455679	0.0333608	0.087789	0.0464428	3.5503	73.603	4.61378	0.164504	0.735588	0.348875	0.410148	0.61548	2.37773	0.0702793
SVK	Slovakia	41.0417	88.2152	352.679	15.7766	131.904	8.3951	587.42	51.9042	22.4466	2164.89	32108.5	111.097	107.348	53.7718	83.8369	13.9623	2.65257	2841.72	8.18909	22.2952	18.6428	34.1716	38.4905	408.015	29.7782	1762.5	22.3846	17.6865	2093.96	62.2637	21.9402	26.7935	45.0751	1589.18	17.5634	10.3448	13.1537	20.5059	355.638	7319.07	733.281	38.4504	55.6884	2393.17	95.8255	138.628	148535	28.2232
SVN	Slovenia	15.6754	128.956	103.005	4.95248	20.735	3.90476	147.584	12.301	5.86942	725.505	4145.58	26.9853	4.71658	14.1158	19.57	3.92236	1.08284	660.687	2.3504	7.07619	6.11328	11.2262	9.40624	4890.52	9.05305	653.809	3.21828	5.16326	197.642	19.9633	7.20831	7.67046	12.8839	588.249	5.7663	3.33022	4.59106	5.29957	90.6895	1973.15	88.5669	8.60382	14.8122	14983.7	21.8667	39.4538	1334.96	8.68219
SOM	Somalia	188.946	248.841	279.016	97.9976	223.734	80.8924	851.948	155.416	118.594	2802.05	718.634	170.772	93.0773	149.27	245.51	85.8138	22.423	519.274	69.8395	133.165	142.482	308.476	175.335	121.898	150.539	1190.26	73.7106	95.9747	211.172	432.424	210.098	138.04	129.112	841.902	134.041	90.6248	109.79	111.926	496.874	5797.56	1140.59	145.369	122.013	180.399	142.302	634.627	386.419	97.7597
ZAF	South Africa	358.326	477.191	3578.12	163.083	108466	86.8105	11648.9	293.826	291.979	49001.8	40636.2	871.746	185.002	2665.58	1399.67	173.744	20.9719	52621.4	85.142	754.177	457.644	228.961	357.52	817.75	189125	27160.4	125.521	357.339	3328.82	657.468	427.513	483.124	3475.14	43590.3	1406.16	123.969	148.504	273.443	4306.52	169567	10854.5	3260.25	560.242	3924.08	854.063	2285.15	20232.1	4644.84
SDS	South Sudan	0	0	0	0	0	0	0	0	0	0	0	0	0	0	0	0	0	0	0	0	0	0	0	0	0	0	0	0	0	0	0	0	0	0	0	0	0	0	0	0	0	0	0	0	0	0	0	0
ESP	Spain	399.733	2594.97	77078.8	9492.9	9392.64	72.1673	51160.5	697.448	520.237	44160.6	135030	1588.93	180.53	2962.08	3917.29	298.979	12.3228	165637	83.6093	719.508	223.131	142.32	3453.8	3622.53	543.88	105164	70.4494	300.002	12764.4	1435.95	112.296	527.643	2029.95	93532.2	1127.79	492.641	98.8463	156.106	48097.1	340185	50511.8	705.158	7060.79	19107.9	50719.7	9320.21	85820.4	2024.07
LKA	Sri Lanka	165.231	349.026	3537.83	94.1803	694.796	34.4996	21197.3	144.729	103.606	11788.2	25369	743.92	68.2181	398.791	1017.03	229.476	6.71401	30203.9	85.1877	88.3697	70.0472	82.2815	5547.68	412.515	480.607	22104.7	24.3298	138.022	2870.36	195.305	54.5918	216.027	430.733	73679.8	106.81	36.6496	34.5152	44.8016	22369.9	187067	42903.2	133.604	1527.15	2045.52	899.132	2433.86	12266.7	177.747
SUD	Sudan	0	0	0	0	0	0	0	0	0	0	0	0	0	0	0	0	0	0	0	0	0	0	0	0	0	0	0	0	0	0	0	0	0	0	0	0	0	0	0	0	0	0	0	0	0	0	0	0
SUR	Suriname	32.5973	45.7416	117.422	16.6753	75.3628	11.264	207.556	27.2254	35.7929	614.722	682.32	42.2478	13.5024	41.1085	49.0831	29.5166	4.82685	2165.17	10.5711	26.7442	23.633	52.5705	30.195	30.7858	26.1093	633.926	11.5949	17.4786	82.5619	78.5001	32.4861	26.2827	36.1558	924.675	26.7677	14.1259	17.9011	20.1577	138.936	4160.21	213.164	28.7778	31.9478	83.9727	44.3018	56.0432	427.194	22.7975
SWZ	Swaziland	114.094	103.294	173.671	42.5431	228.571	29.2935	324.518	69.8798	71.4344	1840.88	810.818	87.1704	35.9198	68.735	165.094	41.0176	11.9865	1539.94	27.3493	81.0185	62.4919	151.153	67.8642	60.939	62.0595	768.205	30.105	42.0113	114.533	210.895	101.406	66.8112	67.6127	1074.37	64.1257	35.7101	47.9871	57.2807	207.233	3735.49	276.529	107.054	58.6673	117.922	74.5183	83.9486	663.685	46.2619
SWE	Sweden	48.8183	126.065	818.596	27.815	248.27	16.6918	2542.95	61.7953	63.2383	12398	9359.56	170.963	45.8483	207.166	314.161	61.5198	2.77496	10622.1	13.1597	37.9944	35.5399	38.355	120.583	336.571	77.5456	10360	17.0021	73.9547	1331.81	88.4169	22.304	85.2336	110.61	13473.4	26.0747	28.1085	13.5201	29.6699	1991.21	71851.2	2296.21	56.707	212.426	1723.23	210.066	836.338	10781.6	66.9578
CHE	Switzerland	10.5339	30.2529	248.579	11.812	29.2436	1.46254	354.491	63.3468	5.76099	776.376	3645.17	41.4803	5.06159	54.7381	86.5737	6.76935	0.225888	1069.83	1.59157	6.76296	8.31735	6.84433	19.456	47.8959	13.4769	2126.89	1.73542	13.3847	185.595	11.8545	2.88533	15.3906	21.2112	1744.41	3.10363	3.75733	2.37675	3.42831	268.764	5428.71	302.48	14.3093	34.8431	270.894	41.3774	72.135	901.834	20.6223
SYR	Syria	314.204	1506.12	94147.9	160.285	1160.44	81.6087	12759.8	3395.31	223.101	15979.3	16479.9	1456.07	137.204	1677.42	874.406	143.81	27.991	25305.1	72.0343	327.555	180.637	331.395	5048.4	662.123	293.624	94600.3	80.8094	213.385	19709.1	718.134	203.663	320.559	466.775	38504	194.374	99.1817	159.351	152.695	15294	62301.7	48774.8	384.538	1368.19	3126.75	880.509	25881.4	7445.44	601.444
TWN	Taiwan	0	0	0	0	0	0	0	0	0	0	0	0	0	0	0	0	0	0	0	0	0	0	0	0	0	0	0	0	0	0	0	0	0	0	0	0	0	0	0	0	0	0	0	0	0	0	0	0
TJK	Tajikistan	176.19	255.65	7484.28	75.9972	181.507	56.4218	499.214	205.522	100.441	1050.99	5515.5	1078.23	65.5653	101.275	205.851	66.0671	29.223	1591.71	52.2151	106.468	114.844	232.593	127.861	145.232	108.555	1773.91	64.6752	74.0127	940.631	325.79	168.325	111.816	108.274	1495.95	114.733	64.4096	90.9507	91.8578	338.005	18630.8	412.123	118.052	92.0871	1052.81	128.016	133.917	7229.06	78.2773
THA	Thailand	4170.24	2020.21	5925.65	1238.49	4408.75	1032	17131	2026.98	1503.35	363490	34286	2870.21	1302.12	5931.72	19845.4	1329.88	242.263	45580.2	958.593	2114.84	1690.41	3033.89	2551.59	1728.23	2299.72	54791.7	1129.52	4756.22	4214.55	3967.84	2674.18	20686	2031.41	160560	1901.43	1142.17	1456.79	1388.79	12796.8	1.42983e+06	14232.1	2495.87	2736.25	4084.82	3106.57	4687.37	30955.5	2392.9
MKD	TFYR Macedonia	32.6795	5563.74	619.002	14.5055	47.5622	9.94129	201.253	38.186	20.0986	2407.06	1457.43	59.7753	12.7369	30.0001	44.4669	12.0279	3.71977	1002.06	8.50823	21.6396	20.6325	41.7861	27.4832	2387.35	22.6284	645.641	38.2253	15.822	4312.2	65.8745	27.2329	27.5473	30.8387	707.662	19.497	11.6716	14.6419	18.1453	119.292	2807	134.146	24.8361	28.9137	7196.37	39.9672	112.707	3128.67	19.5534
TGO	Togo	824.23	1582.98	2435.38	426.213	1146.5	306.312	3615.86	675.999	629.764	5387.22	10783.1	800.416	346.327	660.077	1488.89	429.803	111.219	23495.4	260.323	68362.5	1154.91	1352.79	714.705	673.147	617.584	11567.7	303.66	442.042	1407.78	56394.5	830.65	687.214	1091.04	21105.5	579.561	322.903	1633.62	627.621	2120.6	32860.6	15888	8080.84	1350.29	1742.41	1131.41	826.411	4391.95	2054.38
TTO	Trinidad and Tobago	3.39579	2.92849	5.02695	1.69286	4.21813	63.485	13.9524	2.70896	38.3437	36.5852	13.5072	3.09014	10.9543	14.9305	3.0515	311.892	0.424679	16.5969	14.1669	2.15313	10.1595	5.10442	2.99684	1.82929	2.12936	119.162	28.8323	1.74975	2.94417	6.69133	3.50857	2.49832	2.38816	489.057	2.25398	35.6026	1.81973	2.29186	11.8839	140.739	269.412	2.7054	13.9005	2.72448	12.0572	2.68982	6.97961	1.48038
TUN	Tunisia	187.074	677.203	39587	207.188	691.959	59.7626	4292.8	262.943	136.463	6509.99	43539.5	385.633	75.5975	3537.95	602.426	85.4267	17.5319	55932.5	44.1283	1077.28	129.81	219.082	207.393	666.289	179.29	16044.4	53.2626	109.168	2104.09	1678.84	132.241	187.864	1352.86	34703.4	131.461	68.879	83.8043	184.682	2074.19	41936.2	2417.9	374.107	354.571	3927.56	1142.95	3301.26	21049.3	3178.68
TUR	Turkey	1551.87	7583	23796.7	175.668	1820.54	56.9698	20839.6	1889.59	251.694	51991.1	129276	30799.2	256.721	1767.91	3075.68	567.637	9.53409	84271.7	48.0725	263.575	148.805	113.919	504.516	4578	443.394	62927.5	316.111	339.772	32478.6	518.466	98.1906	368.064	1416.46	114360	171.622	106.138	59.5539	118.514	9696.23	225435	7167.78	626.441	1085.8	10805.2	1807.53	2098.21	53067.5	605.564
TKM	Turkmenistan	34698.2	897.214	2659.07	100.781	279.494	64.4621	1027.06	1914.5	148.63	1931.9	5929.42	2380.21	85.565	237.3	452.343	82.0189	24.9846	3153.94	58.4582	143.991	266.569	343.272	166.06	403.575	137.793	2868.85	164.621	104.155	2026.89	530.274	188.674	157.282	171.002	4273.24	137.119	76.6934	102.497	127.187	2521.54	251564	788.607	160.286	161.881	964.979	232.535	243.039	5740.88	112.391
USR	Former USSR	0	0	0	0	0	0	0	0	0	0	0	0	0	0	0	0	0	0	0	0	0	0	0	0	0	0	0	0	0	0	0	0	0	0	0	0	0	0	0	0	0	0	0	0	0	0	0	0
UGA	Uganda	827.534	1279.65	4757.61	763.169	2104.32	277.521	5257.7	818.311	722.851	23050.4	27315.6	1197.61	365.247	933.465	1325	454.243	96.6764	83808.1	237.768	598.899	550.842	1207.82	704.821	968.86	606.707	16082.1	263.875	2237.63	2775.54	1911.01	3991.59	675.732	819.525	19992.3	608.708	352.847	393.933	478.425	3327.67	145006	4575.1	22823.4	954.955	3465.42	2240.76	4220.73	27872.1	776.879
UKR	Ukraine	953.412	2836.69	12276.4	352.355	1349.62	225.374	5050.37	6725.14	488.219	13980	46908.2	11155.4	326.31	708.802	1098.18	296.18	149.04	30700.6	201.843	509.068	463.829	861.811	743.129	1081.45	479.343	19224	246.754	325.312	46662	1314.66	568.618	696.065	845.674	21557.3	516.696	265.147	326.158	420.767	3732.13	108363	5398.75	560.164	1404.94	7320.96	1767.13	11494.8	94791	436.829
ARE	UAE	6.74475	1.57775	46.3846	0.331379	3.20161	0.247025	7.01962	104.361	0.516012	204.492	14.1491	59.8255	0.350874	8.34456	7.45004	0.369062	0.0773505	23.1907	0.207644	0.710764	0.637759	1.10329	0.67909	0.740288	1.32133	55.235	0.249456	1.15912	8.06512	1.6771	0.767117	1.50509	7.57559	59.0362	0.46445	0.290152	0.394168	0.592537	4.58852	481.425	5.95829	0.880365	0.978241	2.28266	1.24888	9.09926	7.84037	0.617289
GBR	UK	456.535	605.651	5885.07	246.448	1625.73	258.22	6272.87	537.395	452.341	57397.2	22544	1079.78	208.383	2350.54	1743.57	960.555	28.7221	56320.7	138.983	351.239	1138.96	420.329	465.25	687.499	752.888	27731.7	172.163	504.908	2697.6	866.483	271.729	429.666	857.387	47564.5	252.029	335.781	154.871	209.709	4698.08	121595	5578	430.574	678.14	3281.09	1349.52	5887.82	17326.6	613.307
TZA	Tanzania	3098.65	4036.7	71677.9	1069.39	9466.34	1967.26	41385	2047.14	2267.64	107021	109154	2964.22	1453.76	3077.65	33347.3	1107.45	78.4074	230877	676.778	1734.53	1853.54	3978.15	2020.98	23657.1	14817.9	60847.5	1199.28	1709.94	224429	8916.48	11618	2226.24	2597.92	642040	1209.6	955.122	992.805	913.978	16506.6	896652	33569.7	2671.41	5050.26	8493.21	5587.92	7748.87	43709.2	1713.56
USA	USA	3761.38	3982.6	48335.4	814.979	19221.4	9739.13	210852	3972.72	12609.5	523823	130842	9551.01	79735.6	12121.3	23728	27143.5	64.8803	216529	8107.63	1427.91	9949.18	1056.63	39100.1	3473.73	4750.41	1.10187e+06	1367.62	4256.29	18336.3	3734.66	601.424	7480.34	5374.79	6.55555e+06	1190	5594.03	475.838	802.479	191631	4.54226e+06	960216	4640.74	136104	21350.8	14336.2	15060	76555.9	3303.96
URY	Uruguay	424.949	422.119	988.927	218.612	665.862	163.503	53197.6	362.691	297.676	7793.54	1921.67	362.482	212.767	302.992	457.71	196.695	55.3358	4878.21	151.387	291.649	312.016	658.325	811.584	304.198	336.262	728598	178.28	218.072	572.674	941.963	475.386	299.597	297.142	17727.9	307.845	211.638	260.413	275.98	17969.5	22196.8	4642.94	413.436	375.859	433.578	837.356	1575.1	1387.28	204.737
UZB	Uzbekistan	753.55	965.894	1306.71	317.658	818.587	226.019	1909.69	2311.89	440.036	2947.89	10015.8	3662.73	265.484	432.823	677.271	242.908	72.9769	10263.5	202.428	453.829	467.13	1099	480.797	463.061	443.364	4042.87	238.576	330.972	1422.01	1655.88	656.03	479.106	445.03	4291.81	462.585	257.616	357.629	402.283	1316.55	161798	1174.59	493.991	372.31	1203.52	506.578	526.594	6318	301.376
VUT	Vanuatu	85.6299	113.551	69.8939	43.7893	82.8451	33.0592	232.06	60.5171	56.9863	1234.3	143.311	69.4151	39.0586	49.4729	92.4444	37.6876	11.0576	299.481	30.7519	59.6773	60.0061	123.869	67.9102	47.5532	61.4104	245.238	36.1098	43.9869	56.6934	153.518	83.6065	60.2535	55.8502	185.067	58.4713	38.6125	49.0711	54.0128	127.119	1418.4	140.539	60.8838	46.9647	53.6464	52.35	49.2504	98.7918	37.6778
VEN	Venezuela	43.1169	37.2954	98.8482	21.5412	62.8648	48.4702	432.907	32.8485	2210.95	1343.83	328.833	50.5082	72.796	33.0467	52.4255	52.0457	5.38827	610.226	37.1104	29.4123	32.1596	61.236	396.665	31.4784	33.3558	16427	17.1162	22.9481	62.6955	1025.31	41.6561	32.8298	31.4288	3308.8	29.1913	19.0557	22.685	28.5236	881.183	2747.94	22146.6	34.6315	975.188	109.592	2054.57	38.8975	193.275	48.9772
VNM	Viet Nam	606.083	858.058	31292.8	288.533	9468.16	187.263	10102.8	441.609	605.831	199105	18599.5	684.402	348.541	997.051	3497.73	380.367	54.5398	24358.9	227.891	431.186	397.523	735.256	765.968	613.842	591.477	22926.4	173.963	932.362	4297.38	1050.43	500.03	8904.07	664.394	64981.5	689.632	223.808	379.001	388.524	9877.85	1.0499e+06	24238.2	2380.64	979.486	3204.88	8506.45	1314.45	27361.5	463.776
YEM	Yemen	117.478	175.64	524.166	53.1438	155.524	36.876	636.204	87.3369	76.836	4769.85	767.73	123.521	46.6928	110.868	260.603	45.3406	15.6667	798.915	33.5554	86.4477	79.1403	175.3	100.251	85.4043	86.5237	5289.52	38.3238	68.0167	171.969	269.346	109.751	125.324	87.4718	1609.91	76.5344	44.742	63.1557	73.3347	402.904	36835.1	647.214	92.5274	84.4532	329.332	106.85	121.138	416.486	58.394
ZMB	Zambia	830.482	1393.33	1887.39	430.509	34540	297.236	4048.62	634.777	666.361	21975	12351.4	863.636	351.135	730.418	1328.95	360.118	101.551	20290.8	265.005	687.785	631.466	1412.92	663.33	645.19	13347.3	9088.97	311.998	461.234	1403.87	2064.53	2816.39	655.638	1042.44	8800.34	616.487	356.831	484.396	557.689	2346.32	73592.2	4394.14	1620.99	660.357	1508.83	818.22	1526.67	4994.96	488.511
ZWE	Zimbabwe	10704.8	9737.71	20555.2	8207.61	9297.7	7563.66	70641	7971.77	7395.28	552344	61270.6	7333.84	8815.14	9259.56	13079.1	8144.58	1188.1	56321.7	6493.5	9027.78	9757.37	7734.98	11098.1	9235.99	9541.63	111762	7606.45	6723.25	10752.1	10022.6	8860.95	8403.94	9395.46	105422	8288.69	8199.26	8454.95	7754.63	60490.5	384244	188957	7977.65	10401	13140.6	10038.7	10244.1	37815.6	7724.87
ROW	Rest of World	0	0	0	0	0	0	0	0	0	0	0	0	0	0	0	0	0	0	0	0	0	0	0	0	0	0	0	0	0	0	0	0	0	0	0	0	0	0	0	0	0	0	0	0	0	0	0	0
[truncated: 142 more columns]

## Sheet: Cropland
Unit: Ha		AFG	ALB	DZA	AND	AGO	ATG	ARG	ARM	ABW	AUS	AUT	AZE	BHS	BHR	BGD	BRB	BLR	BEL	BLZ	BEN	BMU	BTN	BOL	BIH	BWA	BRA	VGB	BRN	BGR	BFA	BDI	KHM	CMR	CAN	CPV	CYM	CAF	TCD	CHL	CHN	COL	COG	CRI	HRV	CUB	CYP	CZE	CIV
		Afghanistan	Albania	Algeria	Andorra	Angola	Antigua	Argentina	Armenia	Aruba	Australia	Austria	Azerbaijan	Bahamas	Bahrain	Bangladesh	Barbados	Belarus	Belgium	Belize	Benin	Bermuda	Bhutan	Bolivia	Bosnia and Herzegovina	Botswana	Brazil	British Virgin Islands	Brunei	Bulgaria	Burkina Faso	Burundi	Cambodia	Cameroon	Canada	Cape Verde	Cayman Islands	Central African Republic	Chad	Chile	China	Colombia	Congo	Costa Rica	Croatia	Cuba	Cyprus	Czech Republic	Cote dIvoire
AFG	Afghanistan	5251893	705.829	2826.62	160.691	604.567	117.624	2296.19	370.053	235.096	6782.91	6416.12	594.063	146.52	715.635	3809.24	135.857	49.5014	47698.6	105.954	251.943	250.306	589.157	277.658	312.162	274.815	7298.4	125.716	209.144	1061.4	756.722	353.923	310.951	318.216	8686.01	251.108	139.23	194.078	231.602	1504.75	69081.1	2138.72	388.799	499.837	862.249	383.673	511.418	4444.8	262.275
ALB	Albania	76.5745	490314	288.629	34.4507	101.621	23.6603	356.95	72.8883	52.6748	741.629	3309.91	108.983	28.8575	57.98	77.9195	27.4576	9.88479	1104.94	21.9705	51.9971	51.6624	124.103	54.3823	117.205	49.0919	1058.51	25.9134	34.9816	503.65	167.756	64.6995	54.7932	170.73	954.825	49.3293	29.2676	38.5447	48.513	218.353	3906.84	276.206	60.6019	61.8254	407.51	91.5541	180.028	2919.44	39.3876
DZA	Algeria	165.354	439.948	8977628	156.692	643.177	48.2779	4212.65	178.325	120.903	6598.28	14477.3	269.794	154.194	296.124	461.81	122.949	14.7513	31105.3	45.9453	202.329	106.899	185.281	287.628	353.995	168.116	107275	44.9811	116.315	1285.62	470.786	123.282	190.395	511.377	24061.3	106.043	68.6373	81.0045	139.534	2488.28	50145.8	2905.98	234.988	461.962	1574.73	967.019	813.027	6844.25	337.489
AND	Andorra	0	0	0	0	0	0	0	0	0	0	0	0	0	0	0	0	0	0	0	0	0	0	0	0	0	0	0	0	0	0	0	0	0	0	0	0	0	0	0	0	0	0	0	0	0	0	0	0
AGO	Angola	439.404	711.313	1252.93	214.882	11354540	139.535	3196.09	322.413	313.369	9452.26	2949.3	426.619	229.706	334.444	970.929	187.763	57.8356	12918.8	131.543	308.684	301.956	726.579	545.503	276.987	317.237	24019.9	145.328	233.514	582.667	1049.64	411.591	438.127	330.081	11905.5	298.122	174.778	221.61	284.344	12182.2	548491	3188.82	352.407	448.665	551.882	601.412	405.395	1821.8	232.178
ATG	Antigua	2.30229	3.70005	2.47501	1.12903	2.46021	3592.9	6.9742	1.81116	4.41981	8.49224	4.18146	2.09324	1.03062	1.347	2.29655	2.3021	0.311299	3.01971	0.827768	1.68476	1.7435	4.34389	1.86335	1.30597	1.65016	6.76057	4.79306	1.10632	1.78291	5.98356	2.50165	1.65626	1.44376	7.64115	1.62543	0.960415	1.31778	1.39211	3.79028	33.7631	3.9408	1.74222	1.36955	1.58772	3.86774	1.27579	4.78435	1.0928
ARG	Argentina	1573.28	3150.02	45913.4	870.199	28720.8	455.81	18042970	1663.6	1889.14	139479	119669	3139.88	945.787	4146.78	13851	1317.44	131.434	584460	451.404	1199.1	987.142	1683.15	297001	2888.85	9773.4	17612250	413.491	1588.21	21163	3114.36	1046.02	2242.89	2844.15	221436	1167.25	802.187	586.692	797.659	1811819	2253073	479765	2342.26	13115.4	16174.4	29350.2	20991.3	66943.5	2070.98
ARM	Armenia	112.534	118.216	111.747	44.4208	103.757	32.1508	231.424	597879	63.372	603.023	251.247	136.043	37.9167	52.5183	89.1075	36.5951	10.1993	380.499	28.9006	66.1065	68.0148	148.589	64.6246	53.6298	60.949	327.19	37.5042	44.1586	166.815	198.34	94.9511	66.0632	61.0529	978.512	66.2924	38.4001	50.9271	61.333	153.952	2006.14	233.844	71.4077	49.6601	65.5835	53.5329	50.1611	206.189	41.9491
ABW	Aruba	0	0	0	0	0	0	0	0	0	0	0	0	0	0	0	0	0	0	0	0	0	0	0	0	0	0	0	0	0	0	0	0	0	0	0	0	0	0	0	0	0	0	0	0	0	0	0	0
AUS	Australia	5107.99	2592.86	20096.8	1348.13	6736.03	986.448	28587.7	3300.8	1946.83	28488410	27910.3	4605.75	1217.91	17248.1	26510.9	1562.08	318.713	55263.1	881.843	1904.46	2249.99	3898.04	3949.03	1940.32	4956.31	78732.9	1062.97	9906.45	5120.11	5719.47	2419.46	19117.5	2423.04	185938	1822.29	1193.4	1462.29	1870.19	17504.5	2884584	36016.1	2751.33	3034.49	5090.48	7086.92	6653.73	17047.6	1854.07
AUT	Austria	170.64	1069.66	1844.12	36.9289	216.66	14.298	1861.32	198.654	39.176	12090.1	1748100	364.149	35.2762	349.346	238.549	26.7329	2.59148	12875.2	11.3126	40.2735	95.9378	186.45	143.083	3445.64	86.6531	12280.4	11.1952	40.8226	4205	89.5019	19.4646	61.8434	130.106	6326.23	29.3162	14.6067	11.8309	19.153	1066.95	29339.6	2476.98	58.5797	168.876	21825.6	295.848	832.589	53586.2	85.2457
AZE	Azerbaijan	6165.17	360.17	821.629	112.556	283.217	77.3568	920.447	357.945	153.623	2069.43	5610.37	1957148	104.733	191.051	283.021	92.8711	33.7407	2237.32	70.6845	156.718	164.058	346.867	181.985	253.5	151.463	2571.6	97.6856	112.457	749.667	469.641	217.242	165.227	170.126	3576.72	157.396	91.6382	118.366	144.393	660.722	21647.6	1073.68	186.861	160.194	679.406	209.556	236.274	4889.18	116.544
BHS	Bahamas	0.933802	1.20925	3.43027	0.589511	1.29012	0.594551	6.39948	0.818535	0.808018	19.4721	23.2007	1.05962	6027.18	0.813787	1.23311	0.491672	0.0959099	16.2611	0.315243	0.668335	0.769163	1.3174	0.879068	1.03038	0.801431	30.1214	1.06781	0.485795	2.54545	1.95632	0.943674	0.720588	0.885163	176.407	0.633224	0.563209	0.492444	0.479106	3.35406	74.071	4.80884	0.745781	1.06601	4.54853	3.61248	2.16462	44.7974	0.555126
BHR	Bahrain	0.448571	0.524571	1.6952	0.20611	0.502202	0.14747	1.62723	0.342132	0.278487	10.1766	1.32175	0.47123	0.181244	4433.07	0.64302	0.251629	0.0564371	2.47944	0.13397	0.303845	0.301575	0.637516	0.336184	0.244433	0.32815	3.48835	0.152059	0.221238	0.388987	0.84123	0.436057	0.321235	0.269369	4.35532	0.29137	0.171938	0.229137	0.261449	0.862433	36.3686	1.10791	0.328128	0.249227	0.35512	0.305361	0.884323	0.789538	0.184433
BGD	Bangladesh	1024.43	832.944	4197.86	288.003	1817.68	169.664	11169.6	573.382	439.984	30872.5	65727.4	903.701	276.333	1753.81	19323090	278.99	57.9135	102778	150.267	557.77	407.164	768.167	756.365	855.04	702.577	57136.5	171.844	1124.01	6616.69	1039.7	375.812	1404.75	1298.14	185427	326.928	217.753	242.245	332.308	8095.65	1803195	8567.12	839.644	1387.65	4274.18	3330.9	3929.58	18658	798.95
BRB	Barbados	1.66007	2.03285	6.68401	0.786888	1.92837	19.0202	4.86049	1.30695	1.62732	41.9118	5.28628	1.54411	1.7758	1.02115	1.58255	6273.4	0.145392	6.498	5.94215	1.23838	13.6087	2.96398	1.22203	0.903307	1.12273	20.7853	19.4122	0.771235	1.246	4.18931	1.73277	1.19215	1.14697	192.118	1.35921	5.4285	0.896764	1.05738	2.5726	30.3146	3.39901	1.29776	1.2267	1.13726	2.24397	1.11425	2.63447	0.890302
BLR	Belarus	1447.01	1536.94	4269.7	544.199	1739	326.754	7845.31	2157.1	492.032	13198.2	49815.2	5408.34	549.48	993.327	1565.11	454.293	1143.46	27215	302.423	690.603	855.663	919.513	1273.62	1359.25	1092.09	17026.9	414.746	590.933	5163.52	1854.7	1066.05	888.389	994.596	23248.4	599.986	428.179	510.7	558.777	4430.23	215695	4644.84	903.964	970.634	4551.61	1547.98	1890.71	34412.3	662.225
BEL	Belgium	72.8709	157.932	2795.76	37.5512	476.683	8.25143	1832.34	87.9737	93.3003	4782.77	10488.2	167.991	19.1643	261.318	367.427	39.0698	0.981579	315034	8.12226	76.1715	26.7156	16.0394	88.9472	271.626	64.5242	7488.43	6.88756	41.5671	1278.96	117.927	38.0958	70.6674	450.418	9148.06	46.087	16.1944	17.4845	21.342	2080.42	61859.8	1679.09	106.122	316.042	1213.56	475.52	832.177	7032.66	245.225
BLZ	Belize	49.8745	79.9283	62.7659	25.4136	66.1528	58.0141	142.771	37.7291	39.4877	370.135	596.41	43.6666	35.8594	32.6284	56.2685	671.359	7.12447	174.948	33350.7	36.8145	42.5434	86.9781	40.9248	31.737	34.3876	350.698	21.2208	24.2494	50.484	117.831	54.0682	37.5516	33.7667	6876.44	37.3152	283.385	27.9965	31.7219	99.1176	1349.87	227.958	39.4816	71.9606	56.9097	240.187	34.8842	93.2121	23.843
BEN	Benin	17438.4	1701.69	1507.99	456.322	2688.29	300.622	2972.16	701.943	654.586	7055.51	3599.77	870.488	368.544	624.471	5359.93	353.111	126.87	11559.2	274.557	5265736	642.112	1625.44	730.01	548.32	943.2	28341.7	315.042	494.597	904.368	6085.5	928.448	780.894	1098.94	4577.97	645.187	365.239	999.905	756.847	2027.77	67991.9	95339.4	4267.32	580.098	1452.06	775.843	628.758	3921.5	2285.63
BMU	Bermuda	0	0	0	0	0	0	0	0	0	0	0	0	0	0	0	0	0	0	0	0	0	0	0	0	0	0	0	0	0	0	0	0	0	0	0	0	0	0	0	0	0	0	0	0	0	0	0	0
BTN	Bhutan	127.681	179.63	123.229	63.0295	131.258	44.51	449.466	98.7939	75.6615	752.846	215.498	115.003	54.772	81.6436	213.859	52.445	14.7888	177.303	40.8135	82.0158	92.7648	223613	105.297	76.8545	95.5442	487.629	46.3694	59.6075	125.488	254.788	140.35	85.9858	80.7842	345.236	90.119	52.3272	71.6828	68.8663	239.765	2017.51	345.615	97.2584	68.9207	89.7706	141.384	72.289	166.15	59.8111
BOL	Bolivia	282.216	430.856	1449.93	141.398	695.355	92.16	95832.9	243.29	279.337	13192	11523.4	365.636	130.762	343.991	504.895	136.398	27.2726	24163	84.4361	203.225	195.334	360.84	3943887	338.091	366.092	95130	94.0568	153.401	1059.98	610.809	256.736	229.826	304.479	67922.5	212.737	114.908	138.684	159.068	57168.1	47604.9	341203	245.508	1295.57	1133.59	728.68	960.457	14326.9	206.648
BIH	Bosnia and Herzegovina	136.149	349.199	506.195	60.4346	183.512	46.7509	697.716	115.536	92.6373	1611.48	15038.2	162.014	53.3116	109.665	148.093	90.5436	14.6018	3218.62	37.0952	95.778	90.0649	207.176	96.6117	1110879	86.5221	1794.52	44.5082	63.8327	703.303	324.564	121.342	94.9057	111.041	2178.68	88.4435	50.0502	66.0235	82.9913	403.651	8493.35	484.356	105.514	96.0812	80999.9	154.916	214.932	2957.67	75.9165
BWA	Botswana	44.7037	64.3513	47.2157	22.8312	78.5654	16.5362	167.421	35.6931	29.8302	298.12	173.339	43.2537	19.954	29.4493	45.7639	19.0401	5.71321	167.499	14.9017	29.4647	33.0453	67.2086	37.7844	27.7885	635302	233.656	16.8018	21.6597	43.9195	99.5895	48.0813	31.0123	29.5807	225.258	31.9698	18.9816	24.8905	27.6569	87.5393	1058.82	92.3132	35.0859	24.753	40.5111	31.5106	34.7353	107.302	20.9023
BRA	Brazil	1194.9	1994.74	21187.5	696.958	84514.9	423.669	892907	996.013	2338.9	119584	122308	3237.53	822.551	4929.09	6644.34	2024.2	76.2785	176594	528.059	1006.34	844.467	987.421	78181.6	2804.39	1678.74	107502900	403.959	869.673	15457.6	1874.69	598.701	1465.73	2924.5	391188	1464.41	1413.7	401.704	528.082	243511	1007903	183894	1742.07	13800.2	22815.4	17708.5	8117.79	94836.8	1912.8
VGB	British Virgin Islands	0.123051	0.174544	0.116792	0.059859	0.139134	0.104963	0.324351	0.74063	0.0889983	0.630883	0.211351	0.147914	0.0495099	0.0680689	0.122169	0.0475841	0.0155035	0.138671	0.039202	0.090184	0.0934902	0.209671	0.0864903	0.0691399	0.0751003	1.05438	74.6028	0.0566699	0.0965172	0.288472	0.132354	0.0876213	0.0817141	0.282776	0.0863884	0.0522258	0.0692741	0.0791273	0.19873	1.44494	0.209777	0.097265	0.106942	0.189244	0.0741504	0.0666925	0.129955	0.0603204
BRN	Brunei	2.28062	2.48759	2.75015	1.00886	2.14679	0.741727	10.0346	1.51809	1.16296	248.425	5.76524	1.86121	0.910341	1.528	4.74902	0.905372	0.237233	5.9351	0.667021	1.34561	1.47854	3.05296	1.75977	1.2291	1.5313	16.2782	0.727589	11616.1	1.75646	4.28872	2.1208	2.87582	1.33533	25.5901	1.43448	0.839113	1.14015	1.09007	5.53083	397.472	6.8551	1.55973	1.5071	1.64138	1.59139	1.53386	4.03573	1.01215
BGR	Bulgaria	1111.19	21450.3	15516.2	154.843	945.948	57.9937	8829.11	3312.48	174.833	47928.4	69529.9	4883.07	112.432	722.513	876.063	312.393	23.9643	32308.9	53.9223	267.62	149.969	207.971	277.308	4478.44	361.365	17197.4	71.049	196.032	2087096	402.112	140.911	243.613	527.292	25580.1	145.38	84.0595	82.892	112.682	2428.79	62337.5	3034.65	243.695	477.194	9872.37	979.011	12995.5	34910.2	436.064
BFA	Burkina Faso	1547	2805.62	5361.37	903.437	2492.67	570.298	7877.91	1295.76	1285.2	24250.2	24336	1531.94	688.078	1263.21	2498.72	690.877	245.935	115812	519.195	3557.71	1175.15	2489.29	1411.59	1432.35	1132.42	22227.1	608.907	875.978	2876.28	12030120	1708.98	1336.44	1500.62	16393.9	1217.79	683.994	958.657	1189.22	5455.69	78082.5	190955	1507.16	1325.27	3574.45	2041.42	1662.12	10279.6	1191.1
BDI	Burundi	702.668	1259.08	825.821	327.722	826.76	243.589	2437.22	549.756	508.66	3687.91	7991.52	675.553	297.613	454.38	796.424	284.346	83.4007	9570.81	225.468	502.447	510.015	1223.89	541.38	463.195	496.493	3408.67	256.769	343.352	710.581	1560.9	1897774	505.254	469.664	2605.81	488.883	296.482	389.817	444.462	1323.94	14504.6	1496.93	551.245	389.285	678.883	504.528	471.116	2313.25	337.266
KHM	Cambodia	698.752	683.925	2367.36	289.504	903.385	199.55	5721.27	452.207	449.142	20657.8	13550.1	621.439	262.95	607.023	2237.8	259.5	49.9804	8774.97	185.89	446.06	443.716	1019.11	512.814	418.631	442.356	13411.2	208.801	1504.7	1119.16	1344	582.093	3451268	455.532	29475.7	425.416	240.056	318.094	387.954	3155.16	1041329	4188.22	509.036	672.17	1291.37	822.407	847.038	5439.48	307.083
CMR	Cameroon	698.096	2096.88	13044.8	600.542	4842.44	180.396	10670	722.514	575.544	21519.5	72536.8	1420.7	283.178	1298.83	2968.59	318.921	62.1251	113714	163.049	856.589	448.896	871.323	709.51	1582.25	923.154	30510.1	188.464	443.863	5325.97	1559.39	498.125	816.289	5294708	62249.2	574.393	253.235	8384.79	8155.17	6280.39	1331957	6988.22	33225.7	1230.35	7626.61	3191.13	2966.78	26464.9	1700.56
CAN	Canada	690.689	935.674	25899.2	253.326	2426.47	1170.67	30351.6	1425.35	1018.93	127261	62112.3	1564.71	5160.4	2372.76	6244.14	7018.98	11.8593	119225	784.125	289.13	2725.48	196.205	5205.05	1132.41	925.554	333674	294.372	915.391	6957.5	599.79	123.77	1484.06	1206.24	22209730	203.514	778.557	79.6759	119.54	57581.9	2582544	184101	715.778	17575.8	9742.11	34191.5	6977.91	42039.8	905.035
CPV	Cape Verde	33.565	47.5056	79.5511	17.7783	56.7382	14.2325	108.324	25.2923	23.0128	200.148	52.2039	50.8046	17.0608	20.0532	37.1378	15.9411	4.41459	44.8769	13.0602	24.2931	25.1267	49.4042	29.3774	20.5302	25.5318	269.578	15.8416	17.4952	24.5579	70.7089	36.7219	23.3205	23.3067	72.5013	148470	16.1824	20.8231	20.4133	61.2249	547.582	81.3899	38.2147	19.7391	23.2138	75.4543	20.2004	43.5507	15.7722
CYM	Cayman Islands	0.104882	0.156542	0.0930997	0.0550831	0.109728	0.0447677	0.332661	0.0842906	0.0709481	0.621556	0.260455	0.101383	0.0547655	0.0627802	0.103602	0.0504507	0.0140926	0.148726	0.0412771	0.0713668	0.0846299	0.173593	0.0859299	0.0651245	0.0792248	0.96729	0.0497024	0.0532855	0.0799095	0.236781	0.119577	0.0720117	0.0657031	0.306523	0.071878	503.986	0.0590636	0.0643497	0.178477	1.61494	0.189349	0.0744555	0.0617806	0.074946	0.0974491	0.0612738	0.138386	0.0486069
CAF	Central African Republic	351.959	573.959	947.495	212.577	630.352	127.189	1646.1	278.076	262.628	3608.82	2948.3	325.155	151.532	240.531	407.621	147.583	49.8845	8333.12	115.927	260.072	261.097	615.774	276.23	263.993	251.732	2986.59	134.679	176.608	474.938	888.618	367.047	263.661	932.992	2695.81	269.034	149.533	1358819	1028.22	974.004	18562.9	1353.86	6961.67	256.918	503.692	529.773	457.465	4899.01	181.42
TCD	Chad	2492.28	5191.44	6249.45	1303.57	4943.37	949.475	11871.9	2017.55	2022	22001.6	35052.5	2476.55	1405.3	1723.19	3775.03	1124.47	391.768	23619.4	857.854	1919.14	1836.55	4681.77	2158.87	2164.59	1581.93	38534.8	950.072	1258.81	4815.59	6739.15	2570.8	1901.63	29156.7	44588.5	2121.31	1085.69	5399.54	4034491	6246.5	121392	12804	2185.05	2179.22	14307.5	2124.89	2049.2	19960.3	1429.83
CHL	Chile	57.0562	69.7012	502.563	31.4422	190.796	20.5781	40553.5	37.947	73.4949	3564.6	3092.37	72.754	96.856	96.3051	139.936	67.4967	2.54719	5522.96	24.2152	29.5265	45.409	77.1609	6274.08	74.5431	55.8517	61172.4	16.2841	31.8267	361.474	81.8982	38.2913	59.7646	65.7413	22375.5	27.0076	25.3279	40.2874	28.6239	1326457	29915.5	62451.9	48.978	2260.84	432.558	1529.94	179.848	1660.4	44.254
CHN	China	11657.4	11866.5	184548	1823.66	28263	861.105	221749	3120.89	7267.4	1411806	445774	19592.8	1890.08	30200.4	195955	5542.84	104.806	461531	1180.06	8307.9	3855.39	2451.78	25229.8	7162.63	9373.81	652832	517.93	15255.8	64844.3	6501.88	1122.6	56356.1	21679.1	1748564	2066.16	929.276	745.197	1120.8	290611	711330300	310013	9422.35	37956.4	59378.9	87014.9	43784.8	320568	17759.8
COL	Colombia	44.9979	49.769	163.244	19.5767	77.9055	18.5092	2364.74	29.1706	289.732	1348.5	1205.49	89.2628	46.0378	36.4983	60.6613	81.0744	3.55819	1942.33	19.3937	22.1799	26.0721	44.342	712.306	40.9219	30.0995	9698.56	14.3699	19.9465	128.431	73.2064	30.7498	27.1009	37.6333	25434.1	23.0437	17.8856	16.9105	19.7189	25316.5	6893.16	6679261	115.072	1793.28	230.097	582.748	80.6266	1110.71	29.2184
COG	Congo	82.4739	145.812	1539.36	47.1495	246.47	27.5067	605.901	66.6909	61.9114	935.495	1553.84	90.9886	35.1769	75.5161	138.374	33.2456	10.6363	2018.9	24.5654	62.204	58.6062	137.895	67.468	75.443	67.4242	5995.45	28.0894	40.9652	200.049	183.827	78.2382	67.6798	358.27	1530.89	83.6723	32.7771	60.8393	51.5679	382.931	30666	475.169	397420	72.0927	230.385	138.253	123.396	1566.64	50.0466
CRI	Costa Rica	20.1221	51.8908	395.714	29.592	118.329	9.52999	582.711	28.0793	99.6415	1243.28	5497.72	91.886	42.0264	61.3547	75.0764	30.3192	1.21515	8088.95	27.2741	17.4916	20.8452	13.8486	49.6202	64.4295	22.8322	3283.58	10.2176	13.6063	345.654	36.2262	11.0709	23.4447	47.6519	22109.1	16.7631	37.1809	6.4303	8.3835	1393.42	16311.9	6787.8	22.7275	146472	328.649	427.548	142.661	2405.33	32.163
HRV	Croatia	96.1416	1112.19	699.707	35.6548	136.723	146.054	853.237	76.7201	45.6822	7484.34	36198.5	154.121	105.513	111.511	125.43	28.8484	7.51991	3625.54	17.6244	49.2826	62.7853	84.8657	63.5412	64285.8	53.8239	2353.73	23.5276	35.6057	1233.2	142.8	55.6609	52.0607	79.5445	5695.91	43.0789	25.9546	30.2558	40.1179	484.962	11307.5	543.695	61.274	88.917	1569088	162.67	304.882	7144.18	84.6233
CUB	Cuba	72.6473	153.247	497.776	96.8928	146.204	34.2513	3865.45	290.277	202.107	11498.4	8722.32	94.7753	56.0437	83.492	166.617	180.877	7.2252	4319.87	92.6171	52.8436	130.552	93.802	761.643	90.3375	55.1107	7090.54	22.6264	42.1046	1602.27	150.149	60.2061	98.417	83.378	26809	81.4021	140.779	32.9102	42.1109	3055.78	272710	2999.46	109.194	384.008	1010.07	1812565	716.587	3701.99	54.3433
CYP	Cyprus	11.4974	64.1856	60.9917	4.68633	25.4165	3.02329	68.9845	85.4703	6.63544	346.017	1315.48	19.3927	3.5417	111.037	71.8134	5.44658	1.06424	1381.9	2.53865	6.64418	7.3146	15.0141	7.3554	25.6724	8.19228	248.943	3.23803	6.23447	136.899	23.4971	10.2302	7.86666	9.94237	318.481	6.24611	4.41328	4.43743	5.5198	45.67	1072.73	54.2782	8.1345	9.39155	322.545	16.2195	111326	1561.68	7.07809
CZE	Czech Republic	169.541	674.328	2758.9	55.9529	478.16	20.8052	3863.57	274.473	89.7467	7118.39	89756.2	820.324	50.6167	374.807	644.784	55.3724	6.59316	26231.6	40.2107	86.3664	54.5684	65.1869	193.821	2062.45	143.97	13284.7	138.256	73.7941	10715.4	244.592	42.5012	117.112	247.3	14291.2	52.6976	27.469	27.8008	40.9327	2468.14	69279.3	2759.14	125.842	305.915	11336.5	751.308	945.764	2906911	154.42
CIV	Cote dIvoire	0	0	0	0	0	0	0	0	0	0	0	0	0	0	0	0	0	0	0	0	0	0	0	0	0	0	0	0	0	0	0	0	0	0	0	0	0	0	0	0	0	0	0	0	0	0	0	0
PRK	North Korea	320.189	346.605	2066.74	127.629	412.087	165.206	2203.99	218.423	219.89	7226.88	2342.7	332.897	110.104	244.378	898.881	117.406	25.5008	2068.21	81.1241	406.729	223.13	516.46	911.25	165.012	204.262	78967.8	96.6333	162.555	807.349	626.892	264.858	1563.65	214.773	7075.52	204.103	115.363	140.996	169.246	1559.95	2596810	2719.11	222.468	895.66	429.42	1458.48	297.236	1351	155.856
COD	DR Congo	1216.02	1946.68	3873.15	594.315	3084.63	405.71	5772.13	1028.15	945.859	13039.8	15299.1	1207.87	496.305	1005.05	1355.1	491.099	142.828	160613	363.105	898.58	859.671	2149.18	1041.44	989.007	1017.72	13582.5	416.875	601.93	2235.81	3423.26	1200.76	884.266	2784.02	13362.3	972.55	487.205	1622.49	830.738	3672.77	71455.7	5307.16	1123.26	855.523	2556.01	1153.06	3818.36	10202.6	694.694
DNK	Denmark	153.523	564.952	2796.8	84.0067	642.308	59.0486	8483.15	302.466	208.418	36319	35638.8	860.545	68.807	1876.19	1269.12	86.7598	7.31797	34622.4	132.362	129.755	188.837	98.1643	275.967	1458.68	164.462	16666.6	26.1783	215.707	5546.28	339.849	56.5378	273.294	338.884	36866.6	134.264	48.097	30.658	75.1333	4771.13	266720	3941.5	181.307	693.195	4434.4	648.624	2417.85	38993.7	206.61
DJI	Djibouti	7.89125	14.9381	7.27596	3.7756	8.7005	2.78433	15.7991	6.11722	5.53776	24.7002	9.993	6.92855	3.04754	4.13656	7.4355	3.06395	1.08274	14.1672	2.47298	5.43133	5.64035	15.2183	4.95921	4.59425	4.69309	20.4356	2.86568	3.81157	6.18918	21.3041	8.38683	5.80093	5.09072	16.0165	5.84422	3.25065	4.53737	5.21344	11.1182	147.132	8.84999	6.3577	4.16046	4.75299	3.85617	4.30656	8.60368	3.7795
DOM	Dominican Republic	27.6693	47.784	254.639	18.5161	75.8697	81.4424	447.735	28.1439	35.3648	1711.1	2379.74	46.2227	57.0911	52.9523	68.6019	50.1355	2.90159	4028.65	14.4683	21.8069	25.773	33.421	46.0222	54.7467	25.5148	1826.19	8.94532	17.3223	198.009	61.9055	22.0442	27.265	39.6358	25944	19.2964	13.639	12.2433	15.5491	487.552	6602.75	1129.69	27.4664	582.929	299.037	1130.9	103.255	908.103	27.3764
ECU	Ecuador	1713.43	283.884	484.738	67.2632	210.859	45.472	14507.3	87.1248	243.531	3079.21	7855.34	177.809	81.9487	114.738	167.673	133.656	11.107	9786.61	103.916	78.2661	95.888	194.8	937.247	144.324	98.2459	8140.95	54.6529	61.767	855.634	304.64	90.4521	92.6351	117.091	26521	81.3842	60.3321	68.1366	140.08	15516.4	18959.5	220872	104.829	917.356	1143.02	768.152	187.884	3272.14	81.1583
EGY	Egypt	231.395	1557.26	27009.5	156.764	1082.44	53.9177	9678	346.865	204.426	21399.4	44626	716.532	152.117	947.135	1107.56	168.904	10.9373	39136	44.7325	182.024	122.051	130.91	310.848	917.178	395.305	41611.9	40.5856	246.31	6175	383.847	92.0238	278.932	806.756	54184.8	131.071	66.6239	65.2292	79.8991	3690.03	178495	5612.13	252.044	666.341	8653.54	1175.07	11270.7	18068.1	395.858
SLV	El Salvador	97.8871	133.206	280.082	43.1072	138.85	35.1856	531.441	77.2458	88.1746	1239.43	7953.46	98.0245	134.771	78.6466	287.712	101.405	6.92762	4488.81	176.666	70.2141	72.5491	164.352	84.9404	95.3367	66.0018	1737.28	33.8921	48.9072	239.074	261.68	89.2989	72.3108	70.5238	16725.1	64.2915	47.9383	48.5018	62.0427	465.176	7702.61	815.59	77.0317	16497.4	511.516	265.29	109.536	1855.13	54.7567
ERI	Eritrea	651.225	1124.27	679.578	315.475	692.989	241.731	2115.81	507.194	490.25	5200.26	1297.79	575.969	304.904	374.691	754.193	281.805	94.394	1068.35	229.435	468.023	480.148	1139.7	561.513	406.958	460.024	2361.34	270.225	329.457	516.337	1594.95	694.651	463.651	426.332	1687.01	469.526	280.845	385.686	414.672	1253.36	12645.5	1973.34	493.954	375.426	472.797	618.532	388.392	908.788	314.335
EST	Estonia	48.3871	58.7989	181.607	22.9597	103.108	189.973	359.831	65.5402	34.1833	1037.7	1443.23	183.66	483.435	47.6223	70.8483	22.6189	6.56598	1487.55	365.879	32.9125	33.1879	60.1615	44.624	50.2206	35.6542	1256.82	16.1692	23.9139	195.067	93.2523	42.6256	6997.85	41.5022	6146.09	31.2748	18.9046	22.7762	27.9839	213.124	6375.39	265.32	37.0489	111.638	186.784	77.5404	85.0019	3401.51	28.6623
ETH	Ethiopia	3460.53	11321.1	83024.6	1723.38	6679.22	1092.88	34144.3	3324.82	2750.48	103673	382517	4750.27	1895.02	4438.69	8084.26	1751.58	343.787	350912	992.261	2476.33	2363.78	4839.83	3479.79	5259.66	3136.25	122936	1025.7	2353.21	24851.7	7094.26	2958.18	3296.89	3950.99	317982	2248.63	1284.84	1628.04	1805.85	20993.8	3856672	34382.6	2911.22	4994.58	22235.4	6708.01	16487.3	205398	2595.82
FJI	Fiji	27.187	44.0127	34.6996	12.9781	34.5109	10.3349	98.2932	20.6323	19.5724	26315.7	140.199	24.959	11.8058	21.8064	188.575	15.2419	4.0096	130.862	8.5613	19.8272	20.8131	47.2669	21.3745	15.3903	18.7337	190.365	9.98545	16.3994	23.9936	65.8928	27.6341	22.7816	18.5795	1415.87	19.1642	11.187	14.6741	17.009	59.0831	1810.82	68.7563	20.6633	18.1912	23.0238	17.9138	23.566	63.0563	12.4022
FIN	Finland	69.9324	216.24	1363.62	35.6693	234.001	21.1655	2216.35	114.958	47.7032	10513	11128.3	363.775	54.5869	200.034	409.761	48.2875	3.67775	11953.4	18.1433	63.7176	49.1713	40.1327	156.688	206.345	83.2258	9249.05	15.9455	53.0682	1365.05	99.2863	25.1188	207.095	177.23	15560.1	28.0937	19.7291	15.7625	23.2176	2422.78	222802	1761.18	78.7738	227.632	1187.95	358.908	650.413	6931.88	97.246
FRA	France	679.571	2256.25	89285	2677.3	7166.69	134.24	32069.7	1373.33	544.283	96741.3	139105	2528.79	370.727	3753.18	4053.08	597.319	10.5552	481913	106.013	5261.18	505.058	149.833	1763.99	2507.91	829.594	149479	108.922	624.12	19865	6547.04	186.08	4615.73	26962.8	117943	537.311	221.795	871.608	946.347	22056.1	574380	27402.8	4419.18	3169.26	16055.1	7367.66	10631.1	92285.2	11392.8
PYF	French Polynesia	0	0	0	0	0	0	0	0	0	0	0	0	0	0	0	0	0	0	0	0	0	0	0	0	0	0	0	0	0	0	0	0	0	0	0	0	0	0	0	0	0	0	0	0	0	0	0	0
GAB	Gabon	24.8509	94.0744	1281.98	11.8429	94.5298	5.75443	344.244	20.8974	17.629	1398.11	695.602	62.2271	8.77493	33.5562	133.374	10.056	2.17038	915.095	5.60699	22.0832	16.3211	28.2443	27.0928	26.2435	21.2135	834.901	5.90949	17.2121	165.217	46.6121	16.0742	48.793	113.83	1601.4	17.2423	7.31681	9.58169	12.0609	233.402	222045	225.48	151.628	41.9582	102.457	79.4893	144.176	376.717	27.2809
GMB	Gambia	239.923	349.892	262.369	133.873	274.175	106.527	872.471	198.156	149.805	1617.64	531.7	195.117	133.124	170.117	291.954	126.267	27.5082	2381.51	95.8345	160.559	186.044	319.677	246.475	159.393	210.046	1037.09	116.065	138.78	920.279	475.339	328.797	177.705	550.625	718.226	190.149	122.024	172.872	133.204	521.053	5822.16	647.894	200.023	151.541	219.339	193.855	176.696	464.398	123.821
GEO	Georgia	463.578	153.299	1453.94	65.2469	150.372	47.571	353.232	2020.29	86.4496	502.584	647.191	1449.35	67.7865	78.3708	117.575	51.72	17.4518	397.675	43.7518	93.7178	99.092	223.599	102.724	81.2139	89.0273	552.061	49.4865	64.1736	360.977	264.254	131.574	93.7595	88.6115	405.723	95.2259	55.6304	74.0283	84.9401	228.472	2585.32	212.527	160.344	69.5912	120.535	85.2405	92.6415	519.747	58.1982
DEU	Germany	862.174	2635.57	17416.7	404.6	3599.5	135.21	17573.3	1306.78	856.237	49281.5	627147	3444.75	186.633	2418.03	2728.09	427.414	11.8552	231938	70.501	419.92	234.721	172.778	1602.49	5409.65	779.779	79366	58.1307	414.072	24143.2	728.197	118.595	852.338	1613.82	71017.9	343.673	121.487	74.062	136.585	18908.9	531031	16391.9	589.962	2932.47	26597.6	3195.13	6962.94	149238	991.332
GHA	Ghana	926.963	1619.73	8492.04	426.66	2852.41	227.691	11728.7	873.472	1015.69	36251	140792	1843.09	415.185	2071.37	3519.69	454.172	66.5511	193690	212.621	2014.84	522.901	803.179	1045.78	2261.86	1676.66	51611.4	208.211	545.458	8002.62	2025.31	537.544	849.72	1627.91	256890	555.319	302.22	308.047	398.357	7842.97	288783	10008.3	843.613	1707.16	29695.5	2540.27	4007	33794.7	976.967
GRC	Greece	119.536	19723.4	1413.43	33.462	293.058	10.7647	1632.12	1071.78	69.5261	16191.5	19360.9	271.491	22.9999	517.82	216.452	31.4586	2.68403	14792.4	9.08359	54.8789	46.7609	29.3552	62.0369	998.608	69.2381	5763.13	23.5914	42.6709	28928.3	82.5245	43.0273	56.2261	251.227	20853	28.5286	49.7893	12.0878	18.7286	1113.48	32074.8	869.531	91.8468	202.888	2991.33	257.997	21102.5	13764.1	91.6518
GRL	Greenland	0	0	0	0	0	0	0	0	0	0	0	0	0	0	0	0	0	0	0	0	0	0	0	0	0	0	0	0	0	0	0	0	0	0	0	0	0	0	0	0	0	0	0	0	0	0	0	0
GTM	Guatemala	129.153	227.72	1508.14	68.6235	468.428	52.5509	8248.05	144.415	415.126	8146.58	28347.2	313.814	219.744	818.176	605.34	229.435	9.00635	21097.3	779.144	93.9816	151.794	97.8225	563.315	398.994	201.251	13144.4	147.288	184.303	1462.51	209.401	67.8286	181.284	220.672	152128	75.8444	61.1776	39.2949	53.319	5630.3	52465.2	51819.9	120.049	49346.1	4936.89	2545.66	626.833	10911	149.888
GIN	Guinea	1407.47	2037.97	5701.89	963.902	2115.85	477.564	6488.52	1145.9	1073.87	13395.3	23978.1	9495.51	589.083	1082.76	1902.89	575.209	209.218	63630.1	439.837	1118.51	1069.73	2333.73	1139.54	1220.23	1028.52	16770.7	508.892	717.104	2482.98	3274.03	1446.18	1090.33	7314.86	17469.4	1028.82	586.336	777.219	938.319	4497.89	65467.5	5512.71	1163.81	1099.42	3131.07	2117.27	5493.84	26950	15489
GUY	Guyana	2.36703	2.97314	14.4303	1.23623	10.1784	24.5819	41.8715	1.91781	25.4023	315.809	63.9389	3.01262	1.62125	3.7186	5.60269	80.2498	0.238103	137.517	2.22108	1.76682	2.20617	2.93001	4.11525	2.64973	2.22031	93.036	3.20367	1.48333	6.71925	5.1067	2.18062	2.12055	2.94447	242.127	2.18004	1.39094	1.24846	1.41777	33.8894	722.387	108.677	2.47787	4.70705	8.08706	12.2921	5.733	38.9663	1.87951
HTI	Haiti	403.211	633.393	498.592	196.146	472.708	169.451	1279.17	313.361	317.785	2115.66	2525.96	368.472	327.486	253.387	452.439	1610.01	59.9839	5855.65	141.333	299.574	313.948	744.04	324.25	248.76	288.125	2321.5	153.295	199.362	374.34	1077.61	422.606	297.84	274.687	20715	303.144	174.832	223.686	271.836	829.89	9810.14	1023.32	323.536	379.448	361.582	538.18	253.984	1282.12	200.576
HND	Honduras	91.0066	135.14	648.249	56.113	236.629	38.9936	1019.29	84.3446	103.649	2935.79	9759.83	144.865	115.806	142.308	215.271	95.608	9.04974	19010.1	219.158	64.6914	70.5956	101.691	113.193	146.459	76.4177	4005.94	28.0604	49.6959	899.352	165.702	71.6302	83.0686	110.96	25002.5	61.0877	44.2047	37.8821	47.5836	948.413	17562.9	1999.07	79.3252	23212.3	661.929	414.334	243.181	12448.8	76.2125
HKG	Hong Kong	0.282212	0.195914	1.32654	0.114728	0.428644	0.0945081	1.9772	0.211413	0.37942	33.9797	3.03181	0.270182	0.165803	0.508879	4.07783	0.15734	0.0274077	4.66472	0.0868533	0.155694	7.28519	0.375865	0.324832	0.154887	0.268018	17.9947	0.0895186	1.93815	0.456735	0.634148	0.199627	9.78009	0.20002	189.663	0.154678	0.107185	0.12387	0.153495	16.5224	107.572	2.05069	1.62196	1.21856	0.423619	0.424579	0.801138	1.54505	0.141189
HUN	Hungary	264.876	3084.2	6161.88	109.284	965.717	43.267	5437.88	763.251	170.902	15465.2	302663	3362	88.0358	611.563	916.194	92.9612	14.2508	62144	36.0925	159.226	101.633	124.946	283.095	16821.3	228.252	26336.3	41.1555	124.069	29266.4	325.93	107.621	325.119	472.243	30014.5	101.176	54.6734	48.1848	70.5577	3734.5	96720	3740.96	207.247	566.22	61442.3	877.806	3926.09	175912	306.928
ISL	Iceland	0	0	0	0	0	0	0	0	0	0	0	0	0	0	0	0	0	0	0	0	0	0	0	0	0	0	0	0	0	0	0	0	0	0	0	0	0	0	0	0	0	0	0	0	0	0	0	0
IND	India	24677.7	4491.9	73882.4	1248.62	21439.8	599.992	100066	4375.69	1458.59	461543	214835	9041.3	1408.5	102295	537889	1942.63	144.944	387818	564.418	3420.77	1391.61	4887.13	4551.88	4183.63	7726.19	521223	556.933	9195.59	31860.9	8168.77	2168.97	9514.24	7097.07	1053369	1069.66	1027.68	1208.98	2746.26	70092.5	3213388	83725.8	15478.1	8139.78	29878.3	10826.5	27651	149318	10251
IDN	Indonesia	3016.65	704.576	11800.6	261.323	4386.58	176.898	20024.5	444.008	484.829	148214	41595.2	842.127	381.035	3558.64	13761.3	641.087	39.1697	59865.2	156.737	503.484	453.8	679.634	1115.15	817.369	752.784	81826.6	198.355	4255.37	5765.14	1076.2	368.568	3545.62	1159.57	119408	292.112	236.423	201.979	314.371	11755.4	1520264	18782.4	1288.92	1512.65	5122.95	2194.82	2893.73	22538.3	1375.55
IRN	Iran	5771.49	801.731	1693.8	128.589	715.431	62.5282	2615.65	5350.74	109.933	10224.3	6190.73	7025.57	89.647	1415.76	1964.51	98.9528	16.7097	6764.29	58.2296	145.167	129.058	222.423	231.114	290.777	636.569	7255.31	65.4582	237.497	1440.53	549.394	159.985	299.45	345.496	11113	132.161	80.3679	98.6708	112.029	1526.97	186554	1695.55	244.978	282.073	1001.94	529.263	1026.34	3786.99	179.22
IRQ	Iraq	67.5866	84.0699	2740.97	38.0902	94.7941	24.9324	397.25	51.8058	42.8734	998.857	1202.78	64.9679	33.7303	50.6109	78.6392	29.3818	8.9285	530.307	21.8654	46.2466	45.0571	91.1233	62.8676	49.0386	51.6494	3931.55	24.8233	34.2826	82.5563	143.096	69.3656	50.2096	50.6709	1374.69	47.9435	28.0284	38.1672	43.248	222.275	6875.98	234.628	55.7736	53.4745	224.168	87.5661	62.1618	233.616	38.0388
IRL	Ireland	43.5937	51.765	475.901	16.4555	128.172	11.634	748.26	32.2184	21.6619	6788	2783.42	88.8816	13.9973	332.078	144.477	63.5867	0.734834	7078.58	6.24978	23.4947	69.3885	20.4865	32.3533	54.0757	41.8792	3290.32	6.81908	45.7603	314.575	45.9691	7.08751	39.1052	59.8134	4707.27	11.5453	15.8102	4.93674	7.84298	562.338	16860.6	1312.39	40.4184	71.4706	365.684	98.4337	472.076	1605.91	65.8196
ISR	Israel	43.3524	54.1754	184.467	22.2126	86.5073	16.4106	979.364	62.4689	30.2695	1517.48	3259.1	63.7246	22.6355	46.1231	75.4076	22.0176	4.46606	5447.13	14.888	30.484	28.9338	47.3566	46.4663	61.6907	69.8261	1558.25	16.6041	27.3525	389.971	75.2547	38.5665	38.5637	51.5847	2801.26	29.1133	18.9584	24.7423	26.5272	349.593	9447.25	544.987	38.1925	59.8207	402.2	82.8448	467.005	1299.75	34.1456
ITA	Italy	256.296	10530	28148.5	273.241	2605.23	65.284	20671.1	1409.08	241.122	46674	145926	1262.43	110.919	1797.16	1889.51	212.487	5.71504	71275.1	44.4543	370.136	382.023	88.1408	653.906	9103.13	509.792	69456.5	57.0538	248.153	12420	838.452	82.9205	327.035	1521.64	74480.2	288.197	133.197	43.5391	93.9098	9454.21	175085	12112.6	648.547	1843.24	44237.8	4831.56	6682.46	57352.7	1017.81
JAM	Jamaica	8.52222	10.3639	22.154	4.20859	13.1609	54.8418	54.5274	7.26556	26.7406	625.142	147.716	9.81945	36.5753	9.49464	12.3645	252.302	1.03587	172.533	63.0181	6.07341	98.4666	11.7415	10.4396	6.94859	7.00417	195.12	22.8751	5.06339	15.1495	16.8075	8.3909	7.64847	55.1621	7854.81	5.91408	457.525	4.53249	5.30498	38.822	1015.02	65.489	7.20365	43.1109	20.5368	70.9132	24.5671	150.876	4.85127
JPN	Japan	81.7102	52.0597	121.263	33.3212	78.9387	24.3583	280.64	47.8464	36.2704	3008.12	395.848	64.632	30.454	62.7545	138.382	32.347	6.60759	389.035	21.7567	44.6476	47.6284	107.634	93.3491	40.0807	47.9144	1831.22	24.0025	54.3561	63.2012	142.037	64.3189	166.115	49.1599	2639.13	48.2393	27.1184	38.2883	51.0162	381.586	18519.4	181.855	54.142	66.9436	69.0069	54.7357	111.743	335.027	31.9112
JOR	Jordan	17.6543	20.5538	154.456	7.5069	41.0306	5.26588	73.1689	91.0532	10.2693	420.659	156.987	37.8524	6.94742	4848.22	25.7481	6.18725	1.8391	157.465	4.88864	11.2311	11.2044	21.4616	12.0827	25.3385	11.0572	297.023	5.67729	7.85299	127.931	30.6987	13.5564	13.3136	17.9818	1260.66	10.8062	6.50613	9.52796	10.3309	36.0404	1070.18	53.8871	16.0481	11.3387	27.0636	12.2136	57.8634	101.964	16.3969
KAZ	Kazakhstan	23915.4	1662.09	4874.98	511.262	1516.22	334.768	8396.21	1324.7	597.952	38333.7	112803	18769.5	463.808	928.558	1785.79	445.588	102.015	19711.4	304.07	719.194	10243.2	1348.99	995.501	1271.88	818.988	20703.1	1658.57	535.787	4789.89	2172.33	971.956	820.376	966.655	19923.7	673.533	405.549	525.774	619.318	6129.74	689496	13324.2	869.159	956.859	4161.2	1404.7	1452.76	74784.7	598.849
KEN	Kenya	5877.61	4869.81	6271.4	2912.44	6852.51	2263.78	20983	3772.98	3140.81	76059.3	26417.4	4543.44	2760.37	4499.39	5396.99	2638.55	615.994	40030.2	2102.58	3579.62	3685.6	5721.09	4519.61	3660.71	4610.71	28775.3	2377.2	2770.76	4630.92	7842.45	5314.53	3630.2	3820.78	28334.7	3568.81	2592.96	3100.95	3280.14	13037.9	130722	22908.7	3985.34	3488.26	4936.52	4042.68	4093.35	13424	2626.38
KWT	Kuwait	1.39508	1.02643	1.54859	0.669579	1.49726	0.495462	3.6993	0.9866	0.717251	14.3616	2.9585	1.22678	0.590466	1.07239	1.31921	0.567099	0.131816	4.57183	0.434312	0.883526	0.920475	1.99429	1.09148	0.755141	0.984062	21.2435	0.483937	0.668982	0.984981	2.81376	1.40854	1.78392	0.811403	4.72595	0.959781	0.555472	0.770954	0.813976	2.77187	37.7396	4.62597	1.06992	0.720173	0.925476	0.929594	0.867279	2.01457	0.574136
KGZ	Kyrgyzstan	1869.33	203.664	176.356	96.1197	187.511	69.64	495.518	151.923	103.845	702.803	310.658	236.951	84.8851	109.959	168.532	80.0543	22.0884	218.472	64.8708	124.276	142.91	222.735	162.275	109.77	147.632	550.042	73.435	91.1108	146.1	319.236	198.62	129.37	121.866	388.798	129.432	81.8266	105.98	106.28	321.476	14399.4	320.219	137.764	103.668	124.796	131.878	108.587	360.057	88.5244
LAO	Laos	478.996	407.26	852.664	110.021	360.688	79.9616	1840.84	174.107	184.217	12918.7	3997.71	253.582	99.3102	319.308	1782.3	107.316	25.5428	3762.62	73.5376	183.531	171.923	521.072	231.492	162.887	185.441	4021.74	90.8255	253.869	651.958	540.8	223.395	1493.62	208.13	10933.7	160.82	91.9138	119.839	140.502	1367.64	1031170	1250.27	204.762	267.033	494.116	377.019	414.69	2078.64	163.197
LVA	Latvia	78.0842	67.0382	171.722	26.1372	80.3589	22.6365	364.726	223.263	38.0995	795.258	1877.95	120.905	42.2852	54.1278	71.5812	22.6678	8.09051	1364.24	21.4337	38.0832	38.5731	80.1626	45.3672	55.9467	38.4501	4475.17	19.2083	26.6668	266.811	122.67	53.0525	108.797	43.4799	1316.47	36.3219	21.5052	26.7438	33.4477	233.806	4499.65	234.848	42.1629	53.2193	160.572	59.4571	78.6587	1837.33	44.578
LBN	Lebanon	15.1859	19.113	314.804	6.44561	514.6	6.81525	338.878	90.675	12.4175	1400.99	236.666	41.2947	5.93531	1591.79	19.3128	7.09399	1.8177	351.929	4.13977	32.6589	11.3979	23.4031	11.9127	14.2649	9.92867	1406.29	4.98374	6.4839	67.7246	247.622	12.7289	12.9608	21.7835	2779.41	9.62989	5.62459	43.7385	9.47049	45.6908	914.48	63.0042	189.384	10.2202	32.2846	16.0321	227.073	179.646	1048.99
LSO	Lesotho	96.9804	128.895	128.735	53.7006	101.504	41.5119	431.133	72.7883	63.6691	2077.04	313.538	87.2841	52.181	64.6414	120.513	48.7175	13.3215	504.98	39.105	67.3191	73.4316	123.732	92.2739	66.1576	271.701	578.172	45.5275	52.4214	83.0798	169.55	99.7191	69.5662	70.0745	998.546	68.4356	48.4412	59.1696	62.6025	306.89	2331.13	697.494	71.9056	69.2687	83.7805	75.443	64.8363	218.693	48.6046
LBR	Liberia	207.617	346.49	962.136	111.224	327.002	99.9444	1745.54	198.264	170.912	2371.72	3463.42	252.723	241.989	190.874	297.93	134.236	29.5501	2911.22	82.7797	164.856	177.4	330.822	210.505	264.637	193.901	4569.67	73.8788	115.921	473.416	484.367	210.584	163.849	198.501	47965.1	141.953	96.453	114.187	128.469	1116.27	27394.9	1553.94	183.523	406.22	786.34	290.54	285.021	2885.28	369.474
LBY	Libya	53.641	158.821	577.799	41.2225	143.952	15.8857	781.85	54.0611	36.5761	1075.84	5036.19	90.2545	21.4624	67.791	106.803	22.0126	5.78162	1967.09	14.2239	108.962	34.7985	76.5678	62.4894	105.117	48.6273	3228.33	16.4772	30.2254	326.096	115.148	44.2905	42.6183	65.0385	1410.1	38.044	21.6683	24.337	32.7029	490.508	9619.3	475.763	48.0745	77.8588	1027.76	216.246	252.356	1509.05	47.9993
LIE	Liechtenstein	0	0	0	0	0	0	0	0	0	0	0	0	0	0	0	0	0	0	0	0	0	0	0	0	0	0	0	0	0	0	0	0	0	0	0	0	0	0	0	0	0	0	0	0	0	0	0	0
LTU	Lithuania	97.2538	107.802	416.897	43.4934	147.385	30.313	628.785	218.944	58.4208	1401.67	6255.85	386.434	722.718	86.4765	167.745	39.2041	14.5578	4346.3	40.3432	59.041	55.6373	105.882	70.9301	126.399	59.487	2396.2	34.3466	40.9947	1794.32	171.689	71.3975	126.347	83.2664	4108.91	52.5559	32.8577	43.7359	48.6674	437.327	15588.5	423.981	65.9764	82.9709	629.011	141.909	173.656	10125.8	57.045
LUX	Luxembourg	7.22975	14.2579	98.6168	4.26373	23.1723	1.99093	110.338	7.83079	6.52387	337.398	572.133	12.0556	2.90495	13.9979	18.4594	3.40283	0.577488	3796.05	1.82383	6.63752	4.38917	7.02749	8.51858	20.42	7.08406	377.104	1.94297	4.2923	54.7424	15.5979	5.97133	6.68576	16.9095	310.084	4.813	2.71829	3.31585	3.82207	71.5267	1577.78	156.839	8.64479	12.5205	68.0485	18.6969	27.5481	234.032	11.0963
MAC	Macao SAR	0	0	0	0	0	0	0	0	0	0	0	0	0	0	0	0	0	0	0	0	0	0	0	0	0	0	0	0	0	0	0	0	0	0	0	0	0	0	0	0	0	0	0	0	0	0	0	0
MDG	Madagascar	322.963	702.779	28591.3	216.18	1229.92	119.147	12770.2	317.226	263.502	14716.5	69830.1	1101.12	416.073	625.479	1366.58	476.707	23.2896	54318	113.416	302.677	1359.27	333.973	426.483	778.374	652.183	21938.6	86.629	583.529	4143.57	721.233	221.947	603.32	807.741	178628	210.735	121.278	145.613	169.785	4634.75	300010	5166.57	395.67	1463.35	6942.32	1080.17	1784.59	29862	491.032
MWI	Malawi	896.044	1649.52	4947.81	450.546	5174.08	286.021	8243.76	780.546	822.738	38242.1	41437.4	1243.39	507.603	1366.53	2881.84	595.654	93.177	74947.4	261.24	691.224	6782.71	1186.76	841.425	1572.85	12414.1	25421.8	2929.08	1038.07	4149.7	1884.08	1082.97	974.733	4760.66	129440	619.321	341.584	399.511	468.854	5072.99	154116	7277.93	13081.9	1677.22	22585.6	1658.03	2334.52	48620.2	1320.7
MYS	Malaysia	125.182	106.537	1069.24	30.4221	218.206	17.9266	4138.01	83.0398	43.6771	18283.8	4529.69	121.152	31.6893	546.035	2346.13	105.227	4.77627	3294.05	17.3585	44.307	46.1519	84.5695	102.832	97.2597	99.8744	8317.96	17.4529	3704.29	786.707	122.738	42.5112	880.965	97.0803	18639.8	38.0841	22.1152	26.1115	32.1282	1319.73	198686	1461.54	71.2351	144.031	845.807	194.853	384.379	2107.68	64.9182
MDV	Maldives	1.26039	1.76351	1.31154	0.630494	1.40883	0.479085	3.88248	0.975097	0.86075	7.99628	4.89342	1.1698	0.557016	0.788262	1.34862	0.55069	0.16367	7.20111	0.438516	0.898295	0.944851	2.00864	1.03368	0.832311	0.88383	5.82739	0.512047	0.732912	1.1467	2.71121	1.37767	0.899473	0.848937	10.7988	0.891825	0.570831	0.720645	0.818524	2.29194	28.7681	2.55622	0.954521	0.751083	1.11649	0.854369	0.827958	2.98763	0.561534
MLI	Mali	3318.84	3560.36	11657.7	1567.72	10879	942.907	11343.3	2211.99	2145.34	30214.3	23641.8	2637.8	1178.29	3001.69	8743.64	1158.01	413.022	77624	857.533	3860.93	2071.87	4876.51	2087.18	2067.06	1918.01	77747.1	996.789	2091.06	3882.16	149892	2801.84	3778.05	2394.15	39656.5	2112.94	1168.88	1526.27	1980.86	8062.61	245487	11539.1	3055.69	2128.8	4292.73	3562.93	2717.65	70254.1	42940.2
MLT	Malta	2.23751	2.66709	4.62349	1.10914	2.8689	0.787416	5.97913	1.76104	1.61373	12.6032	9.5689	2.28562	0.930441	24.7214	2.50221	0.922396	0.21047	17.1609	0.7154	2.10851	2.05746	3.42637	1.81961	1.46553	1.63836	21.6606	0.840827	1.12518	2.20331	4.98147	2.38223	1.62832	1.7139	15.6835	1.88795	0.927308	1.23858	1.41569	3.38004	50.392	3.87908	1.75125	1.24736	4.08116	2.06137	28.8441	11.2911	1.01358
MRT	Mauritania	102.28	178.39	1055.35	61.623	136.168	37.1162	365.488	86.6107	64.8594	717.806	538.035	106.914	44.1154	70.7272	113.493	41.6876	12.7628	720.76	33.1592	820.446	78.6129	165.32	85.4328	83.4159	75.4011	1340.74	39.1087	51.5759	659.514	233.741	106.32	79.8812	3618.53	876.54	74.2122	43.5094	60.3828	66.296	240.943	62901.8	267.955	92.1124	68.6269	1092.56	329.092	99.0155	453.815	68.383
MUS	Mauritius	9.05035	13.4249	36.4125	4.11576	15.1096	3.1145	56.4713	7.21418	6.22106	261.22	1416.4	10.6527	3.92802	28.8709	15.0046	5.09036	0.885938	1994.65	2.69404	5.93659	6.7984	9.97474	7.68481	10.234	8.19549	198.752	3.08952	4.95592	25.2065	15.0681	7.71175	6.58639	8.73051	243.107	5.60627	3.95369	4.19218	5.00563	85.5238	1154.77	42.0555	7.04995	8.3942	174.736	9.94126	23.1271	108.465	6.34159
MEX	Mexico	358.114	267.534	6229.17	96.7023	691.857	184.964	17922.5	155.526	757.993	27594.2	13089.9	318.257	1169.78	952.476	628.348	565.636	8.36409	22854.5	1929.37	90.6822	552.386	104.442	4198.39	260.773	154.341	62299.4	179.572	126.851	1540.34	225.019	64.5892	242.928	216.485	394349	90.938	247.676	40.3786	54.004	22231	185538	69905.2	132.504	17194.2	1770.56	26621.7	863.423	10107.7	167.81
MCO	Monaco	0	0	0	0	0	0	0	0	0	0	0	0	0	0	0	0	0	0	0	0	0	0	0	0	0	0	0	0	0	0	0	0	0	0	0	0	0	0	0	0	0	0	0	0	0	0	0	0
MNG	Mongolia	114.942	192.507	221.423	57.5841	140.796	41.6047	384.678	75.3274	79.9443	1004.82	662.884	110.198	55.0838	75.4898	207.922	51.2102	14.8196	564.89	37.3389	84.8272	87.9228	181.102	102.246	71.1887	78.1359	822.92	43.2361	61.6314	144.831	244.971	120.103	106.376	87.1951	2183.63	83.853	48.7244	63.274	72.7272	364.939	439895	392.931	91.9175	85.6276	145.597	122.322	94.1337	518.648	63.6595
MNE	Montenegro	23.1832	46.8681	27.6928	11.0999	27.7531	7.91973	74.8496	18.2928	15.7323	343.029	52.3325	21.4327	9.27232	13.8169	33.4815	9.30512	3.5014	41.2586	7.28025	17.4103	16.7563	40.1575	19.2359	15.0825	15.3064	98.6152	8.11908	11.5408	18.6613	59.1632	24.39	17.6429	16.3985	74.6573	16.4609	9.74534	12.9469	15.3071	56.0552	421.198	116.936	18.6104	14.1352	17.5743	15.0164	13.7061	40.5783	11.6849
MAR	Morocco	503.061	1630.61	20932.8	1096.09	3316.23	114.402	17600.1	667.761	487.04	59179.2	113113	1318.74	246.788	1657.86	2002.71	323.931	32.9206	212403	106.533	2110.8	321.928	343.646	813.109	1785.51	598.124	61840.2	110.443	354.926	7314.57	1332.21	262.253	661.766	5226.94	244191	433.393	187.049	325.662	279.645	14826.6	246603	18215.1	799.601	1908.13	9590.16	6878.86	5170.85	53715.7	1359.16
MOZ	Mozambique	1462.33	2330.77	4098.38	703.016	7781.38	445.74	8007.1	1136.17	998.022	19654.6	41405.6	1640.01	567.52	1388.85	3161.9	557.88	182.873	33813.9	407.321	1021.59	1068.84	1990.94	1187.3	1423.14	14172.8	27068.2	477.897	782.047	3697	2871.89	1363.28	1320.88	1307.49	26631.5	1108.03	539.437	702.241	879.054	5572.41	702702	5790.83	1373.6	1269.01	4067.22	1808.32	1897.45	18830.4	914.866
MMR	Myanmar	1112.87	766.743	4743.57	207.601	1268.22	141.615	10436.9	369.606	343.756	59135.1	24425.9	766.692	243.03	1660.29	10330.6	292.719	32.8695	25383.2	148.757	348.55	315.068	618.348	759.49	551.944	519.514	29010.1	164.651	3730.64	2383.23	748.285	353.917	5021.12	700.668	66059.7	251.136	174.512	197.402	205.716	7221.25	7216624	7261.84	549.815	1196.22	2758.74	1926.75	1776.33	20199.3	568.083
NAM	Namibia	109.622	153.14	409.841	62.9752	146323	37.7035	620.987	92.9195	78.1275	3068.61	2918.51	132.006	48.7681	101.843	148.296	48.069	14.4755	5503.83	94.5041	82.8393	78.8646	156.469	102.629	112.271	5758.23	2056.62	39.4397	57.8936	325.162	232.332	110.553	1003.21	744.516	2226.5	178.765	47.5974	68.3619	71.9687	984.754	12213.8	513.518	1626.24	116.344	309.536	159.031	152.23	1538.63	111.359
NPL	Nepal	480.702	347.164	870.67	167.251	531.439	84.7649	2218.08	219.13	158.187	5723.84	4370.9	314.71	117.34	1053.09	8038.98	113.227	26.6019	5034.74	79.0615	194.185	235.057	1682.32	244.924	199.928	261.732	7185.74	90.9859	218.273	558.222	640.193	258.022	274.543	236.713	19341.5	169.643	100.269	136.644	169.845	1495.85	140530	1457.34	366.504	248.263	1224.27	326.257	478.463	2800.1	223.586
NLD	Netherlands	51.9079	193.147	1205.06	28.6914	497.54	12.0356	1597.62	134.549	194.568	5585.65	14373.5	279.849	20.6199	522.171	378.988	51.4653	0.933987	31523.5	8.25352	48.5715	30.4749	11.9016	115.422	334.339	65.7068	8066.72	7.06463	49.3252	1259.85	83.4121	12.5569	66.5168	189.124	8393.39	57.1813	18.1919	8.07636	13.3211	1358.16	44915	2580.18	94.581	311.676	1622.7	285.852	1100.16	7263.72	107.085
ANT	Netherlands Antilles	0	0	0	0	0	0	0	0	0	0	0	0	0	0	0	0	0	0	0	0	0	0	0	0	0	0	0	0	0	0	0	0	0	0	0	0	0	0	0	0	0	0	0	0	0	0	0	0
NCL	New Caledonia	2.32585	3.35084	2.72313	1.15748	2.77775	0.827097	7.94539	1.83386	1.66333	113.294	4.1325	2.13421	0.99375	1.49344	2.38408	0.968973	0.349191	5.58437	0.751634	1.70659	1.77093	4.21642	1.80546	1.29753	1.66878	10.2011	0.87448	1.19523	2.95799	6.20611	2.57067	1.82488	1.5725	12.981	1.67741	0.988225	1.33165	1.52189	4.25857	113.839	3.76211	1.80729	1.2468	1.56955	1.61131	1.37929	4.29735	1.09966
NZL	New Zealand	48.7953	51.1137	455.267	23.6806	96.4035	15.0646	643.592	38.5842	34.0709	53568.7	2558.08	72.6262	33.581	181.696	231.806	111.294	4.58032	5075.71	18.6114	31.0437	58.5589	62.2893	66.8232	45.8567	59.135	2549.76	14.0734	95.5423	138.534	92.5749	37.3129	104.894	44.4988	10723.3	28.9708	20.076	20.3664	25.7467	2093.28	61613.9	612.28	38.9132	111.173	191.046	78.7778	145.995	816.936	32.4536
NIC	Nicaragua	175.845	284.429	576.22	154.23	301	62.498	1096.38	152.956	171.814	2667.75	11459.4	203.543	129.249	159.867	228.421	121.089	20.8925	7900.23	131.04	131.959	133.519	245.309	234.48	166.339	143.977	3359.15	58.7674	89.5386	537.774	386.892	161.354	135.732	168.933	26762.2	119.827	282.496	85.1118	112.965	1115.03	13189.9	5303.89	144.524	167029	470.977	1646.49	229.791	2918.16	111.016
NER	Niger	4492.57	6217.05	9831.95	2425.74	6241.6	1560.96	16964.6	3628.14	2817.07	31913.4	13974.1	4576.81	1883.99	2925.16	4767.3	1851.28	748.782	14518	1441.54	3942.42	3352.92	6644.29	3636.79	2596.11	3315.93	22535.1	1587.2	2284.19	4188.68	382309	4680.24	3430.63	3393.15	33341.1	3211.92	1918.06	2593.04	65483	10637.9	121604	11872.2	3790.92	3067.45	4361.31	4698.31	3024.01	9483.04	85739.9
NGA	Nigeria	1671.06	2335.81	31738.9	833.288	6764.16	426.142	38385.7	1420.32	1158.27	118071	176300	3167.5	789.848	6477.24	12069.5	1038.09	102.552	225042	349.733	2727.78	1064.02	1234.55	2270.26	3169.9	6281.52	353445	356.669	1092.79	13756.7	3177.26	862.829	1627.74	29744.9	271182	898.038	554.202	542.561	19939	37992.7	1946520	35235.1	1785.1	3349.68	14877	4906.71	7705.47	130731	18857.8
NOR	Norway	10.7903	23.2044	199.273	6.97355	169.437	7.75596	498.409	15.2052	24.5943	4021.37	1190.71	65.4292	6.38351	61.531	45.731	22.1727	0.93519	1936.29	2.60141	13.3131	17.9977	8.62748	21.0026	48.0473	15.8144	3060.27	19.5064	13.8134	302.631	17.8784	5.13707	26.3201	54.8978	8634.41	6.2149	14.3731	3.15911	4.81382	259.422	33262.1	213.312	13.8636	55.9815	428.569	73.0809	375.144	1600.51	47.6655
PSE	Gaza Strip	12.3314	18.7531	18.407	6.3231	14.1061	4.70004	62.1656	9.52024	8.3175	261.571	45.5859	11.1648	5.83724	12.4844	13.8349	5.52488	1.69589	156.519	4.14355	8.6923	9.10993	20.1679	11.1657	7.87389	9.98363	82.2266	4.62312	6.11646	11.2424	29.7716	13.8493	8.68488	8.71091	62.9241	9.01941	5.13421	7.38818	7.47283	38.2436	299.056	85.6195	9.84821	8.16513	10.6955	9.26384	8.46874	27.933	5.88009
OMN	Oman	5.25841	3.95582	13.148	1.62887	50.8859	1.15897	22.5134	10.0004	2.00303	251.434	20.169	13.4608	1.66715	244.325	75.3094	1.50192	0.370181	38.9849	1.06101	2.30655	2.35913	4.61213	3.35301	2.06393	2.678	73.8804	1.15484	2.50316	6.91733	6.88683	4.07419	4.57476	6.53389	76.8333	2.26074	1.34432	2.74356	5.76481	15.7869	3000.98	28.9508	3.31234	4.33512	4.09924	3.66831	8.24763	13.6429	1.79404
PAK	Pakistan	1121	1813.08	30527.4	389.623	2931.8	186.032	30034.3	700.237	607.702	104268	90542	4965.22	628.298	2453.75	9329.76	638.681	40.6826	112466	180.9	1099.76	523.342	542.282	1387.44	1604.88	1911.65	59136.7	140.715	1388.34	7908.55	1095.78	317.146	2516.48	2550.01	524719	333.701	226.722	298.384	272.956	29618.3	2513612	29024.1	835.359	4411.06	9766.19	4407.56	12147.5	39496	925.895
PAN	Panama	26.3003	50.1349	129.231	14.2888	60.7214	60.7003	203.99	120.788	375.882	439.814	2294.76	38.8269	187.219	27.4943	39.6098	124.5	2.95358	1761.24	199.461	44.6011	18.7767	37.126	342.595	34.5743	19.1561	1103.5	8.81393	13.1967	310.33	59.0555	22.9155	64.8544	30.7532	7310.64	18.5668	12.8416	12.4624	15.9587	341.479	2983.68	3082.05	21.4807	12871.6	120.36	1945.49	79.3297	2107.57	16.0196
PNG	Papua New Guinea	97.1875	115.785	471.25	40.5074	155.982	27.697	837.746	71.3821	53.1324	63193.3	3814.85	117.094	39.2617	130.992	375.888	42.6906	8.48336	9016.75	25.4306	57.2155	61.6409	109.767	95.8212	102.957	78.8802	2562.18	28.1747	104.107	315.624	164.551	76.514	146.271	85.7009	3635.3	54.7511	32.6732	42.018	45.2377	544.348	177328	583.324	72.0018	118.293	398.492	143.754	179.589	1499.47	60.7367
PRY	Paraguay	481.667	527.804	1010.14	241.295	1788.4	169.497	116977	348.938	550.694	4344.93	2977.82	458.236	228.941	373.726	659.557	219.084	56.8274	7220.27	155.873	353.539	868.98	737.42	7262.63	320.794	397.783	1955381	183.424	238.56	697.629	1112.46	463.071	364.948	347.149	9897.69	339.832	1683.85	255.937	314.526	103924	32761.2	27344	383.538	751.232	702.404	829.431	461.251	1968.11	231.817
PER	Peru	117.843	101.835	729.4	46.4425	234.415	30.0626	8460.9	52.6331	123.452	6208.42	8091.86	85.9966	85.7927	108.451	238.894	98.8104	5.11994	6923.33	22.3382	41.6206	154.258	60.2232	21305.9	119.675	50.0476	31449.4	38.7157	34.1563	457.562	112.9	40.3421	56.6363	85.7887	25117.1	44.2753	24.0327	22.6557	29.5367	31423.3	35230.8	40339.9	54.7024	976.975	600.375	525.49	378.259	3068.75	55.9335
PHL	Philippines	529.948	274.316	1506.02	135.917	656.399	94.023	5175.32	216.313	537.899	26735.2	11843	305.217	184.555	1773.23	2568.51	221.202	22.5968	15558.5	88.5559	162.653	489.902	500.459	292.41	314.363	231.381	11066.8	151.212	764.164	901.311	450.276	235.369	672.831	288.395	114486	155.532	144.424	127.775	131.42	4154.2	341974	4633.44	270.581	904.267	1686.59	534.328	1131.09	5800.75	176.023
POL	Poland	431.806	824.679	6934.06	107.413	823.412	38.2879	6967.75	668.339	254.956	19741.6	87372.6	5152.85	143.399	596.077	1037.45	96.3544	27.0093	57262.1	36.6281	156.022	94.9217	94.758	332.04	2073.64	230.023	29028	40.5455	128.4	25255.3	311.213	72.0493	268.49	593.558	39991.6	100.587	53.7037	40.9865	66.4824	3858.16	104300	4503.45	198.166	562.494	10620.6	915.368	1481.11	216926	305.565
PRT	Portugal	152.845	55.7945	1699.93	108.871	22707.8	4.72126	700.113	22.2809	47.3714	2697.26	3264.94	38.2414	8.96282	66.733	86.6461	13.9735	1.27338	5064.85	4.20763	18.9378	21.3002	16.1879	43.6108	56.2643	49.6521	12615.2	4.47111	12.906	348.1	47.5005	14.1048	26.9997	66.7183	9482.05	2764.84	7.79863	12.4034	22.1323	553.835	8877.23	915.167	98.5616	72.059	288.447	351.39	335.749	1055.41	124.927
QAT	Qatar	9.79265	0.51522	0.76927	0.202827	0.519953	0.142992	1.99989	0.421837	0.259939	16.5999	1.68513	0.501434	0.185809	6.59035	0.653265	0.171477	0.0438104	1.61957	0.13047	0.2967	0.299348	0.604943	0.340936	0.252479	0.293437	3.55	0.148571	0.216842	0.418642	0.819247	0.398539	0.337176	0.288238	3.76087	0.289507	0.177388	0.227808	0.284847	1.56846	42.1628	4.07245	0.345615	0.304428	0.392861	0.316834	0.707626	1.03932	0.177124
KOR	South Korea	164.372	11.006	138.013	5.09184	38.0256	3.85526	269.689	7.93913	8.65371	3610.15	292.607	18.8918	6.07121	60.9111	438.094	7.55473	0.919765	350.995	3.74271	7.75625	7.58549	16.5217	26.3019	8.87338	11.7413	2711.3	3.35214	22.5476	48.1336	19.4468	6.93395	72.7411	15.2915	2339.19	5.94472	12.0061	5.12674	7.61388	220.375	33400.7	229.925	14.9179	68.2357	54.7819	43.4636	33.204	161.677	15.1978
MDA	Moldova	6404.41	4738.31	6634.83	3495.19	6197.93	3208.01	19817.7	4818.02	3531.63	51552.5	23196.8	4931.99	3562.8	3748.39	6293.9	3257.71	794.673	15345.8	2765.11	4132.56	4169.44	5360.2	5664.44	4305.32	5577.63	24114.9	3278.89	3666.6	10242	7530.96	6649.52	4157	4372.74	17488.8	4040.76	3512.6	3868.23	4025.47	12567.9	106434	15372.8	4420.42	3984.59	7388.37	4749.2	4427.69	12946.1	3164.85
ROU	Romania	125.029	1183.91	3435.43	74.2159	392.064	27.5419	2674.43	230.791	102.385	6396.9	52200.7	721.118	54.167	330.805	374.727	54.1806	8.66035	16891.5	23.9309	118.028	70.355	92.9457	137.87	2212.17	114.91	7854.57	30.6495	68.6264	23295.3	212.003	75.0838	2718.96	314.861	11032.8	79.19	214.105	38.1082	52.2041	1839.14	37152.6	2098.14	141.871	237.404	10494.4	508.79	978.439	15777.2	171.58
RUS	Russia	2354.8	1625.14	11762.1	198.654	1343.5	79.1281	9392.93	13628.5	238.613	35355.1	55886.9	44416.5	200.872	828.816	3316.97	214.061	355.993	50895.2	102.549	251.142	625.574	235.882	887.347	1055.08	356.152	35548.4	704.218	294.263	16874.5	530.96	151.45	811.924	688.508	127662	170.471	166.211	106.5	126.818	8789.07	3343574	7863.46	335.714	1026.27	7070.78	2601.97	5474.41	52016.3	467.465
RWA	Rwanda	418.563	729.928	606.549	215.364	504.193	157.101	1595.31	332.368	315.074	5107.39	1962.92	395	188.638	278.666	519.109	184.13	64.1516	5541.23	148.792	321.204	315.57	718.702	372.713	285.214	300.729	2420.43	165.839	215.715	449.801	974.775	470.29	315.867	302.831	1985.05	321.416	187.028	258.043	273.931	1050.1	12289.2	1866.13	353.534	275.404	422.406	304.17	302.766	1627.05	215.114
WSM	Samoa	28.8622	41.228	23.9476	15.5771	27.9057	11.4168	89.0129	21.323	18.2412	1959.77	43.4147	24.9118	14.2206	17.2916	32.2723	13.541	3.61855	51.0172	10.9109	18.7848	20.3026	41.8209	23.9567	17.6082	22.5778	90.0825	12.7128	14.6662	21.2908	59.79	28.6456	19.7668	17.6849	84.3961	18.8279	13.3051	16.4114	17.468	49.1639	482.649	50.3786	19.404	16.9623	19.4475	19.6365	16.5456	36.8156	12.7689
SMR	San Marino	0	0	0	0	0	0	0	0	0	0	0	0	0	0	0	0	0	0	0	0	0	0	0	0	0	0	0	0	0	0	0	0	0	0	0	0	0	0	0	0	0	0	0	0	0	0	0	0
STP	Sao Tome and Principe	61.7052	58.7757	49.8933	32.2789	866.988	24.8548	179.557	43.517	39.2605	320.162	99.1438	49.3405	30.4182	36.6843	55.5313	28.8268	6.32604	149.748	23.3288	38.5364	42.3075	76.3326	49.6173	34.9792	48.0359	186.962	27.3647	30.9871	42.7385	100.74	56.0802	40.6607	37.094	189.65	39.6465	28.7779	34.9722	35.134	104.042	832.939	104.054	40.2447	35.6657	42.7238	40.2743	36.1386	78.8962	27.6439
SAU	Saudi Arabia	16.2089	36.0697	326.558	7.19907	45.802	3.69212	510.614	9.8977	7.4589	6373.47	630.701	62.205	10.8871	43.2151	103.796	9.8466	0.777534	644.241	3.29245	17.5063	9.37331	10.3709	30.9419	19.076	26.9281	4030.86	2.55627	16.2813	62.0271	19.3254	8.87252	21.5031	33.9605	1646.39	7.35359	4.86011	6.90526	5.16937	430.876	9068.84	1307.95	17.4305	42.4253	66.8797	41.7898	57.6594	301.416	15.2259
SEN	Senegal	371.045	701.408	3957.43	226.274	1472.54	112.354	3107.36	346.185	301.009	8448.64	12971.6	491.783	149.239	513.196	762.888	205.995	30.4748	88470.6	104.448	6081.36	268.107	439.522	352.438	496.192	300.803	12461.5	117.553	214.009	1610.82	3307.84	303.906	452.188	8987.18	10136.5	2723.21	145.511	253.655	589.542	2205.93	117541	2773.01	4687.11	473.599	2245.62	925.119	966.728	6780.11	6691.17
SRB	Serbia	509.909	780.838	1336.34	261.421	718.641	183.191	4126.81	302.168	364.02	31913.1	3535.62	475.126	251.232	382.588	691.784	230.016	80.7617	3242.39	145.586	390.957	347.172	763.905	531.771	377.705	369.275	6421.6	175.394	283.835	594.772	1216.62	509.993	402.388	439.559	6095.1	367.95	201.766	298.523	359.695	3360.04	24235.7	10769.8	469.113	411.813	602.962	447.195	395.125	2237.68	229.86
SYC	Seychelles	0	0	0	0	0	0	0	0	0	0	0	0	0	0	0	0	0	0	0	0	0	0	0	0	0	0	0	0	0	0	0	0	0	0	0	0	0	0	0	0	0	0	0	0	0	0	0	0
SLE	Sierra Leone	769.672	1178.62	929.333	369.659	918.174	261.371	2143.98	604.409	549.755	3317.76	3022.29	720.414	307.363	454.942	906.232	972.196	129.905	6370.91	244.197	558.836	563.845	1293.91	604.814	456.996	553.204	2921.26	272.067	374.001	682.326	1758.58	829.438	570.969	613.605	10863.3	572.584	320.172	438.924	518.145	1247.37	15010.9	1249.58	620.371	434.432	722.115	504.062	501.554	2977.12	355.254
SGP	Singapore	1.20859	0.0990744	1.27577	0.0425433	0.419075	0.027614	2.88947	0.0869228	0.0670507	23.0765	2.90953	0.268355	0.0466775	1.89499	24.205	0.136325	0.00634662	4.69408	0.0524274	0.0535939	0.0640741	0.107953	0.317777	0.0848808	0.35076	20.2047	0.0267917	18.0091	0.369423	0.147912	0.0688251	24.3111	0.0956161	13.4547	0.0454884	0.033305	0.0877024	0.0463638	3.54484	73.4768	4.60659	0.164298	0.734269	0.347939	0.409123	0.612928	2.37372	0.070141
SVK	Slovakia	40.8939	87.8014	351.204	15.7086	131.531	8.36688	585.341	51.4349	22.3801	2160.84	32022.8	110.806	107.215	53.5397	83.553	13.9118	2.64433	2832.9	8.16206	22.209	18.5754	34.0522	38.371	406.717	29.6741	1756.6	22.3212	17.6226	2087.3	62.0299	21.8656	26.701	44.8969	1582.88	17.5001	10.3071	13.1103	20.4392	354.457	7284.94	731.854	38.312	55.4862	2387.51	95.4456	137.54	148456	28.1025
SVN	Slovenia	15.0241	128.209	101.75	4.89596	20.4948	3.87662	145.635	12.186	5.81327	722.761	4102.91	26.8006	4.67439	13.9324	19.3712	3.88318	1.07456	655.039	2.3283	7.00258	6.05267	11.1215	9.31465	4874.11	8.96654	649.559	3.18948	5.11223	194.848	19.7568	7.14059	7.59657	12.7342	583.12	5.70881	3.29623	4.55253	5.24809	89.87	1950.61	87.7252	8.50794	14.6652	14940.8	21.5698	38.9223	1328.93	8.58048
SOM	Somalia	188.013	247.738	277.879	97.4379	222.715	80.396	848.203	154.658	118.001	2791.14	715.954	169.955	92.5287	148.575	244.415	85.3074	22.2923	517.254	69.4128	132.463	141.741	307.215	174.467	121.246	149.752	1185.47	73.2744	95.4647	210.26	430.676	209.138	137.343	128.441	838.562	133.352	90.0817	109.184	111.313	494.719	5774.9	1136.57	144.675	121.385	179.536	141.562	632.65	384.769	97.2293
ZAF	South Africa	357.816	476.822	3575.75	162.93	108389	86.7139	11638.6	293.531	291.773	48963	40617.3	871.168	184.819	2663.02	1398.42	173.538	20.95	52595.7	85.0421	753.484	456.824	228.72	357.198	817.285	188938	27141.2	125.406	357.059	3327.03	656.734	426.947	482.714	3472.84	43560.7	1405.57	123.837	148.365	273.184	4302.93	169370	10848.5	3257.7	559.748	3921.87	853.368	2282.43	20222.5	4642.5
SDS	South Sudan	0	0	0	0	0	0	0	0	0	0	0	0	0	0	0	0	0	0	0	0	0	0	0	0	0	0	0	0	0	0	0	0	0	0	0	0	0	0	0	0	0	0	0	0	0	0	0	0
ESP	Spain	399.119	2593.03	77005.6	9481.67	9377.86	72.0802	51095.2	696.645	519.704	44129.5	134968	1587.78	180.264	2958.08	3914.87	298.603	12.3062	165563	83.4876	718.726	222.59	142.115	3450.97	3620.59	543.124	105050	70.2819	299.674	12751.9	1433.72	112.123	527.129	2027.86	93456.4	1126.37	492.283	98.6842	155.836	48058.4	339879	50476.5	703.71	7051.1	19096.8	50640.4	9310.92	85787.8	2022.07
LKA	Sri Lanka	165.155	348.898	3536.69	94.1423	694.548	34.4823	21190.9	144.669	103.561	11783.4	25359.9	743.659	68.1865	398.623	1016.46	229.394	6.70976	30191.1	85.1548	88.3274	70.011	82.2278	5546.11	412.371	480.443	22097.7	24.3157	137.963	2869.45	195.204	54.5572	215.941	430.577	73656.4	106.766	36.6302	34.4949	44.7747	22363.5	187010	42891.1	133.537	1526.68	2044.82	898.84	2433.07	12262.5	177.674
SUD	Sudan	0	0	0	0	0	0	0	0	0	0	0	0	0	0	0	0	0	0	0	0	0	0	0	0	0	0	0	0	0	0	0	0	0	0	0	0	0	0	0	0	0	0	0	0	0	0	0	0
SUR	Suriname	29.0913	40.9454	107.549	14.8338	69.1614	9.97893	188.669	24.3458	32.6331	557.477	637.293	37.6768	11.9682	37.608	44.2709	25.0898	4.32381	2030.46	9.38182	23.9676	21.0085	46.7515	27.0266	28.0198	23.3212	587.129	10.2771	15.6395	76.2602	69.9769	28.7362	23.5048	32.4255	848.308	23.9774	12.5922	15.854	18.0392	126.596	3124.18	193.878	25.7886	28.9411	77.6618	39.1346	51.6377	398.941	20.6145
SWZ	Swaziland	113.67	103.12	173.444	42.4749	228.133	29.2447	323.989	69.7674	71.3215	1838.6	809.951	87.0349	35.8591	68.6344	164.742	40.9554	11.967	1538.5	27.3038	80.8806	62.3877	150.899	67.7566	60.8512	61.9225	767.109	30.0547	41.9437	114.382	210.556	101.237	66.6876	67.5121	1072.76	64.0219	35.651	47.9072	57.1858	206.906	3725.47	276.118	106.856	58.5723	117.755	74.3944	83.8354	663.033	46.1952
SWE	Sweden	47.9174	123.787	786.351	27.1568	242.577	16.5006	2495.27	60.6736	62.5878	12291.6	9201.94	167.787	45.3997	200.928	308.207	60.8421	2.74647	10479.3	12.9347	37.2149	34.9593	37.9406	118.652	332.766	75.3604	10224.1	16.834	72.6996	1315.82	86.3544	22.0286	83.9818	108.223	13319.1	25.5833	27.784	13.3266	29.2862	1962.96	70836.9	2268.93	55.6523	208.39	1702.32	204.913	814.065	10701.2	65.3855
CHE	Switzerland	10.3272	30.0687	247.164	11.7471	29.0369	1.45442	352.531	63.0466	5.71969	772.685	3623.22	41.2801	5.02678	54.3996	86.1455	6.72574	0.224692	1063.11	1.58368	6.72361	8.27577	6.81461	19.365	47.6125	13.3987	2117.58	1.70753	13.3191	184.449	11.7683	2.87025	15.3179	21.0848	1735.65	3.08409	3.73217	2.36504	3.40813	267.453	5393.81	301.046	14.2401	34.6234	269.239	41.1409	71.7016	897.326	20.4941
SYR	Syria	313.964	1504.96	94076.1	160.163	1159.55	81.5474	12749.9	3392.93	222.931	15967.3	16467.4	1454.95	137.102	1676.12	873.734	143.699	27.9698	25285.7	71.98	327.322	180.501	331.145	5044.45	661.619	293.399	94526.7	80.7484	213.221	19694.1	717.587	203.51	320.322	466.417	38477.6	194.226	99.1068	159.23	152.579	15282.1	62254	48736.6	384.243	1367.13	3124.44	879.844	25861.4	7439.79	600.982
TWN	Taiwan	0	0	0	0	0	0	0	0	0	0	0	0	0	0	0	0	0	0	0	0	0	0	0	0	0	0	0	0	0	0	0	0	0	0	0	0	0	0	0	0	0	0	0	0	0	0	0	0
TJK	Tajikistan	176.148	255.595	7483.01	75.9783	181.466	56.4076	499.077	205.482	100.418	1050.55	5514.76	1078.07	65.5482	101.251	205.804	66.0503	29.2172	1591.47	52.2016	106.442	114.817	232.541	127.828	145.202	108.527	1773.45	64.659	73.9939	940.385	325.718	168.285	111.79	108.248	1495.68	114.707	64.3931	90.9285	91.8351	337.913	18627.6	411.966	118.024	92.0636	1052.68	127.987	133.888	7228.06	78.2588
THA	Thailand	4166.34	2019.18	5920.67	1238.14	4407.13	1031.81	17119.7	2026.45	1502.58	363422	34235.8	2869.29	1301.73	5929.32	19824.5	1329.5	242.217	45551.8	958.394	2114.38	1689.96	3032.1	2550.87	1727.26	2298.92	54762.2	1129.1	4754.64	4211.31	3966.59	2673.69	20670.7	2030.64	160440	1901.07	1141.92	1456.53	1388.47	12787.6	1428089	14224.4	2495.22	2734.6	4079.14	3104.64	4683.75	30940.1	2392.25
MKD	TFYR Macedonia	32.4366	5553.34	613.302	14.3936	47.2597	9.8611	200.411	37.9876	19.9394	2403.62	1454.63	59.5294	12.6391	29.8482	44.2296	11.9367	3.69584	1000.22	8.43592	21.4666	20.457	41.4079	27.2933	2384.32	22.463	643.962	38.1146	15.7035	4304.41	65.3266	26.9918	27.3491	30.6602	706.207	19.3312	11.574	14.5169	17.9892	118.799	2797.44	133.617	24.6462	28.7585	7186.55	39.7714	111.973	3125.16	19.4382
TGO	Togo	824.171	1582.88	2435.27	426.183	1146.43	306.29	3615.64	675.952	629.723	5386.93	10782.7	800.36	346.303	660.035	1488.8	429.776	111.212	23494.6	260.305	68358.5	1154.86	1352.69	714.655	673.106	617.535	11567.1	303.625	442.011	1407.69	56390.2	830.588	687.157	1090.96	21104.8	579.518	322.879	1633.54	627.564	2120.48	32858.8	15887.4	8080.14	1350.23	1742.33	1131.35	826.364	4391.76	2054.24
TTO	Trinidad and Tobago	3.38329	2.91773	5.00071	1.6866	4.2009	63.0927	13.8689	2.69903	38.1875	36.3675	13.4347	3.07849	10.9148	14.8875	3.03909	310.287	0.423205	16.5103	14.077	2.14553	10.125	5.08586	2.9817	1.82256	2.12142	118.203	28.7438	1.74283	2.93141	6.66807	3.49591	2.48867	2.37813	487.158	2.24618	35.4926	1.81309	2.28347	11.8168	139.89	268.349	2.6952	13.8275	2.71189	11.9886	2.67905	6.94386	1.47471
TUN	Tunisia	187.044	677.096	39577.2	207.155	691.829	59.7528	4292.04	262.904	136.443	6509.01	43532.8	385.575	75.5857	3537.67	602.322	85.4123	17.5293	55922.8	44.1216	1077.16	129.79	219.049	207.357	666.189	179.261	16041.6	53.2544	109.15	2103.75	1678.59	132.22	187.833	1352.53	34700	131.439	68.8682	83.7902	184.652	2073.82	41928.5	2417.48	374.049	354.514	3927.01	1142.75	3300.96	21046.8	3178.39
TUR	Turkey	1550.61	7576.7	23761.1	175.574	1820.16	56.918	20837.4	1885.93	251.576	51985.3	129263	30751.9	256.633	1767.19	3075.19	567.537	9.51493	84262.5	48.0193	263.269	148.427	113.688	504.357	4575.71	443.241	62921.4	315.98	339.679	32451.3	518.04	98.0602	367.926	1416.06	114353	171.502	106.072	59.4762	118.408	9694.92	225392	7166.2	626.254	1085.56	10802.8	1807.15	2097.68	53062.2	605.387
TKM	Turkmenistan	34665.7	896.495	2657.26	100.682	279.229	64.3942	1026.04	1913.15	148.485	1929.71	5924.52	2376.69	85.4765	237.093	451.931	81.9346	24.9607	3151.39	58.3962	143.848	266.136	342.941	165.891	403.248	137.653	2866.04	164.506	104.05	2025.03	529.772	188.487	157.121	170.831	4269.6	136.982	76.6129	102.391	127.06	2519.51	251374	787.736	160.128	161.718	964.209	232.296	242.789	5735.79	112.28
USR	Former USSR	0	0	0	0	0	0	0	0	0	0	0	0	0	0	0	0	0	0	0	0	0	0	0	0	0	0	0	0	0	0	0	0	0	0	0	0	0	0	0	0	0	0	0	0	0	0	0	0
UGA	Uganda	827.38	1279.43	4757.05	763.057	2104.03	277.46	5256.86	818.174	722.73	23046.9	27312.7	1197.43	365.18	933.328	1324.8	454.168	96.6578	83799.3	237.721	598.79	550.736	1207.57	704.692	968.721	606.595	16080.2	263.821	2237.36	2775.2	1910.64	3990.86	675.615	819.399	19990.1	608.595	352.782	393.852	478.333	3327.22	144989	4574.51	22820.5	954.82	3465.02	2240.48	4220.24	27869.1	776.767
UKR	Ukraine	951.726	2832.73	12267	351.599	1347.54	224.977	5041.14	6721.63	487.379	13964.1	46734.2	11144	325.783	707.494	1096.46	295.672	148.858	30661.5	201.485	508.179	462.931	860.207	742.123	1078.44	478.447	19199.6	246.284	324.718	46538.8	1312.19	567.539	695.105	844.474	21523.2	515.856	264.667	325.549	419.985	3726.89	108184	5392.93	559.104	1403.63	7311	1764.3	11490.5	94676.2	436.036
ARE	UAE	6.7198	1.57202	46.1739	0.33028	3.19226	0.246207	6.984	103.951	0.514343	203.643	14.0908	59.5804	0.349619	8.32109	7.41838	0.367675	0.0771178	23.0966	0.206953	0.708355	0.635352	1.09966	0.676287	0.737863	1.31638	55.0318	0.248608	1.15474	8.0272	1.67151	0.764518	1.49838	7.55137	58.8276	0.462968	0.289187	0.392933	0.590801	4.56645	478.911	5.93	0.876857	0.973889	2.27293	1.24188	9.06499	7.80671	0.614686
GBR	UK	456.017	604.926	5878.13	246.072	1623.68	257.898	6264.88	536.717	451.798	57331.4	22516.7	1078.39	208.125	2347.41	1741.41	959.366	28.6876	56258.4	138.808	350.83	1137.53	419.829	464.72	686.548	751.939	27698.1	171.961	504.248	2694.1	865.46	271.415	429.144	856.231	47507.8	251.734	335.271	154.692	209.46	4692.61	121437	5571.52	430.045	677.293	3277.1	1347.96	5881.4	17306.5	612.557
TZA	Tanzania	3094.49	4032.49	71633.1	1068.02	9458.47	1964.26	41351.2	2044.83	2264.53	106888	109075	2961.26	1451.92	3074.46	33325.5	1106.01	78.2893	230716	675.795	1732.33	1850.83	3971.9	2018.51	23642.4	14806.7	60794.2	1197.45	1707.98	224279	8903.33	11606.6	2223.82	2595.27	641655	1207.96	953.745	991.301	912.63	16488.9	895935	33527.4	2668.6	5045.4	8486.06	5583.02	7742.62	43674.7	1711.65
USA	USA	3758.79	3980.17	48304.5	814.1	19207.8	9728.71	210701	3969.53	12596.5	523254	130699	9545.94	79642.3	12110.6	23713	27120.5	64.8311	216376	8099.54	1426.85	9929.81	1055.81	39088.5	3470.05	4746.41	1101363	1365.64	4252.73	18321.4	3732.5	600.851	7476.44	5371.08	6551314	1189.07	5583.47	475.443	801.699	191512	4539179	960031	4637.62	136018	21332	14321.9	15045.9	76487.2	3301.34
URY	Uruguay	424.058	421.061	978.925	218.147	664.133	163.198	52802.9	362.01	296.891	7767.4	1905.08	361.563	212.322	301.977	456.308	196.269	55.2197	4838.33	151.101	290.998	311.364	656.892	807.398	303.423	335.45	727332	177.958	217.59	567.433	939.867	474.518	298.879	296.39	17647	307.215	211.246	259.933	275.389	17749.6	21931.8	4607.22	411.293	374.508	430.932	827.093	1573.99	1378.15	204.21
UZB	Uzbekistan	750.888	963.899	1304.29	316.215	815.964	224.811	1901.85	2308.53	438.568	2931.59	10010.2	3660.6	264.007	431.277	674.757	241.561	72.7014	10256.2	201.279	452.2	465.37	1096.52	478.463	461.36	441.207	4033.38	237.207	329.502	1419.91	1651.87	653.168	477.391	443.342	4285.51	460.867	256.191	356.017	400.71	1311.77	161749	1169.1	492.105	370.693	1201.44	504.611	524.924	6313.85	300.177
VUT	Vanuatu	85.3211	113.035	69.626	43.6395	82.5064	32.9536	231.217	60.2799	56.7642	1230.15	142.804	69.141	38.9329	49.2961	92.1004	37.5649	11.0137	298.408	30.6547	59.4502	59.7717	123.323	67.661	47.39	61.2009	244.338	35.9958	43.834	56.4728	152.809	83.2682	60.0283	55.6472	184.419	58.2519	38.4817	48.898	53.8165	126.693	1412.92	140.051	60.6468	46.8001	53.4546	52.1686	49.0786	98.4356	37.5418
VEN	Venezuela	41.6638	36.0973	96.1757	20.8214	60.8183	47.7571	421.889	31.742	2116.63	1328.14	321.371	48.8465	71.7006	32.0865	50.9517	49.4373	5.20022	570.816	36.4876	28.4103	31.1045	59.1021	393.735	30.5374	32.2735	16328.7	16.4469	22.2112	61.0179	1001.05	40.2056	31.733	30.4173	3262.96	28.1807	18.4189	21.9031	27.5305	861.803	2680.97	21908.9	33.4694	961.834	107.682	2014.07	37.7249	188.991	48.1188
VNM	Viet Nam	605.511	857.203	31286.7	288.226	9466.36	187.122	10079.4	441.158	605.505	199005	18550.5	683.476	348.246	995.791	3494.17	380.074	54.507	24309.3	227.755	430.806	397.164	734.726	765.18	612.471	590.885	22889.3	173.814	931.781	4292.43	1049.49	499.63	8896	663.617	64914.1	689.325	223.631	378.771	388.307	9866.14	1047984	24220.2	2380.06	977.51	3198.43	8503.84	1312.34	27332.7	463.233
YEM	Yemen	117.456	175.611	524.103	53.1345	155.497	36.8694	636.084	87.3217	76.8226	4768.87	767.615	123.5	46.6845	110.849	260.542	45.3324	15.664	798.794	33.5495	86.431	79.1263	175.269	100.233	85.3905	86.5084	5288.73	38.317	68.0034	171.943	269.299	109.732	125.294	87.4568	1609.61	76.521	44.7342	63.1425	73.322	402.831	36821.7	647.107	92.5109	84.4374	329.269	106.83	121.118	416.419	58.3834
ZMB	Zambia	823.734	1382.32	1874.23	427.099	34371.9	294.854	4017.97	629.665	661.215	21850.1	12283.7	856.915	348.305	724.914	1318.35	357.345	100.865	20184.1	262.808	677.603	626.331	1401.25	658.108	640.58	13242.8	9024.44	309.442	457.605	1394.78	2047.75	2791.32	650.209	1011.96	8737.17	611.602	353.94	480.525	553.193	2329.34	72398.2	4365.63	1610.98	655.655	1499.12	812.275	1517.49	4965.73	484.977
ZWE	Zimbabwe	10687.9	9722.44	20523.8	8194.67	9283.28	7551.72	70533.3	7959.24	7383.62	551506	61177.4	7322.34	8801.29	9245.14	13058.9	8131.76	1186.22	56236.1	6483.25	9013.58	9742	7722.78	11080.8	9221.52	9526.69	111592	7594.45	6712.71	10735.4	10006.9	8846.99	8390.77	9380.78	105262	8275.61	8186.33	8441.62	7742.39	60398.4	383660	188670	7965.15	10384.9	13120.2	10023	10228	37757.8	7712.74
ROW	Rest of World	0	0	0	0	0	0	0	0	0	0	0	0	0	0	0	0	0	0	0	0	0	0	0	0	0	0	0	0	0	0	0	0	0	0	0	0	0	0	0	0	0	0	0	0	0	0	0	0
[truncated: 142 more columns]

## Sheet: Forest
Unit: Ha		AFG	ALB	DZA	AND	AGO	ATG	ARG	ARM	ABW	AUS	AUT	AZE	BHS	BHR	BGD	BRB	BLR	BEL	BLZ	BEN	BMU	BTN	BOL	BIH	BWA	BRA	VGB	BRN	BGR	BFA	BDI	KHM	CMR	CAN	CPV	CYM	CAF	TCD	CHL	CHN	COL	COG	CRI	HRV	CUB	CYP	CZE	CIV
		Afghanistan	Albania	Algeria	Andorra	Angola	Antigua	Argentina	Armenia	Aruba	Australia	Austria	Azerbaijan	Bahamas	Bahrain	Bangladesh	Barbados	Belarus	Belgium	Belize	Benin	Bermuda	Bhutan	Bolivia	Bosnia and Herzegovina	Botswana	Brazil	British Virgin Islands	Brunei	Bulgaria	Burkina Faso	Burundi	Cambodia	Cameroon	Canada	Cape Verde	Cayman Islands	Central African Republic	Chad	Chile	China	Colombia	Congo	Costa Rica	Croatia	Cuba	Cyprus	Czech Republic	Cote dIvoire
AFG	Afghanistan	1028.63	0.0863993	0.253141	0.0244021	0.0722762	0.0174649	0.30361	0.0458109	0.0321045	1.20678	0.588599	0.0669278	0.0222293	0.0706664	0.319704	0.0207901	0.0064229	3.76063	0.0161163	0.0347254	0.035776	0.0776609	0.0438264	0.0389188	0.0390899	0.818254	0.0186615	0.0275358	0.102678	0.108211	0.0518912	0.0399421	0.0407722	0.835588	0.0353307	0.0204321	0.0286451	0.030636	0.208698	6.0444	0.403374	0.0480885	0.0618768	0.0886579	0.0472789	0.0544879	0.403995	0.0313152
ALB	Albania	0.0998991	541.36	0.357004	0.0432913	0.124413	0.0294007	0.441812	0.0889347	0.0654734	0.76085	2.99905	0.113123	0.035346	0.0732724	0.093285	0.0336348	0.0118873	0.969864	0.0273216	0.0663051	0.0642079	0.155228	0.0674749	0.126526	0.059919	1.06904	0.0322291	0.0432761	0.521288	0.217253	0.0832221	0.0668243	0.132233	0.968807	0.0624451	0.0364616	0.0480051	0.0604408	0.252554	4.16687	0.334763	0.0757052	0.147843	0.436977	0.116808	0.271877	1.95703	0.0499297
DZA	Algeria	0.0260872	0.0853188	1113.75	0.0279934	0.131204	0.00725612	1.06872	0.0300444	0.0194108	1.33815	2.87065	0.0493272	0.0278419	0.0562484	0.0909807	0.0187305	0.00191741	6.17634	0.00713165	0.0348262	0.0165509	0.0247131	0.0596747	0.0667777	0.0304472	21.5676	0.00645514	0.0202567	0.256497	0.078076	0.0173977	0.0329641	0.097167	4.10182	0.0170351	0.0111393	0.0120912	0.0262028	0.537379	10.4686	0.604135	0.0411656	0.0919033	0.301047	0.178223	0.147884	1.31828	0.0644921
AND	Andorra	0.00382047	0.0051151	0.010103	12.5732	0.00455739	0.0013203	0.012574	0.00308936	0.00268929	0.0234846	0.0106485	0.0036126	0.00158154	0.00229747	0.00389245	0.00153137	0.000474523	0.00902385	0.00122396	0.00276594	0.00296657	0.00690728	0.00289849	0.00226907	0.00259296	0.0179512	0.00145801	0.00185823	0.0032186	0.00910821	0.00417465	0.00276487	0.00236931	0.00965839	0.00274808	0.00169958	0.00209009	0.00236412	0.00795554	0.0665169	0.00779254	0.00291215	0.00637176	0.00291845	0.00499974	0.00268554	0.00778594	0.00188129
AGO	Angola	1.73079	2.58278	7.15442	0.858586	48208.1	0.543909	19.7601	1.23065	1.1603	51.3331	16.7395	1.76507	1.08712	1.51168	5.4694	0.801151	0.200528	71.4458	0.519459	1.17615	1.13601	2.54941	2.78375	1.1419	1.33069	129.822	0.550238	1.02312	2.99777	3.8867	1.52165	2.06232	1.50698	76.8606	1.09755	0.670187	0.828394	1.00734	85.1403	3880.47	16.9708	1.38286	2.47214	2.86689	3.41019	2.00445	10.3499	1.08124
ATG	Antigua	0.00416849	0.00630195	0.00452525	0.00205021	0.00445048	7.93565	0.0130164	0.00335736	0.00469912	0.0188051	0.00878447	0.00376294	0.00204617	0.00247198	0.00436541	0.00293842	0.00055372	0.00624927	0.00185484	0.00300193	0.00314633	0.00730519	0.00351493	0.00247504	0.003107	0.014014	0.00836501	0.00210133	0.00333974	0.0102341	0.00468181	0.00297736	0.00268128	0.0133787	0.00291946	0.0019464	0.00244612	0.00259284	0.00717335	0.0702816	0.00743662	0.00315851	0.00245122	0.00305095	0.00630796	0.00239367	0.0081115	0.00197476
ARG	Argentina	1.63924	1.40861	6.86525	0.914031	4.43742	0.5994	23065.2	1.27524	1.23175	24.3183	12.54	1.64108	0.912907	1.65367	4.02955	4.68732	0.211115	33.2669	0.579045	1.15719	1.19925	2.75144	54.1586	1.13026	1.60286	1534.86	0.61565	0.834648	2.85057	3.85478	1.62372	1.22713	1.18186	49.2604	1.15478	0.787258	0.877591	1.13064	305.517	197.728	45.5812	1.49992	7.2921	2.62179	6.85452	2.56079	8.24273	0.883857
ARM	Armenia	0.0507106	0.0567532	0.0493703	0.019268	0.0459201	0.0138005	0.108082	208.369	0.0275735	0.247012	0.168389	0.0549688	0.0165095	0.0234475	0.0408384	0.0159305	0.0046035	0.236162	0.012634	0.0285627	0.0306861	0.0650686	0.0288575	0.0250156	0.0271491	0.169314	0.0159116	0.0193124	0.0552742	0.0875353	0.041424	0.0287647	0.0265558	0.312902	0.0286259	0.0167945	0.0218294	0.0262751	0.0690571	1.06607	0.0986675	0.030935	0.0225135	0.0330442	0.024721	0.023449	0.101869	0.0184914
ABW	Aruba	0.000381498	0.000361392	0.000346186	0.000190998	0.00037501	0.000147137	0.00143082	0.000283042	0.242911	0.00288599	0.000599008	0.00031639	0.000192684	0.00023057	0.000368833	0.000174288	3.8499e-05	0.000615538	0.000137302	0.000222522	0.000265647	0.000461223	0.000358607	0.000223488	0.00029637	0.00798115	0.000162714	0.000189222	0.000326043	0.000696842	0.000446281	0.000257129	0.000238316	0.0012686	0.000254781	0.000164881	0.000236738	0.000196338	0.000761788	0.00579773	0.00190539	0.00027483	0.000235046	0.000256227	0.000344828	0.000218001	0.000520156	0.000170074
AUS	Australia	8.20928	5.84093	25.1329	2.82356	12.8212	2.03615	84.9377	9.73201	3.84687	99872.1	77.2053	8.4777	3.02264	22.0792	72.0421	3.66427	0.694114	103.794	1.83479	4.35262	4.65559	8.51452	6.30647	4.68585	9.7931	255.56	2.11002	16.7042	13.089	12.2742	5.40317	17.5389	5.52457	540.217	3.82603	2.46899	3.05162	4.10055	63.8429	7324.71	43.993	5.41068	8.44882	14.1072	9.9393	15.2068	44.1608	4.4249
AUT	Austria	0.217803	1.33317	6.3678	0.158706	0.677935	0.0264205	5.86214	0.339661	0.0901488	8.91116	1611.56	0.50577	0.0713525	0.753103	0.717238	0.0844447	0.00615855	17.914	0.0249733	0.128521	0.0885488	0.116049	0.240506	4.41331	0.207386	16.1363	0.035535	0.128456	6.03974	0.275156	0.0547767	0.159644	0.423903	23.3342	0.0771286	0.0441568	0.0335164	0.100617	3.24709	115.795	4.18089	0.316767	0.536668	17.4426	0.908394	2.31263	34.3322	0.278391
AZE	Azerbaijan	0.900226	0.0973142	0.189879	0.0319954	0.0804304	0.0220152	0.300193	0.0911653	0.0434281	0.67696	1.33359	624.429	0.028636	0.0485589	0.0732322	0.0261359	0.00717889	0.490415	0.0200985	0.0448241	0.0472514	0.100202	0.0519211	0.0576402	0.043269	0.649975	0.0304789	0.0324647	0.150758	0.135858	0.0630611	0.0464526	0.0472724	0.671269	0.0451219	0.0263305	0.0341622	0.0413222	0.18277	4.2956	0.292196	0.0557482	0.0417728	0.140299	0.0545578	0.0585911	0.943731	0.0327602
BHS	Bahamas	0.0446543	0.0621778	0.113995	0.0255886	0.0581752	0.0527518	0.264007	0.039451	0.125794	0.743518	0.686711	0.0473559	342.704	0.0328195	0.0517019	0.0281705	0.00515501	0.482841	0.0160645	0.0317025	0.0473568	0.067494	0.0402918	0.0397338	0.0377419	0.965707	0.145246	0.0226609	0.0873845	0.0968874	0.0472178	0.0337335	0.0371037	5.09502	0.0316242	0.164622	0.0242683	0.0256167	0.125305	2.37134	0.164914	0.0351078	0.0429119	0.155292	0.305277	0.0720855	1.27757	0.0233843
BHR	Bahrain	0	0	0	0	0	0	0	0	0	0	0	0	0	0	0	0	0	0	0	0	0	0	0	0	0	0	0	0	0	0	0	0	0	0	0	0	0	0	0	0	0	0	0	0	0	0	0	0
BGD	Bangladesh	0.0409604	0.0426673	0.184305	0.0153422	0.0739405	0.00883666	0.581331	0.0260491	0.0203482	1.93741	3.43211	0.0385621	0.0138469	0.0626775	1026.49	0.0135882	0.00287291	3.85394	0.00750291	0.0245285	0.0200169	0.03725	0.0379629	0.0432021	0.0339468	2.22928	0.00832762	0.0491798	0.317553	0.0520033	0.0194342	0.0545403	0.0648547	8.28499	0.01638	0.0106957	0.0121458	0.0158094	0.412939	48.4749	0.519143	0.0332288	0.0692163	0.211706	0.114956	0.162701	0.839147	0.029544
BRB	Barbados	0.00142108	0.00174124	0.00412142	0.000680002	0.00162704	0.0165046	0.00413433	0.00113083	0.00202634	0.0237706	0.00392495	0.00165433	0.00246613	0.000837097	0.00129022	5.4328	0.000125567	0.00454737	0.00754524	0.00106088	0.00821927	0.00252428	0.0011271	0.000744958	0.000952137	0.0218874	0.0237632	0.000653774	0.00103193	0.00355502	0.0014869	0.00101687	0.000977257	0.0992229	0.00108832	0.0204479	0.00077366	0.00090909	0.0021768	0.0259365	0.00311814	0.00111167	0.00117597	0.000955989	0.00155244	0.000901803	0.00218911	0.000791114
BLR	Belarus	1.30663	1.43183	4.55911	0.356117	1.29702	0.207604	6.6405	2.03862	0.344062	10.921	41.9281	8.87165	0.364925	0.770604	1.32083	0.303973	0.553494	33.6323	0.196071	0.456125	0.73728	0.560863	0.838338	1.20206	0.71427	16.7916	0.354085	0.396702	6.37119	1.17807	0.661312	0.607132	0.737656	21.0513	0.386132	0.274863	0.323454	0.350826	3.62025	213.495	3.96616	0.60418	0.778729	4.59708	1.42841	1.78071	42.745	0.495507
BEL	Belgium	0.0448494	0.115386	4.0132	0.0441382	0.662783	0.00863716	1.2775	0.0609433	0.0800867	2.31239	5.61466	0.113569	0.0157222	0.175762	0.199242	0.0254137	0.00208803	78.5476	0.00841906	0.0681643	0.0251824	0.0267235	0.0551235	0.145293	0.0606534	3.92804	0.0090168	0.0333028	0.712426	0.126789	0.0312185	0.0511424	0.174071	4.37332	0.0533993	0.0171072	0.0161528	0.0260379	0.683076	43.6139	0.804393	0.0938252	0.178951	0.898815	0.212737	0.465049	2.7244	0.115777
BLZ	Belize	0.497038	0.80546	0.5364	0.248465	0.594821	0.391626	1.33339	0.380631	0.375086	2.89682	3.10206	0.433735	0.282305	0.305452	0.516247	2.70385	0.0696665	1.07154	433.474	0.36151	0.400715	0.873055	0.393209	0.297922	0.349285	2.44727	0.220009	0.234506	0.412885	1.19409	0.535566	0.388911	0.319449	28.2066	0.361798	2.60323	0.277019	0.311134	0.873343	11.4954	1.35153	0.385245	0.509668	0.433779	3.65707	0.313822	0.715377	0.214746
BEN	Benin	6.63267	1.17197	0.899257	0.304835	1.13747	0.205426	1.93163	0.484733	0.44957	3.90684	2.16491	0.579994	0.263598	0.400281	2.49627	0.240294	0.0871206	5.16606	0.189272	3732.7	0.44619	1.11851	0.497186	0.375293	0.538892	15.3122	0.220626	0.320543	0.591387	14.6353	0.637575	0.491781	0.649105	2.52594	0.435654	0.251123	0.623224	0.606453	1.23582	31.5435	35.3227	2.21273	0.374996	0.809838	0.484809	0.414504	1.98098	3.50036
BMU	Bermuda	0	0	0	0	0	0	0	0	0	0	0	0	0	0	0	0	0	0	0	0	0	0	0	0	0	0	0	0	0	0	0	0	0	0	0	0	0	0	0	0	0	0	0	0	0	0	0	0
BTN	Bhutan	1.50536	2.27526	1.48587	0.719224	1.62749	0.504223	5.02757	1.16389	0.965826	7.43756	2.9347	1.36049	0.619003	1.04827	3.38657	0.592037	0.188646	2.26639	0.46753	1.00937	1.11959	2131.19	1.22712	0.908298	1.07332	5.9969	0.540045	0.715784	1.52615	3.28986	1.60913	1.04947	0.960391	4.63163	1.05307	0.619301	0.818519	0.867867	2.76653	25.4079	3.3494	1.18322	0.802322	1.07784	1.43696	0.854698	1.99711	0.725208
BOL	Bolivia	5.25201	9.94596	10.9831	2.71773	8.75677	2.30488	1603.72	4.10351	4.28938	87.3226	29.1532	5.09967	6.85961	4.25064	7.55678	5.27037	0.535201	32.6624	2.19343	3.68007	4.69363	8.05616	21790.7	3.32624	4.00935	1338.65	2.06366	2.8609	6.28596	11.9971	5.38029	4.2366	3.90481	1177.79	3.73747	2.64327	2.88472	3.23084	1628.97	933.576	370.998	4.25731	16.419	6.59411	9.67677	7.27396	17.0468	2.72489
BIH	Bosnia and Herzegovina	0.188459	0.613958	1.26878	0.09046	0.309219	0.0602063	1.52605	0.173194	0.125728	4.0192	54.0785	0.244322	0.0758473	0.211353	0.2544	0.099394	0.0185357	6.60872	0.0481191	0.137981	0.121841	0.267142	0.144874	1288.84	0.132226	3.92601	0.0588355	0.090891	1.74125	0.445628	0.156061	0.133474	0.194618	4.2938	0.117937	0.0673939	0.0856723	0.109925	0.811466	20.9123	1.03971	0.158998	0.172148	88.1761	0.319428	0.490148	5.59688	0.137524
BWA	Botswana	0.7454	1.06778	0.745135	0.380763	1.19253	0.273749	2.83134	0.595518	0.507045	5.16032	2.58555	0.704607	0.328885	0.476766	0.728803	0.315146	0.0998397	2.91551	0.248417	0.509281	0.554706	1.14251	0.625534	0.449093	10284.6	3.67425	0.284251	0.359261	0.684606	1.65919	0.801733	0.526046	0.502439	5.08258	0.540618	0.318712	0.418156	0.480179	1.4821	17.4321	1.61641	0.588037	0.412177	0.628306	0.511705	0.628581	2.01324	0.346384
BRA	Brazil	6.58833	17.0027	138.289	5.97251	476.907	7.74232	5778.06	7.12696	48.8814	698.481	737.734	16.0959	15.0101	26.091	34.9099	44.937	0.2977	1482.16	7.7648	13.2997	12.3184	4.05492	312.017	18.792	23.3807	337980	6.89516	6.14508	87.6068	12.0416	3.36297	8.64823	17.4994	3643.88	10.006	6.47628	1.87947	2.78318	1158.09	6539.43	732.261	9.93451	174.549	111.254	198.228	78.4636	411.067	14.1832
VGB	British Virgin Islands	0.00377238	0.00475801	0.00325655	0.00162829	0.00378807	0.00672278	0.00957371	0.0150996	0.0023805	0.0182905	0.00576408	0.00487528	0.00134203	0.00186626	0.00328387	0.00132866	0.000421829	0.00428496	0.00106166	0.00242507	0.00252849	0.00559433	0.00236885	0.00185619	0.00218404	0.0454016	2.04888	0.00152873	0.0027234	0.00766712	0.00353532	0.0023579	0.00220585	0.0109478	0.0023336	0.00139251	0.00185554	0.002109	0.00553466	0.0434949	0.00632964	0.00260013	0.00253651	0.00484623	0.00247652	0.00183401	0.00383509	0.00161542
BRN	Brunei	0.040142	0.0400338	0.0596106	0.0155631	0.0384843	0.0115447	0.212996	0.0238202	0.0188561	6.27406	0.137179	0.0314727	0.0150506	0.0289229	0.107499	0.0151469	0.00373929	0.148643	0.0105481	0.0218605	0.0238585	0.0494916	0.0304138	0.0198351	0.0248906	0.411215	0.0115263	218.874	0.0331801	0.0685415	0.0323139	0.0607936	0.0230199	0.631193	0.0221526	0.0133564	0.0175231	0.0174881	0.121401	11.4134	0.163104	0.024889	0.0308609	0.0326756	0.0299508	0.0306008	0.0917975	0.0170244
BGR	Bulgaria	0.744962	18.4382	8.43927	0.0969462	0.639138	0.0392228	4.3684	2.98844	0.104437	15.9394	36.8555	3.28376	0.165556	0.420193	0.517417	0.137849	0.0157101	17.2242	0.0361966	0.150871	0.106785	0.156438	0.169453	4.32761	0.191865	9.74653	0.059966	0.105888	1374.37	0.287317	0.0988625	0.155068	0.340525	13.778	0.0929826	0.0667811	0.0576937	0.0779776	1.53912	43.497	2.01498	0.163931	0.298441	6.02357	0.700245	8.30025	18.9229	0.229631
BFA	Burkina Faso	0.435568	0.760457	1.15	0.249077	0.623525	0.165877	1.9773	0.369584	0.35547	6.14364	4.94583	0.430729	0.200741	0.325566	0.607927	0.196613	0.070094	20.3326	0.152954	0.816106	0.345199	0.72356	0.395769	0.359888	0.327826	4.8884	0.180416	0.23765	0.645933	4595.5	0.497572	0.355669	0.379836	3.62326	0.343432	0.200589	0.265944	0.325259	1.3186	16.7235	34.1946	0.39593	0.337383	0.75349	0.482923	0.387528	2.10873	0.294736
BDI	Burundi	0.0431555	0.0669991	0.0445586	0.0207948	0.0460985	0.0158507	0.145396	0.0324837	0.0293513	0.234288	0.331377	0.0392105	0.0195103	0.0267405	0.0476355	0.0182987	0.0050093	0.385918	0.014648	0.0294229	0.0306471	0.0666341	0.0342378	0.0275837	0.0319501	0.182597	0.0168965	0.0212219	0.0385294	0.0860905	144.56	0.0300328	0.0280581	0.131023	0.0289147	0.0188057	0.0240547	0.026138	0.0782323	0.796372	0.0883897	0.0317824	0.0241886	0.0370064	0.0306122	0.027201	0.109475	0.0201071
KHM	Cambodia	0.840453	0.849544	2.72859	0.350974	1.03421	0.245171	5.33825	0.560945	0.550919	21.7103	16.4298	0.763377	0.319678	0.662825	2.43353	0.312034	0.0654487	9.37625	0.228482	0.550725	0.56131	1.28592	0.627492	0.503932	0.530616	11.9247	0.26116	1.6904	1.18396	1.79118	0.734908	5149.91	0.5613	30.8332	0.521299	0.304232	0.393607	0.481319	3.19724	1383.88	3.95624	0.608298	0.791724	1.33607	0.893885	0.947695	5.55396	0.367721
CMR	Cameroon	0.984328	4.34057	24.5948	1.09436	11.5688	0.261836	20.2837	1.26067	0.892681	38.9177	124.786	2.4439	0.539139	2.55774	4.01588	0.541833	0.0787339	220.673	0.235563	1.89127	0.684156	1.10188	1.10907	3.13492	1.33389	55.9047	0.267819	0.638585	10.5997	2.69849	0.661551	1.10325	7073.09	108.956	0.886818	0.397425	14.0587	13.332	11.2866	1342.02	12.2886	46.5081	2.40843	15.6675	6.60363	6.80036	40.104	5.92029
CAN	Canada	3.32471	4.325	101.123	1.5591	12.4979	6.21873	163.502	5.68682	5.7589	675.517	295.066	7.39554	29.8933	13.5952	27.9567	32.6713	0.0635608	500.988	4.25807	1.55814	24.0577	1.08519	19.112	5.56502	5.26632	1178.1	1.32793	4.25305	30.2512	3.27236	0.690412	7.00756	6.81277	120280	0.998492	4.97725	0.44271	0.701246	258.394	11546.8	609.979	3.45291	85.4896	47.4905	168.541	35.0395	164.506	4.71152
CPV	Cape Verde	0.0179068	0.0242849	0.0307597	0.00941694	0.0316792	0.00755414	0.0534905	0.0131582	0.0118731	0.10702	0.027708	0.021382	0.00903313	0.0104901	0.0194852	0.00844889	0.00229386	0.0232216	0.00698888	0.0127735	0.0133429	0.0258776	0.0150352	0.0109689	0.0134897	0.0989681	0.00846499	0.00923184	0.0129613	0.0377695	0.0187797	0.012243	0.0121196	0.0374659	76.9235	0.00863931	0.0107419	0.0108611	0.0311649	0.289894	0.0390376	0.0406683	0.0104027	0.0123513	0.0278926	0.0105861	0.0237265	0.00827431
CYM	Cayman Islands	0.0024308	0.00337991	0.0022156	0.00129223	0.00238071	0.0010498	0.00748121	0.00183749	0.00160076	0.0148618	0.00536217	0.00219577	0.00144148	0.00143761	0.00244216	0.00119822	0.000323453	0.00401813	0.000982597	0.00165404	0.00182373	0.00360729	0.00198443	0.00152205	0.00183934	0.0252985	0.00115987	0.00124255	0.00183707	0.00493636	0.00249794	0.00166765	0.00153761	0.00689585	0.00162928	11.3493	0.00137822	0.00149387	0.00425231	0.0391521	0.0045729	0.00163959	0.00146958	0.00184857	0.00464765	0.00144936	0.00336973	0.00113753
CAF	Central African Republic	5.61401	9.50755	11.0868	3.13219	8.45077	1.97073	22.5758	4.46392	4.30049	40.0747	31.7973	5.10349	2.34793	3.55462	6.29754	2.26498	0.799337	99.6239	1.80288	4.13964	4.25321	10.2461	4.26328	3.74035	3.96219	36.1013	2.0845	2.78222	6.21511	14.7498	5.93145	4.21044	15.5624	54.9644	4.1825	2.34548	16970.6	60.2024	12.7412	213.465	15.7585	128.243	3.71631	6.21948	6.83402	12.3643	41.8096	2.75694
TCD	Chad	2.58629	5.08118	5.24502	1.34136	4.25615	0.996961	10.5392	2.07119	2.04593	22.9713	26.1044	2.47995	1.35897	1.68962	3.66366	1.15443	0.401716	17.9371	0.906021	1.94494	1.88946	4.71277	2.2022	2.02865	1.678	34.8531	1.02282	1.30471	3.93861	6.78069	2.65527	1.93186	22.5426	32.5122	2.15701	1.14663	9.34515	7631.92	5.83904	99.9291	12.9751	2.1604	1.99669	11.4404	2.24044	1.89292	17.3802	1.39805
CHL	Chile	0.422194	0.607837	4.31056	0.283623	1.2192	0.216488	200.07	0.370734	0.475627	32.9384	13.7272	0.503993	1.20723	1.56921	2.93804	0.560935	0.0176548	22.2191	0.269561	0.234949	0.437042	0.441628	40.0742	0.502494	0.394128	107.132	0.128725	0.298411	1.97961	0.682563	0.257179	0.64504	0.460926	249.6	0.187223	0.260534	0.145361	0.19465	5423.68	391.998	63.8219	0.343354	39.1473	2.53205	4.48199	1.18925	5.60433	0.309929
CHN	China	9.16962	13.1877	171.572	2.20871	21.1027	0.787021	308.96	3.20364	5.11378	1739.27	443.481	19.44	2.86459	18.7157	138.321	4.89219	0.0991119	441.048	1.40617	4.88784	3.76558	2.11748	18.8494	7.84794	7.44904	681.716	0.641144	12.2921	60.6504	6.12498	1.2567	44.1106	16.8799	1786.67	2.4051	0.990249	0.786327	1.07051	205.332	335432	221.936	5.84168	33.5772	60.4442	69.6222	40.5734	234.67	11.6627
COL	Colombia	2.15088	0.703274	2.99226	0.421007	1.25107	0.279166	40.2662	0.39057	10.9848	18.3635	23.013	0.901604	1.02388	0.554175	0.994875	1.46225	0.0413776	31.8755	0.556191	0.28834	0.532576	0.477001	23.7493	0.644387	0.406556	173.051	0.434349	0.280702	1.92422	0.948842	0.437276	0.376232	0.551839	339.031	0.296552	0.651038	0.243688	0.240479	108.939	120.338	52953.7	0.520421	106.289	4.03636	27.0491	1.07081	11.8718	0.802526
COG	Congo	2.98928	5.25225	37.4494	1.657	7.78111	0.998143	24.4847	2.38379	2.19466	36.3635	49.0087	3.42303	1.34549	2.65032	5.44441	1.22033	0.383209	67.1986	0.897501	2.2747	2.11348	4.9407	2.49883	2.65818	2.31967	172.869	1.01736	1.51483	6.74566	6.69706	2.81773	2.56614	12.1902	66.1041	2.92261	1.17814	5.2535	1.85699	16.7019	1436.07	14.6467	13400	2.69596	7.86165	4.82001	4.5554	40.2739	1.81608
CRI	Costa Rica	0.0709891	0.134951	0.847282	0.0729285	0.279459	0.0367713	1.634	0.0864805	0.322425	3.30208	11.0209	0.20935	0.130845	0.145932	0.18777	0.118638	0.00643188	16.1845	0.245116	0.0575473	0.0689988	0.0734069	0.320958	0.147309	0.0695909	11.6321	0.031385	0.0443914	0.722178	0.142305	0.0524388	0.0714153	0.253547	50.6822	0.0542615	0.11798	0.0319884	0.0386495	3.30174	34.7848	16.4581	0.0709019	1002.94	0.685884	2.12774	0.308557	4.81557	0.080108
HRV	Croatia	0.0920946	1.25255	1.32579	0.0376153	0.181881	0.120401	1.36006	0.085609	0.0430574	5.05413	56.2484	0.173234	0.401734	0.203932	0.168468	0.0280746	0.00581792	6.4548	0.0146803	0.050306	0.0633739	0.0692425	0.0713207	48.908	0.0628083	3.79296	0.0278042	0.0373075	1.52288	0.134498	0.0447693	0.0544327	0.107595	5.39376	0.0384314	0.0231191	0.0248825	0.0341156	0.708874	18.4458	0.822547	0.0679269	0.116389	1109.27	0.242018	0.535443	8.04391	0.098665
CUB	Cuba	0.0680715	0.117665	0.332991	0.0722465	0.132775	0.0303982	2.47219	0.192275	0.139196	7.29564	5.16339	0.0810747	0.0462203	0.0639968	0.125163	0.123405	0.00746486	2.56931	0.119443	0.0525961	0.0962663	0.0957537	0.491528	0.0680376	0.0513748	4.87715	0.0228695	0.0373345	0.996272	0.148639	0.0614223	0.16745	0.0655252	17.2847	0.0656246	0.110336	0.0332668	0.0419424	1.93576	165.92	2.30162	0.0851994	0.357226	0.621543	2228.52	0.469424	2.24358	0.0430152
CYP	Cyprus	0.011364	0.0501945	0.082626	0.00446227	0.0203014	0.00293071	0.0498075	0.124115	0.00643668	0.226405	0.692037	0.0159399	0.00351272	0.0719782	0.0704434	0.00469791	0.00102253	0.740969	0.00253402	0.00657963	0.00698745	0.0154115	0.00703218	0.0174329	0.00886692	0.171497	0.00319747	0.00534052	0.108818	0.0237512	0.00906107	0.00729752	0.00779098	0.189578	0.00637966	0.00388731	0.00448792	0.00556271	0.0322284	0.709151	0.0502536	0.00750045	0.00760019	0.170579	0.0277527	118.518	0.814842	0.00550985
CZE	Czech Republic	0.319811	0.501348	2.59077	0.0753108	0.480692	0.0217861	3.862	0.2614	0.0760599	6.06357	113.495	0.564248	0.0514886	0.402878	0.504574	0.0575642	0.00638945	19.6276	0.0456516	0.145698	0.0865481	0.0801011	0.185807	2.02184	0.162276	12.1485	0.0881057	0.08165	9.42461	0.230184	0.0504712	0.116188	0.265833	13.8343	0.0573411	0.0335841	0.0305813	0.0472551	2.03007	68.5623	2.16691	0.14768	0.343594	8.34754	0.705418	1.27213	786.649	0.165844
CIV	Cote dIvoire	0	0	0	0	0	0	0	0	0	0	0	0	0	0	0	0	0	0	0	0	0	0	0	0	0	0	0	0	0	0	0	0	0	0	0	0	0	0	0	0	0	0	0	0	0	0	0	0
PRK	North Korea	0.37876	0.489015	4.25732	0.165261	0.521137	0.250936	3.74065	0.254741	0.253512	8.49497	2.88053	0.429102	0.131981	0.274239	0.934165	0.139422	0.0349518	2.35393	0.0981708	0.553435	0.256857	0.595525	1.55315	0.202238	0.245126	141.709	0.114227	0.1808	1.16535	0.738516	0.300592	2.28336	0.239017	7.94588	0.416886	0.135934	0.18482	0.198697	2.0031	1595.43	5.00621	0.259441	1.60793	0.598402	2.9011	0.328128	1.55213	0.175071
COD	DR Congo	13.3007	21.2128	38.598	6.69027	29.0811	4.48962	57.7103	11.2229	10.2213	122.467	148.415	13.4201	5.59986	10.4241	14.1976	5.38448	1.63372	1415.27	4.02228	9.69783	9.48714	23.6011	11.4688	10.5391	11.6228	132.342	4.62995	6.65556	22.1057	37.2362	13.1239	9.74795	22.5203	137.184	10.1955	5.36777	13.378	9.04855	36.3123	760.955	49.9342	12.0007	9.21911	26.8061	11.9336	29.0501	88.0096	7.25109
DNK	Denmark	0.0240894	0.0504849	0.368221	0.0180645	0.102492	0.00578946	0.6209	0.0255447	0.0173308	1.70843	5.40285	0.0573557	0.0100097	0.0994445	0.170974	0.0164186	0.00140988	2.99009	0.0053547	0.0183901	0.016792	0.0175856	0.0310001	0.112961	0.0330831	1.75702	0.00571427	0.0174698	0.351978	0.0427001	0.0115329	0.0451134	0.042349	2.2501	0.0134725	0.0089993	0.00701473	0.0110612	0.534207	23.6294	0.36559	0.0569022	0.0646634	0.414168	0.108985	0.21504	1.47395	0.030393
DJI	Djibouti	0.00304173	0.00514305	0.00268021	0.00148608	0.00315081	0.00112334	0.00658111	0.00228743	0.00206972	0.0117039	0.00395225	0.00260284	0.00126083	0.00162755	0.00296969	0.00124397	0.000399079	0.00474669	0.00101462	0.00208149	0.00213412	0.00531619	0.0020547	0.00179546	0.00192413	0.00806547	0.0011856	0.00149138	0.00227361	0.00735974	0.00311502	0.0021831	0.00194685	0.00606816	0.00217563	0.00130754	0.0017448	0.00197795	0.00444233	0.0520264	0.00397396	0.00232504	0.00164087	0.00188095	0.00163111	0.0018728	0.00343588	0.00143263
DOM	Dominican Republic	0.0359437	0.0549323	0.248813	0.0223356	0.0831399	0.106748	0.541501	0.0335706	0.0394895	2.24771	2.04759	0.0515343	0.0682838	0.0553533	0.0760749	0.18345	0.00422381	3.42295	0.0182114	0.0279049	0.0327442	0.0480737	0.0564112	0.0545289	0.0321245	2.06745	0.0125586	0.0218147	0.182352	0.083742	0.0314416	0.0334177	0.0436035	22.9533	0.025164	0.0183605	0.0173661	0.0218396	0.489657	6.6523	0.939356	0.0346913	0.598213	0.266347	1.98403	0.108256	0.817107	0.0300012
ECU	Ecuador	0.91003	0.265012	0.763742	0.123493	0.404871	0.0744475	4.99874	0.131274	3.18288	6.49326	5.31875	0.221239	0.191544	0.219612	0.666454	0.152132	0.0166141	3.29142	0.0989358	0.146194	0.216673	0.442972	2.29318	0.192778	0.146698	6.6728	0.11438	0.120659	0.853377	0.644236	0.143845	0.259084	0.18418	16.6718	0.0925256	0.132989	0.154388	0.169089	17.6338	143.831	104.02	0.242457	2.5332	0.741987	21.528	0.291706	3.02309	0.109535
EGY	Egypt	0.00105581	0.00572925	0.13864	0.000645896	0.00408451	0.000326305	0.0343872	0.00133742	0.000803217	0.0759202	0.146023	0.00310662	0.000637288	0.00345626	0.00408761	0.000645216	6.33278e-05	0.135686	0.000212496	0.000957545	0.000582337	0.000751666	0.00124728	0.00321962	0.00162469	0.159029	0.000212041	0.000916904	0.0218305	0.00184841	0.000542272	0.00109527	0.004438	0.185245	0.000579082	0.000313083	0.00033805	0.000423884	0.0133864	0.612024	0.0193435	0.00109864	0.00240055	0.0319679	0.00452551	0.0485334	0.0614195	0.00151115
SLV	El Salvador	0.014949	0.0205941	0.0305692	0.00652237	0.0190363	0.0057958	0.0710302	0.0118814	0.0141532	0.167568	0.664241	0.0140484	0.0177672	0.0103907	0.0289401	0.0144628	0.00112469	0.386824	0.0819993	0.010572	0.0135408	0.0257555	0.0183828	0.011431	0.00961814	0.205431	0.00525223	0.00727398	0.0261176	0.0400424	0.0139322	0.0108793	0.00986158	1.76409	0.00990251	0.00816909	0.00754464	0.00970396	0.0671981	0.82885	0.135026	0.0113857	4.72808	0.0470844	0.168243	0.0128783	0.210417	0.00740974
ERI	Eritrea	0.515331	0.736347	0.483316	0.251445	0.496724	0.196766	1.55766	0.371999	0.357276	4.05073	0.938497	0.429162	0.2467	0.288962	0.568955	0.22798	0.0661526	0.748615	0.187793	0.350178	0.36456	0.77591	0.429048	0.311592	0.377155	1.73979	0.22468	0.263001	0.373161	1.05738	0.513521	0.350231	0.322741	1.22228	0.350892	0.23379	0.301635	0.322979	0.937346	8.91497	1.41369	0.358437	0.292494	0.355569	0.45721	0.295264	0.684641	0.240478
EST	Estonia	0.193423	0.305894	1.92735	0.0943931	1.21723	0.0706612	3.49946	0.181069	0.116968	7.89022	15.0782	0.556545	0.125598	0.430834	0.562214	0.104101	0.0153689	15.4939	0.0817034	0.127847	0.11942	0.157489	0.205479	0.444017	0.188525	10.3285	0.0478414	0.116291	1.54199	0.318967	0.114212	2.00574	0.254016	13.1183	0.105778	0.0667554	0.0642418	0.0887805	2.1043	59.5054	2.27126	0.164513	0.343032	2.75354	0.475862	0.968611	7.7714	0.177373
ETH	Ethiopia	12.1883	20.3145	25.2742	4.96017	13.6792	3.8162	31.3353	9.85623	7.91553	89.8665	91.9694	11.6737	5.06567	7.01067	12.4135	4.03799	0.947944	84.5093	3.59571	7.86398	9.86865	21.7693	9.29413	6.98124	7.05525	56.3617	4.24507	5.71703	12.626	28.4372	10.5568	8.72161	7.0499	84.8766	8.19915	5.38215	6.36538	7.43725	24.248	978.072	32.4619	8.83152	7.23763	24.5024	8.22325	8.52273	54.6339	4.24614
FJI	Fiji	0.154323	0.247755	0.223453	0.070458	0.189402	0.0548699	0.675497	0.119415	0.108067	91.5825	0.815347	0.140075	0.068893	0.125425	0.849153	0.0793895	0.0216754	0.815477	0.0471524	0.108664	0.115794	0.258982	0.12421	0.0828074	0.106231	1.46869	0.0541383	0.0911968	0.143568	0.36271	0.14991	0.155276	0.106384	6.81197	0.103723	0.0613392	0.0795955	0.0922483	0.415212	23.546	0.486494	0.113127	0.118082	0.143279	0.110243	0.144976	0.390524	0.0678125
FIN	Finland	2.89209	2.90135	43.5224	0.850219	4.16345	0.165636	42.147	1.34291	0.618229	78.8245	252.093	3.36987	0.487288	4.2682	5.53502	0.580893	0.0300738	130.541	0.149383	0.731018	0.597395	0.347882	1.85416	3.59187	1.60248	120.217	0.176671	0.729636	19.6766	1.47858	0.239648	1.45893	2.87132	214.008	0.381929	0.250564	0.204804	0.325908	22.5786	976.446	38.2076	1.78094	3.31964	18.7674	6.12795	16.2408	78.3231	2.00903
FRA	France	0.50113	1.78467	86.9718	2.48213	6.29221	0.0902568	41.2575	1.14055	0.49809	34.7276	98.6304	1.61071	0.241882	2.63671	2.12261	0.376954	0.00984323	166.851	0.0650711	2.88083	0.294936	0.14687	0.890933	2.56505	0.998133	75.3195	0.10952	0.364611	13.5484	4.98644	0.148489	1.02887	6.86664	73.55	0.46905	0.173982	0.407489	1.05896	16.3906	541.603	12.9551	3.7981	2.1114	13.1812	6.53163	8.04599	33.9665	5.18867
PYF	French Polynesia	0	0	0	0	0	0	0	0	0	0	0	0	0	0	0	0	0	0	0	0	0	0	0	0	0	0	0	0	0	0	0	0	0	0	0	0	0	0	0	0	0	0	0	0	0	0	0	0
GAB	Gabon	1.16897	3.7492	38.3799	0.71015	7.56915	0.324119	15.0417	1.0528	0.971527	46.4086	37.4309	2.24077	0.556555	1.73216	4.30872	0.528847	0.121577	58.6456	0.303108	1.4836	0.802132	1.52186	1.19183	1.58455	1.57834	39.037	0.326405	0.799333	7.99125	2.89976	0.883127	1.6979	12.2394	87.3886	0.889782	0.419165	0.592738	0.852225	9.39377	5450.26	9.69651	14.8294	1.87004	6.34279	3.43211	7.59984	17.1406	2.10327
GMB	Gambia	0.117621	0.144375	0.113316	0.0626497	0.121576	0.051651	0.39395	0.0922461	0.0698367	0.762053	0.217697	0.0914804	0.0639819	0.0763497	0.132464	0.059863	0.0131853	0.776965	0.0467691	0.0754706	0.0867038	0.141156	0.114313	0.0740358	0.100628	0.453547	0.0570956	0.0660749	0.287689	0.208791	0.153093	0.0818501	0.184199	0.304257	0.0911869	0.059783	0.0794996	0.066454	0.232093	2.33663	0.28425	0.0894707	0.0712117	0.0969962	0.0889696	0.0799377	0.188717	0.0571887
GEO	Georgia	0.557357	0.71258	1.44147	0.273086	0.617583	0.195979	1.41265	13.7135	0.364004	2.28727	2.07127	5.96523	0.979926	0.324968	0.473469	0.208947	0.0709734	1.0948	0.180265	0.392737	0.424394	0.842329	0.406106	0.3551	0.356852	1.74959	0.296283	0.266153	1.44188	1.13249	0.539003	0.395808	0.325328	1.49254	0.392508	0.233436	0.303466	0.354216	0.900063	16.1759	0.849711	1.35865	0.280639	0.456359	0.328919	0.728889	0.939085	0.23322
DEU	Germany	0.596346	1.77981	11.5935	0.380849	2.16835	0.0623154	19.9937	0.872492	0.416087	31.3912	321.694	2.06616	0.196964	2.43929	2.60984	0.240813	0.0102518	92.6272	0.0625567	0.476135	0.289727	0.147045	0.671009	4.25693	0.665653	55.8481	0.0903983	0.349556	14.4031	0.890214	0.10197	0.600107	1.08617	75.4589	0.21496	0.156197	0.0727873	0.159679	10.8352	1485.37	12.3986	0.741528	1.89462	20.2157	2.97046	5.14177	63.7462	0.748321
GHA	Ghana	0.282392	0.754253	3.93178	0.192989	0.999251	0.0732515	4.98273	0.316718	0.280213	14.1288	48.4443	0.638904	0.196701	0.741476	1.05143	0.16689	0.0189997	61.6856	0.0685461	1.13218	0.182358	0.221509	0.33587	0.891881	0.542853	18.1764	0.0688024	0.174921	3.07045	0.863267	0.1513	0.263958	0.577794	116.348	0.167805	0.100116	0.0937803	0.135668	3.11976	124.777	3.82797	0.347226	0.722871	8.15872	1.29595	3.91624	15.7699	0.39378
GRC	Greece	0.214808	34.7828	1.55269	0.0782875	0.244589	0.0504923	1.05472	1.48666	0.109746	4.5064	5.36347	0.315158	0.0770921	0.292616	0.243799	0.0662587	0.0166205	3.13924	0.0460349	0.106495	0.108914	0.207473	0.128116	0.836554	0.118437	2.2825	0.0554542	0.0764689	37.772	0.34821	0.147976	0.108327	0.257033	4.83777	0.0974292	0.0689553	0.0779489	0.0970784	0.59089	10.1529	0.841669	0.136935	0.143242	2.64261	0.315806	40.2808	1.94493	0.107311
GRL	Greenland	0	0	0	0	0	0	0	0	0	0	0	0	0	0	0	0	0	0	0	0	0	0	0	0	0	0	0	0	0	0	0	0	0	0	0	0	0	0	0	0	0	0	0	0	0	0	0	0
GTM	Guatemala	0.122872	0.1623	0.718555	0.0491887	0.24454	0.0472465	3.60018	0.0963957	0.277702	3.77466	11.4336	0.167373	0.142154	0.352139	0.283465	0.220645	0.00918209	8.59517	1.99566	0.0706187	0.0997864	0.10908	0.283423	0.195184	0.109541	5.92121	0.0837599	0.0935464	0.711914	0.188339	0.0720805	0.104593	0.126278	63.8209	0.0617208	0.0516973	0.0398387	0.0531289	3.2315	22.9011	21.5018	0.0843912	46.1585	2.03457	3.978	0.296577	4.46258	0.0828699
GIN	Guinea	1.33058	1.93932	6.58055	0.816744	1.86908	0.455494	5.71977	1.0747	0.976986	9.95677	14.5407	10.6006	0.563608	0.939457	1.59837	0.534498	0.195005	35.1564	0.420386	1.01247	1.02786	2.23694	1.0389	1.08708	0.936875	12.9286	0.49059	0.664274	1.92549	2.96143	1.36622	1.01751	7.91622	14.8496	0.973871	0.555215	0.735704	0.922404	3.58442	57.0701	4.00486	1.07926	1.00466	5.40498	1.71752	2.95867	14.094	7.73926
GUY	Guyana	0.0792125	0.103052	0.522583	0.0434418	0.276079	0.749768	1.61719	0.0669241	0.629466	13.0465	2.02313	0.103361	0.0647111	0.130907	0.201659	3.39254	0.00811064	3.63449	0.137704	0.0608837	0.0892087	0.100129	0.143308	0.087424	0.0804837	3.2948	0.190865	0.0528732	0.216166	0.174799	0.0754667	0.0742375	0.103957	7.46158	0.0647705	0.0504773	0.0436108	0.0476666	1.34975	19.7082	4.43525	0.0880756	0.265506	0.252024	2.15614	0.182388	1.20407	0.0641641
HTI	Haiti	0.00862146	0.0125668	0.0106242	0.00440689	0.00965833	0.00468507	0.0296352	0.00658265	0.00649029	0.0521126	0.0454798	0.0077281	0.00814232	0.00538637	0.00947146	0.027829	0.00121879	0.0959108	0.00318424	0.00623393	0.00657212	0.0147348	0.00704334	0.005326	0.00636002	0.052169	0.00350388	0.00431483	0.00769416	0.0215547	0.00896639	0.00617836	0.00585004	0.421468	0.00624292	0.00394978	0.00480282	0.00570127	0.0183422	0.212829	0.022399	0.00657851	0.00831974	0.00816809	0.0101525	0.00543231	0.0233813	0.00428211
HND	Honduras	0.228954	0.306943	1.10711	0.140762	0.459301	0.218433	1.96092	0.200899	0.236675	5.15137	13.2635	0.289579	0.518154	0.262587	0.391387	0.785373	0.0246895	25.729	0.742237	0.166609	0.186822	0.303765	0.265097	0.262137	0.178278	6.6871	0.0807007	0.119458	1.28854	0.455217	0.204028	0.190328	0.226382	43.4126	0.156667	0.123317	0.108672	0.13581	1.67768	27.2008	4.00032	0.192285	62.2676	0.995955	4.74927	0.423357	16.3393	0.15566
HKG	Hong Kong	0	0	0	0	0	0	0	0	0	0	0	0	0	0	0	0	0	0	0	0	0	0	0	0	0	0	0	0	0	0	0	0	0	0	0	0	0	0	0	0	0	0	0	0	0	0	0	0
HUN	Hungary	0.138148	0.951834	2.99241	0.0864478	0.43186	0.0294381	3.1892	0.215275	0.0831251	5.07032	114.603	0.42144	0.0540453	0.448788	0.377593	0.0569344	0.00830417	12.766	0.0252275	0.110115	0.0777613	0.111135	0.139169	4.91141	0.129941	9.04372	0.0339977	0.0742779	6.45256	0.265495	0.0729423	0.109167	0.26885	10.6059	0.0716452	0.0448674	0.0413559	0.0630196	1.61776	49.2767	1.68023	0.163418	0.270997	16.1802	0.634969	1.08218	22.9588	0.198068
ISL	Iceland	0.00201542	0.00255371	0.0138917	0.0017844	0.00517833	0.00152369	0.0191862	0.00174246	0.00184475	0.0803347	0.109096	0.00292796	0.000849852	0.00325615	0.00397957	0.00111474	0.000158567	0.229102	0.000985023	0.00161043	0.00136302	0.0027845	0.00191283	0.003137	0.0016409	0.1167	0.000624608	0.00112937	0.0117246	0.00463711	0.00168273	0.00227939	0.00281574	0.685606	0.00144006	0.000804471	0.00100094	0.00122057	0.0219406	2.10021	0.0339672	0.00178009	0.00294563	0.0496854	0.00821378	0.00617769	0.051407	0.00176336
IND	India	5.53419	1.68061	25.4081	0.74842	13.8214	0.350547	54.0781	1.5719	0.508418	115.215	79.7807	3.41802	0.631284	34.0579	179.502	0.834015	0.0428062	81.4066	0.268478	0.931549	0.551481	1.05301	1.80257	1.76454	3.9392	181.054	0.195258	2.96479	9.05343	2.13476	0.749682	3.1219	2.95696	354.711	0.341405	0.342929	0.377097	0.811905	36.3806	998.763	40.9723	5.35179	4.59651	10.6888	5.50696	10.6425	40.0166	3.50489
IDN	Indonesia	12.7916	4.52093	140.26	1.0883	17.2196	0.615646	82.1294	2.28667	2.54614	515.176	281.659	5.35598	2.30915	31.2194	31.6159	1.86375	0.0693413	392.876	0.63388	1.47939	2.19813	1.5375	3.66244	7.51644	3.76974	230.188	0.786018	11.0891	26.4623	3.10634	0.709564	8.7202	4.2263	848.688	0.8316	0.740805	0.455379	0.757771	52.3198	20706	58.3874	3.49378	10.0463	46.5449	12.899	20.873	175.617	3.49872
IRN	Iran	3.0016	0.419574	0.926121	0.0888483	0.458172	0.0353835	1.4877	3.29228	0.0628686	4.15702	3.43456	4.09894	0.0498035	0.768434	0.791569	0.0509132	0.0102807	3.73432	0.03164	0.0784503	0.0779458	0.128553	0.136824	0.159513	0.155947	4.70478	0.0379854	0.0956739	0.837615	0.361905	0.0899295	0.143837	0.156658	5.5285	0.0795309	0.04874	0.0541389	0.0643288	0.98012	123.109	0.982935	0.146798	0.155696	0.575489	0.349483	0.561144	1.52454	0.218814
IRQ	Iraq	0.00576305	0.00812087	0.146149	0.00370151	0.00981972	0.00216692	0.0510021	0.00472883	0.00359019	0.250573	0.218109	0.00570769	0.00347806	0.00508568	0.00919542	0.00276427	0.000680984	0.0874204	0.00200106	0.00394441	0.00390695	0.00689613	0.00667339	0.00521457	0.00491709	0.580094	0.00222215	0.00343853	0.0110138	0.0111896	0.00602775	0.0049028	0.0051565	0.249506	0.00410178	0.00260912	0.00328148	0.00340286	0.030795	1.25777	0.0346833	0.00490502	0.00653525	0.0429039	0.011932	0.00784593	0.0363468	0.00376963
IRL	Ireland	0.051108	0.0686247	0.463738	0.0313152	0.129595	0.0169177	0.647063	0.0456771	0.0411596	4.6959	2.82853	0.223307	0.0213559	0.202311	0.117486	0.0438333	0.00454731	6.16495	0.0149185	0.0371404	0.0489448	0.0598555	0.04595	0.0714603	0.0528108	2.23241	0.0151923	0.0369886	0.404981	0.105834	0.0373145	0.0432717	0.0725568	2.93742	0.0301531	0.0250056	0.0207223	0.0277932	0.416826	9.36273	0.633515	0.0505019	0.0700049	0.339041	0.0969427	0.330931	1.65834	0.0513891
ISR	Israel	0.0225058	0.0240787	0.0572186	0.0113518	0.0379662	0.00797058	0.332489	0.0378456	0.0154478	0.386155	0.364231	0.0271589	0.0110621	0.0190068	0.0335977	0.0101562	0.00278022	0.698112	0.00718347	0.0154478	0.0163386	0.0319966	0.0208344	0.0235113	0.0308757	0.588349	0.00805618	0.0122843	0.251684	0.0476096	0.0219768	0.0188648	0.019031	1.01573	0.0152507	0.00943763	0.0122614	0.0149279	0.151225	3.14132	0.213598	0.018963	0.025203	0.0541644	0.0291121	0.26714	0.468904	0.0133749
ITA	Italy	0.39951	19.0217	48.1252	0.826582	3.87263	0.403065	24.6815	1.19605	0.26869	24.8311	140.529	1.43759	0.209576	3.4653	1.67642	0.217446	0.0183899	41.7826	0.0668048	0.508791	0.351292	0.235887	0.640587	6.2577	0.588032	63.0675	0.113097	0.271823	17.1733	1.05551	0.166454	0.374267	1.56968	62.7985	0.386428	0.258595	0.10307	0.17564	9.43281	210.798	9.44093	0.810007	1.5747	42.0797	7.74202	8.66478	36.3661	1.3964
JAM	Jamaica	0.0135088	0.0163989	0.0288503	0.00645842	0.0193858	0.0690247	0.0713309	0.0111155	0.0274548	0.675816	0.171046	0.0150288	0.0378948	0.0121725	0.0170592	0.283857	0.00156198	0.188144	0.0771265	0.0095012	0.195483	0.0191198	0.0146498	0.0100104	0.0105101	0.233557	0.0240933	0.00738164	0.0200953	0.0261908	0.013092	0.011121	0.0507843	6.89914	0.00939145	0.509004	0.00719409	0.00856268	0.0492665	1.23126	0.0802883	0.0110405	0.0470326	0.0258385	0.086553	0.0339612	0.166123	0.00698186
JPN	Japan	0.647343	0.246306	2.8335	0.114521	0.674799	0.0908691	8.05783	0.157921	0.12777	64.8751	10.7538	0.417543	0.196779	0.944264	3.61584	0.294142	0.0143079	11.2419	0.0888493	0.216203	0.394477	0.378986	0.446507	0.241349	0.298438	28.3823	0.075451	0.584074	1.09996	0.559185	0.139656	1.42184	0.590679	46.9802	0.15435	0.0936981	0.119912	0.110163	4.69784	695.279	5.51553	0.22002	1.26008	1.52341	1.2277	1.29622	5.23182	0.230725
JOR	Jordan	0.00363279	0.00425704	0.0835278	0.00154286	0.00647693	0.00108612	0.0146677	0.0132911	0.00209412	0.0873222	0.0252854	0.011835	0.001407	0.546557	0.00969794	0.0012962	0.000368415	0.0278436	0.000992444	0.00242439	0.00228288	0.0044293	0.00257329	0.00446036	0.00244859	0.0592409	0.00116252	0.00185917	0.0175141	0.00638387	0.00290845	0.00279617	0.00300402	0.147579	0.00221481	0.00133197	0.00187444	0.00213482	0.00837259	0.311338	0.0132208	0.0031607	0.00223004	0.00485527	0.00256649	0.0130377	0.0156754	0.00286065
KAZ	Kazakhstan	1.17144	0.668243	2.22323	0.252479	0.557394	0.182618	3.83753	0.354327	0.241362	9.44423	95.4401	0.867758	0.246379	0.417697	0.740592	0.226709	0.037247	10.469	0.174979	0.294207	1.44827	0.324287	0.443322	0.737106	0.399269	11.4257	0.315766	0.255207	2.53923	0.481722	0.274753	0.354087	0.485988	8.51597	0.257601	0.213266	0.232932	0.250801	2.48009	135.529	3.20529	0.310551	0.45201	2.53795	0.710273	0.845602	57.0833	0.304428
KEN	Kenya	0.544103	0.351499	0.568421	0.173398	0.830122	0.133668	1.9507	0.254411	0.235571	3.47588	2.54124	0.310373	0.149885	0.25257	0.431363	0.137386	0.0307652	3.06736	0.108124	0.236476	0.261934	0.547371	0.257993	0.23722	0.656794	2.35361	0.126433	0.176686	0.520908	0.767246	5.00332	0.257456	0.223736	4.9569	0.243463	0.146375	0.18026	0.225554	1.09045	69.9759	1.54833	0.522108	0.21942	0.669039	0.28549	0.537091	1.20867	0.154424
KWT	Kuwait	0.000420565	0.000324297	0.000385917	0.000205686	0.000421544	0.000158212	0.00113193	0.000310641	0.000218491	0.00270215	0.000653536	0.00143712	0.000196325	0.000280171	0.000392751	0.0001816	4.45572e-05	0.00083271	0.000145405	0.000254975	0.000283047	0.000534579	0.000360057	0.000236441	0.000310389	0.00318284	0.000168118	0.000208553	0.00028626	0.000815395	0.000453561	0.000345959	0.000248961	0.000978833	0.000290527	0.000178763	0.000249391	0.000232712	0.000754595	0.00879663	0.000974002	0.000323336	0.00022476	0.000272177	0.000293542	0.000249595	0.00050588	0.000175557
KGZ	Kyrgyzstan	3.95102	0.78295	0.820447	0.42417	0.842473	0.353199	2.75407	0.759108	0.4643	4.30729	1.62955	1.19784	0.448498	0.495884	0.913324	0.401945	0.09634	1.17865	0.34639	0.541943	0.617	0.837817	0.873339	0.528033	0.682688	3.55412	0.396956	0.461422	0.65726	1.18348	1.05296	0.581752	0.570521	2.17381	0.57679	0.423791	0.541284	0.487465	1.66669	54.5631	2.14737	0.642455	0.525781	0.611032	0.95144	0.523534	1.68938	0.390696
LAO	Laos	4.6097	1.94373	2.92766	0.522578	1.60764	0.388508	8.37021	0.843664	0.862773	84.0208	14.3646	1.1347	0.475586	1.4015	8.12602	0.497125	0.126847	14.0181	0.357131	0.877643	0.831245	3.84909	1.04762	0.727591	0.85142	14.4708	0.429757	1.06879	3.69959	2.71223	1.11071	10.7003	0.972281	47.834	0.788088	0.456815	0.593628	0.689632	5.65739	2857.95	4.62165	1.03396	1.07293	1.82132	1.47869	1.77723	6.91214	0.777131
LVA	Latvia	0.998765	0.515297	2.86816	0.176485	0.772701	0.0904679	4.97034	1.04782	0.20647	10.1708	33.2554	0.65431	0.160569	0.986206	0.751315	0.18462	0.0280716	26.2702	0.083935	0.229018	0.218297	0.332688	0.306024	0.768633	0.291167	16.3569	0.0914878	0.187903	2.61096	0.639697	0.217624	0.324722	0.41992	17.5652	0.176788	0.117916	0.120383	0.163417	2.80653	74.4155	2.83399	0.282006	0.493737	2.91363	0.765887	1.28395	16.1178	0.306592
LBN	Lebanon	0.00547397	0.0128639	0.455944	0.00228254	0.141675	0.00205519	0.0678499	0.0296917	0.0137817	0.288557	0.0665013	0.016316	0.0020779	0.423758	0.00717676	0.00647417	0.000528104	0.110014	0.00146221	0.0102981	0.00469486	0.00831504	0.00413487	0.00482642	0.00343505	0.292004	0.00176559	0.00247622	0.0207904	0.124883	0.00468757	0.00425324	0.0217458	0.49095	0.00341855	0.00199613	0.0179784	0.00449622	0.0153878	0.358615	0.0216953	0.104982	0.00348264	0.0106516	0.00500169	0.131707	0.0456685	0.225675
LSO	Lesotho	0.0070827	0.00925883	0.0091188	0.00391257	0.00733741	0.00299803	0.0300182	0.00526703	0.00463106	0.142445	0.0214801	0.00633285	0.00374608	0.00465691	0.0086265	0.0035124	0.000963061	0.0367984	0.00281477	0.00492243	0.00530576	0.00893838	0.00656886	0.00479823	0.0177309	0.0402801	0.00328405	0.00378247	0.00594273	0.0122007	0.00710853	0.00507145	0.00508124	0.062656	0.00498676	0.0035009	0.00426191	0.00458215	0.0213767	0.163962	0.047604	0.00518715	0.00495437	0.0060012	0.00538324	0.00466504	0.0153078	0.00352806
LBR	Liberia	1.36616	2.21672	3.91194	0.676821	1.7999	0.916911	6.99102	1.1898	1.00153	10.3698	12.7557	1.42833	1.0937	0.995088	1.70925	0.656339	0.19146	17.76	0.459791	1.29709	1.09299	2.31946	1.21342	1.22395	1.08329	16.0287	0.488518	0.696809	2.09721	3.18764	1.37126	1.01063	1.08399	125.062	0.930199	0.577775	0.729411	0.832696	5.83628	104.822	5.66472	1.08901	1.65139	4.9269	1.32157	1.26777	9.56093	1.46878
LBY	Libya	0.00602366	0.024664	0.100994	0.00603627	0.0238832	0.00164471	0.138537	0.00679996	0.00380663	0.188216	0.908123	0.0123666	0.0023909	0.0103605	0.0165452	0.00260412	0.00052515	0.362141	0.00146419	0.0127578	0.00373722	0.00709202	0.00877083	0.0168802	0.00646682	0.577181	0.00171162	0.00382515	0.055742	0.0126529	0.00424321	0.00520817	0.0099571	0.250383	0.00457761	0.00247624	0.0024004	0.00324669	0.0863497	1.74641	0.0857674	0.00595092	0.0125315	0.143029	0.0388951	0.0387673	0.277681	0.00734285
LIE	Liechtenstein	0.00143131	0.00244623	0.00131929	0.000705499	0.00162413	0.000505079	0.00381246	0.00114312	0.00104811	0.00760052	0.00203373	0.00134591	0.00058446	0.000798613	0.00172412	0.000567074	0.000217582	0.00164659	0.000465607	0.00104778	0.00107101	0.00242501	0.00118169	0.000891674	0.000972082	0.00436347	0.000539316	0.000706733	0.00111942	0.00332461	0.00152987	0.00104891	0.000942981	0.00268783	0.00106559	0.000603557	0.000808219	0.000953392	0.00221744	0.0252512	0.00259219	0.00113304	0.000774175	0.000982093	0.000883659	0.000795358	0.00200558	0.000698974
LTU	Lithuania	0.267008	0.280606	1.3989	0.116644	0.432965	0.0723988	2.18612	0.245481	0.155888	4.54778	19.1784	0.555438	0.263435	0.320332	0.40753	0.20443	0.0233293	13.4671	0.161384	0.16847	0.155495	0.283867	0.2039	0.452634	0.18112	6.78221	0.0773678	0.118917	1.60744	0.481222	0.191439	0.198164	0.244671	7.63836	0.145616	0.0920302	0.10564	0.135072	1.29706	38.0504	1.38777	0.19399	0.271809	1.62095	0.364015	0.570083	10.2291	0.162322
LUX	Luxembourg	0.00566675	0.0150976	0.116902	0.00418495	0.0235594	0.00131534	0.135413	0.00706907	0.00485309	0.358232	1.09977	0.0113782	0.0022519	0.0143767	0.0185968	0.00273512	0.000362054	2.93586	0.0012004	0.00650111	0.00323738	0.00443026	0.00732903	0.0231034	0.00737202	0.428875	0.00136346	0.00403505	0.105669	0.016015	0.00397601	0.00577149	0.0171384	0.401564	0.00367273	0.00192743	0.00271974	0.00306585	0.0786843	2.0915	0.140182	0.00894579	0.0125236	0.0958095	0.0202772	0.0286668	0.316167	0.012811
MAC	Macao SAR	0	0	0	0	0	0	0	0	0	0	0	0	0	0	0	0	0	0	0	0	0	0	0	0	0	0	0	0	0	0	0	0	0	0	0	0	0	0	0	0	0	0	0	0	0	0	0	0
MDG	Madagascar	0.894035	1.58435	33.7071	0.59121	2.22378	0.320541	16.812	0.79015	0.64386	23.2947	81.8468	1.69133	0.698741	1.15912	2.12119	0.736827	0.0769159	72.7578	0.292613	0.807515	1.81144	1.2292	0.889048	1.32991	1.40099	30.2461	0.28504	0.891988	5.69679	2.24964	0.868179	1.07827	1.65111	205.771	0.604342	0.350804	2.18482	0.572822	6.66465	435.098	7.2732	7.06281	1.98943	8.85824	1.95918	2.61309	35.6577	1.05121
MWI	Malawi	0.428965	0.704845	1.11447	0.211489	1.54453	0.144916	2.23509	0.343584	0.33973	9.22834	7.72686	0.453367	0.199981	0.395576	0.780955	0.209813	0.0442378	15.0778	0.132113	0.324418	1.37386	0.690315	0.351768	0.432065	5.08277	5.40971	0.604984	0.30855	0.932594	1.02342	1.06584	0.363037	1.02106	23.0165	0.302825	0.172527	0.220872	0.254629	1.32989	32.5089	1.83101	2.48527	0.433613	4.43454	0.460827	0.583065	9.3115	0.365139
MYS	Malaysia	1.09142	0.609912	8.30439	0.171493	1.84381	0.0962272	15.0898	0.378314	0.30956	96.3239	28.1575	1.22805	0.3179	9.82162	18.8444	0.324034	0.0128195	56.2102	0.0936707	0.284202	0.308202	0.368365	0.594253	0.640869	2.04112	46.9211	0.0813942	7.41914	2.92014	0.594228	0.13156	3.2865	0.806604	121.693	0.14696	0.120141	0.0911402	0.145915	8.02703	3217.66	7.39898	0.472088	1.51626	3.38316	1.88932	7.36881	14.1143	0.571033
MDV	Maldives	0	0	0	0	0	0	0	0	0	0	0	0	0	0	0	0	0	0	0	0	0	0	0	0	0	0	0	0	0	0	0	0	0	0	0	0	0	0	0	0	0	0	0	0	0	0	0	0
MLI	Mali	1.45963	1.8311	3.92364	0.714426	4.94263	0.445741	4.5644	1.06127	1.00025	11.1275	7.59838	1.2575	0.554411	1.14598	2.93901	0.528927	0.197317	22.8873	0.413617	1.50896	1.01467	2.35756	0.970518	0.87146	0.91151	33.8907	0.484128	0.84933	1.51043	59.3079	1.31069	1.4447	0.998838	14.8165	0.97855	0.561325	0.716813	0.92614	3.08728	76.7108	4.11027	1.42895	0.89574	1.55378	1.43074	1.05751	20.6307	23.9526
MLT	Malta	0.000390115	0.000419519	0.000634596	0.000202003	0.000385991	0.000148068	0.00115945	0.000290904	0.000219274	0.0029239	0.00125226	0.000331794	0.000177377	0.000297833	0.000457005	0.000169898	3.34987e-05	0.00102289	0.000137124	0.000263939	0.000280232	0.000486421	0.000323032	0.000242605	0.000306172	0.00152158	0.000159024	0.000233869	0.00030303	0.000693529	0.000420444	0.000285446	0.000244958	0.00129974	0.000267231	0.000170584	0.000224112	0.000214399	0.000626686	0.00838744	0.000717968	0.000284403	0.000226636	0.00072709	0.000271199	0.000305394	0.000602659	0.000173721
MRT	Mauritania	0.038336	0.0609807	0.283558	0.0225583	0.0474402	0.014587	0.151483	0.0304248	0.0242825	0.29557	0.193532	0.0375754	0.0175916	0.0259874	0.0439343	0.0165129	0.00478068	0.333821	0.0132915	0.271083	0.0281894	0.0549226	0.0323045	0.0300092	0.028869	0.528273	0.0157987	0.0195125	0.177984	0.0782262	0.03711	0.0285929	0.945713	0.284931	0.0265996	0.0170677	0.0222789	0.0242389	0.0929009	14.9413	0.105746	0.0322994	0.0259632	0.271703	0.0830519	0.0364119	0.149868	0.0248372
MUS	Mauritius	0.00605625	0.00947026	0.0150597	0.00314832	0.00799062	0.0021729	0.0208168	0.00498815	0.00410687	0.0646276	0.0303507	0.00592167	0.00417308	0.00390133	0.00640299	0.00247361	0.000713371	0.0691525	0.0019949	0.00455948	0.00465862	0.00888874	0.00490474	0.00377755	0.00885207	0.0338092	0.00225781	0.00310149	0.00663222	0.0129866	0.00779253	0.00461173	0.00507364	0.0955674	0.00440878	0.00258047	0.00339684	0.00405915	0.0119287	0.609483	0.0123007	0.00528366	0.00451623	0.00648478	0.00462958	0.00637801	0.0155141	0.00427859
MEX	Mexico	0.682588	0.653314	5.18906	0.304397	1.77849	0.587236	51.5874	0.560594	2.76706	58.5932	30.7898	0.911778	3.54623	1.1701	2.04772	1.72815	0.0591251	34.1058	4.43412	0.397731	3.86386	0.740382	4.19851	0.765544	0.607987	124.388	1.3493	0.485598	2.74201	1.13208	0.453562	0.689188	0.710224	615.409	0.343445	3.36044	0.261438	0.355663	41.832	390.312	62.6015	0.604046	38.1106	3.43941	114.694	2.06845	16.1769	0.479429
MCO	Monaco	0	0	0	0	0	0	0	0	0	0	0	0	0	0	0	0	0	0	0	0	0	0	0	0	0	0	0	0	0	0	0	0	0	0	0	0	0	0	0	0	0	0	0	0	0	0	0	0
MNG	Mongolia	1.7182	2.67609	2.6985	0.878558	1.92456	0.634511	5.73666	1.26515	1.11332	12.6694	6.85233	1.67628	0.782053	1.11797	2.92302	0.756528	0.219103	6.10911	0.575797	1.19929	1.30389	2.58029	1.52271	1.06738	1.26408	10.5571	0.655122	0.89527	1.85342	3.56902	1.86717	1.48465	1.21846	23.4761	1.25481	0.739908	0.976823	1.00837	4.57371	3055.41	4.85732	1.34745	1.18111	1.72272	1.60725	1.25574	5.31613	0.905088
MNE	Montenegro	0.158146	0.320294	0.188622	0.0757517	0.189206	0.0538109	0.51238	0.125535	0.109265	2.31496	0.350188	0.146845	0.0636185	0.0945036	0.228362	0.0634848	0.0239454	0.278291	0.0497268	0.119117	0.115973	0.276255	0.132844	0.103118	0.105616	0.67395	0.0554932	0.0788656	0.127498	0.409735	0.165945	0.120546	0.111497	0.499661	0.112447	0.0663735	0.0881657	0.104141	0.381382	2.87419	0.789189	0.126478	0.096944	0.120572	0.102966	0.0933081	0.276327	0.0797409
MAR	Morocco	0.140511	0.40104	4.58251	0.215534	0.77072	0.0304292	3.80179	0.152626	0.102833	12.7671	20.7473	0.288956	0.0615488	0.340694	0.517895	0.0723523	0.0089334	38.9305	0.0279462	0.435966	0.0817781	0.107278	0.179619	0.35644	0.133742	13.9171	0.0305459	0.138431	1.56335	0.338913	0.0754587	0.175765	1.28843	38.3747	0.11006	0.046633	0.0789165	0.0770062	2.81187	54.864	3.89877	0.195992	0.375362	1.97883	1.24095	1.03004	9.16802	0.302504
MOZ	Mozambique	3.70052	5.88474	7.24352	2.13379	16.4041	1.18282	15.4542	2.86813	2.53039	36.4858	60.7936	3.77172	1.46965	2.8149	5.67171	1.40459	0.494557	51.6342	1.08189	2.59757	2.73598	5.47575	2.85181	2.90799	31.0856	45.1962	1.28743	1.89643	6.54946	7.57277	3.63108	2.95138	2.99445	40.4928	2.7328	1.44448	1.88872	2.35149	10.5688	949.539	10.969	3.33349	2.60173	6.88596	3.95794	3.55269	30.0894	2.04215
MMR	Myanmar	1.11434	0.908989	4.95004	0.283233	1.37456	0.201688	10.2783	0.475747	0.423519	53.343	25.7192	0.83431	0.392786	1.53439	7.82157	0.359198	0.0457048	44.1134	0.204362	0.427695	0.407778	0.704367	0.825488	0.713335	0.588947	26.7352	0.219884	2.7848	2.61606	0.980308	0.501635	4.38343	0.794508	76.1999	0.334737	0.246438	0.27628	0.275168	6.58971	5335.97	6.87109	0.629207	1.36524	3.18639	1.85336	1.84969	17.2615	0.616867
NAM	Namibia	0.549765	0.781355	1.65091	0.310587	591.139	0.195107	2.74852	0.465843	0.386382	13.85	10.4924	0.888317	0.38443	0.454767	0.695753	0.243445	0.0696706	20.6949	0.441147	0.399436	0.400646	0.786948	0.516789	0.475461	21.1929	8.08556	0.206553	0.283879	1.24611	1.16526	0.569503	3.86437	3.29559	12.6129	0.754401	0.420538	0.434835	0.353894	3.98148	55.7481	2.2159	6.30547	0.783459	1.25249	0.84241	0.630715	5.21409	0.482523
NPL	Nepal	0.154715	0.132705	0.344026	0.0757448	0.186906	0.0326543	0.894158	0.0812871	0.0585031	2.40577	2.13239	0.11544	0.0466897	0.297397	2.20209	0.0442361	0.00986577	2.59712	0.0302518	0.0695212	0.0893052	0.664476	0.0940495	0.0858727	0.100298	2.56348	0.0349333	0.0804389	0.21578	0.230346	0.0986977	0.0986374	0.0911797	8.71841	0.0626078	0.0390153	0.0520525	0.0589817	0.558532	31.4432	0.564312	0.132481	0.0990966	0.600317	0.129701	0.176405	1.0993	0.0852249
NLD	Netherlands	0.0103518	0.0223754	0.199321	0.006791	0.0669896	0.00200246	0.234558	0.0164167	0.0564293	0.55674	1.84516	0.0279995	0.0035334	0.0486931	0.0387272	0.00613674	0.000336202	6.43525	0.00182168	0.00890693	0.00545765	0.00385977	0.0115261	0.0536938	0.0136753	0.831763	0.00212576	0.00710169	0.17409	0.0177126	0.00464997	0.0093842	0.0278378	0.971471	0.0111273	0.0142657	0.00257175	0.00368793	0.154608	4.80164	0.174019	0.0140473	0.0325617	0.200518	0.0494906	0.0847723	0.803709	0.0193354
ANT	Netherlands Antilles	0	0	0	0	0	0	0	0	0	0	0	0	0	0	0	0	0	0	0	0	0	0	0	0	0	0	0	0	0	0	0	0	0	0	0	0	0	0	0	0	0	0	0	0	0	0	0	0
NCL	New Caledonia	0.0812515	0.114908	0.154955	0.0417637	0.102227	0.0291514	0.35543	0.0644979	0.0563843	7.05168	0.243869	0.0767483	0.0368014	0.0576068	0.10802	0.0352094	0.0117189	0.399111	0.0266514	0.0606018	0.0626775	0.144285	0.0672523	0.0487604	0.0605853	0.554567	0.0312981	0.0449013	0.11078	0.217768	0.0902347	0.0732507	0.0630408	0.755198	0.0577957	0.0352403	0.0469963	0.0523417	0.195828	8.66484	0.183983	0.065141	0.0533013	0.0724742	0.0738144	0.0571908	0.197805	0.0440595
NZL	New Zealand	0.572366	0.446036	2.15256	0.205111	0.721718	0.155222	4.7312	0.341763	0.31175	322.839	5.18958	0.644652	0.261194	0.731139	2.07215	0.410525	0.0530434	8.70205	0.14048	0.312572	0.363705	0.729653	0.479546	0.295671	0.392587	11.1897	0.15432	0.510888	0.729661	1.00404	0.407998	0.834407	0.36051	34.7823	0.293067	0.183673	0.223632	0.28369	4.0525	1019.89	2.8096	0.368473	0.692039	0.78807	0.675099	0.727841	2.67966	0.257884
NIC	Nicaragua	0.242698	0.385389	0.520691	0.16177	0.353074	0.0851081	1.12993	0.200413	0.205899	2.54238	8.13435	0.255395	0.152694	0.182453	0.267897	0.138961	0.0258336	5.5208	0.165311	0.177968	0.185728	0.356408	0.278664	0.187524	0.186245	2.94772	0.0822923	0.121424	0.583674	0.546869	0.233701	0.184641	0.19872	21.2451	0.165891	0.308165	0.120242	0.187478	1.01405	11.7509	3.90345	0.193657	167.121	0.404767	24.0578	0.227117	2.18101	0.130471
NER	Niger	0.141826	0.198233	0.279063	0.0724562	0.194188	0.0484929	0.51803	0.114787	0.0889762	0.952159	0.362236	0.143763	0.0593295	0.0922537	0.147	0.0580023	0.0225768	0.412778	0.0453084	0.128436	0.105838	0.210971	0.115726	0.0798651	0.106425	0.656068	0.0498464	0.0715951	0.126478	6.58813	0.144351	0.106671	0.104085	1.01919	0.0996043	0.0587887	0.080496	1.89374	0.305663	3.43971	0.317482	0.117923	0.0924789	0.123432	0.123174	0.0902555	0.262536	1.21533
NGA	Nigeria	0.131629	0.235635	2.13123	0.0862111	0.619406	0.0483089	3.7946	0.115051	0.0912219	10.7785	12.6136	0.220083	0.0879696	0.392495	0.743727	0.0823204	0.00992492	13.1119	0.0334595	0.704647	0.0887348	0.120535	0.244623	0.239515	0.37396	42.8412	0.0331843	0.0881358	0.908937	0.287527	0.0816881	0.132011	3.3965	17.9062	0.0853298	0.051145	0.0513798	1.02378	6.61445	116.644	3.49588	0.148298	0.304838	1.23486	0.496788	0.524932	7.08914	2.6927
NOR	Norway	0.209505	0.370002	2.60877	0.110606	1.34862	0.0715428	5.75792	0.230225	0.172105	18.8241	22.2398	0.70854	0.1345	1.23125	0.957952	0.200752	0.0163235	20.7082	0.0600713	0.192443	0.257906	0.187783	0.306326	0.695899	0.275225	19.5734	0.0818784	0.183001	2.04361	0.38717	0.125444	0.245347	0.382924	40.4387	0.118367	0.10231	0.0723948	0.107593	4.1306	132.325	4.10093	0.226207	0.55248	2.85343	0.636527	2.03667	10.9879	0.313616
PSE	Gaza Strip	0.000758566	0.00102512	0.00112095	0.000393524	0.000861037	0.000304356	0.00394449	0.000595852	0.000498569	0.0173361	0.002749	0.000658619	0.00038554	0.000695625	0.000880939	0.000356305	9.9342e-05	0.00666763	0.000276382	0.000528701	0.00055936	0.00113251	0.000742439	0.000500854	0.000624911	0.00519333	0.000312128	0.000394302	0.000680512	0.00167161	0.000899674	0.000537639	0.000547494	0.00397831	0.000554062	0.00034132	0.000474671	0.000454984	0.00250642	0.0190483	0.00575371	0.00061398	0.000527131	0.000661313	0.000600408	0.00053518	0.00173294	0.000369851
OMN	Oman	0.000128228	6.72268e-05	0.000242422	2.75422e-05	0.000561498	1.98049e-05	0.000481843	0.000147309	3.42991e-05	0.00471212	0.000417584	0.000183563	3.12681e-05	0.00426007	0.000893529	2.7284e-05	6.10072e-06	0.000650442	1.81771e-05	3.95597e-05	4.03818e-05	7.79648e-05	6.3797e-05	3.57925e-05	4.68284e-05	0.00144104	1.9412e-05	4.87179e-05	0.000123831	0.000116829	6.15661e-05	0.000117333	8.718e-05	0.00182471	3.78705e-05	2.29623e-05	3.9872e-05	7.29238e-05	0.000339611	0.0887962	0.000575278	7.55269e-05	7.96864e-05	8.19398e-05	7.58204e-05	0.00013069	0.000271797	3.21948e-05
PAK	Pakistan	0.0330633	0.050399	0.798885	0.0125223	0.0840145	0.0057229	0.990518	0.0213111	0.0173738	2.944	2.70266	0.114024	0.0175317	0.0635548	0.238259	0.0247403	0.00138817	3.24324	0.00554609	0.0382036	0.0162926	0.0181827	0.0434809	0.045426	0.0643698	1.76759	0.0045958	0.0385552	0.242575	0.0345372	0.0107649	0.066241	0.083362	13.591	0.0103839	0.00699017	0.00860479	0.00881142	1.02199	66.5327	0.958836	0.0245016	0.160177	0.329137	0.133787	0.430611	1.19517	0.0261537
PAN	Panama	0.13526	0.216722	0.494204	0.0697945	0.265389	0.4199	1.00479	0.670325	2.15527	1.9984	6.81313	0.185997	1.14269	0.115532	0.174567	0.777891	0.0144345	5.40787	1.48413	0.183561	0.099168	0.19888	1.89754	0.134109	0.100049	6.83899	0.0474936	0.0666676	0.963943	0.323288	0.121629	0.328334	0.142535	22.9642	0.0937132	0.0693064	0.0661167	0.0845768	2.74854	11.2836	15.5403	0.106549	73.7196	0.406723	26.2521	0.268345	6.23137	0.0723964
PNG	Papua New Guinea	1.9583	2.35478	8.79971	0.798375	2.97111	0.539262	15.5211	1.39341	1.09447	1860.03	63.7417	2.22709	0.748471	2.48981	6.74138	0.8205	0.17979	147.008	0.495517	1.16911	1.23594	2.30753	1.79971	1.92026	1.55711	45.712	0.547157	2.01645	5.87554	3.48481	1.50221	2.71333	1.66406	65.2032	1.09039	0.639797	0.821818	0.95399	9.88296	3183.44	10.5865	1.40716	2.16221	6.95172	2.6611	3.28023	25.4735	1.15407
PRY	Paraguay	0.831523	1.20113	2.29872	0.408475	1.99565	0.314942	677.215	0.656936	0.684435	9.86867	6.77623	0.806241	0.588197	0.738375	1.25533	0.499995	0.101306	7.1318	0.285249	0.729781	0.75133	1.28304	6.93534	0.706105	0.639105	797.772	1.74383	0.464668	1.46299	1.97424	0.797427	0.75449	0.62098	40.2267	0.556199	1.1088	0.429295	0.52869	214.589	147.073	17.8146	0.689728	1.90061	2.01765	1.43962	1.01888	3.10242	0.418831
PER	Peru	0.882593	0.805809	5.96497	0.362927	1.67958	0.303384	50.2162	0.47917	1.05311	48.8829	46.7435	0.7157	1.11763	0.846472	1.73301	0.92331	0.056984	40.7745	0.4327	0.391146	1.11517	0.660603	129.293	0.833589	0.46152	186.633	0.303328	0.317801	3.20173	1.10098	0.434482	0.515661	0.67527	255.79	0.386047	0.299448	0.239344	0.314309	195.474	297.453	238.356	0.500718	9.16148	3.83076	3.92433	2.38254	18.3461	0.431113
PHL	Philippines	0.409565	0.360316	1.67707	0.195896	0.660937	0.139467	4.00295	0.29231	0.258683	31.3872	7.41836	0.410842	0.298424	0.57465	1.27525	0.23233	0.0375924	8.49735	0.129654	0.27356	0.311068	0.635759	0.384176	0.324345	0.312495	11.411	0.211273	0.431868	0.8272	0.856998	0.346939	0.53973	0.337149	65.1692	0.253406	0.161515	0.183485	0.238639	3.59253	819.004	3.17631	0.342361	0.827744	1.24951	0.722198	1.38417	5.58006	0.237866
POL	Poland	0.446146	1.0332	6.7743	0.217331	1.23104	0.0880592	9.56248	0.608922	0.227646	15.8755	115.976	3.3961	0.129343	1.00795	1.19043	0.159443	0.0213235	60.9123	0.0525851	0.262618	0.234642	0.164142	0.394413	2.09343	0.369805	28.8507	0.092216	0.197394	16.2491	0.566506	0.11886	0.306519	0.741392	35.1838	0.145582	0.0914709	0.073608	0.121772	5.39577	178.445	5.51456	0.355562	0.862808	10.7215	1.54139	2.59664	73.7824	0.497351
PRT	Portugal	0.504916	0.47958	4.65297	0.252102	27.4354	0.0309496	8.96245	0.312351	0.11592	10.6625	44.406	0.405954	0.0973181	0.503637	1.18883	0.119687	0.00519374	25.9186	0.0305143	0.13036	0.112131	0.0690748	0.462802	0.646779	0.361856	22.6655	0.0345255	0.118015	3.64288	0.295014	0.0871296	0.19616	0.406501	66.6058	3.05802	0.0514909	0.03816	0.0639196	7.31723	202.361	3.97751	0.446437	0.775651	3.20261	1.79074	3.55741	14.4125	0.313924
QAT	Qatar	0	0	0	0	0	0	0	0	0	0	0	0	0	0	0	0	0	0	0	0	0	0	0	0	0	0	0	0	0	0	0	0	0	0	0	0	0	0	0	0	0	0	0	0	0	0	0	0
KOR	South Korea	0.384503	0.134063	2.2338	0.0395489	0.677796	0.0296617	5.08472	0.0716425	0.0792402	17.4387	4.11654	0.349251	0.0721418	0.471289	5.66315	0.0850256	0.00537622	4.52758	0.0336298	0.0622832	0.0766181	0.0926291	0.488274	0.106405	0.195295	18.1824	0.0226954	0.24268	0.600794	0.142116	0.0439301	0.978529	0.230609	22.3037	0.0418391	0.047245	0.0319937	0.0437181	4.23562	658.997	3.1574	0.116555	0.968644	0.636993	0.636236	0.435289	2.30718	0.146085
MDA	Moldova	0.847711	0.603859	0.779413	0.462491	0.825036	0.428086	2.53491	0.626439	0.468609	6.29721	1.99241	0.617697	0.476075	0.48694	0.827858	0.434072	0.105931	1.41332	0.368649	0.544261	0.554328	0.716904	0.752574	0.554271	0.745442	2.8717	0.439572	0.488213	0.901187	1.01181	0.865298	0.543481	0.565998	1.95677	0.536786	0.467214	0.513837	0.5358	1.58466	12.495	1.85089	0.591926	0.519215	0.748121	0.601917	0.545612	1.28591	0.413215
ROU	Romania	0.362718	1.81258	44.4725	0.591958	0.931985	0.0783519	6.27987	0.641008	0.198854	13.1267	156.249	1.8083	0.136329	3.16797	1.2414	0.142005	0.0248114	39.1554	0.0693176	0.287489	0.193784	0.289859	0.339945	3.68659	0.303142	18.1996	0.0882793	0.184381	33.9206	0.671267	0.199121	0.423824	0.639463	24.6794	0.185423	0.111137	0.120466	0.167309	3.28094	238.854	3.85725	0.718182	0.612495	10.1858	1.41089	4.1313	33.3417	0.449141
RUS	Russia	88.8031	29.5707	309.364	3.35302	25.0077	1.29368	188.274	143.794	3.56323	398.217	1011.14	755.309	3.84884	13.9804	45.8506	3.23524	2.81868	753.856	1.52046	4.47263	45.6375	3.44108	9.84438	26.2194	6.35563	615.004	19.1236	4.51976	273.152	9.54603	2.28365	10.4768	12.9508	1234.24	2.5565	2.00689	1.81855	2.16369	108.154	26291	125.351	6.32244	17.9022	141.002	52.0425	105.892	1668.64	9.05977
RWA	Rwanda	0.0422514	0.0643315	0.0551562	0.0220391	0.048427	0.0168832	0.162443	0.0338048	0.0301768	0.528443	0.153038	0.038218	0.0206601	0.0276479	0.0514685	0.0196721	0.0061385	0.359285	0.0162748	0.0312581	0.031379	0.0660432	0.0399352	0.0280988	0.0319942	0.223742	0.0183536	0.0225998	0.0402646	0.0917722	0.0497245	0.0315701	0.0308345	0.178648	0.0320181	0.0198959	0.0270666	0.0269499	0.105618	1.23647	0.187671	0.0352426	0.0278782	0.0381124	0.0316188	0.0290001	0.125053	0.0212616
WSM	Samoa	0	0	0	0	0	0	0	0	0	0	0	0	0	0	0	0	0	0	0	0	0	0	0	0	0	0	0	0	0	0	0	0	0	0	0	0	0	0	0	0	0	0	0	0	0	0	0	0
SMR	San Marino	0	0	0	0	0	0	0	0	0	0	0	0	0	0	0	0	0	0	0	0	0	0	0	0	0	0	0	0	0	0	0	0	0	0	0	0	0	0	0	0	0	0	0	0	0	0	0	0
STP	Sao Tome and Principe	0.0246292	0.0266351	0.0207816	0.0127036	0.352237	0.00951639	0.0731804	0.0179706	0.0162876	0.125309	0.041362	0.0205755	0.0116978	0.0147169	0.0234793	0.0111652	0.00260282	0.0615445	0.00897815	0.0156276	0.017355	0.0333556	0.0199233	0.0138811	0.0191302	0.076944	0.0103705	0.0122087	0.017767	0.0451653	0.0238188	0.0163181	0.0147745	0.0782602	0.0161717	0.0110934	0.0139652	0.0139513	0.0411443	0.375356	0.0421294	0.0166544	0.0140388	0.0172911	0.0159845	0.0142922	0.0328633	0.0111022
SAU	Saudi Arabia	0.013866	0.0244631	0.377058	0.00531557	0.0371547	0.00261341	0.40802	0.00739622	0.00542606	5.42902	0.508368	0.0319969	0.0081611	0.0351939	0.102936	0.00745845	0.000500624	0.521078	0.00237222	0.0125896	0.00683882	0.00726847	0.0237042	0.0142721	0.0235235	2.96058	0.00180988	0.0140795	0.0496587	0.0143016	0.00618543	0.0194916	0.0245037	1.25097	0.00481778	0.00352226	0.00553468	0.00360962	0.334989	9.55787	0.934476	0.0137235	0.0336502	0.0526575	0.0332262	0.0546149	0.235169	0.0121254
SEN	Senegal	0.625981	1.01685	4.16502	0.346996	1.69365	0.199571	3.53238	0.543349	0.463633	8.8051	12.1222	0.748765	0.257282	0.636682	0.9346	0.289873	0.056392	86.6273	0.185108	8.09859	0.461605	0.84253	0.548231	0.623771	0.473396	12.9227	0.213659	0.334834	1.76195	25.4161	0.540863	0.615174	11.908	10.9582	4.77033	0.254204	1.5332	7.36551	2.46522	110.602	2.93419	21.793	0.590095	2.33264	1.0921	1.0946	6.48711	13.4694
SRB	Serbia	0.14622	0.225091	0.396656	0.0752622	0.208276	0.0529301	1.24355	0.0899484	0.104722	9.64823	1.06167	0.137548	0.0731995	0.115113	0.206985	0.0671495	0.0230846	0.977479	0.0421977	0.112146	0.100534	0.220051	0.156599	0.109424	0.109131	1.94046	0.0503364	0.0817234	0.174897	0.350325	0.147135	0.115826	0.127233	1.83373	0.10532	0.0579218	0.0857785	0.102409	1.01321	7.29814	3.25185	0.134838	0.123519	0.178029	0.13128	0.115437	0.668474	0.0697561
SYC	Seychelles	0	0	0	0	0	0	0	0	0	0	0	0	0	0	0	0	0	0	0	0	0	0	0	0	0	0	0	0	0	0	0	0	0	0	0	0	0	0	0	0	0	0	0	0	0	0	0	0
SLE	Sierra Leone	0.827213	1.31224	0.898936	0.394396	0.958043	0.275052	2.29236	0.657693	0.601297	3.92695	3.15733	0.784787	0.332496	0.487235	0.981971	0.661341	0.138953	4.23421	0.261841	0.589111	0.619406	1.40966	0.662414	0.491306	0.607231	2.99682	0.293771	0.397786	0.737038	1.89635	0.883186	0.606286	0.589973	7.27946	0.611754	0.34157	0.463797	0.548924	1.3226	15.102	1.31696	0.649082	0.462207	0.69416	0.550015	0.535458	2.24708	0.354323
SGP	Singapore	0.00317746	0.000201607	0.00251283	7.7411e-05	0.000795179	4.57103e-05	0.00494668	0.000254371	0.000121949	0.030435	0.0065292	0.000697563	9.48321e-05	0.00837125	0.0190056	0.000148391	1.03321e-05	0.00899635	6.03086e-05	9.64757e-05	0.000122035	0.00017747	0.000347528	0.000189879	0.00115765	0.0309469	4.43295e-05	0.0256262	0.000720254	0.000263202	0.000108346	0.0175059	0.000186121	0.0256003	7.95414e-05	5.57996e-05	8.66386e-05	7.89691e-05	0.0054594	0.126193	0.00719183	0.000205887	0.00131908	0.000935804	0.00102474	0.002552	0.00400723	0.000138296
SVK	Slovakia	0.147743	0.413763	1.47523	0.0679742	0.373338	0.0282218	2.07962	0.46926	0.0664663	4.05752	85.6948	0.291181	0.132771	0.232116	0.283971	0.0504489	0.00824697	8.82168	0.0270269	0.0862713	0.0674624	0.119394	0.119487	1.29788	0.104179	5.89401	0.0633702	0.0639397	6.65737	0.23381	0.0745169	0.0925521	0.178204	6.29859	0.0632411	0.0377007	0.0434124	0.0666762	1.18041	34.1321	1.42678	0.138384	0.202203	5.66016	0.379828	1.08727	78.5865	0.120653
SVN	Slovenia	0.651284	0.74769	1.25522	0.0565271	0.240229	0.0281373	1.94898	0.114964	0.0561401	2.74367	42.6702	0.184728	0.04219	0.183352	0.198865	0.0391785	0.00827794	5.64795	0.0220928	0.0736078	0.0606058	0.10466	0.0915875	16.4157	0.0865109	4.25007	0.0287915	0.0510262	2.79419	0.206543	0.0677158	0.0738848	0.149733	5.12871	0.0574929	0.0339953	0.0385259	0.0514794	0.819496	22.5449	0.841696	0.0958763	0.146998	42.8478	0.296805	0.531553	6.02681	0.101715
SOM	Somalia	0.933447	1.10279	1.13693	0.559668	1.01917	0.496367	3.74497	0.75804	0.592892	10.9162	2.6802	0.817421	0.548593	0.695104	1.09433	0.506358	0.130751	2.02033	0.426784	0.702728	0.741335	1.2614	0.867793	0.652862	0.786675	4.78439	0.436181	0.510007	0.912284	1.74835	0.959709	0.696927	0.670841	3.34055	0.689177	0.543093	0.606229	0.613046	2.15564	22.6618	4.0192	0.693705	0.62832	0.862791	0.740011	1.97749	1.6503	0.53036
ZAF	South Africa	0.510067	0.369806	2.37013	0.153084	76.3044	0.0965168	10.2769	0.294998	0.20571	38.7956	18.8818	0.578131	0.183077	2.56158	1.25294	0.206234	0.0219878	25.6693	0.0998786	0.693223	0.820489	0.241416	0.322055	0.465794	186.808	19.1704	0.115296	0.280604	1.78651	0.734179	0.566143	0.410495	2.30045	29.631	0.589703	0.131937	0.138862	0.259	3.58689	197.233	5.97729	2.55461	0.493113	2.21376	0.694912	2.72191	9.58755	2.34307
SDS	South Sudan	0	0	0	0	0	0	0	0	0	0	0	0	0	0	0	0	0	0	0	0	0	0	0	0	0	0	0	0	0	0	0	0	0	0	0	0	0	0	0	0	0	0	0	0	0	0	0	0
ESP	Spain	0.613774	1.94069	73.2596	11.2304	14.7786	0.0870977	65.2901	0.802607	0.533157	31.0947	61.4224	1.15459	0.265834	4.00204	2.42397	0.376494	0.0166754	73.7989	0.121719	0.781681	0.540816	0.205368	2.82781	1.94128	0.755939	113.763	0.167528	0.328088	12.4525	2.22669	0.173049	0.514141	2.08157	75.8206	1.42184	0.358537	0.162094	0.269672	38.6562	305.683	35.328	1.44773	9.68735	11.1656	79.2694	9.29034	32.5918	2.00048
LKA	Sri Lanka	0.0762457	0.12816	1.14152	0.0380178	0.248304	0.0172903	6.32441	0.0603839	0.0448447	4.79172	9.0783	0.260786	0.0316083	0.168061	0.568777	0.0820837	0.00425393	12.8124	0.0329279	0.0423581	0.0362126	0.053743	1.56794	0.144467	0.164592	7.0686	0.0141046	0.0582254	0.910452	0.101263	0.0346457	0.0860161	0.155916	23.3733	0.0448645	0.0193333	0.0203221	0.026828	6.44046	57.427	12.1511	0.0669955	0.46173	0.709491	0.29203	0.793736	4.20022	0.0726339
SUD	Sudan	0	0	0	0	0	0	0	0	0	0	0	0	0	0	0	0	0	0	0	0	0	0	0	0	0	0	0	0	0	0	0	0	0	0	0	0	0	0	0	0	0	0	0	0	0	0	0	0
SUR	Suriname	3.50597	4.79627	9.87278	1.84147	6.2014	1.28509	18.8871	2.87965	3.15984	57.245	45.0275	4.57102	1.53427	3.50046	4.81211	4.42677	0.503042	134.712	1.18925	2.7766	2.62452	5.81902	3.16836	2.76606	2.78806	46.797	1.31787	1.83913	6.30174	8.52322	3.74989	2.77791	3.73036	76.3668	2.79028	1.53371	2.04707	2.11854	12.3401	1036.03	19.286	2.98921	3.00672	6.31083	5.16715	4.4055	28.2531	2.18306
SWZ	Swaziland	0.424085	0.173861	0.226781	0.0681644	0.438422	0.0487217	0.528959	0.112383	0.112825	2.28475	0.867093	0.135496	0.060679	0.100563	0.352279	0.0622187	0.019584	1.44295	0.0454513	0.137855	0.104234	0.254159	0.107588	0.0877763	0.13697	1.09635	0.0502969	0.0676047	0.150884	0.338768	0.169707	0.123607	0.100636	1.60902	0.10382	0.0591581	0.0799412	0.0949689	0.326766	10.0215	0.41115	0.197999	0.0950446	0.167772	0.12388	0.11329	0.652522	0.0666827
SWE	Sweden	0.900877	2.2789	32.2454	0.65816	5.69295	0.191181	47.6806	1.12178	0.650536	106.341	157.614	3.17605	0.448688	6.23815	5.95316	0.677606	0.0284892	142.82	0.225022	0.779532	0.580607	0.414378	1.93154	3.80532	2.18512	135.958	0.168072	1.25514	15.9929	2.06246	0.275422	1.25173	2.38732	154.313	0.491448	0.324485	0.193495	0.383665	28.2461	1014.31	27.2875	1.05471	4.03627	20.9104	5.15334	22.2734	80.4112	1.57229
CHE	Switzerland	0.188389	0.13136	0.981728	0.0440825	0.155415	0.00554581	1.34443	0.190613	0.0311819	2.34383	15.5324	0.127695	0.0259668	0.243727	0.278332	0.0316732	0.00079609	4.84717	0.00509738	0.0275161	0.0271106	0.0175268	0.057195	0.199826	0.0545194	5.61297	0.0248519	0.0422865	0.821078	0.0653317	0.00996928	0.0458111	0.0893544	5.73613	0.014062	0.0185081	0.00754431	0.0141276	0.847251	25.442	0.905997	0.0438429	0.159042	1.18245	0.164267	0.307897	2.93846	0.092384
SYR	Syria	0.0144579	0.0987884	4.05828	0.00733613	0.0421197	0.00415426	0.368483	0.105071	0.010004	0.674272	0.718553	0.0902836	0.00614665	0.0556005	0.0323012	0.00878731	0.0014632	0.789045	0.00358407	0.0159253	0.00896615	0.0176146	0.127045	0.0253448	0.0125327	2.48735	0.00411869	0.00883923	0.584311	0.0337875	0.0108123	0.0135538	0.0183899	1.07946	0.00910445	0.00494581	0.00753338	0.00791948	0.430398	2.25154	1.26076	0.0169512	0.0401535	0.143867	0.0328441	0.917477	0.304901	0.0205707
TWN	Taiwan	0	0	0	0	0	0	0	0	0	0	0	0	0	0	0	0	0	0	0	0	0	0	0	0	0	0	0	0	0	0	0	0	0	0	0	0	0	0	0	0	0	0	0	0	0	0	0	0
TJK	Tajikistan	0.0415875	0.0550509	1.27545	0.0188683	0.0409438	0.0142478	0.137403	0.0393711	0.023832	0.447081	0.738566	0.157251	0.0171002	0.0241964	0.0473485	0.0168429	0.0058115	0.236723	0.0135136	0.0255548	0.027306	0.0514196	0.0325217	0.0299324	0.028227	0.46626	0.0161517	0.0188122	0.246189	0.0721245	0.0396569	0.0263655	0.0257151	0.273504	0.0267637	0.0165105	0.0222515	0.0226914	0.0922912	3.24868	0.157019	0.027849	0.0235381	0.131591	0.029712	0.0283581	1.00129	0.0185038
THA	Thailand	3.90116	1.03429	4.97109	0.344217	1.61993	0.194407	11.2912	0.530448	0.768102	67.7202	50.1816	0.920874	0.395975	2.39761	20.8907	0.379866	0.0460974	28.4888	0.198656	0.463483	0.450837	1.78648	0.712956	0.977979	0.805012	29.509	0.424765	1.5785	3.2388	1.24738	0.484635	15.2265	0.77473	119.161	0.362656	0.249595	0.26673	0.319346	9.1958	1740.88	7.71616	0.65004	1.65301	5.67679	1.9353	3.62023	15.3847	0.646197
MKD	TFYR Macedonia	0.215339	5.74631	5.19554	0.0997134	0.262197	0.0718235	0.671115	0.16582	0.142278	1.53205	1.55877	0.194683	0.087051	0.126435	0.199583	0.0810529	0.0208007	0.987357	0.0651368	0.154778	0.158138	0.343072	0.16673	1.02884	0.146223	1.13235	0.0773508	0.105112	4.10037	0.492476	0.218107	0.174983	0.152303	0.854229	0.149392	0.0877014	0.112643	0.140849	0.391574	7.16268	0.414846	0.168947	0.130797	3.79793	0.161857	0.63611	0.944586	0.0985934
TGO	Togo	0.0595869	0.10612	0.116394	0.0300057	0.0739053	0.0212203	0.228278	0.0477639	0.0411505	0.296239	0.41265	0.0559876	0.024616	0.0419741	0.0908673	0.0273041	0.00780575	0.830865	0.0186055	3.96728	0.0467714	0.10102	0.0499036	0.0417535	0.048745	0.609205	0.0346331	0.0304342	0.0804441	4.29136	0.0619609	0.0564495	0.079373	0.794433	0.0422619	0.0236806	0.0762846	0.0573965	0.124944	1.83711	0.645124	0.705763	0.0613743	0.0813296	0.0616056	0.046913	0.186196	0.144865
TTO	Trinidad and Tobago	0.0125016	0.010759	0.0262395	0.00626166	0.01723	0.392234	0.0834171	0.00992988	0.156216	0.217662	0.0725087	0.0116504	0.039491	0.0429571	0.0124179	1.60495	0.00147403	0.086577	0.0898353	0.00759944	0.0345772	0.0185552	0.0151316	0.00673337	0.00794055	0.958527	0.0884938	0.00691785	0.0127591	0.0232539	0.0126641	0.00965009	0.010028	1.899	0.00779603	0.110009	0.00664681	0.0083909	0.0671591	0.849158	1.0628	0.0101933	0.0730214	0.0125954	0.0686145	0.010765	0.0357494	0.0056718
TUN	Tunisia	0.0296364	0.106882	9.75108	0.0331318	0.129617	0.00978485	0.758326	0.0390658	0.0202217	0.980169	6.75861	0.0577249	0.0117431	0.28649	0.104561	0.0144196	0.00257789	9.62802	0.00670195	0.122199	0.0201201	0.0329947	0.0358787	0.0991917	0.0292781	2.77742	0.00818331	0.0174041	0.335273	0.250198	0.0202299	0.0310043	0.330998	3.43299	0.0214896	0.010802	0.0141292	0.0300698	0.362352	7.6514	0.419738	0.0582924	0.0567884	0.554635	0.19711	0.296786	2.46654	0.291349
TUR	Turkey	1.25881	6.30703	35.5889	0.0939429	0.380902	0.0517466	2.20841	3.66293	0.118331	5.803	12.9144	47.2611	0.0882212	0.718985	0.481691	0.10045	0.0191559	9.15808	0.053146	0.305754	0.378007	0.231184	0.159676	2.28437	0.152073	6.1628	0.131472	0.0933623	27.3552	0.42592	0.130393	0.137747	0.402925	7.29859	0.119283	0.065408	0.0777018	0.106297	1.30985	43.057	1.57913	0.187172	0.240511	2.40753	0.383505	0.52578	5.36484	0.176711
TKM	Turkmenistan	32.4992	0.719365	1.80878	0.0993951	0.264342	0.0678791	1.01752	1.34597	0.145138	2.18231	4.89639	3.51493	0.0884286	0.206994	0.41226	0.0843325	0.0239771	2.54718	0.0619119	0.14347	0.433281	0.330415	0.16827	0.327206	0.139515	2.8136	0.114886	0.105538	1.86471	0.502464	0.186605	0.161585	0.170408	3.64	0.13732	0.0804936	0.105218	0.127679	2.02898	190.684	0.87103	0.158326	0.163527	0.770806	0.239635	0.250203	5.0916	0.110597
USR	Former USSR	0	0	0	0	0	0	0	0	0	0	0	0	0	0	0	0	0	0	0	0	0	0	0	0	0	0	0	0	0	0	0	0	0	0	0	0	0	0	0	0	0	0	0	0	0	0	0	0
UGA	Uganda	0.154329	0.219178	0.563464	0.111404	0.288868	0.0614184	0.842315	0.13659	0.121044	3.49266	2.89649	0.184569	0.0668464	0.136892	0.199984	0.0749867	0.0186267	8.77848	0.0467914	0.108927	0.106686	0.242065	0.128415	0.138078	0.111771	1.90352	0.0532403	0.275089	0.334507	0.37067	0.731231	0.116819	0.126243	2.19225	0.112316	0.0648994	0.0812178	0.0919496	0.453692	16.4223	0.589498	2.86335	0.134996	0.399008	0.282518	0.488753	2.94421	0.111564
UKR	Ukraine	1.59249	3.64418	8.23485	0.723066	1.93994	0.377224	8.70254	2.90556	0.794147	14.3468	168.3	10.2805	0.497702	1.23781	1.60342	0.480242	0.169883	35.4372	0.339533	0.841567	0.858017	1.52886	0.929671	2.90363	0.851539	22.2173	0.448454	0.564451	117.593	2.35462	1.03115	0.897234	1.11097	31.7603	0.790534	0.456393	0.581063	0.744217	4.84741	167.65	5.23117	1.00857	1.20315	9.18398	2.63033	3.58078	105.382	0.750961
ARE	UAE	0.0249444	0.00573256	0.210705	0.00109967	0.00934776	0.000818485	0.0356141	0.409833	0.0016695	0.849004	0.0582744	0.245044	0.00125476	0.0234661	0.0316618	0.00138664	0.00023271	0.094113	0.000690344	0.00240931	0.00240744	0.00362384	0.00280301	0.00242539	0.00495842	0.203231	0.000847976	0.00437901	0.0379192	0.00558935	0.00259982	0.0067192	0.0242218	0.208611	0.00148232	0.000965399	0.00123457	0.00173537	0.0220723	2.51425	0.0282843	0.00350743	0.00435267	0.00972561	0.00699771	0.0342679	0.0336612	0.00260243
GBR	UK	0.13732	0.210006	1.84728	0.16867	0.661251	0.095105	2.69128	0.215792	0.147373	13.7712	8.33699	0.478405	0.0767659	1.11584	0.713091	0.380758	0.00935193	14.8172	0.0539664	0.111438	0.418731	0.131198	0.137378	0.354827	0.311455	10.1347	0.0502937	0.230091	1.20625	0.276106	0.0782808	0.155006	0.426004	16.2988	0.0777416	0.216543	0.0456305	0.0703511	1.50614	54.5425	1.87817	0.16733	0.274397	1.14319	0.420519	1.51439	5.29801	0.234939
TZA	Tanzania	4.15626	4.21878	44.8057	1.37883	7.86337	3.00091	33.7564	2.3065	3.11279	133.589	79.1539	2.96534	1.83999	3.18996	21.7605	1.4388	0.118112	160.799	0.982778	2.20018	2.70727	6.2518	2.46401	14.671	11.2052	53.3092	1.8274	1.9649	150.381	13.1428	11.4279	2.41233	2.6533	384.844	1.64312	1.37677	1.50378	1.34753	17.6889	717.76	42.2374	2.81019	4.86264	7.15604	4.89602	6.24914	34.4724	1.91118
USA	USA	2.58637	2.43619	30.9523	0.878706	13.5316	10.4139	150.486	3.19078	12.9459	569.374	142.435	5.07328	93.272	10.6613	15.0636	23.0065	0.0491663	152.649	8.09271	1.06396	19.3626	0.821997	11.5676	3.67497	4.0015	507.202	1.98711	3.56053	14.8948	2.15816	0.572017	3.90881	3.70645	4234.25	0.934477	10.5574	0.395037	0.780552	118.648	3084.07	185.237	3.11727	85.9635	18.8465	14.3022	14.1657	68.6664	2.62257
URY	Uruguay	0.114421	0.121982	0.338748	0.0738931	0.184661	0.0409124	44.2163	0.0853477	0.0866397	3.35516	0.779522	0.103677	0.0561036	0.0890978	0.148208	0.0545598	0.0159679	0.867787	0.0381214	0.0847381	0.0863146	0.191321	0.295296	0.0813399	0.0909177	33.5416	0.0441842	0.058654	0.149607	0.280231	0.117792	0.0860579	0.0870347	2.36121	0.0830244	0.0515401	0.0657668	0.0790448	7.57711	11.803	1.908	0.0998021	0.165238	0.151231	0.393001	0.109575	0.484694	0.0603048
UZB	Uzbekistan	2.66266	1.99496	2.41763	1.44249	2.62282	1.20703	7.84117	3.36582	1.46818	16.3009	5.63643	2.13464	1.47757	1.54608	2.51413	1.3477	0.275553	7.29324	1.14818	1.62821	1.7596	2.48463	2.33405	1.70098	2.15781	9.49402	1.36927	1.4697	2.10592	4.00352	2.86212	1.71462	1.68798	6.30281	1.71822	1.42563	1.61193	1.57293	4.77611	48.8635	5.48569	1.88594	1.6162	2.07407	1.9663	1.66923	4.14881	1.1995
VUT	Vanuatu	0.308745	0.515868	0.267923	0.14978	0.338649	0.105574	0.84367	0.237121	0.222038	4.14768	0.50626	0.274153	0.125668	0.17688	0.343981	0.122709	0.0438349	1.0734	0.097228	0.227065	0.234458	0.546287	0.24917	0.163216	0.209544	0.900181	0.113988	0.152886	0.22055	0.708487	0.338321	0.225143	0.202959	0.648869	0.219407	0.130775	0.173142	0.196294	0.426175	5.4831	0.488451	0.236982	0.164551	0.19184	0.181392	0.171875	0.356111	0.136004
VEN	Venezuela	1.45305	1.19811	2.67251	0.719876	2.0465	0.713058	11.0181	1.10645	94.3238	15.6833	7.46145	1.66168	1.09541	0.96016	1.47386	2.60838	0.188049	39.4098	0.622798	1.00197	1.05507	2.13395	2.93058	0.940975	1.08226	98.246	0.669272	0.73692	1.67759	24.2626	1.45053	1.09679	1.0115	45.8342	1.01055	0.636859	0.78193	0.993086	19.3806	66.9651	237.668	1.16208	13.354	1.9092	40.5013	1.1726	4.28404	0.858386
VNM	Viet Nam	0.571848	0.855471	6.09441	0.307038	1.80494	0.140806	23.3871	0.450739	0.325931	100.374	48.984	0.925864	0.295349	1.26021	3.56334	0.293356	0.0328789	49.5637	0.136095	0.379962	0.359005	0.52934	0.788495	1.37142	0.592466	37.0625	0.149298	0.580932	4.94661	0.942117	0.399825	8.07069	0.777419	67.4402	0.307416	0.177659	0.229984	0.216998	11.7105	1917.17	18.0061	0.574568	1.97628	6.45145	2.60884	2.10587	28.8544	0.542293
YEM	Yemen	0.0218967	0.0286907	0.0633354	0.00931164	0.0272953	0.00653968	0.119688	0.0151448	0.0133919	0.97691	0.115267	0.0208147	0.00830941	0.0191546	0.0617941	0.0081504	0.0026945	0.120869	0.00598688	0.016698	0.0139322	0.0308972	0.0183104	0.0138144	0.0152686	0.791748	0.00680274	0.0132606	0.0262082	0.0470435	0.0194328	0.0299652	0.0149876	0.299762	0.0134208	0.00785779	0.0131131	0.012733	0.072903	13.3667	0.10699	0.0165571	0.0157658	0.0631137	0.019484	0.0198109	0.0673284	0.010556
ZMB	Zambia	6.74782	11.0144	13.1664	3.40998	168.085	2.38158	30.646	5.11257	5.14686	124.917	67.7177	6.7213	2.83002	5.50315	10.6004	2.77262	0.686069	106.722	2.19735	10.182	5.13514	11.6733	5.22183	4.60926	104.535	64.5359	2.55613	3.62886	9.09576	16.7789	25.0631	5.42854	30.483	63.1708	4.88498	2.89168	3.87115	4.49589	16.9816	1193.99	28.5123	10.0119	4.70192	9.71065	5.94505	9.17695	29.2312	3.53389
ZWE	Zimbabwe	16.8403	15.2662	31.4022	12.9348	14.4271	11.9345	107.681	12.5361	11.6542	837.183	93.2455	11.4939	13.853	14.4199	20.2356	12.8175	1.87719	85.6431	10.2473	14.1977	15.367	12.199	17.2692	14.4666	14.9399	169.911	12.0024	10.5408	16.6539	15.7521	13.9604	13.1713	14.6802	159.984	13.0783	12.9354	13.3293	12.2328	92.1132	583.581	286.463	12.4972	16.1168	20.361	15.623	16.0132	57.7647	12.125
ROW	Rest of World	0	0	0	0	0	0	0	0	0	0	0	0	0	0	0	0	0	0	0	0	0	0	0	0	0	0	0	0	0	0	0	0	0	0	0	0	0	0	0	0	0	0	0	0	0	0	0	0
[truncated: 142 more columns]

## Sheet: Pasture
Unit: Ha		AFG	ALB	DZA	AND	AGO	ATG	ARG	ARM	ABW	AUS	AUT	AZE	BHS	BHR	BGD	BRB	BLR	BEL	BLZ	BEN	BMU	BTN	BOL	BIH	BWA	BRA	VGB	BRN	BGR	BFA	BDI	KHM	CMR	CAN	CPV	CYM	CAF	TCD	CHL	CHN	COL	COG	CRI	HRV	CUB	CYP	CZE	CIV
		Afghanistan	Albania	Algeria	Andorra	Angola	Antigua	Argentina	Armenia	Aruba	Australia	Austria	Azerbaijan	Bahamas	Bahrain	Bangladesh	Barbados	Belarus	Belgium	Belize	Benin	Bermuda	Bhutan	Bolivia	Bosnia and Herzegovina	Botswana	Brazil	British Virgin Islands	Brunei	Bulgaria	Burkina Faso	Burundi	Cambodia	Cameroon	Canada	Cape Verde	Cayman Islands	Central African Republic	Chad	Chile	China	Colombia	Congo	Costa Rica	Croatia	Cuba	Cyprus	Czech Republic	Cote dIvoire
AFG	Afghanistan	16838.3	2.32189	9.37168	0.521048	1.99322	0.386059	7.5631	1.21891	0.771659	22.1876	21.2145	1.95973	0.480767	2.36874	12.6437	0.445685	0.163246	158.446	0.347652	0.827585	0.821694	1.93602	0.910298	1.02812	0.902777	24.1065	0.412811	0.688534	3.51256	2.48391	1.16185	1.02355	1.04785	28.6034	0.824566	0.457061	0.637137	0.76145	4.93536	229.145	6.98374	1.28085	1.64712	2.84662	1.26504	1.68943	14.7179	0.864997
ALB	Albania	0	0	0	0	0	0	0	0	0	0	0	0	0	0	0	0	0	0	0	0	0	0	0	0	0	0	0	0	0	0	0	0	0	0	0	0	0	0	0	0	0	0	0	0	0	0	0	0
DZA	Algeria	0.524644	1.41218	26883.3	0.501696	2.06209	0.152716	13.517	0.568445	0.383525	21.222	46.5417	0.861348	0.488579	0.948805	1.48189	0.376636	0.0463824	99.9855	0.145532	0.646719	0.338773	0.583546	0.91966	1.13546	0.536684	329.577	0.141992	0.371137	4.11231	1.50072	0.388875	0.608256	1.64536	77.2077	0.335949	0.217661	0.256699	0.443473	7.99224	161.378	9.3506	0.751351	1.47528	5.06832	3.11543	2.61836	21.9642	1.08545
AND	Andorra	0	0	0	0	0	0	0	0	0	0	0	0	0	0	0	0	0	0	0	0	0	0	0	0	0	0	0	0	0	0	0	0	0	0	0	0	0	0	0	0	0	0	0	0	0	0	0	0
AGO	Angola	0	0	0	0	0	0	0	0	0	0	0	0	0	0	0	0	0	0	0	0	0	0	0	0	0	0	0	0	0	0	0	0	0	0	0	0	0	0	0	0	0	0	0	0	0	0	0	0
ATG	Antigua	0	0	0	0	0	0	0	0	0	0	0	0	0	0	0	0	0	0	0	0	0	0	0	0	0	0	0	0	0	0	0	0	0	0	0	0	0	0	0	0	0	0	0	0	0	0	0	0
ARG	Argentina	0	0	0	0	0	0	0	0	0	0	0	0	0	0	0	0	0	0	0	0	0	0	0	0	0	0	0	0	0	0	0	0	0	0	0	0	0	0	0	0	0	0	0	0	0	0	0	0
ARM	Armenia	0.183144	0.193626	0.183194	0.0730045	0.170503	0.0528448	0.378035	956.636	0.104141	0.990359	0.412002	0.21945	0.0622979	0.0861552	0.146182	0.0601322	0.0166015	0.624872	0.0474765	0.108665	0.111669	0.244077	0.10613	0.0879563	0.100115	0.53612	0.0617036	0.0725741	0.263333	0.325796	0.15596	0.108557	0.10037	1.61903	0.108965	0.0630836	0.0837165	0.100828	0.252644	3.27951	0.3847	0.117333	0.0815271	0.107511	0.0877865	0.0823218	0.333544	0.0688728
ABW	Aruba	0	0	0	0	0	0	0	0	0	0	0	0	0	0	0	0	0	0	0	0	0	0	0	0	0	0	0	0	0	0	0	0	0	0	0	0	0	0	0	0	0	0	0	0	0	0	0	0
AUS	Australia	0	0	0	0	0	0	0	0	0	0	0	0	0	0	0	0	0	0	0	0	0	0	0	0	0	0	0	0	0	0	0	0	0	0	0	0	0	0	0	0	0	0	0	0	0	0	0	0
AUT	Austria	0.0869152	0.553811	0.953679	0.0192353	0.112865	0.00750762	0.965243	0.101722	0.020505	6.13861	904.108	0.188897	0.0186066	0.180836	0.124229	0.0139444	0.00135475	6.68963	0.00586463	0.0210434	0.0509187	0.0959819	0.0735202	1.78631	0.0450356	6.2988	0.00585731	0.0212823	2.17072	0.0467872	0.0102089	0.0322033	0.0678073	3.29264	0.0152803	0.00763984	0.00620279	0.0100264	0.556306	15.2508	1.26365	0.0306072	0.0879849	11.314	0.154141	0.429949	27.8088	0.0444685
AZE	Azerbaijan	4.32925	0.256016	0.587936	0.0792509	0.199257	0.0544687	0.652768	0.252609	0.10821	1.45993	4.0238	1315.44	0.073947	0.13386	0.201448	0.0655102	0.0237245	1.60718	0.0497586	0.110414	0.115427	0.243939	0.128377	0.181281	0.106694	1.832	0.0685997	0.0792126	0.537185	0.331007	0.153099	0.116182	0.120293	2.5631	0.110786	0.0644908	0.0832969	0.101632	0.468734	15.5012	0.764431	0.131564	0.113389	0.487879	0.148847	0.168138	3.53301	0.0824731
BHS	Bahamas	0	0	0	0	0	0	0	0	0	0	0	0	0	0	0	0	0	0	0	0	0	0	0	0	0	0	0	0	0	0	0	0	0	0	0	0	0	0	0	0	0	0	0	0	0	0	0	0
BHR	Bahrain	0	0	0	0	0	0	0	0	0	0	0	0	0	0	0	0	0	0	0	0	0	0	0	0	0	0	0	0	0	0	0	0	0	0	0	0	0	0	0	0	0	0	0	0	0	0	0	0
BGD	Bangladesh	0	0	0	0	0	0	0	0	0	0	0	0	0	0	0	0	0	0	0	0	0	0	0	0	0	0	0	0	0	0	0	0	0	0	0	0	0	0	0	0	0	0	0	0	0	0	0	0
BRB	Barbados	0	0	0	0	0	0	0	0	0	0	0	0	0	0	0	0	0	0	0	0	0	0	0	0	0	0	0	0	0	0	0	0	0	0	0	0	0	0	0	0	0	0	0	0	0	0	0	0
BLR	Belarus	0.443469	0.468683	1.30888	0.167668	0.535161	0.100558	2.41359	0.651713	0.151433	4.04828	15.3277	1.6107	0.169187	0.305983	0.480433	0.139829	0.341034	8.38987	0.0930175	0.212828	0.263203	0.283544	0.391824	0.418381	0.336514	5.21084	0.126611	0.181899	1.56724	0.571929	0.328401	0.273466	0.306257	7.07144	0.184857	0.131791	0.157243	0.172217	1.35934	65.6613	1.42585	0.278624	0.298397	1.39576	0.474681	0.580464	10.5677	0.204022
BEL	Belgium	0	0	0	0	0	0	0	0	0	0	0	0	0	0	0	0	0	0	0	0	0	0	0	0	0	0	0	0	0	0	0	0	0	0	0	0	0	0	0	0	0	0	0	0	0	0	0	0
BLZ	Belize	0	0	0	0	0	0	0	0	0	0	0	0	0	0	0	0	0	0	0	0	0	0	0	0	0	0	0	0	0	0	0	0	0	0	0	0	0	0	0	0	0	0	0	0	0	0	0	0
BEN	Benin	0	0	0	0	0	0	0	0	0	0	0	0	0	0	0	0	0	0	0	0	0	0	0	0	0	0	0	0	0	0	0	0	0	0	0	0	0	0	0	0	0	0	0	0	0	0	0	0
BMU	Bermuda	0	0	0	0	0	0	0	0	0	0	0	0	0	0	0	0	0	0	0	0	0	0	0	0	0	0	0	0	0	0	0	0	0	0	0	0	0	0	0	0	0	0	0	0	0	0	0	0
BTN	Bhutan	0	0	0	0	0	0	0	0	0	0	0	0	0	0	0	0	0	0	0	0	0	0	0	0	0	0	0	0	0	0	0	0	0	0	0	0	0	0	0	0	0	0	0	0	0	0	0	0
BOL	Bolivia	0	0	0	0	0	0	0	0	0	0	0	0	0	0	0	0	0	0	0	0	0	0	0	0	0	0	0	0	0	0	0	0	0	0	0	0	0	0	0	0	0	0	0	0	0	0	0	0
BIH	Bosnia and Herzegovina	0	0	0	0	0	0	0	0	0	0	0	0	0	0	0	0	0	0	0	0	0	0	0	0	0	0	0	0	0	0	0	0	0	0	0	0	0	0	0	0	0	0	0	0	0	0	0	0
BWA	Botswana	0	0	0	0	0	0	0	0	0	0	0	0	0	0	0	0	0	0	0	0	0	0	0	0	0	0	0	0	0	0	0	0	0	0	0	0	0	0	0	0	0	0	0	0	0	0	0	0
BRA	Brazil	0	0	0	0	0	0	0	0	0	0	0	0	0	0	0	0	0	0	0	0	0	0	0	0	0	0	0	0	0	0	0	0	0	0	0	0	0	0	0	0	0	0	0	0	0	0	0	0
VGB	British Virgin Islands	0	0	0	0	0	0	0	0	0	0	0	0	0	0	0	0	0	0	0	0	0	0	0	0	0	0	0	0	0	0	0	0	0	0	0	0	0	0	0	0	0	0	0	0	0	0	0	0
BRN	Brunei	0.000421547	0.000460767	0.000510296	0.000187086	0.000397799	0.000137555	0.00186213	0.000281484	0.000215352	0.0460882	0.00106473	0.00034494	0.000168826	0.00028311	0.000869915	0.00016788	4.39204e-05	0.00109922	0.000123699	0.000249313	0.00027369	0.000565599	0.00032642	0.000227873	0.00028402	0.0030217	0.000134902	2.15259	0.000325618	0.000794567	0.000393269	0.00052523	0.000247399	0.0046565	0.000265962	0.000155583	0.000211426	0.000201905	0.00102572	0.0739017	0.00127058	0.00028916	0.000279583	0.000304245	0.00029517	0.000284376	0.000747869	0.000187674
BGR	Bulgaria	0	0	0	0	0	0	0	0	0	0	0	0	0	0	0	0	0	0	0	0	0	0	0	0	0	0	0	0	0	0	0	0	0	0	0	0	0	0	0	0	0	0	0	0	0	0	0	0
BFA	Burkina Faso	0	0	0	0	0	0	0	0	0	0	0	0	0	0	0	0	0	0	0	0	0	0	0	0	0	0	0	0	0	0	0	0	0	0	0	0	0	0	0	0	0	0	0	0	0	0	0	0
BDI	Burundi	0	0	0	0	0	0	0	0	0	0	0	0	0	0	0	0	0	0	0	0	0	0	0	0	0	0	0	0	0	0	0	0	0	0	0	0	0	0	0	0	0	0	0	0	0	0	0	0
KHM	Cambodia	0	0	0	0	0	0	0	0	0	0	0	0	0	0	0	0	0	0	0	0	0	0	0	0	0	0	0	0	0	0	0	0	0	0	0	0	0	0	0	0	0	0	0	0	0	0	0	0
CMR	Cameroon	0	0	0	0	0	0	0	0	0	0	0	0	0	0	0	0	0	0	0	0	0	0	0	0	0	0	0	0	0	0	0	0	0	0	0	0	0	0	0	0	0	0	0	0	0	0	0	0
CAN	Canada	0	0	0	0	0	0	0	0	0	0	0	0	0	0	0	0	0	0	0	0	0	0	0	0	0	0	0	0	0	0	0	0	0	0	0	0	0	0	0	0	0	0	0	0	0	0	0	0
CPV	Cape Verde	0	0	0	0	0	0	0	0	0	0	0	0	0	0	0	0	0	0	0	0	0	0	0	0	0	0	0	0	0	0	0	0	0	0	0	0	0	0	0	0	0	0	0	0	0	0	0	0
CYM	Cayman Islands	0	0	0	0	0	0	0	0	0	0	0	0	0	0	0	0	0	0	0	0	0	0	0	0	0	0	0	0	0	0	0	0	0	0	0	0	0	0	0	0	0	0	0	0	0	0	0	0
CAF	Central African Republic	0	0	0	0	0	0	0	0	0	0	0	0	0	0	0	0	0	0	0	0	0	0	0	0	0	0	0	0	0	0	0	0	0	0	0	0	0	0	0	0	0	0	0	0	0	0	0	0
TCD	Chad	0	0	0	0	0	0	0	0	0	0	0	0	0	0	0	0	0	0	0	0	0	0	0	0	0	0	0	0	0	0	0	0	0	0	0	0	0	0	0	0	0	0	0	0	0	0	0	0
CHL	Chile	0	0	0	0	0	0	0	0	0	0	0	0	0	0	0	0	0	0	0	0	0	0	0	0	0	0	0	0	0	0	0	0	0	0	0	0	0	0	0	0	0	0	0	0	0	0	0	0
CHN	China	7.50109	9.92979	135.959	1.26771	20.8668	0.724652	201.379	2.37047	4.71162	851.256	404.798	17.6612	1.52077	16.2312	123.176	5.03915	0.0690357	401.817	1.08878	4.91994	2.65228	1.42221	19.4086	5.60992	6.01634	570.192	0.352207	9.48687	55.2775	4.33394	0.772033	38.3845	14.9454	1451.58	1.8881	0.628225	0.462475	0.67225	270.583	700079	270.91	6.72828	28.384	48.1615	66.1594	32.4395	259.001	11.3977
COL	Colombia	0.0843472	0.0863366	0.259465	0.0431338	0.150689	0.0285714	0.920105	0.0589759	0.37221	1.39829	1.85585	0.0778549	0.0528528	0.0588405	0.0889526	0.0432247	0.00859152	3.59986	0.028394	0.0477679	0.0565623	0.0960514	0.55152	0.0663832	0.0542228	4.45623	0.0293694	0.0472514	0.15953	0.157893	0.060573	0.0556877	0.0602433	5.2097	0.0513671	0.0352227	0.0413947	0.0482469	2.45064	5.46006	37789.9	0.0676661	1.10829	0.231629	0.397627	0.0856731	0.850004	0.0409912
COG	Congo	0	0	0	0	0	0	0	0	0	0	0	0	0	0	0	0	0	0	0	0	0	0	0	0	0	0	0	0	0	0	0	0	0	0	0	0	0	0	0	0	0	0	0	0	0	0	0	0
CRI	Costa Rica	0	0	0	0	0	0	0	0	0	0	0	0	0	0	0	0	0	0	0	0	0	0	0	0	0	0	0	0	0	0	0	0	0	0	0	0	0	0	0	0	0	0	0	0	0	0	0	0
HRV	Croatia	0	0	0	0	0	0	0	0	0	0	0	0	0	0	0	0	0	0	0	0	0	0	0	0	0	0	0	0	0	0	0	0	0	0	0	0	0	0	0	0	0	0	0	0	0	0	0	0
CUB	Cuba	0.0610564	0.128333	0.420913	0.0814193	0.12322	0.0288347	3.23136	0.242427	0.168955	9.60055	7.31407	0.0797463	0.0469302	0.0703284	0.13985	0.151132	0.00605998	3.63718	0.0782508	0.0444538	0.109145	0.0788248	0.633101	0.0760822	0.0463235	5.93493	0.0190169	0.0353638	1.33984	0.126301	0.0506178	0.0823442	0.0701549	22.0405	0.0682364	0.117701	0.0276776	0.0354182	2.55195	227.398	2.51706	0.0914822	0.319463	0.844784	1520.16	0.599513	3.09953	0.0457908
CYP	Cyprus	0	0	0	0	0	0	0	0	0	0	0	0	0	0	0	0	0	0	0	0	0	0	0	0	0	0	0	0	0	0	0	0	0	0	0	0	0	0	0	0	0	0	0	0	0	0	0	0
CZE	Czech Republic	0	0	0	0	0	0	0	0	0	0	0	0	0	0	0	0	0	0	0	0	0	0	0	0	0	0	0	0	0	0	0	0	0	0	0	0	0	0	0	0	0	0	0	0	0	0	0	0
CIV	Cote dIvoire	0	0	0	0	0	0	0	0	0	0	0	0	0	0	0	0	0	0	0	0	0	0	0	0	0	0	0	0	0	0	0	0	0	0	0	0	0	0	0	0	0	0	0	0	0	0	0	0
PRK	North Korea	0	0	0	0	0	0	0	0	0	0	0	0	0	0	0	0	0	0	0	0	0	0	0	0	0	0	0	0	0	0	0	0	0	0	0	0	0	0	0	0	0	0	0	0	0	0	0	0
COD	DR Congo	0	0	0	0	0	0	0	0	0	0	0	0	0	0	0	0	0	0	0	0	0	0	0	0	0	0	0	0	0	0	0	0	0	0	0	0	0	0	0	0	0	0	0	0	0	0	0	0
DNK	Denmark	0.00523221	0.0195216	0.0921532	0.00283407	0.0217712	0.00205124	0.292022	0.0102082	0.00728379	1.25978	1.22543	0.0298969	0.00236062	0.0637287	0.044006	0.00292346	0.000242267	1.15321	0.00470842	0.00413544	0.00657214	0.00322733	0.00927115	0.0453909	0.00556362	0.561461	0.000872958	0.00744626	0.192375	0.0116888	0.00184176	0.00941517	0.01133	1.2736	0.00442024	0.00160926	0.00101503	0.00246138	0.159361	9.44888	0.132909	0.00606151	0.0224435	0.149439	0.0222983	0.0796497	1.36888	0.00697369
DJI	Djibouti	0	0	0	0	0	0	0	0	0	0	0	0	0	0	0	0	0	0	0	0	0	0	0	0	0	0	0	0	0	0	0	0	0	0	0	0	0	0	0	0	0	0	0	0	0	0	0	0
DOM	Dominican Republic	0	0	0	0	0	0	0	0	0	0	0	0	0	0	0	0	0	0	0	0	0	0	0	0	0	0	0	0	0	0	0	0	0	0	0	0	0	0	0	0	0	0	0	0	0	0	0	0
ECU	Ecuador	0.34791	0.0627536	0.144298	0.0291447	0.0656242	0.0202513	1.77561	0.0325825	0.0801497	1.3144	1.1405	0.0492279	0.0304902	0.0411907	0.0629369	0.041214	0.00425334	1.88479	0.031479	0.0319297	0.035539	0.0593143	0.308981	0.0394342	0.0416618	2.01152	0.0244929	0.0267394	0.125202	0.0850848	0.0410133	0.0360841	0.0417872	4.94375	0.036436	0.0257711	0.0294021	0.037336	2.53386	3.18096	75.6684	0.0384272	0.212903	0.148785	0.200353	0.0542754	0.47555	0.0269702
EGY	Egypt	0	0	0	0	0	0	0	0	0	0	0	0	0	0	0	0	0	0	0	0	0	0	0	0	0	0	0	0	0	0	0	0	0	0	0	0	0	0	0	0	0	0	0	0	0	0	0	0
SLV	El Salvador	0	0	0	0	0	0	0	0	0	0	0	0	0	0	0	0	0	0	0	0	0	0	0	0	0	0	0	0	0	0	0	0	0	0	0	0	0	0	0	0	0	0	0	0	0	0	0	0
ERI	Eritrea	0	0	0	0	0	0	0	0	0	0	0	0	0	0	0	0	0	0	0	0	0	0	0	0	0	0	0	0	0	0	0	0	0	0	0	0	0	0	0	0	0	0	0	0	0	0	0	0
EST	Estonia	0.0130239	0.0158528	0.0483807	0.00620906	0.0277698	0.0480734	0.0964922	0.0174487	0.00918731	0.272441	0.383157	0.0485049	0.12187	0.0127426	0.0190025	0.00609374	0.00177566	0.389002	0.0967003	0.00888541	0.00896664	0.0162897	0.0120248	0.0134454	0.00962159	0.331754	0.00436754	0.00645379	0.051863	0.0252141	0.0115416	1.84419	0.0111556	1.55494	0.00845238	0.00510562	0.00616537	0.00757141	0.0570698	1.69017	0.0708988	0.00999905	0.0301098	0.0497453	0.0207939	0.0227418	0.866535	0.00768908
ETH	Ethiopia	0	0	0	0	0	0	0	0	0	0	0	0	0	0	0	0	0	0	0	0	0	0	0	0	0	0	0	0	0	0	0	0	0	0	0	0	0	0	0	0	0	0	0	0	0	0	0	0
FJI	Fiji	0	0	0	0	0	0	0	0	0	0	0	0	0	0	0	0	0	0	0	0	0	0	0	0	0	0	0	0	0	0	0	0	0	0	0	0	0	0	0	0	0	0	0	0	0	0	0	0
FIN	Finland	0	0	0	0	0	0	0	0	0	0	0	0	0	0	0	0	0	0	0	0	0	0	0	0	0	0	0	0	0	0	0	0	0	0	0	0	0	0	0	0	0	0	0	0	0	0	0	0
FRA	France	0.172958	0.578029	22.6758	0.679352	1.82046	0.0340371	8.17644	0.347041	0.139276	24.3944	35.5343	0.640933	0.0933661	0.950405	1.02898	0.152039	0.00270567	122.324	0.0268289	1.33055	0.127479	0.0383934	0.451923	0.641417	0.212445	37.9793	0.0275266	0.157901	5.04235	1.64484	0.0474913	1.14958	6.85392	29.8759	0.13827	0.0562883	0.2197	0.237288	5.58952	147.616	6.94627	1.11369	0.805829	4.09741	1.87894	2.69335	23.638	2.87303
PYF	French Polynesia	0	0	0	0	0	0	0	0	0	0	0	0	0	0	0	0	0	0	0	0	0	0	0	0	0	0	0	0	0	0	0	0	0	0	0	0	0	0	0	0	0	0	0	0	0	0	0	0
GAB	Gabon	0	0	0	0	0	0	0	0	0	0	0	0	0	0	0	0	0	0	0	0	0	0	0	0	0	0	0	0	0	0	0	0	0	0	0	0	0	0	0	0	0	0	0	0	0	0	0	0
GMB	Gambia	0	0	0	0	0	0	0	0	0	0	0	0	0	0	0	0	0	0	0	0	0	0	0	0	0	0	0	0	0	0	0	0	0	0	0	0	0	0	0	0	0	0	0	0	0	0	0	0
GEO	Georgia	0	0	0	0	0	0	0	0	0	0	0	0	0	0	0	0	0	0	0	0	0	0	0	0	0	0	0	0	0	0	0	0	0	0	0	0	0	0	0	0	0	0	0	0	0	0	0	0
DEU	Germany	0	0	0	0	0	0	0	0	0	0	0	0	0	0	0	0	0	0	0	0	0	0	0	0	0	0	0	0	0	0	0	0	0	0	0	0	0	0	0	0	0	0	0	0	0	0	0	0
GHA	Ghana	0	0	0	0	0	0	0	0	0	0	0	0	0	0	0	0	0	0	0	0	0	0	0	0	0	0	0	0	0	0	0	0	0	0	0	0	0	0	0	0	0	0	0	0	0	0	0	0
GRC	Greece	0	0	0	0	0	0	0	0	0	0	0	0	0	0	0	0	0	0	0	0	0	0	0	0	0	0	0	0	0	0	0	0	0	0	0	0	0	0	0	0	0	0	0	0	0	0	0	0
GRL	Greenland	0	0	0	0	0	0	0	0	0	0	0	0	0	0	0	0	0	0	0	0	0	0	0	0	0	0	0	0	0	0	0	0	0	0	0	0	0	0	0	0	0	0	0	0	0	0	0	0
GTM	Guatemala	0	0	0	0	0	0	0	0	0	0	0	0	0	0	0	0	0	0	0	0	0	0	0	0	0	0	0	0	0	0	0	0	0	0	0	0	0	0	0	0	0	0	0	0	0	0	0	0
GIN	Guinea	0	0	0	0	0	0	0	0	0	0	0	0	0	0	0	0	0	0	0	0	0	0	0	0	0	0	0	0	0	0	0	0	0	0	0	0	0	0	0	0	0	0	0	0	0	0	0	0
GUY	Guyana	0	0	0	0	0	0	0	0	0	0	0	0	0	0	0	0	0	0	0	0	0	0	0	0	0	0	0	0	0	0	0	0	0	0	0	0	0	0	0	0	0	0	0	0	0	0	0	0
HTI	Haiti	0	0	0	0	0	0	0	0	0	0	0	0	0	0	0	0	0	0	0	0	0	0	0	0	0	0	0	0	0	0	0	0	0	0	0	0	0	0	0	0	0	0	0	0	0	0	0	0
HND	Honduras	0	0	0	0	0	0	0	0	0	0	0	0	0	0	0	0	0	0	0	0	0	0	0	0	0	0	0	0	0	0	0	0	0	0	0	0	0	0	0	0	0	0	0	0	0	0	0	0
HKG	Hong Kong	0	0	0	0	0	0	0	0	0	0	0	0	0	0	0	0	0	0	0	0	0	0	0	0	0	0	0	0	0	0	0	0	0	0	0	0	0	0	0	0	0	0	0	0	0	0	0	0
HUN	Hungary	0.0183656	0.211165	0.430493	0.00766326	0.0663959	0.0030206	0.378808	0.053455	0.0121142	1.06476	21.0543	0.219731	0.00612077	0.0427339	0.0633559	0.00652024	0.000972521	4.29094	0.00252498	0.0111248	0.00711594	0.00877937	0.0198595	1.16402	0.015993	1.81852	0.00287871	0.0087064	1.95184	0.0228289	0.00764947	0.0221951	0.0329587	2.04926	0.00712061	0.00384088	0.00337958	0.00494892	0.259757	6.72588	0.261514	0.0145179	0.0393453	4.19037	0.0613688	0.275371	11.9566	0.0214577
ISL	Iceland	0	0	0	0	0	0	0	0	0	0	0	0	0	0	0	0	0	0	0	0	0	0	0	0	0	0	0	0	0	0	0	0	0	0	0	0	0	0	0	0	0	0	0	0	0	0	0	0
IND	India	0	0	0	0	0	0	0	0	0	0	0	0	0	0	0	0	0	0	0	0	0	0	0	0	0	0	0	0	0	0	0	0	0	0	0	0	0	0	0	0	0	0	0	0	0	0	0	0
IDN	Indonesia	0	0	0	0	0	0	0	0	0	0	0	0	0	0	0	0	0	0	0	0	0	0	0	0	0	0	0	0	0	0	0	0	0	0	0	0	0	0	0	0	0	0	0	0	0	0	0	0
IRN	Iran	10.4636	2.62637	5.88293	0.392964	1.88287	0.160231	7.7393	12.1787	0.312793	26.6771	20.9325	18.5156	0.227152	3.01658	3.18526	0.248486	0.0433611	23.2675	0.147298	0.40466	0.339901	0.56742	0.654153	0.837674	0.841398	27.6706	0.166041	0.441789	4.44399	1.12916	0.410459	0.75165	0.849617	29.5546	0.401504	0.214863	0.246969	0.279972	4.91013	800.997	5.09054	0.550168	0.865771	2.94838	1.97393	3.08647	11.1333	0.514643
IRQ	Iraq	0	0	0	0	0	0	0	0	0	0	0	0	0	0	0	0	0	0	0	0	0	0	0	0	0	0	0	0	0	0	0	0	0	0	0	0	0	0	0	0	0	0	0	0	0	0	0	0
IRL	Ireland	0.133077	0.164185	1.47595	0.0510123	0.399186	0.0375505	2.29944	0.101725	0.0682342	20.7411	8.50492	0.278422	0.0440058	1.00394	0.45157	0.202092	0.00235019	21.4634	0.0198703	0.0725033	0.214551	0.06396	0.100515	0.168349	0.132535	10.1631	0.0219549	0.140413	0.967973	0.142994	0.0226074	0.120495	0.186714	14.527	0.0363071	0.0508835	0.0155911	0.0248604	1.71877	53.8665	3.90108	0.123798	0.22064	1.11872	0.305769	1.47448	4.94681	0.200921
ISR	Israel	0	0	0	0	0	0	0	0	0	0	0	0	0	0	0	0	0	0	0	0	0	0	0	0	0	0	0	0	0	0	0	0	0	0	0	0	0	0	0	0	0	0	0	0	0	0	0	0
ITA	Italy	0	0	0	0	0	0	0	0	0	0	0	0	0	0	0	0	0	0	0	0	0	0	0	0	0	0	0	0	0	0	0	0	0	0	0	0	0	0	0	0	0	0	0	0	0	0	0	0
JAM	Jamaica	0	0	0	0	0	0	0	0	0	0	0	0	0	0	0	0	0	0	0	0	0	0	0	0	0	0	0	0	0	0	0	0	0	0	0	0	0	0	0	0	0	0	0	0	0	0	0	0
JPN	Japan	0	0	0	0	0	0	0	0	0	0	0	0	0	0	0	0	0	0	0	0	0	0	0	0	0	0	0	0	0	0	0	0	0	0	0	0	0	0	0	0	0	0	0	0	0	0	0	0
JOR	Jordan	0.0245676	0.0286817	0.207511	0.0102915	0.0512218	0.00720306	0.0954974	0.13479	0.0143336	0.560095	0.22702	0.0539436	0.00954798	7.1577	0.0354455	0.00845798	0.00253853	0.22408	0.00669613	0.0153494	0.0155034	0.0297606	0.0165242	0.0366739	0.0150884	0.393365	0.00782038	0.0107945	0.187648	0.0425726	0.0183806	0.0186067	0.022372	1.86114	0.0148757	0.00896298	0.0132173	0.0143488	0.0504997	1.51595	0.0755487	0.0225704	0.0150211	0.0369905	0.0168407	0.0753778	0.149567	0.0235303
KAZ	Kazakhstan	0	0	0	0	0	0	0	0	0	0	0	0	0	0	0	0	0	0	0	0	0	0	0	0	0	0	0	0	0	0	0	0	0	0	0	0	0	0	0	0	0	0	0	0	0	0	0	0
KEN	Kenya	0	0	0	0	0	0	0	0	0	0	0	0	0	0	0	0	0	0	0	0	0	0	0	0	0	0	0	0	0	0	0	0	0	0	0	0	0	0	0	0	0	0	0	0	0	0	0	0
KWT	Kuwait	0	0	0	0	0	0	0	0	0	0	0	0	0	0	0	0	0	0	0	0	0	0	0	0	0	0	0	0	0	0	0	0	0	0	0	0	0	0	0	0	0	0	0	0	0	0	0	0
KGZ	Kyrgyzstan	0.443383	0.150767	0.12049	0.0774863	0.13229	0.0607861	0.426907	0.115873	0.0858124	0.902587	0.262002	0.224316	0.073874	0.0841561	0.141123	0.0684715	0.0175574	0.180867	0.0568946	0.0958346	0.104642	0.148798	0.121167	0.0904655	0.115665	0.463873	0.0667864	0.0746645	0.105249	0.196887	0.129888	0.0991781	0.094122	0.29932	0.0940115	0.0707656	0.0834242	0.0889421	0.253252	3.40039	0.283708	0.0952956	0.0860621	0.103798	0.106586	0.0861877	0.255704	0.0676644
LAO	Laos	0	0	0	0	0	0	0	0	0	0	0	0	0	0	0	0	0	0	0	0	0	0	0	0	0	0	0	0	0	0	0	0	0	0	0	0	0	0	0	0	0	0	0	0	0	0	0	0
LVA	Latvia	0	0	0	0	0	0	0	0	0	0	0	0	0	0	0	0	0	0	0	0	0	0	0	0	0	0	0	0	0	0	0	0	0	0	0	0	0	0	0	0	0	0	0	0	0	0	0	0
LBN	Lebanon	0	0	0	0	0	0	0	0	0	0	0	0	0	0	0	0	0	0	0	0	0	0	0	0	0	0	0	0	0	0	0	0	0	0	0	0	0	0	0	0	0	0	0	0	0	0	0	0
LSO	Lesotho	0	0	0	0	0	0	0	0	0	0	0	0	0	0	0	0	0	0	0	0	0	0	0	0	0	0	0	0	0	0	0	0	0	0	0	0	0	0	0	0	0	0	0	0	0	0	0	0
LBR	Liberia	0	0	0	0	0	0	0	0	0	0	0	0	0	0	0	0	0	0	0	0	0	0	0	0	0	0	0	0	0	0	0	0	0	0	0	0	0	0	0	0	0	0	0	0	0	0	0	0
LBY	Libya	0	0	0	0	0	0	0	0	0	0	0	0	0	0	0	0	0	0	0	0	0	0	0	0	0	0	0	0	0	0	0	0	0	0	0	0	0	0	0	0	0	0	0	0	0	0	0	0
LIE	Liechtenstein	0	0	0	0	0	0	0	0	0	0	0	0	0	0	0	0	0	0	0	0	0	0	0	0	0	0	0	0	0	0	0	0	0	0	0	0	0	0	0	0	0	0	0	0	0	0	0	0
LTU	Lithuania	0.0140571	0.0156156	0.060397	0.00632295	0.0213819	0.00437655	0.090958	0.0310124	0.00844237	0.201719	0.893888	0.0560822	0.101049	0.012517	0.0240477	0.00569368	0.00210859	0.628569	0.0058261	0.00856442	0.00806594	0.0153677	0.0102693	0.0182823	0.00862102	0.344093	0.00499134	0.00594066	0.253117	0.0249138	0.0103626	0.0179946	0.0120815	0.58343	0.00762692	0.00476319	0.00636019	0.00706264	0.0631174	2.22681	0.0612843	0.0095738	0.0119835	0.0906475	0.0206053	0.0251261	1.45574	0.00827053
LUX	Luxembourg	0.00460661	0.00909095	0.0624442	0.00271323	0.014633	0.00126908	0.0696419	0.00498052	0.00414199	0.209982	0.355389	0.00766327	0.00184204	0.00886006	0.0116774	0.00216376	0.000369648	2.30084	0.00116459	0.00421422	0.00280094	0.0044932	0.0054014	0.013048	0.00450308	0.237787	0.00124267	0.00272765	0.0347612	0.00991579	0.00381329	0.00425008	0.0107067	0.195888	0.0030636	0.00173416	0.00211282	0.00243519	0.0450195	0.997255	0.0987243	0.00548115	0.0079156	0.0432131	0.0118566	0.0174719	0.147465	0.00701593
MAC	Macao SAR	0	0	0	0	0	0	0	0	0	0	0	0	0	0	0	0	0	0	0	0	0	0	0	0	0	0	0	0	0	0	0	0	0	0	0	0	0	0	0	0	0	0	0	0	0	0	0	0
MDG	Madagascar	0	0	0	0	0	0	0	0	0	0	0	0	0	0	0	0	0	0	0	0	0	0	0	0	0	0	0	0	0	0	0	0	0	0	0	0	0	0	0	0	0	0	0	0	0	0	0	0
MWI	Malawi	0	0	0	0	0	0	0	0	0	0	0	0	0	0	0	0	0	0	0	0	0	0	0	0	0	0	0	0	0	0	0	0	0	0	0	0	0	0	0	0	0	0	0	0	0	0	0	0
MYS	Malaysia	0	0	0	0	0	0	0	0	0	0	0	0	0	0	0	0	0	0	0	0	0	0	0	0	0	0	0	0	0	0	0	0	0	0	0	0	0	0	0	0	0	0	0	0	0	0	0	0
MDV	Maldives	0	0	0	0	0	0	0	0	0	0	0	0	0	0	0	0	0	0	0	0	0	0	0	0	0	0	0	0	0	0	0	0	0	0	0	0	0	0	0	0	0	0	0	0	0	0	0	0
MLI	Mali	4.91786	5.21509	17.544	2.31908	13.283	1.39066	16.9145	3.25929	3.16918	45.35	35.3368	3.89124	1.73897	4.48317	13.1453	1.71196	0.608734	117.485	1.26294	5.71955	3.05018	7.1765	3.08921	3.06459	2.82892	115.234	1.46758	3.11418	5.7862	223.593	4.12772	5.64451	3.52113	59.6157	3.11885	1.72318	2.25142	2.92059	12.0326	369.722	17.3121	4.39561	3.16405	6.41525	5.31734	4.05123	106.338	62.837
MLT	Malta	0	0	0	0	0	0	0	0	0	0	0	0	0	0	0	0	0	0	0	0	0	0	0	0	0	0	0	0	0	0	0	0	0	0	0	0	0	0	0	0	0	0	0	0	0	0	0	0
MRT	Mauritania	0	0	0	0	0	0	0	0	0	0	0	0	0	0	0	0	0	0	0	0	0	0	0	0	0	0	0	0	0	0	0	0	0	0	0	0	0	0	0	0	0	0	0	0	0	0	0	0
MUS	Mauritius	0	0	0	0	0	0	0	0	0	0	0	0	0	0	0	0	0	0	0	0	0	0	0	0	0	0	0	0	0	0	0	0	0	0	0	0	0	0	0	0	0	0	0	0	0	0	0	0
MEX	Mexico	1.08715	0.37123	0.955935	0.0581684	0.457618	0.19559	17.6068	0.117571	1.29981	24.5027	8.76527	0.223777	0.727804	0.240673	0.405571	0.67955	0.0121278	16.5406	1.55345	0.0794353	0.192046	0.14971	11.6342	0.150773	0.109381	63.0797	0.273858	0.0951707	0.578347	0.23452	0.0890144	0.159343	0.130185	174.808	0.0693164	0.223839	0.0508708	0.0698675	28.5224	112.327	68.3332	0.118418	30.6027	0.692572	32.3426	0.40689	7.14917	0.109857
MCO	Monaco	0	0	0	0	0	0	0	0	0	0	0	0	0	0	0	0	0	0	0	0	0	0	0	0	0	0	0	0	0	0	0	0	0	0	0	0	0	0	0	0	0	0	0	0	0	0	0	0
MNG	Mongolia	13.5025	22.6169	26.0382	6.7647	16.5433	4.88768	45.2237	8.84341	9.39142	118.185	77.9658	12.9378	6.47289	8.87125	24.4464	6.01712	1.74036	66.4493	4.38644	9.96524	10.3282	21.272	12.0136	8.36461	9.17965	96.7831	5.07864	7.24163	17.0237	28.7736	14.1083	12.5023	10.2458	256.917	9.85044	5.72379	7.43284	8.5432	42.9168	51778.5	46.2096	10.7988	10.0651	17.1203	14.3818	11.0655	61.0014	7.48017
MNE	Montenegro	0	0	0	0	0	0	0	0	0	0	0	0	0	0	0	0	0	0	0	0	0	0	0	0	0	0	0	0	0	0	0	0	0	0	0	0	0	0	0	0	0	0	0	0	0	0	0	0
MAR	Morocco	0	0	0	0	0	0	0	0	0	0	0	0	0	0	0	0	0	0	0	0	0	0	0	0	0	0	0	0	0	0	0	0	0	0	0	0	0	0	0	0	0	0	0	0	0	0	0	0
MOZ	Mozambique	0	0	0	0	0	0	0	0	0	0	0	0	0	0	0	0	0	0	0	0	0	0	0	0	0	0	0	0	0	0	0	0	0	0	0	0	0	0	0	0	0	0	0	0	0	0	0	0
MMR	Myanmar	0.0129675	0.00884296	0.0558899	0.00234218	0.0147609	0.00158192	0.120421	0.00419217	0.0039423	0.686138	0.261191	0.00889942	0.00274768	0.0194737	0.122014	0.00335346	0.000364749	0.29514	0.00166857	0.00398615	0.00356167	0.00707527	0.00876933	0.00634755	0.00597684	0.341689	0.00184499	0.0432636	0.0277827	0.00843964	0.00392667	0.0590989	0.00813338	0.760899	0.00282485	0.00195608	0.00219585	0.00231141	0.0850527	85.5412	0.0852165	0.00632398	0.0140097	0.0321354	0.0226353	0.0208034	0.238035	0.00661414
NAM	Namibia	0	0	0	0	0	0	0	0	0	0	0	0	0	0	0	0	0	0	0	0	0	0	0	0	0	0	0	0	0	0	0	0	0	0	0	0	0	0	0	0	0	0	0	0	0	0	0	0
NPL	Nepal	0.0730187	0.0526127	0.132294	0.0253181	0.0806895	0.0128424	0.337215	0.0332356	0.0239586	0.868356	0.663179	0.047756	0.0177903	0.160026	1.22435	0.0171717	0.00403403	0.763714	0.0119828	0.0294331	0.0355812	0.250447	0.037153	0.0303133	0.0397443	1.09106	0.0137885	0.0331058	0.0847539	0.0969718	0.0390975	0.0416477	0.0359034	2.93008	0.0256942	0.0151929	0.0207071	0.0257296	0.227393	21.2683	0.221608	0.0556428	0.037699	0.185299	0.0495353	0.0726424	0.424779	0.0339634
NLD	Netherlands	0.0329336	0.123513	0.76854	0.0183113	0.315684	0.00766402	1.01969	0.0862534	0.121938	3.5676	9.16507	0.178251	0.0131101	0.332644	0.241981	0.0328463	0.000594121	19.9888	0.00521985	0.03074	0.0194798	0.00760942	0.0728474	0.213476	0.0419751	5.15695	0.00451343	0.0313991	0.798766	0.0528959	0.00799937	0.0423191	0.120227	5.34973	0.0361981	0.0116501	0.00513668	0.00849645	0.865536	28.7587	1.64921	0.0602916	0.198772	1.0361	0.181768	0.703742	4.64295	0.0677763
ANT	Netherlands Antilles	0	0	0	0	0	0	0	0	0	0	0	0	0	0	0	0	0	0	0	0	0	0	0	0	0	0	0	0	0	0	0	0	0	0	0	0	0	0	0	0	0	0	0	0	0	0	0	0
NCL	New Caledonia	0.0227476	0.0326588	0.0261755	0.0112303	0.0276659	0.00804333	0.0763634	0.0178451	0.0164848	1.14305	0.0395566	0.0207686	0.00965162	0.0145045	0.0230921	0.0094119	0.0034867	0.0542444	0.00730042	0.0168227	0.017316	0.0417893	0.0175039	0.0126291	0.0161511	0.0996273	0.00852774	0.0116779	0.0299161	0.0613119	0.0250219	0.0178953	0.0153761	0.129951	0.0163717	0.00963734	0.0129752	0.0151661	0.0412284	1.0938	0.0363216	0.0176571	0.0120166	0.0150766	0.0155219	0.0133772	0.0428713	0.0106728
NZL	New Zealand	0	0	0	0	0	0	0	0	0	0	0	0	0	0	0	0	0	0	0	0	0	0	0	0	0	0	0	0	0	0	0	0	0	0	0	0	0	0	0	0	0	0	0	0	0	0	0	0
NIC	Nicaragua	0.22984	0.371926	0.758	0.203234	0.394952	0.0816451	1.43399	0.199561	0.225003	3.50486	15.0906	0.266629	0.169154	0.209879	0.299343	0.158418	0.0272689	10.4818	0.171627	0.172347	0.174496	0.320172	0.305479	0.218405	0.188432	4.42292	0.0767307	0.117054	0.697214	0.505187	0.210594	0.177488	0.221196	35.008	0.156576	0.350244	0.111095	0.147522	1.46947	17.3893	7.0409	0.188845	218.888	0.621701	2.18192	0.302371	3.86518	0.145341
NER	Niger	0	0	0	0	0	0	0	0	0	0	0	0	0	0	0	0	0	0	0	0	0	0	0	0	0	0	0	0	0	0	0	0	0	0	0	0	0	0	0	0	0	0	0	0	0	0	0	0
NGA	Nigeria	0	0	0	0	0	0	0	0	0	0	0	0	0	0	0	0	0	0	0	0	0	0	0	0	0	0	0	0	0	0	0	0	0	0	0	0	0	0	0	0	0	0	0	0	0	0	0	0
NOR	Norway	0.00174503	0.00372656	0.0313702	0.00111703	0.0266833	0.00122718	0.0783281	0.00241865	0.00386384	0.625576	0.188252	0.0103072	0.00102201	0.00965384	0.00726987	0.00347643	0.0001532	0.314568	0.000423724	0.00211441	0.00285593	0.00142378	0.0033285	0.00757838	0.00251834	0.478497	0.00304615	0.00218836	0.0472864	0.00290827	0.000851089	0.00414354	0.00890588	1.34349	0.0010094	0.00226055	0.000519765	0.000789725	0.0409119	5.19672	0.0337747	0.00222373	0.0089427	0.0670497	0.0114588	0.0583354	0.250197	0.00744837
PSE	Gaza Strip	0	0	0	0	0	0	0	0	0	0	0	0	0	0	0	0	0	0	0	0	0	0	0	0	0	0	0	0	0	0	0	0	0	0	0	0	0	0	0	0	0	0	0	0	0	0	0	0
OMN	Oman	0	0	0	0	0	0	0	0	0	0	0	0	0	0	0	0	0	0	0	0	0	0	0	0	0	0	0	0	0	0	0	0	0	0	0	0	0	0	0	0	0	0	0	0	0	0	0	0
PAK	Pakistan	0	0	0	0	0	0	0	0	0	0	0	0	0	0	0	0	0	0	0	0	0	0	0	0	0	0	0	0	0	0	0	0	0	0	0	0	0	0	0	0	0	0	0	0	0	0	0	0
PAN	Panama	0	0	0	0	0	0	0	0	0	0	0	0	0	0	0	0	0	0	0	0	0	0	0	0	0	0	0	0	0	0	0	0	0	0	0	0	0	0	0	0	0	0	0	0	0	0	0	0
PNG	Papua New Guinea	0	0	0	0	0	0	0	0	0	0	0	0	0	0	0	0	0	0	0	0	0	0	0	0	0	0	0	0	0	0	0	0	0	0	0	0	0	0	0	0	0	0	0	0	0	0	0	0
PRY	Paraguay	0.486162	0.586288	0.498567	0.241625	1.02298	0.17606	69.9528	0.34185	0.934346	2.38672	1.06506	0.410343	0.209636	0.288037	0.560649	0.20173	0.0581341	1.52185	0.160675	0.35794	0.422913	0.710537	7.3643	0.293765	0.336809	604.783	0.192678	0.235222	0.392958	1.04964	0.462285	0.369126	0.30843	2.14752	0.329915	2.95366	0.265708	0.321645	45.504	10.9418	12.5902	0.358237	0.348278	0.36413	0.410548	0.291679	0.762888	0.219745
PER	Peru	0	0	0	0	0	0	0	0	0	0	0	0	0	0	0	0	0	0	0	0	0	0	0	0	0	0	0	0	0	0	0	0	0	0	0	0	0	0	0	0	0	0	0	0	0	0	0	0
PHL	Philippines	0	0	0	0	0	0	0	0	0	0	0	0	0	0	0	0	0	0	0	0	0	0	0	0	0	0	0	0	0	0	0	0	0	0	0	0	0	0	0	0	0	0	0	0	0	0	0	0
POL	Poland	0.0449008	0.0864872	0.729665	0.0113157	0.0868557	0.0040275	0.729862	0.0694273	0.0267977	2.05419	9.2045	0.533604	0.0149873	0.062854	0.108423	0.0101389	0.00281576	6.01589	0.0038528	0.0164212	0.00998384	0.00997583	0.0348848	0.218836	0.0242247	3.03606	0.00426143	0.0135059	2.63298	0.0327583	0.00757376	0.0281431	0.0621317	4.16434	0.0106167	0.00565448	0.00431512	0.00699491	0.404671	10.9667	0.472233	0.0208809	0.0592167	1.10836	0.09635	0.155798	22.6605	0.0321657
PRT	Portugal	0	0	0	0	0	0	0	0	0	0	0	0	0	0	0	0	0	0	0	0	0	0	0	0	0	0	0	0	0	0	0	0	0	0	0	0	0	0	0	0	0	0	0	0	0	0	0	0
QAT	Qatar	0	0	0	0	0	0	0	0	0	0	0	0	0	0	0	0	0	0	0	0	0	0	0	0	0	0	0	0	0	0	0	0	0	0	0	0	0	0	0	0	0	0	0	0	0	0	0	0
KOR	South Korea	0	0	0	0	0	0	0	0	0	0	0	0	0	0	0	0	0	0	0	0	0	0	0	0	0	0	0	0	0	0	0	0	0	0	0	0	0	0	0	0	0	0	0	0	0	0	0	0
MDA	Moldova	0	0	0	0	0	0	0	0	0	0	0	0	0	0	0	0	0	0	0	0	0	0	0	0	0	0	0	0	0	0	0	0	0	0	0	0	0	0	0	0	0	0	0	0	0	0	0	0
ROU	Romania	0.0264324	0.253304	0.731891	0.0157566	0.0836559	0.00580018	0.567007	0.0491575	0.0219036	1.32162	11.2832	0.152268	0.0112771	0.0704042	0.0792542	0.0114632	0.00180922	3.62714	0.00503627	0.0246155	0.0148657	0.0195307	0.0291232	0.479503	0.0243317	1.67023	0.00646151	0.014534	4.83378	0.044784	0.0157342	0.5061	0.0669984	2.35498	0.0166154	0.0467475	0.00799721	0.0110029	0.390588	7.89483	0.433719	0.0298906	0.050427	2.22974	0.107561	0.208433	3.29792	0.036409
RUS	Russia	0	0	0	0	0	0	0	0	0	0	0	0	0	0	0	0	0	0	0	0	0	0	0	0	0	0	0	0	0	0	0	0	0	0	0	0	0	0	0	0	0	0	0	0	0	0	0	0
RWA	Rwanda	0	0	0	0	0	0	0	0	0	0	0	0	0	0	0	0	0	0	0	0	0	0	0	0	0	0	0	0	0	0	0	0	0	0	0	0	0	0	0	0	0	0	0	0	0	0	0	0
WSM	Samoa	0	0	0	0	0	0	0	0	0	0	0	0	0	0	0	0	0	0	0	0	0	0	0	0	0	0	0	0	0	0	0	0	0	0	0	0	0	0	0	0	0	0	0	0	0	0	0	0
SMR	San Marino	0	0	0	0	0	0	0	0	0	0	0	0	0	0	0	0	0	0	0	0	0	0	0	0	0	0	0	0	0	0	0	0	0	0	0	0	0	0	0	0	0	0	0	0	0	0	0	0
STP	Sao Tome and Principe	0	0	0	0	0	0	0	0	0	0	0	0	0	0	0	0	0	0	0	0	0	0	0	0	0	0	0	0	0	0	0	0	0	0	0	0	0	0	0	0	0	0	0	0	0	0	0	0
SAU	Saudi Arabia	0	0	0	0	0	0	0	0	0	0	0	0	0	0	0	0	0	0	0	0	0	0	0	0	0	0	0	0	0	0	0	0	0	0	0	0	0	0	0	0	0	0	0	0	0	0	0	0
SEN	Senegal	0	0	0	0	0	0	0	0	0	0	0	0	0	0	0	0	0	0	0	0	0	0	0	0	0	0	0	0	0	0	0	0	0	0	0	0	0	0	0	0	0	0	0	0	0	0	0	0
SRB	Serbia	0	0	0	0	0	0	0	0	0	0	0	0	0	0	0	0	0	0	0	0	0	0	0	0	0	0	0	0	0	0	0	0	0	0	0	0	0	0	0	0	0	0	0	0	0	0	0	0
SYC	Seychelles	0	0	0	0	0	0	0	0	0	0	0	0	0	0	0	0	0	0	0	0	0	0	0	0	0	0	0	0	0	0	0	0	0	0	0	0	0	0	0	0	0	0	0	0	0	0	0	0
SLE	Sierra Leone	0	0	0	0	0	0	0	0	0	0	0	0	0	0	0	0	0	0	0	0	0	0	0	0	0	0	0	0	0	0	0	0	0	0	0	0	0	0	0	0	0	0	0	0	0	0	0	0
SGP	Singapore	0	0	0	0	0	0	0	0	0	0	0	0	0	0	0	0	0	0	0	0	0	0	0	0	0	0	0	0	0	0	0	0	0	0	0	0	0	0	0	0	0	0	0	0	0	0	0	0
SVK	Slovakia	0	0	0	0	0	0	0	0	0	0	0	0	0	0	0	0	0	0	0	0	0	0	0	0	0	0	0	0	0	0	0	0	0	0	0	0	0	0	0	0	0	0	0	0	0	0	0	0
SVN	Slovenia	0	0	0	0	0	0	0	0	0	0	0	0	0	0	0	0	0	0	0	0	0	0	0	0	0	0	0	0	0	0	0	0	0	0	0	0	0	0	0	0	0	0	0	0	0	0	0	0
SOM	Somalia	0	0	0	0	0	0	0	0	0	0	0	0	0	0	0	0	0	0	0	0	0	0	0	0	0	0	0	0	0	0	0	0	0	0	0	0	0	0	0	0	0	0	0	0	0	0	0	0
ZAF	South Africa	0	0	0	0	0	0	0	0	0	0	0	0	0	0	0	0	0	0	0	0	0	0	0	0	0	0	0	0	0	0	0	0	0	0	0	0	0	0	0	0	0	0	0	0	0	0	0	0
SDS	South Sudan	0	0	0	0	0	0	0	0	0	0	0	0	0	0	0	0	0	0	0	0	0	0	0	0	0	0	0	0	0	0	0	0	0	0	0	0	0	0	0	0	0	0	0	0	0	0	0	0
ESP	Spain	0	0	0	0	0	0	0	0	0	0	0	0	0	0	0	0	0	0	0	0	0	0	0	0	0	0	0	0	0	0	0	0	0	0	0	0	0	0	0	0	0	0	0	0	0	0	0	0
LKA	Sri Lanka	0	0	0	0	0	0	0	0	0	0	0	0	0	0	0	0	0	0	0	0	0	0	0	0	0	0	0	0	0	0	0	0	0	0	0	0	0	0	0	0	0	0	0	0	0	0	0	0
SUD	Sudan	0	0	0	0	0	0	0	0	0	0	0	0	0	0	0	0	0	0	0	0	0	0	0	0	0	0	0	0	0	0	0	0	0	0	0	0	0	0	0	0	0	0	0	0	0	0	0	0
SUR	Suriname	0	0	0	0	0	0	0	0	0	0	0	0	0	0	0	0	0	0	0	0	0	0	0	0	0	0	0	0	0	0	0	0	0	0	0	0	0	0	0	0	0	0	0	0	0	0	0	0
SWZ	Swaziland	0	0	0	0	0	0	0	0	0	0	0	0	0	0	0	0	0	0	0	0	0	0	0	0	0	0	0	0	0	0	0	0	0	0	0	0	0	0	0	0	0	0	0	0	0	0	0	0
SWE	Sweden	0	0	0	0	0	0	0	0	0	0	0	0	0	0	0	0	0	0	0	0	0	0	0	0	0	0	0	0	0	0	0	0	0	0	0	0	0	0	0	0	0	0	0	0	0	0	0	0
CHE	Switzerland	0.0183273	0.0528278	0.433476	0.0208279	0.0512323	0.00258197	0.615868	0.109592	0.010114	1.34747	6.4096	0.0725028	0.00885092	0.0947716	0.149793	0.0119363	0.000399676	1.87278	0.00279182	0.0118309	0.0144699	0.0122007	0.0338562	0.0836173	0.0236346	3.69351	0.00303584	0.023247	0.324144	0.0208688	0.00511697	0.0268689	0.0369963	3.02337	0.00548133	0.00665071	0.0041692	0.00605366	0.463859	9.46281	0.527227	0.0252584	0.0606613	0.472505	0.0722492	0.125559	1.56943	0.0357679
SYR	Syria	0.224834	1.05879	67.6957	0.114206	0.849466	0.0571343	9.55647	2.27784	0.159899	11.3144	11.822	1.02767	0.096022	1.23709	0.6402	0.102482	0.0196788	18.6506	0.0506929	0.217739	0.127089	0.232563	3.82034	0.479004	0.212008	71.0681	0.0569284	0.154861	14.4614	0.513128	0.142972	0.223323	0.34015	25.3502	0.138473	0.0699657	0.113788	0.107609	11.4659	45.4102	36.8555	0.278387	1.01981	2.17045	0.631841	19.0556	5.34476	0.441615
TWN	Taiwan	0	0	0	0	0	0	0	0	0	0	0	0	0	0	0	0	0	0	0	0	0	0	0	0	0	0	0	0	0	0	0	0	0	0	0	0	0	0	0	0	0	0	0	0	0	0	0	0
TJK	Tajikistan	0	0	0	0	0	0	0	0	0	0	0	0	0	0	0	0	0	0	0	0	0	0	0	0	0	0	0	0	0	0	0	0	0	0	0	0	0	0	0	0	0	0	0	0	0	0	0	0
THA	Thailand	0	0	0	0	0	0	0	0	0	0	0	0	0	0	0	0	0	0	0	0	0	0	0	0	0	0	0	0	0	0	0	0	0	0	0	0	0	0	0	0	0	0	0	0	0	0	0	0
MKD	TFYR Macedonia	0.0276041	4.65113	0.504591	0.0122463	0.0402658	0.0083712	0.171358	0.03261	0.0169543	1.91104	1.24317	0.0512886	0.0107521	0.0255142	0.0377087	0.0101478	0.00313625	0.854202	0.00716828	0.0182405	0.017374	0.0351094	0.0232164	2.00387	0.0191067	0.545899	0.0333954	0.0133461	3.68686	0.055444	0.0229253	0.0232402	0.0261721	0.600603	0.0164214	0.00983759	0.0123356	0.0152635	0.101602	2.39736	0.114237	0.0209561	0.0244477	6.02489	0.033959	0.0970626	2.56731	0.0165774
TGO	Togo	0	0	0	0	0	0	0	0	0	0	0	0	0	0	0	0	0	0	0	0	0	0	0	0	0	0	0	0	0	0	0	0	0	0	0	0	0	0	0	0	0	0	0	0	0	0	0	0
TTO	Trinidad and Tobago	0	0	0	0	0	0	0	0	0	0	0	0	0	0	0	0	0	0	0	0	0	0	0	0	0	0	0	0	0	0	0	0	0	0	0	0	0	0	0	0	0	0	0	0	0	0	0	0
TUN	Tunisia	0	0	0	0	0	0	0	0	0	0	0	0	0	0	0	0	0	0	0	0	0	0	0	0	0	0	0	0	0	0	0	0	0	0	0	0	0	0	0	0	0	0	0	0	0	0	0	0
TUR	Turkey	0	0	0	0	0	0	0	0	0	0	0	0	0	0	0	0	0	0	0	0	0	0	0	0	0	0	0	0	0	0	0	0	0	0	0	0	0	0	0	0	0	0	0	0	0	0	0	0
TKM	Turkmenistan	0	0	0	0	0	0	0	0	0	0	0	0	0	0	0	0	0	0	0	0	0	0	0	0	0	0	0	0	0	0	0	0	0	0	0	0	0	0	0	0	0	0	0	0	0	0	0	0
USR	Former USSR	0	0	0	0	0	0	0	0	0	0	0	0	0	0	0	0	0	0	0	0	0	0	0	0	0	0	0	0	0	0	0	0	0	0	0	0	0	0	0	0	0	0	0	0	0	0	0	0
UGA	Uganda	0	0	0	0	0	0	0	0	0	0	0	0	0	0	0	0	0	0	0	0	0	0	0	0	0	0	0	0	0	0	0	0	0	0	0	0	0	0	0	0	0	0	0	0	0	0	0	0
UKR	Ukraine	0.0932417	0.318563	1.11181	0.0331022	0.139711	0.0196413	0.527742	0.610303	0.0451169	1.48961	5.68837	1.03075	0.0297557	0.0696962	0.112047	0.0276628	0.0120996	3.58832	0.0177263	0.0476729	0.0407514	0.0755494	0.0763938	0.110069	0.0440386	2.12101	0.0217343	0.0297399	5.57523	0.117027	0.0485531	0.062577	0.0891209	2.38578	0.0489069	0.0235478	0.0284569	0.0372708	0.402391	11.4908	0.588397	0.0513861	0.108105	0.773753	0.199121	0.722944	9.32071	0.0427332
ARE	UAE	0	0	0	0	0	0	0	0	0	0	0	0	0	0	0	0	0	0	0	0	0	0	0	0	0	0	0	0	0	0	0	0	0	0	0	0	0	0	0	0	0	0	0	0	0	0	0	0
GBR	UK	0.380611	0.514963	5.09079	0.207691	1.38675	0.2269	5.30283	0.462409	0.396418	52.0334	18.9878	0.910238	0.181456	2.00475	1.44905	0.808243	0.0251236	47.404	0.120725	0.297822	1.01129	0.368116	0.391801	0.595715	0.637533	23.5313	0.151477	0.429916	2.29441	0.746575	0.23541	0.366274	0.730323	40.4379	0.217243	0.293346	0.133752	0.178374	3.96846	103.264	4.6002	0.361622	0.572647	2.84292	1.13572	4.90484	14.7636	0.515537
TZA	Tanzania	0	0	0	0	0	0	0	0	0	0	0	0	0	0	0	0	0	0	0	0	0	0	0	0	0	0	0	0	0	0	0	0	0	0	0	0	0	0	0	0	0	0	0	0	0	0	0	0
USA	USA	0	0	0	0	0	0	0	0	0	0	0	0	0	0	0	0	0	0	0	0	0	0	0	0	0	0	0	0	0	0	0	0	0	0	0	0	0	0	0	0	0	0	0	0	0	0	0	0
URY	Uruguay	0.777188	0.936135	9.66371	0.391053	1.54447	0.264929	350.493	0.595912	0.698213	22.7805	15.8121	0.814971	0.389186	0.925398	1.25313	0.371979	0.100092	39.0138	0.247494	0.566616	0.56617	1.24156	3.89078	0.693998	0.720697	1232.13	0.278166	0.423428	5.09108	1.81612	0.750413	0.631044	0.665207	78.541	0.546418	0.340775	0.414084	0.511757	212.304	253.15	33.8163	2.04269	1.18581	2.49448	9.86923	1.00062	8.64314	0.466268
UZB	Uzbekistan	0	0	0	0	0	0	0	0	0	0	0	0	0	0	0	0	0	0	0	0	0	0	0	0	0	0	0	0	0	0	0	0	0	0	0	0	0	0	0	0	0	0	0	0	0	0	0	0
VUT	Vanuatu	0	0	0	0	0	0	0	0	0	0	0	0	0	0	0	0	0	0	0	0	0	0	0	0	0	0	0	0	0	0	0	0	0	0	0	0	0	0	0	0	0	0	0	0	0	0	0	0
VEN	Venezuela	0	0	0	0	0	0	0	0	0	0	0	0	0	0	0	0	0	0	0	0	0	0	0	0	0	0	0	0	0	0	0	0	0	0	0	0	0	0	0	0	0	0	0	0	0	0	0	0
VNM	Viet Nam	0	0	0	0	0	0	0	0	0	0	0	0	0	0	0	0	0	0	0	0	0	0	0	0	0	0	0	0	0	0	0	0	0	0	0	0	0	0	0	0	0	0	0	0	0	0	0	0
YEM	Yemen	0	0	0	0	0	0	0	0	0	0	0	0	0	0	0	0	0	0	0	0	0	0	0	0	0	0	0	0	0	0	0	0	0	0	0	0	0	0	0	0	0	0	0	0	0	0	0	0
ZMB	Zambia	0	0	0	0	0	0	0	0	0	0	0	0	0	0	0	0	0	0	0	0	0	0	0	0	0	0	0	0	0	0	0	0	0	0	0	0	0	0	0	0	0	0	0	0	0	0	0	0
ZWE	Zimbabwe	0	0	0	0	0	0	0	0	0	0	0	0	0	0	0	0	0	0	0	0	0	0	0	0	0	0	0	0	0	0	0	0	0	0	0	0	0	0	0	0	0	0	0	0	0	0	0	0
ROW	Rest of World	0	0	0	0	0	0	0	0	0	0	0	0	0	0	0	0	0	0	0	0	0	0	0	0	0	0	0	0	0	0	0	0	0	0	0	0	0	0	0	0	0	0	0	0	0	0	0	0
[truncated: 142 more columns]

## Sheet: Total Land shares
		AFG	ALB	DZA	AND	AGO	ATG	ARG	ARM	ABW	AUS	AUT	AZE	BHS	BHR	BGD	BRB	BLR	BEL	BLZ	BEN	BMU	BTN	BOL	BIH	BWA	BRA	VGB	BRN	BGR	BFA	BDI	KHM	CMR	CAN	CPV	CYM	CAF	TCD	CHL	CHN	COL	COG	CRI	HRV	CUB	CYP	CZE	CIV
		Afghanistan	Albania	Algeria	Andorra	Angola	Antigua	Argentina	Armenia	Aruba	Australia	Austria	Azerbaijan	Bahamas	Bahrain	Bangladesh	Barbados	Belarus	Belgium	Belize	Benin	Bermuda	Bhutan	Bolivia	Bosnia and Herzegovina	Botswana	Brazil	British Virgin Islands	Brunei	Bulgaria	Burkina Faso	Burundi	Cambodia	Cameroon	Canada	Cape Verde	Cayman Islands	Central African Republic	Chad	Chile	China	Colombia	Congo	Costa Rica	Croatia	Cuba	Cyprus	Czech Republic	Cote dIvoire
AFG	Afghanistan	0.957762	0.000985058	0.000271872	0.00246829	5.01118e-05	0.002272	0.000110975	0.000508068	0.00255589	0.00019477	0.000875658	0.000264186	0.0010172	0.00233186	0.000187368	0.00133183	0.00442548	0.00669098	0.00134842	4.6488e-05	0.00247351	0.00173906	6.1142e-05	0.000229076	0.000273606	5.46528e-05	0.00292942	0.00169828	0.000351815	5.9326e-05	0.000178282	8.47864e-05	5.75623e-05	0.000225235	0.00114047	0.00262994	0.000135246	5.54814e-05	0.000306984	8.96726e-05	0.00019364	0.000628212	0.000639877	0.000358842	0.000170135	0.000944806	0.000694745	0.000914347
ALB	Albania	1.39353e-05	0.68271	2.77011e-05	0.000528051	8.40481e-06	0.000456021	1.72138e-05	9.98535e-05	0.000571422	2.12443e-05	0.000450608	4.8351e-05	0.000199898	0.000188521	3.82425e-06	0.000268578	0.000881752	0.000154607	0.000278997	9.57386e-06	0.000509414	0.000365534	1.19491e-05	8.5809e-05	4.87684e-05	7.90746e-06	0.000602512	0.000283436	0.000166546	1.31239e-05	3.25215e-05	1.49076e-05	3.08019e-05	2.47007e-05	0.000223558	0.000551635	2.68018e-05	1.15963e-05	4.44458e-05	5.05955e-06	2.49518e-05	9.77074e-05	7.90662e-05	0.000169199	4.05118e-05	0.000331959	0.000455082	0.000137019
DZA	Algeria	3.01527e-05	0.000613988	0.863247	0.00240683	5.33118e-05	0.000932417	0.000203605	0.000244818	0.00131431	0.000189463	0.00197586	0.000119976	0.00107039	0.000964893	2.27154e-05	0.00120503	0.00131859	0.00436338	0.000584657	3.73313e-05	0.00105626	0.000546834	6.33356e-05	0.000259769	0.000167368	0.0008032	0.001048	0.000944438	0.00042613	3.69063e-05	6.20924e-05	5.1912e-05	9.2502e-05	0.000623921	0.000481571	0.00129637	5.64425e-05	3.34241e-05	0.00050764	6.50945e-05	0.0002631	0.000379671	0.000591375	0.000655359	0.000428807	0.00150199	0.00106979	0.00117655
AND	Andorra	6.94358e-10	7.11438e-09	9.6844e-10	0.000192477	3.7647e-10	2.54155e-08	6.05629e-10	4.22711e-09	2.91375e-08	6.72038e-10	1.44837e-09	1.6011e-09	1.09421e-08	7.46075e-09	1.90811e-10	1.49609e-08	4.2278e-08	1.26154e-09	1.55233e-08	5.08625e-10	2.92154e-08	2.03193e-08	6.3608e-10	1.65946e-09	2.57273e-09	1.33967e-10	3.3858e-08	1.50375e-08	1.06322e-09	7.11633e-10	2.09571e-09	7.51322e-10	4.27125e-10	2.49603e-10	1.24384e-08	3.19938e-08	1.45152e-09	5.64404e-10	1.61748e-09	8.60511e-11	7.03107e-10	4.68936e-09	8.12917e-09	1.21045e-09	2.20952e-09	4.94447e-09	1.21286e-09	6.53624e-09
AGO	Angola	8.01749e-05	0.000992928	0.000120788	0.00330267	0.941941	0.00269648	0.000154892	0.000442836	0.00340782	0.000271956	0.000403427	0.000189859	0.00159677	0.00109098	4.78639e-05	0.0018422	0.00517077	0.00181604	0.00167494	5.69798e-05	0.00298491	0.00214489	0.000120323	0.000203406	0.000316083	0.000180225	0.00338759	0.00189797	0.000193467	8.23132e-05	0.000207386	0.000119616	5.97766e-05	0.000309661	0.00135434	0.00330273	0.000154478	6.81242e-05	0.00249415	0.000714587	0.000289253	0.000569698	0.000575566	0.000230086	0.000267287	0.000750082	0.000285403	0.000810421
ATG	Antigua	4.19191e-07	5.15502e-06	2.3768e-07	1.73152e-05	2.03597e-07	0.0693152	3.3654e-07	2.48277e-06	4.7938e-05	2.43553e-07	5.69939e-07	9.29385e-07	7.14461e-06	4.38226e-06	1.12793e-07	2.25193e-05	2.77848e-05	4.23032e-07	1.0522e-05	3.10359e-07	1.72013e-05	1.28e-05	4.09686e-07	9.56914e-07	1.64037e-06	5.05576e-08	0.000111499	8.9698e-06	5.90063e-07	4.68301e-07	1.2582e-06	4.50879e-07	2.60756e-07	1.97817e-07	7.3703e-06	1.8116e-05	9.16866e-07	3.32968e-07	7.7208e-07	4.37693e-08	3.56243e-07	2.81054e-06	1.75042e-06	6.59785e-07	1.71204e-06	2.35332e-06	7.46547e-07	3.80363e-06
ARG	Argentina	0.000286236	0.00438319	0.00440175	0.0133355	0.00237289	0.00878577	0.870152	0.00227802	0.0204815	0.00399205	0.0162785	0.00139232	0.00654986	0.0134715	0.000679187	0.0129167	0.011729	0.0817127	0.00573246	0.000220714	0.00973339	0.00495945	0.0651893	0.00211355	0.00969875	0.131449	0.00961643	0.0128592	0.00699187	0.000243629	0.000525927	0.000609812	0.000512938	0.00572387	0.00528845	0.0151156	0.000408054	0.000190701	0.368433	0.00291499	0.0432925	0.00377408	0.016742	0.00670956	0.0129736	0.0386528	0.0104294	0.00719837
ARM	Armenia	2.04952e-05	0.00016477	1.0734e-05	0.00068143	8.58886e-06	0.000620178	1.11699e-05	0.819662	0.00068804	1.72916e-05	3.42524e-05	6.04157e-05	0.000262876	0.000170903	4.37729e-06	0.000358263	0.000910601	5.33144e-05	0.000367307	1.21815e-05	0.000671226	0.000438017	1.42116e-05	3.93042e-05	6.05999e-05	2.44703e-06	0.000872729	0.000358093	5.52104e-05	1.55288e-05	4.77653e-05	1.79892e-05	1.10291e-05	2.53378e-05	0.000300677	0.000724368	3.5441e-05	1.46729e-05	3.13663e-05	2.60091e-06	2.11429e-05	0.000115224	6.34896e-05	2.72596e-05	2.37073e-05	9.25487e-05	3.21869e-05	0.000146049
ABW	Aruba	6.9336e-11	5.02646e-10	3.31842e-11	2.9239e-09	3.09782e-11	2.83235e-09	6.89156e-11	3.87281e-10	2.63185e-06	8.25858e-11	8.14744e-11	1.40223e-10	1.3331e-09	7.48747e-10	1.80805e-11	1.70273e-09	3.4301e-09	8.60528e-11	1.74139e-09	4.09193e-11	2.61615e-09	1.35679e-09	7.86972e-11	1.63445e-10	2.94059e-10	5.95621e-11	3.77857e-09	1.53126e-09	1.07704e-10	5.4445e-11	2.24037e-10	6.9872e-11	4.29622e-11	3.27846e-11	1.15319e-09	3.1038e-09	1.64409e-10	4.68733e-11	1.54883e-10	7.50036e-12	1.7192e-10	4.42551e-10	2.99874e-10	1.06272e-10	1.52389e-10	4.01372e-10	8.10274e-11	5.90897e-10
AUS	Australia	0.000929853	0.00361443	0.00192882	0.0206811	0.000557499	0.0190281	0.00138102	0.00452974	0.0211349	0.818086	0.00380674	0.00204502	0.0084472	0.0560827	0.00130312	0.0152967	0.0284578	0.00774033	0.0112076	0.00035101	0.0222042	0.011492	0.000868007	0.00142245	0.00492736	0.000589478	0.0247334	0.0803022	0.00169568	0.000447827	0.0012173	0.00519972	0.000437806	0.00481919	0.00826539	0.0225116	0.00101765	0.000447465	0.00357191	0.00374118	0.00325364	0.0044391	0.00388222	0.00211717	0.00313629	0.0122785	0.00266247	0.00645704
AUT	Austria	3.10686e-05	0.00149037	0.000177472	0.000568051	1.79628e-05	0.000275886	8.99796e-05	0.000272419	0.000425657	0.000346403	0.238111	0.000161698	0.000244685	0.00113749	1.17351e-05	0.000262131	0.00023156	0.0018034	0.000143868	7.43333e-06	0.00094619	0.000549107	3.14688e-05	0.00252447	8.62276e-05	9.18142e-05	0.000260938	0.000331565	0.00139178	7.01803e-06	9.80404e-06	1.68574e-05	2.35434e-05	0.000164178	0.00013311	0.00027594	8.24386e-06	4.59896e-06	0.0002177	3.81254e-05	0.000223985	9.48886e-05	0.000216251	0.00906425	0.000131213	0.00153797	0.00835708	0.000297294
AZE	Azerbaijan	0.00112145	0.000501437	7.8833e-05	0.00172477	2.34187e-05	0.00149057	4.43793e-05	0.000490241	0.00166609	5.92801e-05	0.000763826	0.868263	0.00072532	0.000621007	1.38874e-05	0.00090821	0.0030089	0.000313073	0.000897372	2.88471e-05	0.00161728	0.0010214	3.99766e-05	0.000185569	0.000150431	1.921e-05	0.00227076	0.000910949	0.00024787	3.673e-05	0.000109166	4.49429e-05	3.06996e-05	9.25173e-05	0.000713116	0.00172676	8.22842e-05	3.45061e-05	0.000134467	2.80305e-05	9.69719e-05	0.000301198	0.000204575	0.000282049	9.26982e-05	0.000435433	0.000762311	0.000405314
BHS	Bahamas	1.77831e-07	1.76838e-06	3.39741e-07	9.41627e-06	1.11378e-07	1.24604e-05	3.20947e-07	1.17397e-06	1.01175e-05	5.78494e-07	3.24906e-06	4.90607e-07	0.0440708	2.74925e-06	6.29828e-08	5.07866e-06	9.00446e-06	2.34082e-06	4.20194e-06	1.28729e-07	8.04126e-06	4.07397e-06	2.01755e-07	7.82611e-07	8.32627e-07	2.31998e-07	2.81696e-05	4.11463e-06	8.69723e-07	1.60419e-07	4.97436e-07	2.04978e-07	1.66261e-07	4.69059e-06	3.00925e-06	1.37011e-05	3.58845e-07	1.20496e-07	7.07408e-07	9.88913e-08	4.48773e-07	1.25744e-06	1.41478e-06	1.95095e-06	1.73136e-06	4.11809e-06	7.17735e-06	2.00994e-06
BHR	Bahrain	8.15263e-08	7.29603e-07	1.62496e-07	3.15523e-06	4.14851e-08	2.83875e-06	7.83756e-08	4.68133e-07	3.01731e-06	2.91214e-07	1.79778e-07	2.08848e-07	1.25396e-06	0.0143959	3.15214e-08	2.45831e-06	5.02831e-06	3.46627e-07	1.69913e-06	5.58737e-08	2.96997e-06	1.87539e-06	7.37764e-08	1.78763e-07	3.2559e-07	2.6033e-08	3.53114e-06	1.79035e-06	1.28497e-07	6.57262e-08	2.18904e-07	8.72918e-08	4.85602e-08	1.12555e-07	1.3188e-06	3.23666e-06	1.59131e-07	6.24177e-08	1.75346e-07	4.7049e-08	9.99645e-08	5.28376e-07	3.17966e-07	1.47289e-07	1.34947e-07	1.62817e-06	1.22991e-07	6.40783e-07
BGD	Bangladesh	0.000186194	0.00115857	0.00040241	0.00440914	0.000150158	0.00326616	0.000538013	0.000784584	0.00476729	0.000883505	0.00894041	0.000400535	0.00191194	0.00569551	0.947284	0.00272576	0.0051601	0.014369	0.00190592	0.000102572	0.00401003	0.00225984	0.000165994	0.000625355	0.00069713	0.000426417	0.00399076	0.00909636	0.00218584	8.12368e-05	0.00018867	0.00038174	0.000234032	0.00479224	0.00147982	0.00409929	0.000168242	7.93383e-05	0.00164605	0.00233281	0.000773043	0.00135211	0.00177047	0.00177284	0.00147206	0.00723524	0.00290659	0.00277593
BRB	Barbados	3.01971e-07	2.82983e-06	6.411e-07	1.20565e-05	1.5943e-07	0.000366452	2.34305e-07	1.78982e-06	1.76533e-05	1.20003e-06	7.1955e-07	6.85079e-07	1.23032e-05	3.31879e-06	7.7641e-08	0.0613418	1.2965e-05	9.09061e-07	7.54595e-05	2.2792e-07	0.000134102	8.72663e-06	2.68424e-07	6.61168e-07	1.11492e-06	1.55281e-07	0.000451343	6.24643e-06	4.11939e-07	3.27593e-07	8.70614e-07	3.24229e-07	2.06945e-07	4.96751e-06	6.15702e-06	0.000102574	6.2332e-07	2.52655e-07	5.23492e-07	3.92507e-08	3.06968e-07	2.09154e-06	1.56654e-06	4.72085e-07	9.92358e-07	2.05316e-06	4.10727e-07	3.09596e-06
BLR	Belarus	0.000263307	0.00214031	0.000409841	0.0083389	0.000143804	0.00629586	0.000378306	0.0029552	0.00533636	0.00037811	0.00678343	0.00240161	0.00380534	0.00322921	7.68111e-05	0.0044426	0.101957	0.00381056	0.00383927	0.000127117	0.00843661	0.00270743	0.000279768	0.000995254	0.00108461	0.000127234	0.00964244	0.00478675	0.00170832	0.000145046	0.00053566	0.000241649	0.000179488	0.00060154	0.00271826	0.00806792	0.000355004	0.000133526	0.000901746	0.0002794	0.000419582	0.00145705	0.00123972	0.0018903	0.000684936	0.00348542	0.00536889	0.00230322
BEL	Belgium	1.32522e-05	0.000219822	0.000268376	0.00057553	3.94318e-05	0.000159004	8.83162e-05	0.000120456	0.00101174	0.00013693	0.00142732	7.45036e-05	0.000132699	0.000849169	1.80214e-05	0.000381945	8.76406e-05	0.0440531	0.000103121	1.40196e-05	0.000263348	4.72621e-05	1.95318e-05	0.000198757	6.40811e-05	5.59143e-05	0.000160153	0.000336647	0.000422723	9.2237e-06	1.91401e-05	1.9217e-05	8.123e-05	0.000236528	0.000208842	0.000305174	1.21538e-05	5.10136e-06	0.000423119	8.00827e-05	0.000151574	0.000171036	0.000403438	0.000503706	0.000210239	0.00153302	0.00109594	0.000852397
BLZ	Belize	9.15486e-06	0.000112289	6.06793e-06	0.000392848	5.51379e-06	0.0011243	6.94078e-06	5.21449e-05	0.000431899	1.06747e-05	8.1543e-05	1.95452e-05	0.000250051	0.000106949	2.78364e-06	0.00658532	0.000640967	2.46077e-05	0.428482	6.83624e-06	0.000422922	0.000258433	9.06733e-06	2.34284e-05	3.44659e-05	2.63547e-06	0.0004979	0.000198134	1.68131e-05	9.29951e-06	2.74115e-05	1.03099e-05	6.14484e-06	0.000178438	0.000170535	0.00538359	1.96353e-05	7.6475e-06	2.03297e-05	1.76116e-06	2.06902e-05	6.41964e-05	9.24584e-05	2.37837e-05	0.000107761	6.48047e-05	1.46316e-05	8.35849e-05
BEN	Benin	0.00317058	0.00236844	0.000144636	0.00699028	0.000222164	0.00579086	0.000143248	0.00096112	0.00709708	0.000202013	0.000489919	0.000386056	0.00255164	0.0020292	0.000262871	0.0034521	0.0113114	0.00161671	0.00348458	0.968995	0.00632805	0.00478487	0.000160311	0.000401282	0.000936377	0.000211624	0.00732105	0.00400507	0.000298941	0.000476609	0.000466409	0.000212333	0.000198228	0.000118375	0.00292223	0.00688019	0.000694844	0.000180833	0.000412529	8.8e-05	0.00860549	0.00687511	0.000740574	0.00060259	0.00034308	0.0011584	0.000611181	0.00795323
BMU	Bermuda	0	0	0	0	0	0	0	0	0	0	0	0	0	0	0	0	0	0	0	0	0	0	0	0	0	0	0	0	0	0	0	0	0	0	0	0	0	0	0	0	0	0	0	0	0	0	0	0
BTN	Bhutan	2.34792e-05	0.000253005	1.19547e-05	0.000975899	1.09772e-05	0.000866512	2.18907e-05	0.000136771	0.00083023	2.17564e-05	2.97102e-05	5.15719e-05	0.00038323	0.000268532	1.06496e-05	0.000518151	0.00133443	2.51039e-05	0.000523565	1.52674e-05	0.000924593	0.664075	2.3377e-05	5.68709e-05	9.58639e-05	3.68385e-06	0.00108933	0.00048816	4.19575e-05	2.01639e-05	7.12645e-05	2.36508e-05	1.47364e-05	9.04168e-06	0.000412665	0.000996694	5.03506e-05	1.66482e-05	4.93103e-05	2.64287e-06	3.14865e-05	0.000158518	8.89535e-05	3.76801e-05	6.31163e-05	0.000134668	2.61931e-05	0.000210324
BOL	Bolivia	5.22463e-05	0.000613093	0.000140038	0.0022062	5.81642e-05	0.00181842	0.00469304	0.000338505	0.003073	0.000380002	0.00157133	0.000164309	0.000952151	0.00113087	2.51208e-05	0.00138405	0.00247756	0.00338257	0.00109872	3.80474e-05	0.00196992	0.00108519	0.870276	0.000249692	0.000367214	0.00071993	0.00223212	0.00126454	0.000352226	4.86605e-05	0.000131584	6.36038e-05	5.55935e-05	0.00178577	0.000979811	0.00221284	9.83164e-05	3.87469e-05	0.0119543	6.27929e-05	0.0308196	0.00040219	0.00167385	0.000472899	0.000326299	0.00178173	0.00223443	0.000727432
BIH	Bosnia and Herzegovina	2.47788e-05	0.00048654	4.86436e-05	0.00092655	1.51848e-05	0.000901103	3.36791e-05	0.000158323	0.00100506	4.62293e-05	0.00205279	7.19127e-05	0.000369367	0.000356812	7.27212e-06	0.000885546	0.00130261	0.00045089	0.000471085	1.76378e-05	0.000888178	0.000610239	2.12334e-05	0.813371	8.59784e-05	1.34215e-05	0.00103494	0.000517296	0.000232902	2.53933e-05	6.09932e-05	2.58258e-05	2.00529e-05	5.6415e-05	0.000400849	0.00094344	4.59113e-05	1.98394e-05	8.22333e-05	1.10147e-05	4.37964e-05	0.000170163	0.000122801	0.0336319	6.86027e-05	0.000396624	0.000461604	0.000264238
BWA	Botswana	8.26023e-06	9.09887e-05	4.59735e-06	0.00035534	6.58852e-06	0.000323588	8.20023e-06	4.9653e-05	0.000328694	8.67871e-06	2.39285e-05	1.94822e-05	0.00014033	9.71813e-05	2.27911e-06	0.000189093	0.000517919	2.38241e-05	0.000192147	5.51187e-06	0.000330899	0.00020107	8.42915e-06	2.06513e-05	0.640551	1.77116e-06	0.000396773	0.000178187	1.47344e-05	7.91066e-06	2.45397e-05	8.57019e-06	5.4232e-06	5.95273e-06	0.000147149	0.00036332	1.75763e-05	6.71738e-06	1.80994e-05	1.39232e-06	8.4751e-06	5.74448e-05	3.2106e-05	1.70629e-05	1.41515e-05	6.51101e-05	1.70286e-05	7.38252e-05
BRA	Brazil	0.000218366	0.00279804	0.00204422	0.0107608	0.00702087	0.00830457	0.0432852	0.00137258	0.0258708	0.00344201	0.0167361	0.001442	0.00579477	0.0160914	0.000327423	0.0202147	0.00682262	0.0248952	0.00679581	0.0001875	0.00843781	0.00291665	0.0172256	0.0020647	0.00168884	0.804799	0.0095409	0.00708748	0.00513515	0.000147412	0.000302241	0.000400644	0.000530366	0.0102037	0.00667354	0.0267342	0.00028028	0.000126738	0.0497449	0.00131236	0.0166585	0.0028212	0.0178291	0.00950902	0.00791345	0.0150905	0.0148373	0.006695
VGB	British Virgin Islands	2.30498e-08	2.49383e-07	1.15075e-08	9.4128e-07	1.18063e-08	2.14993e-06	1.60835e-08	1.03405e-06	9.90057e-07	1.85768e-08	2.95311e-08	6.7716e-08	3.51826e-07	2.27106e-07	6.14979e-09	4.77858e-07	1.41888e-06	1.99853e-08	5.10661e-07	1.70298e-08	9.45612e-07	6.33249e-07	1.95003e-08	5.19222e-08	7.66814e-08	8.20747e-09	0.00178001	4.70967e-07	3.27828e-08	2.31376e-08	6.82174e-08	2.44508e-08	1.51286e-08	7.59076e-09	4.01576e-07	1.00934e-06	4.93979e-08	1.93942e-08	4.15302e-08	1.92554e-09	1.94989e-08	1.6081e-07	1.39674e-07	8.05005e-08	3.38635e-08	1.26167e-07	2.08412e-08	2.15186e-07
BRN	Brunei	4.21867e-07	3.51621e-06	2.69383e-07	1.56853e-05	1.8055e-07	1.45029e-05	4.93667e-07	2.11015e-06	1.28069e-05	7.28983e-06	8.02965e-07	8.38985e-07	6.40361e-06	5.05685e-06	2.38113e-07	8.99475e-06	2.14735e-05	8.50665e-07	8.59512e-06	2.51507e-07	1.47987e-05	9.12822e-06	3.92931e-07	9.13558e-07	1.54433e-06	1.24573e-07	1.71669e-05	0.0957905	5.91292e-07	3.405e-07	1.08108e-06	7.98135e-07	2.44919e-07	6.77761e-07	6.59426e-06	1.60503e-05	8.04122e-07	2.64465e-07	1.14939e-06	5.29059e-07	6.33355e-07	2.55214e-06	1.96251e-06	6.94451e-07	7.16644e-07	2.88092e-06	6.43083e-07	3.57637e-06
BGR	Bulgaria	0.000202091	0.0298599	0.00148814	0.0023719	7.81943e-05	0.00111712	0.000425465	0.00453649	0.00189538	0.00137198	0.00946216	0.00216562	0.000779017	0.00234764	4.29707e-05	0.00305331	0.00213652	0.00451922	0.000684351	4.92401e-05	0.00147797	0.000612253	6.08931e-05	0.00327842	0.000358737	0.000128414	0.0016513	0.00158722	0.689899	3.14399e-05	7.0788e-05	6.62411e-05	9.51182e-05	0.000661427	0.000658443	0.00158364	5.76067e-05	2.692e-05	0.000494123	8.07005e-05	0.000273993	0.00039268	0.000609191	0.00409714	0.000432961	0.0239418	0.00544109	0.00151583
BFA	Burkina Faso	0.000281242	0.00390328	0.000514032	0.0138341	0.000205962	0.0109813	0.000379535	0.00177346	0.0139286	0.000694122	0.00331075	0.000679144	0.00476194	0.00410317	0.000122519	0.00675151	0.021918	0.0161935	0.00658684	0.000654373	0.0115765	0.00732491	0.000309862	0.0010478	0.00112391	0.000165914	0.0141443	0.00709069	0.000950356	0.940285	0.000858173	0.00036326	0.000270591	0.000423764	0.00551354	0.0128796	0.00066595	0.000283989	0.00110949	0.000101035	0.0172326	0.00242758	0.00169122	0.00148284	0.00090237	0.00306091	0.00160164	0.0041393
BDI	Burundi	0.000127716	0.00175129	7.91646e-05	0.00501726	6.82995e-05	0.00468934	0.000117396	0.000752266	0.00551147	0.00010554	0.00108702	0.000299421	0.00205921	0.00147563	3.90437e-05	0.00277813	0.0074311	0.00133806	0.00285978	9.23997e-05	0.00502303	0.00360054	0.000118815	0.000338772	0.000492652	2.54397e-05	0.0059631	0.00277871	0.000234744	0.000121962	0.952771	0.000137305	8.46733e-05	6.73459e-05	0.00221292	0.00558149	0.000270736	0.000106116	0.000269193	1.87653e-05	0.000135073	0.000887705	0.000496686	0.000281587	0.000222978	0.000867444	0.000360364	0.00117185
KHM	Cambodia	0.000127149	0.000952424	0.000227188	0.00443725	7.47109e-05	0.00384601	0.000275822	0.000619515	0.00487226	0.000591768	0.00184526	0.000275759	0.00182146	0.00197339	0.000109818	0.00253826	0.00445887	0.00122806	0.00236053	8.21265e-05	0.00437534	0.00300173	0.000112676	0.000306529	0.000439432	0.000100175	0.00485486	0.0121903	0.000370092	0.000105148	0.000292585	0.939242	8.22216e-05	0.000762543	0.00192789	0.00452466	0.000221183	9.27341e-05	0.000642143	0.00134893	0.000378252	0.000820666	0.000858572	0.00053616	0.000363839	0.00156127	0.000848201	0.00106819
CMR	Cameroon	0.000127055	0.0029225	0.00125278	0.00921017	0.000400972	0.00347761	0.000514896	0.000990328	0.00624549	0.000616919	0.0098831	0.000630735	0.00196294	0.0042261	0.00014572	0.00312103	0.0055421	0.0159281	0.00207092	0.000157865	0.00442756	0.00256643	0.000155947	0.00115946	0.000917276	0.000228109	0.00438275	0.00359708	0.00176286	0.000122048	0.000250395	0.000222117	0.955772	0.00161153	0.00260385	0.00477452	0.00583281	0.00195013	0.00127919	0.00172485	0.000631644	0.0535772	0.00157276	0.00316969	0.00141316	0.0054748	0.00412882	0.00592891
CAN	Canada	0.000126135	0.00130741	0.0024923	0.00390191	0.000201475	0.0226549	0.00146976	0.00195806	0.0111021	0.00366105	0.00848836	0.000696753	0.0359097	0.00774939	0.000307464	0.0688919	0.00106227	0.0167378	0.009999	5.34542e-05	0.027078	0.000580372	0.00114645	0.000832248	0.00092356	0.00249895	0.00686677	0.00744213	0.00230831	4.71178e-05	6.24801e-05	0.00040518	0.000218682	0.577078	0.000925672	0.0147497	5.56406e-05	2.87061e-05	0.0117598	0.0033559	0.0166661	0.00115816	0.0225325	0.00406031	0.0151846	0.0129119	0.00657438	0.00316077
CPV	Cape Verde	6.10358e-06	6.61073e-05	7.62843e-06	0.000272303	4.68956e-06	0.000274118	5.21999e-06	3.46251e-05	0.000249464	5.73052e-06	7.10431e-06	2.2526e-05	0.0001181	6.51544e-05	1.82148e-06	0.00015582	0.000393526	6.27707e-06	0.00016573	4.46956e-06	0.000247585	0.000145409	6.45024e-06	1.50225e-05	2.5346e-05	2.01256e-06	0.000368072	0.000141653	8.11665e-06	5.52751e-06	1.84441e-05	6.34039e-06	4.20378e-06	1.87463e-06	0.672356	0.00030479	1.44687e-05	4.87602e-06	1.24543e-05	7.08767e-07	7.34719e-06	6.16016e-05	2.51967e-05	9.63323e-06	3.33576e-05	3.72114e-05	6.78781e-06	5.48269e-05
CYM	Cayman Islands	1.95037e-08	2.22429e-07	9.13658e-09	8.63023e-07	9.26087e-09	8.81976e-07	1.6383e-08	1.17848e-07	7.86041e-07	1.82118e-08	3.61552e-08	4.5906e-08	3.88875e-07	2.0854e-07	5.19836e-09	5.0459e-07	1.28441e-06	2.13537e-08	5.35977e-07	1.34277e-08	8.51414e-07	5.21274e-07	1.9293e-08	4.87412e-08	8.04318e-08	7.40753e-09	1.18113e-06	4.41263e-07	2.70039e-08	1.88856e-08	6.12825e-08	2.00215e-08	1.21217e-08	8.09974e-09	3.3271e-07	0.00970095	4.19755e-08	1.57194e-08	3.71516e-08	2.13985e-09	1.74972e-08	1.22534e-07	8.06954e-08	3.18511e-08	4.51193e-08	1.15483e-07	2.2082e-08	1.72829e-07
CAF	Central African Republic	6.49878e-05	0.000811519	9.18862e-05	0.00330219	5.27693e-05	0.00248629	8.03717e-05	0.000386595	0.00289207	0.000104417	0.000405339	0.00014637	0.00106464	0.00079264	2.02906e-05	0.00146396	0.00451572	0.0011789	0.00149316	4.85856e-05	0.00261322	0.00184158	6.15548e-05	0.000195804	0.0002537	2.25579e-05	0.00317593	0.0014517	0.000158943	7.05811e-05	0.000187238	7.27911e-05	0.000170999	7.10888e-05	0.00123664	0.00285905	0.955455	0.000259849	0.00020062	2.42904e-05	0.000123578	0.0114167	0.000332521	0.00021149	0.000237141	0.000865024	0.000769657	0.000639892
TCD	Chad	0.000453434	0.00722763	0.000599553	0.0199762	0.000408706	0.0182963	0.000572317	0.00276342	0.0219298	0.000630258	0.00477123	0.0010987	0.00973212	0.00560133	0.000185235	0.0109969	0.0349407	0.00330451	0.0108916	0.000353266	0.0181054	0.0137863	0.000474251	0.00158453	0.00157125	0.000287839	0.0220864	0.0101973	0.00159207	0.000527066	0.00129189	0.00051727	0.00526025	0.00115315	0.0096113	0.0204591	0.00375635	0.965008	0.0012712	0.000157171	0.00115645	0.003522	0.00278282	0.00593888	0.000940035	0.00377637	0.00311202	0.00497256
CHL	Chile	1.04465e-05	9.77899e-05	4.85871e-05	0.000485676	1.58617e-05	0.00040029	0.0019629	5.24295e-05	0.000801445	0.000102948	0.000422478	3.24678e-05	0.000678463	0.000317835	7.00379e-06	0.000664896	0.000228517	0.000775221	0.000310538	5.47278e-06	0.000451501	0.000228285	0.00138565	5.48837e-05	5.58071e-05	0.000457319	0.000381139	0.000259969	0.000120062	6.45212e-06	1.93517e-05	1.64156e-05	1.19345e-05	0.000584705	0.00012309	0.000481691	2.80796e-05	6.88007e-06	0.270792	3.92079e-05	0.00564068	7.94208e-05	0.00293435	0.000180457	0.000678101	0.000333316	0.000259522	0.00015483
CHN	China	0.00212172	0.0165368	0.0177196	0.0279708	0.00233818	0.0166052	0.0107051	0.00427788	0.0788461	0.0404745	0.0607476	0.00869992	0.0131071	0.0981856	0.00961869	0.0542484	0.00935276	0.0646402	0.0149983	0.00152953	0.0380319	0.00722288	0.00554514	0.00524815	0.00931404	0.00488132	0.0120505	0.123632	0.0214588	0.000508815	0.000564574	0.0153366	0.00391391	0.0452721	0.00937135	0.0175237	0.00051839	0.000267992	0.0591825	0.921568	0.0280164	0.0151928	0.0485043	0.0246729	0.0385142	0.0807486	0.0500134	0.0617839
COL	Colombia	8.58447e-06	7.03199e-05	1.59597e-05	0.000306796	6.55129e-06	0.000362221	0.000115882	4.05288e-05	0.00326219	3.91542e-05	0.000167348	3.99952e-05	0.000325968	0.000120514	3.0268e-06	0.000806773	0.000321472	0.000276499	0.000253383	4.14044e-06	0.000262566	0.000132127	0.00016165	3.04476e-05	3.03219e-05	7.37035e-05	0.000344469	0.000164069	4.31138e-05	5.80616e-06	1.56866e-05	7.48174e-06	6.89464e-06	0.000666194	0.000105876	0.000349607	1.1942e-05	4.77659e-06	0.00516989	9.08023e-06	0.610846	0.000186244	0.00242491	9.72048e-05	0.000269661	0.000150575	0.000175002	0.000104445
COG	Congo	1.55327e-05	0.000210109	0.000151147	0.000747156	2.10028e-05	0.00054871	3.03626e-05	9.45136e-05	0.000694567	2.78108e-05	0.000218012	4.1843e-05	0.000252685	0.000253836	7.05011e-06	0.000336718	0.00098179	0.000291639	0.000322944	1.18569e-05	0.00059798	0.000420184	1.53544e-05	5.71184e-05	6.91998e-05	4.60332e-05	0.00067592	0.000343765	6.83119e-05	1.48858e-05	4.06908e-05	1.90885e-05	6.67843e-05	4.12713e-05	0.000391948	0.000639191	4.58999e-05	1.27545e-05	8.12515e-05	4.15296e-05	4.41952e-05	0.661532	9.54162e-05	9.88147e-05	6.32277e-05	0.000235578	0.000250317	0.000180189
CRI	Costa Rica	3.67003e-06	7.23604e-05	3.8013e-05	0.000454126	9.7978e-06	0.000184158	2.8145e-05	3.85388e-05	0.00108307	3.56723e-05	0.000749273	4.08164e-05	0.00029167	0.000199716	3.68951e-06	0.000297366	0.000108838	0.0011331	0.000349024	3.22708e-06	0.000205967	4.09548e-05	1.09597e-05	4.72275e-05	2.27231e-05	2.45917e-05	0.000238002	0.000110467	0.000114421	2.84151e-06	5.58404e-06	6.39024e-06	8.63609e-06	0.00057268	7.61192e-05	0.000702135	4.48792e-06	2.01069e-06	0.000283974	2.11473e-05	0.000613936	3.67117e-05	0.188151	0.000136594	0.000189885	0.000263229	0.00037544	0.000112024
HRV	Croatia	1.74902e-05	0.00154864	6.71986e-05	0.000546398	1.13092e-05	0.00281381	4.11617e-05	0.000105092	0.000495417	0.000214317	0.00493121	6.8383e-05	0.000732787	0.00036278	6.15693e-06	0.000282112	0.00067051	0.000507756	0.000223715	9.07176e-06	0.000618947	0.000249855	1.39599e-05	0.0470504	5.34664e-05	1.75938e-05	0.000547005	0.000288437	0.000407874	1.11676e-05	2.79647e-05	1.41617e-05	1.43592e-05	0.00014734	0.000195159	0.000489019	2.10292e-05	9.5858e-06	9.87443e-05	1.4652e-05	4.91309e-05	9.87772e-05	0.00011359	0.651251	7.19953e-05	0.000562318	0.00111414	0.000294353
CUB	Cuba	1.32269e-05	0.000213487	4.77873e-05	0.00148564	1.20985e-05	0.000660469	0.000186454	0.000397776	0.00219309	0.000329524	0.00118807	4.20755e-05	0.00038839	0.000271567	8.18072e-06	0.00176978	0.00064494	0.000604789	0.00117716	9.73519e-06	0.00128773	0.000276453	0.000167391	6.61727e-05	5.47777e-05	5.29963e-05	0.000526405	0.000341316	0.00053006	1.17528e-05	3.02802e-05	2.68116e-05	1.50553e-05	0.000693846	0.00036905	0.00265439	2.28977e-05	1.00719e-05	0.000622199	0.000353307	0.000271071	0.000176117	0.000490785	0.000419543	0.802678	0.00132131	0.000577511	0.000189116
CYP	Cyprus	2.09168e-06	8.93429e-05	5.85437e-06	7.18091e-05	2.10124e-06	5.82539e-05	3.32504e-06	0.000117117	7.19624e-05	9.90815e-06	0.00017902	8.60187e-06	2.4528e-05	0.000360812	3.52381e-06	5.32568e-05	9.49102e-05	0.000193294	3.22297e-05	1.223e-06	7.21045e-05	4.42127e-05	1.6157e-06	1.8788e-05	8.13718e-06	1.8591e-06	7.52681e-05	5.04951e-05	4.52587e-05	1.83771e-06	5.14017e-06	2.13966e-06	1.79375e-06	8.23545e-06	2.83002e-05	8.31511e-05	3.08481e-06	1.31911e-06	9.29196e-06	1.38868e-06	4.90196e-06	1.31108e-05	1.19915e-05	0.000133849	7.18009e-06	0.205186	0.000243399	2.46108e-05
CZE	Czech Republic	3.08716e-05	0.000938592	0.000264707	0.000857709	3.95388e-05	0.000400915	0.000186275	0.000375914	0.000973198	0.000203874	0.0122237	0.000363816	0.000350554	0.00121845	3.16326e-05	0.000541529	0.000587993	0.00366995	0.000510568	1.59086e-05	0.000538253	0.000191997	4.25752e-05	0.00150983	0.000143008	9.92324e-05	0.00321265	0.000597832	0.0035428	1.91282e-05	2.13613e-05	3.18554e-05	4.46297e-05	0.000369687	0.000238781	0.000517723	1.93283e-05	9.78346e-06	0.000502222	8.97134e-05	0.000249148	0.000202878	0.000390728	0.00470535	0.000332335	0.00174363	0.452947	0.000537084
CIV	Cote dIvoire	0	0	0	0	0	0	0	0	0	0	0	0	0	0	0	0	0	0	0	0	0	0	0	0	0	0	0	0	0	0	0	0	0	0	0	0	0	0	0	0	0	0	0	0	0	0	0	0
PRK	North Korea	5.82621e-05	0.000482759	0.000198518	0.00195635	3.40841e-05	0.003185	0.000106335	0.000299212	0.00238518	0.000207048	0.000319035	0.000147729	0.000762683	0.00079448	4.41097e-05	0.00114838	0.00227513	0.000289467	0.00103014	7.48946e-05	0.00219996	0.00152103	0.000200317	0.000120827	0.000202911	0.000590382	0.00224668	0.00131693	0.000267082	4.90374e-05	0.000133112	0.000425524	3.8761e-05	0.000183059	0.000925703	0.00217421	9.80469e-05	4.04529e-05	0.000317568	0.00336148	0.000245792	0.000358651	0.00114474	0.000178353	0.000645823	0.00054786	0.000210694	0.000542103
COD	DR Congo	0.000223425	0.00273706	0.000374966	0.0092005	0.000257213	0.00789625	0.000280795	0.00142216	0.0103588	0.000376652	0.00210111	0.000541272	0.00347249	0.00329764	6.71242e-05	0.00485045	0.012871	0.0226517	0.00465624	0.000167022	0.00855965	0.00639172	0.000231062	0.000731006	0.00102132	0.000102352	0.00978822	0.00492492	0.000745873	0.000270372	0.000609379	0.000242938	0.000505946	0.000348869	0.00444813	0.00927245	0.00113607	0.000200489	0.000754113	9.34247e-05	0.000483361	0.00182808	0.00110325	0.00107124	0.000514844	0.00708365	0.00160302	0.0024388
DNK	Denmark	2.79076e-05	0.000785866	0.000268136	0.00128634	5.30691e-05	0.00113682	0.000408635	0.000413908	0.00225841	0.00103939	0.00484833	0.00038143	0.000476136	0.00609324	6.2224e-05	0.000847799	0.000652148	0.00484082	0.00167886	2.38645e-05	0.00185993	0.000288833	6.05705e-05	0.0010669	0.000163217	0.000124398	0.000608068	0.00174579	0.00183232	2.6557e-05	2.83892e-05	7.42793e-05	6.11015e-05	0.00095284	0.000607791	0.000905603	2.12969e-05	1.79404e-05	0.000970185	0.000345092	0.00035568	0.000292055	0.000884497	0.00183944	0.000286702	0.00445216	0.00607469	0.000717963
DJI	Djibouti	1.43476e-06	2.0784e-05	6.97705e-07	5.78217e-05	7.18978e-07	5.36193e-05	7.6128e-07	8.37321e-06	6.00221e-05	7.07159e-07	1.35974e-06	3.07187e-06	2.10935e-05	1.34383e-05	3.6464e-07	2.99457e-05	9.65029e-05	1.98125e-06	3.13775e-05	9.99142e-07	5.55684e-05	4.47835e-05	1.08876e-06	3.36126e-06	4.65839e-06	1.52568e-07	6.65746e-05	3.08569e-05	2.04527e-06	1.66509e-06	4.21182e-06	1.57693e-06	9.18074e-07	4.14074e-07	2.64621e-05	6.12165e-05	3.15232e-06	1.24512e-06	2.26141e-06	1.90407e-07	7.98878e-07	1.02414e-05	5.31005e-06	1.97212e-06	1.70486e-06	7.93246e-06	1.34078e-06	1.31363e-05
DOM	Dominican Republic	5.03534e-06	6.65372e-05	2.44327e-05	0.000283796	6.2742e-06	0.0015698	2.15913e-05	3.85547e-05	0.000383593	4.90293e-05	0.000323961	2.05087e-05	0.000395464	0.000172136	3.36665e-06	0.000491597	0.000258895	0.000563687	0.000183732	4.01516e-06	0.00025414	9.84568e-05	1.0112e-05	4.00782e-05	2.53477e-05	1.3644e-05	0.000208021	0.000140355	6.54698e-05	4.84328e-06	1.10822e-05	7.41804e-06	7.15317e-06	0.000671067	8.74537e-05	0.000257094	8.51474e-06	3.71736e-06	9.92264e-05	8.55039e-06	0.000102015	4.42843e-05	0.000744471	0.000124138	0.00050065	0.000190308	0.000141587	9.52192e-05
ECU	Ecuador	0.000311638	0.000395299	4.65523e-05	0.00103204	1.74572e-05	0.000877147	0.000699072	0.000119436	0.00267393	8.83385e-05	0.00106933	7.89242e-05	0.000568509	0.000373444	8.25521e-06	0.00130765	0.000991446	0.0013689	0.00131961	1.4425e-05	0.000946809	0.000574524	0.000206252	0.00010572	9.76664e-05	6.08194e-05	0.00127238	0.000501037	0.00028297	2.38588e-05	4.55005e-05	2.52527e-05	2.11492e-05	0.000685945	0.000368947	0.00113871	4.7447e-05	3.34916e-05	0.00315882	2.47176e-05	0.0199451	0.000169255	0.00117388	0.000474444	0.000349069	0.000346558	0.000510264	0.000282446
EGY	Egypt	4.20555e-05	0.00216593	0.00258905	0.00239983	8.94172e-05	0.00103791	0.000466143	0.000474611	0.0022149	0.000612371	0.00606985	0.000317567	0.00105245	0.00307572	5.42938e-05	0.00165013	0.000974471	0.00547126	0.000567341	3.34724e-05	0.00120199	0.000385103	6.82165e-05	0.000670769	0.000392223	0.000310545	0.000942487	0.00199325	0.00203984	2.99905e-05	4.6197e-05	7.57969e-05	0.000145438	0.00140031	0.000593262	0.00125417	4.53004e-05	1.9075e-05	0.000750242	0.000230915	0.000506374	0.000405861	0.000850128	0.00358913	0.000519299	0.0207512	0.00281457	0.00137535
SLV	El Salvador	1.77934e-05	0.0001853	2.68506e-05	0.000660008	1.14715e-05	0.000677426	2.56003e-05	0.00010571	0.000955495	3.54724e-05	0.00108188	4.34505e-05	0.000932555	0.000255429	1.41053e-05	0.000990827	0.000617322	0.000627593	0.00224168	1.29135e-05	0.000714612	0.000483554	1.86444e-05	6.97317e-05	6.54964e-05	1.29666e-05	0.000787168	0.000395835	7.89837e-05	2.04485e-05	4.48358e-05	1.96526e-05	1.27154e-05	0.000432276	0.000291042	0.000902569	3.36887e-05	1.48143e-05	9.45911e-05	9.96573e-06	7.36015e-05	0.00012406	0.0210536	0.000212175	0.000117313	0.000201695	0.000289017	0.000190269
ERI	Eritrea	0.000118452	0.00156473	6.51883e-05	0.00483331	5.72864e-05	0.00465704	0.000101983	0.000694494	0.00531556	0.000148927	0.000176648	0.000255458	0.00211122	0.0012177	3.69991e-05	0.00275535	0.00841601	0.00014946	0.00291228	8.61285e-05	0.00473219	0.00335497	0.000123319	0.000297852	0.00045681	1.76353e-05	0.0062804	0.00266822	0.000170688	0.000124698	0.000348979	0.000126087	7.69146e-05	4.36293e-05	0.00212677	0.00529118	0.00026806	9.90751e-05	0.000255018	1.63707e-05	0.000178179	0.000795977	0.000479347	0.000196243	0.000273548	0.000715631	0.000141673	0.00109294
EST	Estonia	8.83172e-06	8.22285e-05	1.75976e-05	0.000353019	8.62019e-06	0.00365922	1.75045e-05	8.99492e-05	0.00037173	2.99285e-05	0.000198405	8.16659e-05	0.00334642	0.000156088	3.50154e-06	0.000222054	0.000586529	0.000210181	0.00464268	6.07737e-06	0.000328106	0.000177489	9.84057e-06	3.70628e-05	3.55727e-05	9.45902e-06	0.000376695	0.000194514	6.49644e-05	7.31279e-06	2.14616e-05	0.00190263	7.52956e-06	0.000159214	0.000142074	0.000357224	1.58665e-05	6.70382e-06	4.37707e-05	8.32682e-06	2.41507e-05	5.99398e-05	0.000142905	7.86329e-05	3.44867e-05	0.000158326	0.000531216	0.000100225
ETH	Ethiopia	0.000631156	0.0157744	0.00796087	0.0264584	0.000552877	0.0211111	0.00164607	0.00456279	0.0298863	0.00296928	0.0520407	0.00211048	0.013146	0.0144369	0.000396906	0.0171516	0.0307145	0.0490696	0.0126304	0.000456815	0.0233762	0.0143015	0.000765688	0.00385169	0.00311878	0.00091787	0.0239175	0.0190894	0.00821361	0.000556503	0.00149033	0.000898262	0.000713532	0.00821985	0.0102149	0.0242878	0.00113506	0.000432899	0.00427329	0.00499053	0.00310521	0.00470208	0.00638138	0.00923246	0.00296808	0.0303712	0.0320044	0.00903352
FJI	Fiji	4.9692e-06	6.156e-05	3.3476e-06	0.000199755	2.86647e-06	0.000200001	4.76683e-06	2.83942e-05	0.000213231	0.000755675	1.91802e-05	1.11239e-05	8.21563e-05	7.12209e-05	9.28573e-06	0.000149683	0.00035917	1.84086e-05	0.00010918	3.66599e-06	0.000206112	0.000139808	4.71794e-06	1.13161e-05	1.8693e-05	1.43163e-06	0.00023314	0.000133449	7.97339e-06	5.17661e-06	1.39478e-05	6.23285e-06	3.36858e-06	3.67667e-05	8.72111e-05	0.000211745	1.02461e-05	4.08271e-06	1.20969e-05	2.37307e-06	6.24765e-06	3.34557e-05	2.33592e-05	9.60871e-06	7.96529e-06	4.36554e-05	9.88345e-06	4.33251e-05
FIN	Finland	1.32356e-05	0.000304795	0.000134884	0.000559059	1.9674e-05	0.00041062	0.00010878	0.000159133	0.000523546	0.000303097	0.00154791	0.000162718	0.000381037	0.000663448	2.03582e-05	0.000477425	0.000330352	0.00168935	0.000232004	1.18514e-05	0.000490132	0.000119083	3.47925e-05	0.000153534	8.41666e-05	6.99214e-05	0.00037439	0.000435354	0.000457425	7.87286e-06	1.27302e-05	5.66721e-05	3.24675e-05	0.000407652	0.000128887	0.000376108	1.10889e-05	5.62073e-06	0.00049718	0.000289496	0.000162355	0.000129715	0.000294651	0.000500496	0.000161319	0.00122741	0.00109202	0.000344846
FRA	France	0.000123632	0.00314141	0.00856905	0.0410339	0.000592685	0.00258649	0.00154702	0.00188114	0.00590402	0.00277005	0.0189387	0.00112175	0.00256724	0.0121997	0.00019884	0.00584074	0.000941543	0.0674123	0.00134572	0.000968245	0.00497808	0.000441312	0.000387405	0.00183647	0.000824324	0.00111638	0.00253258	0.00505486	0.00656829	0.000512045	9.3512e-05	0.00125486	0.00486316	0.00305069	0.00243474	0.00417953	0.000605748	0.000226238	0.00448882	0.000743951	0.0024743	0.00712399	0.00404709	0.00666614	0.00325968	0.0195932	0.0143847	0.0396105
PYF	French Polynesia	0	0	0	0	0	0	0	0	0	0	0	0	0	0	0	0	0	0	0	0	0	0	0	0	0	0	0	0	0	0	0	0	0	0	0	0	0	0	0	0	0	0	0	0	0	0	0	0
GAB	Gabon	4.72902e-06	0.000136059	0.000126565	0.000192169	8.43403e-06	0.00011701	1.7305e-05	3.0034e-05	0.00020153	4.13364e-05	9.97039e-05	2.8572e-05	6.45611e-05	0.000114595	6.74934e-06	0.00010341	0.000204204	0.00013613	7.49573e-05	4.33366e-06	0.000168633	8.75637e-05	6.20712e-06	2.03517e-05	2.26141e-05	6.52206e-06	0.000144811	0.000145756	5.72171e-05	3.86841e-06	8.51275e-06	1.37203e-05	2.27269e-05	4.36437e-05	8.207e-05	0.000145626	7.06591e-06	3.08285e-06	4.93641e-05	0.000294304	2.12195e-05	0.000268042	5.59166e-05	4.51257e-05	3.66452e-05	0.000279441	6.13532e-05	0.00010209
GMB	Gambia	4.36267e-05	0.00048685	2.51607e-05	0.00205036	2.26587e-05	0.00205162	4.20416e-05	0.000271259	0.00162384	4.63124e-05	7.23491e-05	8.6516e-05	0.000921477	0.000552682	1.43183e-05	0.00123417	0.00245204	0.000333046	0.00121605	2.95389e-05	0.00183305	0.000940816	5.41145e-05	0.000116624	0.000208508	7.74301e-06	0.0026966	0.0011236	0.000304097	3.7155e-05	0.000165136	4.83116e-05	9.92965e-05	1.85691e-05	0.000861071	0.00229817	0.000120111	3.18166e-05	0.000105985	7.53499e-06	5.8484e-05	0.000322235	0.000193429	9.10127e-05	8.57092e-05	0.00032547	7.23711e-05	0.000430395
GEO	Georgia	8.4355e-05	0.000214208	0.000139507	0.00100301	1.24727e-05	0.000919503	1.70815e-05	0.00278309	0.000940594	1.44474e-05	8.83097e-05	0.00064499	0.000475769	0.000255555	5.78682e-06	0.000507326	0.0015612	5.57484e-05	0.000557187	1.73058e-05	0.000980058	0.000660244	2.26321e-05	5.96545e-05	8.86869e-05	4.133e-06	0.00115606	0.000521472	0.00011972	2.07349e-05	6.6322e-05	2.55856e-05	1.6033e-05	1.05237e-05	0.00043279	0.00105161	5.16217e-05	2.0363e-05	4.66348e-05	3.36548e-06	1.92526e-05	0.000260385	8.91433e-05	5.0182e-05	3.78154e-05	0.000171909	8.111e-05	0.000203011
DEU	Germany	0.000156806	0.00366819	0.00167062	0.00619966	0.000297521	0.00260395	0.000847382	0.00178924	0.00928153	0.00141114	0.0853455	0.00152762	0.00129261	0.00786017	0.000133861	0.00417802	0.00105717	0.0324381	0.000894952	7.73061e-05	0.00231443	0.000508698	0.000351818	0.0039594	0.000774356	0.000592713	0.00135202	0.00335367	0.00798016	5.69644e-05	5.95867e-05	0.000231776	0.000291125	0.00183728	0.00155652	0.00228987	5.14849e-05	3.26461e-05	0.00384668	0.000688902	0.00148013	0.000951193	0.0037437	0.0110399	0.00141333	0.0128293	0.0232575	0.00344682
GHA	Ghana	0.000168524	0.00225386	0.000814394	0.00653449	0.00023571	0.00438442	0.000565154	0.00119559	0.0110077	0.00103777	0.0191564	0.000817136	0.00287387	0.00672894	0.00017259	0.00443872	0.00593112	0.0270867	0.00269753	0.000370714	0.00515144	0.00236338	0.000229573	0.00165484	0.00166412	0.000385303	0.0048367	0.00441548	0.00264457	0.000158307	0.000269927	0.000230974	0.000293574	0.00664187	0.00251426	0.00569104	0.000213997	9.51352e-05	0.00159523	0.000373752	0.00090338	0.00135901	0.00217893	0.0123198	0.00112318	0.00738468	0.00526684	0.00339569
GRC	Greece	2.17643e-05	0.0274808	0.000135635	0.000513452	2.42287e-05	0.000208189	7.86621e-05	0.00146853	0.00075448	0.000463468	0.00263412	0.000120464	0.000159661	0.00168251	1.06226e-05	0.000307985	0.000240617	0.00206842	0.00011579	1.01112e-05	0.000461584	8.6965e-05	1.36422e-05	0.000730932	6.88155e-05	4.30263e-05	0.00054913	0.000345929	0.00956856	6.47493e-06	2.16744e-05	1.53082e-05	4.5336e-05	0.000539033	0.000129568	0.000938558	8.44883e-06	4.4944e-06	0.000226508	4.15074e-05	7.85322e-05	0.000148119	0.00025903	0.00124177	0.000114155	0.0389269	0.00214441	0.000318802
GRL	Greenland	0	0	0	0	0	0	0	0	0	0	0	0	0	0	0	0	0	0	0	0	0	0	0	0	0	0	0	0	0	0	0	0	0	0	0	0	0	0	0	0	0	0	0	0	0	0	0	0
GTM	Guatemala	2.34955e-05	0.000316952	0.000144634	0.00105128	3.87154e-05	0.0010125	0.000397441	0.000197733	0.00450075	0.000233231	0.00385721	0.000139156	0.00152131	0.00265807	2.96882e-05	0.00224365	0.000803246	0.00295063	0.00990712	1.72951e-05	0.00149588	0.000288088	0.000123683	0.000291942	0.00019979	9.81388e-05	0.00342229	0.00149221	0.000483356	1.63754e-05	3.40867e-05	4.92904e-05	3.98041e-05	0.00393311	0.000343568	0.00115261	2.73171e-05	1.27419e-05	0.00114538	6.79024e-05	0.00467756	0.000193447	0.0630152	0.00204845	0.00112676	0.00115464	0.00170035	0.00052105
GIN	Guinea	0.000256046	0.00283723	0.000547193	0.0147684	0.000174937	0.00920176	0.000312795	0.00156938	0.0116456	0.000383606	0.00326337	0.00421309	0.00407954	0.00351918	9.33595e-05	0.00562479	0.0186578	0.00890045	0.00558375	0.000205867	0.0105451	0.00687175	0.000250302	0.000893194	0.00102143	0.000125253	0.0118289	0.00580847	0.000820855	0.000256035	0.000726681	0.00029656	0.00132011	0.000451849	0.00466106	0.0110479	0.000540272	0.000224232	0.000915219	8.47673e-05	0.000497763	0.00187579	0.00140394	0.00130088	0.000936437	0.0101204	0.00420035	0.0538411
GUY	Guyana	4.44597e-07	4.27854e-06	1.43333e-06	1.95899e-05	8.63605e-07	0.000487628	2.09464e-06	2.71567e-06	0.000282045	9.41057e-06	8.97186e-06	1.381e-06	1.16646e-05	1.25008e-05	2.84534e-07	0.000817153	2.19366e-05	1.97331e-05	2.99163e-05	3.36094e-07	2.26054e-05	8.91384e-06	9.3455e-07	2.00178e-06	2.28284e-06	7.18902e-07	7.88283e-05	1.24316e-05	2.29102e-06	4.12649e-07	1.13257e-06	5.96407e-07	5.49552e-07	6.45016e-06	1.01605e-05	2.7134e-05	8.97316e-07	3.49855e-07	7.16466e-06	9.60027e-07	1.02059e-05	4.13187e-06	6.34405e-06	3.4587e-06	6.38508e-06	1.08911e-05	6.25755e-06	6.75299e-06
HTI	Haiti	7.32838e-05	0.000880977	4.77943e-05	0.00300277	3.90496e-05	0.00326198	6.16128e-05	0.000428776	0.00344316	6.05436e-05	0.000343576	0.000163309	0.00226581	0.000822861	2.21794e-05	0.0157295	0.00534442	0.000818638	0.00179256	5.50895e-05	0.00309189	0.0021888	7.1159e-05	0.000181932	0.000285884	1.73254e-05	0.00355992	0.00161335	0.000123661	8.41968e-05	0.000212156	8.09362e-05	4.95199e-05	0.000535353	0.00137213	0.0032912	0.000155349	6.48988e-05	0.000168733	1.26914e-05	9.2334e-05	0.000520992	0.000484114	0.000149972	0.000237841	0.000467633	0.000199725	0.000696883
HND	Honduras	1.65818e-05	0.000188388	6.2245e-05	0.000861162	1.9585e-05	0.000754823	4.91886e-05	0.000115682	0.00112556	8.41583e-05	0.00132929	6.43322e-05	0.0008048	0.00046298	1.05719e-05	0.000941725	0.000808494	0.00266123	0.00278898	1.19267e-05	0.00069708	0.000300041	2.48985e-05	0.000107303	7.59985e-05	2.99456e-05	0.000653494	0.000403126	0.000297515	1.2982e-05	3.60614e-05	2.26247e-05	2.00439e-05	0.000647265	0.000277206	0.000834453	2.63837e-05	1.13924e-05	0.000193168	2.27558e-05	0.000180733	0.000128045	0.029694	0.000274953	0.000185204	0.000448512	0.00194176	0.000265329
HKG	Hong Kong	5.1291e-08	2.72489e-07	1.27157e-07	1.75632e-06	3.54088e-08	1.81926e-06	9.5232e-08	2.89272e-07	4.11088e-06	9.72368e-07	4.12373e-07	1.19744e-07	1.14713e-06	1.65252e-06	1.99899e-07	1.53715e-06	2.44191e-06	6.52131e-07	1.10155e-06	2.86303e-08	7.17461e-05	1.10569e-06	7.12852e-08	1.13275e-07	2.65928e-07	1.34292e-07	2.07881e-06	1.56843e-05	1.50876e-07	4.95466e-08	1.00214e-07	2.65763e-06	3.60584e-08	4.90148e-06	7.0011e-07	2.01771e-06	8.60249e-08	3.66451e-08	3.35926e-06	1.39163e-07	1.8503e-07	2.6118e-06	1.55466e-06	1.75699e-07	1.87633e-07	1.47501e-06	2.40681e-07	4.90538e-07
HUN	Hungary	4.81688e-05	0.00429131	0.000590984	0.00167442	7.98157e-05	0.000833503	0.000262088	0.00104471	0.00185269	0.00044273	0.0411853	0.00149031	0.000609503	0.00198757	4.49342e-05	0.000908814	0.00127051	0.00869017	0.00045811	2.9302e-05	0.00100174	0.000367909	6.21606e-05	0.0123065	0.000226617	0.000196625	0.000956575	0.00100469	0.00967053	2.54878e-05	5.40672e-05	8.83831e-05	8.51874e-05	0.000775997	0.000458304	0.00103012	3.34943e-05	1.6861e-05	0.000759663	0.000125196	0.000337715	0.000334011	0.000722786	0.0254921	0.000388234	0.00723101	0.0274082	0.00106714
ISL	Iceland	3.66295e-10	3.55186e-09	1.33161e-09	2.73165e-08	4.27764e-10	2.93307e-08	9.24103e-10	2.38417e-09	1.99872e-08	2.29887e-09	1.48387e-08	1.29766e-09	5.87981e-09	1.0574e-08	1.95082e-10	1.08905e-08	1.41276e-08	3.20287e-08	1.2493e-08	2.9614e-10	1.34233e-08	8.19121e-09	4.19775e-10	2.2942e-09	1.6281e-09	8.70917e-10	1.45047e-08	9.13928e-09	3.87305e-09	3.62302e-10	8.44745e-10	6.19399e-10	5.07604e-10	1.77182e-08	6.51803e-09	1.51438e-08	6.9513e-10	2.91396e-10	4.46086e-09	2.71698e-09	3.0648e-09	2.86643e-09	3.75807e-09	2.06074e-08	3.62989e-09	1.1374e-08	8.00794e-09	6.12649e-09
IND	India	0.00448609	0.00624994	0.00708454	0.019126	0.00177221	0.0115564	0.00482228	0.00598933	0.0158088	0.0132109	0.0292318	0.0040086	0.00974926	0.332301	0.0263766	0.0189869	0.0129177	0.0542287	0.00716188	0.000629212	0.0137103	0.0143797	0.000999316	0.00306094	0.00766983	0.00389115	0.0129377	0.0744384	0.0105278	0.000638401	0.00108922	0.00258624	0.00127995	0.0272315	0.00484305	0.019352	0.000839872	0.000655829	0.0142583	0.00415836	0.00755813	0.0249325	0.0103907	0.0123967	0.00478697	0.0509292	0.0232663	0.0356276
IDN	Indonesia	0.000550591	0.000986253	0.00114461	0.00401713	0.000363783	0.00341709	0.000968439	0.000610657	0.00528053	0.00425605	0.00569589	0.000375602	0.00265222	0.0116576	0.00067614	0.00628137	0.00349604	0.00842413	0.00199593	9.2857e-05	0.00449077	0.00200382	0.000245526	0.00060327	0.000750653	0.000612376	0.00462447	0.0345259	0.00191318	8.43276e-05	0.00018538	0.000965852	0.000209802	0.00310781	0.00132593	0.00446449	0.000140586	7.52333e-05	0.00240068	0.00199351	0.00169997	0.00208114	0.00194268	0.00214409	0.000975652	0.00536622	0.00353827	0.00479127
IRN	Iran	0.0010514	0.00111933	0.000163014	0.00197588	5.92926e-05	0.00120742	0.000126427	0.00734249	0.00119515	0.000293462	0.00084535	0.00312374	0.00062215	0.0046098	9.64967e-05	0.000969655	0.00149355	0.000949428	0.000740791	2.67833e-05	0.00127511	0.000656355	5.0892e-05	0.000213386	0.000632593	5.43869e-05	0.00152481	0.00192627	0.000477603	4.30412e-05	8.0565e-05	8.16155e-05	6.24652e-05	0.0002881	0.000600367	0.00151785	6.87338e-05	2.68278e-05	0.000311654	0.000242535	0.000153534	0.000395604	0.000361176	0.000417025	0.000234922	0.00189637	0.00059189	0.000625218
IRQ	Iraq	1.22847e-05	0.000116941	0.000262754	0.000583161	7.83142e-06	0.000479983	1.9136e-05	7.08915e-05	0.000464557	2.85906e-05	0.000163626	2.87962e-05	0.000233391	0.00016437	3.85541e-06	0.000287075	0.000795552	7.41495e-05	0.000277342	8.50495e-06	0.00044377	0.00026808	1.37979e-05	3.58676e-05	5.12514e-05	2.93449e-05	0.000576501	0.000277456	2.7275e-05	1.11811e-05	3.48251e-05	1.36452e-05	9.13557e-06	3.55329e-05	0.000217022	0.00052767	2.65085e-05	1.03258e-05	4.51982e-05	8.89689e-06	2.11732e-05	8.98185e-05	6.82317e-05	9.29934e-05	3.87031e-05	0.000114463	3.63973e-05	0.000132173
IRL	Ireland	7.95649e-06	7.23216e-05	4.58041e-05	0.00025317	1.06315e-05	0.000225	3.61819e-05	4.42855e-05	0.000235885	0.000194974	0.00038013	3.96145e-05	9.72943e-05	0.0010823	7.11026e-06	0.000623619	6.60851e-05	0.000993454	7.97067e-05	4.34057e-06	0.000685947	6.06297e-05	7.13215e-06	3.9723e-05	4.17364e-05	2.46477e-05	0.000159216	0.000371747	0.000104369	3.61106e-06	3.58807e-06	1.06709e-05	1.08295e-05	0.000122102	5.25573e-05	0.000299048	3.45367e-06	1.88499e-06	0.000114766	2.18939e-05	0.000118824	6.53653e-05	9.15538e-05	0.000152275	4.36784e-05	0.000872485	0.00025119	0.000229556
ISR	Israel	7.88324e-06	7.53838e-05	1.76879e-05	0.000340216	7.1492e-06	0.000316054	4.71871e-05	8.55269e-05	0.000328127	4.34355e-05	0.000443338	2.82546e-05	0.000156683	0.000149841	3.69819e-06	0.000215203	0.000398155	0.00076161	0.000188914	5.6085e-06	0.000285107	0.000139404	1.02017e-05	4.51339e-05	6.93121e-05	1.16334e-05	0.000385769	0.000221446	0.000128905	5.88344e-06	1.93717e-05	1.04844e-05	9.3028e-06	7.24197e-05	0.000131842	0.000357061	1.71915e-05	6.33661e-06	7.11084e-05	1.22257e-05	4.91925e-05	6.15308e-05	7.6352e-05	0.000166838	3.66242e-05	0.000860317	0.000202541	0.00011868
ITA	Italy	4.66535e-05	0.0146722	0.00270283	0.00419556	0.000215529	0.00126446	0.000996814	0.00192966	0.00261539	0.00133634	0.0198673	0.000560141	0.000768857	0.00584732	9.27076e-05	0.00207804	0.000510824	0.00997016	0.000564657	6.81574e-05	0.0037657	0.000259979	0.000143642	0.00666204	0.000506398	0.000518813	0.00132753	0.00201036	0.00410845	6.55915e-05	4.17103e-05	8.89697e-05	0.000274594	0.00192643	0.0013062	0.00251225	3.03085e-05	2.24618e-05	0.0019241	0.000226775	0.00109375	0.00104564	0.00235364	0.0183654	0.00213862	0.0123193	0.00893979	0.00354106
JAM	Jamaica	1.55134e-06	1.44376e-05	2.12637e-06	6.45262e-05	1.08877e-06	0.00105702	2.62975e-06	9.95655e-06	0.000290022	1.79085e-05	2.01149e-05	4.35862e-06	0.000253313	3.08723e-05	6.06955e-07	0.00246766	9.24311e-05	2.41465e-05	0.000800231	1.11858e-06	0.000971645	3.45963e-05	2.29421e-06	5.08909e-06	6.95997e-06	1.45789e-06	0.000531768	4.10347e-05	5.01109e-06	1.31523e-06	4.21888e-06	2.08141e-06	9.95344e-06	0.000203171	2.68109e-05	0.00862228	3.15271e-06	1.26854e-06	7.90313e-06	1.3147e-06	5.9162e-06	1.16176e-05	5.50614e-05	8.5285e-06	3.13767e-05	4.52942e-05	2.35287e-05	1.68792e-05
JPN	Japan	1.49682e-05	7.27503e-05	1.18954e-05	0.000511852	6.57659e-06	0.000470641	1.39051e-05	6.56834e-05	0.000394361	8.79373e-05	5.53041e-05	2.88298e-05	0.000212061	0.000206854	6.96086e-06	0.000318892	0.000589983	5.5959e-05	0.000277065	8.24995e-06	0.000472939	0.000317744	2.05836e-05	2.94891e-05	4.78367e-05	1.38779e-05	0.000559141	0.000444598	2.1241e-05	1.11412e-05	3.23587e-05	4.55263e-05	8.96872e-06	6.94175e-05	0.00021904	0.000512255	2.66737e-05	1.22058e-05	7.85374e-05	2.48575e-05	1.69061e-05	8.75375e-05	8.7015e-05	2.9253e-05	2.47317e-05	0.000208122	5.30039e-05	0.000111672
JOR	Jordan	3.21374e-06	2.86333e-05	1.48335e-05	0.000115101	3.39416e-06	0.000101527	3.52949e-06	0.000124789	0.000111442	1.20562e-05	2.1387e-05	1.68053e-05	4.81424e-05	0.015769	1.26441e-06	6.05423e-05	0.000164115	2.2049e-05	6.20997e-05	2.06854e-06	0.000110518	6.32346e-05	2.65577e-06	1.85611e-05	1.09883e-05	2.22001e-06	0.000132047	6.3652e-05	4.23282e-05	2.40235e-06	6.81614e-06	3.62364e-06	3.24622e-06	3.26313e-05	4.89885e-05	0.000122669	6.62743e-06	2.4703e-06	7.33954e-06	1.38683e-06	4.87015e-06	2.58833e-05	1.4488e-05	1.12422e-05	5.40608e-06	0.000106698	1.59092e-05	5.70601e-05
KAZ	Kazakhstan	0.00434675	0.00231266	0.000467511	0.00783053	0.000125295	0.00644772	0.000404589	0.00181305	0.00648121	0.00109723	0.0153559	0.00831898	0.00321061	0.00301674	8.75773e-05	0.00435544	0.0090924	0.00275713	0.00385872	0.000132306	0.100892	0.0039693	0.000218562	0.000930716	0.000812995	0.000154589	0.0385228	0.00433787	0.00158311	0.000169764	0.000488068	0.000223024	0.00017435	0.000515111	0.00304973	0.00763829	0.0003653	0.000147914	0.00124677	0.000892158	0.00120251	0.00140008	0.00122135	0.00172694	0.000621087	0.0026763	0.0116585	0.00208166
KEN	Kenya	0.00106834	0.00677371	0.000601209	0.0445879	0.00056613	0.0435797	0.00101074	0.00516285	0.0340321	0.00217662	0.00359353	0.00201378	0.019099	0.014612	0.000264586	0.0257789	0.0548852	0.00559669	0.0266682	0.000658294	0.0362991	0.0168315	0.000991894	0.00267739	0.0045754	0.000214763	0.0552065	0.0224235	0.00152994	0.000612798	0.00267045	0.000986535	0.000688827	0.000732387	0.0161544	0.048814	0.00215366	0.000783146	0.00265102	0.000169202	0.00206715	0.00641831	0.00445064	0.00204774	0.0017867	0.00753745	0.00209132	0.00912546
KWT	Kuwait	2.53628e-07	1.42807e-06	1.4848e-07	1.02534e-05	1.23718e-07	9.54056e-06	1.78231e-07	1.35037e-06	7.77353e-06	4.11052e-07	4.0249e-07	5.44342e-07	4.08657e-06	3.48337e-06	6.46881e-08	5.54211e-06	1.17482e-05	6.39262e-07	5.51019e-06	1.62517e-07	9.06782e-06	5.86822e-06	2.39607e-07	5.52436e-07	9.76694e-07	1.58561e-07	1.12419e-05	5.41536e-06	3.2547e-07	2.19905e-07	7.07329e-07	4.84853e-07	1.46319e-07	1.22159e-07	4.3455e-06	1.04599e-05	5.35583e-07	1.94382e-07	5.63718e-07	4.8834e-08	4.17481e-07	1.72339e-06	9.19092e-07	3.83961e-07	4.10942e-07	1.59725e-06	3.139e-07	1.99535e-06
KGZ	Kyrgyzstan	0.000340543	0.000284567	1.69951e-05	0.00147913	1.55702e-05	0.00134852	2.40199e-05	0.00020907	0.00113108	2.02606e-05	4.25115e-05	0.000105646	0.000590902	0.000358963	8.31327e-06	0.000786695	0.00197813	3.07327e-05	0.000827866	2.29702e-05	0.00141452	0.000658127	3.58299e-05	8.07315e-05	0.000147273	4.13486e-06	0.00171608	0.000741644	4.8514e-05	2.50501e-05	0.000100303	3.53399e-05	2.2089e-05	1.01117e-05	0.000588876	0.00154966	7.40343e-05	2.55107e-05	6.57513e-05	1.87031e-05	2.91122e-05	0.000223025	0.000133042	5.20565e-05	5.8748e-05	0.000201047	5.6391e-05	0.000309156
LAO	Laos	8.78938e-05	0.000569144	8.2014e-05	0.00169226	2.9928e-05	0.00154672	8.90672e-05	0.000239382	0.00200527	0.000372088	0.000545704	0.00011289	0.00069038	0.00104147	8.77682e-05	0.00105329	0.00228706	0.000527977	0.0009372	3.39107e-05	0.00170132	0.00154417	5.10314e-05	0.000119658	0.000184839	3.01216e-05	0.00211914	0.00206306	0.000216588	4.24652e-05	0.000112704	0.000408783	3.76957e-05	0.000283798	0.000731475	0.00173883	8.36379e-05	3.37078e-05	0.000279213	0.00133769	0.000113227	0.000331387	0.000342053	0.000205694	0.000167268	0.000766777	0.000324877	0.000569704
LVA	Latvia	1.43731e-05	9.39573e-05	1.67356e-05	0.000402823	6.702e-06	0.000437489	1.78064e-05	0.00030692	0.000415032	2.30482e-05	0.000259953	5.38748e-05	0.000293666	0.000178976	3.5458e-06	0.000223259	0.000723331	0.000194394	0.000272907	7.04517e-06	0.000382026	0.000236795	1.00231e-05	4.14781e-05	3.8439e-05	3.35195e-05	0.000448181	0.000217319	8.9e-05	9.63431e-06	2.67421e-05	2.96525e-05	7.91398e-06	3.44758e-05	0.000165201	0.000407045	1.86566e-05	8.02424e-06	4.8107e-05	5.91734e-06	2.14457e-05	6.83479e-05	6.85276e-05	6.78068e-05	2.66141e-05	0.000147186	0.000288721	0.000155944
LBN	Lebanon	2.76098e-06	2.66014e-05	3.02197e-05	9.87077e-05	4.2521e-05	0.000131231	1.63254e-05	0.00012411	0.000134688	4.00992e-05	3.21993e-05	1.8309e-05	4.10785e-05	0.00517053	9.47082e-07	6.93687e-05	0.000161996	4.92153e-05	5.2523e-05	6.00749e-06	0.000112295	6.887e-05	2.61518e-06	1.0436e-05	9.85463e-06	1.04971e-05	0.000115774	5.24904e-05	2.23788e-05	1.93567e-05	6.39238e-06	3.52309e-06	3.93091e-06	7.18413e-05	4.36025e-05	0.000105918	3.03879e-05	2.26204e-06	9.29277e-06	1.1835e-06	5.68671e-06	0.000305128	1.30435e-05	1.33947e-05	7.08721e-06	0.000418317	2.79915e-05	0.00364533
LSO	Lesotho	1.76272e-05	0.000179287	1.2341e-05	0.000822137	8.38548e-06	0.000799152	2.0767e-05	9.96022e-05	0.000689883	5.94409e-05	4.26489e-05	3.86869e-05	0.000361047	0.00020993	5.90809e-06	0.000475986	0.00118698	7.06017e-05	0.000496001	1.23801e-05	0.000723222	0.000364012	2.02511e-05	4.83871e-05	0.000269599	4.31511e-06	0.00105732	0.000424246	2.74463e-05	1.32481e-05	5.00634e-05	1.89052e-05	1.26335e-05	2.58072e-05	0.000309777	0.000911948	4.10949e-05	1.49467e-05	6.23998e-05	3.01593e-06	6.29379e-05	0.000115796	8.83801e-05	3.47511e-05	3.33426e-05	0.000119382	3.40694e-05	0.000168881
LBR	Liberia	3.79819e-05	0.000485002	9.26019e-05	0.00171304	2.71612e-05	0.00194156	8.44105e-05	0.00027291	0.00186262	6.81661e-05	0.000472814	0.000112639	0.0016818	0.000623073	1.46885e-05	0.00131785	0.00264985	0.000409474	0.00105572	3.05536e-05	0.00175784	0.000980009	4.6462e-05	0.000194434	0.000193463	3.42223e-05	0.00172697	0.000943722	0.00015708	3.80932e-05	0.000106403	4.47987e-05	3.59799e-05	0.0012428	0.000646723	0.00182656	7.98071e-05	3.08691e-05	0.000228141	3.55756e-05	0.00014072	0.000297275	0.000520367	0.000328184	0.000128982	0.000527099	0.000450944	0.00128878
LBY	Libya	9.75016e-06	0.000220933	5.53955e-05	0.000631148	1.18933e-05	0.000305826	3.76645e-05	7.39802e-05	0.00039633	3.07918e-05	0.000685124	4.00061e-05	0.000148507	0.000220177	5.23637e-06	0.00021508	0.000515165	0.000275052	0.000180419	2.00392e-05	0.00034274	0.000225262	1.37153e-05	7.68883e-05	4.82544e-05	2.40968e-05	0.000382675	0.000244627	0.00010774	8.99759e-06	2.22363e-05	1.15825e-05	1.17265e-05	3.6448e-05	0.000172216	0.000407943	1.69032e-05	7.8082e-06	9.97452e-05	1.24465e-05	4.2935e-05	7.74226e-05	9.93492e-05	0.00042633	9.55822e-05	0.000464695	0.000235115	0.000166791
LIE	Liechtenstein	2.60135e-10	3.40236e-09	1.26462e-10	1.08002e-08	1.34163e-10	9.72264e-09	1.83628e-10	1.56412e-09	1.13559e-08	2.17497e-10	2.76619e-10	5.96504e-10	4.04366e-09	2.5934e-09	8.45179e-11	5.54009e-09	1.93857e-08	2.30195e-10	5.90525e-09	1.92674e-10	1.05475e-08	7.13369e-09	2.59324e-10	6.52115e-10	9.64499e-10	3.25639e-11	1.25241e-08	5.71917e-09	3.69785e-10	2.59755e-10	7.6801e-10	2.85028e-10	1.69995e-10	6.94621e-11	4.82309e-09	1.13617e-08	5.6129e-10	2.27611e-10	4.5084e-10	3.26668e-11	2.33888e-10	1.8245e-09	9.87701e-10	4.0733e-10	3.90513e-10	1.46437e-09	3.1242e-10	2.42847e-09
LTU	Lithuania	1.77266e-05	0.000150349	4.01022e-05	0.000667702	1.22125e-05	0.000584996	3.03951e-05	0.000299956	0.000634749	4.02462e-05	0.000853622	0.000171538	0.00500274	0.000281903	8.24416e-06	0.000385062	0.0012993	0.000609586	0.000513791	1.08895e-05	0.000549539	0.000312354	1.56128e-05	9.27848e-05	5.92112e-05	1.79357e-05	0.000799513	0.000332756	0.000593344	1.34537e-05	3.59435e-05	3.43921e-05	1.5057e-05	0.0001064	0.000238573	0.000620353	3.04514e-05	1.16527e-05	8.91919e-05	2.02186e-05	3.83858e-05	0.000106568	0.000106217	0.000261597	6.28833e-05	0.000320822	0.00157917	0.000198786
LUX	Luxembourg	1.31585e-06	1.98644e-05	9.47025e-06	6.5377e-05	1.91734e-06	3.83747e-05	5.32433e-06	1.07312e-05	7.07812e-05	9.67129e-06	7.80168e-05	5.35145e-06	2.01266e-05	4.55319e-05	9.06378e-07	3.32922e-05	5.15169e-05	0.000531422	2.31615e-05	1.22253e-06	4.32849e-05	2.06992e-05	1.87221e-06	1.49604e-05	7.04058e-06	2.81924e-06	4.51803e-05	3.47897e-05	1.81298e-05	1.2207e-06	3.00157e-06	1.8195e-06	3.05336e-06	8.02899e-06	2.18152e-05	5.12396e-05	2.30614e-06	9.13785e-07	1.45676e-05	2.04512e-06	1.41729e-05	1.39437e-05	1.59999e-05	2.82813e-05	8.27684e-06	5.08051e-05	3.65285e-05	3.86211e-05
MAC	Macao SAR	0	0	0	0	0	0	0	0	0	0	0	0	0	0	0	0	0	0	0	0	0	0	0	0	0	0	0	0	0	0	0	0	0	0	0	0	0	0	0	0	0	0	0	0	0	0	0	0
MDG	Madagascar	5.88599e-05	0.00097967	0.00274389	0.00331845	0.000101783	0.00229973	0.000615885	0.000435136	0.00286193	0.000421797	0.00950911	0.000488765	0.00288348	0.00203493	6.70951e-05	0.00466443	0.00208185	0.00760387	0.00144216	5.58073e-05	0.0134042	0.000986072	9.37877e-05	0.000570227	0.000648486	0.00016395	0.00201833	0.00472937	0.00137066	5.65265e-05	0.000111855	0.000164238	0.000145912	0.00462162	0.000956569	0.0022896	0.000102642	4.06708e-05	0.000943671	0.000388677	0.000466827	0.000648509	0.0018695	0.00288306	0.000478221	0.0032905	0.00465731	0.00170966
MWI	Malawi	0.000162931	0.00229522	0.000474386	0.00690042	0.00042754	0.00550863	0.000397169	0.00106848	0.00891776	0.0010946	0.00563717	0.000551267	0.0035133	0.00443894	0.000141309	0.00582135	0.00830562	0.0104798	0.00331496	0.000127168	0.0668111	0.00349314	0.00018473	0.0011506	0.0123223	0.000189759	0.0680334	0.00840299	0.00137111	0.000147285	0.000544196	0.000264971	0.000858407	0.00334573	0.00280455	0.00643341	0.000277605	0.000111994	0.00103169	0.000199418	0.00065684	0.0210693	0.00214037	0.00936938	0.000732929	0.00429927	0.00757528	0.00458984
MYS	Malaysia	2.29499e-05	0.000149026	0.000103289	0.000468343	1.81775e-05	0.000346935	0.000200034	0.00011414	0.000476579	0.000525967	0.000619938	5.42385e-05	0.000221446	0.00180508	0.000115933	0.00103119	0.000426688	0.000468369	0.000221344	8.19982e-06	0.000457549	0.000249864	2.26971e-05	7.15984e-05	0.000101121	6.24258e-05	0.000407184	0.0300367	0.000260843	9.63604e-06	2.14071e-05	0.000240285	1.76464e-05	0.000484857	0.000173042	0.000418571	1.81971e-05	7.70504e-06	0.000269954	0.000261197	0.00013254	0.000115468	0.000185691	0.000352208	8.69455e-05	0.000721264	0.000330523	0.000227532
MDV	Maldives	2.29072e-07	2.4528e-06	1.2572e-07	9.65193e-06	1.16378e-07	9.22226e-06	1.87e-07	1.33421e-06	9.32593e-06	2.28822e-07	6.65581e-07	5.18453e-07	3.85378e-06	2.55979e-06	6.61104e-08	5.38002e-06	1.45823e-05	1.00672e-06	5.56166e-06	1.65186e-07	9.3051e-06	5.90886e-06	2.26842e-07	6.08701e-07	8.76935e-07	4.34889e-08	1.18908e-05	5.93102e-06	3.78796e-07	2.1183e-07	6.91604e-07	2.44422e-07	1.53041e-07	2.79074e-07	4.0366e-06	1.07456e-05	5.00472e-07	1.95413e-07	4.65987e-07	3.72165e-08	2.30643e-07	1.53704e-06	9.5824e-07	4.63072e-07	3.77568e-07	1.52439e-06	4.65399e-07	1.95096e-06
MLI	Mali	0.000604348	0.00496175	0.00111952	0.0240459	0.000900178	0.0181861	0.000547387	0.00303253	0.0232891	0.000866233	0.00322149	0.00117135	0.00816798	0.00976593	0.000429409	0.0113352	0.0368703	0.0108715	0.0108973	0.00071131	0.0204442	0.0143734	0.000458928	0.0015146	0.00190675	0.000581328	0.0231929	0.0169538	0.00128483	0.0117333	0.00140928	0.00102857	0.000432417	0.00102677	0.00958217	0.0220466	0.00106202	0.000473824	0.00164233	0.000318157	0.00104308	0.00492986	0.00272112	0.00178375	0.00157754	0.00501299	0.0109636	0.14949
MLT	Malta	4.06732e-07	3.71012e-06	4.43252e-07	1.69824e-05	2.37022e-07	1.51604e-05	2.88041e-07	2.41e-06	1.74866e-05	3.60737e-07	1.30169e-06	1.01313e-06	6.4386e-06	8.02809e-05	1.22683e-07	9.0131e-06	1.8755e-05	2.39925e-06	9.07509e-06	3.87779e-07	2.02651e-05	1.00809e-05	3.99387e-07	1.07198e-06	1.62589e-06	1.61661e-07	1.95295e-05	9.10729e-06	7.27933e-07	3.89261e-07	1.19611e-06	4.42555e-07	3.09016e-07	4.05344e-07	8.54649e-06	1.74594e-05	8.60323e-07	3.38031e-07	6.87342e-07	6.52016e-08	3.50067e-07	2.82045e-06	1.59169e-06	1.69299e-06	9.11093e-07	5.31067e-05	1.75897e-06	3.52212e-06
MRT	Mauritania	1.85961e-05	0.0002482	0.000101189	0.000943703	1.12523e-05	0.000714759	1.7611e-05	0.00011855	0.000702992	2.05493e-05	7.32074e-05	4.74006e-05	0.000305339	0.000229763	5.56567e-06	0.000407432	0.00113754	0.000100809	0.000420724	0.00015092	0.000774474	0.000486488	1.87555e-05	6.10271e-05	7.48416e-05	1.00097e-05	0.000908553	0.000417531	0.00021792	1.82685e-05	5.33922e-05	2.17146e-05	0.000652496	2.26599e-05	0.000336022	0.000819366	4.19499e-05	1.58331e-05	4.90062e-05	8.13937e-05	2.41866e-05	0.000148378	8.75881e-05	0.00045326	0.000145471	0.000182369	7.07166e-05	0.000237672
MUS	Mauritius	1.64597e-06	1.86853e-05	3.49182e-06	6.30544e-05	1.24881e-06	5.99952e-05	2.72095e-06	9.87786e-06	6.74474e-05	7.47696e-06	0.000192657	4.72389e-06	2.72053e-05	9.37674e-05	7.3585e-07	4.9755e-05	7.89969e-05	0.000278863	3.41936e-05	1.09251e-06	6.69979e-05	2.93691e-05	1.68752e-06	7.48726e-06	8.14034e-06	1.48351e-06	7.17976e-05	4.01304e-05	8.32883e-06	1.1783e-06	3.87527e-06	1.79103e-06	1.5748e-06	6.28511e-06	2.53952e-05	7.4475e-05	2.91373e-06	1.196e-06	1.73907e-05	1.49468e-06	3.79571e-06	1.13608e-05	1.07152e-05	7.24759e-05	4.39535e-06	4.2592e-05	1.68986e-05	2.20477e-05
MEX	Mexico	6.54077e-05	0.000373526	0.000597695	0.00148592	5.73366e-05	0.00357559	0.000866569	0.000213731	0.00825665	0.000792016	0.0017858	0.000141554	0.00812284	0.00309764	3.09224e-05	0.00554956	0.000751553	0.00320216	0.024546	1.67632e-05	0.00547996	0.000309857	0.000924821	0.000191383	0.000153849	0.00046633	0.00420772	0.00103123	0.000509926	1.76877e-05	3.26967e-05	6.62435e-05	3.91781e-05	0.0102116	0.000413474	0.00472986	2.82589e-05	1.29944e-05	0.0045342	0.000240676	0.00631924	0.000214531	0.0220242	0.000736067	0.0118298	0.00159425	0.00157816	0.000585076
MCO	Monaco	0	0	0	0	0	0	0	0	0	0	0	0	0	0	0	0	0	0	0	0	0	0	0	0	0	0	0	0	0	0	0	0	0	0	0	0	0	0	0	0	0	0	0	0	0	0	0	0
MNG	Mongolia	2.36567e-05	0.000302928	2.39795e-05	0.000998535	1.31562e-05	0.000907181	2.09825e-05	0.000116901	0.000979984	3.24986e-05	0.000101699	5.53166e-05	0.000431299	0.000277583	1.15342e-05	0.000566479	0.00149495	8.91158e-05	0.000536502	1.76518e-05	0.000980438	0.000602919	2.54087e-05	5.8961e-05	8.78886e-05	6.94238e-06	0.00113718	0.000564593	5.40788e-05	2.16668e-05	6.83124e-05	3.27071e-05	1.77857e-05	6.36782e-05	0.000429802	0.00103889	4.97827e-05	1.96431e-05	8.38532e-05	0.000640018	4.00611e-05	0.000167571	0.000123593	6.82029e-05	6.11233e-05	0.000195999	9.11231e-05	0.000250308
MNE	Montenegro	4.24221e-06	6.56324e-05	2.67261e-06	0.000171083	2.30822e-06	0.000153489	3.62982e-06	2.52014e-05	0.000171638	9.88239e-06	7.16566e-06	9.56401e-06	6.45918e-05	4.51755e-05	1.65249e-06	9.15276e-05	0.000314094	5.80688e-06	9.29655e-05	3.22346e-06	0.000166161	0.000118945	4.25052e-06	1.11058e-05	1.52918e-05	7.40979e-07	0.000189831	9.40313e-05	6.20664e-06	4.65449e-06	1.23273e-05	4.82701e-06	2.97632e-06	1.94229e-06	7.50147e-05	0.000184701	9.05254e-06	3.67925e-06	1.14744e-05	5.4861e-07	1.06221e-05	3.01715e-05	1.81575e-05	7.33908e-06	6.68166e-06	2.54068e-05	6.36414e-06	4.08744e-05
MAR	Morocco	9.14552e-05	0.0022685	0.00200698	0.0167828	0.000274006	0.0022028	0.000847892	0.000913895	0.00527803	0.00169385	0.0153879	0.000584589	0.00170786	0.00538482	9.82e-05	0.00316538	0.00293388	0.0296996	0.0013515	0.000388233	0.00317122	0.00101123	0.000178478	0.00130607	0.000593591	0.000461608	0.00256543	0.00287332	0.00241679	0.000104114	0.000131691	0.000179875	0.000942513	0.00631166	0.00196213	0.003522	0.00022622	6.67802e-05	0.00301506	0.000319095	0.00164387	0.00128789	0.0024349	0.00397841	0.0030405	0.00952218	0.00836901	0.00472322
MOZ	Mozambique	0.000266447	0.00324995	0.000393551	0.0107948	0.000644147	0.00860315	0.000386407	0.00155853	0.0108406	0.000563482	0.00564007	0.000728518	0.00393663	0.00451925	0.000155277	0.005464	0.0163372	0.00473443	0.00517973	0.000188336	0.0105531	0.0058729	0.00026118	0.00104292	0.0140931	0.000202343	0.0111277	0.00634399	0.00122342	0.000224975	0.0006862	0.000359737	0.000236246	0.000689288	0.00502757	0.0101818	0.000489002	0.000210425	0.0011351	0.000910295	0.000523486	0.00221724	0.00162234	0.00168977	0.000800895	0.00350002	0.00293799	0.00318565
MMR	Myanmar	0.000202465	0.00106771	0.000455181	0.00318244	0.000104878	0.00272998	0.000503194	0.000506382	0.00372911	0.00169376	0.00332583	0.00034017	0.00168417	0.00539664	0.000506807	0.00286329	0.00293264	0.0035548	0.00188929	6.41738e-05	0.00310691	0.0018211	0.000166855	0.000404184	0.000516052	0.0002167	0.0038287	0.0302127	0.000788141	5.85415e-05	0.000177923	0.00136564	0.000126457	0.00170918	0.00113823	0.00328979	0.000137285	4.91785e-05	0.00146955	0.00934296	0.00065585	0.000886374	0.00152791	0.00114554	0.00085231	0.00327392	0.00314928	0.00197588
NAM	Namibia	2.00233e-05	0.000214083	3.94442e-05	0.000968811	0.012136	0.000729539	3.00423e-05	0.000127778	0.00085067	8.82082e-05	0.00039839	5.88985e-05	0.000340068	0.0003322	7.30371e-06	0.000471994	0.00129591	0.000772333	0.00120418	1.53066e-05	0.000780621	0.000462603	2.26355e-05	8.2456e-05	0.00573434	1.54086e-05	0.000920668	0.000470796	0.000107825	1.82434e-05	5.57846e-05	0.00027366	0.000134811	5.78657e-05	0.000812546	0.000903915	4.77778e-05	1.72661e-05	0.000201025	1.58728e-05	4.65338e-05	0.00262884	0.000149432	0.000128902	7.06522e-05	0.00028144	0.000240493	0.000388575
NPL	Nepal	8.74074e-05	0.000483113	8.3505e-05	0.00256191	4.39224e-05	0.00163258	0.000106893	0.000299988	0.0017148	0.000163888	0.00059489	0.000139551	0.000812279	0.00342126	0.000394246	0.00110678	0.00237135	0.00070433	0.00100327	3.57265e-05	0.00231612	0.00495161	5.37779e-05	0.0001463	0.000259829	5.36533e-05	0.00211401	0.00176727	0.000184501	5.00445e-05	0.000129598	7.46421e-05	4.26961e-05	0.000500147	0.000768243	0.00188854	9.49469e-05	4.05687e-05	0.00030429	0.000181868	0.000131564	0.000590474	0.000316911	0.000508099	0.000144261	0.000881379	0.000436424	0.000777227
NLD	Netherlands	9.44196e-06	0.000268843	0.000115606	0.000439607	4.11317e-05	0.000231868	7.70101e-05	0.000184242	0.00211001	0.000159958	0.00195652	0.00012412	0.000142776	0.00169693	1.85921e-05	0.000503177	8.32972e-05	0.00441071	0.000104768	8.93903e-06	0.000300369	3.50449e-05	2.53481e-05	0.00024471	6.52494e-05	6.02453e-05	0.00016421	0.000399471	0.000416496	6.52259e-06	6.31004e-06	1.80892e-05	3.41208e-05	0.000217075	0.00025903	0.000342942	5.61421e-06	3.18316e-06	0.000276342	5.81487e-05	0.000232969	0.000152421	0.000397935	0.000673538	0.000126428	0.00202701	0.00113236	0.000372351
ANT	Netherlands Antilles	0	0	0	0	0	0	0	0	0	0	0	0	0	0	0	0	0	0	0	0	0	0	0	0	0	0	0	0	0	0	0	0	0	0	0	0	0	0	0	0	0	0	0	0	0	0	0	0
NCL	New Caledonia	4.41617e-07	4.86578e-06	2.78392e-07	1.85306e-05	2.4019e-07	1.66374e-05	4.03488e-07	2.62191e-06	1.88111e-05	3.47654e-06	6.00634e-07	9.89098e-07	7.19678e-06	5.08395e-06	1.23297e-07	9.90242e-06	3.24662e-05	8.44079e-07	9.96353e-06	3.28059e-07	1.82283e-05	1.29509e-05	4.14812e-07	9.93826e-07	1.7319e-06	8.10115e-08	2.12321e-05	1.01302e-05	1.02361e-06	5.06695e-07	1.34836e-06	5.20658e-07	2.97617e-07	3.58345e-07	7.92803e-06	1.94477e-05	9.66448e-07	3.79449e-07	9.1403e-07	1.59894e-07	3.59326e-07	3.04355e-06	1.67401e-06	6.87296e-07	7.51563e-07	2.66941e-06	7.06913e-07	4.01074e-06
NZL	New Zealand	8.97242e-06	7.17124e-05	4.38466e-05	0.000365654	8.02317e-06	0.000292977	3.12265e-05	5.32617e-05	0.000372524	0.00154217	0.000348645	3.24735e-05	0.000234141	0.000592409	1.14649e-05	0.00109131	0.000412813	0.000710805	0.000237829	5.76607e-06	0.000580282	0.000185384	1.47697e-05	3.3753e-05	5.90633e-05	1.91119e-05	0.000330397	0.000777301	4.6004e-05	7.31142e-06	1.89362e-05	2.87304e-05	8.08696e-06	0.000278023	0.000132455	0.000381379	1.42993e-05	6.21443e-06	0.000426419	8.10275e-05	5.54984e-05	6.32542e-05	0.000142718	7.95645e-05	3.51123e-05	0.000270137	0.000127676	0.000113651
NIC	Nicaragua	3.20452e-05	0.000396654	5.53569e-05	0.00236663	2.49263e-05	0.00120628	5.29306e-05	0.000209834	0.00186621	7.65136e-05	0.00156182	9.04414e-05	0.000896454	0.000520422	1.12252e-05	0.0011859	0.00186616	0.0011067	0.00166624	2.43302e-05	0.00131847	0.000723622	5.15852e-05	0.000121947	0.000143226	2.51238e-05	0.0013684	0.000726512	0.00017807	3.03105e-05	8.12243e-05	3.69819e-05	3.05299e-05	0.000693075	0.000543823	0.00533025	5.92689e-05	2.70489e-05	0.000227207	1.71011e-05	0.000479548	0.000233339	0.21359	0.000195767	0.000739225	0.000424054	0.000455518	0.000386664
NER	Niger	0.000816536	0.00864732	0.000942483	0.0371357	0.000515613	0.030049	0.000817127	0.00496447	0.030523	0.000913264	0.00190074	0.00202849	0.013035	0.00949942	0.000233704	0.0180869	0.0667154	0.00202969	0.0182836	0.000724989	0.0330213	0.0195463	0.000798126	0.00189869	0.00329017	0.000168181	0.0368593	0.0184852	0.00138372	0.0298707	0.00234959	0.000932263	0.000611715	0.000861665	0.0145383	0.0361076	0.00180087	0.0156337	0.0021629	0.00015732	0.00107123	0.0061046	0.00391361	0.00180894	0.00207636	0.00556781	0.00147726	0.297894
NGA	Nigeria	0.000303733	0.0032491	0.00304258	0.0127577	0.000558815	0.00820407	0.00184903	0.00194356	0.0125505	0.00337905	0.0239813	0.00140392	0.00546527	0.0210353	0.000591693	0.0101426	0.00913785	0.031463	0.00443605	0.000501738	0.0104796	0.00363205	0.000498268	0.00231844	0.00623289	0.00263802	0.00828337	0.00884404	0.00454466	0.000248265	0.000433188	0.000442356	0.00536284	0.00700867	0.00406511	0.0104336	0.000376832	0.00476044	0.00772584	0.00251831	0.00317951	0.00287474	0.00427394	0.00617087	0.00216862	0.0141879	0.0203658	0.0655279
NOR	Norway	1.9995e-06	3.27938e-05	1.93546e-05	0.000108465	1.41102e-05	0.000150701	2.4287e-05	2.11233e-05	0.000268378	0.000115633	0.000165006	2.93166e-05	4.51028e-05	0.000203844	2.28909e-06	0.000218614	8.47895e-05	0.000273633	3.37608e-05	2.48391e-06	0.000179813	2.59362e-05	4.67701e-06	3.56533e-05	1.59667e-05	2.29879e-05	0.000454951	0.000113282	0.000100661	1.42734e-06	2.64225e-06	7.21999e-06	9.96726e-06	0.00022422	2.86703e-05	0.000272536	2.24457e-06	1.17512e-06	5.35926e-05	4.32082e-05	1.96198e-05	2.26919e-05	7.2138e-05	0.000178963	3.25828e-05	0.000694553	0.00025107	0.000166722
PSE	Gaza Strip	2.24133e-06	2.60843e-05	1.76454e-06	9.68033e-05	1.16533e-06	9.04805e-05	2.9944e-06	1.30272e-05	9.01226e-05	7.48565e-06	6.20076e-06	4.94852e-06	4.03883e-05	4.05438e-05	6.78242e-07	5.39794e-05	0.000151105	2.18825e-05	5.25558e-05	1.59851e-06	8.9722e-05	5.93318e-05	2.45049e-06	5.75884e-06	9.90637e-06	6.13683e-07	0.000107366	4.95001e-05	3.714e-06	2.32622e-06	6.9529e-06	2.36016e-06	1.57045e-06	1.62626e-06	4.08264e-05	9.66555e-05	5.13125e-06	1.78416e-06	7.77601e-06	3.86905e-07	7.72581e-06	1.58593e-05	1.04178e-05	4.43633e-06	4.0942e-06	1.55932e-05	4.35155e-06	2.04307e-05
OMN	Oman	9.55723e-07	5.50208e-06	1.26035e-06	2.4936e-05	4.20355e-06	2.23103e-05	1.08438e-06	1.36836e-05	2.17025e-05	7.19521e-06	2.74336e-06	5.96586e-06	1.15346e-05	0.000793429	3.69178e-06	1.46735e-05	3.29821e-05	5.45021e-06	1.34569e-05	4.24156e-07	2.32336e-05	1.35678e-05	7.3584e-07	1.50946e-06	2.65716e-06	5.51369e-07	2.68182e-05	2.0257e-05	2.28509e-06	5.38084e-07	2.04531e-06	1.24317e-06	1.1779e-06	1.98566e-06	1.02328e-05	2.53067e-05	1.90537e-06	1.3763e-06	3.20978e-06	3.8824e-06	2.61223e-06	5.33389e-06	5.5309e-06	1.70023e-06	1.62116e-06	1.51853e-05	2.12527e-06	6.2332e-06
PAK	Pakistan	0.000203744	0.0025218	0.00292633	0.00596474	0.000242193	0.00358117	0.00144665	0.000958151	0.00658442	0.00298383	0.0123155	0.00220062	0.00434708	0.00796846	0.000457364	0.00623991	0.00362477	0.0157233	0.00229441	0.00020224	0.00515414	0.00159529	0.000304487	0.00117374	0.00189681	0.000441341	0.00326782	0.0112353	0.00261256	8.56173e-05	0.000159215	0.000683843	0.000459715	0.0135607	0.00151045	0.00426807	0.000207227	6.51669e-05	0.00602207	0.00325188	0.00261888	0.00134519	0.00562788	0.00405074	0.00194788	0.0223661	0.00615269	0.00321697
PAN	Panama	4.80457e-06	7.0032e-05	1.2435e-05	0.000219809	5.03791e-06	0.00117655	9.87358e-06	0.000166189	0.00409591	1.26429e-05	0.000313049	1.72904e-05	0.00130321	8.96595e-05	1.95026e-06	0.00122392	0.000264437	0.000246979	0.00254857	8.2354e-06	0.000185894	0.000109799	7.55996e-05	2.53836e-05	1.91059e-05	8.28625e-06	0.000205781	0.000107332	0.000102832	4.63933e-06	1.15648e-05	1.77127e-05	5.56969e-06	0.000189524	8.44615e-05	0.000243041	8.70074e-06	3.83014e-06	6.99868e-05	3.87451e-06	0.00027949	3.47613e-05	0.0165157	5.00889e-05	0.000871364	0.000146552	0.000329278	5.59092e-05
PNG	Papua New Guinea	1.80194e-05	0.000164316	4.60158e-05	0.000632331	1.31306e-05	0.000543542	4.10977e-05	9.95775e-05	0.000587528	0.00186157	0.000527549	5.28828e-05	0.000276816	0.000433466	1.87568e-05	0.000425086	0.00077185	0.0012811	0.000328819	1.07363e-05	0.000619224	0.000329692	2.14231e-05	7.67008e-05	7.98098e-05	1.94623e-05	0.000666981	0.000858791	0.000106203	1.31288e-05	3.91648e-05	4.04848e-05	1.57496e-05	9.56328e-05	0.000252751	0.000627102	2.97513e-05	1.10277e-05	0.000112684	0.000233523	5.35875e-05	0.000118208	0.000153678	0.000168161	6.47045e-05	0.000336689	0.000237549	0.00021503
PRY	Paraguay	8.77809e-05	0.000736587	9.70969e-05	0.00370382	0.000147983	0.00327223	0.00567021	0.000478813	0.00598412	0.000124686	0.000406096	0.000203629	0.00158948	0.00121696	3.24211e-05	0.00214722	0.00507729	0.00101061	0.00198258	6.52119e-05	0.00856946	0.00217515	0.00159694	0.00023534	0.000395648	0.0146032	0.00430445	0.00193619	0.000231066	8.71536e-05	0.000233098	9.94759e-05	6.27494e-05	0.000256883	0.00154216	0.0317741	0.000178225	7.52923e-05	0.0211823	4.25867e-05	0.00246994	0.000619288	0.000961299	0.000292315	0.000367365	0.000851644	0.000307185	0.000807629
PER	Peru	2.15779e-05	0.000142758	7.04895e-05	0.000716522	1.95029e-05	0.000584538	0.000409938	7.26726e-05	0.00134896	0.00017906	0.00110698	3.84307e-05	0.0006013	0.00035493	1.17957e-05	0.000974359	0.000461242	0.000973588	0.000288802	7.72548e-06	0.00153015	0.000179103	0.004704	8.81326e-05	5.01152e-05	0.000236095	0.000906103	0.000278979	0.000152207	8.90703e-06	2.04702e-05	1.55304e-05	1.55872e-05	0.000655716	0.000202147	0.000458042	1.59001e-05	7.12657e-06	0.00642859	4.5962e-05	0.00366131	8.8892e-05	0.00125812	0.000250599	0.000233962	0.000700817	0.000480893	0.00019583
PHL	Philippines	9.63907e-05	0.000382036	0.000144523	0.00208368	5.42775e-05	0.0018126	0.000249462	0.000296378	0.00583074	0.000765957	0.00161184	0.000135454	0.00127893	0.00576023	0.000125973	0.00216332	0.00201663	0.00217629	0.00112479	2.99603e-05	0.00482772	0.00147408	6.42542e-05	0.000230143	0.000229886	8.26749e-05	0.00351636	0.00618742	0.000298009	3.52475e-05	0.000118332	0.000182981	5.20508e-05	0.00296038	0.000705118	0.00272175	8.88644e-05	3.14318e-05	0.000845342	0.000443462	0.000418354	0.000436261	0.00115473	0.000700045	0.000236453	0.00208506	0.000904483	0.000612389
POL	Poland	7.85686e-05	0.00114857	0.000665394	0.00164783	6.8128e-05	0.000738805	0.000336098	0.000915404	0.00276512	0.000565442	0.011901	0.00228547	0.000993123	0.00193917	5.09204e-05	0.000943002	0.00240857	0.00801464	0.000465267	2.87419e-05	0.000937218	0.000279264	7.2961e-05	0.00151822	0.00022862	0.000216869	0.000943792	0.00104077	0.00834899	2.43622e-05	3.62328e-05	7.305e-05	0.000107148	0.00103453	0.000455986	0.00101277	2.85183e-05	1.59026e-05	0.000785603	0.000135174	0.000406879	0.000319708	0.000718813	0.0044099	0.000405249	0.00273201	0.0338067	0.00106348
PRT	Portugal	2.78709e-05	7.82693e-05	0.000163395	0.00167052	0.00187808	9.14789e-05	3.41527e-05	3.0914e-05	0.000514509	7.74903e-05	0.000450122	1.71284e-05	6.26837e-05	0.000218343	4.30574e-06	0.000137685	0.000113916	0.000711694	5.37521e-05	3.50642e-06	0.000210874	4.78236e-05	9.67204e-06	4.16213e-05	4.96238e-05	9.43143e-05	0.00010463	0.000105396	0.000116194	3.73431e-06	7.12448e-06	7.39017e-06	1.21008e-05	0.000246767	0.0125281	0.000147775	8.6404e-06	5.29908e-06	0.000114091	1.1746e-05	8.29327e-05	0.00015943	9.29233e-05	0.000120964	0.00015608	0.000624712	0.000166652	0.00043513
QAT	Qatar	1.77978e-06	7.16598e-07	7.37395e-08	3.10499e-06	4.29515e-08	2.75256e-06	9.63249e-08	5.77193e-07	2.81634e-06	4.75026e-07	2.29204e-07	2.22234e-07	1.28555e-06	2.14014e-05	3.20236e-08	1.67526e-06	3.90333e-06	2.26417e-07	1.65474e-06	5.45597e-08	2.94804e-06	1.77957e-06	7.48191e-08	1.84647e-07	2.91148e-07	2.64931e-08	3.45013e-06	1.75477e-06	1.38293e-07	6.40086e-08	2.0007e-07	9.16236e-08	5.19617e-08	9.71928e-08	1.31037e-06	3.33925e-06	1.58208e-07	6.80039e-08	3.18891e-07	5.45448e-08	3.6745e-07	5.56534e-07	3.88393e-07	1.62942e-07	1.40018e-07	1.30284e-06	1.619e-07	6.1539e-07
KOR	South Korea	2.9944e-05	1.54943e-05	1.34435e-05	7.8554e-05	3.19715e-06	7.47837e-05	1.32345e-05	1.0961e-05	9.46184e-05	0.000103808	4.0359e-05	8.52759e-06	4.25035e-05	0.000199332	2.17534e-05	7.46374e-05	8.24262e-05	4.97023e-05	4.7895e-05	1.43774e-06	7.5458e-05	4.88747e-05	5.87916e-06	6.56726e-06	1.18434e-05	2.03697e-05	7.83706e-05	0.000184428	1.60987e-05	1.5305e-06	3.50295e-06	2.00325e-05	2.79824e-06	6.10286e-05	2.70965e-05	0.000226898	3.58263e-06	1.82816e-06	4.56667e-05	4.40621e-05	2.10306e-05	2.42095e-05	8.82917e-05	2.29854e-05	1.94889e-05	6.19348e-05	2.55446e-05	5.33097e-05
MDA	Moldova	0.00116414	0.00659116	0.000636066	0.0535133	0.000512058	0.0617616	0.000954642	0.00659327	0.038269	0.00147541	0.0031554	0.00218612	0.024653	0.012174	0.000308573	0.0318307	0.0708114	0.00214555	0.0350744	0.00076003	0.041067	0.0157703	0.00124324	0.00314905	0.00553486	0.000179987	0.0761529	0.0296755	0.00338362	0.00058848	0.00333855	0.00112977	0.000788392	0.000452018	0.0182918	0.0661318	0.00268676	0.000961159	0.00255558	0.000137707	0.00138723	0.00711903	0.00508425	0.00306469	0.00209907	0.00815303	0.00201689	0.0109972
ROU	Romania	2.27943e-05	0.00164952	0.000333641	0.00114544	3.24709e-05	0.000531794	0.000129144	0.000316732	0.0011117	0.000183468	0.00712289	0.000320467	0.000375782	0.00108477	1.84342e-05	0.000530823	0.000773972	0.00236743	0.000304457	2.17615e-05	0.000694926	0.00027433	3.03368e-05	0.00162089	0.000114338	5.87657e-05	0.000713946	0.000556962	0.00770811	1.662e-05	3.78006e-05	0.000739098	5.68886e-05	0.000285821	0.000359346	0.00403339	2.65545e-05	1.25057e-05	0.000374673	4.83825e-05	0.000189699	0.000229656	0.000303728	0.00435779	0.000225519	0.00180944	0.00246341	0.000597815
RUS	Russia	0.000444118	0.00230147	0.00115713	0.00309243	0.000113047	0.0015481	0.000461479	0.0188444	0.0026239	0.00102312	0.00773901	0.02002	0.00141639	0.00273688	0.000164848	0.0021229	0.0319687	0.00722058	0.0013199	4.70047e-05	0.00661024	0.000704023	0.000196891	0.000790794	0.00035968	0.000269882	0.0167975	0.00241787	0.00566449	4.22303e-05	7.71757e-05	0.000223478	0.000126455	0.00333109	0.00078316	0.00316663	7.52247e-05	3.07928e-05	0.00180894	0.0043595	0.000720816	0.000550772	0.00133216	0.00299114	0.00117288	0.0102741	0.00836278	0.00165561
RWA	Rwanda	7.60802e-05	0.00101532	5.81469e-05	0.00329724	4.16536e-05	0.00302448	7.6846e-05	0.000454819	0.00341405	0.000146169	0.000267009	0.00017508	0.00130526	0.000905025	2.54497e-05	0.00179907	0.00571619	0.000774719	0.00188733	5.90716e-05	0.00310811	0.00211442	8.18015e-05	0.000208608	0.000298415	1.8065e-05	0.00385157	0.00174583	0.000148599	7.61673e-05	0.000236115	8.58419e-05	5.4598e-05	5.13046e-05	0.00145495	0.00352108	0.000179224	6.54041e-05	0.000213522	1.58998e-05	0.000168395	0.000569343	0.000351399	0.000175212	0.000134435	0.00055749	0.000253473	0.000747453
WSM	Samoa	5.2456e-06	5.73423e-05	2.29553e-06	0.000238462	2.30519e-06	0.000219771	4.28731e-06	2.91759e-05	0.000197637	5.6081e-05	5.90507e-06	1.10408e-05	9.83871e-05	5.61525e-05	1.58201e-06	0.000132291	0.000322398	7.13225e-06	0.000138382	3.45431e-06	0.000199944	0.000123025	5.25735e-06	1.28775e-05	2.24017e-05	6.72272e-07	0.000295219	0.000118685	7.03313e-06	4.67145e-06	1.43803e-05	5.37141e-06	3.18813e-06	2.18106e-06	8.52193e-05	0.000250462	1.13974e-05	4.17027e-06	9.99577e-06	6.24389e-07	4.54557e-06	3.12457e-05	2.16406e-05	8.06599e-06	8.6779e-06	3.04629e-05	5.73496e-06	4.43633e-05
SMR	San Marino	0	0	0	0	0	0	0	0	0	0	0	0	0	0	0	0	0	0	0	0	0	0	0	0	0	0	0	0	0	0	0	0	0	0	0	0	0	0	0	0	0	0	0	0	0	0	0	0
STP	Sao Tome and Principe	1.12192e-05	8.17857e-05	4.78458e-06	0.000494337	7.16479e-05	0.000478632	8.65188e-06	5.95681e-05	0.00042555	9.16539e-06	1.34907e-05	2.18767e-05	0.000210533	0.000119176	2.72334e-06	0.000281735	0.000563856	2.09435e-05	0.000295992	7.08928e-06	0.000416824	0.000224647	1.0893e-05	2.55918e-05	4.76802e-05	1.39584e-06	0.000635706	0.000250859	1.4124e-05	7.87448e-06	2.81647e-05	1.10535e-05	6.68974e-06	4.90319e-06	0.000179522	0.00054194	2.42971e-05	8.39115e-06	2.11617e-05	1.07804e-06	9.39237e-06	6.48318e-05	4.55206e-05	1.77272e-05	1.78053e-05	6.65628e-05	1.22952e-05	9.60829e-05
SAU	Saudi Arabia	2.94843e-06	5.02018e-05	3.13389e-05	0.000110288	3.78661e-06	7.11228e-05	2.46134e-05	1.3553e-05	8.08733e-05	0.000182539	8.58543e-05	2.75833e-05	7.53803e-05	0.00014045	5.09322e-06	9.62703e-05	6.93196e-05	9.01383e-05	4.17879e-05	3.22152e-06	9.23777e-05	3.05296e-05	6.79548e-06	1.39614e-05	2.67414e-05	3.01038e-05	5.9404e-05	0.000131869	2.05062e-05	1.51103e-06	4.45718e-06	5.84851e-06	6.12661e-06	4.25802e-05	3.33058e-05	9.15556e-05	4.7994e-06	1.23499e-06	8.76718e-05	1.17445e-05	0.000118098	2.809e-05	5.41696e-05	2.77607e-05	1.84827e-05	0.00010626	4.69898e-05	5.29422e-05
SEN	Senegal	6.75499e-05	0.000976974	0.000379745	0.00346923	0.000121782	0.00216663	0.000149836	0.000474422	0.00326635	0.000242019	0.00176599	0.000218289	0.00103431	0.00166861	3.74432e-05	0.00201532	0.00272021	0.0123804	0.00132705	0.00111978	0.00264492	0.00129543	7.74636e-05	0.00036334	0.000298926	9.30943e-05	0.0027348	0.00173456	0.000532694	0.000260431	0.000152835	0.000123044	0.0016223	0.000262243	0.0123474	0.00274397	0.000177223	0.000142504	0.000449001	0.000152202	0.000250469	0.00758261	0.000604976	0.000932357	0.000409317	0.0017819	0.00105718	0.0232942
SRB	Serbia	9.27009e-05	0.00108635	0.000128135	0.00400312	5.93816e-05	0.0035274	0.000198828	0.000413575	0.00394517	0.000913505	0.000481044	0.000210636	0.00173869	0.00124278	3.3922e-05	0.00224782	0.00719758	0.000453425	0.00184699	7.19131e-05	0.00342002	0.00224784	0.000116733	0.00027631	0.000366503	4.79379e-05	0.00407418	0.00229757	0.000196533	9.50829e-05	0.000256095	0.000109376	7.92639e-05	0.000157564	0.0016659	0.00379923	0.000207377	8.58972e-05	0.000683353	3.13625e-05	0.000972031	0.000755617	0.000525553	0.000250157	0.000197685	0.000727695	0.00034868	0.000798853
SYC	Seychelles	0	0	0	0	0	0	0	0	0	0	0	0	0	0	0	0	0	0	0	0	0	0	0	0	0	0	0	0	0	0	0	0	0	0	0	0	0	0	0	0	0	0	0	0	0	0	0	0
SLE	Sierra Leone	0.000140036	0.00164111	8.91687e-05	0.00566497	7.59263e-05	0.00503662	0.000103375	0.000827902	0.00596292	9.50538e-05	0.000411508	0.000319634	0.00212883	0.00147895	4.44724e-05	0.00950443	0.0115864	0.00089125	0.00310045	0.000102872	0.00555896	0.00381047	0.000132873	0.000334578	0.000549491	2.18233e-05	0.00632479	0.00302978	0.000225641	0.000137548	0.000416828	0.000155319	0.000110723	0.00028093	0.00259441	0.00603353	0.000305145	0.000123832	0.000253878	1.94388e-05	0.000112866	0.00100001	0.000554843	0.00029979	0.000223001	0.00092442	0.000464111	0.0012355
SGP	Singapore	2.20235e-07	1.38079e-07	1.22532e-07	6.5246e-07	3.4684e-08	5.32442e-07	1.3941e-07	1.19283e-07	7.27792e-07	6.61232e-07	3.9663e-07	1.19243e-07	3.236e-07	6.18094e-06	1.18748e-06	1.33329e-06	5.66378e-07	6.57494e-07	6.65697e-07	9.87304e-09	6.32217e-07	3.18088e-07	6.98131e-08	6.22155e-08	3.49172e-07	1.51015e-07	6.23188e-07	0.000145945	1.22272e-07	1.15771e-08	3.46052e-08	6.61103e-06	1.72706e-08	3.48374e-07	2.06251e-07	6.28001e-07	6.09675e-08	1.10877e-08	7.2183e-07	9.52181e-08	4.16293e-07	2.64896e-07	9.38472e-07	1.44698e-07	1.81255e-07	1.13319e-06	3.70391e-07	2.44174e-07
SVK	Slovakia	7.45919e-06	0.000122695	3.38065e-05	0.000241516	1.08962e-05	0.000161604	2.82931e-05	7.10196e-05	0.000243201	6.19509e-05	0.00436726	4.9238e-05	0.000742698	0.000174618	4.10976e-06	0.000136406	0.000236333	0.000397275	0.000103862	4.09984e-06	0.000183598	0.000100523	8.44683e-06	0.000298397	2.9546e-05	1.31532e-05	0.000519816	0.000143126	0.000691711	4.86472e-06	1.10141e-05	7.28084e-06	8.12587e-06	4.10694e-05	7.94957e-05	0.000194735	9.13494e-06	4.89554e-06	7.23065e-05	9.46847e-06	6.61626e-05	6.19155e-05	7.10479e-05	0.000992584	4.23478e-05	0.000255234	0.0231381	9.80569e-05
SVN	Slovenia	2.84895e-06	0.00017936	9.87371e-06	7.58152e-05	1.71285e-06	7.51657e-05	7.10839e-06	1.68312e-05	6.3593e-05	2.07611e-05	0.000563863	1.19598e-05	3.26322e-05	4.58392e-05	9.5934e-07	3.83199e-05	9.64765e-05	9.23646e-05	2.98099e-05	1.30123e-06	6.02048e-05	3.30242e-05	2.06422e-06	0.00357663	8.98243e-06	4.87927e-06	7.47351e-05	4.17832e-05	6.52885e-05	1.55975e-06	3.61863e-06	2.08436e-06	2.32264e-06	1.52022e-05	2.60996e-05	6.26899e-05	3.18839e-06	1.26521e-06	1.84386e-05	2.55261e-06	7.99123e-06	1.38545e-05	1.88976e-05	0.00621459	9.66346e-06	7.26402e-05	0.000207953	3.01649e-05
SOM	Somalia	3.43404e-05	0.000346102	2.67454e-05	0.0015002	1.84819e-05	0.00155716	4.10341e-05	0.000212654	0.00128492	8.01838e-05	9.77454e-05	7.56858e-05	0.000643966	0.000484738	1.20351e-05	0.000838367	0.0019978	7.25949e-05	0.000885769	2.44876e-05	0.0014032	0.000907451	3.84776e-05	8.9149e-05	0.000149364	8.8827e-06	0.00171171	0.000776666	6.97579e-05	3.37857e-05	0.000105471	3.75108e-05	2.32755e-05	2.17574e-05	0.000606701	0.00170597	7.62468e-05	2.6721e-05	0.000101022	7.50015e-06	0.000102914	0.000234083	0.000155666	7.48218e-05	6.28869e-05	0.00116844	6.01945e-05	0.00033965
ZAF	South Africa	6.51246e-05	0.000663706	0.000342986	0.00249655	0.00895996	0.00167108	0.000561068	0.000402037	0.00316349	0.00140224	0.00552716	0.000386356	0.00127996	0.00865616	6.86131e-05	0.00169741	0.00186851	0.00735651	0.00107985	0.000138685	0.00450697	0.00067354	7.84585e-05	0.000598052	0.18765	0.000202693	0.00291486	0.00289173	0.00109963	5.13687e-05	0.000214615	0.000131284	0.000626477	0.00112651	0.0063646	0.00233365	0.000103133	6.52812e-05	0.000875581	0.000219364	0.000979378	0.00524989	0.000714762	0.00162754	0.000377433	0.0042073	0.00315166	0.0161377
SDS	South Sudan	0	0	0	0	0	0	0	0	0	0	0	0	0	0	0	0	0	0	0	0	0	0	0	0	0	0	0	0	0	0	0	0	0	0	0	0	0	0	0	0	0	0	0	0	0	0	0	0
ESP	Spain	7.26502e-05	0.00360923	0.0073885	0.145322	0.000775893	0.0013892	0.00246415	0.000954306	0.00563658	0.0012637	0.0183661	0.00070421	0.00124902	0.00961902	0.000192029	0.00292091	0.00109791	0.0231562	0.00106041	0.000132309	0.00219744	0.000418667	0.000757943	0.0026493	0.000539638	0.000784821	0.00163598	0.00242773	0.00421653	0.000112192	5.63737e-05	0.000143381	0.000365946	0.00241717	0.00510462	0.00927374	6.86466e-05	3.72684e-05	0.00977887	0.000440088	0.00455759	0.0011355	0.00900823	0.00792516	0.0224144	0.0171599	0.0133687	0.00703232
LKA	Sri Lanka	3.00303e-05	0.000485446	0.000339124	0.00144176	5.73947e-05	0.000664109	0.00102097	0.000198031	0.00112253	0.000337333	0.00345058	0.000329704	0.000471975	0.00129503	4.98555e-05	0.00224189	0.00059819	0.00422253	0.00108043	1.62502e-05	0.00068984	0.000242049	0.00121745	0.000301688	0.000476858	0.000164964	0.000564989	0.00111693	0.000948184	1.52594e-05	2.74056e-05	5.87029e-05	7.76498e-05	0.00190412	0.000483448	0.000689911	2.397e-05	1.06958e-05	0.00454814	0.000242004	0.00387108	0.000215139	0.00194835	0.000848397	0.000397351	0.0044811	0.00191085	0.000617552
SUD	Sudan	0	0	0	0	0	0	0	0	0	0	0	0	0	0	0	0	0	0	0	0	0	0	0	0	0	0	0	0	0	0	0	0	0	0	0	0	0	0	0	0	0	0	0	0	0	0	0	0
SUR	Suriname	5.92446e-06	6.36201e-05	1.12556e-05	0.000255274	6.22546e-06	0.00021683	9.99694e-06	3.72521e-05	0.000387804	1.7591e-05	9.28061e-05	1.87241e-05	9.34183e-05	0.000133495	2.40609e-06	0.000288365	0.000430052	0.000302692	0.000134072	4.91795e-06	0.000232743	0.000154648	6.62635e-06	2.25148e-05	2.59056e-05	4.73089e-06	0.000269258	0.000141444	2.72732e-05	6.13329e-06	1.63083e-05	7.14203e-06	6.51795e-06	2.38965e-05	0.000121157	0.000265913	1.24319e-05	4.81241e-06	2.82478e-05	5.38194e-06	1.92334e-05	4.63401e-05	4.07594e-05	3.48283e-05	1.95781e-05	0.000103184	6.65462e-05	7.92064e-05
SWZ	Swaziland	2.07362e-05	0.000143667	1.66475e-05	0.000651272	1.88815e-05	0.000563892	1.56304e-05	9.56153e-05	0.000773966	5.26789e-05	0.000110284	3.86337e-05	0.000248515	0.000223209	8.09304e-06	0.000400726	0.00106795	0.000215285	0.000346869	1.48984e-05	0.000615434	0.00044465	1.48929e-05	4.4567e-05	6.15754e-05	5.73299e-06	0.0006991	0.000339972	3.78343e-05	1.64774e-05	5.09068e-05	1.81552e-05	1.21888e-05	2.77651e-05	0.000290247	0.000672226	3.3326e-05	1.36751e-05	4.21336e-05	4.8325e-06	2.49507e-05	0.000172387	7.48484e-05	4.89092e-05	3.29316e-05	0.000154562	0.000103386	0.00016073
SWE	Sweden	8.87256e-06	0.000175339	7.84677e-05	0.000425807	2.05087e-05	0.000321312	0.000122481	8.45535e-05	0.000685165	0.000354781	0.00127304	7.57703e-05	0.000317207	0.000672746	1.54004e-05	0.000601024	0.000247237	0.00148498	0.000166903	6.98674e-06	0.000350005	0.00011283	2.64623e-05	0.000246147	7.69407e-05	7.73153e-05	0.000394824	0.000598471	0.000439946	6.9081e-06	1.11968e-05	2.31612e-05	1.99401e-05	0.000348196	0.00011802	0.000529129	9.38942e-06	7.08332e-06	0.000404842	9.29519e-05	0.000207183	9.13136e-05	0.000271016	0.000714723	9.2834e-05	0.00153982	0.0016795	0.000232634
CHE	Switzerland	1.9145e-06	4.20775e-05	2.38279e-05	0.000180825	2.41571e-06	2.81536e-05	1.70741e-05	8.66763e-05	6.24182e-05	2.22169e-05	0.000495799	1.8384e-05	3.50193e-05	0.000177755	4.24391e-06	6.61339e-05	2.01257e-05	0.000149563	2.01857e-05	1.24363e-06	8.1911e-05	2.01341e-05	4.26967e-06	3.50281e-05	1.33717e-05	1.58726e-05	4.03e-05	0.000108314	6.13087e-05	9.26202e-07	1.44846e-06	4.18222e-06	3.82382e-06	4.5081e-05	1.40477e-05	7.073e-05	1.6506e-06	8.18468e-07	5.46439e-05	7.02297e-06	2.72922e-05	2.30418e-05	4.44533e-05	0.000112355	1.82858e-05	0.000132811	0.000140483	7.16488e-05
SYR	Syria	5.71055e-05	0.0020948	0.00902468	0.00245372	9.58598e-05	0.00157095	0.000614576	0.00464574	0.00241722	0.000457266	0.00224152	0.000645327	0.000949264	0.00544721	4.28641e-05	0.00140497	0.00249388	0.00353768	0.000913605	6.02336e-05	0.00177895	0.000974872	0.00110788	0.000484236	0.000291333	0.000705987	0.00187656	0.0017268	0.00651065	5.61085e-05	0.000102241	8.71084e-05	8.41474e-05	0.000995066	0.00087978	0.00186705	0.000110666	3.64541e-05	0.00310951	8.0598e-05	0.00440086	0.000619211	0.00174556	0.00129684	0.00038912	0.0476515	0.00115981	0.00208962
TWN	Taiwan	0	0	0	0	0	0	0	0	0	0	0	0	0	0	0	0	0	0	0	0	0	0	0	0	0	0	0	0	0	0	0	0	0	0	0	0	0	0	0	0	0	0	0	0	0	0	0	0
TJK	Tajikistan	3.20219e-05	0.000355572	0.000717417	0.0011634	1.49936e-05	0.00108611	2.40447e-05	0.000281212	0.00108825	3.00754e-05	0.000750193	0.000477869	0.000453622	0.000328878	1.0091e-05	0.00064545	0.00260365	0.000222522	0.00066224	1.95782e-05	0.00113101	0.000684223	2.80593e-05	0.000106214	0.000107708	1.32384e-05	0.00150189	0.000598941	0.000310725	2.54543e-05	8.45006e-05	3.03848e-05	1.95189e-05	3.86601e-05	0.000519308	0.00121248	6.31632e-05	2.19299e-05	6.87216e-05	2.41022e-05	3.71851e-05	0.000190095	0.000117486	0.000436662	5.65738e-05	0.00024656	0.00112611	0.000271962
THA	Thailand	0.000757927	0.00280983	0.000568011	0.0189594	0.000364192	0.0198658	0.000825113	0.00277348	0.0162882	0.0104017	0.00466343	0.00127207	0.00900891	0.0192625	0.000972839	0.0129924	0.0215846	0.00637216	0.0121578	0.000388895	0.0166476	0.00892485	0.000559951	0.00126392	0.00228178	0.000408902	0.0262299	0.0384892	0.00139222	0.000310011	0.00134246	0.00562117	0.00036621	0.00414937	0.00860631	0.0215009	0.00101171	0.000331558	0.00260179	0.00184973	0.00128414	0.00401902	0.00349094	0.00169421	0.00137288	0.00863013	0.00482209	0.00831374
MKD	TFYR Macedonia	5.9394e-06	0.00773838	5.93354e-05	0.000222058	3.92894e-06	0.000191367	9.69338e-06	5.22492e-05	0.000217761	6.88808e-05	0.000198234	2.64923e-05	8.81216e-05	9.74219e-05	2.1798e-06	0.000117508	0.000331416	0.000140089	0.000107909	3.97928e-06	0.000203193	0.000122923	6.03125e-06	0.00174596	2.24518e-05	4.81832e-06	0.000887672	0.000128038	0.00142448	5.14684e-06	1.36711e-05	7.48568e-06	5.5594e-06	1.82882e-05	8.82477e-05	0.000219712	1.01685e-05	4.33197e-06	2.4254e-05	3.63133e-06	1.21037e-05	3.99929e-05	3.68884e-05	0.00298475	1.76626e-05	0.000207509	0.000487369	6.7935e-05
TGO	Togo	0.000149801	0.00220171	0.000233447	0.00652469	9.47085e-05	0.00589642	0.000174158	0.000924958	0.00682327	0.000154161	0.00146667	0.000354742	0.00239611	0.00214352	7.29868e-05	0.00419901	0.00990918	0.00328468	0.00330166	0.0125711	0.0113738	0.00397953	0.000156843	0.000492298	0.000612767	8.63278e-05	0.00705163	0.00357718	0.00046504	0.00440616	0.000416993	0.000186743	0.000196687	0.000545434	0.00262322	0.00607849	0.00113451	0.000149837	0.000431151	4.25109e-05	0.00143355	0.0130123	0.00172272	0.000722679	0.000500002	0.00152154	0.000684157	0.00713762
TTO	Trinidad and Tobago	6.17174e-07	4.07312e-06	4.81865e-07	2.59153e-05	3.48445e-07	0.00122207	6.72017e-07	3.70662e-06	0.000415441	1.04693e-06	1.83719e-06	1.36954e-06	7.57888e-05	4.8485e-05	1.49587e-07	0.00304706	3.78371e-05	2.32025e-06	0.000179677	3.95935e-07	0.000100053	1.50158e-05	6.57662e-07	1.33783e-06	2.11275e-06	8.89287e-07	0.000669547	1.41597e-05	9.72568e-07	5.228e-07	1.76133e-06	6.78891e-07	4.30523e-07	1.26388e-05	1.0202e-05	0.000670203	1.26376e-06	5.47153e-07	2.41618e-06	1.8207e-07	2.43086e-05	4.35642e-06	1.77344e-05	1.13e-06	5.32841e-06	4.95234e-06	1.08725e-06	5.14334e-06
TUN	Tunisia	3.4e-05	0.000941893	0.00379467	0.00317175	5.71603e-05	0.00115041	0.000206763	0.000359781	0.00147853	0.000186291	0.00592205	0.000170912	0.000523031	0.0114891	2.95314e-05	0.000834585	0.00156202	0.0078194	0.000559675	0.0001981	0.0012784	0.000644477	4.55128e-05	0.000487282	0.000177891	0.000119737	0.00123687	0.000883429	0.000695057	0.00013117	6.63859e-05	5.10498e-05	0.000243886	0.000896846	0.000595021	0.00129662	5.82002e-05	4.40905e-05	0.000421714	5.42517e-05	0.000218163	0.000602414	0.000452366	0.00162899	0.000505101	0.0060781	0.00327896	0.0110438
TUR	Turkey	0.000282047	0.0105469	0.00228107	0.00268922	0.000150388	0.00109665	0.00100374	0.0025855	0.00272701	0.00148778	0.0175836	0.0136501	0.00177616	0.00574109	0.000150772	0.00554559	0.000849447	0.0117812	0.000609699	4.84684e-05	0.00146546	0.000335118	0.000110717	0.00334806	0.000439935	0.000469618	0.00734077	0.00274957	0.0107289	4.05083e-05	4.92925e-05	0.000100017	0.000255351	0.00295543	0.000776798	0.00199799	4.13589e-05	2.82937e-05	0.00197139	0.000291639	0.000646736	0.00100874	0.00138528	0.00448153	0.000798796	0.00386311	0.00826661	0.00210393
TKM	Turkmenistan	0.00630628	0.0012479	0.000254889	0.00154281	2.3088e-05	0.00124088	4.94682e-05	0.00261958	0.00161036	5.52834e-05	0.000806493	0.0010549	0.000591992	0.000770604	2.21742e-05	0.000801292	0.00222603	0.000440923	0.00074142	2.64783e-05	0.00262523	0.00100981	3.64421e-05	0.00029515	0.000136718	2.14098e-05	0.00382285	0.000842867	0.000669558	4.14309e-05	9.47157e-05	4.27397e-05	3.08271e-05	0.000110434	0.000620631	0.00144372	7.11815e-05	3.03644e-05	0.000512668	0.000325442	7.11546e-05	0.000258104	0.00020653	0.000400233	0.000102764	0.00044747	0.000894287	0.000390483
USR	Former USSR	0	0	0	0	0	0	0	0	0	0	0	0	0	0	0	0	0	0	0	0	0	0	0	0	0	0	0	0	0	0	0	0	0	0	0	0	0	0	0	0	0	0	0	0	0	0	0	0
UGA	Uganda	0.000150402	0.00177982	0.000456048	0.011683	0.00017383	0.00534221	0.000253237	0.00111968	0.00783183	0.000659613	0.00371534	0.000530779	0.002527	0.00303132	6.49527e-05	0.00443777	0.00861347	0.0117164	0.00301559	0.000110131	0.00542481	0.00355305	0.000154674	0.000708564	0.000601974	0.000120018	0.00612772	0.0181078	0.000916861	0.00014931	0.00200381	0.000183623	0.000147739	0.000516665	0.00275515	0.00664218	0.000273578	0.000114218	0.000676566	0.00018759	0.000412803	0.0367518	0.00121834	0.00143731	0.000990253	0.00777097	0.00434178	0.00269914
UKR	Ukraine	0.000173279	0.00394544	0.00117677	0.00539404	0.000111487	0.00433839	0.000243251	0.00920189	0.00528968	0.000400052	0.00638024	0.00494403	0.00225762	0.00230175	5.38337e-05	0.00289356	0.0132788	0.00429196	0.00255995	9.36118e-05	0.00456789	0.00253521	0.000163081	0.000790909	0.000475604	0.000143465	0.00573014	0.00263256	0.0154142	0.000102716	0.000285451	0.000189148	0.000152453	0.000557109	0.00233868	0.00499127	0.00022651	0.000100453	0.0007588	0.000140186	0.000487119	0.000902016	0.00179243	0.00303642	0.000780943	0.0211636	0.0147661	0.00151769
ARE	UAE	1.22584e-06	2.19443e-06	4.44626e-06	5.07293e-06	2.64474e-07	4.75518e-06	3.381e-07	0.000142795	5.59081e-06	5.85178e-06	1.92449e-06	2.65145e-05	2.42757e-06	2.7098e-05	3.65207e-07	3.60559e-06	6.8916e-06	3.24208e-06	2.63353e-06	1.30701e-07	6.28079e-06	3.24556e-06	1.49028e-07	5.41401e-07	1.31103e-06	4.1221e-07	5.79289e-06	9.38003e-06	2.66421e-06	1.31034e-07	3.85099e-07	4.08992e-07	1.36568e-06	1.52568e-06	2.10221e-06	5.46197e-06	2.73741e-07	1.41461e-07	9.32917e-07	6.22807e-07	5.37606e-07	1.41763e-06	1.24805e-06	9.46751e-07	5.51912e-07	1.67531e-05	1.22134e-06	2.14467e-06
GBR	UK	8.29738e-05	0.000842375	0.000564122	0.00377276	0.000134296	0.00497068	0.000302133	0.000735309	0.00490096	0.00164248	0.00306634	0.000478557	0.00144173	0.00763309	8.54713e-05	0.00938425	0.00255902	0.00787367	0.00176271	6.45889e-05	0.0112167	0.00123649	0.0001021	0.000502794	0.000747015	0.000206957	0.00399798	0.00408592	0.000891117	6.76992e-05	0.00013641	0.000116757	0.000154564	0.00122922	0.00114074	0.00632092	0.000107555	5.00655e-05	0.000955192	0.000157304	0.000503293	0.000693342	0.000865178	0.00136086	0.000596389	0.0108403	0.00269906	0.00213084
TZA	Tanzania	0.00056317	0.00561448	0.00687079	0.0163709	0.000781981	0.0378693	0.00199331	0.00280107	0.0245691	0.00306254	0.0148467	0.00131374	0.010058	0.0099943	0.00163471	0.0108194	0.00698577	0.0322767	0.00858352	0.00031896	0.0182541	0.0117026	0.000443508	0.0173013	0.0147023	0.000454095	0.0278498	0.0138376	0.0741373	0.000696653	0.00583234	0.000604954	0.000468337	0.0165923	0.00547493	0.0179797	0.000689481	0.000218201	0.00335604	0.00115997	0.00302893	0.0043017	0.00644318	0.00352262	0.00246945	0.0142668	0.0068088	0.00595348
USA	USA	0.000683618	0.00553924	0.00463326	0.0124761	0.00158781	0.187476	0.0101557	0.0054358	0.136619	0.0149898	0.0177965	0.00423299	0.551661	0.0393624	0.00116317	0.265181	0.00578056	0.0302709	0.102828	0.000262576	0.0979816	0.00310832	0.00858059	0.00254047	0.00471335	0.00822308	0.0317591	0.0344436	0.00605715	0.000291793	0.00030192	0.0020327	0.000968933	0.169416	0.00538622	0.105305	0.000330459	0.000191582	0.0389615	0.0058762	0.0866386	0.00747285	0.173643	0.00885541	0.00633557	0.0277277	0.0119255	0.0114791
URY	Uruguay	7.72332e-05	0.000587108	9.4795e-05	0.00334663	5.50045e-05	0.0031474	0.00256226	0.000496264	0.00322521	0.000223021	0.000261377	0.000160651	0.00147206	0.000983929	2.24373e-05	0.00192164	0.00493019	0.000681977	0.00192003	5.36309e-05	0.0030728	0.00193661	0.000178104	0.000222472	0.000333639	0.00543741	0.00414004	0.00176473	0.000189175	7.35966e-05	0.000238648	8.14119e-05	5.35669e-05	0.000458144	0.00139337	0.00398399	0.000180851	6.58867e-05	0.00365348	2.87153e-05	0.000418924	0.000665743	0.000479525	0.00017983	0.00037005	0.00289999	0.000216104	0.000711325
UZB	Uzbekistan	0.000136955	0.00134342	0.000125256	0.00486287	6.76206e-05	0.0043508	9.19804e-05	0.00316332	0.00476763	8.43572e-05	0.00136231	0.00162332	0.00183679	0.00140554	3.32004e-05	0.00237312	0.00650194	0.00143484	0.00256737	8.34539e-05	0.00460039	0.00323296	0.000105512	0.000338654	0.000439906	3.01713e-05	0.00554025	0.00267836	0.000469743	0.000129375	0.000329332	0.000130192	8.02272e-05	0.000110914	0.00209376	0.00484951	0.000248365	9.60402e-05	0.000267674	0.000209313	0.000105981	0.000795459	0.000474997	0.000499169	0.00022387	0.000969536	0.000984188	0.00104708
VUT	Vanuatu	1.5563e-05	0.000157933	6.69978e-06	0.00067035	6.84354e-06	0.000636382	1.11772e-05	8.28044e-05	0.000617426	3.53208e-05	1.94925e-05	3.07646e-05	0.000270232	0.000160658	4.5317e-06	0.000368193	0.000985183	4.18677e-05	0.000390024	1.0974e-05	0.000590953	0.000364388	1.4903e-05	3.47775e-05	6.09314e-05	1.83017e-06	0.000838545	0.00035596	1.87279e-05	1.19945e-05	4.19712e-05	1.63732e-05	1.00683e-05	4.78273e-06	0.000264654	0.000726862	3.40788e-05	1.28949e-05	2.58452e-05	1.83495e-06	1.26806e-05	9.80394e-05	5.9918e-05	2.22503e-05	2.31349e-05	9.06773e-05	1.53893e-05	0.000130905
VEN	Venezuela	7.83635e-06	5.18726e-05	9.47524e-06	0.000329764	5.19304e-06	0.000933039	2.0851e-05	4.4946e-05	0.0239549	3.84551e-05	4.47263e-05	2.23851e-05	0.000503648	0.000107315	2.56994e-06	0.000508466	0.000480072	8.53101e-05	0.000470668	5.40858e-06	0.000316714	0.000180139	8.7049e-05	2.30213e-05	3.30956e-05	0.000122592	0.000397474	0.000185705	2.07106e-05	8.01085e-05	2.09117e-05	8.92113e-06	5.6658e-06	8.55098e-05	0.000132126	0.000358715	1.57542e-05	6.80966e-06	0.000179158	3.55493e-06	0.00199825	5.57661e-05	0.00124416	4.54539e-05	0.000907968	7.16161e-05	3.01075e-05	0.000170163
VNM	Viet Nam	0.000110154	0.00119344	0.00299962	0.00441701	0.000782132	0.00360477	0.0004866	0.000604245	0.00656397	0.00569761	0.00252982	0.000303325	0.00241143	0.00323781	0.000171462	0.00371604	0.00485927	0.0034054	0.00289033	7.92901e-05	0.00391489	0.00216292	0.000168093	0.000448926	0.000586863	0.000171096	0.0040398	0.00754505	0.00141958	8.20714e-05	0.000251019	0.00241958	0.000119773	0.00167933	0.00312143	0.00421309	0.000263207	9.27553e-05	0.00200832	0.00135823	0.00218697	0.00383347	0.00124964	0.00132925	0.00375923	0.00242009	0.00426225	0.00161131
YEM	Yemen	2.13512e-05	0.00024429	5.02447e-05	0.000813553	1.28473e-05	0.000709853	3.06428e-05	0.000119502	0.000832491	0.000136494	0.000104423	5.47443e-05	0.00032305	0.000360032	1.2775e-05	0.00044296	0.00139584	0.000111689	0.000425581	1.58967e-05	0.00077939	0.000515684	2.20003e-05	6.24594e-05	8.58488e-05	3.94749e-05	0.00088996	0.000550419	5.68077e-05	2.10443e-05	5.5096e-05	3.40553e-05	1.57689e-05	4.16052e-05	0.000346412	0.000842248	4.38602e-05	1.75078e-05	8.19165e-05	4.76525e-05	5.8397e-05	0.000148994	0.000107746	0.000136593	4.72197e-05	0.000223032	6.48783e-05	0.00020288
ZMB	Zambia	0.000150937	0.00193793	0.000180919	0.00659046	0.00285323	0.00572172	0.000195002	0.000868555	0.00721979	0.000628839	0.00167998	0.000382761	0.00242937	0.00237194	6.51461e-05	0.00351821	0.00904778	0.00283667	0.00336104	0.000126476	0.00621881	0.00415642	0.000145569	0.000471852	0.0132432	6.78296e-05	0.00724526	0.00373249	0.000463751	0.000161304	0.00141385	0.000178162	0.000187924	0.000227429	0.00279036	0.00671719	0.000336402	0.000133141	0.000477042	9.52041e-05	0.000396475	0.00261023	0.000842491	0.000625801	0.000361593	0.00281082	0.000778091	0.00169725
ZWE	Zimbabwe	0.00194555	0.0135438	0.00197034	0.125646	0.000768051	0.145599	0.00340243	0.0109076	0.0801252	0.0158059	0.00833376	0.00325034	0.0609886	0.0300693	0.000641149	0.0795693	0.105855	0.00787382	0.0823565	0.00166011	0.0960926	0.0227541	0.0024355	0.00675463	0.0094672	0.000834064	0.176638	0.0544073	0.00355181	0.000783076	0.00444827	0.00228367	0.00169376	0.00272443	0.0375164	0.154347	0.00587178	0.00185132	0.0122986	0.000497085	0.0170492	0.0128462	0.0132697	0.00545014	0.00443635	0.0188608	0.00589073	0.0268388
ROW	Rest of World	0	0	0	0	0	0	0	0	0	0	0	0	0	0	0	0	0	0	0	0	0	0	0	0	0	0	0	0	0	0	0	0	0	0	0	0	0	0	0	0	0	0	0	0	0	0	0	0
[truncated: 142 more columns]

## Sheet: Cropland shares
		AFG	ALB	DZA	AND	AGO	ATG	ARG	ARM	ABW	AUS	AUT	AZE	BHS	BHR	BGD	BRB	BLR	BEL	BLZ	BEN	BMU	BTN	BOL	BIH	BWA	BRA	VGB	BRN	BGR	BFA	BDI	KHM	CMR	CAN	CPV	CYM	CAF	TCD	CHL	CHN	COL	COG	CRI	HRV	CUB	CYP	CZE	CIV
		Afghanistan	Albania	Algeria	Andorra	Angola	Antigua	Argentina	Armenia	Aruba	Australia	Austria	Azerbaijan	Bahamas	Bahrain	Bangladesh	Barbados	Belarus	Belgium	Belize	Benin	Bermuda	Bhutan	Bolivia	Bosnia and Herzegovina	Botswana	Brazil	British Virgin Islands	Brunei	Bulgaria	Burkina Faso	Burundi	Cambodia	Cameroon	Canada	Cape Verde	Cayman Islands	Central African Republic	Chad	Chile	China	Colombia	Congo	Costa Rica	Croatia	Cuba	Cyprus	Czech Republic	Cote dIvoire
AFG	Afghanistan	0.95769	0.000983026	0.000271737	0.0024649	5.01483e-05	0.00226869	0.000110779	0.00050739	0.00255588	0.000194722	0.000873934	0.000263646	0.00101786	0.00232682	0.000186751	0.00133021	0.00441895	0.00667773	0.00135282	4.63628e-05	0.00247096	0.00174532	6.12366e-05	0.000228568	0.000275633	5.46103e-05	0.00292629	0.00169788	0.000350944	5.9148e-05	0.000177702	8.46233e-05	5.7443e-05	0.000225302	0.0011377	0.00262699	0.000136403	5.53957e-05	0.000306646	8.95101e-05	0.000194652	0.000640317	0.000639694	0.000357972	0.000169929	0.000943114	0.000693047	0.000912157
ALB	Albania	1.39635e-05	0.682873	2.77473e-05	0.000528452	8.42934e-06	0.000456353	1.7221e-05	9.99393e-05	0.000572662	2.12905e-05	0.00045084	4.83666e-05	0.000200469	0.000188516	3.82007e-06	0.000268843	0.000882408	0.00015469	0.000280518	9.56855e-06	0.00051	0.000367645	1.19938e-05	8.58186e-05	4.92381e-05	7.92029e-06	0.000603185	0.000283989	0.000166528	1.31124e-05	3.24851e-05	1.49116e-05	3.08193e-05	2.47668e-05	0.000223496	0.000552219	2.709e-05	1.16035e-05	4.4497e-05	5.06218e-06	2.51384e-05	9.98058e-05	7.91246e-05	0.000169183	4.05494e-05	0.000331993	0.000455209	0.000136985
DZA	Algeria	3.01526e-05	0.000612727	0.863063	0.00240356	5.33509e-05	0.000931171	0.000203239	0.000244507	0.00131442	0.000189422	0.00197194	0.000119735	0.00107117	0.000962818	2.26406e-05	0.00120382	0.00131684	0.00435469	0.000586626	3.72327e-05	0.00105528	0.000548878	6.34356e-05	0.000259199	0.000168617	0.000802688	0.00104702	0.000944274	0.000425079	3.67983e-05	6.18988e-05	5.18148e-05	9.23115e-05	0.000624115	0.000480447	0.00129505	5.69317e-05	3.33743e-05	0.000507075	6.49751e-05	0.000264482	0.000387004	0.000591221	0.000653768	0.000428294	0.00149932	0.00106718	0.00117374
AND	Andorra	0	0	0	0	0	0	0	0	0	0	0	0	0	0	0	0	0	0	0	0	0	0	0	0	0	0	0	0	0	0	0	0	0	0	0	0	0	0	0	0	0	0	0	0	0	0	0	0
AGO	Angola	8.0126e-05	0.000990663	0.000120451	0.00329616	0.941848	0.00269131	0.000154195	0.000442069	0.00340684	0.000271353	0.000401721	0.000189334	0.00159574	0.00108741	4.76006e-05	0.00183843	0.00516294	0.00180861	0.00167953	5.68043e-05	0.00298084	0.00215243	0.000120309	0.000202812	0.000318182	0.000179729	0.00338278	0.00189572	0.000192654	8.20436e-05	0.000206657	0.000119233	5.95848e-05	0.00030881	0.0013507	0.00329771	0.000155752	6.80107e-05	0.00248256	0.000710693	0.000290225	0.000580383	0.000574204	0.00022912	0.000266366	0.000747595	0.00028406	0.000807484
ATG	Antigua	4.19826e-07	5.15316e-06	2.37935e-07	1.73187e-05	2.04072e-07	0.0692989	3.36469e-07	2.48333e-06	4.80507e-05	2.43793e-07	5.69553e-07	9.28979e-07	7.15957e-06	4.37964e-06	1.1259e-07	2.25404e-05	2.77895e-05	4.22755e-07	1.05689e-05	3.1003e-07	1.72114e-05	1.28684e-05	4.10955e-07	9.56242e-07	1.65507e-06	5.05859e-08	0.000111568	8.98136e-06	5.89503e-07	4.67696e-07	1.25606e-06	4.5074e-07	2.60622e-07	1.982e-07	7.36435e-06	1.81211e-05	9.26163e-07	3.3297e-07	7.72403e-07	4.37477e-08	3.58665e-07	2.86929e-06	1.75276e-06	6.5916e-07	1.71302e-06	2.3527e-06	7.45991e-07	3.80062e-06
ARG	Argentina	0.00028689	0.00438711	0.00441388	0.0133483	0.00238236	0.00879153	0.87048	0.00228101	0.0205381	0.00400413	0.0163	0.00139348	0.00657026	0.0134828	0.000679058	0.0128994	0.011733	0.0818236	0.00576349	0.00022066	0.00974484	0.00498618	0.0655026	0.00211524	0.0098025	0.131784	0.0096248	0.0128935	0.00699738	0.000243429	0.0005252	0.000610386	0.000513412	0.00574372	0.00528844	0.0151356	0.00041234	0.000190787	0.369222	0.00291936	0.043665	0.00385749	0.0167851	0.006715	0.0129992	0.0387105	0.010438	0.0072026
ARM	Armenia	2.05207e-05	0.000164642	1.07428e-05	0.000681388	8.60653e-06	0.000620116	1.1165e-05	0.819769	0.000688959	1.73114e-05	3.42221e-05	6.03761e-05	0.000263402	0.000170758	4.36857e-06	0.000358311	0.000910481	5.32692e-05	0.000369001	1.2165e-05	0.000671427	0.000440182	1.42528e-05	3.92683e-05	6.11305e-05	2.4482e-06	0.000872983	0.000358489	5.5156e-05	1.5503e-05	4.76742e-05	1.79787e-05	1.1021e-05	2.53812e-05	0.000300351	0.000724531	3.57927e-05	1.46699e-05	3.13732e-05	2.5994e-06	2.12829e-05	0.000117602	6.35553e-05	2.72277e-05	2.37098e-05	9.25029e-05	3.21496e-05	0.000145893
ABW	Aruba	0	0	0	0	0	0	0	0	0	0	0	0	0	0	0	0	0	0	0	0	0	0	0	0	0	0	0	0	0	0	0	0	0	0	0	0	0	0	0	0	0	0	0	0	0	0	0	0
AUS	Australia	0.00093145	0.00361115	0.00193201	0.0206795	0.000558747	0.0190263	0.00137921	0.00452582	0.0211652	0.817838	0.00380164	0.00204404	0.00846069	0.0560803	0.00129972	0.0152947	0.0284512	0.00773675	0.0112593	0.000350461	0.0222114	0.0115476	0.000870947	0.00142072	0.00497106	0.000589119	0.0247426	0.0804228	0.00169292	0.000447053	0.00121479	0.00520269	0.000437396	0.00482297	0.00825621	0.0225169	0.00102773	0.000447321	0.00356716	0.00373763	0.00327794	0.00453119	0.00388356	0.00211337	0.0031388	0.0122703	0.00265811	0.00644821
AUT	Austria	3.11164e-05	0.00148974	0.000177284	0.000566467	1.79717e-05	0.000275776	8.97992e-05	0.00027238	0.000425908	0.00034708	0.238107	0.000161609	0.000245059	0.00113586	1.16951e-05	0.000261748	0.00023134	0.00180251	0.000144438	7.41116e-06	0.000947077	0.000552341	3.15565e-05	0.00252293	8.69111e-05	9.18881e-05	0.000260591	0.000331407	0.00139035	6.99578e-06	9.77305e-06	1.68303e-05	2.34862e-05	0.000164093	0.000132823	0.000275599	8.31499e-06	4.5811e-06	0.000217428	3.80161e-05	0.000225438	9.64755e-05	0.000216128	0.00906113	0.000131031	0.00153539	0.00835533	0.000296473
AZE	Azerbaijan	0.00112423	0.000501618	7.89871e-05	0.00172654	2.34926e-05	0.00149204	4.44068e-05	0.000490789	0.00167013	5.94086e-05	0.000764183	0.868583	0.000727568	0.000621182	1.38753e-05	0.000909322	0.003012	0.000313222	0.000902495	2.88393e-05	0.00161954	0.00102756	4.01363e-05	0.000185615	0.000151914	1.9242e-05	0.00227382	0.000912949	0.000247871	3.67088e-05	0.000109075	4.49656e-05	3.07105e-05	9.27749e-05	0.000713113	0.00172903	8.31903e-05	3.45364e-05	0.000134645	2.80494e-05	9.77194e-05	0.000307743	0.000205017	0.000282063	9.28125e-05	0.000435717	0.000762337	0.000405325
BHS	Bahamas	1.7028e-07	1.68416e-06	3.29769e-07	9.04274e-06	1.07014e-07	1.14675e-05	3.08742e-07	1.12232e-06	8.78449e-06	5.59001e-07	3.16015e-06	4.70258e-07	0.04187	2.64594e-06	6.04544e-08	4.81407e-06	8.5618e-06	2.27653e-06	4.02499e-06	1.22988e-07	7.593e-06	3.90267e-06	1.93876e-07	7.5445e-07	8.03818e-07	2.25384e-07	2.48552e-05	3.9438e-06	8.41633e-07	1.52913e-07	4.73811e-07	1.96103e-07	1.59786e-07	4.57575e-06	2.86894e-06	1.06266e-05	3.461e-07	1.14595e-07	6.83508e-07	9.59756e-08	4.37668e-07	1.22823e-06	1.36429e-06	1.88837e-06	1.59997e-06	3.9918e-06	6.98496e-06	1.93065e-06
BHR	Bahrain	8.17976e-08	7.30582e-07	1.62968e-07	3.1616e-06	4.16572e-08	2.84435e-06	7.85055e-08	4.69107e-07	3.02762e-06	2.92146e-07	1.80034e-07	2.09132e-07	1.25908e-06	0.0144137	3.15246e-08	2.46375e-06	5.0381e-06	3.47117e-07	1.71052e-06	5.59139e-08	2.97708e-06	1.88858e-06	7.41444e-08	1.78976e-07	3.29127e-07	2.61016e-08	3.53947e-06	1.79606e-06	1.28615e-07	6.57535e-08	2.18941e-07	8.74219e-08	4.86253e-08	1.12971e-07	1.32011e-06	3.24412e-06	1.61043e-07	6.25345e-08	1.75751e-07	4.71237e-08	1.00834e-07	5.40398e-07	3.18962e-07	1.47432e-07	1.35245e-07	1.63079e-06	1.23107e-07	6.41433e-07
BGD	Bangladesh	0.000186806	0.00116006	0.000403561	0.00441779	0.000150775	0.00327243	0.000538877	0.00078618	0.00478335	0.000886278	0.00895266	0.000401063	0.00191965	0.00570235	0.94733	0.00273165	0.00516989	0.0143887	0.00191859	0.000102641	0.00401943	0.00227563	0.000166814	0.000626068	0.000704669	0.000427524	0.00399999	0.00912499	0.00218775	8.12665e-05	0.000188692	0.000382294	0.000234335	0.00480971	0.00148121	0.00410855	0.000170255	7.94829e-05	0.00164977	0.00233644	0.000779721	0.00138282	0.00177592	0.00177447	0.00147526	0.00724661	0.00290922	0.00277864
BRB	Barbados	3.02716e-07	2.8312e-06	6.42566e-07	1.20704e-05	1.59956e-07	0.000366856	2.34493e-07	1.79199e-06	1.76916e-05	1.20319e-06	7.20039e-07	6.85277e-07	1.23363e-05	3.32017e-06	7.75856e-08	0.0614243	1.2979e-05	9.0971e-07	7.5869e-05	2.27889e-07	0.000134342	8.78052e-06	2.69515e-07	6.6141e-07	1.12608e-06	1.55526e-07	0.000451855	6.26106e-06	4.11978e-07	3.27452e-07	8.70013e-07	3.24436e-07	2.07046e-07	4.98327e-06	6.15817e-06	0.000102425	6.30265e-07	2.5291e-07	5.24259e-07	3.92793e-08	3.09354e-07	2.1373e-06	1.56995e-06	4.72148e-07	9.93859e-07	2.05481e-06	4.10775e-07	3.09635e-06
BLR	Belarus	0.000263864	0.00214053	0.000410467	0.00834768	0.000144249	0.00630234	0.000378496	0.00295766	0.0053492	0.000378891	0.00678528	0.00240023	0.00381717	0.0032297	7.67305e-05	0.00444808	0.102076	0.00381006	0.00386131	0.000127085	0.00844692	0.00272397	0.000280893	0.000995254	0.00109534	0.000127404	0.00965402	0.00479732	0.00170727	0.00014497	0.000535253	0.000241769	0.00017954	0.000603031	0.00271835	0.00807886	0.000358931	0.000133651	0.000902816	0.000279482	0.000422742	0.00148875	0.00124222	0.00188965	0.000685603	0.00348669	0.00536568	0.00230313
BEL	Belgium	1.32881e-05	0.000219956	0.000268769	0.000576013	3.95404e-05	0.000159151	8.84009e-05	0.000120623	0.00101433	0.000137302	0.00142859	7.45546e-05	0.000133132	0.000849648	1.80134e-05	0.000382541	8.76248e-05	0.0441043	0.000103704	1.40171e-05	0.00026373	4.75153e-05	1.9617e-05	0.000198887	6.47164e-05	5.60321e-05	0.000160321	0.000337451	0.000422877	9.21763e-06	1.91276e-05	1.92317e-05	8.13075e-05	0.000237287	0.000208806	0.000305555	1.22885e-05	5.10467e-06	0.000423958	8.01532e-05	0.00015282	0.000174773	0.000404473	0.000503823	0.000210608	0.00153463	0.00109656	0.00085286
BLZ	Belize	9.09468e-06	0.000111318	6.03398e-06	0.000389829	5.48731e-06	0.00111896	6.88795e-06	5.17315e-05	0.000429297	1.06257e-05	8.12365e-05	1.93793e-05	0.000249111	0.000106088	2.75861e-06	0.00657342	0.000635996	2.44925e-05	0.425819	6.77464e-06	0.000419979	0.000257665	9.02584e-06	2.32382e-05	3.449e-05	2.62409e-06	0.000493955	0.000196862	1.66921e-05	9.21005e-06	2.71472e-05	1.02194e-05	6.09542e-06	0.000178365	0.000169064	0.00534689	1.96765e-05	7.58738e-06	2.01987e-05	1.74906e-06	2.07472e-05	6.50226e-05	9.20957e-05	2.36267e-05	0.000106379	6.43305e-05	1.45339e-05	8.29229e-05
BEN	Benin	0.00317992	0.00236998	0.00014497	0.0069997	0.000222991	0.00579831	0.000143392	0.000962454	0.00711644	0.000202548	0.000490321	0.000386323	0.00256023	0.0020304	0.000262775	0.00345739	0.0113256	0.00161827	0.00350552	0.969005	0.00633879	0.00481521	0.000161002	0.000401485	0.000946009	0.000212067	0.0073332	0.00401525	0.000299022	0.000475664	0.000466167	0.000212515	0.000198376	0.000118746	0.00292314	0.00689132	0.000702755	0.000181026	0.00041323	8.80988e-05	0.00867715	0.0070279	0.000742413	0.000602841	0.000343622	0.0011595	0.000611453	0.00794913
BMU	Bermuda	0	0	0	0	0	0	0	0	0	0	0	0	0	0	0	0	0	0	0	0	0	0	0	0	0	0	0	0	0	0	0	0	0	0	0	0	0	0	0	0	0	0	0	0	0	0	0	0
BTN	Bhutan	2.32828e-05	0.000250175	1.18466e-05	0.000966835	1.08877e-05	0.000858496	2.16844e-05	0.000135459	0.000822566	2.16125e-05	2.93528e-05	5.10383e-05	0.000380494	0.000265456	1.04846e-05	0.000513501	0.00132019	2.48221e-05	0.000521104	1.50926e-05	0.000915753	0.662432	2.3223e-05	5.62736e-05	9.58287e-05	3.64868e-06	0.00107934	0.000483907	4.14916e-05	1.99152e-05	7.04685e-05	2.34005e-05	1.45828e-05	8.95492e-06	0.000408301	0.000987308	5.03802e-05	1.64717e-05	4.88605e-05	2.61414e-06	3.14556e-05	0.000160176	8.82052e-05	3.72693e-05	6.2619e-05	0.000133309	2.59066e-05	0.000208015
BOL	Bolivia	5.14624e-05	0.000600063	0.000139389	0.00216897	5.7679e-05	0.00177756	0.00462344	0.000333582	0.00303686	0.000378712	0.0015696	0.000162269	0.000908385	0.00111845	2.47529e-05	0.00133551	0.0024346	0.00338278	0.00107807	3.73976e-05	0.0019283	0.00106896	0.869812	0.000247554	0.000367182	0.00071181	0.00218935	0.00124535	0.000350472	4.7743e-05	0.000128905	6.25456e-05	5.49632e-05	0.00176181	0.000963844	0.00216807	9.74702e-05	3.80466e-05	0.01165	6.16829e-05	0.031054	0.000404329	0.00165807	0.000470622	0.000322733	0.00177119	0.0022339	0.000718694
BIH	Bosnia and Herzegovina	2.48269e-05	0.000486338	4.86629e-05	0.00092703	1.52221e-05	0.000901719	3.36612e-05	0.000158414	0.00100712	4.62619e-05	0.00204834	7.1902e-05	0.000370348	0.000356566	7.26039e-06	0.000886533	0.0013035	0.000450602	0.000473628	1.76252e-05	0.000889101	0.000613739	2.13074e-05	0.813396	8.67798e-05	1.34275e-05	0.00103601	0.000518209	0.000232541	2.53691e-05	6.0925e-05	2.5828e-05	2.00447e-05	5.65119e-05	0.00040071	0.000944344	4.64027e-05	1.98502e-05	8.22581e-05	1.1005e-05	4.40828e-05	0.000173773	0.000122965	0.033628	6.86125e-05	0.00039636	0.00046117	0.000264027
BWA	Botswana	8.15179e-06	8.96237e-05	4.53907e-06	0.000350216	6.51692e-06	0.000318946	8.07722e-06	4.89398e-05	0.000324304	8.55835e-06	2.36104e-05	1.9196e-05	0.000138618	9.57513e-05	2.24361e-06	0.000186426	0.000510014	2.34496e-05	0.000190264	5.42212e-06	0.000326215	0.000199099	8.33324e-06	2.0347e-05	0.637194	1.74833e-06	0.000391094	0.000175839	1.45216e-05	7.78426e-06	2.41413e-05	8.43979e-06	5.33978e-06	5.84286e-06	0.000144845	0.000358145	1.74936e-05	6.61509e-06	1.78392e-05	1.37194e-06	8.40172e-06	5.77834e-05	3.1679e-05	1.68186e-05	1.39561e-05	6.40559e-05	1.67308e-05	7.26955e-05
BRA	Brazil	0.000217891	0.00277812	0.00203686	0.0106909	0.00701043	0.00817161	0.0430782	0.00136566	0.0254277	0.00343298	0.0166594	0.00143682	0.00571415	0.0160264	0.000325744	0.0198194	0.00680933	0.0247229	0.00674222	0.000185187	0.00833639	0.00292515	0.0172427	0.0020534	0.00168374	0.80439	0.00940293	0.00706021	0.00511092	0.000146532	0.000300603	0.000398888	0.000527918	0.0101468	0.00663479	0.0266737	0.000282326	0.000126309	0.0496239	0.00130597	0.0167367	0.00286903	0.0176616	0.00947209	0.0078431	0.0149701	0.0147873	0.00665247
VGB	British Virgin Islands	2.24386e-08	2.43091e-07	1.12278e-08	9.18201e-07	1.1541e-08	2.0245e-06	1.56483e-08	1.0155e-06	9.67559e-07	1.81112e-08	2.8788e-08	6.56444e-08	3.43939e-07	2.21319e-07	5.98941e-09	4.65907e-07	1.38399e-06	1.94137e-08	5.00528e-07	1.65957e-08	9.22914e-07	6.2113e-07	1.90752e-08	5.06249e-08	7.53239e-08	7.88937e-09	0.00173652	4.60059e-07	3.19126e-08	2.2548e-08	6.64538e-08	2.38456e-08	1.47507e-08	7.3348e-09	3.91399e-07	9.85394e-07	4.86873e-08	1.8926e-08	4.04983e-08	1.87224e-09	1.90924e-08	1.60187e-07	1.36865e-07	7.85669e-08	3.28413e-08	1.22989e-07	2.0263e-08	2.09786e-07
BRN	Brunei	4.15874e-07	3.46453e-06	2.64385e-07	1.54754e-05	1.78074e-07	1.43062e-05	4.84119e-07	2.0815e-06	1.26433e-05	7.13173e-06	7.85277e-07	8.26005e-07	6.32402e-06	4.96815e-06	2.32824e-07	8.86471e-06	2.11776e-05	8.30904e-07	8.51648e-06	2.4762e-07	1.45958e-05	9.04413e-06	3.88112e-07	8.99956e-07	1.53585e-06	1.21801e-07	1.6936e-05	0.0943019	5.80759e-07	3.35222e-07	1.06484e-06	7.82636e-07	2.41047e-07	6.6377e-07	6.4992e-06	1.58324e-05	8.01319e-07	2.60729e-07	1.1271e-06	5.15015e-07	6.23905e-07	2.56874e-06	1.9288e-06	6.81435e-07	7.04828e-07	2.82862e-06	6.29264e-07	3.52014e-06
BGR	Bulgaria	0.000202627	0.0298743	0.00149165	0.00237519	7.84655e-05	0.00111857	0.000425959	0.00454183	0.00190072	0.00137592	0.0094706	0.00216711	0.000781047	0.00234918	4.29497e-05	0.00305871	0.00213928	0.0045232	0.000688476	4.92477e-05	0.00148046	0.000616095	6.11596e-05	0.00327916	0.000362442	0.000128679	0.0016538	0.00159143	0.690081	3.14305e-05	7.07502e-05	6.62976e-05	9.51843e-05	0.000663511	0.000658672	0.00158603	5.82583e-05	2.69517e-05	0.000494951	8.07722e-05	0.000276193	0.000401344	0.000610716	0.00409863	0.000433605	0.0239651	0.00544331	0.00151657
BFA	Burkina Faso	0.000282098	0.00390745	0.000515414	0.0138582	0.000206765	0.0109998	0.000380069	0.00177665	0.0139723	0.000696167	0.00331478	0.000679877	0.00477999	0.00410719	0.000122502	0.00676453	0.0219544	0.0162135	0.00662904	0.000654694	0.0116008	0.00737428	0.000311321	0.00104878	0.00113579	0.000166314	0.0141735	0.00711139	0.000951019	0.940316	0.000858066	0.000363705	0.000270885	0.000425234	0.00551743	0.0129056	0.000673765	0.000284443	0.00111179	0.000101173	0.0173795	0.00248216	0.00169609	0.00148397	0.000904145	0.00306513	0.00160283	0.00414248
BDI	Burundi	0.000128133	0.00175355	7.93902e-05	0.00502705	6.85789e-05	0.00469828	0.000117583	0.000753786	0.00552998	0.000105871	0.00108852	0.000299811	0.00206748	0.00147737	3.90453e-05	0.0027841	0.00744511	0.0013399	0.00287876	9.24607e-05	0.00503475	0.00362566	0.0001194	0.000339156	0.000497972	2.55054e-05	0.00597679	0.00278741	0.000234948	0.000122006	0.952858	0.000137501	8.47817e-05	6.7591e-05	0.00221498	0.00559401	0.000273972	0.000106308	0.000269799	1.8794e-05	0.00013624	0.000907851	0.00049821	0.000281846	0.000223456	0.000868792	0.000360689	0.00117297
KHM	Cambodia	0.000127418	0.000952519	0.000227585	0.00444081	7.49349e-05	0.00384887	0.000276022	0.000620034	0.00488292	0.000593039	0.00184565	0.000275795	0.00182668	0.00197367	0.00010971	0.00254083	0.00446171	0.00122848	0.00237343	8.20843e-05	0.00438027	0.00301903	0.0001131	0.000306525	0.000443674	0.00010035	0.00486024	0.0122155	0.000370042	0.000105051	0.000292265	0.93924	8.22306e-05	0.000764558	0.00192743	0.00452936	0.000223564	9.27924e-05	0.000642976	0.00134928	0.000381183	0.000838337	0.000860248	0.000536127	0.000364245	0.00156204	0.000848141	0.00106799
CMR	Cameroon	0.000127299	0.00292038	0.00125406	0.00921195	0.000401675	0.00347942	0.00051477	0.000990659	0.00625712	0.000617777	0.00988017	0.000630508	0.0019672	0.00422301	0.000145537	0.00312263	0.00554586	0.0159197	0.00208179	0.00015763	0.0044314	0.00258122	0.00015648	0.00115854	0.000925903	0.000228292	0.00438687	0.00360338	0.00176099	0.000121888	0.000250105	0.000222148	0.955777	0.00161465	0.0026024	0.00477803	0.00589301	0.00195059	0.00127985	0.00172585	0.000636021	0.0547197	0.00157461	0.00316627	0.00141335	0.00547109	0.00412649	0.00591433
CAN	Canada	0.000125948	0.00130314	0.00248981	0.00388586	0.000201274	0.0225796	0.00146431	0.00195434	0.0110774	0.00365338	0.00846025	0.000694419	0.0358486	0.00771477	0.000306124	0.0687245	0.00105867	0.0166914	0.0100117	5.3206e-05	0.0269054	0.000581238	0.00114796	0.000829165	0.00092831	0.00249671	0.00685208	0.00743136	0.00230044	4.68817e-05	6.21439e-05	0.000403876	0.000217745	0.576088	0.000922061	0.0146898	5.59979e-05	2.8592e-05	0.0117343	0.00334627	0.0167556	0.00117882	0.0224937	0.00404455	0.0151434	0.0128681	0.00655497	0.00314759
CPV	Cape Verde	6.12062e-06	6.61622e-05	7.64762e-06	0.000272708	4.70638e-06	0.000274513	5.22606e-06	3.4679e-05	0.000250187	5.74579e-06	7.11065e-06	2.25471e-05	0.000118519	6.52008e-05	1.82071e-06	0.000156083	0.000394087	6.2827e-06	0.000166751	4.47043e-06	0.000248046	0.000146355	6.4791e-06	1.50324e-05	2.56078e-05	2.01712e-06	0.000368744	0.00014203	8.11986e-06	5.52686e-06	1.84378e-05	6.34651e-06	4.20723e-06	1.88058e-06	0.672671	0.00030533	1.4635e-05	4.88254e-06	1.24767e-05	7.09516e-07	7.40755e-06	6.29362e-05	2.52622e-05	9.63748e-06	3.34188e-05	3.72519e-05	6.79056e-06	5.48538e-05
CYM	Cayman Islands	1.91253e-08	2.1802e-07	8.95012e-09	8.44941e-07	9.10179e-09	8.63467e-07	1.60492e-08	1.15573e-07	7.71324e-07	1.78435e-08	3.54763e-08	4.4994e-08	3.80449e-07	2.04123e-07	5.07916e-09	4.93974e-07	1.25803e-06	2.08214e-08	5.27023e-07	1.3133e-08	8.35448e-07	5.14254e-07	1.89516e-08	4.76848e-08	7.94607e-08	7.23774e-09	1.15692e-06	4.32584e-07	2.64214e-08	1.85076e-08	6.00386e-08	1.95975e-08	1.18604e-08	7.95077e-09	3.25657e-07	0.00950919	4.15112e-08	1.53915e-08	3.63709e-08	2.09252e-09	1.72333e-08	1.22622e-07	7.90673e-08	3.11147e-08	4.31603e-08	1.12996e-07	2.15776e-08	1.69048e-07
CAF	Central African Republic	6.41803e-05	0.000799366	9.10872e-05	0.0032608	5.22871e-05	0.00245319	7.94157e-05	0.000381278	0.0028552	0.000103601	0.000401584	0.000144304	0.00105267	0.000782063	1.99839e-05	0.00144502	0.00445315	0.00116662	0.00148015	4.78588e-05	0.00257749	0.00182417	6.09217e-05	0.000193298	0.000252482	2.23472e-05	0.0031349	0.00143374	0.000157034	6.94575e-05	0.000184292	7.17537e-05	0.000168419	6.99254e-05	0.00121891	0.00282139	0.955008	0.000245935	0.000198488	2.40524e-05	0.000123219	0.0114652	0.000328806	0.000209113	0.000234637	0.000843618	0.000763869	0.000630953
TCD	Chad	0.000454471	0.00723025	0.00060079	0.0199959	0.000410048	0.0183132	0.000572757	0.00276632	0.0219825	0.000631616	0.00477446	0.00109909	0.0097624	0.00560276	0.000185074	0.0110099	0.0349728	0.00330667	0.010953	0.000353163	0.0181301	0.0138693	0.000476132	0.00158494	0.00158664	0.000288336	0.0221147	0.0102193	0.00159223	0.000526756	0.00129078	0.000517515	0.00526324	0.00115656	0.00961101	0.0204847	0.00379491	0.964987	0.00127294	0.000157291	0.00116533	0.00359857	0.00278898	0.00593991	0.000941115	0.00377897	0.00311227	0.00497274
CHL	Chile	1.04043e-05	9.70746e-05	4.83138e-05	0.000482305	1.58263e-05	0.000396904	0.0019565	5.20302e-05	0.000799012	0.000102332	0.000421209	3.22882e-05	0.000672846	0.000313126	6.86046e-06	0.000660875	0.000227385	0.000773206	0.000309177	5.43348e-06	0.000448267	0.000228582	0.00138373	5.45812e-05	5.6018e-05	0.000457722	0.000379043	0.000258376	0.000119518	6.40145e-06	1.92258e-05	1.62645e-05	1.18673e-05	0.000580389	0.000122363	0.000477886	2.83148e-05	6.84638e-06	0.270312	3.87622e-05	0.00568395	8.06624e-05	0.00289344	0.000179581	0.000677611	0.00033166	0.000258895	0.000153909
CHN	China	0.00212574	0.0165268	0.0177415	0.0279738	0.00234439	0.0166087	0.0106982	0.00427914	0.0790087	0.0405297	0.0607185	0.00869529	0.0131301	0.0981935	0.00960685	0.0542712	0.00935596	0.0646136	0.015067	0.00152883	0.0380595	0.00726319	0.00556436	0.00524455	0.00940172	0.00488481	0.0120558	0.12385	0.0214402	0.00050821	0.00056365	0.0153369	0.00391342	0.0453552	0.00936115	0.0175335	0.000523741	0.000268077	0.0592223	0.921688	0.0282153	0.0155178	0.0485769	0.0246518	0.038539	0.0807442	0.049984	0.0617664
COL	Colombia	8.20543e-06	6.93145e-05	1.56935e-05	0.000300295	6.46218e-06	0.000357	0.000114087	3.99967e-05	0.00314987	3.87123e-05	0.000164199	3.96149e-05	0.000319819	0.00011867	2.97397e-06	0.000793818	0.000317637	0.000271923	0.000247617	4.08157e-06	0.000257378	0.000131359	0.000157097	2.99634e-05	3.01892e-05	7.25694e-05	0.000334488	0.000161931	4.24646e-05	5.72207e-06	1.54392e-05	7.37534e-06	6.7934e-06	0.000659723	0.000104404	0.000337465	1.18851e-05	4.71646e-06	0.00515914	8.93164e-06	0.607901	0.000189513	0.00229505	9.55275e-05	0.0002581	0.000148685	0.000173185	0.000101618
COG	Congo	1.50392e-05	0.000203076	0.000147986	0.000723245	2.04444e-05	0.00053054	2.92316e-05	9.14417e-05	0.00067308	2.68559e-05	0.000211647	4.03808e-05	0.000244369	0.000245533	6.78391e-06	0.000325515	0.000949493	0.000282643	0.000313649	1.14468e-05	0.000578547	0.000408502	1.48799e-05	5.52401e-05	6.76249e-05	4.4861e-05	0.000653834	0.000332565	6.61446e-05	1.43685e-05	3.92828e-05	1.84186e-05	6.46733e-05	3.9709e-05	0.000379093	0.000618436	4.27592e-05	1.23342e-05	7.80357e-05	3.97347e-05	4.32467e-05	0.654515	9.22648e-05	9.5647e-05	6.12323e-05	0.000227557	0.000244275	0.000174056
CRI	Costa Rica	3.66929e-06	7.22696e-05	3.80419e-05	0.000453923	9.81525e-06	0.000183812	2.81128e-05	3.85004e-05	0.00108327	3.56917e-05	0.000748838	4.0779e-05	0.000291951	0.000199489	3.68068e-06	0.000296862	0.000108475	0.00113244	0.000348234	3.21881e-06	0.000205779	4.10254e-05	1.09436e-05	4.71759e-05	2.29002e-05	2.45694e-05	0.000237834	0.000110459	0.000114288	2.83157e-06	5.55864e-06	6.38033e-06	8.6019e-06	0.000573479	7.59485e-05	0.000701528	4.51936e-06	2.0052e-06	0.000283958	2.11358e-05	0.00061778	3.74302e-05	0.187456	0.000136442	0.000189361	0.000263084	0.000375046	0.000111859
HRV	Croatia	1.75316e-05	0.00154897	6.72662e-05	0.000546923	1.1341e-05	0.00281704	4.11643e-05	0.000105193	0.000496641	0.000214858	0.00493056	6.83992e-05	0.000732988	0.000362566	6.14929e-06	0.000282462	0.000671296	0.00050757	0.000225027	9.06903e-06	0.000619802	0.000251407	1.40138e-05	0.0470707	5.39842e-05	1.76118e-05	0.000547649	0.000289055	0.000407747	1.11617e-05	2.79469e-05	1.4168e-05	1.4359e-05	0.000147744	0.000195177	0.00048971	2.12644e-05	9.59557e-06	9.88281e-05	1.46514e-05	4.94835e-05	0.000100913	0.000113797	0.651424	7.20469e-05	0.000562237	0.00111394	0.000294309
CUB	Cuba	1.32473e-05	0.00021343	4.78536e-05	0.00148628	1.21274e-05	0.000660629	0.000186488	0.000398007	0.00219723	0.000330094	0.00118806	4.20613e-05	0.000389328	0.000271466	8.16855e-06	0.00177101	0.000644988	0.000604775	0.00118253	9.72433e-06	0.00128878	0.00027788	0.000167978	6.6146e-05	5.52748e-05	5.30549e-05	0.000526673	0.000341815	0.000529777	1.17362e-05	3.0229e-05	2.67835e-05	1.5051e-05	0.000695387	0.000368808	0.00265621	2.313e-05	1.00723e-05	0.000622723	0.000353358	0.000272991	0.000179833	0.000491456	0.000419342	0.802787	0.00132147	0.000577227	0.000188999
CYP	Cyprus	2.09657e-06	8.93928e-05	5.86343e-06	7.18854e-05	2.10827e-06	5.83123e-05	3.32815e-06	0.000117191	7.21383e-05	9.93337e-06	0.000179181	8.60649e-06	2.46037e-05	0.000361024	3.52071e-06	5.33287e-05	9.50036e-05	0.000193463	3.24133e-05	1.22267e-06	7.22081e-05	4.44779e-05	1.62221e-06	1.87976e-05	8.21668e-06	1.86272e-06	7.53714e-05	5.06128e-05	4.52645e-05	1.83662e-06	5.13648e-06	2.14086e-06	1.79475e-06	8.26093e-06	2.82992e-05	8.32695e-05	3.11872e-06	1.32025e-06	9.30687e-06	1.38996e-06	4.94004e-06	1.33968e-05	1.20194e-05	0.000133908	7.18363e-06	0.205298	0.000243503	2.46167e-05
CZE	Czech Republic	3.0916e-05	0.000939153	0.000265226	0.000858284	3.96629e-05	0.000401285	0.000186397	0.000376337	0.000975696	0.000204353	0.0122256	0.00036406	0.000351627	0.00121865	3.1611e-05	0.000542163	0.000588567	0.00367239	0.000513407	1.58932e-05	0.000538687	0.00019311	4.27466e-05	0.00151014	0.000144398	9.94029e-05	0.00321819	0.000599077	0.00354295	1.91182e-05	2.13395e-05	3.18712e-05	4.46415e-05	0.000370693	0.000238757	0.000518284	1.9539e-05	9.79046e-06	0.00050297	8.97669e-05	0.000251118	0.000207251	0.000391512	0.00470647	0.000332755	0.0017441	0.453255	0.000537053
CIV	Cote dIvoire	0	0	0	0	0	0	0	0	0	0	0	0	0	0	0	0	0	0	0	0	0	0	0	0	0	0	0	0	0	0	0	0	0	0	0	0	0	0	0	0	0	0	0	0	0	0	0	0
PRK	North Korea	5.83868e-05	0.000482725	0.000198685	0.00195776	3.41822e-05	0.00318644	0.000106331	0.000299485	0.00239057	0.000207467	0.000319097	0.00014774	0.00076488	0.000794572	4.40684e-05	0.00114955	0.00227644	0.000289547	0.00103579	7.48467e-05	0.00220269	0.00152997	0.000200974	0.000120823	0.00020487	0.000590876	0.00224933	0.00131966	0.000266943	4.90001e-05	0.000132983	0.000425536	3.87699e-05	0.000183529	0.000924728	0.00217666	9.90951e-05	4.0481e-05	0.000317894	0.00336475	0.000247475	0.000366384	0.00114627	0.000178278	0.000645962	0.000548138	0.000210652	0.000542045
COD	DR Congo	0.000221743	0.00271119	0.000372345	0.00911643	0.000255867	0.00782522	0.000278475	0.00140973	0.0102831	0.000374342	0.00208388	0.000536052	0.00344776	0.00326783	6.64349e-05	0.00480846	0.0127502	0.0224856	0.0046361	0.000165357	0.00848648	0.00636675	0.000229686	0.00072416	0.00102075	0.000101631	0.00970356	0.00488661	0.000739252	0.000267574	0.000602892	0.000240647	0.000502559	0.000346598	0.00440632	0.00919256	0.00114032	0.000198699	0.000748456	9.25869e-05	0.000483022	0.00184991	0.0010949	0.00106116	0.000510693	0.0070415	0.00159082	0.00241605
DNK	Denmark	2.79951e-05	0.000786823	0.00026887	0.00128861	5.32788e-05	0.00113891	0.000409268	0.00041472	0.00226585	0.00104264	0.00485433	0.00038191	0.000477993	0.00610024	6.22198e-05	0.000849485	0.00065327	0.00484708	0.00168998	2.38776e-05	0.00186415	0.000290803	6.08638e-05	0.00106806	0.000164951	0.000124708	0.00060935	0.00175116	0.00183383	2.65638e-05	2.83872e-05	7.43751e-05	6.11738e-05	0.000956265	0.00060831	0.000907491	2.15471e-05	1.79707e-05	0.000972286	0.000345596	0.000358729	0.000298596	0.000887156	0.00184099	0.000287276	0.0044588	0.00608001	0.000718562
DJI	Djibouti	1.43898e-06	2.08047e-05	6.99473e-07	5.79154e-05	7.21698e-07	5.37034e-05	7.62224e-07	8.38749e-06	6.02046e-05	7.09087e-07	1.36114e-06	3.07489e-06	2.11709e-05	1.34496e-05	3.64531e-07	2.99998e-05	9.66551e-05	1.98339e-06	3.15748e-05	9.99478e-07	5.56803e-05	4.50827e-05	1.09374e-06	3.36395e-06	4.70706e-06	1.5291e-07	6.67042e-05	3.09432e-05	2.0464e-06	1.66521e-06	4.21096e-06	1.57868e-06	9.18953e-07	4.15444e-07	2.64784e-05	6.1333e-05	3.18897e-06	1.24697e-06	2.26574e-06	1.90642e-07	8.05467e-07	1.04706e-05	5.32458e-06	1.97326e-06	1.7079e-06	7.9418e-06	1.34151e-06	1.31446e-05
DOM	Dominican Republic	5.04554e-06	6.655e-05	2.44797e-05	0.000284025	6.29332e-06	0.00157084	2.16009e-05	3.85889e-05	0.000384474	4.91218e-05	0.000324143	2.05137e-05	0.000396604	0.000172169	3.36326e-06	0.000490888	0.000259022	0.000564005	0.000184731	4.01292e-06	0.000254425	9.90068e-05	1.01501e-05	4.0086e-05	2.55908e-05	1.36645e-05	0.00020822	0.000140626	6.54699e-05	4.83875e-06	1.10682e-05	7.42e-06	7.15489e-06	0.000672948	8.7426e-05	0.000257341	8.60484e-06	3.71909e-06	9.9356e-05	8.55534e-06	0.000102817	4.52348e-05	0.000746036	0.000124148	0.000500875	0.000190415	0.000141594	9.52115e-05
ECU	Ecuador	0.000312446	0.000395373	4.66002e-05	0.00103178	1.74905e-05	0.00087705	0.000699903	0.000119459	0.00264759	8.83971e-05	0.00106997	7.89115e-05	0.000569287	0.000373058	8.22029e-06	0.00130866	0.000991513	0.00137011	0.00132679	1.44026e-05	0.000946585	0.000577076	0.000206707	0.000105676	9.85385e-05	6.09146e-05	0.00127215	0.000501439	0.000282908	2.38117e-05	4.54153e-05	2.521e-05	2.11368e-05	0.000687916	0.000368727	0.00113834	4.78879e-05	3.35049e-05	0.00316201	2.45664e-05	0.0201022	0.000172643	0.00117404	0.000474535	0.000340215	0.000346479	0.000510203	0.000282258
EGY	Egypt	4.21952e-05	0.00216883	0.00259655	0.00240466	8.97877e-05	0.00103995	0.000466914	0.000475597	0.00222245	0.000614329	0.00607847	0.000317997	0.00105674	0.00307951	5.42991e-05	0.00165378	0.000976363	0.00547898	0.000571141	3.34963e-05	0.00120486	0.00038781	6.85566e-05	0.000671566	0.000396482	0.000311361	0.000944708	0.0019996	0.00204171	3.00028e-05	4.62045e-05	7.59095e-05	0.000145632	0.00140548	0.000593845	0.00125706	4.58445e-05	1.91106e-05	0.000751973	0.00023128	0.000510778	0.000415094	0.000852787	0.00359261	0.000520442	0.0207845	0.00281723	0.00137674
SLV	El Salvador	1.78499e-05	0.00018552	2.69256e-05	0.000661238	1.15175e-05	0.00067865	2.56393e-05	0.000105914	0.000958605	3.55812e-05	0.00108333	4.35033e-05	0.000936239	0.000255711	1.41053e-05	0.000992878	0.000618423	0.000628426	0.00225565	1.29209e-05	0.000716188	0.000486879	1.87333e-05	6.98064e-05	6.61983e-05	1.29992e-05	0.000788904	0.00039704	7.90479e-05	2.04539e-05	4.48363e-05	1.96789e-05	1.27306e-05	0.000433825	0.000291285	0.000904497	3.40881e-05	1.48397e-05	9.47961e-05	9.98047e-06	7.42295e-05	0.000126864	0.0211135	0.000212362	0.000117497	0.000201996	0.000289258	0.000190437
ERI	Eritrea	0.000118752	0.0015658	6.53311e-05	0.0048392	5.74827e-05	0.00466243	0.000102077	0.000695429	0.00532983	0.000149288	0.000176771	0.000255615	0.00211813	0.00121827	3.69749e-05	0.00275921	0.00842648	0.000149567	0.00292941	8.6126e-05	0.00473992	0.00337627	0.00012384	0.000297979	0.000461394	1.76687e-05	0.00629	0.0026746	0.000170722	0.000124667	0.000348779	0.00012618	7.69595e-05	4.37586e-05	0.00212728	0.00529897	0.000271069	9.91831e-05	0.000255417	1.63851e-05	0.0001796	0.000813498	0.000480473	0.000196287	0.000273948	0.00071624	0.000141701	0.00109322
EST	Estonia	8.82346e-06	8.18907e-05	1.74588e-05	0.000352188	8.55267e-06	0.00366415	1.736e-05	8.98641e-05	0.000371629	2.979e-05	0.000196581	8.15084e-05	0.00335836	0.000154839	3.4734e-06	0.000221467	0.00058614	0.000208255	0.00467152	6.05658e-06	0.000327624	0.000178223	9.8417e-06	3.6772e-05	3.57603e-05	9.40417e-06	0.000376369	0.000194139	6.44974e-05	7.28893e-06	2.1402e-05	0.00190442	7.49178e-06	0.000159421	0.000141696	0.000356692	1.60076e-05	6.69331e-06	4.34315e-05	8.26075e-06	2.41476e-05	6.10162e-05	0.000142875	7.75456e-05	3.43427e-05	0.000156753	0.000530374	9.96835e-05
ETH	Ethiopia	0.000631033	0.0157672	0.00798156	0.0264357	0.000554035	0.0210791	0.00164729	0.00455876	0.0299023	0.00297621	0.0521022	0.00210817	0.0131645	0.0144319	0.000396337	0.0171501	0.0306896	0.0491272	0.0126691	0.000455697	0.0233347	0.0143375	0.000767458	0.00385117	0.00314559	0.000919866	0.0238751	0.0191039	0.00821701	0.000554512	0.00148528	0.000897227	0.000713216	0.00824799	0.0101878	0.0242422	0.00114422	0.00043193	0.00427823	0.00499719	0.00312927	0.00479452	0.0063921	0.00923127	0.00297099	0.0304044	0.0320263	0.00902792
FJI	Fiji	4.9576e-06	6.12975e-05	3.33584e-06	0.000199077	2.86265e-06	0.000199337	4.74214e-06	2.82895e-05	0.000212785	0.000755465	1.90964e-05	1.10768e-05	8.20131e-05	7.09012e-05	9.24504e-06	0.000149237	0.000357934	1.83205e-05	0.00010931	3.64863e-06	0.000205462	0.000140024	4.71408e-06	1.12689e-05	1.87895e-05	1.42441e-06	0.000232431	0.000133134	7.93327e-06	5.15041e-06	1.38749e-05	6.19988e-06	3.35389e-06	3.67257e-05	8.68273e-05	0.000211076	1.03133e-05	4.06828e-06	1.20403e-05	2.34633e-06	6.25773e-06	3.40306e-05	2.32812e-05	9.55858e-06	7.93402e-06	4.34585e-05	9.83194e-06	4.31333e-05
FIN	Finland	1.27523e-05	0.000301163	0.000131092	0.000547145	1.94102e-05	0.000408235	0.000106927	0.000157623	0.000518613	0.000301805	0.00151577	0.000161443	0.000379208	0.000650391	2.00889e-05	0.000472794	0.00032831	0.00167346	0.000231652	1.17254e-05	0.000485408	0.00011889	3.45571e-05	0.000151087	8.34737e-05	6.9206e-05	0.000371162	0.00043082	0.000451342	7.76057e-06	1.2612e-05	5.63595e-05	3.19927e-05	0.000403606	0.000127284	0.000372248	1.10782e-05	5.55329e-06	0.000493728	0.00028869	0.000160291	0.000129733	0.000291325	0.000493191	0.000158961	0.00119944	0.00108084	0.000338209
FRA	France	0.000123921	0.00314233	0.0085834	0.0410682	0.00059447	0.00258919	0.0015472	0.00188301	0.00591726	0.00277722	0.0189473	0.00112228	0.00257539	0.0122031	0.000198705	0.00584848	0.000942256	0.0674671	0.00135356	0.000968167	0.00498582	0.000443867	0.000389042	0.00183631	0.000832065	0.00111848	0.00253537	0.00506675	0.0065682	0.00051174	9.34292e-05	0.00125614	0.00486721	0.00305927	0.00243439	0.00418482	0.000612585	0.000226351	0.00449472	0.000744239	0.00249402	0.007278	0.00405603	0.00666545	0.00326314	0.019605	0.0143894	0.0396227
PYF	French Polynesia	0	0	0	0	0	0	0	0	0	0	0	0	0	0	0	0	0	0	0	0	0	0	0	0	0	0	0	0	0	0	0	0	0	0	0	0	0	0	0	0	0	0	0	0	0	0	0	0
GAB	Gabon	4.53159e-06	0.00013102	0.000123243	0.000181663	7.84115e-06	0.00011099	1.6608e-05	2.8653e-05	0.000191657	4.01364e-05	9.47473e-05	2.76164e-05	6.09583e-05	0.000109104	6.53879e-06	9.8461e-05	0.000193748	0.000128112	7.15897e-05	4.06377e-06	0.000161118	8.36711e-05	5.97523e-06	1.92157e-05	2.12767e-05	6.24714e-06	0.000137555	0.000139732	5.46277e-05	3.64337e-06	8.07076e-06	1.32787e-05	2.0548e-05	4.15381e-05	7.81197e-05	0.000138053	6.73422e-06	2.88477e-06	4.75639e-05	0.000287709	2.05216e-05	0.000249718	5.36984e-05	4.25363e-05	3.52059e-05	0.000265877	5.87388e-05	9.48792e-05
GMB	Gambia	4.37504e-05	0.000487303	2.52228e-05	0.00205353	2.27426e-05	0.00205467	4.20922e-05	0.000271697	0.00162863	4.64388e-05	7.24224e-05	8.65931e-05	0.000924794	0.000553118	1.43133e-05	0.00123631	0.00245563	0.000333408	0.00122361	2.95462e-05	0.00183658	0.000947015	5.43593e-05	0.000116709	0.000210672	7.76001e-06	0.00270164	0.00112665	0.000304283	3.71541e-05	0.000165087	4.83613e-05	9.93964e-05	1.86297e-05	0.000861508	0.00230234	0.000121498	3.18602e-05	0.000106183	7.54392e-06	5.89669e-05	0.00032942	0.000193943	9.1061e-05	8.58587e-05	0.000325847	7.24105e-05	0.000430633
GEO	Georgia	8.4534e-05	0.000213503	0.000139774	0.00100085	1.24732e-05	0.000917536	1.70416e-05	0.00277007	0.00093985	1.4428e-05	8.81532e-05	0.00064322	0.000470904	0.000254815	5.76419e-06	0.000506403	0.00155791	5.56739e-05	0.00055862	1.7246e-05	0.000978214	0.000662392	2.26554e-05	5.94656e-05	8.92924e-05	4.13079e-06	0.00115189	0.000520976	0.000119354	2.0655e-05	6.60625e-05	2.5516e-05	1.59958e-05	1.05239e-05	0.000431439	0.00104963	5.20287e-05	2.03163e-05	4.65592e-05	3.34987e-06	1.93428e-05	0.000264072	8.90633e-05	5.00414e-05	3.77531e-05	0.000170842	8.10406e-05	0.000202405
DEU	Germany	0.000157219	0.00367063	0.00167435	0.00620632	0.000298575	0.00260789	0.000847821	0.00179177	0.00930872	0.00141476	0.0854231	0.00152878	0.00129652	0.00786196	0.000133747	0.0041849	0.00105831	0.032471	0.000900152	7.72741e-05	0.00231711	0.00051184	0.000353425	0.003961	0.0007821	0.000593856	0.0013531	0.00336153	0.00798276	5.69185e-05	5.95454e-05	0.000231958	0.000291319	0.0018421	0.00155708	0.0022922	5.20524e-05	3.26689e-05	0.00385336	0.00068807	0.00149188	0.000971615	0.003753	0.0110423	0.00141513	0.0128405	0.0232696	0.00344772
GHA	Ghana	0.000169033	0.00225584	0.000816381	0.0065447	0.000236605	0.00439165	0.000565849	0.00119764	0.0110423	0.00104068	0.0191771	0.000817963	0.00288423	0.00673485	0.000172555	0.00444691	0.00594097	0.0271164	0.00271473	0.000370772	0.00516196	0.00237934	0.000230644	0.00165616	0.00168165	0.000386182	0.00484652	0.00442815	0.002646	0.000158305	0.000269897	0.000231246	0.000293864	0.00666336	0.00251598	0.00570228	0.000216502	9.52807e-05	0.00159828	0.000374184	0.000910891	0.00138936	0.00218483	0.0123284	0.00112509	0.00738937	0.00526938	0.00339776
[truncated: 122 more rows]
[truncated: 142 more columns]

## Sheet: Forest shares
		AFG	ALB	DZA	AND	AGO	ATG	ARG	ARM	ABW	AUS	AUT	AZE	BHS	BHR	BGD	BRB	BLR	BEL	BLZ	BEN	BMU	BTN	BOL	BIH	BWA	BRA	VGB	BRN	BGR	BFA	BDI	KHM	CMR	CAN	CPV	CYM	CAF	TCD	CHL	CHN	COL	COG	CRI	HRV	CUB	CYP	CZE	CIV
[truncated: 191 more rows]
[truncated: 142 more columns]

## Sheet: Pasture shares
		AFG	ALB	DZA	AND	AGO	ATG	ARG	ARM	ABW	AUS	AUT	AZE	BHS	BHR	BGD	BRB	BLR	BEL	BLZ	BEN	BMU	BTN	BOL	BIH	BWA	BRA	VGB	BRN	BGR	BFA	BDI	KHM	CMR	CAN	CPV	CYM	CAF	TCD	CHL	CHN	COL	COG	CRI	HRV	CUB	CYP	CZE	CIV
[truncated: 191 more rows]
[truncated: 142 more columns]

[truncated: 1 more sheets: Total Land trade only]
