# Supplementary material for: Resource footprints and their ecosystem consequences
Source: Sci Rep. 2017 Jan 23;7:40743. doi: 10.1038/srep40743 (PMC5256307; doi:10.1038/srep40743)
Supplement: Supplementary Dataset 9 [file srep40743-s10.xls]

## Sheet: N2O_ImpactFootprint
Unit: PDF		AFG	ALB	DZA	AND	AGO	ATG	ARG	ARM	ABW	AUS	AUT	AZE	BHS	BHR	BGD	BRB	BLR	BEL	BLZ	BEN	BMU	BTN	BOL	BIH	BWA	BRA	VGB	BRN	BGR	BFA	BDI	KHM	CMR	CAN	CPV	CYM	CAF	TCD	CHL	CHN	COL	COG	CRI	HRV	CUB	CYP	CZE	CIV
		Afghanistan	Albania	Algeria	Andorra	Angola	Antigua	Argentina	Armenia	Aruba	Australia	Austria	Azerbaijan	Bahamas	Bahrain	Bangladesh	Barbados	Belarus	Belgium	Belize	Benin	Bermuda	Bhutan	Bolivia	Bosnia and Herzegovina	Botswana	Brazil	British Virgin Islands	Brunei	Bulgaria	Burkina Faso	Burundi	Cambodia	Cameroon	Canada	Cape Verde	Cayman Islands	Central African Republic	Chad	Chile	China	Colombia	Congo	Costa Rica	Croatia	Cuba	Cyprus	Czech Republic	Cote dIvoire
AFG	Afghanistan	0.000101173	1.08145e-08	1.12473e-08	3.78255e-09	7.60148e-09	2.40766e-09	2.73209e-08	5.16227e-09	4.56877e-09	1.10901e-07	2.95329e-08	6.61362e-09	2.93403e-09	4.7628e-09	1.23079e-08	2.81414e-09	8.53754e-10	8.17655e-08	2.20276e-09	4.77598e-09	4.78133e-09	1.06381e-08	5.6816e-09	4.34558e-09	4.86319e-09	5.11173e-08	2.54583e-09	3.31193e-09	6.74365e-09	1.55172e-08	6.72589e-09	4.81972e-09	4.64418e-09	5.19273e-08	4.72149e-09	2.82061e-09	3.80091e-09	4.21016e-09	1.97826e-08	2.48471e-07	3.85374e-08	5.31073e-09	6.13202e-09	6.7e-09	4.7563e-09	4.50295e-09	1.96571e-08	3.36594e-09
ALB	Albania	3.03121e-08	9.03607e-05	2.9594e-08	8.43251e-09	1.94368e-08	5.74083e-09	5.49209e-08	1.38805e-08	1.21643e-08	9.23128e-08	2.33887e-07	1.63346e-08	6.82028e-09	1.0663e-08	1.75139e-08	6.53923e-09	2.36975e-09	6.25491e-08	5.34992e-09	1.20521e-08	1.20592e-08	2.8615e-08	1.36989e-08	1.42963e-08	1.14214e-08	9.44341e-08	6.29469e-09	8.15375e-09	4.26896e-08	4.18897e-08	1.69648e-08	1.23185e-08	1.32223e-08	7.83794e-08	1.20618e-08	6.85495e-09	9.33685e-09	1.10723e-08	3.24883e-08	4.44224e-07	3.81451e-08	1.31698e-08	1.14185e-08	3.68044e-08	1.62773e-08	1.95216e-08	1.03949e-07	8.09992e-09
DZA	Algeria	2.57679e-09	7.56703e-09	7.87578e-05	2.4975e-09	1.1359e-08	7.55693e-10	9.70554e-08	2.79533e-09	1.92352e-09	1.1687e-07	2.39647e-07	4.66827e-09	2.82816e-09	4.95789e-09	8.20022e-09	1.68638e-09	2.12402e-10	5.15416e-07	7.36358e-10	3.05673e-09	1.65067e-09	2.66344e-09	5.90591e-09	5.79295e-09	2.8729e-09	2.55722e-06	6.85843e-10	1.89305e-09	2.08374e-08	7.35619e-09	1.92975e-09	2.98802e-09	8.02971e-09	3.42679e-07	1.69403e-09	1.13049e-09	1.20537e-09	4.29077e-09	5.0792e-08	9.21715e-07	5.37819e-08	3.60244e-09	8.42547e-09	2.38204e-08	1.50653e-08	1.1875e-08	1.11586e-07	5.33514e-09
AND	Andorra	0	0	0	0	0	0	0	0	0	0	0	0	0	0	0	0	0	0	0	0	0	0	0	0	0	0	0	0	0	0	0	0	0	0	0	0	0	0	0	0	0	0	0	0	0	0	0	0
AGO	Angola	5.23847e-09	7.62232e-09	1.98643e-08	2.55394e-09	8.92589e-05	1.64988e-09	5.58576e-08	3.63495e-09	3.48082e-09	1.35131e-07	4.47043e-08	5.23533e-09	3.10418e-09	4.28465e-09	1.56086e-08	2.3333e-09	6.18971e-10	1.88986e-07	1.54456e-09	3.61462e-09	3.34367e-09	7.55029e-09	7.85368e-09	3.3485e-09	4.11697e-09	3.17637e-07	1.66492e-09	3.02214e-09	8.47548e-09	1.19534e-08	4.40144e-09	5.92566e-09	4.46549e-09	2.08672e-07	3.2462e-09	2.0098e-09	2.47259e-09	3.13534e-09	2.46617e-07	1.0629e-05	4.40971e-08	4.03019e-09	7.00613e-09	7.93637e-09	9.87038e-09	5.60277e-09	2.84772e-08	3.26316e-09
ATG	Antigua	5.11991e-08	7.34009e-08	5.57026e-08	2.52392e-08	5.23378e-08	7.54478e-05	1.53185e-07	3.8931e-08	1.19582e-07	2.72257e-07	1.36447e-07	4.46108e-08	2.82761e-08	2.97441e-08	5.60783e-08	3.59912e-08	6.73031e-09	9.68035e-08	3.08577e-08	3.64403e-08	3.6698e-08	8.43889e-08	4.15832e-08	3.1081e-08	3.6572e-08	2.00517e-07	2.0879e-07	2.54114e-08	4.38634e-08	1.1876e-07	5.24269e-08	3.63239e-08	3.3219e-08	1.76509e-07	3.49406e-08	2.28635e-08	2.91997e-08	3.13754e-08	8.77508e-08	1.07091e-06	1.04401e-07	3.71512e-08	3.57606e-08	4.63328e-08	6.65532e-08	3.00162e-08	9.30906e-08	2.45032e-08
ARG	Argentina	1.59599e-08	1.94925e-08	2.2271e-07	8.58044e-09	1.13117e-07	5.43475e-09	0.000382852	1.35048e-08	1.3929e-08	6.28303e-07	4.65431e-07	2.10737e-08	1.09947e-08	3.45398e-08	1.15569e-07	1.24584e-08	1.85323e-09	1.31733e-06	6.14235e-09	1.15272e-08	1.1204e-08	2.36589e-08	1.56823e-06	1.70614e-08	2.78958e-08	5.82998e-05	5.33584e-09	1.01854e-08	9.69545e-08	3.55098e-08	1.39383e-08	1.48135e-08	1.71321e-08	1.81392e-06	1.09567e-08	9.66139e-09	7.55257e-09	1.0075e-08	1.14933e-05	7.4417e-06	1.92122e-06	2.32312e-08	1.47107e-07	8.39913e-08	2.13493e-07	6.95491e-08	3.14514e-07	1.4935e-08
ARM	Armenia	3.26996e-08	3.52068e-08	3.47996e-08	1.20378e-08	2.73223e-08	8.57113e-09	8.39016e-08	8.67833e-05	1.52785e-08	1.63089e-07	1.33659e-07	2.96249e-08	1.0286e-08	1.5594e-08	2.89999e-08	1.00755e-08	3.08455e-09	3.21502e-07	7.96506e-09	1.63576e-08	1.79302e-08	3.50238e-08	1.98731e-08	1.70927e-08	1.80609e-08	1.57362e-07	1.06829e-08	1.18305e-08	3.18624e-08	4.82743e-08	2.49367e-08	1.71233e-08	1.63889e-08	3.72739e-07	1.68479e-08	1.04081e-08	1.30663e-08	1.46135e-08	4.97793e-08	1.10365e-06	6.32975e-08	1.83079e-08	1.46713e-08	2.80134e-08	1.7813e-08	1.7154e-08	8.2728e-08	1.17918e-08
ABW	Aruba	5.63393e-08	6.13588e-08	5.45798e-08	2.94112e-08	5.88228e-08	2.30252e-08	2.15553e-07	4.02798e-08	6.18903e-05	4.60025e-07	1.0736e-07	4.60532e-08	2.91714e-08	3.39644e-08	5.60975e-08	2.67087e-08	6.51259e-09	1.43688e-07	2.10691e-08	3.72817e-08	3.94457e-08	7.08128e-08	4.94013e-08	3.50463e-08	4.23863e-08	2.18496e-06	2.45585e-08	2.86738e-08	5.97949e-08	9.84329e-08	5.67817e-08	4.72564e-08	3.71006e-08	2.79263e-07	3.83116e-08	2.64802e-08	3.27692e-08	3.3507e-08	1.19056e-07	1.03171e-06	5.46539e-07	4.02072e-08	3.93675e-08	4.06479e-08	6.8221e-08	3.40734e-08	8.1227e-08	2.67807e-08
AUS	Australia	8.31691e-08	5.83074e-08	3.10069e-07	2.71306e-08	1.482e-07	1.9988e-08	8.28076e-07	8.23256e-08	3.52593e-08	0.000736238	8.25864e-07	9.52105e-08	3.03201e-08	2.98122e-07	6.18783e-07	4.45098e-08	6.21752e-09	1.1267e-06	1.76425e-08	4.01112e-08	4.21418e-08	7.604e-08	6.79201e-08	4.78878e-08	1.18188e-07	2.73575e-06	1.96307e-08	2.58421e-07	1.55583e-07	1.12113e-07	4.96257e-08	2.2775e-07	5.51574e-08	6.91283e-06	3.5954e-08	2.27481e-08	2.92458e-08	3.76262e-08	7.71362e-07	6.56856e-05	4.6187e-07	5.26625e-08	8.57181e-08	1.46573e-07	1.05859e-07	1.61849e-07	5.11227e-07	4.57423e-08
AUT	Austria	2.55441e-08	7.46002e-08	2.95262e-07	8.5376e-09	3.78653e-08	2.92109e-09	4.31604e-07	1.85004e-08	7.6651e-09	1.25072e-06	0.000111472	3.7916e-08	8.05486e-09	4.31827e-08	5.86842e-08	6.78121e-09	6.9028e-10	1.18178e-06	2.76229e-09	8.59315e-09	7.55395e-09	2.93411e-08	2.08938e-08	2.73205e-07	2.1436e-08	1.46049e-06	4.23093e-09	1.19137e-08	4.67649e-07	2.44924e-08	6.95424e-09	1.23809e-08	2.32824e-08	1.28861e-06	6.76333e-09	3.86658e-09	4.1401e-09	7.22882e-09	2.99605e-07	7.08508e-06	4.00546e-07	1.39847e-08	3.24953e-08	1.1325e-06	4.78476e-08	8.99693e-08	2.27649e-06	1.71201e-08
AZE	Azerbaijan	5.75942e-08	1.58258e-08	2.6948e-08	5.16604e-09	1.31126e-08	3.5532e-09	5.66732e-08	1.2702e-08	6.94945e-09	1.05967e-07	2.40633e-07	8.33392e-05	4.42477e-09	7.37722e-09	1.22804e-08	4.16915e-09	1.1842e-09	7.87201e-08	3.24176e-09	7.20659e-09	7.51831e-09	1.57751e-08	8.61584e-09	8.5022e-09	7.25653e-09	1.13918e-07	1.64201e-08	5.35098e-09	1.92544e-08	2.1681e-08	9.95391e-09	7.44092e-09	7.81064e-09	7.58799e-08	7.17264e-09	4.25636e-09	5.49829e-09	6.61399e-09	2.8535e-08	5.62124e-07	3.88737e-08	8.97285e-09	6.6519e-09	1.99741e-08	9.00188e-09	9.45596e-09	1.30044e-07	5.49647e-09
BHS	Bahamas	1.33094e-08	1.7943e-08	1.83902e-08	6.85894e-09	1.56441e-08	1.72716e-08	8.0462e-08	1.14284e-08	1.82826e-08	1.48257e-07	6.64336e-08	1.23858e-08	8.10385e-05	8.22588e-09	1.41486e-08	9.12352e-09	1.75952e-09	4.99365e-08	5.49646e-09	9.55628e-09	1.57597e-08	2.0594e-08	1.2335e-08	8.9616e-09	9.99883e-09	1.51895e-07	2.11844e-08	6.6358e-09	1.50669e-08	2.91526e-08	1.40111e-08	9.78777e-09	9.43947e-09	5.06068e-07	1.04824e-08	1.86997e-08	7.51765e-09	8.4236e-09	2.98051e-08	3.75884e-07	3.58204e-08	1.02684e-08	1.20573e-08	1.90586e-08	1.49261e-07	1.13641e-08	9.36925e-08	6.40342e-09
BHR	Bahrain	9.2088e-09	1.03846e-08	9.85539e-08	3.62558e-09	1.15023e-08	2.61528e-09	5.12758e-08	5.90819e-09	4.95255e-09	5.47629e-07	6.04057e-08	1.0085e-08	3.59358e-09	6.32919e-05	3.02615e-08	4.23512e-09	9.53937e-10	1.12465e-07	2.39329e-09	6.1563e-09	5.52736e-09	1.1318e-08	6.49629e-09	5.41991e-09	6.98566e-09	1.25851e-07	2.79109e-09	5.91084e-09	1.13472e-08	1.65641e-08	7.33031e-09	8.33594e-09	6.27083e-09	2.21916e-07	5.03406e-09	3.11661e-09	3.89853e-09	4.64008e-09	2.63769e-08	1.95285e-06	4.30824e-08	6.60093e-09	6.71722e-09	1.15765e-08	7.55223e-09	1.70134e-08	3.09933e-08	4.41282e-09
BGD	Bangladesh	4.75474e-09	4.7964e-09	1.68966e-08	1.93378e-09	7.6738e-09	1.16797e-09	5.39026e-08	3.18376e-09	2.75083e-09	2.21502e-07	2.76131e-07	4.4309e-09	1.71594e-09	5.97471e-09	0.000122126	1.67631e-09	4.17877e-10	3.28631e-07	1.04429e-09	3.09048e-09	2.63573e-09	5.34746e-09	4.24195e-09	4.3826e-09	3.91054e-09	1.97249e-07	1.1754e-09	6.2738e-09	3.02689e-08	7.6358e-09	2.93809e-09	6.2931e-09	6.99494e-09	7.20195e-07	2.31576e-09	1.44422e-09	1.74897e-09	2.22977e-09	3.8434e-08	3.59026e-06	4.73844e-08	3.78049e-09	6.87337e-09	1.91714e-08	1.0018e-08	1.46985e-08	7.6054e-08	3.01171e-09
BRB	Barbados	2.18636e-08	3.104e-08	3.22419e-08	1.05453e-08	2.44545e-08	1.58906e-07	7.19584e-08	1.69164e-08	3.5479e-08	1.86406e-07	4.81082e-08	2.03065e-08	4.2972e-08	1.29097e-08	2.3381e-08	7.29101e-05	2.63137e-09	4.19337e-08	3.53539e-08	1.55825e-08	1.19881e-07	3.76682e-08	2.1198e-08	1.27593e-08	1.55777e-08	4.17519e-07	1.6111e-07	1.064e-08	1.68152e-08	5.2605e-08	2.27474e-08	1.54277e-08	1.40994e-08	5.08697e-07	1.53146e-08	1.29434e-07	1.19442e-08	1.35913e-08	3.62279e-08	4.50353e-07	4.68557e-08	1.64467e-08	1.98471e-08	1.51522e-08	1.68473e-08	1.2886e-08	3.50691e-08	1.19528e-08
BLR	Belarus	3.09952e-08	3.12776e-08	8.24294e-08	9.18431e-09	3.41283e-08	5.64925e-09	1.65076e-07	4.08938e-08	8.72745e-09	2.69751e-07	5.71506e-07	1.36599e-07	9.42123e-09	1.68541e-08	3.7498e-08	7.82687e-09	2.40964e-07	4.02213e-07	5.39775e-09	1.18283e-08	1.49435e-08	1.47406e-08	2.12334e-08	2.38768e-08	1.84977e-08	6.60133e-07	8.26215e-09	1.05328e-08	1.48676e-07	2.93265e-08	1.64923e-08	1.61468e-08	1.76632e-08	3.81777e-07	9.85248e-09	7.24704e-09	8.4487e-09	9.65703e-09	8.46976e-08	5.00258e-06	1.00713e-07	1.46771e-08	2.04453e-08	9.66103e-08	3.55035e-08	3.16323e-08	6.26931e-07	1.22251e-08
BEL	Belgium	2.51661e-08	3.47767e-08	5.92947e-07	1.21761e-08	1.49211e-07	3.64339e-09	5.24083e-07	3.70102e-08	1.35911e-08	9.79265e-07	1.80263e-06	4.06453e-08	6.84699e-09	6.06305e-08	8.81876e-08	9.28092e-09	7.29687e-10	8.07601e-05	3.56383e-09	2.46973e-08	9.31747e-09	8.68003e-09	2.62076e-08	5.03067e-08	2.96836e-08	1.84077e-06	4.01358e-09	1.31873e-08	2.37379e-07	5.36571e-08	2.0217e-08	1.89952e-08	1.04622e-07	1.50101e-06	1.24225e-08	5.37244e-09	8.43281e-09	1.0296e-08	3.05917e-07	8.55988e-06	3.85881e-07	4.25095e-08	6.12816e-08	2.4724e-07	8.43637e-08	1.34611e-07	9.52366e-07	6.23479e-08
BLZ	Belize	5.73324e-08	8.3232e-08	5.9443e-08	2.91163e-08	6.1084e-08	2.44333e-08	1.52788e-07	4.65577e-08	3.78959e-08	2.7733e-07	1.53563e-07	5.05326e-08	2.59575e-08	3.34013e-08	6.03878e-08	7.68289e-08	7.23244e-09	7.59978e-08	6.09961e-05	3.99508e-08	4.30469e-08	9.00493e-08	4.60771e-08	3.49116e-08	4.15347e-08	2.0337e-07	4.67869e-08	2.77503e-08	4.39308e-08	1.26248e-07	6.18523e-08	4.0869e-08	3.66411e-08	5.91694e-07	4.10257e-08	4.23577e-08	3.27017e-08	3.41625e-08	9.14802e-08	1.02999e-06	1.01825e-07	4.3537e-08	7.22103e-08	4.3934e-08	6.85179e-08	3.3069e-08	7.26624e-08	2.5833e-08
BEN	Benin	5.11855e-08	2.97008e-08	1.71059e-08	8.43772e-09	4.41673e-08	6.08327e-09	4.9308e-08	1.32742e-08	1.22731e-08	9.61489e-08	3.15077e-08	1.55153e-08	1.6402e-08	1.01715e-08	5.73659e-08	6.95655e-09	2.40499e-09	4.82621e-08	5.5949e-09	9.94592e-05	1.24742e-08	2.97242e-08	1.37217e-08	1.0162e-08	1.35529e-08	3.81704e-07	6.51247e-09	8.90479e-09	1.356e-08	1.45688e-07	1.77611e-08	1.27418e-08	2.30402e-08	4.21172e-08	1.21353e-08	7.29897e-09	1.90864e-08	1.89209e-08	2.92051e-08	4.36117e-07	2.34937e-07	3.51356e-08	9.57654e-09	1.4828e-08	1.12692e-08	9.87955e-09	3.09819e-08	3.18194e-08
BMU	Bermuda	1.55225e-08	2.09515e-08	1.45732e-08	8.19247e-09	1.66139e-08	6.48546e-09	4.94248e-08	1.2152e-08	9.87813e-09	9.81427e-08	2.76161e-08	1.42441e-08	1.57018e-08	9.22252e-09	1.60209e-08	8.9387e-09	1.97025e-09	2.58944e-08	5.75715e-09	1.06566e-08	9.35683e-05	1.95468e-08	1.33888e-08	1.01128e-08	1.23372e-08	5.6794e-08	6.6471e-09	7.9547e-09	1.23097e-08	2.79149e-08	1.56998e-08	1.11343e-08	1.05188e-08	2.4031e-07	1.06671e-08	7.17662e-09	8.84497e-09	9.64366e-09	2.86576e-08	2.59293e-07	4.08819e-08	1.13906e-08	2.47993e-08	2.50487e-08	4.01645e-08	9.56679e-09	2.28514e-08	7.68218e-09
BTN	Bhutan	6.80507e-08	1.01091e-07	7.13132e-08	3.32035e-08	7.34108e-08	2.37513e-08	2.1591e-07	5.121e-08	4.45322e-08	3.80355e-07	1.15487e-07	6.03003e-08	2.86709e-08	4.62408e-08	1.59837e-07	2.77778e-08	8.5333e-09	9.95764e-08	2.22452e-08	4.6433e-08	4.90389e-08	8.61845e-05	5.5334e-08	4.12238e-08	4.9135e-08	2.64041e-07	2.57225e-08	3.33392e-08	7.8785e-08	1.44082e-07	7.00543e-08	4.82495e-08	4.42466e-08	2.07198e-07	4.80084e-08	2.83842e-08	3.75488e-08	4.11456e-08	1.21257e-07	1.28484e-06	1.53154e-07	5.32954e-08	3.74356e-08	4.80549e-08	7.09856e-08	3.98089e-08	9.8066e-08	3.31743e-08
BOL	Bolivia	1.11139e-08	2.56883e-08	2.14523e-08	5.52046e-09	2.62033e-08	3.98636e-09	1.1143e-06	8.12664e-09	9.0842e-09	1.53459e-07	8.40331e-08	1.02717e-08	6.45516e-09	8.28039e-09	1.75089e-08	5.80609e-09	1.27376e-09	8.43924e-08	3.71183e-09	7.68128e-09	8.28921e-09	1.60433e-08	0.000104587	7.35346e-09	8.15648e-09	1.27762e-05	4.11438e-09	6.06478e-09	1.43387e-08	2.42023e-08	1.07302e-08	9.07028e-09	8.14612e-09	6.27754e-07	8.4639e-09	5.09875e-09	5.85785e-09	6.87737e-09	1.43561e-06	2.54633e-06	5.03666e-06	8.62844e-09	2.53027e-08	1.38327e-08	1.87046e-08	9.90681e-09	5.18365e-08	5.88448e-09
BIH	Bosnia and Herzegovina	1.28055e-08	2.6823e-08	3.33595e-08	6.08617e-09	1.61958e-08	4.42371e-09	6.06663e-08	1.05391e-08	9.20552e-09	1.23039e-07	8.6989e-07	1.3433e-08	5.20597e-09	9.10705e-09	1.47546e-08	6.01101e-09	1.54323e-09	1.69978e-07	3.83479e-09	9.31004e-09	9.16307e-09	2.10997e-08	1.00508e-08	8.70102e-05	8.82928e-09	1.16348e-07	4.57966e-09	6.28193e-09	4.34899e-08	3.23311e-08	1.23797e-08	9.21125e-09	9.70915e-09	1.25675e-07	8.83907e-09	5.0345e-09	6.71777e-09	8.27853e-09	3.21974e-08	6.16994e-07	3.57628e-08	9.9904e-09	8.24229e-09	2.91052e-06	1.21768e-08	1.46976e-08	1.59772e-07	6.77226e-09
BWA	Botswana	9.24154e-09	1.2151e-08	9.39514e-09	4.72075e-09	1.4971e-08	3.49265e-09	3.11748e-08	7.00739e-09	6.01402e-09	6.76699e-08	2.67173e-08	8.33025e-09	4.16806e-09	5.6437e-09	9.82199e-09	4.00603e-09	1.19243e-09	3.11741e-08	3.19256e-09	6.33706e-09	6.62172e-09	1.32788e-08	7.59682e-09	5.88738e-09	8.32274e-05	4.23432e-08	3.75573e-09	4.64611e-09	7.88354e-09	1.93066e-08	9.37072e-09	6.56956e-09	6.2087e-09	5.94535e-08	6.57933e-09	4.12321e-09	5.24718e-09	6.03472e-09	1.77109e-08	2.24549e-07	2.12076e-08	7.05918e-09	5.28297e-09	7.62484e-09	6.20185e-09	7.39103e-09	2.30422e-08	4.43556e-09
BRA	Brazil	5.19521e-09	7.82873e-09	8.67267e-08	2.78841e-09	4.7008e-07	2.04657e-09	6.97603e-06	3.83285e-09	1.50325e-08	6.3158e-07	3.96485e-07	1.44502e-08	4.32806e-09	2.63633e-08	3.60371e-08	1.17963e-08	2.96235e-10	6.15011e-07	2.69886e-09	4.55992e-09	4.12042e-09	3.91083e-09	3.75502e-07	8.97548e-09	9.7069e-09	0.000574712	2.63429e-09	4.18259e-09	6.22794e-08	8.16428e-09	2.49953e-09	6.71516e-09	1.29975e-08	1.65455e-06	6.93928e-09	9.13987e-09	1.66462e-09	2.10848e-09	1.62865e-06	6.63552e-06	9.88871e-07	8.27668e-09	1.14399e-07	7.65535e-08	1.07634e-07	2.80598e-08	3.00735e-07	1.08622e-08
VGB	British Virgin Islands	8.16592e-08	1.07817e-07	7.97947e-08	3.82905e-08	8.68378e-08	6.33423e-08	2.41422e-07	3.42061e-07	5.22957e-08	5.31293e-07	1.54946e-07	1.64242e-07	3.26496e-08	4.43163e-08	8.28928e-08	3.3207e-08	9.62822e-09	1.396e-07	2.5995e-08	5.51037e-08	5.6493e-08	1.19036e-07	5.94007e-08	4.67797e-08	5.8992e-08	1.94181e-06	5.59243e-05	3.69178e-08	9.70268e-08	1.6315e-07	7.86845e-08	5.50337e-08	5.12889e-08	3.47656e-07	5.33473e-08	3.30374e-08	4.29144e-08	4.81872e-08	1.37508e-07	1.31263e-06	1.75176e-07	5.863e-08	5.47538e-08	1.12651e-07	9.25281e-08	4.48106e-08	1.13452e-07	3.76847e-08
BRN	Brunei	1.50967e-08	1.72781e-08	2.02476e-08	5.94636e-09	1.46237e-08	4.43547e-09	6.86013e-08	8.86593e-09	8.2756e-09	1.99425e-06	4.53272e-08	1.14489e-08	5.64185e-09	1.00816e-08	3.73723e-08	5.6264e-09	1.69204e-09	4.80248e-08	4.06334e-09	8.80067e-09	9.06321e-09	1.95112e-08	1.10376e-08	7.59924e-09	9.04133e-09	1.31262e-07	4.5949e-09	5.28485e-05	1.19614e-08	2.66828e-08	1.15986e-08	2.09419e-08	8.80386e-09	1.99239e-07	8.43073e-09	5.23882e-09	6.72739e-09	7.67527e-09	3.95099e-08	3.48665e-06	5.06987e-08	9.26424e-09	1.08161e-08	1.17823e-08	1.05099e-08	1.07959e-08	3.15811e-08	6.38434e-09
BGR	Bulgaria	5.24523e-08	3.26083e-07	1.40856e-07	3.65388e-09	2.52287e-08	1.79194e-09	1.04009e-07	7.60504e-08	3.90004e-09	3.51106e-07	8.2736e-07	8.37359e-08	4.34048e-09	1.22713e-08	1.85627e-08	3.69706e-09	7.22046e-10	5.11822e-07	1.67587e-09	4.78156e-09	4.42708e-09	7.90714e-09	6.11133e-09	1.05436e-07	5.9838e-09	2.69298e-07	4.53618e-09	3.52707e-09	6.44319e-05	1.23138e-08	4.85764e-09	5.38624e-09	1.20873e-08	3.99407e-07	3.93131e-09	3.37237e-09	2.71491e-09	3.48135e-09	4.55119e-08	1.43875e-06	6.41108e-08	5.78631e-09	9.70165e-09	1.31945e-07	2.41402e-08	1.33734e-07	3.82039e-07	6.71682e-09
BFA	Burkina Faso	1.32565e-08	2.02876e-08	1.91219e-08	7.53007e-09	1.50991e-08	5.3741e-09	4.70516e-08	1.06707e-08	1.00172e-08	1.26678e-07	6.07176e-08	1.21828e-08	6.35784e-09	8.62322e-09	1.54391e-08	6.18891e-09	2.0735e-09	1.67949e-07	4.9757e-09	1.70458e-08	1.02708e-08	2.058e-08	1.22085e-08	9.32673e-09	1.01565e-08	8.45402e-08	5.89826e-09	7.00941e-09	1.32306e-08	0.000106712	1.50258e-08	9.88187e-09	9.74854e-09	5.60611e-08	1.02495e-08	6.31651e-09	8.25385e-09	9.63205e-09	2.91502e-08	2.9892e-07	3.39335e-07	1.06955e-08	8.48594e-09	1.40507e-08	1.07029e-08	9.04535e-09	3.32732e-08	7.13937e-09
BDI	Burundi	3.80106e-08	5.31306e-08	3.35276e-08	1.85054e-08	3.80207e-08	1.43072e-08	1.27903e-07	2.86187e-08	2.45762e-08	2.04267e-07	8.75882e-08	3.35129e-08	1.78942e-08	2.21901e-08	4.39554e-08	1.64483e-08	4.39693e-09	8.52009e-08	1.32339e-08	2.4623e-08	2.71e-08	5.55939e-08	3.24789e-08	2.31014e-08	3.00355e-08	1.33056e-07	1.52425e-08	1.88697e-08	2.87507e-08	7.47967e-08	8.84437e-05	2.54816e-08	2.38892e-08	8.03675e-08	2.49663e-08	1.65287e-08	2.15643e-08	2.17436e-08	6.51974e-08	6.67177e-07	7.47934e-08	2.72879e-08	2.12707e-08	2.68844e-08	2.66414e-08	2.16719e-08	5.67685e-08	1.7055e-08
KHM	Cambodia	1.55159e-08	1.95597e-08	2.95495e-08	6.87827e-09	1.77619e-08	5.0125e-09	5.52898e-08	1.10728e-08	1.07139e-08	2.12555e-07	1.71449e-07	1.37588e-08	6.12475e-09	9.71531e-09	3.07284e-08	5.85088e-09	1.59113e-09	9.21518e-08	4.6206e-09	1.08337e-08	1.08983e-08	2.611e-08	1.11333e-08	8.90788e-09	1.00279e-08	1.0384e-07	5.41246e-09	2.08907e-08	1.4466e-08	3.58201e-08	1.49165e-08	8.72603e-05	9.65505e-09	2.56072e-07	1.05574e-08	6.11571e-09	8.10782e-09	9.85339e-09	3.51881e-08	5.07683e-06	4.22065e-08	1.15991e-08	1.25786e-08	1.57208e-08	1.07391e-08	1.21527e-08	5.56069e-08	6.49003e-09
CMR	Cameroon	6.96685e-09	1.52017e-08	6.41298e-08	4.66786e-09	1.41163e-07	2.23473e-09	6.01695e-08	6.22168e-09	5.36328e-09	1.14613e-07	2.78071e-07	9.29391e-09	3.06609e-09	7.8947e-09	1.77794e-08	3.01735e-09	8.18345e-10	4.41596e-07	2.04354e-09	1.61164e-08	4.88059e-09	1.09209e-08	6.62332e-09	9.27439e-09	6.41114e-09	1.79302e-07	2.42734e-09	3.92189e-09	2.52583e-08	1.80872e-08	6.15626e-09	6.33625e-09	8.6981e-05	2.64993e-07	5.23918e-09	2.8705e-09	1.08724e-07	1.04254e-07	3.48772e-08	4.25474e-06	3.80994e-08	3.00896e-07	7.69432e-09	3.56666e-08	1.67552e-08	1.54124e-08	1.01377e-07	1.9556e-08
CAN	Canada	7.23895e-09	7.80905e-09	1.33572e-07	3.15691e-09	2.25496e-08	6.58566e-09	3.35265e-07	7.72224e-09	5.93587e-09	9.26388e-07	3.25276e-07	1.17834e-08	2.1882e-08	1.43277e-08	3.84514e-08	2.8715e-08	4.60076e-10	5.91105e-07	5.33818e-09	4.74768e-09	1.74631e-08	7.46384e-09	2.11432e-08	7.57516e-09	1.1599e-08	2.14211e-06	2.6513e-09	6.37061e-09	3.24456e-08	1.46978e-08	4.76033e-09	9.79208e-09	1.22645e-08	0.00015258	3.76909e-09	5.09086e-09	2.62442e-09	3.31959e-09	3.37471e-07	7.41309e-06	4.37363e-07	6.69985e-09	6.31925e-08	4.29682e-08	2.06363e-07	2.35491e-08	1.59804e-07	6.95313e-09
CPV	Cape Verde	4.03602e-08	6.07194e-08	8.95163e-08	2.01894e-08	6.11316e-08	1.56315e-08	1.13476e-07	3.14495e-08	2.81193e-08	2.08467e-07	5.91182e-08	3.68495e-08	1.86443e-08	2.33398e-08	4.76e-08	1.74743e-08	5.4963e-09	4.97982e-08	1.44314e-08	2.9942e-08	3.049e-08	6.27721e-08	3.45307e-08	2.48446e-08	2.89988e-08	1.29046e-07	1.73702e-08	2.05576e-08	2.98923e-08	9.01123e-08	4.5125e-08	2.84814e-08	2.73512e-08	7.86772e-08	8.51094e-05	1.8554e-08	2.40157e-08	2.48982e-08	6.62835e-08	6.90583e-07	8.56348e-08	3.66888e-08	2.26128e-08	2.73951e-08	3.8192e-08	2.30967e-08	5.26417e-08	1.8855e-08
CYM	Cayman Islands	2.91257e-08	4.34661e-08	3.1408e-08	1.53162e-08	3.08467e-08	1.18132e-08	8.69797e-08	2.20075e-08	2.03266e-08	1.70254e-07	5.5656e-08	2.59372e-08	1.90046e-08	1.68154e-08	3.27738e-08	1.39579e-08	4.00162e-09	5.59176e-08	1.13089e-08	2.11868e-08	2.12419e-08	4.39791e-08	2.42156e-08	1.86433e-08	2.09002e-08	3.30545e-07	1.2701e-08	1.48715e-08	2.30332e-08	5.7646e-08	2.95443e-08	2.09843e-08	1.92208e-08	8.5352e-08	2.04848e-08	8.19921e-05	1.69581e-08	1.86372e-08	5.18444e-08	5.29217e-07	5.66764e-08	2.09684e-08	1.77508e-08	2.47361e-08	4.77918e-08	1.76388e-08	4.32153e-08	1.42854e-08
CAF	Central African Republic	7.73017e-08	1.27563e-07	1.65944e-07	4.50338e-08	1.19419e-07	2.82444e-08	3.23518e-07	6.07953e-08	5.69186e-08	6.85647e-07	4.80528e-07	7.00959e-08	3.39657e-08	5.08043e-08	9.27097e-08	3.25879e-08	1.0691e-08	1.6303e-06	2.59846e-08	5.68921e-08	5.70405e-08	1.31357e-07	6.18138e-08	5.4281e-08	5.58625e-08	5.56777e-07	3.03982e-08	3.91032e-08	9.04839e-08	1.88757e-07	8.05643e-08	5.90607e-08	1.68658e-07	4.93935e-07	5.72867e-08	3.32782e-08	0.000255315	2.01866e-07	1.8909e-07	3.3365e-06	2.50256e-07	1.04276e-06	5.39465e-08	9.26608e-08	9.49015e-08	8.68673e-08	7.55283e-07	3.90854e-08
TCD	Chad	3.03512e-08	5.80125e-08	4.3064e-08	1.54013e-08	3.88429e-08	1.16676e-08	9.24057e-08	2.43993e-08	2.37114e-08	2.12701e-07	1.60175e-07	2.82272e-08	1.42901e-08	1.82321e-08	4.04655e-08	1.30842e-08	4.76055e-09	1.15545e-07	1.06298e-08	2.23879e-08	2.21232e-08	5.58401e-08	2.49996e-08	2.0668e-08	1.96996e-08	3.04042e-07	1.22387e-08	1.51612e-08	3.22746e-08	8.05078e-08	3.19747e-08	2.21952e-08	1.50698e-07	1.94469e-07	2.52924e-08	1.34899e-08	1.23226e-07	7.09645e-05	5.41744e-08	8.24422e-07	1.15871e-07	2.41902e-08	1.94235e-08	8.18993e-08	2.45523e-08	1.87642e-08	1.31507e-07	1.5215e-08
CHL	Chile	8.56842e-09	9.43886e-09	5.44734e-08	4.05718e-09	2.70221e-08	2.81917e-09	4.73032e-06	5.72677e-09	7.01112e-09	5.65175e-07	2.44231e-07	9.33169e-09	6.68566e-09	1.50593e-08	3.83024e-08	9.99119e-09	5.5461e-10	4.47589e-07	2.73776e-09	4.92336e-09	5.55095e-09	1.39433e-08	1.23706e-06	8.06261e-09	1.89852e-08	6.5908e-06	2.43882e-09	5.91702e-09	9.87383e-08	1.44024e-08	5.93571e-09	1.00763e-08	8.6572e-09	1.9731e-06	4.12223e-09	3.71151e-09	3.56822e-09	4.40383e-09	0.000202819	8.43391e-06	3.89706e-06	6.72519e-09	2.7851e-07	3.43403e-08	1.88642e-07	1.85998e-08	1.28657e-07	5.67242e-09
CHN	China	4.97074e-08	5.76086e-08	7.55555e-07	8.66994e-09	1.12739e-07	3.66901e-09	1.50833e-06	1.43422e-08	2.09728e-08	6.34232e-06	1.8789e-06	9.07115e-08	1.03519e-08	9.90938e-08	8.62516e-07	2.32197e-08	4.59497e-10	1.93948e-06	5.52814e-09	2.93232e-08	1.541e-08	1.13506e-08	1.12235e-07	3.26947e-08	4.08262e-08	4.17028e-06	2.69132e-09	5.32976e-08	2.98469e-07	2.83046e-08	5.66471e-09	2.23173e-07	8.56267e-08	7.79291e-06	8.91701e-09	4.2049e-09	3.4642e-09	5.03952e-09	1.15304e-06	0.00157224	1.2878e-06	3.50738e-08	1.58076e-07	2.57575e-07	3.7629e-07	1.80706e-07	1.24285e-06	7.22277e-08
COL	Colombia	4.34895e-09	3.35587e-09	1.28703e-08	1.27632e-09	6.01789e-09	1.16173e-09	2.0218e-07	1.63402e-09	3.26652e-08	1.0219e-07	7.9778e-08	3.89519e-09	3.77583e-09	2.36357e-09	4.24079e-09	5.24657e-09	1.72742e-10	1.39627e-07	2.24175e-09	1.21226e-09	1.70949e-09	1.97915e-09	1.115e-07	2.58261e-09	1.74344e-09	1.12276e-06	1.23463e-09	1.22783e-09	8.08364e-09	4.47312e-09	1.65972e-09	1.63087e-09	2.78685e-09	1.26055e-06	1.29659e-09	1.79812e-09	9.46978e-10	1.0241e-09	5.67503e-07	5.1426e-07	0.000263614	2.87851e-09	3.49416e-07	1.7889e-08	1.05444e-07	4.2652e-09	5.94043e-08	2.76541e-09
COG	Congo	1.79328e-08	2.76556e-08	5.2721e-08	8.61592e-09	2.23063e-08	6.28039e-09	1.13061e-07	1.30187e-08	1.22269e-08	2.04183e-07	8.93273e-08	1.63327e-08	8.10755e-09	1.24635e-08	3.60683e-08	7.37856e-09	2.30372e-09	1.15387e-07	5.71038e-09	1.33066e-08	1.25137e-08	2.87602e-08	1.54385e-08	1.09551e-08	1.28352e-08	1.00045e-06	6.58268e-09	9.42689e-09	1.99233e-08	4.04413e-08	1.69536e-08	1.61297e-08	8.87414e-08	2.40136e-07	1.61707e-08	7.31345e-09	1.29109e-08	1.07348e-08	1.16483e-07	1.04069e-05	6.00752e-08	7.3223e-05	1.3618e-08	1.92934e-08	1.71104e-08	1.3981e-08	6.79158e-08	9.25291e-09
CRI	Costa Rica	3.62506e-09	4.51556e-09	1.28994e-08	2.09311e-09	6.36317e-09	1.73932e-09	4.77648e-08	3.27195e-09	6.97085e-09	9.56167e-08	1.06469e-07	4.71084e-09	5.53125e-09	3.60807e-09	5.49879e-09	5.93852e-09	4.44634e-10	1.79874e-07	6.39659e-09	2.64317e-09	3.30488e-09	5.00704e-09	8.24142e-09	3.26879e-09	3.04237e-09	2.29417e-07	1.40193e-09	2.08931e-09	1.01602e-08	7.8253e-09	3.48638e-09	2.93653e-09	6.19365e-09	9.11128e-07	2.56984e-09	4.98544e-09	2.19372e-09	2.31421e-09	7.38651e-08	5.5051e-07	2.5266e-07	3.09867e-09	6.84606e-05	9.67801e-09	5.98757e-08	5.37591e-09	5.1341e-08	2.25168e-09
HRV	Croatia	5.83089e-09	4.66192e-08	3.40347e-08	2.27647e-09	7.60566e-09	1.63461e-08	4.97761e-08	4.32089e-09	2.80808e-09	1.55222e-07	1.26639e-06	1.1906e-08	3.98716e-09	5.51445e-09	7.54626e-09	1.75977e-09	4.79697e-10	1.87572e-07	1.16832e-09	3.11433e-09	1.03362e-08	5.70616e-09	3.84384e-09	2.08062e-06	3.48599e-09	1.30604e-07	1.50489e-09	2.24821e-09	5.76243e-08	9.50098e-09	3.66874e-09	3.24584e-09	4.76241e-09	2.19792e-07	2.75098e-09	1.63921e-09	2.00686e-09	2.6249e-09	2.60514e-08	6.54679e-07	2.96877e-08	3.74621e-09	4.78471e-09	7.43725e-05	8.4725e-09	1.35846e-08	3.50914e-07	5.99536e-09
CUB	Cuba	3.28952e-09	4.41765e-09	1.05955e-08	2.51448e-09	8.9251e-09	1.44498e-09	6.21384e-08	4.92458e-09	4.81765e-09	1.5176e-07	9.18873e-08	3.64685e-09	2.01054e-09	2.39541e-09	5.29631e-09	2.94784e-09	4.02424e-10	5.03888e-08	9.74772e-09	2.318e-09	3.1423e-09	4.86527e-09	1.17042e-08	2.43095e-09	2.42145e-09	1.69923e-07	1.16797e-09	1.69091e-09	1.87167e-08	7.05805e-09	3.10726e-09	1.25097e-08	2.57747e-09	1.05058e-06	2.52e-09	2.27121e-08	1.67718e-09	2.09475e-09	4.15291e-08	3.80092e-06	9.50455e-08	3.05472e-09	1.28341e-08	1.30015e-08	9.00474e-05	1.30861e-08	4.42039e-08	1.74533e-09
CYP	Cyprus	8.99116e-09	3.12475e-08	2.46977e-08	3.32046e-09	1.39634e-08	2.42232e-09	2.55461e-08	3.35362e-08	4.96713e-09	8.60191e-08	8.97136e-08	8.36467e-09	2.97281e-09	3.47248e-08	1.7469e-08	3.3614e-09	6.87884e-10	9.31002e-08	2.1354e-09	5.356e-09	5.15231e-09	1.29045e-08	5.05925e-09	8.15667e-09	6.79554e-09	5.90365e-08	2.67631e-09	3.89855e-09	8.26554e-08	1.86156e-08	6.76231e-09	5.80208e-09	4.66632e-09	5.63979e-08	6.25264e-09	2.94483e-09	3.79624e-09	4.60907e-09	1.4984e-08	2.87405e-07	1.9842e-08	5.61571e-09	4.88368e-09	2.16644e-08	7.35242e-09	7.45642e-05	7.8424e-08	3.28176e-09
CZE	Czech Republic	3.24506e-08	5.61754e-08	2.25111e-07	1.27215e-08	5.75867e-08	7.00275e-09	3.86726e-07	2.78277e-08	1.41176e-08	5.96501e-07	4.67781e-06	6.28721e-08	1.02884e-08	3.16016e-08	6.44763e-08	1.08279e-08	1.16707e-09	1.3498e-06	6.1888e-09	1.81584e-08	1.49712e-08	2.50401e-08	2.93175e-08	1.74016e-07	2.29705e-08	1.1068e-06	1.27626e-08	1.28733e-08	7.26529e-07	4.83195e-08	1.8971e-08	1.88903e-08	3.15248e-08	1.13392e-06	1.4974e-08	9.07269e-09	1.14558e-08	1.45668e-08	1.8896e-07	5.54934e-06	2.07254e-07	2.51073e-08	2.97317e-08	7.0381e-07	8.33276e-08	8.17828e-08	0.000107877	1.95089e-08
CIV	Cote dIvoire	0	0	0	0	0	0	0	0	0	0	0	0	0	0	0	0	0	0	0	0	0	0	0	0	0	0	0	0	0	0	0	0	0	0	0	0	0	0	0	0	0	0	0	0	0	0	0	0
PRK	North Korea	1.22784e-08	1.90682e-08	1.40837e-07	5.51005e-09	1.63808e-08	8.41561e-09	1.14635e-07	8.15138e-09	8.09359e-09	2.13306e-07	7.61567e-08	1.36766e-08	4.30127e-09	8.31186e-09	2.62349e-08	4.55639e-09	1.4404e-09	6.35172e-08	3.22531e-09	1.91664e-08	7.95243e-09	1.89009e-08	4.64279e-08	7.07941e-09	7.98343e-09	3.90335e-06	3.70571e-09	5.87017e-09	3.13857e-08	2.65858e-08	1.00763e-08	8.57236e-08	7.89892e-09	2.13041e-07	8.54119e-09	4.35998e-09	7.11327e-09	6.62058e-09	5.81097e-08	1.43611e-05	1.61934e-07	8.36829e-09	5.25052e-08	1.82518e-08	9.40659e-08	9.2455e-09	4.54833e-08	5.85401e-09
COD	DR Congo	1.52903e-08	2.28824e-08	4.05891e-08	7.8472e-09	2.9434e-08	5.35095e-09	6.81076e-08	1.29194e-08	1.14004e-08	1.46344e-07	1.33891e-07	1.54299e-08	6.8071e-09	1.16693e-08	1.82079e-08	6.42208e-09	1.88074e-09	1.48119e-06	4.81633e-09	1.11748e-08	1.09587e-08	2.6318e-08	1.38363e-08	1.13782e-08	1.52107e-08	1.58147e-07	5.51963e-09	7.90256e-09	2.3174e-08	4.17413e-08	1.56922e-08	1.14174e-08	2.16185e-08	1.73325e-07	1.13629e-08	6.33517e-09	1.40563e-08	1.01468e-08	4.27342e-08	1.00165e-06	5.9022e-08	1.35918e-08	1.13747e-08	2.51975e-08	1.32373e-08	2.58713e-08	8.50483e-08	8.64288e-09
DNK	Denmark	2.93335e-08	3.83885e-08	2.69128e-07	9.34983e-09	1.01906e-07	4.09799e-09	6.07631e-07	1.87902e-08	1.23576e-08	2.26186e-06	2.08968e-06	5.71644e-08	7.59643e-09	8.64165e-08	1.04995e-07	1.53775e-08	9.12988e-10	1.99204e-06	5.03668e-09	1.79091e-08	1.26621e-08	1.4239e-08	3.1475e-08	8.43996e-08	2.44765e-08	2.09584e-06	4.71188e-09	1.30672e-08	3.13652e-07	4.59483e-08	9.51652e-09	2.72662e-08	3.17885e-08	2.21099e-06	1.07244e-08	1.04497e-08	5.09809e-09	1.36736e-08	4.2008e-07	1.15126e-05	3.53141e-07	1.89426e-08	4.56272e-08	3.19417e-07	7.17289e-08	1.62561e-07	1.2718e-06	2.04743e-08
DJI	Djibouti	6.28591e-08	1.01611e-07	5.4855e-08	3.06014e-08	6.42384e-08	2.32272e-08	1.48729e-07	4.7485e-08	4.27242e-08	2.75139e-07	8.70143e-08	5.47861e-08	2.66344e-08	3.45714e-08	7.19921e-08	2.6007e-08	8.0497e-09	7.36425e-08	2.11817e-08	4.42618e-08	4.43781e-08	1.06585e-07	4.71704e-08	3.76558e-08	4.1062e-08	1.76051e-07	2.49247e-08	3.10265e-08	4.56406e-08	1.48482e-07	6.5085e-08	4.45162e-08	4.01449e-08	1.20728e-07	4.44542e-08	2.71807e-08	3.62527e-08	3.96896e-08	9.47683e-08	1.01256e-06	9.73164e-08	4.73513e-08	3.40983e-08	4.08247e-08	3.74682e-08	6.71614e-08	7.73988e-08	2.92673e-08
DOM	Dominican Republic	2.17049e-09	2.49512e-09	6.75404e-09	1.20726e-09	3.42919e-09	3.52703e-09	2.51382e-08	1.75234e-09	1.88049e-09	8.46536e-08	3.3536e-08	2.36813e-09	3.00403e-09	2.06898e-09	3.6281e-09	5.97487e-09	2.81906e-10	5.48588e-08	9.8862e-10	1.57532e-09	1.83939e-09	3.15983e-09	3.26026e-09	1.80591e-09	1.8034e-09	9.63866e-08	8.46087e-10	1.25851e-09	4.46347e-09	5.12831e-09	2.09438e-09	1.80456e-09	1.91771e-09	4.47716e-07	1.49505e-09	1.07329e-09	1.1631e-09	1.42102e-09	1.817e-08	3.06964e-07	6.32324e-08	1.86101e-09	1.69609e-08	5.51475e-09	9.48445e-08	3.7345e-09	1.71549e-08	1.30073e-09
ECU	Ecuador	5.47768e-08	2.51896e-08	1.88683e-08	3.98947e-09	1.12556e-08	2.99777e-09	5.89747e-07	6.38061e-09	1.95115e-08	1.8439e-07	1.82139e-07	1.70346e-08	5.43601e-09	6.112e-09	1.12881e-08	5.79281e-09	8.50994e-10	3.00652e-07	6.09246e-09	6.1687e-09	5.81974e-09	1.43102e-08	8.25988e-08	6.58169e-09	5.85856e-09	6.15773e-07	4.16376e-09	4.18161e-09	2.99818e-08	2.02473e-08	7.75773e-09	6.12394e-09	6.59451e-09	8.90191e-07	6.38995e-09	4.99655e-09	5.28797e-09	6.9114e-09	1.38378e-06	1.195e-06	6.51366e-06	6.67734e-09	1.02836e-07	5.49127e-08	1.11691e-07	8.06121e-09	9.42291e-08	4.46953e-09
EGY	Egypt	2.57194e-09	1.38171e-08	2.23294e-07	1.65296e-09	9.72262e-09	8.73528e-10	7.94513e-08	3.08224e-09	1.77622e-09	1.50027e-07	2.67867e-07	6.14928e-09	1.50127e-09	6.78833e-09	1.03792e-08	1.46028e-09	1.78064e-10	2.71733e-07	5.54455e-10	3.00315e-09	1.53134e-09	2.09838e-09	3.19949e-09	7.00039e-09	4.48562e-09	4.15126e-07	5.86648e-10	2.11404e-09	4.56874e-08	4.65777e-09	1.40982e-09	2.68497e-09	9.54694e-09	3.50835e-07	1.47156e-09	8.28055e-10	9.24855e-10	1.16668e-09	3.13477e-08	1.64488e-06	4.05602e-08	2.61767e-09	5.48242e-09	7.0693e-08	1.07116e-08	1.62804e-07	1.12461e-07	3.36015e-09
SLV	El Salvador	6.57359e-09	9.24729e-09	7.77432e-09	2.99712e-09	6.86349e-09	2.36291e-09	2.14047e-08	4.77897e-09	4.88656e-09	4.50611e-08	5.34425e-08	5.69717e-09	6.02727e-09	3.75806e-09	7.23012e-09	4.7891e-09	6.98146e-10	3.61261e-08	2.93925e-08	4.49711e-09	6.89618e-09	1.08947e-08	6.29076e-09	3.96396e-09	4.32269e-09	4.38383e-08	2.50125e-09	3.15874e-09	6.39499e-09	1.6223e-08	6.13351e-09	4.70533e-09	3.97597e-09	2.78e-07	4.36385e-09	4.25731e-09	3.46443e-09	4.15316e-09	1.83881e-08	1.97653e-07	4.07921e-08	4.6698e-09	9.62853e-07	7.58387e-09	5.33065e-08	3.89337e-09	9.58741e-08	2.91527e-09
ERI	Eritrea	5.33625e-08	7.62632e-08	4.67978e-08	2.60874e-08	5.23302e-08	2.02554e-08	1.50068e-07	3.96852e-08	3.7249e-08	3.38728e-07	9.15418e-08	4.4769e-08	2.49072e-08	2.97996e-08	6.21915e-08	2.3163e-08	6.89795e-09	6.67321e-08	1.93565e-08	3.64867e-08	3.80752e-08	8.19916e-08	4.49123e-08	3.22688e-08	3.84322e-08	1.67708e-07	2.30407e-08	2.7347e-08	3.84156e-08	1.12882e-07	5.51177e-08	3.68465e-08	3.34598e-08	1.09979e-07	3.68697e-08	2.43166e-08	3.14044e-08	3.33093e-08	8.86112e-08	9.19771e-07	1.17293e-07	3.80242e-08	2.98805e-08	3.61688e-08	5.89191e-08	2.97861e-08	6.93261e-08	2.5003e-08
EST	Estonia	5.5369e-08	6.22333e-08	1.48697e-07	2.94174e-08	1.62262e-07	4.58738e-08	4.04487e-07	5.30094e-08	3.23867e-08	1.20911e-06	9.33746e-07	9.41449e-08	1.2864e-07	5.98005e-08	8.0525e-08	2.81393e-08	6.87162e-09	9.84976e-07	3.29432e-08	4.15996e-08	4.17547e-08	6.17369e-08	5.59237e-08	5.57032e-08	4.68182e-08	1.00259e-06	3.22153e-08	3.12448e-08	1.4575e-07	9.73972e-08	5.37711e-08	2.0222e-07	4.60935e-08	1.42369e-06	3.78091e-08	2.53605e-08	3.12886e-08	3.34855e-08	2.3904e-07	4.95266e-06	3.94081e-07	4.45868e-08	5.66078e-08	1.39728e-07	6.48811e-08	7.07757e-08	8.01443e-07	3.21145e-08
ETH	Ethiopia	1.6792e-07	2.55509e-07	4.81501e-07	7.6658e-08	1.89138e-07	5.77046e-08	4.53602e-07	1.24112e-07	1.09108e-07	1.42419e-06	1.46878e-06	1.47229e-07	6.84233e-08	9.6824e-08	1.92751e-07	6.40932e-08	1.94617e-08	1.45035e-06	5.19296e-08	1.45559e-07	1.18017e-07	2.81907e-07	1.20833e-07	1.06398e-07	1.06315e-07	8.74195e-07	5.99615e-08	8.18965e-08	2.26814e-07	3.72262e-07	1.61766e-07	1.21889e-07	1.07821e-07	1.40598e-06	1.15038e-07	7.17688e-08	9.28845e-08	1.09279e-07	3.13638e-07	1.47594e-05	4.13634e-07	1.27054e-07	9.69046e-08	1.86939e-07	1.1113e-07	1.37736e-07	8.61508e-07	7.25374e-08
FJI	Fiji	2.55993e-08	4.2324e-08	2.56072e-08	1.2407e-08	2.82743e-08	9.19863e-09	7.97107e-08	2.69803e-08	1.81883e-08	8.13273e-06	6.54727e-08	2.3061e-08	1.19634e-08	1.56315e-08	5.17982e-08	1.09695e-08	3.79079e-09	5.06802e-08	8.26517e-09	1.89462e-08	1.92774e-08	4.42055e-08	2.048e-08	1.48785e-08	1.7665e-08	1.07556e-07	9.64797e-09	1.28067e-08	2.02226e-08	6.22328e-08	2.6226e-08	1.92571e-08	1.69259e-08	2.99831e-07	1.8103e-08	1.07229e-08	1.42715e-08	1.62693e-08	4.44041e-08	8.62959e-07	5.73041e-08	1.92881e-08	1.5591e-08	1.8229e-08	1.5866e-08	1.59093e-08	4.02216e-08	1.17664e-08
FIN	Finland	1.38975e-08	2.39987e-08	1.55857e-07	6.85615e-09	3.42068e-08	4.47344e-09	3.68968e-07	1.51544e-08	8.34121e-09	1.13494e-06	1.08318e-06	4.08059e-08	7.43829e-09	2.76425e-08	5.53769e-08	8.07249e-09	1.02877e-09	8.63862e-07	3.82023e-09	8.70599e-09	8.1062e-09	1.02498e-08	2.62005e-08	2.70068e-08	1.54166e-08	1.18833e-06	4.60364e-09	9.58082e-09	1.28432e-07	1.98722e-08	7.91597e-09	2.4863e-08	2.10189e-08	1.67675e-06	6.92426e-09	4.82263e-09	5.5394e-09	6.28519e-09	2.49122e-07	1.00752e-05	3.27288e-07	1.59048e-08	2.57888e-08	1.24736e-07	3.78154e-08	6.08045e-08	5.84696e-07	1.36399e-08
FRA	France	1.97192e-08	3.36744e-08	1.102e-06	4.04051e-08	1.55951e-07	5.74218e-09	5.96864e-07	2.28592e-08	1.0922e-08	9.21252e-07	1.41296e-06	3.62675e-08	1.0089e-08	5.86944e-08	6.94422e-08	1.09712e-08	1.13959e-09	3.33547e-06	5.35203e-09	7.22421e-08	1.38231e-08	1.0304e-08	2.71511e-08	4.09617e-08	2.64457e-08	2.01907e-06	6.78479e-09	1.36319e-08	2.33941e-07	1.40835e-07	1.07812e-08	4.12459e-08	2.23338e-07	1.52784e-06	1.26315e-08	9.01876e-09	1.84716e-08	2.9446e-08	3.01423e-07	8.41187e-06	3.93174e-07	7.40444e-08	4.46724e-08	2.14694e-07	1.08409e-07	1.09566e-07	8.58425e-07	1.49478e-07
PYF	French Polynesia	1.29688e-08	1.90127e-08	1.43685e-08	7.98139e-09	1.37629e-08	4.76693e-09	4.54897e-08	1.01265e-08	9.03879e-09	1.83111e-07	4.68003e-08	1.16055e-08	8.93193e-09	8.23854e-09	1.6021e-08	5.66271e-09	1.69466e-09	4.32757e-08	4.35805e-09	9.06621e-09	9.5809e-09	2.13442e-08	1.07368e-08	8.02652e-09	9.48493e-09	5.66793e-08	5.0722e-09	6.94933e-09	1.06361e-08	3.13708e-08	1.37956e-08	8.30789e-08	8.67353e-09	2.05857e-07	9.03263e-09	5.62589e-09	7.35223e-09	7.94713e-09	5.5398e-08	5.81199e-07	2.95072e-08	9.75506e-09	8.65047e-09	1.01166e-08	8.88828e-09	8.09257e-09	2.25582e-08	6.22962e-09
GAB	Gabon	7.2872e-09	1.22255e-08	3.54251e-08	3.72687e-09	2.61311e-08	2.6761e-09	4.11306e-08	5.55867e-09	5.30474e-09	1.02474e-07	4.45383e-08	7.36538e-09	4.11871e-09	5.41779e-09	1.27403e-08	3.4686e-09	9.99874e-10	6.63005e-08	2.39215e-09	1.17794e-08	5.25681e-09	1.19259e-08	6.80561e-09	4.96384e-09	5.77726e-09	1.07865e-07	2.67018e-09	4.02905e-09	1.083e-08	1.90746e-08	7.09001e-09	6.20687e-09	2.65959e-08	1.75635e-07	5.0885e-09	3.07717e-09	5.06921e-09	7.31675e-09	2.77881e-08	4.57564e-06	3.47396e-08	5.84036e-08	7.13927e-09	9.75258e-09	8.33573e-09	9.12759e-09	2.59404e-08	1.76226e-08
GMB	Gambia	3.92206e-08	4.56976e-08	3.55842e-08	2.08294e-08	4.25047e-08	1.70764e-08	1.337e-07	3.07694e-08	2.32456e-08	2.30769e-07	5.93004e-08	3.00949e-08	2.15322e-08	2.50268e-08	4.51932e-08	1.97823e-08	4.29597e-09	1.1791e-07	1.57852e-08	2.53389e-08	2.90931e-08	4.71955e-08	3.8736e-08	2.49178e-08	3.33962e-08	1.37736e-07	1.91437e-08	2.21051e-08	3.45491e-08	6.84856e-08	5.0104e-08	2.74421e-08	3.42787e-08	8.67015e-08	3.19893e-08	1.99457e-08	2.67429e-08	2.20562e-08	7.43646e-08	6.40386e-07	8.61363e-08	3.00577e-08	2.38751e-08	3.71602e-08	2.97616e-08	3.11953e-08	5.18505e-08	1.88237e-08
GEO	Georgia	8.75268e-08	1.11117e-07	4.86625e-07	3.36774e-08	7.7367e-08	2.40664e-08	2.50447e-07	9.4581e-07	4.2306e-08	3.65553e-07	1.96481e-07	1.14995e-06	6.60225e-08	3.9288e-08	7.24709e-08	2.73241e-08	1.01463e-08	1.67649e-07	2.2131e-08	4.79421e-08	4.8984e-08	1.24609e-07	5.32719e-08	4.33832e-08	4.55446e-08	2.82073e-07	2.61543e-08	3.27805e-08	9.80266e-08	1.35339e-07	6.94406e-08	4.92494e-08	4.6247e-08	2.35611e-07	4.8274e-08	2.82502e-08	3.78201e-08	4.3779e-08	1.16931e-07	1.65884e-06	1.2851e-07	3.26789e-07	3.68637e-08	5.86393e-08	4.60197e-08	5.09422e-08	1.75113e-07	3.24139e-08
DEU	Germany	4.84844e-08	7.67376e-08	4.4969e-07	2.28229e-08	1.08093e-07	1.33617e-08	8.38734e-07	4.57277e-08	2.5501e-08	1.43651e-06	7.16855e-06	8.20317e-08	1.92485e-08	7.89098e-08	1.2522e-07	2.16252e-08	2.84573e-09	3.39335e-06	1.35212e-08	2.98358e-08	2.33959e-08	2.71718e-08	6.96488e-08	1.37175e-07	5.22881e-08	3.19407e-06	1.51403e-08	2.95082e-08	4.76939e-07	5.77076e-08	2.5987e-08	3.73072e-08	6.51904e-08	2.11157e-06	2.47535e-08	1.68609e-08	1.94086e-08	2.11229e-08	4.99794e-07	1.43676e-05	6.27577e-07	3.85874e-08	8.82556e-08	6.16746e-07	1.10908e-07	1.71269e-07	2.5479e-06	4.25814e-08
GHA	Ghana	1.09e-08	1.63978e-08	4.96086e-08	5.46269e-09	2.18187e-08	3.4117e-09	7.94781e-08	9.14089e-09	8.85146e-09	2.43067e-07	6.44486e-07	1.47014e-08	4.94887e-09	1.36322e-08	2.29906e-08	4.86165e-09	1.12134e-09	8.90558e-07	3.15162e-09	7.52074e-08	7.22746e-09	1.40166e-08	1.05938e-08	1.46012e-08	1.83158e-08	2.99345e-07	3.471e-09	5.81061e-09	4.72504e-08	2.98797e-08	9.31062e-09	8.86461e-09	1.56777e-08	1.31856e-06	8.2079e-09	4.20746e-09	5.20863e-09	6.58811e-09	5.04963e-08	2.05725e-06	6.6341e-08	9.57099e-09	1.2205e-08	1.47272e-07	1.79504e-08	2.88524e-08	1.7593e-07	8.34429e-09
GRC	Greece	4.15123e-08	1.81415e-06	1.33481e-07	4.12653e-09	1.80657e-08	2.32687e-09	1.36295e-07	1.15719e-07	1.63107e-08	5.84858e-07	5.63925e-07	3.20249e-08	4.0466e-09	3.17429e-08	3.08855e-08	3.83997e-09	6.70475e-10	4.72144e-07	2.08783e-09	5.67938e-09	5.07451e-09	7.98486e-09	8.19439e-09	7.25305e-08	8.33548e-09	3.25094e-07	2.85346e-09	6.8287e-09	2.01867e-06	1.51634e-08	7.54755e-09	6.80221e-09	3.15609e-08	5.25188e-07	4.55474e-09	4.69144e-09	3.54486e-09	5.10161e-09	8.19631e-08	1.64858e-06	1.38769e-07	1.04397e-08	1.11718e-08	1.79e-07	1.84978e-08	1.92823e-06	3.37156e-07	8.67969e-09
GRL	Greenland	0	0	0	0	0	0	0	0	0	0	0	0	0	0	0	0	0	0	0	0	0	0	0	0	0	0	0	0	0	0	0	0	0	0	0	0	0	0	0	0	0	0	0	0	0	0	0	0
GTM	Guatemala	7.0155e-09	4.37875e-09	7.76622e-09	1.75899e-09	5.06759e-09	1.73404e-09	3.5546e-08	2.98494e-09	8.88387e-09	5.00651e-08	8.16428e-08	3.91325e-09	4.20026e-09	3.9662e-09	4.81848e-09	6.23068e-09	4.75921e-10	6.77321e-08	7.22642e-08	2.59318e-09	2.93513e-09	5.35049e-09	4.92395e-09	2.99283e-09	2.79291e-09	6.73821e-08	1.87672e-09	2.05079e-09	1.27845e-08	7.96231e-09	3.49508e-09	2.84124e-09	3.15732e-09	5.46695e-07	2.51997e-09	1.72819e-09	1.89039e-09	2.4355e-09	6.56578e-08	2.4382e-07	1.89643e-07	2.8445e-09	8.56664e-07	1.54694e-08	7.93102e-08	3.63257e-09	3.47267e-08	1.8602e-09
GIN	Guinea	3.52243e-08	5.78669e-08	9.87957e-08	2.10675e-08	4.85706e-08	1.20453e-08	1.57783e-07	2.84366e-08	2.5434e-08	2.68724e-07	3.19836e-07	4.10571e-07	1.51111e-08	2.42682e-08	4.49753e-08	1.43058e-08	5.06975e-09	7.46788e-07	1.1151e-08	2.63141e-08	2.69344e-08	5.73065e-08	2.88258e-08	2.6528e-08	2.52365e-08	3.60119e-07	1.30954e-08	1.75363e-08	4.89434e-08	8.41404e-08	3.59435e-08	2.63982e-08	3.25566e-07	4.18729e-07	2.4832e-08	1.48698e-08	1.94526e-08	2.56373e-08	9.46336e-08	1.69312e-06	1.04571e-07	2.82043e-08	2.52824e-08	5.84466e-08	4.58189e-08	5.60695e-08	2.70442e-07	1.44069e-07
GUY	Guyana	6.37575e-10	7.64338e-10	2.84815e-09	3.44683e-10	1.25544e-09	1.97794e-09	9.31896e-09	5.13185e-10	1.44961e-09	7.59554e-08	9.28355e-09	7.20536e-10	4.24208e-10	7.52053e-10	1.27902e-09	6.57615e-09	7.123e-11	1.34129e-08	3.64895e-10	4.84413e-10	2.77028e-09	8.79323e-10	9.30085e-10	5.82033e-10	5.88101e-10	1.70651e-08	4.74037e-10	3.85808e-10	1.17769e-09	1.47182e-09	6.4216e-10	5.465e-10	6.75572e-10	4.733e-08	4.5473e-10	3.04134e-10	3.62114e-10	4.06924e-10	8.2175e-09	7.41293e-08	2.53101e-08	6.33819e-10	1.05808e-09	1.28639e-09	2.40736e-09	8.38382e-10	5.51095e-09	4.30349e-10
HTI	Haiti	1.32245e-08	2.00145e-08	1.39415e-08	6.72981e-09	1.4187e-08	6.34344e-09	4.35052e-08	1.00642e-08	9.39686e-09	7.47524e-08	3.33738e-08	1.19111e-08	9.45798e-09	7.83635e-09	1.48554e-08	1.16377e-08	1.81042e-09	4.55713e-08	4.57503e-09	9.27524e-09	9.67651e-09	2.20263e-08	1.08009e-08	7.82501e-09	9.91252e-09	6.21043e-08	5.20634e-09	6.50451e-09	1.04511e-08	3.21929e-08	1.3706e-08	9.16551e-09	8.57169e-09	2.83609e-07	9.34291e-09	5.81161e-09	7.41191e-09	8.46752e-09	2.40798e-08	2.97426e-07	2.84457e-08	9.98262e-09	9.8707e-09	1.09546e-08	1.05483e-08	7.55452e-09	2.16447e-08	6.31011e-09
HND	Honduras	7.45647e-09	9.69464e-09	1.16113e-08	3.75721e-09	9.39745e-09	3.60949e-09	3.11788e-08	5.87242e-09	5.6039e-09	7.49748e-08	8.28526e-08	7.15883e-09	5.96412e-09	4.95115e-09	8.20035e-09	7.87413e-09	9.28191e-10	1.58412e-07	1.65718e-08	5.50177e-09	5.77027e-09	1.13527e-08	6.53617e-09	5.12174e-09	5.41387e-09	7.42799e-08	2.79871e-09	3.68074e-09	1.11223e-08	1.59313e-08	7.47482e-09	5.47636e-09	5.23008e-09	5.26563e-07	5.23937e-09	2.02902e-08	3.99163e-09	4.83609e-09	2.1433e-08	2.82863e-07	7.01654e-08	5.79478e-09	5.93681e-07	1.08801e-08	2.43263e-08	6.33313e-09	9.1282e-08	3.59098e-09
HKG	Hong Kong	6.5797e-08	3.84232e-08	8.76275e-08	2.50113e-08	8.4627e-08	1.99593e-08	2.70233e-07	5.88284e-08	6.11088e-08	1.51378e-06	2.62919e-07	4.40553e-08	2.62457e-08	6.26037e-08	2.78609e-07	2.58616e-08	5.33649e-09	2.39269e-07	1.87083e-08	3.33699e-08	7.08087e-08	6.23215e-08	4.70636e-08	3.07867e-08	5.19275e-08	9.88711e-07	2.11258e-08	5.98798e-08	5.57513e-08	8.72203e-08	4.41566e-08	2.05339e-07	5.88623e-08	1.66786e-06	3.2586e-08	2.26893e-08	2.7475e-08	3.15273e-08	6.18876e-07	2.27615e-05	2.93988e-07	5.94782e-08	1.16804e-07	5.59067e-08	5.58804e-08	8.41417e-08	1.54179e-07	2.44626e-08
HUN	Hungary	2.88022e-08	7.81028e-08	2.13094e-07	1.51041e-08	4.66584e-08	1.00048e-08	4.01694e-07	3.08535e-08	1.55628e-08	7.86056e-07	6.21264e-06	5.811e-08	1.42913e-08	3.51403e-08	6.7249e-08	1.35803e-08	2.554e-09	1.48649e-06	9.59839e-09	1.90794e-08	1.76385e-08	2.49798e-08	2.91417e-08	4.13933e-07	2.7576e-08	1.33094e-06	1.12409e-08	1.70134e-08	5.79401e-07	4.25081e-08	2.93341e-08	2.1512e-08	3.1391e-08	1.13537e-06	1.72602e-08	1.20973e-08	1.42618e-08	1.50089e-08	2.01373e-07	4.68464e-06	2.46476e-07	2.39323e-08	3.2334e-08	1.15398e-06	5.10152e-08	7.96553e-08	2.13035e-06	2.14214e-08
ISL	Iceland	1.18948e-08	1.57673e-08	4.89351e-08	6.52591e-09	2.05482e-08	4.32468e-09	7.63558e-08	9.3681e-09	9.0454e-09	2.19452e-07	2.36621e-07	1.3484e-08	5.47582e-09	1.18083e-08	1.69139e-08	6.78496e-09	1.36391e-09	4.9157e-07	3.95444e-09	8.61747e-09	8.59861e-09	1.86064e-08	9.82616e-09	1.10494e-08	9.34359e-09	2.6291e-07	4.19202e-09	6.12472e-09	3.07667e-08	2.78392e-08	1.11612e-08	1.00052e-08	1.56474e-08	1.11744e-06	8.24694e-09	4.90602e-09	6.46931e-09	7.70048e-09	8.57785e-08	2.92473e-06	6.77472e-08	9.45923e-09	1.03942e-08	7.36642e-08	1.7322e-08	2.11498e-08	1.1625e-07	7.22966e-09
IND	India	1.15937e-07	2.81211e-08	3.10159e-07	7.65589e-09	1.67805e-07	4.4132e-09	8.31319e-07	2.66942e-08	9.03972e-09	1.66581e-06	1.05086e-06	5.82622e-08	9.28093e-09	4.05956e-07	2.94203e-06	1.18712e-08	1.14725e-09	1.36464e-06	4.13663e-09	2.31156e-08	1.50831e-08	2.83719e-08	3.2553e-08	2.68361e-08	6.52093e-08	2.73436e-06	4.64143e-09	4.31688e-08	1.49592e-07	5.33778e-08	1.95664e-08	6.14588e-08	4.91322e-08	3.95292e-06	7.6541e-09	7.38772e-09	8.34524e-09	1.96332e-08	5.7788e-07	1.76092e-05	6.20443e-07	1.44942e-07	6.50632e-08	1.63777e-07	7.80606e-08	1.40042e-07	6.15497e-07	9.87214e-08
IDN	Indonesia	7.08749e-08	1.00927e-08	1.30589e-07	4.15089e-09	9.44049e-08	2.61365e-09	3.67364e-07	6.49797e-09	7.56659e-09	3.19794e-06	5.26356e-07	1.47876e-08	6.92597e-09	5.51862e-08	3.44446e-07	7.85061e-09	5.92704e-10	7.06868e-07	2.42141e-09	9.28333e-09	7.88546e-09	1.11902e-08	1.61788e-08	1.14602e-08	1.25997e-08	1.18024e-06	3.99335e-09	9.53436e-08	6.36531e-08	2.03941e-08	5.37023e-09	9.22582e-08	2.04207e-08	1.8764e-06	4.25254e-09	4.58703e-09	3.11478e-09	5.58392e-09	2.45738e-07	1.82419e-05	2.57983e-07	2.81863e-08	2.99886e-08	6.3764e-08	4.32646e-08	4.79846e-08	3.18521e-07	2.20169e-08
IRN	Iran	2.57435e-07	2.25257e-08	5.25701e-08	4.8573e-09	2.40779e-08	2.40101e-09	8.87714e-08	2.04822e-07	4.24164e-09	4.12859e-07	2.02455e-07	2.64576e-07	3.26887e-09	4.33152e-08	7.06594e-08	3.62088e-09	6.91814e-10	2.09118e-07	2.18377e-09	5.33212e-09	4.9287e-09	8.69483e-09	8.40033e-09	1.01231e-08	1.69636e-08	2.67621e-07	2.49814e-09	1.01752e-08	4.17219e-08	1.8563e-08	6.30939e-09	1.19839e-08	1.08373e-08	3.58264e-07	5.14919e-09	3.06249e-09	3.78204e-09	4.27027e-09	5.42255e-08	8.1903e-06	6.02921e-08	1.01049e-08	9.85195e-09	3.1749e-08	1.93206e-08	2.95643e-08	1.09732e-07	6.32416e-09
IRQ	Iraq	1.37926e-09	2.74296e-09	1.46099e-08	1.08456e-09	3.34619e-09	4.58007e-10	2.1495e-08	1.1061e-09	8.42539e-10	1.02797e-07	1.06182e-07	1.53502e-09	1.02862e-09	1.59693e-09	3.43159e-09	6.94866e-10	1.24056e-10	4.57541e-08	4.24629e-10	9.4495e-10	8.26086e-10	1.33089e-09	1.97584e-09	1.77375e-09	1.46025e-09	2.85353e-07	4.4201e-10	9.83992e-10	4.92569e-09	2.40369e-09	1.0451e-09	1.43775e-09	1.65181e-09	1.27622e-07	8.8098e-10	5.90291e-10	6.32143e-10	7.04601e-10	1.36522e-08	6.02162e-07	1.60266e-08	1.14357e-09	2.56605e-09	2.47944e-08	5.26379e-09	3.33693e-09	1.76389e-08	1.18871e-09
IRL	Ireland	2.0075e-08	2.04377e-08	1.46879e-07	7.86694e-09	4.48316e-08	4.64203e-09	2.94385e-07	1.22497e-08	9.18586e-09	1.71504e-06	8.71824e-07	2.86061e-08	6.65836e-09	5.31526e-08	4.03916e-08	1.73334e-08	1.03072e-09	1.49413e-06	3.75852e-09	1.04953e-08	2.10253e-08	1.82565e-08	1.52209e-08	2.34375e-08	2.18922e-08	1.00738e-06	4.44708e-09	1.30842e-08	1.11901e-07	2.72314e-08	8.84256e-09	1.84905e-08	2.60578e-08	1.32489e-06	7.50075e-09	8.3108e-09	5.90231e-09	7.33728e-09	1.5879e-07	4.18363e-06	2.40303e-07	1.70963e-08	2.76889e-08	1.19079e-07	3.19691e-08	1.08464e-07	4.81838e-07	1.67063e-08
ISR	Israel	3.30698e-08	5.13122e-08	1.9694e-07	1.74637e-08	9.12722e-08	1.16727e-08	1.69663e-06	9.44733e-08	2.24584e-08	2.76931e-06	1.68888e-06	8.4112e-08	2.15996e-08	4.22143e-08	9.6374e-08	2.02327e-08	3.08398e-09	3.46088e-06	1.13486e-08	2.26581e-08	3.22153e-08	3.57191e-08	5.92683e-08	5.92589e-08	1.18457e-07	3.79427e-06	1.04635e-08	2.85629e-08	3.01255e-07	6.05773e-08	2.60327e-08	4.06613e-08	5.05297e-08	5.27474e-06	2.22415e-08	1.31341e-08	1.92955e-08	1.8054e-08	7.23547e-07	1.52037e-05	9.21347e-07	3.00077e-08	1.26739e-07	2.81875e-07	1.53708e-07	7.72671e-07	1.20362e-06	3.61285e-08
ITA	Italy	8.45147e-09	2.41801e-07	5.8594e-07	9.72113e-09	6.11375e-08	2.44184e-09	6.5399e-07	2.52304e-08	6.12271e-09	1.11885e-06	1.92913e-06	3.15123e-08	4.50276e-09	5.15614e-08	6.27141e-08	5.71952e-09	3.44682e-10	1.0535e-06	1.55973e-09	1.12901e-08	1.07129e-08	4.9364e-09	2.24093e-08	2.21752e-07	1.96603e-08	1.85786e-06	2.62882e-09	8.83311e-09	3.39321e-07	2.41016e-08	4.0097e-09	1.06174e-08	4.06227e-08	1.3528e-06	6.63051e-09	4.53313e-09	2.52854e-09	4.70918e-09	3.32429e-07	6.51239e-06	4.07665e-07	2.23974e-08	4.73663e-08	7.52042e-07	1.39036e-07	1.81851e-07	7.48123e-07	3.24332e-08
JAM	Jamaica	6.55404e-09	8.78441e-09	1.35741e-08	3.23584e-09	8.91939e-09	1.78662e-08	3.33593e-08	5.23855e-09	6.18173e-09	1.25486e-07	6.72448e-08	7.80928e-09	1.01685e-08	5.10361e-09	8.20823e-09	8.72421e-08	8.30355e-10	5.98115e-08	1.95092e-08	4.62566e-09	2.9084e-08	9.13479e-09	7.24052e-09	5.06743e-09	5.20025e-09	9.20918e-08	8.00465e-09	3.4144e-09	9.64163e-09	1.31384e-08	6.44083e-09	4.91505e-09	6.38401e-09	6.2777e-07	4.55148e-09	9.40828e-08	3.53651e-09	4.04401e-09	2.0742e-08	5.0055e-07	3.82695e-08	5.18397e-09	1.3933e-08	1.11896e-08	5.8495e-08	1.33197e-08	4.46387e-08	3.47151e-09
JPN	Japan	9.18568e-08	3.32966e-08	4.17883e-07	1.45667e-08	9.55738e-08	1.14804e-08	1.32579e-06	2.00318e-08	1.5315e-08	6.62505e-06	1.54901e-06	5.75871e-08	2.54166e-08	1.32759e-07	5.68593e-07	3.72318e-08	1.57354e-09	1.5888e-06	1.05389e-08	2.74436e-08	4.27451e-08	4.71062e-08	7.32571e-08	3.38038e-08	4.45925e-08	4.55788e-06	8.59161e-09	9.29453e-08	1.70089e-07	5.38451e-08	1.51895e-08	1.7997e-07	7.73334e-08	6.79309e-06	1.82687e-08	1.10883e-08	1.34637e-08	1.25611e-08	6.6798e-07	9.51219e-05	8.61285e-07	2.85081e-08	1.79789e-07	2.42572e-07	1.47704e-07	1.71371e-07	8.21879e-07	3.38377e-08
JOR	Jordan	5.31044e-09	6.2492e-09	1.17038e-07	2.4228e-09	7.95506e-09	1.70967e-09	2.10312e-08	6.4488e-09	3.08476e-09	8.47676e-08	2.38202e-08	8.01463e-09	2.12869e-09	1.4069e-07	3.79226e-08	2.10197e-09	6.20054e-10	2.9334e-08	1.57158e-09	3.69635e-09	3.35403e-09	6.40666e-09	4.00097e-09	5.43416e-09	3.98482e-09	6.96251e-08	1.84322e-09	3.05208e-09	1.6047e-08	9.01076e-09	4.62589e-09	4.11427e-09	3.89262e-09	6.57825e-08	3.30431e-09	2.0603e-09	2.66284e-09	3.22131e-09	1.22242e-08	4.3222e-07	1.68094e-08	4.14159e-09	3.28379e-09	5.67755e-09	3.8792e-09	1.98942e-08	1.44042e-08	3.42236e-09
KAZ	Kazakhstan	1.2729e-06	1.00232e-07	2.69187e-07	3.95034e-08	1.02617e-07	2.75813e-08	4.56023e-07	1.11875e-07	4.48027e-08	9.18876e-07	8.32093e-06	5.52268e-07	3.55979e-08	6.00706e-08	1.06745e-07	3.37451e-08	8.07337e-09	1.0552e-06	2.55361e-08	5.30444e-08	5.00504e-07	9.92473e-08	7.0228e-08	8.50956e-08	6.12264e-08	1.22471e-06	8.81384e-08	4.05583e-08	3.06853e-07	1.56663e-07	7.69352e-08	5.98053e-08	6.72895e-08	1.03032e-06	5.24396e-08	3.22631e-08	4.20763e-08	4.66219e-08	2.87027e-07	2.12826e-05	3.44719e-07	6.32255e-08	6.04228e-08	2.75148e-07	1.00999e-07	1.00461e-07	5.03166e-06	4.2822e-08
KEN	Kenya	1.78555e-07	1.99419e-08	3.74274e-08	1.02572e-08	3.06392e-08	7.69208e-09	1.01558e-07	1.55368e-08	1.27833e-08	4.17958e-07	2.38739e-07	1.95437e-08	9.44871e-09	3.07564e-08	3.92472e-08	9.16315e-09	2.20112e-09	4.93967e-07	7.03176e-09	1.672e-08	1.41957e-08	2.44531e-08	1.64693e-08	1.53154e-08	2.35882e-08	1.90727e-07	8.01688e-09	1.0793e-08	2.77197e-08	4.01827e-08	8.40644e-08	1.50659e-08	1.79673e-08	3.42641e-07	1.35237e-08	9.11533e-09	1.09446e-08	1.36454e-08	5.69202e-08	1.4499e-06	8.23251e-08	3.51202e-08	1.4519e-08	2.98903e-08	1.99455e-08	2.34481e-08	1.02377e-07	1.25128e-08
KWT	Kuwait	4.74644e-08	3.72402e-08	6.52422e-08	2.11856e-08	5.16919e-08	1.54773e-08	1.45001e-07	3.18555e-08	2.35796e-08	5.6436e-07	1.39691e-07	6.0797e-08	1.86595e-08	3.30863e-08	6.61757e-08	1.82307e-08	4.57526e-09	2.46853e-07	1.38335e-08	2.80647e-08	2.89583e-08	6.30415e-08	3.49131e-08	2.53928e-08	3.35969e-08	5.339e-07	1.57227e-08	2.76815e-08	3.87857e-08	8.85908e-08	4.43208e-08	5.11463e-08	2.69052e-08	2.57506e-07	2.98705e-08	1.81526e-08	2.40311e-08	2.68325e-08	9.3362e-08	4.08514e-06	1.05123e-07	3.46108e-08	2.67016e-08	3.93005e-08	3.34113e-08	4.15856e-08	8.8574e-08	1.93566e-08
KGZ	Kyrgyzstan	2.10198e-06	1.94806e-07	1.96566e-07	8.77269e-08	1.77323e-07	6.50836e-08	5.24875e-07	1.84454e-07	9.71145e-08	9.33621e-07	4.20479e-07	4.91522e-07	7.94958e-08	1.01638e-07	1.83131e-07	7.5108e-08	2.0961e-08	2.92431e-07	6.08856e-08	1.14292e-07	1.33391e-07	1.98922e-07	1.53159e-07	1.05833e-07	1.36538e-07	7.20094e-07	6.99677e-08	8.56912e-08	1.55925e-07	2.79071e-07	1.84782e-07	1.21035e-07	1.14224e-07	4.9548e-07	1.18285e-07	7.68361e-08	1.01943e-07	9.92513e-08	3.20244e-07	1.64837e-05	4.00508e-07	1.27222e-07	1.00204e-07	1.3383e-07	1.79559e-07	1.05465e-07	5.08296e-07	8.20283e-08
LAO	Laos	2.37326e-08	3.19099e-08	2.57493e-08	9.91499e-09	2.22331e-08	7.4421e-09	6.53773e-08	1.56396e-08	1.41684e-08	2.20812e-07	1.4485e-07	1.8025e-08	8.84117e-09	1.29119e-08	3.301e-08	8.65293e-09	2.85604e-09	2.00032e-07	6.89582e-09	1.43703e-08	1.47635e-08	3.47663e-08	1.7014e-08	1.25675e-08	1.46381e-08	8.51425e-08	8.03672e-09	1.09236e-08	2.06816e-08	4.60333e-08	2.13488e-08	3.05532e-08	1.35126e-08	1.61605e-07	1.46289e-08	8.76489e-09	1.17639e-08	1.26631e-08	3.91066e-08	4.3478e-06	4.39676e-08	1.58048e-08	1.21339e-08	1.77438e-08	1.44739e-08	1.51157e-08	6.00563e-08	9.853e-09
LVA	Latvia	2.96398e-07	1.02511e-07	1.94845e-07	3.85556e-08	1.11432e-07	2.85752e-08	7.95286e-07	1.34563e-07	4.97747e-08	7.82328e-07	1.16747e-06	1.81667e-07	5.85657e-08	8.22129e-08	1.05652e-07	3.29498e-08	1.07968e-08	1.00696e-06	3.61246e-08	5.60589e-08	5.72031e-08	1.11935e-07	7.27847e-08	7.33568e-08	6.02251e-08	2.99226e-06	4.35593e-08	4.33159e-08	4.46975e-07	1.70144e-07	8.6561e-08	2.31672e-07	6.17861e-08	1.01795e-06	5.40243e-08	3.21295e-08	4.13893e-08	4.9186e-08	3.38382e-07	5.77312e-06	2.89328e-07	6.19794e-08	7.66969e-08	1.7284e-07	8.70297e-08	9.00062e-08	8.13447e-07	6.9031e-08
LBN	Lebanon	5.16791e-09	8.13021e-09	1.01029e-07	2.47844e-09	1.25388e-07	2.08027e-09	2.75083e-08	1.59248e-08	6.448e-09	1.40841e-07	3.06388e-08	7.6387e-09	2.14328e-09	1.45962e-07	7.7462e-09	4.22426e-09	5.93268e-10	8.76853e-08	1.59457e-09	1.21793e-08	6.33063e-09	8.20092e-09	4.13618e-09	3.57511e-09	3.47063e-09	7.44146e-08	1.91125e-09	2.56858e-09	1.12249e-08	7.90812e-08	5.08322e-09	3.77312e-09	1.46671e-08	1.52051e-07	3.48892e-09	2.08949e-09	1.32002e-08	3.52601e-09	1.33118e-08	2.3654e-07	1.82289e-08	4.73878e-08	3.30485e-09	6.38649e-09	4.40822e-09	1.40539e-07	1.81066e-08	4.44774e-08
LSO	Lesotho	3.03906e-08	4.76337e-08	3.38393e-08	1.62441e-08	3.34107e-08	1.18014e-08	9.69506e-08	2.35849e-08	2.11402e-08	3.53107e-07	6.6527e-08	2.85644e-08	1.41971e-08	1.84919e-08	3.78299e-08	1.36543e-08	4.66606e-09	1.30443e-07	1.09145e-08	2.20483e-08	2.32992e-08	4.50274e-08	2.6401e-08	1.99768e-08	6.37405e-08	1.28329e-07	1.27918e-08	1.54684e-08	2.46524e-08	6.24224e-08	3.26479e-08	2.2114e-08	2.14064e-08	1.78848e-07	2.25308e-08	1.40681e-08	1.79909e-08	2.03705e-08	6.64323e-08	5.96802e-07	1.20176e-07	2.31715e-08	1.87661e-08	2.3481e-08	2.0858e-08	1.85258e-08	5.34337e-08	1.50971e-08
LBR	Liberia	4.93907e-08	7.56075e-08	8.46746e-08	2.37737e-08	5.66638e-08	4.24997e-08	1.71233e-07	3.93443e-08	3.27762e-08	2.93593e-07	3.10826e-07	4.46246e-08	2.16773e-08	3.09815e-08	6.22023e-08	1.99883e-08	6.54117e-09	6.29434e-07	1.54581e-08	3.76928e-08	3.51794e-08	7.88434e-08	3.92158e-08	3.51002e-08	3.55119e-08	3.29935e-07	1.81836e-08	2.42458e-08	6.13883e-08	1.08447e-07	4.90323e-08	3.46978e-08	3.58316e-08	6.57381e-07	3.37211e-08	2.04734e-08	2.66993e-08	2.98523e-08	2.0752e-07	2.31667e-06	1.16328e-07	3.68825e-08	3.13324e-08	1.90274e-07	3.58442e-08	3.46281e-08	1.73542e-07	2.58926e-08
LBY	Libya	2.8893e-09	9.58039e-09	3.62819e-08	2.50751e-09	8.95613e-09	8.6202e-10	5.11228e-08	2.91815e-09	1.7922e-09	6.90604e-08	3.12216e-07	4.87206e-09	1.17083e-09	4.09757e-09	6.5586e-09	1.23178e-09	2.77308e-10	1.26434e-07	7.59158e-10	5.21761e-09	1.78995e-09	3.63669e-09	3.66878e-09	6.34334e-09	2.80656e-09	2.00373e-07	8.76994e-10	1.70393e-09	1.98514e-08	6.26651e-09	2.29378e-09	2.32712e-09	4.00172e-09	8.90488e-08	2.11957e-09	1.17389e-09	1.31084e-09	1.58598e-09	3.13839e-08	6.288e-07	3.14259e-08	2.70437e-09	4.79401e-09	5.25011e-08	1.41417e-08	1.60159e-08	9.67954e-08	2.94456e-09
LIE	Liechtenstein	0	0	0	0	0	0	0	0	0	0	0	0	0	0	0	0	0	0	0	0	0	0	0	0	0	0	0	0	0	0	0	0	0	0	0	0	0	0	0	0	0	0	0	0	0	0	0	0
LTU	Lithuania	9.08555e-08	8.03155e-08	1.95811e-07	4.42024e-08	1.04651e-07	3.91119e-08	4.19627e-07	8.32559e-08	5.12673e-08	7.02743e-07	1.17401e-06	1.28392e-07	1.00082e-07	6.01025e-08	1.16843e-07	4.0305e-08	1.00725e-08	1.20543e-06	4.26176e-08	5.79704e-08	5.78047e-08	9.59217e-08	8.08994e-08	7.2412e-08	6.4099e-08	7.71406e-07	4.07811e-08	4.73861e-08	2.47341e-07	1.40762e-07	9.38082e-08	6.81539e-08	6.49339e-08	9.2807e-07	5.93899e-08	4.3408e-08	5.34292e-08	5.17936e-08	2.25447e-07	3.96599e-06	2.88053e-07	6.90157e-08	5.82652e-08	1.83839e-07	9.42243e-08	8.09103e-08	1.02617e-06	4.41258e-08
LUX	Luxembourg	3.67988e-08	3.38241e-08	1.33823e-07	2.13322e-08	4.97396e-08	1.51924e-08	2.24952e-07	2.72523e-08	2.10096e-08	4.95378e-07	6.14611e-07	3.07852e-08	1.94623e-08	2.95923e-08	4.60158e-08	1.86646e-08	3.61616e-09	2.47412e-06	1.52706e-08	2.62834e-08	2.2416e-08	3.10997e-08	3.32947e-08	3.71298e-08	3.05405e-08	5.71277e-07	1.74063e-08	2.26336e-08	8.27501e-08	5.52274e-08	3.25387e-08	2.55114e-08	3.45897e-08	4.35752e-07	2.37406e-08	1.73736e-08	2.47008e-08	2.36257e-08	1.36297e-07	2.57817e-06	1.64765e-07	3.12307e-08	2.88387e-08	9.28326e-08	3.88786e-08	3.89983e-08	3.10793e-07	3.3235e-08
MAC	Macao SAR	1.66706e-08	2.08846e-08	3.43802e-08	9.31714e-09	2.23779e-08	6.56662e-09	1.09176e-07	1.35429e-08	1.1451e-08	5.97976e-07	2.0517e-07	1.57745e-08	8.64051e-09	1.31161e-08	3.76286e-08	8.12101e-09	2.29981e-09	1.84866e-07	5.99245e-09	1.24576e-08	1.43601e-08	2.38264e-08	1.70369e-08	1.24209e-08	1.4046e-08	2.01408e-07	6.84223e-09	1.1283e-08	2.00082e-08	3.37759e-08	1.89963e-08	1.59181e-08	1.34744e-08	4.87372e-07	1.26703e-08	7.78716e-09	1.02673e-08	1.09075e-08	8.77123e-08	4.02664e-06	1.89576e-07	1.50875e-08	1.4437e-08	2.57413e-08	1.5583e-08	1.64436e-08	7.59359e-08	9.25284e-09
MDG	Madagascar	1.52189e-08	2.27289e-08	1.4553e-07	7.99482e-09	2.12007e-08	5.53492e-09	1.03108e-07	1.18007e-08	1.00188e-08	1.60388e-07	3.59549e-07	1.63689e-08	7.87539e-09	1.14066e-08	2.15664e-08	7.69203e-09	1.80412e-09	3.93365e-07	4.92179e-09	1.08726e-08	1.48061e-08	2.30808e-08	1.25409e-08	1.24017e-08	1.60908e-08	1.70014e-07	5.32951e-09	9.30339e-09	3.326e-08	3.53577e-08	1.71898e-08	1.23894e-08	1.54551e-08	8.25435e-07	1.02319e-08	6.09032e-09	9.83872e-09	9.41104e-09	4.61093e-08	2.12874e-06	5.08092e-08	1.74949e-08	1.39528e-08	4.50005e-08	1.55138e-08	1.72029e-08	1.63934e-07	9.4692e-09
MWI	Malawi	1.89593e-08	2.8798e-08	2.45462e-08	9.1762e-09	3.91088e-08	6.68313e-09	6.69375e-08	1.46198e-08	1.33734e-08	2.38613e-07	9.2219e-08	1.72685e-08	8.18061e-09	1.21531e-08	2.40563e-08	7.96695e-09	2.27893e-09	2.3753e-07	6.16221e-09	1.39934e-08	2.14802e-08	3.11355e-08	1.52908e-08	1.28706e-08	9.67593e-08	1.05098e-07	1.04489e-08	1.00071e-08	2.02287e-08	4.50232e-08	2.50861e-08	1.38471e-08	1.90651e-08	2.15296e-07	1.33354e-08	8.03206e-09	1.05213e-08	1.16979e-08	3.69938e-08	6.05671e-07	4.89136e-08	3.11827e-08	1.20038e-08	7.33034e-08	1.38643e-08	1.37431e-08	1.12894e-07	1.07042e-08
MYS	Malaysia	5.7328e-08	2.86802e-08	1.59623e-07	1.60756e-08	5.39933e-08	1.18432e-08	5.8666e-07	2.55791e-08	1.86166e-08	1.01395e-05	6.65113e-07	4.24036e-08	1.69201e-08	1.2447e-07	5.74478e-07	1.99055e-08	2.89634e-09	7.06496e-07	1.11889e-08	2.14643e-08	2.10931e-08	3.8797e-08	3.28668e-08	2.54738e-08	3.44781e-08	1.89212e-06	1.2764e-08	6.24147e-07	8.87739e-08	4.97346e-08	2.3148e-08	3.25853e-07	4.05822e-08	2.85375e-06	1.85476e-08	1.38336e-08	1.58615e-08	1.88521e-08	2.76944e-07	3.09087e-05	2.67432e-07	6.61274e-08	4.59688e-08	8.31482e-08	5.37053e-08	8.52259e-08	4.32611e-07	2.62902e-08
MDV	Maldives	3.93999e-08	6.10475e-08	3.67086e-08	1.95035e-08	4.28604e-08	1.46296e-08	1.04753e-07	2.95871e-08	2.68432e-08	2.20958e-07	7.1283e-08	3.47747e-08	1.68947e-08	2.24064e-08	4.60719e-08	1.65899e-08	5.37058e-09	7.02116e-08	1.313e-08	2.90213e-08	2.86743e-08	6.55345e-08	3.14928e-08	2.47172e-08	2.68389e-08	1.26135e-07	1.53597e-08	2.04585e-08	3.00197e-08	8.99549e-08	4.23673e-08	2.84639e-08	2.64292e-08	1.78345e-07	2.83977e-08	1.74209e-08	2.31075e-08	2.61243e-08	6.45891e-08	7.16882e-07	7.7696e-08	3.04948e-08	2.20578e-08	2.73788e-08	2.47725e-08	2.28778e-08	5.92925e-08	1.85932e-08
MLI	Mali	1.9958e-08	3.0715e-08	3.3704e-08	1.0325e-08	9.43903e-08	6.79889e-09	5.45675e-08	1.5439e-08	1.43409e-08	1.23014e-07	6.08018e-08	1.81154e-08	8.17817e-09	1.29986e-08	2.92323e-08	7.87466e-09	2.89776e-09	1.28906e-07	6.35366e-09	1.84164e-08	1.46536e-08	3.40866e-08	1.47911e-08	1.20704e-08	1.36082e-08	4.03964e-07	7.40535e-09	1.06383e-08	1.76618e-08	4.71205e-07	1.97392e-08	1.64118e-08	1.3936e-08	1.35762e-07	1.42886e-08	8.32652e-09	1.09631e-08	1.35363e-08	3.53963e-08	6.06544e-07	4.3806e-08	2.11088e-08	1.15267e-08	1.64798e-08	1.74061e-08	1.24622e-08	1.21063e-07	3.59122e-07
MLT	Malta	1.25685e-07	1.43821e-07	2.42143e-07	5.88311e-08	1.24913e-07	4.30832e-08	4.45467e-07	8.40914e-08	6.51997e-08	1.52978e-06	6.97642e-07	1.1076e-07	5.27004e-08	1.25403e-07	1.52649e-07	5.12373e-08	1.12109e-08	7.39567e-07	3.9638e-08	1.16677e-07	8.09388e-08	1.52413e-07	9.62743e-08	8.09076e-08	8.98346e-08	1.03084e-06	4.61736e-08	7.15567e-08	1.24499e-07	2.04669e-07	1.168e-07	8.68028e-08	8.28999e-08	1.20022e-06	8.20211e-08	4.92242e-08	6.4366e-08	6.44645e-08	2.66798e-07	4.8846e-06	3.74122e-07	8.47604e-08	9.538e-08	8.50686e-07	9.35488e-08	1.68748e-07	3.97048e-07	5.52114e-08
MRT	Mauritania	3.70707e-08	6.04792e-08	1.37095e-07	2.01923e-08	4.61608e-08	1.35496e-08	1.41392e-07	2.91695e-08	2.47978e-08	2.22722e-07	1.44297e-07	3.51641e-08	1.62773e-08	2.3916e-08	4.50567e-08	1.52769e-08	4.46222e-09	2.75636e-07	1.2206e-08	1.48264e-07	2.78472e-08	5.80144e-08	3.16974e-08	2.55272e-08	2.76007e-08	3.77743e-07	1.451e-08	1.84161e-08	7.0632e-08	8.1483e-08	3.83511e-08	2.67339e-08	2.86698e-07	1.81746e-07	2.64434e-08	1.58307e-08	2.12805e-08	2.27565e-08	7.84893e-08	3.18529e-06	9.08395e-08	4.50489e-08	2.28668e-08	7.77592e-08	4.13311e-08	3.57124e-08	1.00823e-07	2.15444e-08
MUS	Mauritius	4.61019e-08	7.20882e-08	1.25016e-07	2.43866e-08	6.5693e-08	1.64999e-08	1.93945e-07	3.75078e-08	3.11521e-08	6.23497e-07	5.08184e-07	4.53298e-08	2.84234e-08	3.56052e-08	5.89048e-08	1.96721e-08	5.84209e-09	9.99976e-07	1.56289e-08	3.64599e-08	3.51771e-08	6.5782e-08	3.86704e-08	3.18955e-08	1.11432e-07	3.48874e-07	1.7162e-08	2.48841e-08	5.92108e-08	1.05508e-07	5.56858e-08	3.55787e-08	4.36087e-08	6.24494e-07	3.29667e-08	1.98429e-08	2.57143e-08	3.06411e-08	1.23078e-07	4.04492e-06	1.13741e-07	4.02709e-08	4.98046e-08	8.6253e-08	3.81036e-08	4.69756e-08	1.62107e-07	4.83031e-08
MEX	Mexico	6.69996e-09	5.19784e-09	1.09743e-07	2.48862e-09	1.28982e-08	3.43094e-09	5.99993e-07	3.73237e-09	4.44446e-08	6.97647e-07	1.56961e-07	6.51288e-09	1.61765e-08	7.4845e-09	1.82803e-08	1.19786e-08	4.6334e-10	2.38108e-07	3.10642e-08	2.98845e-09	5.96077e-09	5.68081e-09	7.82511e-08	4.54321e-09	4.88417e-09	1.88163e-06	2.45348e-09	4.01611e-09	2.07924e-08	9.93602e-09	3.36677e-09	4.95442e-09	4.82356e-09	5.64691e-06	2.93689e-09	2.6303e-08	2.02224e-09	2.7331e-09	6.60097e-07	2.21823e-06	1.22924e-06	3.90185e-09	4.71801e-07	1.86346e-08	4.604e-07	1.11869e-08	9.7157e-08	4.76442e-09
MCO	Monaco	0	0	0	0	0	0	0	0	0	0	0	0	0	0	0	0	0	0	0	0	0	0	0	0	0	0	0	0	0	0	0	0	0	0	0	0	0	0	0	0	0	0	0	0	0	0	0	0
MNG	Mongolia	2.54956e-08	3.84241e-08	3.70517e-08	1.2853e-08	2.79854e-08	9.42147e-09	9.32418e-08	1.88792e-08	1.67621e-08	2.1145e-07	8.25252e-08	2.43513e-08	1.13036e-08	1.60576e-08	4.595e-08	1.09962e-08	3.52398e-09	7.62885e-08	8.68207e-09	1.78432e-08	1.88237e-08	3.77658e-08	2.19883e-08	1.59263e-08	1.84054e-08	1.6369e-07	1.02067e-08	1.33014e-08	2.5382e-08	5.12428e-08	2.55851e-08	2.18508e-08	1.75864e-08	2.83136e-07	1.79235e-08	1.11154e-08	1.42244e-08	1.56639e-08	6.4068e-08	1.88066e-05	6.90419e-08	1.89565e-08	1.71342e-08	2.2833e-08	2.2475e-08	1.7597e-08	6.57435e-08	1.29779e-08
MNE	Montenegro	0	0	0	0	0	0	0	0	0	0	0	0	0	0	0	0	0	0	0	0	0	0	0	0	0	0	0	0	0	0	0	0	0	0	0	0	0	0	0	0	0	0	0	0	0	0	0	0
MAR	Morocco	4.39387e-09	7.2945e-09	6.66014e-08	3.79645e-09	1.28155e-08	9.6987e-10	7.68602e-08	3.33292e-09	2.37586e-09	2.95919e-07	3.04592e-07	5.63001e-09	1.77097e-09	6.16548e-09	1.51303e-08	1.72996e-09	3.16467e-10	6.37116e-07	8.99751e-10	8.19719e-09	2.29207e-09	3.94676e-09	4.3287e-09	7.60026e-09	3.34636e-09	4.29065e-07	1.00635e-09	5.305e-09	4.72831e-08	8.4034e-09	2.56246e-09	5.08296e-09	2.34802e-08	4.84846e-07	2.64602e-09	1.32213e-09	2.33423e-09	2.15932e-09	4.64915e-08	1.30877e-06	6.61765e-08	4.30164e-09	7.09369e-09	6.71768e-08	1.92528e-08	1.56454e-08	1.27418e-07	5.40103e-09
MOZ	Mozambique	1.3838e-08	2.15752e-08	1.69445e-08	9.39691e-09	4.27588e-08	4.7379e-09	4.14505e-08	1.07478e-08	9.43499e-09	8.50979e-08	7.65949e-08	1.29979e-08	5.70327e-09	8.56386e-09	1.56376e-08	5.43215e-09	1.95643e-09	1.05051e-07	4.36889e-09	9.91494e-09	1.03024e-08	2.17565e-08	1.17706e-08	9.50872e-09	6.78472e-08	9.31191e-08	5.18546e-09	6.96878e-09	1.59661e-08	3.00236e-08	1.44439e-08	9.94779e-09	1.00291e-08	6.029e-08	1.02691e-08	5.76459e-09	7.52559e-09	9.18743e-09	2.70307e-08	7.03021e-07	3.06411e-08	1.16941e-08	7.98614e-09	2.27119e-08	1.97897e-08	9.18052e-09	3.9068e-08	7.19252e-09
MMR	Myanmar	4.34851e-09	3.61391e-09	1.13987e-08	1.46833e-09	5.00329e-09	1.16519e-09	3.54823e-08	2.31793e-09	1.8536e-09	1.81604e-07	7.65181e-08	3.09322e-09	1.63954e-09	4.90239e-09	2.41868e-08	1.61845e-09	2.88463e-10	6.69402e-08	1.15673e-09	2.18854e-09	2.10699e-09	3.49631e-09	3.53244e-09	2.4059e-09	2.70074e-09	6.74819e-08	1.33507e-09	9.33658e-09	6.63516e-09	5.05055e-09	3.13106e-09	1.71712e-08	2.76769e-09	1.71159e-07	1.90251e-09	1.38676e-09	1.70917e-09	1.58327e-09	1.84326e-08	1.15295e-05	1.96703e-08	2.84125e-09	4.0567e-09	7.40753e-09	5.34862e-09	5.7252e-09	4.03121e-08	2.23071e-09
NAM	Namibia	1.34145e-08	1.86025e-08	2.30218e-08	7.10684e-09	8.81258e-06	4.75824e-09	5.49945e-08	1.07741e-08	8.94939e-09	1.88229e-07	1.09991e-07	2.2455e-08	6.6845e-09	8.8543e-09	1.59276e-08	5.77156e-09	1.73685e-09	1.80515e-07	9.21065e-09	9.51917e-09	9.77302e-09	1.97668e-08	1.16986e-08	9.34081e-09	1.91164e-07	1.14107e-07	5.04223e-09	6.77614e-09	1.61293e-08	2.85408e-08	1.39976e-08	3.72799e-08	5.44904e-08	2.4697e-07	1.15837e-08	6.1296e-09	1.45931e-08	8.76647e-09	4.94072e-08	1.22239e-06	3.57718e-08	1.07763e-07	1.0875e-08	1.91613e-08	1.31828e-08	1.00592e-08	4.68978e-08	8.55535e-09
NPL	Nepal	6.19139e-09	6.79547e-09	1.04723e-08	3.18796e-09	7.44811e-09	1.74938e-09	2.80918e-08	3.79053e-09	3.20488e-09	6.86005e-08	5.6127e-08	4.99411e-09	2.23859e-09	8.29957e-09	5.66792e-08	2.11511e-09	6.19987e-10	5.28308e-08	1.58531e-09	3.48563e-09	4.32294e-09	3.2066e-08	4.23548e-09	3.68711e-09	4.44255e-09	6.54811e-08	1.8534e-09	3.48353e-09	6.83594e-09	1.13383e-08	4.8838e-09	4.3799e-09	3.84394e-09	2.37836e-07	3.29025e-09	2.06175e-09	2.69488e-09	3.19557e-09	1.78694e-08	5.90328e-07	1.77257e-08	5.45403e-09	3.86008e-09	1.8766e-08	4.77391e-09	5.72218e-09	3.30381e-08	3.43936e-09
NLD	Netherlands	3.90477e-08	4.48979e-08	2.92639e-07	1.95272e-08	1.23125e-07	1.32025e-08	4.09511e-07	3.09203e-08	7.03051e-08	9.21272e-07	1.74358e-06	5.6473e-08	1.78053e-08	7.20835e-08	8.43456e-08	2.07048e-08	2.889e-09	5.30015e-06	1.36373e-08	2.74123e-08	2.22579e-08	2.30415e-08	3.75288e-08	5.94942e-08	3.82345e-08	1.42155e-06	1.49307e-08	2.25686e-08	2.11967e-07	4.3916e-08	2.29515e-08	2.88596e-08	5.17712e-08	1.17475e-06	2.59887e-08	1.93283e-08	1.67692e-08	1.87606e-08	2.40941e-07	6.38233e-06	3.27602e-07	3.55771e-08	5.63659e-08	2.18711e-07	8.16537e-08	1.20903e-07	8.10906e-07	3.81665e-08
ANT	Netherlands Antilles	1.491e-08	2.20211e-08	1.84543e-08	7.30646e-09	1.79752e-08	1.31183e-07	6.21582e-08	1.4108e-08	1.16869e-08	1.21496e-07	4.5149e-08	1.36859e-08	1.64956e-07	9.3552e-09	1.74729e-08	1.2731e-08	1.82969e-09	1.03135e-07	5.59834e-08	1.03571e-08	1.12915e-08	2.40297e-08	1.82102e-08	9.42404e-09	8.22316e-08	4.66043e-07	5.58646e-09	7.81112e-09	1.3443e-08	3.30606e-08	1.5226e-08	1.08783e-08	1.03352e-08	1.79016e-07	1.03274e-08	6.14982e-09	8.02965e-09	9.0794e-09	3.61075e-08	4.38078e-07	1.34066e-07	1.13036e-08	1.89465e-08	1.26739e-08	9.79147e-08	9.66802e-09	3.2026e-08	7.21994e-09
NCL	New Caledonia	1.4711e-08	2.25675e-08	3.70519e-08	7.71928e-09	1.81332e-08	5.25569e-09	7.55176e-08	1.14991e-08	9.84352e-09	1.60874e-06	6.08776e-08	1.41445e-08	6.74572e-09	1.12144e-08	2.51284e-08	6.49452e-09	1.96902e-09	1.00707e-07	4.82144e-09	1.09755e-08	1.10884e-08	2.44973e-08	1.22243e-08	9.50198e-09	1.11964e-08	1.30585e-07	5.5753e-09	8.54626e-09	1.79789e-08	3.76285e-08	1.53421e-08	1.4211e-08	1.23527e-08	1.77835e-07	1.01819e-08	6.23081e-09	8.16559e-09	9.16904e-09	4.21579e-08	2.46489e-06	4.2801e-08	1.18085e-08	1.13227e-08	1.61817e-08	1.56856e-08	1.1617e-08	4.11995e-08	8.83219e-09
NZL	New Zealand	2.69726e-08	2.66421e-08	2.00354e-07	1.1627e-08	4.39759e-08	9.13909e-09	3.17482e-07	1.95886e-08	1.63731e-08	3.7194e-05	5.85255e-07	4.77034e-08	1.22016e-08	6.78509e-08	1.06479e-07	4.56888e-08	2.78956e-09	1.24505e-06	7.4074e-09	1.67172e-08	2.45898e-08	3.68352e-08	3.3219e-08	1.92631e-08	2.8055e-08	1.08199e-06	8.05988e-09	3.95759e-08	4.90853e-08	5.4187e-08	2.13272e-08	4.30858e-08	2.08118e-08	3.89837e-06	1.55343e-08	1.04884e-08	1.20676e-08	1.4981e-08	4.82489e-07	2.23033e-05	1.8784e-07	1.97133e-08	4.63367e-08	5.98981e-08	3.98864e-08	6.72442e-08	2.3683e-07	1.55841e-08
NIC	Nicaragua	1.33735e-08	2.08337e-08	1.627e-08	6.79148e-09	1.64591e-08	4.52716e-09	4.71162e-08	1.04407e-08	9.37039e-09	9.41163e-08	1.09256e-07	1.30745e-08	6.94335e-09	8.31554e-09	1.42932e-08	5.8471e-09	1.69768e-09	7.30846e-08	6.49416e-09	9.50225e-09	1.005e-08	1.99075e-08	1.335e-08	8.80553e-09	1.01542e-08	7.50524e-08	4.64307e-09	6.62791e-09	2.7447e-08	2.9841e-08	1.31926e-08	9.59711e-09	9.32166e-09	4.7824e-07	9.13422e-09	4.13463e-08	6.88321e-09	1.11264e-08	3.07166e-08	3.36251e-07	6.56379e-08	1.04211e-08	2.2417e-06	1.21373e-08	1.03826e-07	8.59072e-09	4.17146e-08	6.4697e-09
NER	Niger	1.83602e-08	2.57138e-08	4.07763e-08	9.04817e-09	2.9142e-08	6.41897e-09	6.73173e-08	1.411e-08	1.10341e-08	1.33635e-07	4.41169e-08	1.75272e-08	7.89179e-09	1.16132e-08	2.23904e-08	7.63426e-09	2.63982e-09	5.22745e-08	6.03793e-09	1.85431e-08	1.27697e-08	2.43265e-08	1.59784e-08	1.11711e-08	1.41425e-08	8.80991e-08	6.72465e-09	9.36748e-09	1.60993e-08	2.97742e-07	1.80382e-08	1.36442e-08	1.39208e-08	1.09597e-07	1.23986e-08	7.76197e-09	1.02912e-08	3.56657e-07	3.81463e-08	5.32108e-07	4.13567e-08	1.47808e-08	1.18271e-08	1.5317e-08	1.41631e-08	1.14721e-08	3.38026e-08	4.40988e-08
NGA	Nigeria	3.25253e-09	4.50974e-09	4.85735e-08	2.45152e-09	2.31267e-08	1.02511e-09	1.17842e-07	2.7163e-09	2.24623e-09	2.43795e-07	3.01929e-07	5.19136e-09	2.68e-09	8.5031e-09	1.66984e-08	2.1132e-09	2.50481e-10	2.75346e-07	9.10247e-10	7.98635e-09	2.20335e-09	3.10655e-09	7.13543e-09	5.08184e-09	1.04391e-08	1.42135e-06	8.5726e-10	2.28661e-09	2.01694e-08	8.4874e-09	2.13019e-09	3.34036e-09	1.08198e-07	4.43885e-07	2.29833e-09	1.33651e-09	1.38159e-09	2.28432e-08	2.11212e-07	2.56513e-06	8.41493e-08	4.2768e-09	8.42654e-09	2.67383e-08	1.37103e-08	1.10664e-08	1.52595e-07	9.12895e-08
NOR	Norway	8.36396e-09	1.59263e-08	1.12787e-07	4.41472e-09	1.00614e-07	3.46912e-09	2.66297e-07	7.86666e-09	5.96721e-09	7.37097e-07	6.94157e-07	4.2728e-08	4.81108e-09	2.26033e-08	3.87717e-08	7.38072e-09	5.74545e-10	8.30887e-07	2.43847e-09	7.28619e-09	1.23661e-08	6.48487e-09	1.27559e-08	2.58167e-08	1.46304e-08	9.68231e-07	3.90614e-09	8.70924e-09	7.79222e-08	1.33147e-08	4.94518e-09	1.01403e-08	1.76422e-08	1.8563e-06	5.17085e-09	4.37709e-09	3.28489e-09	4.12445e-09	2.12351e-07	6.56547e-06	2.23411e-07	1.3402e-08	2.55018e-08	1.29971e-07	2.75665e-08	5.1529e-08	5.17665e-07	1.30547e-08
PSE	Gaza Strip	0	0	0	0	0	0	0	0	0	0	0	0	0	0	0	0	0	0	0	0	0	0	0	0	0	0	0	0	0	0	0	0	0	0	0	0	0	0	0	0	0	0	0	0	0	0	0	0
OMN	Oman	2.23884e-08	5.77524e-09	1.62882e-08	2.29544e-09	1.87941e-08	1.65535e-09	3.81437e-08	6.98234e-09	3.06601e-09	3.37877e-07	3.15346e-08	1.25265e-08	2.59294e-09	1.63365e-07	3.34234e-08	2.27561e-09	5.74844e-10	3.94797e-08	1.5307e-09	3.47402e-09	3.45109e-09	7.02339e-09	5.22512e-09	3.0914e-09	3.77917e-09	1.0918e-07	1.67679e-09	4.68924e-09	1.04112e-08	1.04368e-08	4.88087e-09	1.60776e-08	4.67572e-09	1.47327e-07	3.21708e-09	1.98203e-09	2.78212e-09	4.5148e-09	2.62108e-08	7.90775e-06	3.62426e-08	1.19545e-08	6.24478e-09	6.61963e-09	6.25627e-09	8.52099e-09	2.07129e-08	2.78842e-09
PAK	Pakistan	3.20419e-09	4.76486e-09	6.83862e-08	1.32134e-09	7.91508e-09	6.54124e-10	9.46646e-08	2.0329e-09	1.80255e-09	3.00566e-07	2.38229e-07	1.01824e-08	1.7101e-09	5.65344e-09	2.07487e-08	2.4465e-09	1.83925e-10	2.85596e-07	6.23874e-10	4.50434e-09	1.75168e-09	2.36062e-09	4.33788e-09	4.19022e-09	6.23732e-09	1.68984e-07	5.68687e-10	3.64632e-09	2.18479e-08	4.13921e-09	1.35582e-09	6.27033e-09	8.89748e-09	1.17382e-06	1.20642e-09	7.97335e-10	1.02982e-09	1.0901e-09	9.74908e-08	5.76686e-06	9.14828e-08	2.51643e-09	1.48596e-08	2.99974e-08	1.21894e-08	3.8979e-08	1.06343e-07	2.50338e-09
PAN	Panama	5.69078e-09	8.09467e-09	1.30602e-08	2.65728e-09	8.60447e-09	1.82122e-08	3.47939e-08	3.57949e-08	5.6533e-08	6.10306e-08	5.50151e-08	8.15026e-09	3.67457e-08	3.99302e-09	1.01186e-08	3.10464e-08	6.48146e-10	5.68996e-08	5.54765e-08	5.81673e-09	4.23494e-09	8.57466e-09	6.31007e-08	3.71579e-09	3.93881e-09	2.8667e-07	2.06443e-09	2.80597e-09	1.15245e-08	1.32745e-08	5.23548e-09	5.55881e-09	4.66873e-09	3.2883e-07	3.93136e-09	2.66868e-09	2.88704e-09	3.58628e-09	8.86101e-08	2.81374e-07	5.43647e-07	4.49533e-09	1.58396e-06	7.21869e-09	7.62125e-07	4.81129e-09	4.65097e-08	2.72089e-09
PNG	Papua New Guinea	1.03651e-08	1.33777e-08	2.94343e-08	4.79362e-09	1.24852e-08	3.3901e-09	4.65949e-08	7.62884e-09	6.3449e-09	8.47582e-06	7.82589e-08	9.88591e-09	4.23633e-09	8.17355e-09	1.82722e-08	4.26889e-09	1.18579e-09	1.36482e-07	3.11653e-09	6.78736e-09	7.30348e-09	1.47389e-08	8.69596e-09	7.12383e-09	8.03824e-09	9.4712e-08	3.52862e-09	6.48559e-09	1.53173e-08	2.13098e-08	9.8807e-09	9.17541e-09	6.91577e-09	1.13188e-07	6.78375e-09	3.99499e-09	5.38709e-09	6.09512e-09	2.75564e-08	3.09613e-06	2.87731e-08	7.79224e-09	7.20977e-09	1.38361e-08	8.70135e-09	8.8347e-09	4.10665e-08	5.03138e-09
PRY	Paraguay	1.23837e-08	1.28253e-08	1.59115e-08	6.26082e-09	2.45604e-08	4.56822e-09	4.94741e-06	8.89152e-09	9.844e-09	7.00215e-08	3.81936e-08	1.01687e-08	5.51708e-09	7.60845e-09	1.66251e-08	5.19048e-09	1.64406e-09	5.81951e-08	4.0447e-09	1.11587e-08	1.30686e-08	2.04863e-08	1.49052e-07	7.76147e-09	7.87243e-09	1.18471e-05	5.51106e-09	5.94975e-09	1.15645e-08	3.02418e-08	1.292e-08	1.32825e-08	8.03953e-09	1.20754e-07	9.03822e-09	1.48767e-07	7.14846e-09	8.84387e-09	1.46866e-06	4.88195e-07	2.55711e-07	1.00625e-08	1.24188e-08	1.10311e-08	1.24534e-08	8.57122e-09	2.38105e-08	5.67673e-09
PER	Peru	7.63766e-09	6.49864e-09	3.75172e-08	1.79463e-09	9.5213e-09	1.25119e-09	4.24155e-07	2.80088e-09	1.57927e-08	4.09419e-07	1.30297e-07	4.51907e-09	2.94763e-09	4.63591e-09	1.59073e-08	4.32198e-09	3.66497e-10	1.75802e-07	1.63335e-09	2.41898e-09	5.98743e-09	4.18207e-09	7.73462e-07	4.31564e-09	3.30609e-09	1.62554e-06	1.14684e-09	2.50804e-09	3.04898e-08	8.16073e-09	2.73769e-09	4.24323e-09	6.13959e-09	9.48274e-07	2.11603e-09	1.4387e-09	1.52574e-09	1.96248e-09	1.63634e-06	4.39677e-06	1.85728e-06	3.2693e-09	7.6733e-08	2.94202e-08	3.20777e-08	1.28254e-08	1.35817e-07	2.71133e-09
PHL	Philippines	2.61371e-08	1.85716e-08	8.35373e-08	1.01319e-08	5.32833e-08	7.11904e-09	2.9548e-07	1.52931e-08	1.57886e-08	1.90754e-06	4.9087e-07	2.22823e-08	1.16355e-08	5.7843e-08	1.19938e-07	1.22994e-08	1.88056e-09	4.55283e-07	6.29359e-09	1.44304e-08	1.89096e-08	4.174e-08	2.03389e-08	1.75438e-08	1.65593e-08	1.01679e-06	1.00858e-08	4.45648e-08	4.77178e-08	4.56803e-08	1.93313e-08	4.25988e-08	1.75803e-08	2.66967e-06	1.35655e-08	9.55224e-09	1.0381e-08	1.34607e-08	1.58923e-07	1.31248e-05	1.5141e-07	2.01748e-08	3.48505e-08	6.9657e-08	3.11428e-08	4.07977e-08	2.4832e-07	1.24114e-08
POL	Poland	2.87433e-08	3.24202e-08	1.67432e-07	1.29244e-08	4.05368e-08	9.2384e-09	3.23447e-07	2.59197e-08	1.43093e-08	5.19216e-07	2.10647e-06	8.84351e-08	1.3916e-08	2.73185e-08	4.4413e-08	1.20529e-08	2.42401e-09	1.10829e-06	8.89857e-09	1.625e-08	1.48778e-08	2.00166e-08	2.83382e-08	5.76911e-08	2.20444e-08	8.52873e-07	1.07383e-08	1.41832e-08	3.50255e-07	3.46549e-08	2.20616e-08	1.83815e-08	2.88451e-08	8.63264e-07	1.47938e-08	1.08866e-08	1.3077e-08	1.31644e-08	1.75005e-07	3.79339e-06	2.49193e-07	2.07881e-08	2.89274e-08	2.49277e-07	4.45622e-08	5.62562e-08	2.74757e-06	1.84543e-08
PRT	Portugal	5.42016e-08	4.08276e-08	2.78384e-07	3.00536e-08	4.21405e-06	1.56512e-08	4.43351e-07	2.77214e-08	2.33155e-08	6.70517e-07	8.45983e-07	3.91858e-08	1.92158e-08	3.6822e-08	5.40695e-08	2.10174e-08	1.3507e-09	1.0739e-06	1.12451e-08	3.17741e-08	2.87991e-08	4.6689e-08	4.75367e-08	3.37548e-08	5.75064e-08	1.52499e-06	1.44877e-08	2.15371e-08	1.15627e-07	7.82291e-08	4.45191e-08	4.00997e-08	4.31154e-08	1.11878e-06	5.5647e-07	2.01725e-08	2.66668e-08	4.41202e-08	2.76126e-07	4.44799e-06	2.24167e-07	5.66725e-08	3.833e-08	9.09279e-08	1.17816e-07	8.84889e-08	3.84149e-07	3.30145e-08
QAT	Qatar	1.00831e-08	4.10704e-09	1.07962e-08	1.85168e-09	5.87195e-09	1.33344e-09	3.61621e-08	3.02223e-09	2.18681e-09	3.375e-07	2.48923e-08	4.22815e-09	1.89231e-09	4.89299e-08	2.27368e-08	1.85957e-09	4.17269e-10	2.74922e-08	1.23336e-09	2.56723e-09	2.65822e-09	5.15597e-09	3.98749e-09	2.50872e-09	3.95755e-09	7.20462e-08	1.35828e-09	3.48366e-09	4.83628e-09	7.39406e-09	3.42727e-09	5.21102e-09	3.22834e-09	8.74434e-08	2.43795e-09	1.60778e-09	1.99404e-09	2.29551e-09	2.39737e-08	1.8153e-06	4.61556e-08	3.02601e-09	4.7482e-09	5.87512e-09	4.28932e-09	5.08003e-09	1.55382e-08	2.35802e-09
KOR	South Korea	6.02828e-08	1.08533e-08	1.61452e-07	2.96222e-09	4.76777e-08	2.13987e-09	5.02191e-07	5.19573e-09	6.15963e-09	2.29824e-06	3.66528e-07	2.50569e-08	5.33285e-09	4.5251e-08	3.7e-07	6.92641e-09	3.22484e-10	3.88182e-07	2.55934e-09	5.02859e-09	5.44745e-09	6.77752e-09	2.54652e-08	8.46509e-09	1.34532e-08	1.72087e-06	1.77533e-09	2.02991e-08	5.52169e-08	9.67516e-09	2.85599e-09	7.57229e-08	1.61302e-08	2.0926e-06	2.78867e-09	4.40684e-09	2.14911e-09	3.16621e-09	3.80433e-07	4.65639e-05	3.29151e-07	1.06319e-08	7.5734e-08	5.78573e-08	5.77383e-08	3.87408e-08	2.14015e-07	1.33056e-08
MDA	Moldova	2.24308e-07	1.57309e-07	1.87294e-07	1.22948e-07	2.07103e-07	1.14803e-07	6.7533e-07	1.5851e-07	1.23272e-07	1.65642e-06	4.00435e-07	1.58326e-07	1.26795e-07	1.27705e-07	2.132e-07	1.15781e-07	2.84016e-08	3.0151e-07	9.87983e-08	1.43333e-07	1.46144e-07	1.85398e-07	1.94502e-07	1.44942e-07	1.93254e-07	7.40243e-07	1.17042e-07	1.26257e-07	1.88244e-07	2.53087e-07	2.10501e-07	1.43326e-07	1.4532e-07	4.91982e-07	1.39812e-07	1.24772e-07	1.34657e-07	1.39495e-07	4.13884e-07	3.19466e-06	4.88072e-07	1.49088e-07	1.36882e-07	1.67937e-07	1.56564e-07	1.4075e-07	2.9866e-07	1.09645e-07
ROU	Romania	4.23677e-08	9.41067e-08	3.42574e-07	2.23773e-08	6.02402e-08	1.52941e-08	3.53262e-07	3.89354e-08	2.29127e-08	8.34999e-07	2.00556e-06	7.26346e-08	2.45096e-08	4.90376e-08	9.19298e-08	1.89159e-08	4.23506e-09	1.00631e-06	1.97341e-08	3.31339e-08	2.64622e-08	4.5024e-08	4.0361e-08	1.26522e-07	3.5057e-08	7.88097e-07	1.68009e-08	2.31346e-08	1.3919e-06	7.09927e-08	4.02112e-08	4.48012e-08	4.62767e-08	9.24859e-07	2.92563e-08	1.81438e-08	2.28898e-08	2.47384e-08	2.02331e-07	4.49028e-06	3.75254e-07	4.31162e-08	3.81009e-08	2.68073e-07	7.2203e-08	1.06639e-07	7.16661e-07	2.91313e-08
RUS	Russia	1.41635e-07	5.35005e-08	3.36617e-07	1.12585e-08	1.15097e-07	6.92579e-09	3.97589e-07	5.12288e-07	1.22717e-08	5.58903e-07	1.16533e-06	1.16573e-06	1.10638e-08	2.73936e-08	1.05157e-07	9.75306e-09	7.86945e-09	1.1502e-06	7.82201e-09	1.60984e-08	3.13014e-08	2.51937e-08	2.62223e-08	4.78285e-08	1.91036e-08	2.38204e-06	4.93502e-08	1.34475e-08	1.17993e-06	4.35127e-08	1.74294e-08	2.89426e-08	2.88371e-08	1.30145e-06	1.346e-08	8.48329e-09	1.17796e-08	1.26965e-08	1.85438e-07	2.44573e-05	2.89742e-07	2.84847e-08	3.93856e-08	3.41622e-07	3.28723e-07	1.06889e-07	2.01299e-06	2.08684e-08
RWA	Rwanda	1.39681e-08	2.08558e-08	1.60013e-08	7.21524e-09	1.50427e-08	5.4351e-09	5.1581e-08	1.06767e-08	9.9719e-09	1.63656e-07	3.34612e-08	1.24964e-08	6.64249e-09	8.73753e-09	1.81714e-08	6.37771e-09	2.02541e-09	3.86633e-08	5.20446e-09	1.01248e-08	1.04353e-08	2.20238e-08	1.22647e-08	8.7947e-09	1.11024e-08	7.04793e-08	5.971e-09	7.53357e-09	1.15779e-08	3.0499e-08	1.48084e-08	1.09778e-08	9.90745e-09	6.13037e-08	1.01674e-08	6.37402e-09	8.43117e-09	8.86807e-09	3.20357e-08	8.86944e-07	5.5606e-08	1.08174e-08	8.98611e-09	1.08543e-08	1.00014e-08	8.63083e-09	2.70566e-08	6.77051e-09
WSM	Samoa	6.47427e-08	9.37812e-08	5.79533e-08	3.95377e-08	6.5229e-08	2.39179e-08	1.9618e-07	4.87123e-08	4.21735e-08	6.34663e-06	9.35109e-08	5.5503e-08	3.003e-08	3.79095e-08	7.71194e-08	2.84646e-08	8.12963e-09	9.30186e-08	2.25893e-08	4.38759e-08	4.54517e-08	9.61961e-08	5.41992e-08	3.96451e-08	4.83796e-08	2.06266e-07	2.62713e-08	3.2608e-08	4.76021e-08	1.35279e-07	6.55183e-08	4.55938e-08	4.07779e-08	1.65517e-07	4.36773e-08	2.85514e-08	3.67065e-08	3.97274e-08	1.0769e-07	1.16943e-06	1.18382e-07	4.7035e-08	3.73851e-08	4.3761e-08	4.2729e-08	3.6022e-08	8.5431e-08	2.94061e-08
SMR	San Marino	0	0	0	0	0	0	0	0	0	0	0	0	0	0	0	0	0	0	0	0	0	0	0	0	0	0	0	0	0	0	0	0	0	0	0	0	0	0	0	0	0	0	0	0	0	0	0	0
STP	Sao Tome and Principe	9.7715e-08	1.13929e-07	7.75654e-08	5.05031e-08	1.85695e-07	3.87102e-08	3.00187e-07	6.90437e-08	6.32557e-08	6.17984e-07	1.60872e-07	8.09051e-08	4.82481e-08	5.75007e-08	1.02262e-07	4.51658e-08	9.84131e-09	1.3276e-07	3.67932e-08	6.13476e-08	6.72672e-08	1.23872e-07	8.01493e-08	5.91835e-08	7.80435e-08	3.10466e-07	4.25911e-08	4.85557e-08	6.90704e-08	1.66712e-07	8.58799e-08	6.41009e-08	5.92075e-08	2.22001e-07	6.17763e-08	4.47775e-08	5.44326e-08	5.53985e-08	1.64127e-07	1.58097e-06	1.88694e-07	6.25344e-08	5.65594e-08	6.82906e-08	6.61698e-08	5.54682e-08	1.31e-07	4.34122e-08
SAU	Saudi Arabia	2.77681e-09	4.26985e-09	3.92374e-08	8.63066e-10	6.71481e-09	3.92645e-10	5.79468e-08	1.25363e-09	9.0495e-10	7.69415e-07	8.7618e-08	3.91601e-09	1.23377e-09	4.89188e-09	1.98269e-08	1.07234e-09	7.75571e-11	9.36249e-08	3.75595e-10	2.44866e-09	1.00058e-09	1.27456e-09	3.39655e-09	2.21834e-09	5.30097e-09	5.28639e-07	3.08402e-10	2.67291e-09	9.13922e-09	2.40336e-09	8.92397e-10	3.77918e-09	4.0078e-09	1.91835e-07	7.68941e-10	5.6283e-10	1.00616e-09	5.96676e-10	4.42579e-08	1.94805e-06	9.50902e-08	2.0231e-09	5.17616e-09	8.94306e-09	5.81142e-09	1.07947e-08	3.74309e-08	1.92605e-09
SEN	Senegal	1.15388e-08	1.8007e-08	4.16679e-08	5.9093e-09	1.95582e-08	3.88046e-09	4.289e-08	9.45317e-09	7.93264e-09	9.79044e-08	8.7315e-08	1.22277e-08	4.99642e-09	9.09064e-09	1.42681e-08	4.92436e-09	1.39446e-09	5.58786e-07	3.55923e-09	1.54002e-07	8.56316e-09	1.64123e-08	1.00605e-08	8.76407e-09	8.5111e-09	1.20729e-07	4.16398e-09	5.83989e-09	2.19573e-08	1.53749e-07	1.10028e-08	9.32147e-09	1.8019e-07	1.44557e-07	6.83045e-08	4.78538e-09	1.16082e-08	2.35052e-08	2.89446e-08	7.60727e-07	3.228e-08	1.43178e-07	8.14074e-09	2.06687e-08	1.27186e-08	2.82157e-08	5.18999e-08	2.72138e-07
SRB	Serbia	0	0	0	0	0	0	0	0	0	0	0	0	0	0	0	0	0	0	0	0	0	0	0	0	0	0	0	0	0	0	0	0	0	0	0	0	0	0	0	0	0	0	0	0	0	0	0	0
SYC	Seychelles	5.77295e-08	8.28719e-08	6.02454e-08	2.90427e-08	6.08577e-08	2.07697e-08	1.71551e-07	4.5307e-08	3.60539e-08	3.14066e-07	2.68892e-07	5.08183e-08	2.52374e-08	3.6365e-08	6.58095e-08	2.46432e-08	6.50984e-09	1.66172e-07	1.88666e-08	5.72643e-08	4.19624e-08	8.93404e-08	4.9916e-08	3.56219e-08	4.50668e-08	2.18784e-07	2.18686e-08	2.86125e-08	4.661e-08	1.29167e-07	6.33338e-08	4.11369e-08	3.7009e-08	1.75657e-07	4.04914e-08	2.44145e-08	3.35098e-08	3.36263e-08	9.95975e-08	1.16043e-06	1.13318e-07	4.43511e-08	3.26905e-08	4.69849e-08	3.87544e-08	4.07973e-08	1.00353e-07	2.74177e-08
SLE	Sierra Leone	3.61273e-08	6.31084e-08	3.90689e-08	1.75957e-08	4.06594e-08	1.23701e-08	1.04411e-07	2.88827e-08	2.58789e-08	1.92562e-07	1.01442e-07	3.44437e-08	1.49925e-08	2.12247e-08	4.5844e-08	2.65739e-08	5.8138e-09	1.1929e-07	1.17397e-08	2.55353e-08	2.64758e-08	5.88397e-08	2.98752e-08	2.20631e-08	2.76705e-08	1.28305e-07	1.30525e-08	1.76205e-08	3.31761e-08	8.14045e-08	3.77698e-08	2.62426e-08	3.43047e-08	3.01361e-07	2.62778e-08	1.51927e-08	2.0366e-08	2.37163e-08	6.02716e-08	6.49389e-07	6.62472e-08	2.80695e-08	2.04867e-08	2.72775e-08	2.75694e-08	2.43608e-08	7.32884e-08	1.6879e-08
SGP	Singapore	4.26603e-07	2.63082e-08	1.84611e-07	1.12705e-08	2.06731e-07	7.71494e-09	6.224e-07	2.53642e-08	1.86094e-08	1.22377e-05	8.20356e-07	1.04917e-07	1.52756e-08	2.00193e-07	2.70684e-06	1.4963e-08	2.03437e-09	9.66727e-07	7.18326e-09	2.87398e-08	2.68174e-08	9.30285e-08	3.08162e-08	2.76161e-08	4.81912e-08	2.54857e-06	8.05162e-09	3.41612e-06	1.13072e-07	6.6181e-08	1.72782e-08	1.40388e-06	4.21188e-08	3.4847e-06	1.34488e-08	1.08271e-08	1.20633e-08	1.81364e-08	3.43763e-07	5.35552e-05	3.77529e-07	7.0969e-08	6.45002e-08	1.22054e-07	6.81243e-08	1.49766e-07	5.97147e-07	4.22169e-08
SVK	Slovakia	4.49997e-08	5.11833e-08	1.25289e-07	1.88877e-08	1.07227e-07	1.2142e-08	3.07478e-07	5.05207e-08	2.19511e-08	5.96699e-07	4.88697e-06	4.7108e-08	1.00379e-07	3.29638e-08	5.16436e-08	1.50814e-08	3.62113e-09	8.77431e-07	1.15393e-08	2.60433e-08	2.44572e-08	5.20306e-08	3.23467e-08	1.35934e-07	2.86531e-08	6.60067e-07	2.39831e-08	1.91251e-08	4.81575e-07	8.03099e-08	3.49142e-08	2.64178e-08	3.30269e-08	6.49029e-07	2.44132e-08	1.45666e-08	1.9239e-08	2.66986e-08	1.55756e-07	3.14859e-06	2.82915e-07	4.53729e-08	3.39515e-08	5.61053e-07	5.7572e-08	7.1584e-08	9.71244e-06	2.17858e-08
SVN	Slovenia	4.98586e-08	2.17417e-07	2.03743e-07	1.6053e-08	4.83667e-08	1.11484e-08	3.4897e-07	3.01405e-08	1.69243e-08	7.139e-07	4.92353e-06	5.4191e-08	1.78113e-08	3.26381e-08	4.94656e-08	1.34783e-08	2.9568e-09	9.04049e-07	9.93584e-09	2.07536e-08	1.93102e-08	3.08564e-08	2.94185e-08	2.9797e-06	2.72297e-08	1.03433e-06	1.26867e-08	1.65535e-08	3.73814e-07	5.1339e-08	2.55409e-08	2.16627e-08	3.18927e-08	8.81104e-07	1.88277e-08	1.25881e-08	1.72117e-08	1.68963e-08	2.00425e-07	3.87882e-06	2.40474e-07	2.5017e-08	3.49464e-08	7.01462e-06	4.96801e-08	8.25514e-08	1.44817e-06	2.16931e-08
SOM	Somalia	2.41343e-08	2.8291e-08	2.30881e-08	1.36792e-08	2.5539e-08	1.25104e-08	8.90117e-08	1.95367e-08	1.46679e-08	1.95091e-07	4.57487e-08	2.08383e-08	1.35301e-08	1.56028e-08	2.6433e-08	1.2475e-08	3.30929e-09	3.66225e-08	1.0733e-08	1.71826e-08	1.86083e-08	3.43857e-08	2.20702e-08	1.58817e-08	1.98503e-08	9.72506e-08	1.08486e-08	1.26523e-08	2.04738e-08	4.81024e-08	2.59453e-08	1.73925e-08	1.61471e-08	6.2e-08	1.73151e-08	1.35616e-08	1.4993e-08	1.50284e-08	4.66604e-08	4.92208e-07	6.57133e-08	1.74378e-08	1.48986e-08	1.95541e-08	1.79388e-08	2.64917e-08	3.52558e-08	1.26413e-08
ZAF	South Africa	1.90296e-08	1.70337e-08	1.1848e-07	6.58417e-09	4.45754e-06	4.24438e-09	5.30459e-07	1.09572e-08	9.34392e-09	1.98331e-06	6.08558e-07	2.06038e-08	8.40479e-09	5.17192e-08	6.34949e-08	1.20125e-08	1.17801e-09	8.43309e-07	4.23591e-09	1.98081e-08	1.2566e-08	1.29486e-08	2.26002e-08	1.93612e-08	1.10495e-05	1.94742e-06	6.64591e-09	1.49544e-08	6.83269e-08	5.82684e-08	2.66717e-08	1.87892e-08	1.18001e-07	1.46453e-06	1.52893e-08	1.26222e-08	6.95003e-09	1.86438e-08	3.09349e-07	8.11469e-06	3.03835e-07	2.0459e-07	2.22304e-08	8.29409e-08	3.44383e-08	5.42746e-08	2.90742e-07	8.84682e-08
SDS	South Sudan	0	0	0	0	0	0	0	0	0	0	0	0	0	0	0	0	0	0	0	0	0	0	0	0	0	0	0	0	0	0	0	0	0	0	0	0	0	0	0	0	0	0	0	0	0	0	0	0
ESP	Spain	7.49872e-09	2.78348e-08	9.59956e-07	1.58474e-07	1.97826e-07	1.12899e-09	1.07099e-06	9.38047e-09	8.50765e-09	6.06448e-07	9.73506e-07	2.07264e-08	3.68637e-09	3.97422e-08	5.65181e-08	5.26987e-09	2.20356e-10	1.29866e-06	1.46044e-09	1.57737e-08	6.5186e-09	2.88823e-09	5.6753e-08	3.12784e-08	1.34295e-08	2.17703e-06	2.48452e-09	5.59142e-09	1.62566e-07	2.9726e-08	2.32857e-09	8.43889e-09	3.89586e-08	9.53739e-07	1.90796e-08	1.70858e-08	2.11221e-09	3.47215e-09	7.26244e-07	5.4881e-06	6.35743e-07	1.39918e-08	1.23429e-07	1.60063e-07	1.01343e-06	1.32942e-07	6.26086e-07	3.8155e-08
LKA	Sri Lanka	4.58514e-09	5.63105e-09	2.68458e-08	2.24503e-09	8.73456e-09	1.44036e-09	1.04071e-07	3.49012e-09	2.93597e-09	2.475e-07	2.3201e-07	1.1969e-08	2.32115e-09	5.67003e-09	1.58533e-08	3.77259e-09	4.65624e-10	3.62909e-07	2.05146e-09	3.06923e-09	2.93158e-09	5.57248e-09	2.02179e-08	4.97312e-09	5.50119e-09	1.46031e-07	1.36029e-09	3.90334e-09	2.16291e-08	8.82173e-09	3.51735e-09	4.35995e-09	6.29538e-09	6.13183e-07	3.11566e-09	1.61756e-09	1.96434e-09	2.48167e-09	9.28819e-08	1.14698e-06	1.46712e-07	3.77566e-09	8.91484e-09	2.21733e-08	7.54118e-09	2.78143e-08	1.25728e-07	3.03805e-09
SUD	Sudan	0	0	0	0	0	0	0	0	0	0	0	0	0	0	0	0	0	0	0	0	0	0	0	0	0	0	0	0	0	0	0	0	0	0	0	0	0	0	0	0	0	0	0	0	0	0	0	0
SUR	Suriname	3.46724e-08	6.01993e-08	6.38812e-08	1.81239e-08	4.39125e-08	1.30877e-08	1.32314e-07	2.74037e-08	2.61836e-08	3.4604e-07	1.4723e-07	4.77061e-08	1.65032e-08	2.34507e-08	4.2127e-08	5.46642e-08	5.36214e-09	2.75227e-07	1.20023e-08	2.76063e-08	2.66768e-08	6.07345e-08	2.9067e-08	2.24054e-08	2.57128e-08	2.16047e-07	1.36949e-08	1.76243e-08	3.46868e-08	8.73795e-08	3.78885e-08	2.60282e-08	3.83598e-08	5.12626e-07	2.614e-08	1.51919e-08	2.0981e-08	2.28841e-08	8.10074e-08	1.59506e-06	1.24035e-07	2.85157e-08	2.47026e-08	3.28338e-08	3.93621e-08	2.50208e-08	9.41203e-08	1.94897e-08
SWZ	Swaziland	2.10629e-07	4.10131e-08	3.15113e-08	1.42498e-08	1.5683e-07	1.0538e-08	8.7141e-08	2.23406e-08	2.12305e-08	3.07241e-07	7.06374e-08	2.57712e-08	1.27211e-08	1.75287e-08	9.20932e-08	1.36806e-08	3.9392e-09	9.36243e-08	9.97276e-09	3.74402e-08	2.10663e-08	4.87918e-08	2.437e-08	1.76663e-08	2.04706e-08	1.44202e-07	1.1285e-08	1.45268e-08	2.50332e-08	6.81194e-08	4.34569e-08	2.2518e-08	2.36656e-08	2.29601e-07	2.0862e-08	1.25703e-08	1.67688e-08	1.91639e-08	5.37816e-08	1.15342e-06	6.34446e-08	5.96536e-08	1.88103e-08	2.43958e-08	3.13414e-08	1.79917e-08	5.40683e-08	1.36154e-08
SWE	Sweden	2.75296e-08	3.16631e-08	1.92971e-07	1.46339e-08	7.16016e-08	9.97685e-09	5.93268e-07	2.14155e-08	1.567e-08	1.77824e-06	1.26252e-06	3.9e-08	1.42952e-08	5.32243e-08	7.6433e-08	1.61363e-08	2.09227e-09	1.57633e-06	9.70781e-09	1.77449e-08	1.71228e-08	2.062e-08	3.93955e-08	4.9313e-08	3.24152e-08	2.2991e-06	1.12493e-08	2.01444e-08	1.61425e-07	3.6744e-08	1.85295e-08	2.34086e-08	3.3903e-08	1.77986e-06	1.64059e-08	1.29162e-08	1.3421e-08	1.62642e-08	3.58459e-07	1.07745e-05	3.26679e-07	2.35157e-08	4.01283e-08	1.86689e-07	6.13433e-08	1.01244e-07	6.89903e-07	2.08097e-08
CHE	Switzerland	1.56977e-08	2.25611e-08	1.73202e-07	7.75094e-09	3.38258e-08	2.9531e-09	3.06552e-07	2.11596e-08	9.15461e-09	5.5097e-07	1.5497e-06	3.55618e-08	7.14262e-09	3.878e-08	5.61506e-08	6.63016e-09	1.90641e-10	6.80332e-07	2.65595e-09	8.36356e-09	8.12422e-09	9.77308e-09	1.75475e-08	3.40899e-08	1.60267e-08	1.30508e-06	3.82204e-09	1.03466e-08	1.24016e-07	2.22521e-08	7.83942e-09	1.45596e-08	1.89965e-08	1.06382e-06	6.09752e-09	5.34861e-09	4.54252e-09	6.76678e-09	1.76119e-07	5.67635e-06	2.16047e-07	1.12294e-08	3.04458e-08	1.6289e-07	3.17444e-08	5.10818e-08	4.85496e-07	1.55628e-08
SYR	Syria	3.38614e-09	1.48121e-08	4.8617e-07	1.84703e-09	7.57151e-09	1.04401e-09	4.64876e-08	1.75759e-08	2.18175e-09	1.1158e-07	2.18846e-07	1.53707e-08	1.42525e-09	6.39399e-09	6.39242e-09	1.47083e-09	3.6619e-10	1.25458e-07	9.22096e-10	4.22662e-09	2.19766e-09	4.37168e-09	1.03447e-08	5.42163e-09	2.88263e-09	2.35382e-07	1.08422e-09	1.90527e-09	6.66638e-08	7.80673e-09	2.78994e-09	2.82189e-09	3.88669e-09	1.49014e-07	2.18826e-09	1.26648e-09	1.72184e-09	2.02021e-09	4.29654e-08	4.52802e-07	1.03132e-07	3.23387e-09	5.27612e-09	4.50466e-08	7.34849e-09	1.5186e-07	7.7681e-08	3.25352e-09
TWN	Taiwan	5.72125e-08	2.54495e-08	2.26846e-07	1.15338e-08	7.35921e-08	1.01174e-08	9.73183e-07	2.5672e-08	3.21909e-08	5.59821e-06	9.56247e-07	3.10259e-08	6.16095e-08	1.35542e-07	7.8466e-07	2.34457e-08	1.01593e-09	6.02775e-07	2.25728e-08	3.66549e-08	5.2959e-08	5.03026e-08	3.34293e-08	2.84134e-08	4.81318e-08	3.79048e-06	7.12064e-08	9.22004e-08	1.46953e-07	1.73129e-07	1.30419e-08	4.37861e-07	3.85518e-08	5.68033e-06	1.23826e-08	1.238e-08	1.04571e-08	1.1708e-08	9.78499e-07	2.28424e-05	7.6242e-07	2.68168e-08	2.74666e-07	1.2254e-07	1.16333e-07	1.56146e-07	4.45646e-07	6.18218e-08
TJK	Tajikistan	2.47031e-08	3.47976e-08	7.82318e-07	1.12657e-08	2.44334e-08	8.50265e-09	7.31137e-08	1.92033e-08	1.5171e-08	2.1678e-07	9.82426e-08	4.21619e-08	9.97143e-09	1.3876e-08	2.75633e-08	9.93622e-09	3.21481e-09	8.52981e-08	7.966e-09	1.57275e-08	1.652e-08	3.36531e-08	1.89331e-08	1.46031e-08	1.66591e-08	2.07625e-07	9.21831e-09	1.11314e-08	1.10481e-07	4.69763e-08	2.45344e-08	1.61041e-08	1.48204e-08	9.96463e-08	1.6646e-08	9.81718e-09	1.34536e-08	1.38785e-08	4.67588e-08	1.39293e-06	7.66007e-08	1.6868e-08	1.34185e-08	5.35139e-08	1.61851e-08	1.4548e-08	1.43348e-07	1.08226e-08
THA	Thailand	1.23449e-07	4.06099e-08	1.79761e-07	2.20158e-08	1.42821e-07	1.56212e-08	6.82948e-07	3.42457e-08	2.97699e-08	8.9628e-06	9.98768e-07	5.37982e-08	2.12128e-08	1.93284e-07	9.9641e-07	3.18269e-08	3.94085e-09	1.30714e-06	1.47396e-08	5.19835e-08	3.26701e-08	9.59948e-08	4.96247e-08	3.42749e-08	4.75744e-08	2.04707e-06	1.97504e-08	1.67715e-07	1.25652e-07	8.74187e-08	4.04093e-08	1.08166e-06	4.6072e-08	4.46042e-06	2.97288e-08	1.98946e-08	2.20771e-08	2.50126e-08	4.33517e-07	3.64428e-05	4.42275e-07	6.88946e-08	8.5497e-08	1.41638e-07	8.33107e-08	1.83752e-07	6.69161e-07	5.92136e-08
MKD	TFYR Macedonia	9.24091e-08	5.06325e-06	2.04992e-06	4.35475e-08	1.15627e-07	3.08643e-08	3.8382e-07	7.83566e-08	5.71444e-08	8.9951e-07	1.32788e-06	1.02237e-07	3.76825e-08	6.05491e-08	1.03945e-07	3.53817e-08	1.07948e-08	1.39392e-06	2.77095e-08	6.288e-08	6.44718e-08	1.33114e-07	7.43835e-08	3.20311e-06	6.49968e-08	7.66028e-07	3.36958e-08	4.54076e-08	6.24955e-06	1.93217e-07	8.72833e-08	1.10461e-07	6.79891e-08	8.50962e-07	6.02887e-08	3.66661e-08	4.64241e-08	5.68832e-08	2.14967e-07	3.65566e-06	2.4804e-07	6.95198e-08	5.999e-08	6.5911e-06	9.0658e-08	1.40569e-07	7.02867e-07	4.59146e-08
TGO	Togo	3.34916e-08	5.6061e-08	3.9911e-08	1.63594e-08	4.77885e-08	1.16719e-08	1.14044e-07	2.5835e-08	2.20503e-08	1.73199e-07	8.62331e-08	3.04532e-08	1.38924e-08	2.08219e-08	6.08202e-08	1.39837e-08	4.42262e-09	1.3376e-07	1.05143e-08	1.46012e-06	6.35964e-08	5.58153e-08	2.70178e-08	2.06329e-08	5.46574e-08	2.90497e-07	2.18057e-08	1.6626e-08	3.98717e-08	1.25705e-06	3.45135e-08	4.20047e-08	6.45729e-08	1.68336e-07	2.32844e-08	1.35477e-08	7.75474e-08	5.58137e-08	6.02029e-08	7.66875e-07	1.96348e-07	1.6236e-07	2.08307e-08	2.65274e-08	2.35349e-08	2.04064e-08	5.57948e-08	7.74146e-08
TTO	Trinidad and Tobago	6.97985e-09	7.1696e-09	1.41355e-08	3.43667e-09	9.71459e-09	8.34157e-08	4.9744e-08	5.33849e-09	6.37882e-08	1.29606e-07	4.0784e-08	6.92493e-09	1.44326e-08	6.73769e-09	9.02667e-09	4.065e-07	8.71942e-10	4.53816e-08	2.28417e-08	4.70678e-09	1.18558e-08	1.01683e-08	9.85173e-09	4.48186e-09	4.84051e-09	4.52516e-07	2.45186e-08	3.96423e-09	7.8135e-09	1.43327e-08	6.95252e-09	5.4583e-09	5.75147e-09	1.09635e-06	4.6731e-09	2.65789e-08	3.68974e-09	4.6447e-09	4.04845e-08	5.45068e-07	2.9002e-07	5.6719e-09	4.06844e-08	7.9198e-09	4.49173e-08	5.5921e-09	2.20854e-08	3.4771e-09
TUN	Tunisia	3.83408e-09	9.98815e-09	3.74635e-07	3.25953e-09	1.01568e-08	1.34437e-09	7.17953e-08	3.96546e-09	2.6749e-09	7.31106e-08	2.86184e-07	5.48111e-09	1.58866e-09	2.02795e-08	1.2771e-08	1.76139e-09	4.20227e-10	7.50125e-07	1.04501e-09	1.05567e-08	2.74641e-09	5.43452e-09	4.18041e-09	7.46284e-09	3.38513e-09	2.85935e-07	1.26476e-09	2.13975e-09	2.68366e-08	2.78389e-08	3.30773e-09	3.30597e-09	2.09559e-08	2.01991e-07	2.70724e-09	1.55786e-09	2.06674e-09	4.48569e-09	2.89809e-08	5.45419e-07	3.15352e-08	6.52814e-09	4.84983e-09	4.20449e-08	2.06407e-08	1.92719e-08	1.12769e-07	1.71605e-08
TUR	Turkey	3.66232e-08	2.79158e-07	5.7419e-07	4.1206e-09	2.29895e-08	2.26507e-09	1.72623e-07	8.6654e-08	5.02911e-09	4.26723e-07	7.54038e-07	7.12733e-07	6.3126e-09	3.38086e-08	5.22612e-08	6.97662e-09	6.81069e-10	6.03691e-07	2.26986e-09	6.81668e-09	5.87726e-09	8.49314e-09	9.29064e-09	7.84337e-08	9.39246e-09	4.87493e-07	5.79524e-09	5.86266e-09	6.04548e-07	2.00047e-08	5.48562e-09	8.19679e-09	2.00627e-08	7.06134e-07	6.95308e-09	2.75674e-09	3.25218e-09	4.82051e-09	1.01325e-07	2.8487e-06	1.12467e-07	1.03201e-08	1.75567e-08	9.77229e-08	2.31333e-08	2.64941e-08	3.09106e-07	1.24494e-08
TKM	Turkmenistan	1.00913e-06	2.13377e-08	5.25271e-08	5.13148e-09	1.24976e-08	3.57782e-09	3.86901e-08	4.03954e-08	7.66523e-09	7.38284e-08	1.06074e-07	1.49698e-07	4.25891e-09	7.23157e-09	1.41256e-08	4.16385e-09	1.18811e-09	5.39294e-08	3.25022e-09	7.52511e-09	2.20847e-08	1.85909e-08	8.32351e-09	9.20082e-09	6.84915e-09	8.46597e-08	5.91281e-09	5.36313e-09	4.90795e-08	2.78514e-08	1.01842e-08	8.00673e-09	7.77067e-09	8.26548e-08	7.39602e-09	4.22548e-09	5.7058e-09	6.93246e-09	3.32554e-08	1.87061e-06	3.1227e-08	8.09435e-09	6.89028e-09	1.95949e-08	9.79524e-09	1.02185e-08	1.05301e-07	5.21516e-09
USR	Former USSR	0	0	0	0	0	0	0	0	0	0	0	0	0	0	0	0	0	0	0	0	0	0	0	0	0	0	0	0	0	0	0	0	0	0	0	0	0	0	0	0	0	0	0	0	0	0	0	0
UGA	Uganda	1.08076e-08	1.45783e-08	2.24836e-08	5.96693e-09	1.48854e-08	3.78882e-09	5.87947e-08	8.60865e-09	7.71428e-09	1.72407e-07	8.90166e-08	1.08402e-08	4.3704e-09	7.37364e-09	1.2037e-08	4.54585e-09	1.37793e-09	2.62657e-07	3.26715e-09	7.48786e-09	7.4796e-09	1.76198e-08	8.53774e-09	7.37863e-09	7.36912e-09	8.12175e-08	3.80002e-09	1.20723e-08	1.40291e-08	2.63958e-08	3.22276e-08	7.69011e-09	7.37894e-09	7.57091e-08	7.55248e-09	4.39916e-09	5.81349e-09	6.66986e-09	2.31456e-08	6.27758e-07	2.84358e-08	1.09928e-07	7.15883e-09	1.53463e-08	2.22616e-08	1.91141e-08	9.01758e-08	6.10909e-09
UKR	Ukraine	8.4037e-08	9.97584e-08	4.46512e-07	2.58036e-08	7.04682e-08	1.78541e-08	3.5278e-07	2.75555e-07	3.09298e-08	5.9897e-07	1.7619e-06	1.33003e-06	2.41793e-08	3.89463e-08	8.09665e-08	2.35644e-08	8.81433e-09	7.55276e-07	1.62574e-08	3.60209e-08	3.62084e-08	6.33568e-08	4.22467e-08	6.26891e-08	3.65532e-08	1.14067e-06	2.04889e-08	2.55451e-08	2.22248e-06	9.28169e-08	4.40037e-08	4.11511e-08	5.45795e-08	1.23685e-06	3.49063e-08	2.08768e-08	2.6275e-08	3.24055e-08	2.34883e-07	8.52996e-06	3.59205e-07	4.03605e-08	6.18757e-08	2.39561e-07	1.80894e-07	1.55065e-07	2.6572e-06	2.72557e-08
ARE	UAE	7.90558e-09	2.80956e-09	8.45734e-08	4.96259e-10	3.65353e-09	3.43332e-10	2.02414e-08	8.48373e-08	7.28032e-10	3.97033e-07	3.02128e-08	7.51148e-08	6.28897e-10	5.55166e-09	2.10216e-08	6.80522e-10	1.05751e-10	4.93066e-08	3.20099e-10	1.17343e-09	1.00174e-09	1.70082e-09	1.50209e-09	1.04858e-09	2.14421e-09	8.80167e-08	3.71113e-10	2.18526e-09	2.20873e-08	2.42728e-09	9.4248e-10	4.27531e-09	1.19145e-08	1.06598e-07	6.46088e-10	4.35892e-10	5.24627e-10	7.03594e-10	1.20029e-08	1.3986e-06	1.4276e-08	1.75125e-09	2.534e-09	4.801e-09	2.77862e-09	1.2517e-08	1.90662e-08	1.18389e-09
GBR	UK	7.61265e-08	1.1143e-07	1.17267e-06	4.40944e-08	5.14137e-07	4.53825e-08	1.8842e-06	1.00385e-07	6.92115e-08	8.51714e-06	4.95896e-06	3.6412e-07	4.24612e-08	5.95189e-07	4.94971e-07	1.92682e-07	3.37321e-09	8.13361e-06	2.54043e-08	5.43924e-08	1.80236e-07	5.36645e-08	9.10851e-08	1.48284e-07	1.93684e-07	7.16546e-06	2.86658e-08	1.5944e-07	7.5074e-07	1.3479e-07	3.33358e-08	9.59586e-08	1.65229e-07	1.03643e-05	3.6299e-08	6.35093e-08	2.16295e-08	3.18187e-08	1.16722e-06	3.97554e-05	1.44803e-06	1.07401e-07	1.72226e-07	7.05041e-07	2.72799e-07	1.00444e-06	3.23723e-06	1.30266e-07
TZA	Tanzania	2.2403e-08	1.71403e-08	9.75888e-08	6.85754e-09	3.41823e-08	1.31136e-08	9.90906e-08	1.03943e-08	1.66042e-08	4.58122e-07	1.94437e-07	1.19226e-08	9.24848e-09	1.35135e-08	5.71297e-08	7.17863e-09	6.46042e-10	4.94183e-07	5.31759e-09	1.22795e-08	1.47398e-08	3.78855e-08	1.10235e-08	3.28699e-08	4.26842e-08	1.68419e-07	1.03699e-08	9.773e-09	3.18428e-07	7.24449e-08	4.86571e-08	1.13384e-08	1.10118e-08	8.03068e-07	8.6049e-09	7.38135e-09	8.21159e-09	7.37207e-09	6.14775e-08	2.90826e-06	1.40643e-07	1.27404e-08	2.96276e-08	2.20563e-08	1.71865e-08	1.96006e-08	9.02079e-08	8.67459e-09
USA	USA	3.40263e-08	2.8388e-08	5.06531e-07	8.55247e-09	1.86401e-07	8.45384e-08	2.55171e-06	3.92412e-08	1.29303e-07	7.24717e-06	1.59458e-06	8.22002e-08	7.30111e-07	1.37339e-07	2.13208e-07	2.23762e-07	5.12363e-10	2.10803e-06	8.08009e-08	1.36522e-08	1.28224e-07	9.18402e-09	2.35903e-07	3.47983e-08	4.7133e-08	1.01152e-05	1.63808e-08	5.31372e-08	1.84548e-07	2.87771e-08	5.44569e-09	5.42009e-08	5.28879e-08	4.69189e-05	8.69989e-09	6.60788e-08	3.89226e-09	8.23576e-09	1.87848e-06	3.73967e-05	4.25171e-06	4.42098e-08	1.1761e-06	2.18628e-07	1.43847e-07	1.51015e-07	8.48694e-07	3.4243e-08
URY	Uruguay	2.62055e-08	2.77922e-08	8.53141e-08	1.32896e-08	5.08377e-08	9.58358e-09	1.31623e-05	2.03207e-08	2.05585e-08	5.46578e-07	1.7452e-07	2.33041e-08	1.30379e-08	1.93867e-08	5.01069e-08	1.40306e-08	3.47833e-09	3.17968e-07	9.55537e-09	1.83953e-08	1.89639e-08	4.14362e-08	1.9506e-07	1.79559e-08	2.3193e-08	3.02827e-05	1.09771e-08	1.3587e-08	4.39713e-08	5.9666e-08	2.69214e-08	1.91989e-08	1.87578e-08	1.36377e-06	1.83324e-08	1.38837e-08	1.5091e-08	1.73718e-08	2.2218e-06	5.44499e-06	6.68195e-07	2.62797e-08	7.637e-08	3.57963e-08	1.02536e-07	3.32221e-08	1.15435e-07	1.31161e-08
UZB	Uzbekistan	3.01826e-07	2.28703e-07	2.25889e-07	1.22885e-07	2.21353e-07	9.66886e-08	6.5743e-07	3.03568e-07	1.38367e-07	1.12351e-06	6.36418e-07	3.08673e-07	1.16494e-07	1.39904e-07	2.08722e-07	1.13649e-07	2.54727e-08	7.1657e-07	9.10451e-08	1.52402e-07	1.67931e-07	2.95741e-07	1.95208e-07	1.41564e-07	1.80645e-07	1.203e-06	1.07016e-07	1.21892e-07	2.56737e-07	4.35401e-07	2.38681e-07	1.56083e-07	1.49823e-07	7.17314e-07	1.61056e-07	1.13119e-07	1.39674e-07	1.39292e-07	4.03935e-07	5.81549e-06	4.01641e-07	1.65939e-07	1.3567e-07	1.89944e-07	1.66093e-07	1.47295e-07	5.67238e-07	1.08073e-07
VUT	Vanuatu	7.24591e-08	1.01556e-07	6.14953e-08	3.58146e-08	7.28634e-08	2.66121e-08	1.9942e-07	5.32877e-08	4.74329e-08	5.67985e-07	1.04315e-07	6.1651e-08	3.20543e-08	4.13737e-08	8.05998e-08	3.06945e-08	9.13189e-09	1.25117e-07	2.46798e-08	5.00592e-08	5.19181e-08	1.1054e-07	5.86549e-08	4.19669e-08	5.1411e-08	2.14117e-07	2.91424e-08	3.59073e-08	5.08892e-08	1.45303e-07	7.49722e-08	5.06494e-08	4.64783e-08	1.79449e-07	4.95311e-08	3.18335e-08	4.15411e-08	4.40892e-08	1.10021e-07	1.17898e-06	1.25739e-07	5.2761e-08	3.94385e-08	4.7303e-08	4.5066e-08	4.04789e-08	8.90946e-08	3.26562e-08
VEN	Venezuela	8.99609e-09	9.48224e-09	3.27276e-08	4.78154e-09	1.72633e-08	1.26698e-08	2.1024e-07	7.24788e-09	5.34734e-07	2.76688e-07	1.06431e-07	1.38795e-08	2.77575e-08	8.2293e-09	1.48252e-08	1.81985e-08	1.06313e-09	2.0565e-07	9.43711e-09	6.23013e-09	7.74233e-09	1.21159e-08	6.77701e-08	7.39987e-09	7.43186e-09	3.77473e-06	8.33322e-09	5.51241e-09	1.92715e-08	2.73768e-07	8.27213e-09	8.1547e-09	7.69896e-09	1.76167e-06	6.01212e-09	4.31431e-09	4.51462e-09	5.78857e-09	5.51804e-07	1.43856e-06	4.92756e-06	7.48373e-09	3.85409e-07	2.81309e-08	8.56885e-07	1.08714e-08	5.68854e-08	1.49408e-08
VNM	Viet Nam	3.84647e-08	3.76023e-08	2.3105e-07	1.96645e-08	1.70715e-07	1.37432e-08	3.83389e-07	2.83387e-08	2.61442e-08	7.42081e-06	6.7742e-07	3.44188e-08	2.16247e-08	3.5578e-08	1.21638e-07	1.75963e-08	4.21618e-09	9.53135e-07	1.28063e-08	2.7688e-08	2.67296e-08	6.23929e-08	3.39978e-08	2.8656e-08	3.02717e-08	1.09268e-06	1.36651e-08	3.79417e-08	1.06171e-07	8.311e-08	4.2033e-08	8.05898e-07	3.13528e-08	1.43036e-06	3.32387e-08	1.54927e-08	2.39251e-08	2.29442e-08	2.80898e-07	1.79779e-05	5.51372e-07	4.52934e-08	3.93492e-08	9.22961e-08	1.50741e-07	5.16117e-08	6.01596e-07	2.35431e-08
YEM	Yemen	4.66438e-09	5.59992e-09	9.8618e-09	1.91814e-09	5.65015e-09	1.35778e-09	2.64899e-08	3.04774e-09	2.6736e-09	2.25204e-07	2.24977e-08	4.20206e-09	1.73943e-09	4.36224e-09	1.61304e-08	1.71276e-09	5.26542e-10	2.44717e-08	1.2426e-09	3.87733e-09	2.78868e-09	6.09545e-09	3.84548e-09	2.68383e-09	3.19961e-09	1.44536e-07	1.40244e-09	2.98893e-09	5.04495e-09	9.24327e-09	3.91221e-09	7.59633e-09	3.08911e-09	6.86694e-08	2.70316e-09	1.6047e-09	3.26503e-09	2.52425e-09	1.55756e-08	4.0225e-06	2.12807e-08	3.42323e-09	3.48067e-09	1.50719e-08	4.37506e-09	4.04276e-09	1.46571e-08	2.35437e-09
ZMB	Zambia	2.14105e-08	3.57943e-08	3.80015e-08	1.05104e-08	4.18566e-07	7.41423e-09	9.38865e-08	1.61038e-08	1.54257e-08	2.57308e-07	1.59606e-07	2.09417e-08	8.84403e-09	1.68146e-08	3.93203e-08	8.72481e-09	2.65681e-09	2.15458e-07	6.97029e-09	1.69423e-08	1.5662e-08	3.6034e-08	1.69931e-08	1.45236e-08	1.85759e-07	1.96432e-07	8.07311e-09	1.12927e-08	2.71637e-08	5.23412e-08	5.6506e-08	1.74517e-08	2.30811e-08	1.92729e-07	1.49628e-08	8.9286e-09	1.18218e-08	1.38854e-08	5.33078e-08	5.39194e-06	6.95326e-08	2.43526e-08	1.44409e-08	2.73628e-08	1.894e-08	2.12829e-08	7.13231e-08	1.13347e-08
ZWE	Zimbabwe	1.67723e-07	1.45729e-07	2.34286e-07	1.27526e-07	1.28829e-07	1.19433e-07	7.94342e-07	1.25286e-07	1.16532e-07	5.66839e-06	6.67231e-07	1.0821e-07	1.35374e-07	1.30877e-07	1.77796e-07	1.23163e-07	1.87182e-08	6.05983e-07	1.02391e-07	1.41092e-07	1.51626e-07	1.23227e-07	1.58462e-07	1.37181e-07	1.42645e-07	1.20994e-06	1.22663e-07	1.0318e-07	1.44396e-07	1.55693e-07	1.37877e-07	1.29159e-07	1.36895e-07	1.11899e-06	1.3e-07	1.29108e-07	1.32306e-07	1.22935e-07	6.66806e-07	4.15307e-06	1.94411e-06	1.19012e-07	1.40983e-07	1.77923e-07	1.41887e-07	1.46247e-07	4.28072e-07	1.16617e-07
ROW	Rest of World	0	0	0	0	0	0	0	0	0	0	0	0	0	0	0	0	0	0	0	0	0	0	0	0	0	0	0	0	0	0	0	0	0	0	0	0	0	0	0	0	0	0	0	0	0	0	0	0
[truncated: 142 more columns]

## Sheet: N2O_ImpactFootprint_Shares
		AFG	ALB	DZA	AND	AGO	ATG	ARG	ARM	ABW	AUS	AUT	AZE	BHS	BHR	BGD	BRB	BLR	BEL	BLZ	BEN	BMU	BTN	BOL	BIH	BWA	BRA	VGB	BRN	BGR	BFA	BDI	KHM	CMR	CAN	CPV	CYM	CAF	TCD	CHL	CHN	COL	COG	CRI	HRV	CUB	CYP	CZE	CIV
		Afghanistan	Albania	Algeria	Andorra	Angola	Antigua	Argentina	Armenia	Aruba	Australia	Austria	Azerbaijan	Bahamas	Bahrain	Bangladesh	Barbados	Belarus	Belgium	Belize	Benin	Bermuda	Bhutan	Bolivia	Bosnia and Herzegovina	Botswana	Brazil	British Virgin Islands	Brunei	Bulgaria	Burkina Faso	Burundi	Cambodia	Cameroon	Canada	Cape Verde	Cayman Islands	Central African Republic	Chad	Chile	China	Colombia	Congo	Costa Rica	Croatia	Cuba	Cyprus	Czech Republic	Cote dIvoire
AFG	Afghanistan	0.8973	0.0001	0.0001	0.0013	0.0001	0	0.0001	0.0001	0.0001	0.0001	0.0001	0.0001	0	0.0001	0.0001	0	0.001	0.0004	0	0	0	0.0001	0	0	0	0.0001	0	0.0001	0.0001	0.0001	0.0001	0	0	0.0001	0.0001	0	0	0.0001	0.0001	0.0001	0.0001	0.0001	0.0001	0.0001	0	0.0001	0.0001	0.0007
ALB	Albania	0.0003	0.8603	0.0003	0.003	0.0002	0.0001	0.0001	0.0001	0.0002	0.0001	0.0011	0.0002	0.0001	0.0002	0.0001	0.0001	0.0029	0.0003	0.0001	0.0001	0.0001	0.0003	0.0001	0.0001	0.0001	0.0001	0.0001	0.0001	0.0005	0.0004	0.0002	0.0001	0.0001	0.0002	0.0001	0.0001	0	0.0001	0.0001	0.0002	0.0001	0.0002	0.0001	0.0003	0.0002	0.0002	0.0006	0.0017
DZA	Algeria	0	0.0001	0.7503	0.0009	0.0001	0	0.0002	0	0	0.0001	0.0011	0	0	0.0001	0.0001	0	0.0003	0.0028	0	0	0	0	0.0001	0.0001	0	0.003	0	0	0.0002	0.0001	0	0	0.0001	0.0009	0	0	0	0.0001	0.0002	0.0003	0.0002	0	0.0001	0.0002	0.0001	0.0001	0.0006	0.0011
AND	Andorra	0	0	0	0	0	0	0	0	0	0	0	0	0	0	0	0	0	0	0	0	0	0	0	0	0	0	0	0	0	0	0	0	0	0	0	0	0	0	0	0	0	0	0	0	0	0	0	0
AGO	Angola	0	0.0001	0.0002	0.0009	0.7614	0	0.0001	0	0.0001	0.0001	0.0002	0.0001	0	0.0001	0.0001	0	0.0008	0.001	0	0	0	0.0001	0.0001	0	0	0.0004	0	0	0.0001	0.0001	0	0.0001	0	0.0006	0	0	0	0	0.001	0.004	0.0001	0.0001	0.0001	0.0001	0.0001	0.0001	0.0002	0.0007
ATG	Antigua	0.0005	0.0007	0.0005	0.0089	0.0004	0.9675	0.0003	0.0004	0.0018	0.0003	0.0006	0.0005	0.0003	0.0004	0.0004	0.0005	0.0083	0.0005	0.0005	0.0003	0.0004	0.0009	0.0004	0.0003	0.0004	0.0002	0.0036	0.0004	0.0005	0.001	0.0006	0.0004	0.0004	0.0005	0.0004	0.0003	0.0001	0.0004	0.0003	0.0004	0.0003	0.0005	0.0004	0.0004	0.0006	0.0003	0.0005	0.0052
ARG	Argentina	0.0001	0.0002	0.0021	0.003	0.001	0.0001	0.8344	0.0001	0.0002	0.0007	0.0021	0.0002	0.0001	0.0005	0.0008	0.0002	0.0023	0.0072	0.0001	0.0001	0.0001	0.0003	0.0137	0.0002	0.0003	0.0693	0.0001	0.0002	0.001	0.0003	0.0001	0.0002	0.0002	0.005	0.0001	0.0001	0	0.0001	0.0452	0.0028	0.0059	0.0003	0.0018	0.0008	0.0021	0.0008	0.0018	0.0032
ARM	Armenia	0.0003	0.0003	0.0003	0.0043	0.0002	0.0001	0.0002	0.9237	0.0002	0.0002	0.0006	0.0003	0.0001	0.0002	0.0002	0.0001	0.0038	0.0018	0.0001	0.0002	0.0002	0.0004	0.0002	0.0002	0.0002	0.0002	0.0002	0.0002	0.0003	0.0004	0.0003	0.0002	0.0002	0.001	0.0002	0.0001	0.0001	0.0002	0.0002	0.0004	0.0002	0.0002	0.0002	0.0003	0.0002	0.0002	0.0005	0.0025
ABW	Aruba	0.0005	0.0006	0.0005	0.0104	0.0005	0.0003	0.0005	0.0004	0.9343	0.0005	0.0005	0.0005	0.0003	0.0005	0.0004	0.0003	0.008	0.0008	0.0003	0.0004	0.0004	0.0008	0.0004	0.0003	0.0004	0.0026	0.0004	0.0005	0.0006	0.0008	0.0006	0.0005	0.0004	0.0008	0.0004	0.0003	0.0001	0.0004	0.0005	0.0004	0.0017	0.0005	0.0005	0.0004	0.0007	0.0004	0.0005	0.0057
AUS	Australia	0.0007	0.0006	0.003	0.0096	0.0013	0.0003	0.0018	0.0009	0.0005	0.7689	0.0037	0.001	0.0004	0.0042	0.0044	0.0006	0.0076	0.0062	0.0003	0.0004	0.0004	0.0008	0.0006	0.0005	0.0012	0.0033	0.0003	0.0043	0.0017	0.0009	0.0005	0.0024	0.0006	0.0189	0.0004	0.0003	0.0001	0.0005	0.003	0.0245	0.0014	0.0007	0.001	0.0013	0.001	0.0019	0.0029	0.0097
AUT	Austria	0.0002	0.0007	0.0028	0.003	0.0003	0	0.0009	0.0002	0.0001	0.0013	0.5016	0.0004	0.0001	0.0006	0.0004	0.0001	0.0008	0.0065	0	0.0001	0.0001	0.0003	0.0002	0.0027	0.0002	0.0017	0.0001	0.0002	0.005	0.0002	0.0001	0.0001	0.0002	0.0035	0.0001	0	0	0.0001	0.0012	0.0026	0.0012	0.0002	0.0004	0.0104	0.0005	0.001	0.0127	0.0036
AZE	Azerbaijan	0.0005	0.0002	0.0003	0.0018	0.0001	0	0.0001	0.0001	0.0001	0.0001	0.0011	0.8693	0.0001	0.0001	0.0001	0.0001	0.0015	0.0004	0.0001	0.0001	0.0001	0.0002	0.0001	0.0001	0.0001	0.0001	0.0003	0.0001	0.0002	0.0002	0.0001	0.0001	0.0001	0.0002	0.0001	0.0001	0	0.0001	0.0001	0.0002	0.0001	0.0001	0.0001	0.0002	0.0001	0.0001	0.0007	0.0012
BHS	Bahamas	0.0001	0.0002	0.0002	0.0024	0.0001	0.0002	0.0002	0.0001	0.0003	0.0002	0.0003	0.0001	0.9539	0.0001	0.0001	0.0001	0.0022	0.0003	0.0001	0.0001	0.0002	0.0002	0.0001	0.0001	0.0001	0.0002	0.0004	0.0001	0.0002	0.0002	0.0002	0.0001	0.0001	0.0014	0.0001	0.0002	0	0.0001	0.0001	0.0001	0.0001	0.0001	0.0001	0.0002	0.0015	0.0001	0.0005	0.0014
BHR	Bahrain	0.0001	0.0001	0.0009	0.0013	0.0001	0	0.0001	0.0001	0.0001	0.0006	0.0003	0.0001	0	0.8982	0.0002	0.0001	0.0012	0.0006	0	0.0001	0.0001	0.0001	0.0001	0.0001	0.0001	0.0001	0	0.0001	0.0001	0.0001	0.0001	0.0001	0.0001	0.0006	0.0001	0	0	0.0001	0.0001	0.0007	0.0001	0.0001	0.0001	0.0001	0.0001	0.0002	0.0002	0.0009
BGD	Bangladesh	0	0	0.0002	0.0007	0.0001	0	0.0001	0	0	0.0002	0.0012	0	0	0.0001	0.8623	0	0.0005	0.0018	0	0	0	0.0001	0	0	0	0.0002	0	0.0001	0.0003	0.0001	0	0.0001	0.0001	0.002	0	0	0	0	0.0002	0.0013	0.0001	0	0.0001	0.0002	0.0001	0.0002	0.0004	0.0006
BRB	Barbados	0.0002	0.0003	0.0003	0.0037	0.0002	0.002	0.0002	0.0002	0.0005	0.0002	0.0002	0.0002	0.0005	0.0002	0.0002	0.9527	0.0032	0.0002	0.0006	0.0001	0.0012	0.0004	0.0002	0.0001	0.0002	0.0005	0.0027	0.0002	0.0002	0.0004	0.0002	0.0002	0.0002	0.0014	0.0002	0.0015	0	0.0002	0.0001	0.0002	0.0001	0.0002	0.0002	0.0001	0.0002	0.0001	0.0002	0.0025
BLR	Belarus	0.0003	0.0003	0.0008	0.0032	0.0003	0.0001	0.0004	0.0004	0.0001	0.0003	0.0026	0.0014	0.0001	0.0002	0.0003	0.0001	0.2961	0.0022	0.0001	0.0001	0.0002	0.0002	0.0002	0.0002	0.0002	0.0008	0.0001	0.0002	0.0016	0.0002	0.0002	0.0002	0.0002	0.001	0.0001	0.0001	0	0.0001	0.0003	0.0019	0.0003	0.0002	0.0002	0.0009	0.0003	0.0004	0.0035	0.0026
BEL	Belgium	0.0002	0.0003	0.0056	0.0043	0.0013	0	0.0011	0.0004	0.0002	0.001	0.0081	0.0004	0.0001	0.0009	0.0006	0.0001	0.0009	0.443	0.0001	0.0002	0.0001	0.0001	0.0002	0.0005	0.0003	0.0022	0.0001	0.0002	0.0025	0.0004	0.0002	0.0002	0.0011	0.0041	0.0001	0.0001	0	0.0001	0.0012	0.0032	0.0012	0.0005	0.0007	0.0023	0.0008	0.0016	0.0053	0.0133
BLZ	Belize	0.0005	0.0008	0.0006	0.0103	0.0005	0.0003	0.0003	0.0005	0.0006	0.0003	0.0007	0.0005	0.0003	0.0005	0.0004	0.001	0.0089	0.0004	0.9647	0.0004	0.0004	0.001	0.0004	0.0003	0.0004	0.0002	0.0008	0.0005	0.0005	0.0011	0.0007	0.0004	0.0004	0.0016	0.0005	0.0005	0.0001	0.0005	0.0004	0.0004	0.0003	0.0005	0.0009	0.0004	0.0007	0.0004	0.0004	0.0055
BEN	Benin	0.0005	0.0003	0.0002	0.003	0.0004	0.0001	0.0001	0.0001	0.0002	0.0001	0.0001	0.0002	0.0002	0.0001	0.0004	0.0001	0.003	0.0003	0.0001	0.946	0.0001	0.0003	0.0001	0.0001	0.0001	0.0005	0.0001	0.0001	0.0001	0.0012	0.0002	0.0001	0.0002	0.0001	0.0001	0.0001	0.0001	0.0003	0.0001	0.0002	0.0007	0.0004	0.0001	0.0001	0.0001	0.0001	0.0002	0.0068
BMU	Bermuda	0.0001	0.0002	0.0001	0.0029	0.0001	0.0001	0.0001	0.0001	0.0001	0.0001	0.0001	0.0001	0.0002	0.0001	0.0001	0.0001	0.0024	0.0001	0.0001	0.0001	0.9522	0.0002	0.0001	0.0001	0.0001	0.0001	0.0001	0.0001	0.0001	0.0002	0.0002	0.0001	0.0001	0.0007	0.0001	0.0001	0	0.0001	0.0001	0.0001	0.0001	0.0001	0.0003	0.0002	0.0004	0.0001	0.0001	0.0016
BTN	Bhutan	0.0006	0.001	0.0007	0.0117	0.0006	0.0003	0.0005	0.0005	0.0007	0.0004	0.0005	0.0006	0.0003	0.0007	0.0011	0.0004	0.0105	0.0005	0.0004	0.0004	0.0005	0.9275	0.0005	0.0004	0.0005	0.0003	0.0004	0.0005	0.0008	0.0012	0.0008	0.0005	0.0005	0.0006	0.0005	0.0003	0.0001	0.0006	0.0005	0.0005	0.0005	0.0007	0.0004	0.0004	0.0007	0.0005	0.0005	0.0071
BOL	Bolivia	0.0001	0.0002	0.0002	0.0019	0.0002	0.0001	0.0024	0.0001	0.0001	0.0002	0.0004	0.0001	0.0001	0.0001	0.0001	0.0001	0.0016	0.0005	0.0001	0.0001	0.0001	0.0002	0.9142	0.0001	0.0001	0.0152	0.0001	0.0001	0.0002	0.0002	0.0001	0.0001	0.0001	0.0017	0.0001	0.0001	0	0.0001	0.0056	0.0009	0.0153	0.0001	0.0003	0.0001	0.0002	0.0001	0.0003	0.0013
BIH	Bosnia and Herzegovina	0.0001	0.0003	0.0003	0.0021	0.0001	0.0001	0.0001	0.0001	0.0001	0.0001	0.0039	0.0001	0.0001	0.0001	0.0001	0.0001	0.0019	0.0009	0.0001	0.0001	0.0001	0.0002	0.0001	0.8615	0.0001	0.0001	0.0001	0.0001	0.0005	0.0003	0.0001	0.0001	0.0001	0.0003	0.0001	0.0001	0	0.0001	0.0001	0.0002	0.0001	0.0001	0.0001	0.0268	0.0001	0.0002	0.0009	0.0014
BWA	Botswana	0.0001	0.0001	0.0001	0.0017	0.0001	0	0.0001	0.0001	0.0001	0.0001	0.0001	0.0001	0	0.0001	0.0001	0.0001	0.0015	0.0002	0.0001	0.0001	0.0001	0.0001	0.0001	0.0001	0.8349	0.0001	0.0001	0.0001	0.0001	0.0002	0.0001	0.0001	0.0001	0.0002	0.0001	0	0	0.0001	0.0001	0.0001	0.0001	0.0001	0.0001	0.0001	0.0001	0.0001	0.0001	0.0009
BRA	Brazil	0	0.0001	0.0008	0.001	0.004	0	0.0152	0	0.0002	0.0007	0.0018	0.0002	0.0001	0.0004	0.0003	0.0002	0.0004	0.0034	0	0	0	0	0.0033	0.0001	0.0001	0.6833	0	0.0001	0.0007	0.0001	0	0.0001	0.0001	0.0045	0.0001	0.0001	0	0	0.0064	0.0025	0.003	0.0001	0.0014	0.0007	0.001	0.0003	0.0017	0.0023
VGB	British Virgin Islands	0.0007	0.001	0.0008	0.0135	0.0007	0.0008	0.0005	0.0036	0.0008	0.0006	0.0007	0.0017	0.0004	0.0006	0.0006	0.0004	0.0118	0.0008	0.0004	0.0005	0.0006	0.0013	0.0005	0.0005	0.0006	0.0023	0.9542	0.0006	0.001	0.0014	0.0008	0.0006	0.0005	0.001	0.0006	0.0004	0.0002	0.0006	0.0005	0.0005	0.0005	0.0007	0.0007	0.001	0.0009	0.0005	0.0006	0.008
BRN	Brunei	0.0001	0.0002	0.0002	0.0021	0.0001	0.0001	0.0001	0.0001	0.0001	0.0021	0.0002	0.0001	0.0001	0.0001	0.0003	0.0001	0.0021	0.0003	0.0001	0.0001	0.0001	0.0002	0.0001	0.0001	0.0001	0.0002	0.0001	0.8715	0.0001	0.0002	0.0001	0.0002	0.0001	0.0005	0.0001	0.0001	0	0.0001	0.0002	0.0013	0.0002	0.0001	0.0001	0.0001	0.0001	0.0001	0.0002	0.0014
BGR	Bulgaria	0.0005	0.0031	0.0013	0.0013	0.0002	0	0.0002	0.0008	0.0001	0.0004	0.0037	0.0009	0.0001	0.0002	0.0001	0	0.0009	0.0028	0	0	0	0.0001	0.0001	0.001	0.0001	0.0003	0.0001	0.0001	0.6919	0.0001	0.0001	0.0001	0.0001	0.0011	0	0	0	0	0.0002	0.0005	0.0002	0.0001	0.0001	0.0012	0.0002	0.0015	0.0021	0.0014
BFA	Burkina Faso	0.0001	0.0002	0.0002	0.0027	0.0001	0.0001	0.0001	0.0001	0.0002	0.0001	0.0003	0.0001	0.0001	0.0001	0.0001	0.0001	0.0025	0.0009	0.0001	0.0002	0.0001	0.0002	0.0001	0.0001	0.0001	0.0001	0.0001	0.0001	0.0001	0.8946	0.0002	0.0001	0.0001	0.0002	0.0001	0.0001	0	0.0001	0.0001	0.0001	0.001	0.0001	0.0001	0.0001	0.0001	0.0001	0.0002	0.0015
BDI	Burundi	0.0003	0.0005	0.0003	0.0065	0.0003	0.0002	0.0003	0.0003	0.0004	0.0002	0.0004	0.0003	0.0002	0.0003	0.0003	0.0002	0.0054	0.0005	0.0002	0.0002	0.0003	0.0006	0.0003	0.0002	0.0003	0.0002	0.0003	0.0003	0.0003	0.0006	0.9472	0.0003	0.0003	0.0002	0.0003	0.0002	0.0001	0.0003	0.0003	0.0002	0.0002	0.0003	0.0003	0.0002	0.0003	0.0003	0.0003	0.0036
KHM	Cambodia	0.0001	0.0002	0.0003	0.0024	0.0002	0.0001	0.0001	0.0001	0.0002	0.0002	0.0008	0.0001	0.0001	0.0001	0.0002	0.0001	0.002	0.0005	0.0001	0.0001	0.0001	0.0003	0.0001	0.0001	0.0001	0.0001	0.0001	0.0003	0.0002	0.0003	0.0002	0.9013	0.0001	0.0007	0.0001	0.0001	0	0.0001	0.0001	0.0019	0.0001	0.0001	0.0002	0.0001	0.0001	0.0001	0.0003	0.0014
CMR	Cameroon	0.0001	0.0001	0.0006	0.0016	0.0012	0	0.0001	0.0001	0.0001	0.0001	0.0013	0.0001	0	0.0001	0.0001	0	0.001	0.0024	0	0.0002	0	0.0001	0.0001	0.0001	0.0001	0.0002	0	0.0001	0.0003	0.0002	0.0001	0.0001	0.9322	0.0007	0.0001	0	0.0004	0.0014	0.0001	0.0016	0.0001	0.0038	0.0001	0.0003	0.0002	0.0002	0.0006	0.0042
CAN	Canada	0.0001	0.0001	0.0013	0.0011	0.0002	0.0001	0.0007	0.0001	0.0001	0.001	0.0015	0.0001	0.0003	0.0002	0.0003	0.0004	0.0006	0.0032	0.0001	0	0.0002	0.0001	0.0002	0.0001	0.0001	0.0025	0	0.0001	0.0003	0.0001	0.0001	0.0001	0.0001	0.418	0	0.0001	0	0	0.0013	0.0028	0.0013	0.0001	0.0008	0.0004	0.002	0.0003	0.0009	0.0015
CPV	Cape Verde	0.0004	0.0006	0.0009	0.0071	0.0005	0.0002	0.0002	0.0003	0.0004	0.0002	0.0003	0.0004	0.0002	0.0003	0.0003	0.0002	0.0068	0.0003	0.0002	0.0003	0.0003	0.0007	0.0003	0.0002	0.0003	0.0002	0.0003	0.0003	0.0003	0.0008	0.0005	0.0003	0.0003	0.0002	0.9551	0.0002	0.0001	0.0003	0.0003	0.0003	0.0003	0.0005	0.0003	0.0003	0.0004	0.0003	0.0003	0.004
CYM	Cayman Islands	0.0003	0.0004	0.0003	0.0054	0.0003	0.0002	0.0002	0.0002	0.0003	0.0002	0.0003	0.0003	0.0002	0.0002	0.0002	0.0002	0.0049	0.0003	0.0002	0.0002	0.0002	0.0005	0.0002	0.0002	0.0002	0.0004	0.0002	0.0002	0.0002	0.0005	0.0003	0.0002	0.0002	0.0002	0.0002	0.9658	0.0001	0.0002	0.0002	0.0002	0.0002	0.0003	0.0002	0.0002	0.0005	0.0002	0.0002	0.003
CAF	Central African Republic	0.0007	0.0012	0.0016	0.0159	0.001	0.0004	0.0007	0.0006	0.0009	0.0007	0.0022	0.0007	0.0004	0.0007	0.0007	0.0004	0.0131	0.0089	0.0004	0.0005	0.0006	0.0014	0.0005	0.0005	0.0006	0.0007	0.0005	0.0006	0.001	0.0016	0.0009	0.0006	0.0018	0.0014	0.0006	0.0004	0.9882	0.0027	0.0007	0.0012	0.0008	0.013	0.0006	0.0009	0.0009	0.001	0.0042	0.0083
TCD	Chad	0.0003	0.0006	0.0004	0.0054	0.0003	0.0001	0.0002	0.0003	0.0004	0.0002	0.0007	0.0003	0.0002	0.0003	0.0003	0.0002	0.0059	0.0006	0.0002	0.0002	0.0002	0.0006	0.0002	0.0002	0.0002	0.0004	0.0002	0.0003	0.0003	0.0007	0.0003	0.0002	0.0016	0.0005	0.0003	0.0002	0.0005	0.9493	0.0002	0.0003	0.0004	0.0003	0.0002	0.0008	0.0002	0.0002	0.0007	0.0032
CHL	Chile	0.0001	0.0001	0.0005	0.0014	0.0002	0	0.0103	0.0001	0.0001	0.0006	0.0011	0.0001	0.0001	0.0002	0.0003	0.0001	0.0007	0.0025	0	0	0.0001	0.0002	0.0108	0.0001	0.0002	0.0078	0	0.0001	0.0011	0.0001	0.0001	0.0001	0.0001	0.0054	0	0	0	0.0001	0.7977	0.0031	0.0119	0.0001	0.0033	0.0003	0.0018	0.0002	0.0007	0.0012
CHN	China	0.0004	0.0005	0.0072	0.0031	0.001	0	0.0033	0.0002	0.0003	0.0066	0.0085	0.0009	0.0001	0.0014	0.0061	0.0003	0.0006	0.0106	0.0001	0.0003	0.0002	0.0001	0.001	0.0003	0.0004	0.005	0	0.0009	0.0032	0.0002	0.0001	0.0023	0.0009	0.0213	0.0001	0	0	0.0001	0.0045	0.5857	0.0039	0.0004	0.0019	0.0024	0.0037	0.0021	0.0069	0.0154
COL	Colombia	0	0	0.0001	0.0005	0.0001	0	0.0004	0	0.0005	0.0001	0.0004	0	0	0	0	0.0001	0.0002	0.0008	0	0	0	0	0.001	0	0	0.0013	0	0	0.0001	0	0	0	0	0.0035	0	0	0	0	0.0022	0.0002	0.803	0	0.0042	0.0002	0.001	0	0.0003	0.0006
COG	Congo	0.0002	0.0003	0.0005	0.003	0.0002	0.0001	0.0002	0.0001	0.0002	0.0002	0.0004	0.0002	0.0001	0.0002	0.0003	0.0001	0.0028	0.0006	0.0001	0.0001	0.0001	0.0003	0.0001	0.0001	0.0001	0.0012	0.0001	0.0002	0.0002	0.0003	0.0002	0.0002	0.001	0.0007	0.0002	0.0001	0	0.0001	0.0005	0.0039	0.0002	0.9127	0.0002	0.0002	0.0002	0.0002	0.0004	0.002
CRI	Costa Rica	0	0	0.0001	0.0007	0.0001	0	0.0001	0	0.0001	0.0001	0.0005	0	0.0001	0.0001	0	0.0001	0.0005	0.001	0.0001	0	0	0.0001	0.0001	0	0	0.0003	0	0	0.0001	0.0001	0	0	0.0001	0.0025	0	0.0001	0	0	0.0003	0.0002	0.0008	0	0.8205	0.0001	0.0006	0.0001	0.0003	0.0005
HRV	Croatia	0.0001	0.0004	0.0003	0.0008	0.0001	0.0002	0.0001	0	0	0.0002	0.0057	0.0001	0	0.0001	0.0001	0	0.0006	0.001	0	0	0.0001	0.0001	0	0.0206	0	0.0002	0	0	0.0006	0.0001	0	0	0.0001	0.0006	0	0	0	0	0.0001	0.0002	0.0001	0	0.0001	0.6842	0.0001	0.0002	0.002	0.0013
CUB	Cuba	0	0	0.0001	0.0009	0.0001	0	0.0001	0.0001	0.0001	0.0002	0.0004	0	0	0	0	0	0.0005	0.0003	0.0002	0	0	0.0001	0.0001	0	0	0.0002	0	0	0.0002	0.0001	0	0.0001	0	0.0029	0	0.0003	0	0	0.0002	0.0014	0.0003	0	0.0002	0.0001	0.8783	0.0002	0.0002	0.0004
CYP	Cyprus	0.0001	0.0003	0.0002	0.0012	0.0001	0	0.0001	0.0004	0.0001	0.0001	0.0004	0.0001	0	0.0005	0.0001	0	0.0008	0.0005	0	0.0001	0.0001	0.0001	0	0.0001	0.0001	0.0001	0	0.0001	0.0009	0.0002	0.0001	0.0001	0.0001	0.0002	0.0001	0	0	0.0001	0.0001	0.0001	0.0001	0.0001	0.0001	0.0002	0.0001	0.8607	0.0004	0.0007
CZE	Czech Republic	0.0003	0.0005	0.0021	0.0045	0.0005	0.0001	0.0008	0.0003	0.0002	0.0006	0.021	0.0007	0.0001	0.0004	0.0005	0.0001	0.0014	0.0074	0.0001	0.0002	0.0002	0.0003	0.0003	0.0017	0.0002	0.0013	0.0002	0.0002	0.0078	0.0004	0.0002	0.0002	0.0003	0.0031	0.0002	0.0001	0	0.0002	0.0007	0.0021	0.0006	0.0003	0.0004	0.0065	0.0008	0.0009	0.6022	0.0041
CIV	Cote dIvoire	0	0	0	0	0	0	0	0	0	0	0	0	0	0	0	0	0	0	0	0	0	0	0	0	0	0	0	0	0	0	0	0	0	0	0	0	0	0	0	0	0	0	0	0	0	0	0	0
PRK	North Korea	0.0001	0.0002	0.0013	0.0019	0.0001	0.0001	0.0002	0.0001	0.0001	0.0002	0.0003	0.0001	0.0001	0.0001	0.0002	0.0001	0.0018	0.0003	0.0001	0.0002	0.0001	0.0002	0.0004	0.0001	0.0001	0.0046	0.0001	0.0001	0.0003	0.0002	0.0001	0.0009	0.0001	0.0006	0.0001	0.0001	0	0.0001	0.0002	0.0053	0.0005	0.0001	0.0006	0.0002	0.0009	0.0001	0.0003	0.0012
COD	DR Congo	0.0001	0.0002	0.0004	0.0028	0.0003	0.0001	0.0001	0.0001	0.0002	0.0002	0.0006	0.0002	0.0001	0.0002	0.0001	0.0001	0.0023	0.0081	0.0001	0.0001	0.0001	0.0003	0.0001	0.0001	0.0002	0.0002	0.0001	0.0001	0.0002	0.0003	0.0002	0.0001	0.0002	0.0005	0.0001	0.0001	0.0001	0.0001	0.0002	0.0004	0.0002	0.0002	0.0001	0.0002	0.0001	0.0003	0.0005	0.0018
DNK	Denmark	0.0003	0.0004	0.0026	0.0033	0.0009	0.0001	0.0013	0.0002	0.0002	0.0024	0.0094	0.0006	0.0001	0.0012	0.0007	0.0002	0.0011	0.0109	0.0001	0.0002	0.0001	0.0002	0.0003	0.0008	0.0002	0.0025	0.0001	0.0002	0.0034	0.0004	0.0001	0.0003	0.0003	0.0061	0.0001	0.0001	0	0.0002	0.0017	0.0043	0.0011	0.0002	0.0005	0.0029	0.0007	0.0019	0.0071	0.0044
DJI	Djibouti	0.0006	0.001	0.0005	0.0108	0.0005	0.0003	0.0003	0.0005	0.0006	0.0003	0.0004	0.0006	0.0003	0.0005	0.0005	0.0003	0.0099	0.0004	0.0003	0.0004	0.0005	0.0011	0.0004	0.0004	0.0004	0.0002	0.0004	0.0005	0.0005	0.0012	0.0007	0.0005	0.0004	0.0003	0.0005	0.0003	0.0001	0.0005	0.0004	0.0004	0.0003	0.0006	0.0004	0.0004	0.0004	0.0008	0.0004	0.0062
DOM	Dominican Republic	0	0	0.0001	0.0004	0	0	0.0001	0	0	0.0001	0.0002	0	0	0	0	0.0001	0.0003	0.0003	0	0	0	0	0	0	0	0.0001	0	0	0	0	0	0	0	0.0012	0	0	0	0	0.0001	0.0001	0.0002	0	0.0002	0.0001	0.0009	0	0.0001	0.0003
ECU	Ecuador	0.0005	0.0002	0.0002	0.0014	0.0001	0	0.0013	0.0001	0.0003	0.0002	0.0008	0.0002	0.0001	0.0001	0.0001	0.0001	0.001	0.0016	0.0001	0.0001	0.0001	0.0002	0.0007	0.0001	0.0001	0.0007	0.0001	0.0001	0.0003	0.0002	0.0001	0.0001	0.0001	0.0024	0.0001	0.0001	0	0.0001	0.0054	0.0004	0.0198	0.0001	0.0012	0.0005	0.0011	0.0001	0.0005	0.001
EGY	Egypt	0	0.0001	0.0021	0.0006	0.0001	0	0.0002	0	0	0.0002	0.0012	0.0001	0	0.0001	0.0001	0	0.0002	0.0015	0	0	0	0	0	0.0001	0	0.0005	0	0	0.0005	0	0	0	0.0001	0.001	0	0	0	0	0.0001	0.0006	0.0001	0	0.0001	0.0007	0.0001	0.0019	0.0006	0.0007
SLV	El Salvador	0.0001	0.0001	0.0001	0.0011	0.0001	0	0	0.0001	0.0001	0	0.0002	0.0001	0.0001	0.0001	0.0001	0.0001	0.0009	0.0002	0.0005	0	0.0001	0.0001	0.0001	0	0	0.0001	0	0.0001	0.0001	0.0001	0.0001	0	0	0.0008	0	0.0001	0	0.0001	0.0001	0.0001	0.0001	0.0001	0.0115	0.0001	0.0005	0	0.0005	0.0006
ERI	Eritrea	0.0005	0.0007	0.0004	0.0092	0.0004	0.0003	0.0003	0.0004	0.0006	0.0004	0.0004	0.0005	0.0003	0.0004	0.0004	0.0003	0.0085	0.0004	0.0003	0.0003	0.0004	0.0009	0.0004	0.0003	0.0004	0.0002	0.0004	0.0005	0.0004	0.0009	0.0006	0.0004	0.0004	0.0003	0.0004	0.0003	0.0001	0.0004	0.0003	0.0003	0.0004	0.0005	0.0004	0.0003	0.0006	0.0003	0.0004	0.0053
EST	Estonia	0.0005	0.0006	0.0014	0.0104	0.0014	0.0006	0.0009	0.0006	0.0005	0.0013	0.0042	0.001	0.0015	0.0008	0.0006	0.0004	0.0084	0.0054	0.0005	0.0004	0.0004	0.0007	0.0005	0.0006	0.0005	0.0012	0.0005	0.0005	0.0016	0.0008	0.0006	0.0021	0.0005	0.0039	0.0004	0.0003	0.0001	0.0004	0.0009	0.0018	0.0012	0.0006	0.0007	0.0013	0.0006	0.0008	0.0045	0.0068
ETH	Ethiopia	0.0015	0.0024	0.0046	0.0271	0.0016	0.0007	0.001	0.0013	0.0016	0.0015	0.0066	0.0015	0.0008	0.0014	0.0014	0.0008	0.0239	0.008	0.0008	0.0014	0.0012	0.003	0.0011	0.0011	0.0011	0.001	0.001	0.0014	0.0024	0.0031	0.0017	0.0013	0.0012	0.0039	0.0013	0.0008	0.0004	0.0015	0.0012	0.0055	0.0013	0.0016	0.0012	0.0017	0.0011	0.0016	0.0048	0.0154
FJI	Fiji	0.0002	0.0004	0.0002	0.0044	0.0002	0.0001	0.0002	0.0003	0.0003	0.0085	0.0003	0.0002	0.0001	0.0002	0.0004	0.0001	0.0047	0.0003	0.0001	0.0002	0.0002	0.0005	0.0002	0.0001	0.0002	0.0001	0.0002	0.0002	0.0002	0.0005	0.0003	0.0002	0.0002	0.0008	0.0002	0.0001	0.0001	0.0002	0.0002	0.0003	0.0002	0.0002	0.0002	0.0002	0.0002	0.0002	0.0002	0.0025
FIN	Finland	0.0001	0.0002	0.0015	0.0024	0.0003	0.0001	0.0008	0.0002	0.0001	0.0012	0.0049	0.0004	0.0001	0.0004	0.0004	0.0001	0.0013	0.0047	0.0001	0.0001	0.0001	0.0001	0.0002	0.0003	0.0002	0.0014	0.0001	0.0002	0.0014	0.0002	0.0001	0.0003	0.0002	0.0046	0.0001	0.0001	0	0.0001	0.001	0.0038	0.001	0.0002	0.0003	0.0011	0.0004	0.0007	0.0033	0.0029
FRA	France	0.0002	0.0003	0.0105	0.0143	0.0013	0.0001	0.0013	0.0002	0.0002	0.001	0.0064	0.0004	0.0001	0.0008	0.0005	0.0001	0.0014	0.0183	0.0001	0.0007	0.0001	0.0001	0.0002	0.0004	0.0003	0.0024	0.0001	0.0002	0.0025	0.0012	0.0001	0.0004	0.0024	0.0042	0.0001	0.0001	0.0001	0.0004	0.0012	0.0031	0.0012	0.0009	0.0005	0.002	0.0011	0.0013	0.0048	0.0318
PYF	French Polynesia	0.0001	0.0002	0.0001	0.0028	0.0001	0.0001	0.0001	0.0001	0.0001	0.0002	0.0002	0.0001	0.0001	0.0001	0.0001	0.0001	0.0021	0.0002	0.0001	0.0001	0.0001	0.0002	0.0001	0.0001	0.0001	0.0001	0.0001	0.0001	0.0001	0.0003	0.0001	0.0009	0.0001	0.0006	0.0001	0.0001	0	0.0001	0.0002	0.0002	0.0001	0.0001	0.0001	0.0001	0.0001	0.0001	0.0001	0.0013
GAB	Gabon	0.0001	0.0001	0.0003	0.0013	0.0002	0	0.0001	0.0001	0.0001	0.0001	0.0002	0.0001	0	0.0001	0.0001	0	0.0012	0.0004	0	0.0001	0.0001	0.0001	0.0001	0	0.0001	0.0001	0	0.0001	0.0001	0.0002	0.0001	0.0001	0.0003	0.0005	0.0001	0	0	0.0001	0.0001	0.0017	0.0001	0.0007	0.0001	0.0001	0.0001	0.0001	0.0001	0.0037
GMB	Gambia	0.0003	0.0004	0.0003	0.0074	0.0004	0.0002	0.0003	0.0003	0.0004	0.0002	0.0003	0.0003	0.0003	0.0004	0.0003	0.0003	0.0053	0.0006	0.0002	0.0002	0.0003	0.0005	0.0003	0.0002	0.0003	0.0002	0.0003	0.0004	0.0004	0.0006	0.0005	0.0003	0.0004	0.0002	0.0004	0.0002	0.0001	0.0003	0.0003	0.0002	0.0003	0.0004	0.0003	0.0003	0.0003	0.0004	0.0003	0.004
GEO	Georgia	0.0008	0.0011	0.0046	0.0119	0.0007	0.0003	0.0005	0.0101	0.0006	0.0004	0.0009	0.012	0.0008	0.0006	0.0005	0.0004	0.0125	0.0009	0.0004	0.0005	0.0005	0.0013	0.0005	0.0004	0.0005	0.0003	0.0004	0.0005	0.0011	0.0011	0.0007	0.0005	0.0005	0.0006	0.0005	0.0003	0.0001	0.0006	0.0005	0.0006	0.0004	0.0041	0.0004	0.0005	0.0004	0.0006	0.001	0.0069
DEU	Germany	0.0004	0.0007	0.0043	0.0081	0.0009	0.0002	0.0018	0.0005	0.0004	0.0015	0.0323	0.0009	0.0002	0.0011	0.0009	0.0003	0.0035	0.0186	0.0002	0.0003	0.0002	0.0003	0.0006	0.0014	0.0005	0.0038	0.0003	0.0005	0.0051	0.0005	0.0003	0.0004	0.0007	0.0058	0.0003	0.0002	0.0001	0.0003	0.002	0.0054	0.0019	0.0005	0.0011	0.0057	0.0011	0.002	0.0142	0.0091
GHA	Ghana	0.0001	0.0002	0.0005	0.0019	0.0002	0	0.0002	0.0001	0.0001	0.0003	0.0029	0.0002	0.0001	0.0002	0.0002	0.0001	0.0014	0.0049	0	0.0007	0.0001	0.0002	0.0001	0.0001	0.0002	0.0004	0.0001	0.0001	0.0005	0.0003	0.0001	0.0001	0.0002	0.0036	0.0001	0	0	0.0001	0.0002	0.0008	0.0002	0.0001	0.0001	0.0014	0.0002	0.0003	0.001	0.0018
GRC	Greece	0.0004	0.0173	0.0013	0.0015	0.0002	0	0.0003	0.0012	0.0002	0.0006	0.0025	0.0003	0	0.0005	0.0002	0.0001	0.0008	0.0026	0	0.0001	0.0001	0.0001	0.0001	0.0007	0.0001	0.0004	0	0.0001	0.0217	0.0001	0.0001	0.0001	0.0003	0.0014	0.0001	0.0001	0	0.0001	0.0003	0.0006	0.0004	0.0001	0.0001	0.0016	0.0002	0.0223	0.0019	0.0018
GRL	Greenland	0	0	0	0	0	0	0	0	0	0	0	0	0	0	0	0	0	0	0	0	0	0	0	0	0	0	0	0	0	0	0	0	0	0	0	0	0	0	0	0	0	0	0	0	0	0	0	0
GTM	Guatemala	0.0001	0	0.0001	0.0006	0	0	0.0001	0	0.0001	0.0001	0.0004	0	0	0.0001	0	0.0001	0.0006	0.0004	0.0011	0	0	0.0001	0	0	0	0.0001	0	0	0.0001	0.0001	0	0	0	0.0015	0	0	0	0	0.0003	0.0001	0.0006	0	0.0103	0.0001	0.0008	0	0.0002	0.0004
GIN	Guinea	0.0003	0.0006	0.0009	0.0074	0.0004	0.0002	0.0003	0.0003	0.0004	0.0003	0.0014	0.0043	0.0002	0.0003	0.0003	0.0002	0.0062	0.0041	0.0002	0.0003	0.0003	0.0006	0.0003	0.0003	0.0003	0.0004	0.0002	0.0003	0.0005	0.0007	0.0004	0.0003	0.0035	0.0011	0.0003	0.0002	0.0001	0.0003	0.0004	0.0006	0.0003	0.0004	0.0003	0.0005	0.0004	0.0006	0.0015	0.0306
GUY	Guyana	0	0	0	0.0001	0	0	0	0	0	0.0001	0	0	0	0	0	0.0001	0.0001	0.0001	0	0	0	0	0	0	0	0	0	0	0	0	0	0	0	0.0001	0	0	0	0	0	0	0.0001	0	0	0	0	0	0	0.0001
HTI	Haiti	0.0001	0.0002	0.0001	0.0024	0.0001	0.0001	0.0001	0.0001	0.0001	0.0001	0.0002	0.0001	0.0001	0.0001	0.0001	0.0002	0.0022	0.0002	0.0001	0.0001	0.0001	0.0002	0.0001	0.0001	0.0001	0.0001	0.0001	0.0001	0.0001	0.0003	0.0001	0.0001	0.0001	0.0008	0.0001	0.0001	0	0.0001	0.0001	0.0001	0.0001	0.0001	0.0001	0.0001	0.0001	0.0001	0.0001	0.0013
HND	Honduras	0.0001	0.0001	0.0001	0.0013	0.0001	0	0.0001	0.0001	0.0001	0.0001	0.0004	0.0001	0.0001	0.0001	0.0001	0.0001	0.0011	0.0009	0.0003	0.0001	0.0001	0.0001	0.0001	0.0001	0.0001	0.0001	0	0.0001	0.0001	0.0001	0.0001	0.0001	0.0001	0.0014	0.0001	0.0002	0	0.0001	0.0001	0.0001	0.0002	0.0001	0.0071	0.0001	0.0002	0.0001	0.0005	0.0008
HKG	Hong Kong	0.0006	0.0004	0.0008	0.0088	0.0007	0.0003	0.0006	0.0006	0.0009	0.0016	0.0012	0.0005	0.0003	0.0009	0.002	0.0003	0.0066	0.0013	0.0003	0.0003	0.0007	0.0007	0.0004	0.0003	0.0005	0.0012	0.0004	0.001	0.0006	0.0007	0.0005	0.0021	0.0006	0.0046	0.0004	0.0003	0.0001	0.0004	0.0024	0.0085	0.0009	0.0007	0.0014	0.0005	0.0005	0.001	0.0009	0.0052
HUN	Hungary	0.0003	0.0007	0.002	0.0053	0.0004	0.0001	0.0009	0.0003	0.0002	0.0008	0.028	0.0006	0.0002	0.0005	0.0005	0.0002	0.0031	0.0082	0.0002	0.0002	0.0002	0.0003	0.0003	0.0041	0.0003	0.0016	0.0002	0.0003	0.0062	0.0004	0.0003	0.0002	0.0003	0.0031	0.0002	0.0001	0.0001	0.0002	0.0008	0.0017	0.0008	0.0003	0.0004	0.0106	0.0005	0.0009	0.0119	0.0046
ISL	Iceland	0.0001	0.0002	0.0005	0.0023	0.0002	0.0001	0.0002	0.0001	0.0001	0.0002	0.0011	0.0001	0.0001	0.0002	0.0001	0.0001	0.0017	0.0027	0.0001	0.0001	0.0001	0.0002	0.0001	0.0001	0.0001	0.0003	0.0001	0.0001	0.0003	0.0002	0.0001	0.0001	0.0002	0.0031	0.0001	0.0001	0	0.0001	0.0003	0.0011	0.0002	0.0001	0.0001	0.0007	0.0002	0.0002	0.0006	0.0015
IND	India	0.001	0.0003	0.003	0.0027	0.0014	0.0001	0.0018	0.0003	0.0001	0.0017	0.0047	0.0006	0.0001	0.0058	0.0208	0.0002	0.0014	0.0075	0.0001	0.0002	0.0002	0.0003	0.0003	0.0003	0.0007	0.0033	0.0001	0.0007	0.0016	0.0004	0.0002	0.0006	0.0005	0.0108	0.0001	0.0001	0	0.0003	0.0023	0.0066	0.0019	0.0018	0.0008	0.0015	0.0008	0.0016	0.0034	0.021
IDN	Indonesia	0.0006	0.0001	0.0012	0.0015	0.0008	0	0.0008	0.0001	0.0001	0.0033	0.0024	0.0002	0.0001	0.0008	0.0024	0.0001	0.0007	0.0039	0	0.0001	0.0001	0.0001	0.0001	0.0001	0.0001	0.0014	0.0001	0.0016	0.0007	0.0002	0.0001	0.001	0.0002	0.0051	0	0.0001	0	0.0001	0.001	0.0068	0.0008	0.0004	0.0004	0.0006	0.0004	0.0006	0.0018	0.0047
IRN	Iran	0.0023	0.0002	0.0005	0.0017	0.0002	0	0.0002	0.0022	0.0001	0.0004	0.0009	0.0028	0	0.0006	0.0005	0	0.0009	0.0011	0	0.0001	0.0001	0.0001	0.0001	0.0001	0.0002	0.0003	0	0.0002	0.0004	0.0002	0.0001	0.0001	0.0001	0.001	0.0001	0	0	0.0001	0.0002	0.0031	0.0002	0.0001	0.0001	0.0003	0.0002	0.0003	0.0006	0.0013
IRQ	Iraq	0	0	0.0001	0.0004	0	0	0	0	0	0.0001	0.0005	0	0	0	0	0	0.0002	0.0003	0	0	0	0	0	0	0	0.0003	0	0	0.0001	0	0	0	0	0.0003	0	0	0	0	0.0001	0.0002	0	0	0	0.0002	0.0001	0	0.0001	0.0003
IRL	Ireland	0.0002	0.0002	0.0014	0.0028	0.0004	0.0001	0.0006	0.0001	0.0001	0.0018	0.0039	0.0003	0.0001	0.0008	0.0003	0.0002	0.0013	0.0082	0.0001	0.0001	0.0002	0.0002	0.0001	0.0002	0.0002	0.0012	0.0001	0.0002	0.0012	0.0002	0.0001	0.0002	0.0003	0.0036	0.0001	0.0001	0	0.0001	0.0006	0.0016	0.0007	0.0002	0.0003	0.0011	0.0003	0.0013	0.0027	0.0036
ISR	Israel	0.0003	0.0005	0.0019	0.0062	0.0008	0.0001	0.0037	0.001	0.0003	0.0029	0.0076	0.0009	0.0003	0.0006	0.0007	0.0003	0.0038	0.019	0.0002	0.0002	0.0003	0.0004	0.0005	0.0006	0.0012	0.0045	0.0002	0.0005	0.0032	0.0005	0.0003	0.0004	0.0005	0.0145	0.0002	0.0002	0.0001	0.0002	0.0028	0.0057	0.0028	0.0004	0.0015	0.0026	0.0015	0.0089	0.0067	0.0077
ITA	Italy	0.0001	0.0023	0.0056	0.0034	0.0005	0	0.0014	0.0003	0.0001	0.0012	0.0087	0.0003	0.0001	0.0007	0.0004	0.0001	0.0004	0.0058	0	0.0001	0.0001	0.0001	0.0002	0.0022	0.0002	0.0022	0	0.0001	0.0036	0.0002	0	0.0001	0.0004	0.0037	0.0001	0.0001	0	0.0001	0.0013	0.0024	0.0012	0.0003	0.0006	0.0069	0.0014	0.0021	0.0042	0.0069
JAM	Jamaica	0.0001	0.0001	0.0001	0.0011	0.0001	0.0002	0.0001	0.0001	0.0001	0.0001	0.0003	0.0001	0.0001	0.0001	0.0001	0.0011	0.001	0.0003	0.0003	0	0.0003	0.0001	0.0001	0.0001	0.0001	0.0001	0.0001	0.0001	0.0001	0.0001	0.0001	0.0001	0.0001	0.0017	0.0001	0.0011	0	0.0001	0.0001	0.0002	0.0001	0.0001	0.0002	0.0001	0.0006	0.0002	0.0002	0.0007
JPN	Japan	0.0008	0.0003	0.004	0.0051	0.0008	0.0001	0.0029	0.0002	0.0002	0.0069	0.007	0.0006	0.0003	0.0019	0.004	0.0005	0.0019	0.0087	0.0002	0.0003	0.0004	0.0005	0.0006	0.0003	0.0004	0.0054	0.0001	0.0015	0.0018	0.0005	0.0002	0.0019	0.0008	0.0186	0.0002	0.0001	0.0001	0.0002	0.0026	0.0354	0.0026	0.0004	0.0022	0.0022	0.0014	0.002	0.0046	0.0072
JOR	Jordan	0	0.0001	0.0011	0.0009	0.0001	0	0	0.0001	0	0.0001	0.0001	0.0001	0	0.002	0.0003	0	0.0008	0.0002	0	0	0	0.0001	0	0.0001	0	0.0001	0	0.0001	0.0002	0.0001	0	0	0	0.0002	0	0	0	0	0	0.0002	0.0001	0.0001	0	0.0001	0	0.0002	0.0001	0.0007
KAZ	Kazakhstan	0.0113	0.001	0.0026	0.0139	0.0009	0.0004	0.001	0.0012	0.0007	0.001	0.0374	0.0058	0.0004	0.0009	0.0008	0.0004	0.0099	0.0058	0.0004	0.0005	0.0051	0.0011	0.0006	0.0008	0.0006	0.0015	0.0015	0.0007	0.0033	0.0013	0.0008	0.0006	0.0007	0.0028	0.0006	0.0004	0.0002	0.0006	0.0011	0.0079	0.0011	0.0008	0.0007	0.0025	0.001	0.0012	0.0281	0.0091
KEN	Kenya	0.0016	0.0002	0.0004	0.0036	0.0003	0.0001	0.0002	0.0002	0.0002	0.0004	0.0011	0.0002	0.0001	0.0004	0.0003	0.0001	0.0027	0.0027	0.0001	0.0002	0.0001	0.0003	0.0001	0.0002	0.0002	0.0002	0.0001	0.0002	0.0003	0.0003	0.0009	0.0002	0.0002	0.0009	0.0002	0.0001	0	0.0002	0.0002	0.0005	0.0003	0.0004	0.0002	0.0003	0.0002	0.0003	0.0006	0.0027
KWT	Kuwait	0.0004	0.0004	0.0006	0.0075	0.0004	0.0002	0.0003	0.0003	0.0004	0.0006	0.0006	0.0006	0.0002	0.0005	0.0005	0.0002	0.0056	0.0014	0.0002	0.0003	0.0003	0.0007	0.0003	0.0003	0.0003	0.0006	0.0003	0.0005	0.0004	0.0007	0.0005	0.0005	0.0003	0.0007	0.0003	0.0002	0.0001	0.0004	0.0004	0.0015	0.0003	0.0004	0.0003	0.0004	0.0003	0.0005	0.0005	0.0041
KGZ	Kyrgyzstan	0.0186	0.0019	0.0019	0.031	0.0015	0.0008	0.0011	0.002	0.0015	0.001	0.0019	0.0051	0.0009	0.0014	0.0013	0.001	0.0258	0.0016	0.001	0.0011	0.0014	0.0021	0.0013	0.001	0.0014	0.0009	0.0012	0.0014	0.0017	0.0023	0.002	0.0013	0.0012	0.0014	0.0013	0.0009	0.0004	0.0013	0.0013	0.0061	0.0012	0.0016	0.0012	0.0012	0.0018	0.0012	0.0028	0.0174
LAO	Laos	0.0002	0.0003	0.0002	0.0035	0.0002	0.0001	0.0001	0.0002	0.0002	0.0002	0.0007	0.0002	0.0001	0.0002	0.0002	0.0001	0.0035	0.0011	0.0001	0.0001	0.0002	0.0004	0.0001	0.0001	0.0001	0.0001	0.0001	0.0002	0.0002	0.0004	0.0002	0.0003	0.0001	0.0004	0.0002	0.0001	0	0.0002	0.0002	0.0016	0.0001	0.0002	0.0001	0.0002	0.0001	0.0002	0.0003	0.0021
LVA	Latvia	0.0026	0.001	0.0019	0.0136	0.001	0.0004	0.0017	0.0014	0.0008	0.0008	0.0053	0.0019	0.0007	0.0012	0.0007	0.0004	0.0133	0.0055	0.0006	0.0005	0.0006	0.0012	0.0006	0.0007	0.0006	0.0036	0.0007	0.0007	0.0048	0.0014	0.0009	0.0024	0.0007	0.0028	0.0006	0.0004	0.0002	0.0007	0.0013	0.0022	0.0009	0.0008	0.0009	0.0016	0.0008	0.001	0.0045	0.0147
LBN	Lebanon	0	0.0001	0.001	0.0009	0.0011	0	0.0001	0.0002	0.0001	0.0001	0.0001	0.0001	0	0.0021	0.0001	0.0001	0.0007	0.0005	0	0.0001	0.0001	0.0001	0	0	0	0.0001	0	0	0.0001	0.0007	0.0001	0	0.0002	0.0004	0	0	0.0001	0	0.0001	0.0001	0.0001	0.0006	0	0.0001	0	0.0016	0.0001	0.0095
LSO	Lesotho	0.0003	0.0005	0.0003	0.0057	0.0003	0.0002	0.0002	0.0003	0.0003	0.0004	0.0003	0.0003	0.0002	0.0003	0.0003	0.0002	0.0057	0.0007	0.0002	0.0002	0.0002	0.0005	0.0002	0.0002	0.0006	0.0002	0.0002	0.0003	0.0003	0.0005	0.0003	0.0002	0.0002	0.0005	0.0003	0.0002	0.0001	0.0003	0.0003	0.0002	0.0004	0.0003	0.0002	0.0002	0.0002	0.0002	0.0003	0.0032
LBR	Liberia	0.0004	0.0007	0.0008	0.0084	0.0005	0.0005	0.0004	0.0004	0.0005	0.0003	0.0014	0.0005	0.0003	0.0004	0.0004	0.0003	0.008	0.0035	0.0002	0.0004	0.0004	0.0008	0.0003	0.0003	0.0004	0.0004	0.0003	0.0004	0.0007	0.0009	0.0005	0.0004	0.0004	0.0018	0.0004	0.0002	0.0001	0.0004	0.0008	0.0009	0.0004	0.0005	0.0004	0.0018	0.0003	0.0004	0.001	0.0055
LBY	Libya	0	0.0001	0.0003	0.0009	0.0001	0	0.0001	0	0	0.0001	0.0014	0.0001	0	0.0001	0	0	0.0003	0.0007	0	0	0	0	0	0.0001	0	0.0002	0	0	0.0002	0.0001	0	0	0	0.0002	0	0	0	0	0.0001	0.0002	0.0001	0	0.0001	0.0005	0.0001	0.0002	0.0005	0.0006
LIE	Liechtenstein	0	0	0	0	0	0	0	0	0	0	0	0	0	0	0	0	0	0	0	0	0	0	0	0	0	0	0	0	0	0	0	0	0	0	0	0	0	0	0	0	0	0	0	0	0	0	0	0
LTU	Lithuania	0.0008	0.0008	0.0019	0.0156	0.0009	0.0005	0.0009	0.0009	0.0008	0.0007	0.0053	0.0013	0.0012	0.0009	0.0008	0.0005	0.0124	0.0066	0.0007	0.0006	0.0006	0.001	0.0007	0.0007	0.0006	0.0009	0.0007	0.0008	0.0027	0.0012	0.001	0.0007	0.0007	0.0025	0.0007	0.0005	0.0002	0.0007	0.0009	0.0015	0.0009	0.0009	0.0007	0.0017	0.0009	0.0009	0.0057	0.0094
LUX	Luxembourg	0.0003	0.0003	0.0013	0.0075	0.0004	0.0002	0.0005	0.0003	0.0003	0.0005	0.0028	0.0003	0.0002	0.0004	0.0003	0.0002	0.0044	0.0136	0.0002	0.0002	0.0002	0.0003	0.0003	0.0004	0.0003	0.0007	0.0003	0.0004	0.0009	0.0005	0.0003	0.0003	0.0004	0.0012	0.0003	0.0002	0.0001	0.0003	0.0005	0.001	0.0005	0.0004	0.0003	0.0009	0.0004	0.0005	0.0017	0.0071
MAC	Macao SAR	0.0001	0.0002	0.0003	0.0033	0.0002	0.0001	0.0002	0.0001	0.0002	0.0006	0.0009	0.0002	0.0001	0.0002	0.0003	0.0001	0.0028	0.001	0.0001	0.0001	0.0001	0.0003	0.0001	0.0001	0.0001	0.0002	0.0001	0.0002	0.0002	0.0003	0.0002	0.0002	0.0001	0.0013	0.0001	0.0001	0	0.0001	0.0003	0.0015	0.0006	0.0002	0.0002	0.0002	0.0002	0.0002	0.0004	0.002
MDG	Madagascar	0.0001	0.0002	0.0014	0.0028	0.0002	0.0001	0.0002	0.0001	0.0002	0.0002	0.0016	0.0002	0.0001	0.0002	0.0002	0.0001	0.0022	0.0022	0.0001	0.0001	0.0002	0.0002	0.0001	0.0001	0.0002	0.0002	0.0001	0.0002	0.0004	0.0003	0.0002	0.0001	0.0002	0.0023	0.0001	0.0001	0	0.0001	0.0002	0.0008	0.0002	0.0002	0.0002	0.0004	0.0002	0.0002	0.0009	0.002
MWI	Malawi	0.0002	0.0003	0.0002	0.0032	0.0003	0.0001	0.0001	0.0002	0.0002	0.0002	0.0004	0.0002	0.0001	0.0002	0.0002	0.0001	0.0028	0.0013	0.0001	0.0001	0.0002	0.0003	0.0001	0.0001	0.001	0.0001	0.0002	0.0002	0.0002	0.0004	0.0003	0.0001	0.0002	0.0006	0.0001	0.0001	0	0.0002	0.0001	0.0002	0.0001	0.0004	0.0001	0.0007	0.0001	0.0002	0.0006	0.0023
MYS	Malaysia	0.0005	0.0003	0.0015	0.0057	0.0005	0.0002	0.0013	0.0003	0.0003	0.0106	0.003	0.0004	0.0002	0.0018	0.0041	0.0003	0.0036	0.0039	0.0002	0.0002	0.0002	0.0004	0.0003	0.0003	0.0003	0.0022	0.0002	0.0103	0.001	0.0004	0.0002	0.0034	0.0004	0.0078	0.0002	0.0002	0.0001	0.0003	0.0011	0.0115	0.0008	0.0008	0.0006	0.0008	0.0005	0.001	0.0024	0.0056
MDV	Maldives	0.0003	0.0006	0.0003	0.0069	0.0004	0.0002	0.0002	0.0003	0.0004	0.0002	0.0003	0.0004	0.0002	0.0003	0.0003	0.0002	0.0066	0.0004	0.0002	0.0003	0.0003	0.0007	0.0003	0.0002	0.0003	0.0001	0.0003	0.0003	0.0003	0.0008	0.0005	0.0003	0.0003	0.0005	0.0003	0.0002	0.0001	0.0003	0.0003	0.0003	0.0002	0.0004	0.0003	0.0003	0.0002	0.0003	0.0003	0.004
MLI	Mali	0.0002	0.0003	0.0003	0.0036	0.0008	0.0001	0.0001	0.0002	0.0002	0.0001	0.0003	0.0002	0.0001	0.0002	0.0002	0.0001	0.0036	0.0007	0.0001	0.0002	0.0001	0.0004	0.0001	0.0001	0.0001	0.0005	0.0001	0.0002	0.0002	0.004	0.0002	0.0002	0.0001	0.0004	0.0002	0.0001	0	0.0002	0.0001	0.0002	0.0001	0.0003	0.0001	0.0002	0.0002	0.0001	0.0007	0.0764
MLT	Malta	0.0011	0.0014	0.0023	0.0208	0.0011	0.0006	0.001	0.0009	0.001	0.0016	0.0031	0.0012	0.0006	0.0018	0.0011	0.0007	0.0138	0.0041	0.0006	0.0011	0.0008	0.0016	0.0008	0.0008	0.0009	0.0012	0.0008	0.0012	0.0013	0.0017	0.0013	0.0009	0.0009	0.0033	0.0009	0.0006	0.0002	0.0009	0.001	0.0018	0.0011	0.0011	0.0011	0.0078	0.0009	0.0019	0.0022	0.0117
MRT	Mauritania	0.0003	0.0006	0.0013	0.0071	0.0004	0.0002	0.0003	0.0003	0.0004	0.0002	0.0006	0.0004	0.0002	0.0003	0.0003	0.0002	0.0055	0.0015	0.0002	0.0014	0.0003	0.0006	0.0003	0.0003	0.0003	0.0004	0.0002	0.0003	0.0008	0.0007	0.0004	0.0003	0.0031	0.0005	0.0003	0.0002	0.0001	0.0003	0.0003	0.0012	0.0003	0.0006	0.0003	0.0007	0.0004	0.0004	0.0006	0.0046
MUS	Mauritius	0.0004	0.0007	0.0012	0.0086	0.0006	0.0002	0.0004	0.0004	0.0005	0.0007	0.0023	0.0005	0.0003	0.0005	0.0004	0.0003	0.0072	0.0055	0.0002	0.0003	0.0004	0.0007	0.0003	0.0003	0.0011	0.0004	0.0003	0.0004	0.0006	0.0009	0.0006	0.0004	0.0005	0.0017	0.0004	0.0002	0.0001	0.0004	0.0005	0.0015	0.0003	0.0005	0.0006	0.0008	0.0004	0.0005	0.0009	0.0103
MEX	Mexico	0.0001	0	0.001	0.0009	0.0001	0	0.0013	0	0.0007	0.0007	0.0007	0.0001	0.0002	0.0001	0.0001	0.0002	0.0006	0.0013	0.0005	0	0.0001	0.0001	0.0007	0	0	0.0022	0	0.0001	0.0002	0.0001	0	0.0001	0.0001	0.0155	0	0.0003	0	0	0.0026	0.0008	0.0037	0	0.0057	0.0002	0.0045	0.0001	0.0005	0.001
MCO	Monaco	0	0	0	0	0	0	0	0	0	0	0	0	0	0	0	0	0	0	0	0	0	0	0	0	0	0	0	0	0	0	0	0	0	0	0	0	0	0	0	0	0	0	0	0	0	0	0	0
MNG	Mongolia	0.0002	0.0004	0.0004	0.0045	0.0002	0.0001	0.0002	0.0002	0.0003	0.0002	0.0004	0.0003	0.0001	0.0002	0.0003	0.0001	0.0043	0.0004	0.0001	0.0002	0.0002	0.0004	0.0002	0.0002	0.0002	0.0002	0.0002	0.0002	0.0003	0.0004	0.0003	0.0002	0.0002	0.0008	0.0002	0.0001	0.0001	0.0002	0.0003	0.007	0.0002	0.0002	0.0002	0.0002	0.0002	0.0002	0.0004	0.0028
MNE	Montenegro	0	0	0	0	0	0	0	0	0	0	0	0	0	0	0	0	0	0	0	0	0	0	0	0	0	0	0	0	0	0	0	0	0	0	0	0	0	0	0	0	0	0	0	0	0	0	0	0
MAR	Morocco	0	0.0001	0.0006	0.0013	0.0001	0	0.0002	0	0	0.0003	0.0014	0.0001	0	0.0001	0.0001	0	0.0004	0.0035	0	0.0001	0	0	0	0.0001	0	0.0005	0	0.0001	0.0005	0.0001	0	0.0001	0.0003	0.0013	0	0	0	0	0.0002	0.0005	0.0002	0.0001	0.0001	0.0006	0.0002	0.0002	0.0007	0.0011
MOZ	Mozambique	0.0001	0.0002	0.0002	0.0033	0.0004	0.0001	0.0001	0.0001	0.0001	0.0001	0.0003	0.0001	0.0001	0.0001	0.0001	0.0001	0.0024	0.0006	0.0001	0.0001	0.0001	0.0002	0.0001	0.0001	0.0007	0.0001	0.0001	0.0001	0.0002	0.0003	0.0002	0.0001	0.0001	0.0002	0.0001	0.0001	0	0.0001	0.0001	0.0003	0.0001	0.0001	0.0001	0.0002	0.0002	0.0001	0.0002	0.0015
MMR	Myanmar	0	0	0.0001	0.0005	0	0	0.0001	0	0	0.0002	0.0003	0	0	0.0001	0.0002	0	0.0004	0.0004	0	0	0	0	0	0	0	0.0001	0	0.0002	0.0001	0	0	0.0002	0	0.0005	0	0	0	0	0.0001	0.0043	0.0001	0	0	0.0001	0.0001	0.0001	0.0002	0.0005
NAM	Namibia	0.0001	0.0002	0.0002	0.0025	0.0752	0.0001	0.0001	0.0001	0.0001	0.0002	0.0005	0.0002	0.0001	0.0001	0.0001	0.0001	0.0021	0.001	0.0001	0.0001	0.0001	0.0002	0.0001	0.0001	0.0019	0.0001	0.0001	0.0001	0.0002	0.0002	0.0001	0.0004	0.0006	0.0007	0.0001	0.0001	0.0001	0.0001	0.0002	0.0005	0.0001	0.0013	0.0001	0.0002	0.0001	0.0001	0.0003	0.0018
NPL	Nepal	0.0001	0.0001	0.0001	0.0011	0.0001	0	0.0001	0	0	0.0001	0.0003	0.0001	0	0.0001	0.0004	0	0.0008	0.0003	0	0	0	0.0003	0	0	0	0.0001	0	0.0001	0.0001	0.0001	0.0001	0	0	0.0007	0	0	0	0	0.0001	0.0002	0.0001	0.0001	0	0.0002	0	0.0001	0.0002	0.0007
NLD	Netherlands	0.0003	0.0004	0.0028	0.0069	0.0011	0.0002	0.0009	0.0003	0.0011	0.001	0.0078	0.0006	0.0002	0.001	0.0006	0.0003	0.0036	0.0291	0.0002	0.0003	0.0002	0.0002	0.0003	0.0006	0.0004	0.0017	0.0003	0.0004	0.0023	0.0004	0.0002	0.0003	0.0006	0.0032	0.0003	0.0002	0.0001	0.0003	0.0009	0.0024	0.001	0.0004	0.0007	0.002	0.0008	0.0014	0.0045	0.0081
ANT	Netherlands Antilles	0.0001	0.0002	0.0002	0.0026	0.0002	0.0017	0.0001	0.0002	0.0002	0.0001	0.0002	0.0001	0.0019	0.0001	0.0001	0.0002	0.0022	0.0006	0.0009	0.0001	0.0001	0.0003	0.0002	0.0001	0.0008	0.0006	0.0001	0.0001	0.0001	0.0003	0.0002	0.0001	0.0001	0.0005	0.0001	0.0001	0	0.0001	0.0001	0.0002	0.0004	0.0001	0.0002	0.0001	0.001	0.0001	0.0002	0.0015
NCL	New Caledonia	0.0001	0.0002	0.0004	0.0027	0.0002	0.0001	0.0002	0.0001	0.0001	0.0017	0.0003	0.0001	0.0001	0.0002	0.0002	0.0001	0.0024	0.0006	0.0001	0.0001	0.0001	0.0003	0.0001	0.0001	0.0001	0.0002	0.0001	0.0001	0.0002	0.0003	0.0002	0.0001	0.0001	0.0005	0.0001	0.0001	0	0.0001	0.0002	0.0009	0.0001	0.0001	0.0001	0.0001	0.0002	0.0001	0.0002	0.0019
NZL	New Zealand	0.0002	0.0003	0.0019	0.0041	0.0004	0.0001	0.0007	0.0002	0.0002	0.0388	0.0026	0.0005	0.0001	0.001	0.0008	0.0006	0.0034	0.0068	0.0001	0.0002	0.0003	0.0004	0.0003	0.0002	0.0003	0.0013	0.0001	0.0007	0.0005	0.0005	0.0002	0.0004	0.0002	0.0107	0.0002	0.0001	0	0.0002	0.0019	0.0083	0.0006	0.0002	0.0006	0.0006	0.0004	0.0008	0.0013	0.0033
NIC	Nicaragua	0.0001	0.0002	0.0002	0.0024	0.0001	0.0001	0.0001	0.0001	0.0001	0.0001	0.0005	0.0001	0.0001	0.0001	0.0001	0.0001	0.0021	0.0004	0.0001	0.0001	0.0001	0.0002	0.0001	0.0001	0.0001	0.0001	0.0001	0.0001	0.0003	0.0003	0.0001	0.0001	0.0001	0.0013	0.0001	0.0005	0	0.0001	0.0001	0.0001	0.0002	0.0001	0.0269	0.0001	0.001	0.0001	0.0002	0.0014
NER	Niger	0.0002	0.0002	0.0004	0.0032	0.0002	0.0001	0.0001	0.0002	0.0002	0.0001	0.0002	0.0002	0.0001	0.0002	0.0002	0.0001	0.0032	0.0003	0.0001	0.0002	0.0001	0.0003	0.0001	0.0001	0.0001	0.0001	0.0001	0.0002	0.0002	0.0025	0.0002	0.0001	0.0001	0.0003	0.0001	0.0001	0	0.0048	0.0002	0.0002	0.0001	0.0002	0.0001	0.0001	0.0001	0.0001	0.0002	0.0094
NGA	Nigeria	0	0	0.0005	0.0009	0.0002	0	0.0003	0	0	0.0003	0.0014	0.0001	0	0.0001	0.0001	0	0.0003	0.0015	0	0.0001	0	0	0.0001	0.0001	0.0001	0.0017	0	0	0.0002	0.0001	0	0	0.0012	0.0012	0	0	0	0.0003	0.0008	0.001	0.0003	0.0001	0.0001	0.0002	0.0001	0.0001	0.0009	0.0194
NOR	Norway	0.0001	0.0002	0.0011	0.0016	0.0009	0	0.0006	0.0001	0.0001	0.0008	0.0031	0.0004	0.0001	0.0003	0.0003	0.0001	0.0007	0.0046	0	0.0001	0.0001	0.0001	0.0001	0.0003	0.0001	0.0012	0.0001	0.0001	0.0008	0.0001	0.0001	0.0001	0.0002	0.0051	0.0001	0.0001	0	0.0001	0.0008	0.0024	0.0007	0.0002	0.0003	0.0012	0.0003	0.0006	0.0029	0.0028
PSE	Gaza Strip	0	0	0	0	0	0	0	0	0	0	0	0	0	0	0	0	0	0	0	0	0	0	0	0	0	0	0	0	0	0	0	0	0	0	0	0	0	0	0	0	0	0	0	0	0	0	0	0
OMN	Oman	0.0002	0.0001	0.0002	0.0008	0.0002	0	0.0001	0.0001	0	0.0004	0.0001	0.0001	0	0.0023	0.0002	0	0.0007	0.0002	0	0	0	0.0001	0	0	0	0.0001	0	0.0001	0.0001	0.0001	0.0001	0.0002	0.0001	0.0004	0	0	0	0.0001	0.0001	0.0029	0.0001	0.0001	0.0001	0.0001	0.0001	0.0001	0.0001	0.0006
PAK	Pakistan	0	0	0.0007	0.0005	0.0001	0	0.0002	0	0	0.0003	0.0011	0.0001	0	0.0001	0.0001	0	0.0002	0.0016	0	0	0	0	0	0	0.0001	0.0002	0	0.0001	0.0002	0	0	0.0001	0.0001	0.0032	0	0	0	0	0.0004	0.0021	0.0003	0	0.0002	0.0003	0.0001	0.0004	0.0006	0.0005
PAN	Panama	0.0001	0.0001	0.0001	0.0009	0.0001	0.0002	0.0001	0.0004	0.0009	0.0001	0.0002	0.0001	0.0004	0.0001	0.0001	0.0004	0.0008	0.0003	0.0009	0.0001	0	0.0001	0.0006	0	0	0.0003	0	0	0.0001	0.0001	0.0001	0.0001	0.0001	0.0009	0	0	0	0	0.0003	0.0001	0.0017	0.0001	0.019	0.0001	0.0074	0.0001	0.0003	0.0006
PNG	Papua New Guinea	0.0001	0.0001	0.0003	0.0017	0.0001	0	0.0001	0.0001	0.0001	0.0089	0.0004	0.0001	0	0.0001	0.0001	0.0001	0.0015	0.0007	0	0.0001	0.0001	0.0002	0.0001	0.0001	0.0001	0.0001	0.0001	0.0001	0.0002	0.0002	0.0001	0.0001	0.0001	0.0003	0.0001	0	0	0.0001	0.0001	0.0012	0.0001	0.0001	0.0001	0.0001	0.0001	0.0001	0.0002	0.0011
PRY	Paraguay	0.0001	0.0001	0.0002	0.0022	0.0002	0.0001	0.0108	0.0001	0.0001	0.0001	0.0002	0.0001	0.0001	0.0001	0.0001	0.0001	0.002	0.0003	0.0001	0.0001	0.0001	0.0002	0.0013	0.0001	0.0001	0.0141	0.0001	0.0001	0.0001	0.0003	0.0001	0.0001	0.0001	0.0003	0.0001	0.0018	0	0.0001	0.0058	0.0002	0.0008	0.0001	0.0001	0.0001	0.0001	0.0001	0.0001	0.0012
PER	Peru	0.0001	0.0001	0.0004	0.0006	0.0001	0	0.0009	0	0.0002	0.0004	0.0006	0	0	0.0001	0.0001	0.0001	0.0005	0.001	0	0	0.0001	0	0.0068	0	0	0.0019	0	0	0.0003	0.0001	0	0	0.0001	0.0026	0	0	0	0	0.0064	0.0016	0.0057	0	0.0009	0.0003	0.0003	0.0001	0.0008	0.0006
PHL	Philippines	0.0002	0.0002	0.0008	0.0036	0.0005	0.0001	0.0006	0.0002	0.0002	0.002	0.0022	0.0002	0.0001	0.0008	0.0008	0.0002	0.0023	0.0025	0.0001	0.0001	0.0002	0.0004	0.0002	0.0002	0.0002	0.0012	0.0002	0.0007	0.0005	0.0004	0.0002	0.0004	0.0002	0.0073	0.0002	0.0001	0	0.0002	0.0006	0.0049	0.0005	0.0003	0.0004	0.0006	0.0003	0.0005	0.0014	0.0026
POL	Poland	0.0003	0.0003	0.0016	0.0046	0.0003	0.0001	0.0007	0.0003	0.0002	0.0005	0.0095	0.0009	0.0002	0.0004	0.0003	0.0002	0.003	0.0061	0.0001	0.0002	0.0002	0.0002	0.0002	0.0006	0.0002	0.001	0.0002	0.0002	0.0038	0.0003	0.0002	0.0002	0.0003	0.0024	0.0002	0.0001	0.0001	0.0002	0.0007	0.0014	0.0008	0.0003	0.0003	0.0023	0.0004	0.0006	0.0153	0.0039
PRT	Portugal	0.0005	0.0004	0.0027	0.0106	0.0359	0.0002	0.001	0.0003	0.0004	0.0007	0.0038	0.0004	0.0002	0.0005	0.0004	0.0003	0.0017	0.0059	0.0002	0.0003	0.0003	0.0005	0.0004	0.0003	0.0006	0.0018	0.0002	0.0004	0.0012	0.0007	0.0005	0.0004	0.0005	0.0031	0.0062	0.0002	0.0001	0.0006	0.0011	0.0017	0.0007	0.0007	0.0005	0.0008	0.0011	0.001	0.0021	0.007
QAT	Qatar	0.0001	0	0.0001	0.0007	0.0001	0	0.0001	0	0	0.0004	0.0001	0	0	0.0007	0.0002	0	0.0005	0.0002	0	0	0	0.0001	0	0	0	0.0001	0	0.0001	0.0001	0.0001	0	0.0001	0	0.0002	0	0	0	0	0.0001	0.0007	0.0001	0	0.0001	0.0001	0	0.0001	0.0001	0.0005
KOR	South Korea	0.0005	0.0001	0.0015	0.001	0.0004	0	0.0011	0.0001	0.0001	0.0024	0.0016	0.0003	0.0001	0.0006	0.0026	0.0001	0.0004	0.0021	0	0	0.0001	0.0001	0.0002	0.0001	0.0001	0.002	0	0.0003	0.0006	0.0001	0	0.0008	0.0002	0.0057	0	0.0001	0	0	0.0015	0.0173	0.001	0.0001	0.0009	0.0005	0.0006	0.0004	0.0012	0.0028
MDA	Moldova	0.002	0.0015	0.0018	0.0434	0.0018	0.0015	0.0015	0.0017	0.0019	0.0017	0.0018	0.0017	0.0015	0.0018	0.0015	0.0015	0.0349	0.0017	0.0016	0.0014	0.0015	0.002	0.0017	0.0014	0.0019	0.0009	0.002	0.0021	0.002	0.0021	0.0023	0.0015	0.0016	0.0013	0.0016	0.0015	0.0005	0.0019	0.0016	0.0012	0.0015	0.0019	0.0016	0.0015	0.0015	0.0016	0.0017	0.0233
ROU	Romania	0.0004	0.0009	0.0033	0.0079	0.0005	0.0002	0.0008	0.0004	0.0003	0.0009	0.009	0.0008	0.0003	0.0007	0.0006	0.0002	0.0052	0.0055	0.0003	0.0003	0.0003	0.0005	0.0004	0.0013	0.0004	0.0009	0.0003	0.0004	0.0149	0.0006	0.0004	0.0005	0.0005	0.0025	0.0003	0.0002	0.0001	0.0003	0.0008	0.0017	0.0011	0.0005	0.0005	0.0025	0.0007	0.0012	0.004	0.0062
RUS	Russia	0.0013	0.0005	0.0032	0.004	0.001	0.0001	0.0009	0.0055	0.0002	0.0006	0.0052	0.0122	0.0001	0.0004	0.0007	0.0001	0.0097	0.0063	0.0001	0.0002	0.0003	0.0003	0.0002	0.0005	0.0002	0.0028	0.0008	0.0002	0.0127	0.0004	0.0002	0.0003	0.0003	0.0036	0.0002	0.0001	0	0.0002	0.0007	0.0091	0.0009	0.0004	0.0005	0.0031	0.0032	0.0012	0.0112	0.0044
RWA	Rwanda	0.0001	0.0002	0.0002	0.0025	0.0001	0.0001	0.0001	0.0001	0.0002	0.0002	0.0002	0.0001	0.0001	0.0001	0.0001	0.0001	0.0025	0.0002	0.0001	0.0001	0.0001	0.0002	0.0001	0.0001	0.0001	0.0001	0.0001	0.0001	0.0001	0.0003	0.0002	0.0001	0.0001	0.0002	0.0001	0.0001	0	0.0001	0.0001	0.0003	0.0002	0.0001	0.0001	0.0001	0.0001	0.0001	0.0002	0.0014
WSM	Samoa	0.0006	0.0009	0.0006	0.014	0.0006	0.0003	0.0004	0.0005	0.0006	0.0066	0.0004	0.0006	0.0004	0.0005	0.0005	0.0004	0.01	0.0005	0.0004	0.0004	0.0005	0.001	0.0005	0.0004	0.0005	0.0002	0.0004	0.0005	0.0005	0.0011	0.0007	0.0005	0.0004	0.0005	0.0005	0.0003	0.0001	0.0005	0.0004	0.0004	0.0004	0.0006	0.0004	0.0004	0.0004	0.0004	0.0005	0.0063
SMR	San Marino	0	0	0	0	0	0	0	0	0	0	0	0	0	0	0	0	0	0	0	0	0	0	0	0	0	0	0	0	0	0	0	0	0	0	0	0	0	0	0	0	0	0	0	0	0	0	0	0
STP	Sao Tome and Principe	0.0009	0.0011	0.0007	0.0178	0.0016	0.0005	0.0007	0.0007	0.001	0.0006	0.0007	0.0008	0.0006	0.0008	0.0007	0.0006	0.0121	0.0007	0.0006	0.0006	0.0007	0.0013	0.0007	0.0006	0.0008	0.0004	0.0007	0.0008	0.0007	0.0014	0.0009	0.0007	0.0006	0.0006	0.0007	0.0005	0.0002	0.0007	0.0006	0.0006	0.0006	0.0008	0.0007	0.0006	0.0006	0.0006	0.0007	0.0092
SAU	Saudi Arabia	0	0	0.0004	0.0003	0.0001	0	0.0001	0	0	0.0008	0.0004	0	0	0.0001	0.0001	0	0.0001	0.0005	0	0	0	0	0	0	0.0001	0.0006	0	0	0.0001	0	0	0	0	0.0005	0	0	0	0	0.0002	0.0007	0.0003	0	0.0001	0.0001	0.0001	0.0001	0.0002	0.0004
SEN	Senegal	0.0001	0.0002	0.0004	0.0021	0.0002	0	0.0001	0.0001	0.0001	0.0001	0.0004	0.0001	0.0001	0.0001	0.0001	0.0001	0.0017	0.0031	0.0001	0.0015	0.0001	0.0002	0.0001	0.0001	0.0001	0.0001	0.0001	0.0001	0.0002	0.0013	0.0001	0.0001	0.0019	0.0004	0.0008	0.0001	0	0.0003	0.0001	0.0003	0.0001	0.0018	0.0001	0.0002	0.0001	0.0003	0.0003	0.0579
SRB	Serbia	0	0	0	0	0	0	0	0	0	0	0	0	0	0	0	0	0	0	0	0	0	0	0	0	0	0	0	0	0	0	0	0	0	0	0	0	0	0	0	0	0	0	0	0	0	0	0	0
SYC	Seychelles	0.0005	0.0008	0.0006	0.0103	0.0005	0.0003	0.0004	0.0005	0.0005	0.0003	0.0012	0.0005	0.0003	0.0005	0.0005	0.0003	0.008	0.0009	0.0003	0.0005	0.0004	0.001	0.0004	0.0004	0.0005	0.0003	0.0004	0.0005	0.0005	0.0011	0.0007	0.0004	0.0004	0.0005	0.0005	0.0003	0.0001	0.0004	0.0004	0.0004	0.0003	0.0006	0.0004	0.0004	0.0004	0.0005	0.0006	0.0058
SLE	Sierra Leone	0.0003	0.0006	0.0004	0.0062	0.0003	0.0002	0.0002	0.0003	0.0004	0.0002	0.0005	0.0004	0.0002	0.0003	0.0003	0.0003	0.0071	0.0007	0.0002	0.0002	0.0003	0.0006	0.0003	0.0002	0.0003	0.0002	0.0002	0.0003	0.0004	0.0007	0.0004	0.0003	0.0004	0.0008	0.0003	0.0002	0.0001	0.0003	0.0002	0.0002	0.0002	0.0003	0.0002	0.0003	0.0003	0.0003	0.0004	0.0036
SGP	Singapore	0.0038	0.0003	0.0018	0.004	0.0018	0.0001	0.0014	0.0003	0.0003	0.0128	0.0037	0.0011	0.0002	0.0028	0.0191	0.0002	0.0025	0.0053	0.0001	0.0003	0.0003	0.001	0.0003	0.0003	0.0005	0.003	0.0001	0.0563	0.0012	0.0006	0.0002	0.0145	0.0005	0.0095	0.0002	0.0001	0	0.0002	0.0014	0.0199	0.0011	0.0009	0.0008	0.0011	0.0007	0.0017	0.0033	0.009
SVK	Slovakia	0.0004	0.0005	0.0012	0.0067	0.0009	0.0002	0.0007	0.0005	0.0003	0.0006	0.022	0.0005	0.0012	0.0005	0.0004	0.0002	0.0045	0.0048	0.0002	0.0002	0.0002	0.0006	0.0003	0.0013	0.0003	0.0008	0.0004	0.0003	0.0052	0.0007	0.0004	0.0003	0.0004	0.0018	0.0003	0.0002	0.0001	0.0004	0.0006	0.0012	0.0009	0.0006	0.0004	0.0052	0.0006	0.0008	0.0542	0.0046
SVN	Slovenia	0.0004	0.0021	0.0019	0.0057	0.0004	0.0001	0.0008	0.0003	0.0003	0.0007	0.0222	0.0006	0.0002	0.0005	0.0003	0.0002	0.0036	0.005	0.0002	0.0002	0.0002	0.0003	0.0003	0.0295	0.0003	0.0012	0.0002	0.0003	0.004	0.0004	0.0003	0.0002	0.0003	0.0024	0.0002	0.0001	0.0001	0.0002	0.0008	0.0014	0.0007	0.0003	0.0004	0.0645	0.0005	0.001	0.0081	0.0046
SOM	Somalia	0.0002	0.0003	0.0002	0.0048	0.0002	0.0002	0.0002	0.0002	0.0002	0.0002	0.0002	0.0002	0.0002	0.0002	0.0002	0.0002	0.0041	0.0002	0.0002	0.0002	0.0002	0.0004	0.0002	0.0002	0.0002	0.0001	0.0002	0.0002	0.0002	0.0004	0.0003	0.0002	0.0002	0.0002	0.0002	0.0002	0.0001	0.0002	0.0002	0.0002	0.0002	0.0002	0.0002	0.0002	0.0002	0.0003	0.0002	0.0027
ZAF	South Africa	0.0002	0.0002	0.0011	0.0023	0.038	0.0001	0.0012	0.0001	0.0001	0.0021	0.0027	0.0002	0.0001	0.0007	0.0004	0.0002	0.0014	0.0046	0.0001	0.0002	0.0001	0.0001	0.0002	0.0002	0.1108	0.0023	0.0001	0.0002	0.0007	0.0005	0.0003	0.0002	0.0013	0.004	0.0002	0.0001	0	0.0002	0.0012	0.003	0.0009	0.0026	0.0003	0.0008	0.0003	0.0006	0.0016	0.0188
SDS	South Sudan	0	0	0	0	0	0	0	0	0	0	0	0	0	0	0	0	0	0	0	0	0	0	0	0	0	0	0	0	0	0	0	0	0	0	0	0	0	0	0	0	0	0	0	0	0	0	0	0
ESP	Spain	0.0001	0.0003	0.0091	0.056	0.0017	0	0.0023	0.0001	0.0001	0.0006	0.0044	0.0002	0	0.0006	0.0004	0.0001	0.0003	0.0071	0	0.0002	0.0001	0	0.0005	0.0003	0.0001	0.0026	0	0.0001	0.0017	0.0002	0	0.0001	0.0004	0.0026	0.0002	0.0002	0	0	0.0029	0.002	0.0019	0.0002	0.0015	0.0015	0.0099	0.0015	0.0035	0.0081
LKA	Sri Lanka	0	0.0001	0.0003	0.0008	0.0001	0	0.0002	0	0	0.0003	0.001	0.0001	0	0.0001	0.0001	0	0.0006	0.002	0	0	0	0.0001	0.0002	0	0.0001	0.0002	0	0.0001	0.0002	0.0001	0	0	0.0001	0.0017	0	0	0	0	0.0004	0.0004	0.0004	0	0.0001	0.0002	0.0001	0.0003	0.0007	0.0006
SUD	Sudan	0	0	0	0	0	0	0	0	0	0	0	0	0	0	0	0	0	0	0	0	0	0	0	0	0	0	0	0	0	0	0	0	0	0	0	0	0	0	0	0	0	0	0	0	0	0	0	0
SUR	Suriname	0.0003	0.0006	0.0006	0.0064	0.0004	0.0002	0.0003	0.0003	0.0004	0.0004	0.0007	0.0005	0.0002	0.0003	0.0003	0.0007	0.0066	0.0015	0.0002	0.0003	0.0003	0.0007	0.0003	0.0002	0.0003	0.0003	0.0002	0.0003	0.0004	0.0007	0.0004	0.0003	0.0004	0.0014	0.0003	0.0002	0.0001	0.0003	0.0003	0.0006	0.0004	0.0004	0.0003	0.0003	0.0004	0.0003	0.0005	0.0041
SWZ	Swaziland	0.0019	0.0004	0.0003	0.005	0.0013	0.0001	0.0002	0.0002	0.0003	0.0003	0.0003	0.0003	0.0001	0.0002	0.0007	0.0002	0.0048	0.0005	0.0002	0.0004	0.0002	0.0005	0.0002	0.0002	0.0002	0.0002	0.0002	0.0002	0.0003	0.0006	0.0005	0.0002	0.0003	0.0006	0.0002	0.0001	0.0001	0.0003	0.0002	0.0004	0.0002	0.0007	0.0002	0.0002	0.0003	0.0002	0.0003	0.0029
SWE	Sweden	0.0002	0.0003	0.0018	0.0052	0.0006	0.0001	0.0013	0.0002	0.0002	0.0019	0.0057	0.0004	0.0002	0.0008	0.0005	0.0002	0.0026	0.0086	0.0002	0.0002	0.0002	0.0002	0.0003	0.0005	0.0003	0.0027	0.0002	0.0003	0.0017	0.0003	0.0002	0.0002	0.0004	0.0049	0.0002	0.0002	0.0001	0.0002	0.0014	0.004	0.001	0.0003	0.0005	0.0017	0.0006	0.0012	0.0039	0.0044
CHE	Switzerland	0.0001	0.0002	0.0016	0.0027	0.0003	0	0.0007	0.0002	0.0001	0.0006	0.007	0.0004	0.0001	0.0006	0.0004	0.0001	0.0002	0.0037	0	0.0001	0.0001	0.0001	0.0002	0.0003	0.0002	0.0016	0.0001	0.0002	0.0013	0.0002	0.0001	0.0002	0.0002	0.0029	0.0001	0.0001	0	0.0001	0.0007	0.0021	0.0007	0.0001	0.0004	0.0015	0.0003	0.0006	0.0027	0.0033
SYR	Syria	0	0.0001	0.0046	0.0007	0.0001	0	0.0001	0.0002	0	0.0001	0.001	0.0002	0	0.0001	0	0	0.0005	0.0007	0	0	0	0	0.0001	0.0001	0	0.0003	0	0	0.0007	0.0001	0	0	0	0.0004	0	0	0	0	0.0002	0.0002	0.0003	0	0.0001	0.0004	0.0001	0.0018	0.0004	0.0007
TWN	Taiwan	0.0005	0.0002	0.0022	0.0041	0.0006	0.0001	0.0021	0.0003	0.0005	0.0058	0.0043	0.0003	0.0007	0.0019	0.0055	0.0003	0.0012	0.0033	0.0004	0.0003	0.0005	0.0005	0.0003	0.0003	0.0005	0.0045	0.0012	0.0015	0.0016	0.0015	0.0001	0.0045	0.0004	0.0156	0.0001	0.0001	0	0.0002	0.0038	0.0085	0.0023	0.0003	0.0033	0.0011	0.0011	0.0018	0.0025	0.0131
TJK	Tajikistan	0.0002	0.0003	0.0075	0.004	0.0002	0.0001	0.0002	0.0002	0.0002	0.0002	0.0004	0.0004	0.0001	0.0002	0.0002	0.0001	0.004	0.0005	0.0001	0.0001	0.0002	0.0004	0.0002	0.0001	0.0002	0.0002	0.0002	0.0002	0.0012	0.0004	0.0003	0.0002	0.0002	0.0003	0.0002	0.0001	0.0001	0.0002	0.0002	0.0005	0.0002	0.0002	0.0002	0.0005	0.0002	0.0002	0.0008	0.0023
THA	Thailand	0.0011	0.0004	0.0017	0.0078	0.0012	0.0002	0.0015	0.0004	0.0004	0.0094	0.0045	0.0006	0.0002	0.0027	0.007	0.0004	0.0048	0.0072	0.0002	0.0005	0.0003	0.001	0.0004	0.0003	0.0005	0.0024	0.0003	0.0028	0.0013	0.0007	0.0004	0.0112	0.0005	0.0122	0.0003	0.0002	0.0001	0.0003	0.0017	0.0136	0.0013	0.0009	0.001	0.0013	0.0008	0.0021	0.0037	0.0126
MKD	TFYR Macedonia	0.0008	0.0482	0.0195	0.0154	0.001	0.0004	0.0008	0.0008	0.0009	0.0009	0.006	0.0011	0.0004	0.0009	0.0007	0.0005	0.0133	0.0076	0.0004	0.0006	0.0007	0.0014	0.0007	0.0317	0.0007	0.0009	0.0006	0.0007	0.0671	0.0016	0.0009	0.0011	0.0007	0.0023	0.0007	0.0004	0.0002	0.0008	0.0008	0.0014	0.0008	0.0009	0.0007	0.0606	0.0009	0.0016	0.0039	0.0098
TGO	Togo	0.0003	0.0005	0.0004	0.0058	0.0004	0.0001	0.0002	0.0003	0.0003	0.0002	0.0004	0.0003	0.0002	0.0003	0.0004	0.0002	0.0054	0.0007	0.0002	0.0139	0.0006	0.0006	0.0002	0.0002	0.0005	0.0003	0.0004	0.0003	0.0004	0.0105	0.0004	0.0004	0.0007	0.0005	0.0003	0.0002	0.0003	0.0007	0.0002	0.0003	0.0006	0.002	0.0002	0.0002	0.0002	0.0002	0.0003	0.0165
TTO	Trinidad and Tobago	0.0001	0.0001	0.0001	0.0012	0.0001	0.0011	0.0001	0.0001	0.001	0.0001	0.0002	0.0001	0.0002	0.0001	0.0001	0.0053	0.0011	0.0002	0.0004	0	0.0001	0.0001	0.0001	0	0	0.0005	0.0004	0.0001	0.0001	0.0001	0.0001	0.0001	0.0001	0.003	0.0001	0.0003	0	0.0001	0.0002	0.0002	0.0009	0.0001	0.0005	0.0001	0.0004	0.0001	0.0001	0.0007
TUN	Tunisia	0	0.0001	0.0036	0.0012	0.0001	0	0.0002	0	0	0.0001	0.0013	0.0001	0	0.0003	0.0001	0	0.0005	0.0041	0	0.0001	0	0.0001	0	0.0001	0	0.0003	0	0	0.0003	0.0002	0	0	0.0002	0.0006	0	0	0	0.0001	0.0001	0.0002	0.0001	0.0001	0.0001	0.0004	0.0002	0.0002	0.0006	0.0036
TUR	Turkey	0.0003	0.0027	0.0055	0.0015	0.0002	0	0.0004	0.0009	0.0001	0.0004	0.0034	0.0074	0.0001	0.0005	0.0004	0.0001	0.0008	0.0033	0	0.0001	0.0001	0.0001	0.0001	0.0008	0.0001	0.0006	0.0001	0.0001	0.0065	0.0002	0.0001	0.0001	0.0002	0.0019	0.0001	0	0	0.0001	0.0004	0.0011	0.0003	0.0001	0.0002	0.0009	0.0002	0.0003	0.0017	0.0026
TKM	Turkmenistan	0.0089	0.0002	0.0005	0.0018	0.0001	0	0.0001	0.0004	0.0001	0.0001	0.0005	0.0016	0.0001	0.0001	0.0001	0.0001	0.0015	0.0003	0.0001	0.0001	0.0002	0.0002	0.0001	0.0001	0.0001	0.0001	0.0001	0.0001	0.0005	0.0002	0.0001	0.0001	0.0001	0.0002	0.0001	0	0	0.0001	0.0001	0.0007	0.0001	0.0001	0.0001	0.0002	0.0001	0.0001	0.0006	0.0011
USR	Former USSR	0	0	0	0	0	0	0	0	0	0	0	0	0	0	0	0	0	0	0	0	0	0	0	0	0	0	0	0	0	0	0	0	0	0	0	0	0	0	0	0	0	0	0	0	0	0	0	0
UGA	Uganda	0.0001	0.0001	0.0002	0.0021	0.0001	0	0.0001	0.0001	0.0001	0.0002	0.0004	0.0001	0.0001	0.0001	0.0001	0.0001	0.0017	0.0014	0.0001	0.0001	0.0001	0.0002	0.0001	0.0001	0.0001	0.0001	0.0001	0.0002	0.0002	0.0002	0.0003	0.0001	0.0001	0.0002	0.0001	0.0001	0	0.0001	0.0001	0.0002	0.0001	0.0014	0.0001	0.0001	0.0002	0.0002	0.0005	0.0013
UKR	Ukraine	0.0007	0.0009	0.0043	0.0091	0.0006	0.0002	0.0008	0.0029	0.0005	0.0006	0.0079	0.0139	0.0003	0.0006	0.0006	0.0003	0.0108	0.0041	0.0003	0.0003	0.0004	0.0007	0.0004	0.0006	0.0004	0.0014	0.0003	0.0004	0.0239	0.0008	0.0005	0.0004	0.0006	0.0034	0.0004	0.0002	0.0001	0.0004	0.0009	0.0032	0.0011	0.0005	0.0007	0.0022	0.0018	0.0018	0.0148	0.0058
ARE	UAE	0.0001	0	0.0008	0.0002	0	0	0	0.0009	0	0.0004	0.0001	0.0008	0	0.0001	0.0001	0	0.0001	0.0003	0	0	0	0	0	0	0	0.0001	0	0	0.0002	0	0	0	0.0001	0.0003	0	0	0	0	0	0.0005	0	0	0	0	0	0.0001	0.0001	0.0003
GBR	UK	0.0007	0.0011	0.0112	0.0156	0.0044	0.0006	0.0041	0.0011	0.001	0.0089	0.0223	0.0038	0.0005	0.0084	0.0035	0.0025	0.0041	0.0446	0.0004	0.0005	0.0018	0.0006	0.0008	0.0015	0.0019	0.0085	0.0005	0.0026	0.0081	0.0011	0.0004	0.001	0.0018	0.0284	0.0004	0.0007	0.0001	0.0004	0.0046	0.0148	0.0044	0.0013	0.0021	0.0065	0.0027	0.0116	0.0181	0.0277
TZA	Tanzania	0.0002	0.0002	0.0009	0.0024	0.0003	0.0002	0.0002	0.0001	0.0003	0.0005	0.0009	0.0001	0.0001	0.0002	0.0004	0.0001	0.0008	0.0027	0.0001	0.0001	0.0001	0.0004	0.0001	0.0003	0.0004	0.0002	0.0002	0.0002	0.0034	0.0006	0.0005	0.0001	0.0001	0.0022	0.0001	0.0001	0	0.0001	0.0002	0.0011	0.0004	0.0002	0.0004	0.0002	0.0002	0.0002	0.0005	0.0018
USA	USA	0.0003	0.0003	0.0048	0.003	0.0016	0.0011	0.0056	0.0004	0.002	0.0076	0.0072	0.0009	0.0086	0.0019	0.0015	0.0029	0.0006	0.0116	0.0013	0.0001	0.0013	0.0001	0.0021	0.0003	0.0005	0.012	0.0003	0.0009	0.002	0.0002	0.0001	0.0006	0.0006	0.1285	0.0001	0.0008	0	0.0001	0.0074	0.0139	0.013	0.0006	0.0141	0.002	0.0014	0.0017	0.0047	0.0073
URY	Uruguay	0.0002	0.0003	0.0008	0.0047	0.0004	0.0001	0.0287	0.0002	0.0003	0.0006	0.0008	0.0002	0.0002	0.0003	0.0004	0.0002	0.0043	0.0017	0.0002	0.0002	0.0002	0.0004	0.0017	0.0002	0.0002	0.036	0.0002	0.0002	0.0005	0.0005	0.0003	0.0002	0.0002	0.0037	0.0002	0.0002	0.0001	0.0002	0.0087	0.002	0.002	0.0003	0.0009	0.0003	0.001	0.0004	0.0006	0.0028
UZB	Uzbekistan	0.0027	0.0022	0.0022	0.0434	0.0019	0.0012	0.0014	0.0032	0.0021	0.0012	0.0029	0.0032	0.0014	0.002	0.0015	0.0015	0.0313	0.0039	0.0014	0.0014	0.0017	0.0032	0.0017	0.0014	0.0018	0.0014	0.0018	0.002	0.0028	0.0037	0.0026	0.0016	0.0016	0.002	0.0018	0.0013	0.0005	0.0019	0.0016	0.0022	0.0012	0.0021	0.0016	0.0017	0.0016	0.0017	0.0032	0.023
VUT	Vanuatu	0.0006	0.001	0.0006	0.0126	0.0006	0.0003	0.0004	0.0006	0.0007	0.0006	0.0005	0.0006	0.0004	0.0006	0.0006	0.0004	0.0112	0.0007	0.0004	0.0005	0.0005	0.0012	0.0005	0.0004	0.0005	0.0003	0.0005	0.0006	0.0005	0.0012	0.0008	0.0005	0.0005	0.0005	0.0006	0.0004	0.0002	0.0006	0.0004	0.0004	0.0004	0.0007	0.0005	0.0004	0.0004	0.0005	0.0005	0.0069
VEN	Venezuela	0.0001	0.0001	0.0003	0.0017	0.0001	0.0002	0.0005	0.0001	0.0081	0.0003	0.0005	0.0001	0.0003	0.0001	0.0001	0.0002	0.0013	0.0011	0.0001	0.0001	0.0001	0.0001	0.0006	0.0001	0.0001	0.0045	0.0001	0.0001	0.0002	0.0023	0.0001	0.0001	0.0001	0.0048	0.0001	0.0001	0	0.0001	0.0022	0.0005	0.015	0.0001	0.0046	0.0003	0.0084	0.0001	0.0003	0.0032
VNM	Viet Nam	0.0003	0.0004	0.0022	0.0069	0.0015	0.0002	0.0008	0.0003	0.0004	0.0078	0.003	0.0004	0.0003	0.0005	0.0009	0.0002	0.0052	0.0052	0.0002	0.0003	0.0003	0.0007	0.0003	0.0003	0.0003	0.0013	0.0002	0.0006	0.0011	0.0007	0.0005	0.0083	0.0003	0.0039	0.0004	0.0002	0.0001	0.0003	0.0011	0.0067	0.0017	0.0006	0.0005	0.0008	0.0015	0.0006	0.0034	0.005
YEM	Yemen	0	0.0001	0.0001	0.0007	0	0	0.0001	0	0	0.0002	0.0001	0	0	0.0001	0.0001	0	0.0006	0.0001	0	0	0	0.0001	0	0	0	0.0002	0	0	0.0001	0.0001	0	0.0001	0	0.0002	0	0	0	0	0.0001	0.0015	0.0001	0	0	0.0001	0	0	0.0001	0.0005
ZMB	Zambia	0.0002	0.0003	0.0004	0.0037	0.0036	0.0001	0.0002	0.0002	0.0002	0.0003	0.0007	0.0002	0.0001	0.0002	0.0003	0.0001	0.0033	0.0012	0.0001	0.0002	0.0002	0.0004	0.0001	0.0001	0.0019	0.0002	0.0001	0.0002	0.0003	0.0004	0.0006	0.0002	0.0002	0.0005	0.0002	0.0001	0	0.0002	0.0002	0.002	0.0002	0.0003	0.0002	0.0003	0.0002	0.0002	0.0004	0.0024
ZWE	Zimbabwe	0.0015	0.0014	0.0022	0.045	0.0011	0.0015	0.0017	0.0013	0.0018	0.0059	0.003	0.0011	0.0016	0.0019	0.0013	0.0016	0.023	0.0033	0.0016	0.0013	0.0015	0.0013	0.0014	0.0014	0.0014	0.0014	0.0021	0.0017	0.0016	0.0013	0.0015	0.0013	0.0015	0.0031	0.0015	0.0015	0.0005	0.0016	0.0026	0.0015	0.0059	0.0015	0.0017	0.0016	0.0014	0.0017	0.0024	0.0248
ROW	Rest of World	0	0	0	0	0	0	0	0	0	0	0	0	0	0	0	0	0	0	0	0	0	0	0	0	0	0	0	0	0	0	0	0	0	0	0	0	0	0	0	0	0	0	0	0	0	0	0	0
[truncated: 142 more columns]
