# Supplementary material for: Resource footprints and their ecosystem consequences
Source: Sci Rep. 2017 Jan 23;7:40743. doi: 10.1038/srep40743 (PMC5256307; doi:10.1038/srep40743)
Supplement: Supplementary Dataset 10 [file srep40743-s11.xls]

## Sheet: N2O_PressureFootprint
		AFG	ALB	DZA	AND	AGO	ATG	ARG	ARM	ABW	AUS	AUT	AZE	BHS	BHR	BGD	BRB	BLR	BEL	BLZ	BEN	BMU	BTN	BOL	BIH	BWA	BRA	VGB	BRN	BGR	BFA	BDI	KHM	CMR	CAN	CPV	CYM	CAF	TCD	CHL	CHN	COL	COG	CRI	HRV	CUB	CYP	CZE	CIV
		Afghanistan	Albania	Algeria	Andorra	Angola	Antigua	Argentina	Armenia	Aruba	Australia	Austria	Azerbaijan	Bahamas	Bahrain	Bangladesh	Barbados	Belarus	Belgium	Belize	Benin	Bermuda	Bhutan	Bolivia	Bosnia and Herzegovina	Botswana	Brazil	British Virgin Islands	Brunei	Bulgaria	Burkina Faso	Burundi	Cambodia	Cameroon	Canada	Cape Verde	Cayman Islands	Central African Republic	Chad	Chile	China	Colombia	Congo	Costa Rica	Croatia	Cuba	Cyprus	Czech Republic	Cote dIvoire
AFG	Afghanistan	135.258	0.0144579	0.0150365	0.00505688	0.0101624	0.0032188	0.0365253	0.00690144	0.00610798	0.148263	0.0394825	0.00884173	0.00392251	0.00636738	0.0164545	0.00376222	0.00114138	0.109312	0.00294487	0.006385	0.00639215	0.014222	0.00759572	0.0058096	0.00650159	0.0683386	0.00340351	0.00442771	0.00901558	0.0207448	0.00899183	0.00644347	0.0062088	0.0694215	0.00631215	0.00377087	0.00508144	0.00562856	0.0264474	0.332181	0.0515206	0.0070999	0.00819789	0.00895722	0.00635869	0.00601998	0.0262796	0.00449992
ALB	Albania	0.0405242	120.803	0.0395642	0.0112734	0.025985	0.00767491	0.0734237	0.0185568	0.0162625	0.123413	0.312683	0.0218377	0.00911803	0.0142554	0.0234143	0.00874229	0.00316811	0.0836218	0.0071523	0.0161125	0.016122	0.0382554	0.018314	0.0191127	0.0152693	0.126249	0.00841536	0.0109007	0.0570716	0.0560022	0.0226803	0.0164686	0.0176768	0.104785	0.0161254	0.00916437	0.0124824	0.0148025	0.0434336	0.593882	0.0509962	0.0176067	0.0152654	0.0492037	0.0217611	0.0260984	0.13897	0.0108288
DZA	Algeria	0.0034449	0.0101163	105.291	0.0033389	0.0151858	0.00101029	0.129753	0.00373708	0.00257155	0.156243	0.320383	0.006241	0.00378097	0.0066282	0.0109629	0.00225452	0.000283959	0.689059	0.000984436	0.00408653	0.00220678	0.00356075	0.0078956	0.00774459	0.00384077	3.41874	0.000916903	0.00253081	0.0278575	0.00983448	0.00257988	0.00399468	0.0107349	0.458127	0.00226475	0.00151135	0.00161145	0.00573632	0.0679038	1.23224	0.0719009	0.0048161	0.011264	0.0318455	0.0201408	0.0158757	0.149179	0.00713254
AND	Andorra	0	0	0	0	0	0	0	0	0	0	0	0	0	0	0	0	0	0	0	0	0	0	0	0	0	0	0	0	0	0	0	0	0	0	0	0	0	0	0	0	0	0	0	0	0	0	0	0
AGO	Angola	0.0070033	0.0101903	0.0265566	0.00341435	119.33	0.00220572	0.074676	0.00485955	0.00465351	0.180656	0.0597651	0.0069991	0.00414997	0.00572814	0.0208671	0.00311939	0.000827501	0.252654	0.00206493	0.00483237	0.00447015	0.010094	0.0104996	0.0044766	0.00550397	0.424648	0.00222582	0.00404029	0.0113309	0.0159804	0.00588428	0.00792201	0.0059699	0.278973	0.00433984	0.0026869	0.0033056	0.00419163	0.329702	14.2099	0.0589533	0.00538796	0.00936648	0.0106101	0.0131957	0.00749033	0.0380711	0.00436252
ATG	Antigua	0.068448	0.0981295	0.0744687	0.0337423	0.0699703	100.866	0.204793	0.0520468	0.159869	0.36398	0.182415	0.0596401	0.0378023	0.0397648	0.074971	0.0481165	0.00899774	0.129416	0.0412537	0.0487169	0.0490616	0.112819	0.0555926	0.0415521	0.0488931	0.268071	0.279131	0.0339724	0.0586409	0.158771	0.0700894	0.0485614	0.0444104	0.235975	0.0467121	0.0305662	0.0390371	0.0419458	0.117314	1.43169	0.139574	0.0496674	0.0478082	0.0619422	0.0889748	0.0401286	0.124453	0.0327583
ARG	Argentina	0.0213368	0.0260594	0.297741	0.0114712	0.151226	0.00726571	511.835	0.0180545	0.0186217	0.839978	0.622234	0.0281734	0.0146988	0.0461762	0.154505	0.0166556	0.00247758	1.76114	0.0082117	0.0154107	0.0149787	0.0316295	2.09656	0.0228093	0.0372938	77.9409	0.00713348	0.0136168	0.129618	0.047473	0.0186341	0.0198041	0.0229039	2.42503	0.0146479	0.0129163	0.010097	0.0134692	15.3653	9.9488	2.56847	0.0310578	0.196666	0.112288	0.285418	0.09298	0.420474	0.0199666
ARM	Armenia	0.0437161	0.047068	0.0465235	0.0160933	0.0365272	0.0114587	0.112168	116.02	0.0204258	0.218034	0.178689	0.0396055	0.0137513	0.0208476	0.0387699	0.0134699	0.00412373	0.429816	0.0106485	0.0218685	0.0239709	0.0468233	0.0265683	0.0228513	0.0241456	0.210376	0.0142819	0.0158162	0.0425968	0.0645379	0.0333378	0.0228921	0.0219103	0.498314	0.0225239	0.0139145	0.0174684	0.0195368	0.0665499	1.47547	0.0846223	0.0244757	0.019614	0.0374511	0.0238142	0.0229332	0.110599	0.0157644
ABW	Aruba	0.0753199	0.0820305	0.0729676	0.0393198	0.0786401	0.0307824	0.288172	0.05385	82.7411	0.615007	0.143529	0.0615685	0.0389992	0.0454069	0.0749967	0.0357068	0.00870667	0.192097	0.0281673	0.0498418	0.0527349	0.0946696	0.0660445	0.0468533	0.0566663	2.92108	0.0328323	0.0383339	0.0799397	0.131595	0.0759114	0.063177	0.0495997	0.373346	0.0512187	0.0354013	0.0438091	0.0447955	0.159165	1.37929	0.730668	0.053753	0.0526303	0.0543421	0.0912046	0.0455527	0.108592	0.035803
AUS	Australia	0.111189	0.0779511	0.414531	0.0362709	0.198128	0.0267219	1.10705	0.110061	0.0471381	984.275	1.1041	0.127287	0.0405349	0.398559	0.82725	0.0595051	0.00831219	1.50628	0.0235862	0.0536245	0.0563393	0.101658	0.0908023	0.0640211	0.158005	3.65743	0.0262442	0.345482	0.207999	0.149884	0.0663446	0.304479	0.0737398	9.24174	0.0480668	0.0304119	0.0390987	0.0503024	1.03123	87.8149	0.617473	0.0704044	0.114596	0.195953	0.141523	0.216376	0.683459	0.0611527
AUT	Austria	0.0341498	0.0997329	0.394735	0.0114139	0.0506221	0.0039052	0.57701	0.0247332	0.0102475	1.67209	149.027	0.0506898	0.0107685	0.0577309	0.0784549	0.00906578	0.000922835	1.57991	0.0036929	0.0114882	0.0100989	0.0392261	0.0279329	0.365247	0.0286577	1.95253	0.00565632	0.0159273	0.625199	0.0327438	0.00929711	0.0165519	0.0311262	1.72274	0.00904189	0.00516923	0.00553489	0.00966419	0.400542	9.47203	0.535489	0.0186962	0.0434429	1.51403	0.0639674	0.12028	3.04343	0.0228878
AZE	Azerbaijan	0.0769976	0.0211574	0.0360268	0.00690647	0.0175302	0.00475026	0.0757663	0.0169812	0.00929071	0.141667	0.321701	111.416	0.00591546	0.00986259	0.0164177	0.00557372	0.00158316	0.105241	0.0043339	0.00963448	0.0100512	0.0210897	0.0115185	0.0113666	0.00970124	0.152296	0.021952	0.00715371	0.0257412	0.0289853	0.0133074	0.00994775	0.010442	0.101444	0.00958909	0.00569033	0.00735066	0.00884224	0.0381483	0.751502	0.0519702	0.0119958	0.00889292	0.0267033	0.0120346	0.0126417	0.173855	0.00734822
BHS	Bahamas	0.0177933	0.023988	0.0245859	0.00916971	0.0209146	0.0230904	0.107569	0.0152786	0.024442	0.198205	0.088815	0.0165585	108.34	0.0109972	0.0189153	0.0121972	0.0023523	0.0667601	0.0073482	0.0127758	0.0210691	0.0275321	0.0164906	0.0119808	0.0133674	0.203068	0.0283214	0.00887139	0.0201429	0.038974	0.0187314	0.0130852	0.0126196	0.676562	0.0140139	0.0249996	0.0100503	0.0112615	0.0398463	0.502519	0.0478882	0.0137278	0.0161194	0.0254794	0.199547	0.0151927	0.125257	0.00856072
BHR	Bahrain	0.0123112	0.0138831	0.131756	0.00484703	0.0153775	0.00349637	0.0685506	0.00789864	0.00662106	0.732124	0.0807564	0.0134826	0.00480426	84.6149	0.0404566	0.00566193	0.00127532	0.150355	0.00319959	0.00823035	0.00738952	0.0151311	0.00868487	0.00724587	0.00933911	0.168251	0.00373141	0.0079022	0.0151701	0.0221445	0.00979989	0.0111443	0.00838346	0.296679	0.00673003	0.0041666	0.00521194	0.00620331	0.0352633	2.61076	0.0575968	0.00882478	0.00898025	0.0154766	0.0100966	0.0227452	0.0414349	0.0058995
BGD	Bangladesh	0.0063566	0.0064123	0.0225891	0.00258527	0.0102591	0.00156145	0.0720624	0.00425637	0.00367758	0.296126	0.369159	0.00592367	0.00229404	0.00798759	163.271	0.00224106	0.000558659	0.439347	0.00139611	0.00413165	0.00352371	0.00714901	0.00567105	0.00585909	0.005228	0.263702	0.00157139	0.00838744	0.0404664	0.0102083	0.00392792	0.00841324	0.00935153	0.962828	0.00309594	0.00193078	0.0023382	0.00298097	0.0513823	4.79982	0.0633482	0.00505413	0.009189	0.0256302	0.013393	0.0196503	0.101677	0.00402635
BRB	Barbados	0.0292294	0.0414974	0.0431041	0.0140979	0.0326931	0.212441	0.096201	0.0226155	0.0474319	0.249206	0.0643158	0.0271477	0.0574492	0.0172589	0.031258	97.4734	0.00351788	0.0560611	0.0472646	0.0208322	0.160269	0.0503585	0.0283396	0.0170578	0.0208258	0.558181	0.215387	0.0142246	0.0224802	0.0703275	0.030411	0.0206253	0.0188495	0.680076	0.0204741	0.17304	0.0159682	0.0181701	0.048433	0.602076	0.0626413	0.0219876	0.0265336	0.020257	0.0225231	0.0172273	0.0468838	0.0159797
BLR	Belarus	0.0414374	0.041815	0.1102	0.0122785	0.045626	0.00755247	0.22069	0.0546708	0.0116677	0.360629	0.764045	0.182619	0.0125952	0.0225322	0.0501311	0.0104637	0.322144	0.537718	0.00721625	0.0158132	0.019978	0.0197066	0.0283869	0.0319209	0.0247295	0.882531	0.0110457	0.0140813	0.198765	0.0392066	0.0220485	0.0215866	0.0236139	0.510397	0.0131718	0.00968856	0.011295	0.0129105	0.113232	6.68794	0.134643	0.0196217	0.0273333	0.129158	0.0474646	0.0422892	0.838143	0.0163437
BEL	Belgium	0.0336446	0.046493	0.79271	0.0162783	0.199479	0.00487085	0.700646	0.0494789	0.0181699	1.30918	2.40993	0.0543386	0.00915373	0.0810568	0.117898	0.0124076	0.000975518	107.968	0.00476448	0.0330178	0.0124565	0.0116043	0.0350369	0.0672549	0.039684	2.46093	0.00536574	0.0176301	0.317351	0.0717341	0.0270281	0.0253946	0.139869	2.00669	0.0166077	0.00718241	0.0112738	0.0137647	0.408979	11.4437	0.515883	0.0568309	0.0819273	0.330534	0.112786	0.179961	1.27322	0.0833528
BLZ	Belize	0.0766476	0.111273	0.0794693	0.0389255	0.0816631	0.0326648	0.204262	0.062243	0.0506629	0.370763	0.205299	0.067557	0.0347025	0.0446541	0.0807323	0.102712	0.00966903	0.101601	81.5456	0.0534101	0.0575493	0.120387	0.0616004	0.0466733	0.0555277	0.271886	0.0625493	0.0370994	0.058731	0.16878	0.0826902	0.0546377	0.0489855	0.791035	0.0548472	0.0566279	0.0437188	0.0456718	0.1223	1.37699	0.13613	0.0582046	0.0965378	0.0587353	0.0916014	0.0442099	0.0971423	0.0345361
BEN	Benin	0.0684298	0.039707	0.0228689	0.0112804	0.0590472	0.00813271	0.0659197	0.0177462	0.0164078	0.128541	0.0421226	0.0207423	0.0219278	0.0135983	0.0766924	0.0093002	0.00321522	0.0645215	0.00747982	132.967	0.0166768	0.0397382	0.0183445	0.0135855	0.0181188	0.510299	0.00870651	0.0119048	0.0181284	0.19477	0.0237448	0.0170345	0.0308024	0.0563064	0.0162236	0.00975798	0.0255166	0.0252954	0.0390442	0.583044	0.314087	0.0469727	0.0128029	0.0198235	0.0150657	0.0132079	0.0414196	0.0425393
BMU	Bermuda	0.0207521	0.0280101	0.0194829	0.0109525	0.022211	0.0086704	0.0660759	0.016246	0.0132061	0.131207	0.0369199	0.0190429	0.0209917	0.0123296	0.0214184	0.0119501	0.00263402	0.0346182	0.00769673	0.0142468	125.091	0.0261321	0.0178995	0.0135197	0.0164935	0.0759277	0.0088865	0.0106346	0.0164568	0.0373193	0.020989	0.0148854	0.0140626	0.32127	0.0142608	0.00959441	0.0118248	0.0128926	0.0383123	0.346649	0.0546549	0.0152281	0.0331541	0.0334876	0.0536958	0.0127898	0.03055	0.0102703
BTN	Bhutan	0.0909768	0.135149	0.0953385	0.0443897	0.0981427	0.0317531	0.28865	0.0684626	0.059535	0.508496	0.154394	0.0806153	0.0383301	0.0618192	0.213687	0.0371361	0.0114082	0.133124	0.0297395	0.0620762	0.06556	115.22	0.0739759	0.055112	0.0656885	0.352996	0.0343884	0.0445711	0.105328	0.192623	0.0936555	0.0645047	0.0591532	0.277003	0.0641823	0.0379468	0.0501989	0.0550074	0.162108	1.7177	0.204751	0.0712505	0.0500476	0.0642445	0.0949005	0.0532205	0.131104	0.0443506
BOL	Bolivia	0.0148582	0.0343426	0.0286795	0.0073803	0.0350311	0.00532935	1.48971	0.0108645	0.0121446	0.205159	0.112344	0.0137322	0.0086299	0.01107	0.0234076	0.00776215	0.00170289	0.112824	0.00496234	0.0102691	0.0110818	0.0214482	139.822	0.00983084	0.0109044	17.0805	0.00550051	0.00810799	0.0191694	0.032356	0.0143452	0.012126	0.0108905	0.839243	0.0113154	0.00681651	0.00783135	0.00919434	1.91926	3.40418	6.7335	0.0115353	0.0338271	0.0184929	0.0250061	0.0132444	0.0693001	0.00786696
BIH	Bosnia and Herzegovina	0.0171197	0.0358597	0.0445982	0.00813659	0.0216521	0.00591405	0.0811046	0.0140897	0.0123068	0.16449	1.16295	0.0179585	0.00695985	0.0121752	0.0197254	0.00803611	0.00206315	0.227243	0.00512673	0.0124466	0.0122501	0.0282081	0.0134369	116.324	0.0118039	0.155545	0.00612254	0.0083983	0.0581416	0.0432234	0.0165504	0.0123145	0.0129801	0.168014	0.0118169	0.00673061	0.00898098	0.0110676	0.0430446	0.824858	0.0478112	0.0133562	0.0110191	3.89107	0.0162792	0.0196491	0.213599	0.00905382
BWA	Botswana	0.012355	0.0162447	0.0125603	0.00631116	0.0200147	0.00466932	0.0416775	0.00936817	0.00804014	0.0904678	0.0357183	0.0111367	0.00557227	0.00754505	0.013131	0.00535566	0.00159415	0.0416765	0.00426813	0.008472	0.00885257	0.0177523	0.0101562	0.00787083	111.267	0.0566086	0.00502103	0.00621137	0.0105395	0.0258109	0.0125277	0.00878283	0.00830041	0.0794833	0.0087959	0.00551232	0.00701495	0.0080678	0.0236777	0.300199	0.0283524	0.0094374	0.00706279	0.0101936	0.00829125	0.00988106	0.0308051	0.0059299
BRA	Brazil	0.00694547	0.0104662	0.115945	0.00372782	0.628449	0.00273606	9.32624	0.00512413	0.020097	0.844358	0.530061	0.0193184	0.00578618	0.035245	0.0481779	0.0157705	0.000396036	0.822207	0.0036081	0.00609615	0.00550858	0.00522838	0.502008	0.0119993	0.0129771	768.332	0.00352178	0.0055917	0.0832612	0.0109148	0.00334161	0.00897749	0.0173764	2.21197	0.00927711	0.0122191	0.00222542	0.00281882	2.17734	8.87102	1.32202	0.0110651	0.152939	0.102344	0.143896	0.0375131	0.402052	0.0145217
VGB	British Virgin Islands	0.10917	0.14414	0.106677	0.0511906	0.116093	0.0846822	0.322756	0.4573	0.069914	0.710284	0.207148	0.219575	0.0436492	0.0592464	0.110819	0.0443944	0.012872	0.186631	0.0347527	0.073668	0.0755254	0.15914	0.0794128	0.0625396	0.0788663	2.59601	74.7651	0.0493554	0.129715	0.218115	0.105193	0.0735745	0.0685681	0.464781	0.0713199	0.0441676	0.0573722	0.0644213	0.183835	1.75485	0.234192	0.0783823	0.0732002	0.150604	0.123701	0.0599072	0.151673	0.0503806
BRN	Brunei	0.0201827	0.023099	0.027069	0.00794968	0.0195504	0.00592977	0.091713	0.0118528	0.0110636	2.66612	0.0605978	0.015306	0.00754258	0.013478	0.0499629	0.00752192	0.00226209	0.0642043	0.00543228	0.0117656	0.0121166	0.0260845	0.0147562	0.0101594	0.0120873	0.175484	0.00614291	70.6531	0.0159912	0.0356722	0.0155061	0.0279971	0.0117699	0.266362	0.011271	0.00700377	0.00899384	0.0102611	0.0528207	4.66129	0.067779	0.0123853	0.0144601	0.0157518	0.0140506	0.014433	0.0422207	0.00853521
BGR	Bulgaria	0.0701234	0.43594	0.18831	0.00488486	0.0337282	0.00239564	0.13905	0.101672	0.00521396	0.469393	1.1061	0.111946	0.00580277	0.0164055	0.0248164	0.0049426	0.000965302	0.684254	0.00224047	0.00639246	0.00591856	0.010571	0.00817023	0.140957	0.00799974	0.360025	0.00606442	0.00471534	86.1389	0.0164623	0.00649418	0.00720085	0.0161595	0.533966	0.00525575	0.00450851	0.00362956	0.00465421	0.0608448	1.92346	0.0857096	0.00773571	0.0129701	0.176397	0.0322729	0.178788	0.510747	0.00897971
BFA	Burkina Faso	0.0177226	0.0271225	0.025564	0.0100669	0.020186	0.00718462	0.0629032	0.0142656	0.0133919	0.169355	0.0811733	0.0162872	0.00849979	0.0115284	0.0206405	0.00827395	0.00277205	0.224531	0.00665201	0.0227886	0.013731	0.0275133	0.0163215	0.0124689	0.0135782	0.113022	0.00788538	0.00937087	0.017688	142.663	0.0200879	0.0132111	0.0130328	0.0749479	0.0137026	0.00844453	0.0110346	0.0128771	0.0389709	0.399626	0.453656	0.0142988	0.0113448	0.0187844	0.0143087	0.0120927	0.0444829	0.00954462
BDI	Burundi	0.0508163	0.0710303	0.044823	0.0247399	0.0508299	0.0191273	0.170993	0.0382603	0.0328559	0.273085	0.117097	0.0448033	0.0239227	0.0296659	0.058764	0.0219897	0.00587825	0.113905	0.0176923	0.0329184	0.03623	0.0743234	0.043421	0.0308842	0.0401544	0.177882	0.0203776	0.0252269	0.0384367	0.0999956	118.24	0.0340663	0.0319374	0.107443	0.0333774	0.0220972	0.0288292	0.0290689	0.0871622	0.891948	0.0999911	0.0364812	0.0284368	0.0359417	0.0356168	0.0289731	0.0758937	0.0228009
KHM	Cambodia	0.0207432	0.0261494	0.0395046	0.00919554	0.0237459	0.00670121	0.0739168	0.0148032	0.0143234	0.284164	0.22921	0.0183941	0.00818816	0.0129884	0.0410808	0.00782203	0.00212718	0.123198	0.00617727	0.0144836	0.0145699	0.0349064	0.014884	0.0119089	0.0134062	0.138823	0.0072359	0.0279287	0.0193396	0.0478878	0.0199418	116.658	0.0129078	0.342342	0.0141142	0.00817608	0.0108393	0.013173	0.0470429	6.78721	0.0564258	0.0155068	0.0168163	0.0210171	0.014357	0.0162469	0.0743407	0.00867651
CMR	Cameroon	0.00931398	0.0203232	0.085735	0.00624045	0.188721	0.00298761	0.0804405	0.00831775	0.00717017	0.153227	0.371753	0.012425	0.00409905	0.0105544	0.0237693	0.0040339	0.00109404	0.590369	0.00273201	0.021546	0.00652485	0.0146001	0.0088547	0.0123989	0.00857104	0.239708	0.00324511	0.00524316	0.0337677	0.0241807	0.0082303	0.00847092	116.285	0.354269	0.00700425	0.00383757	0.145353	0.139377	0.0466272	5.68816	0.050935	0.402267	0.0102865	0.0476827	0.0224	0.0206049	0.135531	0.0261443
CAN	Canada	0.00967773	0.0104399	0.178571	0.00422047	0.0301466	0.00880436	0.448216	0.0103239	0.00793565	1.23849	0.434862	0.0157532	0.029254	0.0191547	0.0514056	0.038389	0.000615075	0.790248	0.00713661	0.00634717	0.0233464	0.00997839	0.0282664	0.0101272	0.0155067	2.86378	0.00354452	0.00851685	0.0433764	0.0196495	0.00636407	0.013091	0.0163964	203.984	0.00503889	0.00680597	0.00350858	0.00443795	0.451165	9.91055	0.58471	0.00895702	0.084482	0.0574442	0.275886	0.0314828	0.213641	0.00929563
CPV	Cape Verde	0.0539575	0.0811757	0.119674	0.0269912	0.0817267	0.0208978	0.151706	0.0420448	0.0375926	0.278699	0.0790351	0.049264	0.0249255	0.031203	0.0636363	0.0233614	0.007348	0.0665751	0.0192933	0.0400294	0.040762	0.0839199	0.046164	0.0332147	0.0387685	0.172522	0.0232222	0.0274834	0.039963	0.120471	0.0603276	0.0380768	0.0365657	0.105183	113.783	0.0248048	0.0321066	0.0332863	0.0886143	0.923239	0.114485	0.0490492	0.030231	0.0366245	0.0510588	0.0308779	0.0703766	0.0252072
CYM	Cayman Islands	0.0389381	0.0581098	0.0419893	0.0204761	0.0412389	0.0157931	0.116283	0.0294219	0.0271746	0.227612	0.0744064	0.0346753	0.0254072	0.0224805	0.0438152	0.0186603	0.00534976	0.0747562	0.0151189	0.0283245	0.0283983	0.0587956	0.0323738	0.0249242	0.0279415	0.441904	0.0169799	0.0198816	0.0307931	0.0770669	0.0394977	0.0280539	0.0256963	0.114107	0.027386	109.615	0.0226713	0.024916	0.0693107	0.707509	0.0757706	0.0280327	0.0237311	0.0330697	0.0638928	0.0235813	0.0577745	0.0190981
CAF	Central African Republic	0.103345	0.170539	0.221851	0.0602056	0.15965	0.0377599	0.432511	0.0812772	0.0760944	0.916641	0.642417	0.093711	0.0454087	0.0679202	0.123943	0.0435667	0.0142927	2.17955	0.0347388	0.0760589	0.0762573	0.175611	0.0826388	0.0725682	0.0746824	0.744355	0.0406393	0.052277	0.120968	0.252349	0.107706	0.0789581	0.225479	0.66034	0.0765866	0.0444895	341.33	0.269875	0.252794	4.46056	0.334566	1.39406	0.0721209	0.123878	0.126874	0.116133	1.00974	0.0522532
TCD	Chad	0.0405765	0.0775568	0.0575722	0.02059	0.051929	0.0155984	0.123537	0.0326194	0.0316997	0.28436	0.214137	0.0377369	0.0191044	0.0243745	0.0540983	0.0174923	0.00636437	0.154473	0.0142109	0.0299303	0.0295764	0.0746526	0.033422	0.027631	0.0263364	0.406473	0.016362	0.020269	0.0431479	0.107631	0.042747	0.0296728	0.201468	0.259985	0.0338133	0.0180346	0.164741	94.8723	0.0724257	1.10217	0.154907	0.0323398	0.0259673	0.109491	0.032824	0.0250858	0.175812	0.0203409
CHL	Chile	0.0114551	0.0126188	0.0728255	0.00542404	0.0361257	0.00376895	6.32396	0.00765611	0.00937315	0.755582	0.326512	0.0124755	0.00893805	0.0201328	0.0512065	0.0133572	0.000741458	0.598381	0.0036601	0.00658203	0.00742105	0.0186408	1.65382	0.0107789	0.0253813	8.81123	0.00326045	0.00791045	0.132003	0.0192545	0.00793544	0.013471	0.0115738	2.63784	0.005511	0.00496191	0.00477034	0.00588748	271.148	11.2753	5.20997	0.0089909	0.372339	0.0459094	0.252195	0.024866	0.172001	0.00758345
CHN	China	0.0664537	0.0770168	1.0101	0.0115908	0.150721	0.00490509	2.01648	0.0191741	0.0280385	8.47904	2.51189	0.121272	0.0138394	0.132478	1.1531	0.0310424	0.000614301	2.59288	0.00739057	0.0392022	0.0206017	0.0151746	0.150047	0.0437095	0.0545805	5.57524	0.00359803	0.0712534	0.399023	0.0378404	0.00757314	0.298359	0.114474	10.4183	0.0119211	0.00562152	0.00463128	0.00673732	1.5415	2101.93	1.72166	0.0468901	0.211331	0.344352	0.503062	0.241586	1.66156	0.0965611
COL	Colombia	0.0058141	0.00448646	0.0172063	0.00170631	0.0080453	0.00155312	0.270294	0.00218452	0.04367	0.136618	0.106655	0.00520748	0.00504791	0.00315986	0.00566951	0.00701413	0.000230938	0.186667	0.00299699	0.00162067	0.00228542	0.00264592	0.149065	0.00345268	0.00233081	1.50102	0.00165057	0.00164148	0.010807	0.00598011	0.00221888	0.00218031	0.00372573	1.68523	0.00173341	0.0024039	0.00126601	0.00136911	0.758694	0.687513	352.424	0.00384827	0.467134	0.0239158	0.140967	0.00570214	0.0794176	0.00369707
COG	Congo	0.0239743	0.0369727	0.0704826	0.0115186	0.0298212	0.00839625	0.151152	0.0174047	0.0163461	0.272972	0.119421	0.0218352	0.010839	0.0166624	0.0482196	0.00986438	0.00307984	0.15426	0.0076342	0.0177896	0.0167295	0.0384495	0.0206398	0.0146459	0.0171593	1.3375	0.00880038	0.0126028	0.0266354	0.054066	0.0226653	0.0215638	0.118638	0.321037	0.0216186	0.00977734	0.0172606	0.0143514	0.155726	13.9129	0.0803145	97.8917	0.0182058	0.0257934	0.0228749	0.0186912	0.0907965	0.0123702
CRI	Costa Rica	0.00484634	0.00603684	0.0172452	0.00279827	0.00850691	0.0023253	0.0638567	0.00437427	0.00931931	0.12783	0.142339	0.00629792	0.00739472	0.00482363	0.00735132	0.0079392	0.00059443	0.240473	0.00855159	0.00353365	0.00441829	0.00669391	0.0110179	0.00437005	0.00406734	0.306708	0.00187424	0.0027932	0.0135832	0.0104616	0.00466094	0.00392584	0.00828029	1.21809	0.00343562	0.00666503	0.00293278	0.00309386	0.0987502	0.735976	0.337781	0.0041426	91.5248	0.0129385	0.0800478	0.00718705	0.0686377	0.00301027
HRV	Croatia	0.00779531	0.0623252	0.045501	0.0030434	0.010168	0.0218531	0.0665456	0.00577659	0.00375412	0.207516	1.69304	0.0159172	0.00533043	0.00737227	0.0100886	0.00235263	0.000641306	0.250765	0.00156192	0.00416355	0.0138184	0.00762856	0.00513883	2.78157	0.00466042	0.174604	0.00201188	0.00300563	0.0770378	0.0127018	0.00490473	0.00433935	0.00636685	0.29384	0.00367778	0.00219146	0.00268297	0.00350922	0.034828	0.875239	0.0396894	0.0050083	0.00639668	99.4284	0.0113269	0.0181612	0.469137	0.00801519
CUB	Cuba	0.00439776	0.00590596	0.0141651	0.00336161	0.011932	0.00193179	0.0830727	0.00658367	0.00644071	0.202888	0.122844	0.00487547	0.00268789	0.00320243	0.00708063	0.00394097	0.000538001	0.0673647	0.0130317	0.00309893	0.00420093	0.00650437	0.0156473	0.00324994	0.00323723	0.227169	0.00156146	0.00226058	0.0250223	0.0094359	0.00415409	0.0167241	0.00344581	1.40453	0.00336898	0.0303638	0.00224222	0.00280047	0.0555202	5.08144	0.127066	0.00408384	0.0171579	0.0173816	120.384	0.0174948	0.0590961	0.00233332
CYP	Cyprus	0.0120203	0.0417747	0.0330183	0.00443911	0.0186676	0.00323839	0.0341526	0.0448346	0.00664055	0.114999	0.119938	0.0111827	0.00397435	0.0464235	0.0233543	0.00449385	0.000919631	0.124466	0.00285481	0.00716042	0.00688811	0.0172521	0.0067637	0.0109046	0.00908494	0.0789258	0.00357795	0.00521197	0.110502	0.0248872	0.00904052	0.0077568	0.00623839	0.0753983	0.00835914	0.00393693	0.00507519	0.00616185	0.0200321	0.384232	0.0265267	0.00750763	0.00652899	0.0289632	0.00982944	99.6848	0.104845	0.00438737
CZE	Czech Republic	0.0433832	0.0751007	0.30095	0.0170074	0.0769876	0.00936196	0.517013	0.0372028	0.0188738	0.797461	6.25376	0.0840536	0.0137546	0.0422481	0.0861982	0.0144758	0.00156026	1.80454	0.00827379	0.0242759	0.020015	0.033476	0.0391946	0.232642	0.0307092	1.47968	0.0170624	0.0172103	0.971295	0.0645983	0.0253623	0.0252545	0.0421455	1.51594	0.0200187	0.0121293	0.0153152	0.0194744	0.25262	7.4189	0.277077	0.0335659	0.0397482	0.940923	0.1114	0.109335	144.22	0.0260814
CIV	Cote dIvoire	0	0	0	0	0	0	0	0	0	0	0	0	0	0	0	0	0	0	0	0	0	0	0	0	0	0	0	0	0	0	0	0	0	0	0	0	0	0	0	0	0	0	0	0	0	0	0	0
PRK	North Korea	0.0164149	0.0254923	0.188284	0.00736638	0.0218994	0.0112508	0.153255	0.0108976	0.0108203	0.285169	0.101814	0.0182843	0.00575036	0.0111121	0.0350734	0.00609144	0.00192567	0.0849161	0.00431191	0.0256235	0.0106316	0.0252685	0.0620694	0.00946445	0.010673	5.21838	0.00495416	0.00784782	0.0419595	0.0355426	0.0134711	0.114604	0.01056	0.284815	0.0114187	0.00582884	0.00950972	0.00885104	0.0776867	19.1994	0.216489	0.0111876	0.0701942	0.0244008	0.125757	0.0123603	0.0608066	0.00782621
COD	DR Congo	0.0204416	0.0305914	0.0542635	0.0104909	0.0393503	0.00715367	0.091053	0.0172719	0.0152412	0.195647	0.178998	0.0206282	0.0091004	0.0156007	0.0243422	0.00858567	0.00251436	1.9802	0.00643895	0.0149396	0.0146507	0.0351845	0.0184978	0.0152114	0.0203352	0.211427	0.00737919	0.0105649	0.0309814	0.0558039	0.0209789	0.0152639	0.0289018	0.231718	0.0151911	0.00846948	0.0187918	0.0135652	0.0571313	1.33911	0.0789064	0.0181709	0.0152068	0.0336865	0.0176969	0.0345873	0.113701	0.0115546
DNK	Denmark	0.0392159	0.0513215	0.359797	0.0124998	0.136238	0.00547859	0.81234	0.0251206	0.0165209	3.02387	2.79369	0.076423	0.0101557	0.11553	0.140368	0.0205582	0.00122057	2.66316	0.00673353	0.0239427	0.016928	0.019036	0.0420789	0.112834	0.0327226	2.80192	0.0062993	0.0174695	0.41932	0.0614283	0.0127226	0.0364522	0.0424979	2.95586	0.0143375	0.0139702	0.00681563	0.0182802	0.561604	15.3912	0.472114	0.0253243	0.0609989	0.427028	0.0958943	0.217328	1.70026	0.0273721
DJI	Djibouti	0.0840363	0.135843	0.0733355	0.0409109	0.0858802	0.0310524	0.198835	0.0634827	0.0571179	0.367833	0.116329	0.0732435	0.0356075	0.0462184	0.0962461	0.0347687	0.0107616	0.0984525	0.0283178	0.0591735	0.059329	0.142494	0.063062	0.050342	0.0548957	0.235363	0.0333218	0.0414793	0.0610168	0.198505	0.0870121	0.0595137	0.0536697	0.161401	0.0594308	0.0363378	0.0484662	0.0530609	0.126696	1.35368	0.130102	0.0633039	0.0455859	0.0545784	0.0500912	0.089788	0.103474	0.0391275
DOM	Dominican Republic	0.00290172	0.00333572	0.00902947	0.00161398	0.00458447	0.00471527	0.0336072	0.0023427	0.00251402	0.113173	0.0448342	0.00316595	0.00401609	0.00276601	0.0048504	0.0079878	0.00037688	0.0733406	0.00132168	0.00210604	0.00245908	0.00422438	0.00435863	0.00241432	0.00241096	0.128859	0.00113113	0.0016825	0.0059672	0.00685604	0.00279997	0.00241252	0.00256378	0.59855	0.00199873	0.00143488	0.00155495	0.00189976	0.0242914	0.41038	0.0845354	0.00248798	0.022675	0.00737266	0.126798	0.00499265	0.0229343	0.00173894
ECU	Ecuador	0.0732311	0.033676	0.025225	0.00533352	0.0150476	0.00400771	0.788431	0.00853023	0.0260849	0.246511	0.243502	0.0227735	0.00726739	0.00817112	0.015091	0.00774439	0.00113769	0.401942	0.008145	0.00824693	0.00778041	0.0191312	0.110426	0.00879905	0.0078323	0.823226	0.00556653	0.00559039	0.0400826	0.0270685	0.0103713	0.00818709	0.00881619	1.19009	0.00854272	0.00667988	0.00706948	0.00923984	1.84997	1.59759	8.70811	0.00892693	0.137481	0.0734127	0.149319	0.010777	0.125975	0.00597531
EGY	Egypt	0.00343842	0.0184721	0.298521	0.00220984	0.0129981	0.00116782	0.106218	0.00412064	0.00237462	0.200571	0.358111	0.00822097	0.00200704	0.00907531	0.0138759	0.00195225	0.000238053	0.363279	0.00074125	0.00401491	0.00204725	0.00280533	0.00427739	0.0093588	0.00599682	0.554981	0.000784289	0.00282626	0.0610794	0.00622697	0.00188478	0.00358953	0.0127633	0.46903	0.00196733	0.00110702	0.00123644	0.00155973	0.0419087	2.19904	0.0542249	0.00349956	0.00732943	0.0945094	0.0143203	0.217652	0.150348	0.00449218
SLV	El Salvador	0.00878822	0.0123627	0.0103935	0.00400685	0.00917579	0.00315896	0.0286159	0.006389	0.00653284	0.0602421	0.0714472	0.00761653	0.00805784	0.00502414	0.00966593	0.00640254	0.00093335	0.0482969	0.0392948	0.00601218	0.0092195	0.0145651	0.0084101	0.00529941	0.005779	0.0586073	0.00334392	0.00422291	0.00854946	0.0216885	0.00819988	0.00629055	0.00531547	0.371657	0.00583403	0.00569159	0.00463159	0.00555235	0.024583	0.264242	0.0545349	0.00624304	1.28724	0.0101389	0.0712653	0.00520504	0.128174	0.00389741
ERI	Eritrea	0.0713402	0.101956	0.0625639	0.0348762	0.0699602	0.0270794	0.200626	0.0530551	0.0497981	0.452845	0.122382	0.0598516	0.0332984	0.039839	0.0831437	0.0309666	0.00922185	0.0892141	0.0258777	0.048779	0.0509027	0.109614	0.0600432	0.0431401	0.05138	0.224209	0.0308031	0.0365602	0.0513577	0.150912	0.0736868	0.04926	0.0447324	0.14703	0.0492911	0.0325088	0.0419845	0.0445312	0.118464	1.22964	0.156809	0.0508345	0.0399471	0.0483541	0.0787688	0.039821	0.092682	0.0334265
EST	Estonia	0.0740227	0.0831996	0.198793	0.039328	0.216927	0.0613286	0.540758	0.0708682	0.0432977	1.61645	1.24832	0.125862	0.171979	0.0799472	0.107654	0.0376194	0.00918666	1.31681	0.0440417	0.0556145	0.0558218	0.082536	0.0747643	0.0744695	0.0625912	1.34036	0.0430685	0.0417711	0.194853	0.13021	0.0718865	0.270347	0.0616223	1.90332	0.0505469	0.0339044	0.0418297	0.0447668	0.319572	6.6212	0.526846	0.059608	0.0756789	0.186802	0.0867395	0.0946199	1.07145	0.0429338
ETH	Ethiopia	0.224492	0.341589	0.643718	0.102484	0.252858	0.0771452	0.606419	0.165925	0.145866	1.904	1.96361	0.19683	0.091475	0.129444	0.257689	0.0856862	0.0260183	1.93897	0.0694246	0.194597	0.157776	0.376881	0.161541	0.142243	0.142133	1.16871	0.0801624	0.109487	0.303227	0.497676	0.216264	0.162954	0.144146	1.87965	0.153794	0.0959476	0.124177	0.146095	0.419302	19.7318	0.552987	0.169858	0.129552	0.249918	0.148569	0.184139	1.15175	0.0969751
FJI	Fiji	0.0342237	0.0565828	0.0342342	0.0165869	0.0377998	0.0122976	0.106565	0.03607	0.0243159	10.8726	0.0875304	0.0308303	0.0159938	0.0208978	0.0692489	0.0146652	0.00506791	0.0677542	0.0110497	0.0253291	0.025772	0.0590983	0.0273796	0.0198911	0.0236163	0.143792	0.0128983	0.0171212	0.0270355	0.0831989	0.0350615	0.0257447	0.0226282	0.400843	0.0242019	0.0143354	0.0190796	0.0217504	0.0593637	1.15369	0.0766097	0.0257862	0.0208435	0.0243703	0.0212113	0.0212691	0.0537722	0.0157305
FIN	Finland	0.0185795	0.0320838	0.208365	0.00916598	0.0457311	0.00598054	0.493272	0.0202599	0.0111514	1.5173	1.44811	0.0545533	0.00994423	0.0369553	0.0740333	0.0107921	0.00137536	1.1549	0.00510726	0.011639	0.0108372	0.0137029	0.0350274	0.0361053	0.0206104	1.58868	0.00615459	0.0128086	0.171701	0.0265671	0.0105828	0.0332393	0.0281002	2.24165	0.00925704	0.00644737	0.00740562	0.00840266	0.333051	13.4695	0.437551	0.0212632	0.034477	0.166759	0.0505554	0.0812895	0.78168	0.0182352
FRA	France	0.0263625	0.0450193	1.47326	0.0540175	0.20849	0.00767671	0.797946	0.0305605	0.0146016	1.23162	1.88898	0.048486	0.0134879	0.0784684	0.0928372	0.0146674	0.00152352	4.45918	0.00715512	0.0965804	0.01848	0.0137754	0.0362983	0.0547616	0.0353553	2.69929	0.00907057	0.0182244	0.312755	0.188283	0.0144133	0.0551416	0.298581	2.04257	0.0168871	0.0120572	0.0246947	0.0393664	0.402972	11.2458	0.525633	0.0989898	0.0597225	0.287025	0.144931	0.146478	1.14763	0.199837
PYF	French Polynesia	0.017338	0.025418	0.0192093	0.0106703	0.0183996	0.0063729	0.0608152	0.0135382	0.0120839	0.244801	0.0625673	0.0155153	0.0119411	0.0110141	0.0214184	0.00757047	0.00226559	0.0578552	0.00582627	0.0121206	0.0128087	0.028535	0.0143539	0.0107306	0.0126804	0.0757745	0.00678101	0.00929055	0.0142194	0.0419395	0.0184433	0.111068	0.0115956	0.27521	0.0120757	0.00752125	0.00982918	0.0106245	0.0740615	0.777005	0.0394481	0.0130415	0.0115648	0.0135249	0.0118827	0.0108189	0.030158	0.00832837
GAB	Gabon	0.00974225	0.0163442	0.0473597	0.00498244	0.0349347	0.00357768	0.0549874	0.00743138	0.0070919	0.136997	0.0595432	0.00984676	0.0055063	0.00724303	0.0170325	0.00463716	0.00133673	0.088637	0.00319806	0.0157478	0.00702783	0.0159437	0.00909841	0.00663615	0.00772361	0.144204	0.00356976	0.00538643	0.0144786	0.0255008	0.00947862	0.00829796	0.035556	0.234806	0.00680281	0.00411387	0.00677703	0.00978175	0.0371499	6.11717	0.0464433	0.0780797	0.00954448	0.0130382	0.011144	0.0122027	0.0346797	0.0235596
GMB	Gambia	0.052434	0.061093	0.0475725	0.0278468	0.0568244	0.0228295	0.178743	0.0411355	0.0310769	0.308514	0.0792787	0.0402338	0.0287863	0.0334583	0.0604187	0.0264469	0.00574327	0.157634	0.0211032	0.0338755	0.0388946	0.0630956	0.0517861	0.0333126	0.0446473	0.18414	0.0255931	0.0295522	0.0461886	0.0915583	0.0669839	0.0366873	0.0458271	0.115911	0.0427664	0.0266654	0.0357525	0.0294869	0.0994179	0.856131	0.115155	0.040184	0.0319186	0.0496794	0.0397882	0.041705	0.0693189	0.0251653
GEO	Georgia	0.117014	0.148553	0.650568	0.0450233	0.103432	0.0321744	0.334822	1.26445	0.0565588	0.488707	0.262675	1.53737	0.0882654	0.052524	0.0968862	0.0365295	0.0135646	0.22413	0.0295869	0.0640937	0.0654866	0.16659	0.0712192	0.057999	0.0608885	0.377104	0.0349656	0.0438242	0.131052	0.180935	0.092835	0.0658415	0.0618275	0.314988	0.0645375	0.0377676	0.0505617	0.058528	0.156325	2.21769	0.171805	0.436884	0.0492831	0.0783948	0.0615236	0.0681045	0.234108	0.043334
DEU	Germany	0.0648187	0.10259	0.60119	0.0305119	0.144509	0.0178633	1.1213	0.0611332	0.0340922	1.92046	9.58362	0.109668	0.0257333	0.105494	0.167406	0.0289106	0.00380445	4.53656	0.0180765	0.0398874	0.0312779	0.0363259	0.0931134	0.183389	0.0699039	4.27015	0.0202411	0.0394495	0.637619	0.0771491	0.034742	0.049876	0.087153	2.82296	0.0330929	0.0225413	0.0259474	0.0282392	0.668173	19.2081	0.839007	0.0515875	0.117989	0.824526	0.148272	0.22897	3.40628	0.056927
GHA	Ghana	0.0145722	0.0219222	0.0663217	0.00730306	0.0291693	0.0045611	0.106254	0.0122204	0.0118335	0.324956	0.861613	0.0196543	0.00661613	0.0182248	0.0307361	0.00649954	0.00149911	1.19059	0.0042134	0.100545	0.00966237	0.0187388	0.0141628	0.0195203	0.0244863	0.400193	0.00464038	0.00776819	0.0631689	0.0399461	0.0124473	0.0118511	0.0209595	1.76279	0.0109731	0.00562494	0.0069634	0.00880763	0.0675084	2.75034	0.0886911	0.0127954	0.0163169	0.196888	0.0239979	0.0385727	0.235201	0.0111555
GRC	Greece	0.0554977	2.42534	0.178451	0.00551675	0.024152	0.00311079	0.182213	0.154704	0.0218057	0.781896	0.75391	0.042814	0.00540989	0.042437	0.0412908	0.00513365	0.000896357	0.631209	0.00279121	0.00759275	0.00678411	0.010675	0.0109551	0.0969659	0.0111437	0.434618	0.00381479	0.00912928	2.69876	0.0202719	0.0100903	0.00909387	0.0421938	0.702123	0.00608922	0.00627198	0.00473911	0.00682033	0.109576	2.20398	0.18552	0.0139568	0.0149355	0.239304	0.0247296	2.57784	0.450744	0.0116039
GRL	Greenland	0	0	0	0	0	0	0	0	0	0	0	0	0	0	0	0	0	0	0	0	0	0	0	0	0	0	0	0	0	0	0	0	0	0	0	0	0	0	0	0	0	0	0	0	0	0	0	0
GTM	Guatemala	0.009379	0.00585395	0.0103826	0.00235159	0.00677485	0.00231823	0.0475214	0.00399057	0.0118768	0.0669319	0.109148	0.00523161	0.00561532	0.00530241	0.00644182	0.00832979	0.000636258	0.0905509	0.0966099	0.00346682	0.00392397	0.00715307	0.00658283	0.0040011	0.00373384	0.090083	0.00250898	0.0027417	0.0170916	0.0106448	0.00467257	0.00379845	0.00422102	0.730876	0.00336894	0.00231041	0.00252726	0.00325601	0.0877778	0.325962	0.253533	0.00380281	1.14527	0.020681	0.10603	0.00485638	0.0464261	0.0024869
GIN	Guinea	0.0470914	0.0773622	0.13208	0.0281651	0.0649339	0.0161033	0.21094	0.0380168	0.0340027	0.359256	0.427589	0.548891	0.020202	0.0324441	0.0601274	0.0191254	0.00677775	0.99838	0.0149078	0.0351793	0.0360086	0.076613	0.0385372	0.0354652	0.0337386	0.481442	0.0175073	0.0234443	0.0654324	0.112487	0.0480528	0.0352918	0.435248	0.559799	0.0331979	0.0198794	0.0260061	0.0342745	0.126516	2.26353	0.139801	0.0377063	0.0338	0.0781371	0.0612552	0.0749592	0.361553	0.192606
GUY	Guyana	0.000852373	0.00102184	0.00380768	0.000460807	0.0016784	0.00264431	0.0124585	0.000686077	0.00193799	0.101545	0.0124112	0.000963284	0.000567123	0.00100542	0.00170992	0.00879164	9.52273e-05	0.0179316	0.000487828	0.000647612	0.00370358	0.00117557	0.00124343	0.000778119	0.000786232	0.0228143	0.00063374	0.000515785	0.00157445	0.00196767	0.000858502	0.000730616	0.000903171	0.0632754	0.000607928	0.000406596	0.000484109	0.000544016	0.010986	0.0991034	0.0338371	0.000847351	0.00141454	0.00171977	0.0032184	0.00112083	0.00736758	0.000575333
HTI	Haiti	0.0176798	0.0267573	0.0186383	0.00899708	0.0189666	0.00848054	0.058162	0.0134548	0.0125626	0.0999364	0.0446174	0.0159239	0.0126444	0.0104764	0.0198601	0.0155584	0.00242034	0.0609242	0.00611635	0.0124	0.0129365	0.0294469	0.0144397	0.0104612	0.013252	0.0830271	0.00696034	0.00869588	0.0139721	0.0430386	0.0183235	0.0122533	0.0114595	0.379157	0.0124905	0.00776953	0.00990897	0.0113202	0.0321923	0.397628	0.038029	0.0133457	0.0131961	0.0146452	0.014102	0.0100996	0.0289368	0.00843597
HND	Honduras	0.00996855	0.0129607	0.0155231	0.00502301	0.0125634	0.00482552	0.0416829	0.00785082	0.00749185	0.100234	0.110766	0.00957063	0.00797342	0.00661919	0.010963	0.0105269	0.0012409	0.211781	0.0221548	0.00735531	0.00771426	0.0151774	0.00873819	0.00684724	0.0072378	0.0993047	0.00374159	0.00492078	0.0148694	0.0212986	0.00999307	0.00732134	0.00699209	0.703962	0.00700451	0.0271259	0.00533641	0.00646537	0.0286537	0.378159	0.093804	0.00774703	0.793692	0.0145456	0.0325218	0.00846675	0.122035	0.00480077
HKG	Hong Kong	0.0879639	0.0513679	0.117149	0.0334375	0.113138	0.0266835	0.361275	0.0786476	0.0816962	2.02377	0.351496	0.0588974	0.0350879	0.0836948	0.372472	0.0345743	0.00713434	0.319879	0.0250111	0.0446122	0.094664	0.0833175	0.0629192	0.0411586	0.0694218	1.32181	0.0282431	0.0800532	0.0745338	0.116605	0.0590329	0.274518	0.0786929	2.22976	0.0435641	0.0303332	0.0367313	0.0421488	0.827374	30.4298	0.393032	0.0795163	0.156156	0.0747415	0.0747064	0.112489	0.206121	0.032704
HUN	Hungary	0.0385055	0.104415	0.284885	0.0201926	0.0623776	0.0133753	0.537024	0.041248	0.0208058	1.05088	8.30567	0.0776871	0.019106	0.0469789	0.0899051	0.0181554	0.00341443	1.98729	0.0128321	0.0255072	0.0235808	0.0333954	0.0389594	0.553387	0.0368663	1.77934	0.0150279	0.0227453	0.774601	0.056829	0.0392167	0.0287594	0.0419666	1.51787	0.0230751	0.0161728	0.0190666	0.0200654	0.269215	6.26288	0.329513	0.031995	0.0432272	1.54275	0.0682022	0.106491	2.84806	0.0286382
ISL	Iceland	0.0159021	0.0210793	0.0654213	0.00872447	0.0274709	0.00578166	0.10208	0.0125242	0.0120928	0.293385	0.316338	0.0180268	0.00732061	0.0157865	0.0226121	0.0090708	0.00182341	0.657179	0.00528668	0.0115207	0.0114955	0.0248748	0.0131366	0.014772	0.0124914	0.351483	0.0056043	0.00818813	0.041132	0.0372181	0.0149214	0.0133759	0.0209189	1.49391	0.0110253	0.00655885	0.0086488	0.0102948	0.114677	3.91006	0.0905712	0.012646	0.013896	0.0984815	0.0231577	0.0282751	0.155414	0.00966532
IND	India	0.154996	0.037595	0.414651	0.0102351	0.224339	0.0059	1.11139	0.0356875	0.0120852	2.22701	1.40489	0.0778907	0.0124077	0.542722	3.9332	0.0158706	0.00153375	1.82438	0.00553025	0.0309032	0.0201646	0.0379304	0.0435201	0.0358771	0.0871782	3.65557	0.00620512	0.0577122	0.199989	0.0713606	0.0261582	0.0821642	0.0656848	5.28465	0.0102328	0.00987663	0.0111567	0.0262476	0.772567	23.5417	0.829469	0.193773	0.0869828	0.218953	0.104359	0.187222	0.822858	0.131981
IDN	Indonesia	0.0947526	0.0134929	0.174585	0.00554931	0.12621	0.00349418	0.491128	0.00868713	0.0101158	4.27532	0.703684	0.0197696	0.00925932	0.0737783	0.460489	0.0104955	0.000792384	0.94501	0.00323717	0.0124109	0.0105421	0.0149601	0.0216294	0.0153212	0.0168445	1.57787	0.00533871	0.127465	0.0850977	0.0272649	0.00717946	0.12334	0.0273005	2.50856	0.00568522	0.0061324	0.00416415	0.00746514	0.328527	24.3876	0.344897	0.0376822	0.0400917	0.0852459	0.0578404	0.0641505	0.42583	0.0294344
IRN	Iran	0.344165	0.0301146	0.0702809	0.00649372	0.0321898	0.0032099	0.118678	0.273826	0.00567064	0.55195	0.270661	0.353711	0.00437014	0.057908	0.0944644	0.00484075	0.000924885	0.279569	0.00291948	0.0071285	0.00658917	0.0116241	0.0112304	0.0135336	0.0226787	0.357783	0.00333976	0.0136033	0.0557779	0.0248169	0.00843501	0.0160213	0.0144883	0.478963	0.00688395	0.00409424	0.0050562	0.00570892	0.072494	10.9496	0.0806045	0.0135093	0.0131711	0.0424452	0.0258296	0.0395245	0.1467	0.00845476
IRQ	Iraq	0.00184394	0.00366706	0.0195319	0.00144995	0.00447352	0.000612308	0.0287366	0.00147875	0.00112639	0.137429	0.141954	0.00205217	0.00137517	0.00213494	0.00458769	0.000928966	0.00016585	0.0611686	0.000567686	0.0012633	0.00110439	0.00177926	0.00264149	0.00237133	0.0019522	0.381487	0.000590922	0.0013155	0.00658514	0.00321349	0.00139719	0.00192213	0.0022083	0.170618	0.00117778	0.000789159	0.00084511	0.00094198	0.0182516	0.805029	0.0214259	0.00152883	0.00343054	0.0331475	0.00703715	0.00446113	0.0235814	0.00158918
IRL	Ireland	0.0268382	0.0273231	0.196363	0.0105173	0.0599353	0.00620592	0.393562	0.0163766	0.0122806	2.29283	1.16554	0.0382435	0.00890156	0.0710597	0.0539995	0.023173	0.00137797	1.9975	0.00502476	0.0140311	0.0281086	0.024407	0.0203488	0.0313336	0.0292676	1.34676	0.0059453	0.0174922	0.1496	0.0364056	0.0118216	0.02472	0.0348366	1.77124	0.0100277	0.0111107	0.00789079	0.0098092	0.212286	5.59309	0.32126	0.022856	0.0370172	0.159197	0.0427394	0.145005	0.644168	0.0223347
ISR	Israel	0.044211	0.0685992	0.263289	0.0233471	0.122022	0.0156052	2.26822	0.126301	0.0300246	3.70229	2.25786	0.112449	0.0288764	0.0564362	0.128842	0.0270491	0.00412297	4.62684	0.0151719	0.0302916	0.0430685	0.0477528	0.0792357	0.0792231	0.158365	5.07256	0.0139887	0.0381856	0.402747	0.0809857	0.0348031	0.05436	0.0675531	7.05179	0.0297346	0.0175589	0.0257962	0.0241364	0.967309	20.3258	1.23175	0.0401173	0.169437	0.376838	0.205492	1.03298	1.60912	0.0483001
ITA	Italy	0.0112988	0.323263	0.783342	0.0129962	0.0817346	0.0032645	0.874318	0.0337305	0.00818544	1.49579	2.57905	0.0421288	0.00601973	0.0689323	0.0838424	0.00764642	0.000460805	1.40842	0.0020852	0.0150937	0.014322	0.00659947	0.0299589	0.296461	0.0262839	2.48377	0.00351446	0.011809	0.453638	0.0322214	0.00536056	0.0141943	0.0543085	1.80855	0.00886431	0.00606033	0.0033804	0.00629569	0.444424	8.7064	0.545006	0.0299431	0.0633239	1.0054	0.185877	0.243116	1.00016	0.04336
JAM	Jamaica	0.00876208	0.0117439	0.0181472	0.004326	0.0119243	0.0238853	0.0445981	0.00700341	0.00826435	0.167762	0.0898994	0.0104402	0.0135943	0.006823	0.0109736	0.116634	0.0011101	0.0799619	0.0260818	0.00618404	0.0388824	0.0122123	0.00967984	0.00677464	0.00695221	0.123117	0.0107014	0.0045647	0.0128899	0.0175647	0.00861074	0.00657092	0.00853477	0.839264	0.00608487	0.125779	0.00472796	0.00540643	0.02773	0.669184	0.0511624	0.00693045	0.018627	0.0149593	0.0782018	0.017807	0.0596774	0.00464106
JPN	Japan	0.122803	0.0445142	0.558668	0.0194742	0.127772	0.0153481	1.77245	0.0267805	0.0204746	8.85702	2.07087	0.0769882	0.0339794	0.177486	0.760151	0.0497751	0.00210367	2.12406	0.0140895	0.0366893	0.0571458	0.0629763	0.0979373	0.0451922	0.0596157	6.09342	0.0114861	0.124258	0.227392	0.0719854	0.0203068	0.240601	0.103387	9.08168	0.0244233	0.0148239	0.0179996	0.0167929	0.893022	127.168	1.15145	0.0381124	0.24036	0.324294	0.197465	0.229106	1.09877	0.0452376
JOR	Jordan	0.00709952	0.00835454	0.156468	0.00323904	0.0106351	0.00228565	0.0281165	0.0086214	0.00412402	0.113326	0.0318452	0.0107148	0.00284585	0.188089	0.0506986	0.00281012	0.000828949	0.0392166	0.00210104	0.00494164	0.00448399	0.00856506	0.00534889	0.00726492	0.0053273	0.0930817	0.0024642	0.00408032	0.0214532	0.0120465	0.00618434	0.00550037	0.00520404	0.0879445	0.00441753	0.00275442	0.00355994	0.00430657	0.0163426	0.577834	0.0224725	0.00553688	0.00439009	0.00759031	0.0051861	0.0265965	0.019257	0.00457535
KAZ	Kazakhstan	1.70174	0.134	0.359876	0.052812	0.137189	0.0368735	0.609656	0.149565	0.0598967	1.22844	11.1242	0.738327	0.0475907	0.0803083	0.142707	0.0451138	0.0107933	1.41069	0.0341392	0.070915	0.669122	0.132684	0.0938877	0.113764	0.0818535	1.63731	0.117832	0.0542223	0.410232	0.209442	0.102855	0.0799535	0.0899592	1.37743	0.0701065	0.0431324	0.0562518	0.0623288	0.383725	28.4526	0.460854	0.084526	0.0807792	0.367844	0.135026	0.134307	6.72682	0.0572487
KEN	Kenya	0.238709	0.0266602	0.0500367	0.0137128	0.0409615	0.0102835	0.135773	0.0207711	0.0170899	0.558767	0.319169	0.0261279	0.012632	0.0411182	0.0524695	0.0122502	0.00294267	0.660384	0.00940076	0.0223529	0.0189782	0.0326913	0.0220178	0.0204751	0.0315351	0.254983	0.0107178	0.0144291	0.0370584	0.0537202	0.112386	0.0201416	0.0240205	0.458076	0.0180798	0.0121863	0.0146318	0.0182425	0.0760966	1.93837	0.11006	0.0469522	0.0194104	0.0399603	0.0266651	0.0313477	0.136867	0.0167283
KWT	Kuwait	0.0634552	0.0497864	0.0872222	0.0283229	0.0691068	0.0206916	0.193851	0.0425875	0.0315235	0.754492	0.186752	0.0812794	0.0249459	0.044233	0.0884702	0.0243726	0.00611665	0.330017	0.018494	0.0375197	0.0387143	0.0842801	0.0466753	0.0339476	0.0449157	0.71377	0.0210196	0.0370073	0.0518526	0.118437	0.0592524	0.0683774	0.0359695	0.344259	0.0399338	0.0242682	0.0321272	0.0358724	0.124815	5.46141	0.140539	0.0462711	0.0356973	0.0525407	0.0446676	0.0555957	0.118414	0.0258778
KGZ	Kyrgyzstan	2.81014	0.260436	0.262789	0.117282	0.237063	0.0870102	0.701704	0.246596	0.129832	1.24816	0.562138	0.657115	0.106278	0.13588	0.244827	0.100412	0.0280227	0.390951	0.0813979	0.152797	0.178331	0.265939	0.204759	0.141488	0.182537	0.962693	0.0935397	0.11456	0.208456	0.37309	0.247034	0.161811	0.152706	0.662407	0.158135	0.102722	0.136287	0.132689	0.428134	22.0371	0.535438	0.170083	0.133963	0.178917	0.240052	0.140996	0.67954	0.109663
LAO	Laos	0.031728	0.0426603	0.0344242	0.0132553	0.0297234	0.00994933	0.0874028	0.0209085	0.0189417	0.295203	0.193649	0.0240976	0.0118198	0.0172619	0.044131	0.0115681	0.00381824	0.267422	0.00921901	0.0192116	0.0197373	0.0464791	0.0227461	0.0168015	0.0195697	0.113827	0.0107443	0.0146038	0.0276492	0.0615419	0.0285412	0.0408465	0.018065	0.21605	0.0195574	0.0117178	0.0157272	0.0169292	0.0522815	5.81257	0.0587802	0.0211295	0.0162218	0.0237217	0.0193501	0.0202082	0.0802892	0.0131725
LVA	Latvia	0.396254	0.137047	0.260488	0.0515449	0.148973	0.0382021	1.06322	0.179897	0.0665437	1.04589	1.56079	0.242871	0.0782964	0.10991	0.141246	0.0440505	0.0144341	1.3462	0.048295	0.074945	0.0764747	0.149646	0.0973058	0.0980706	0.0805148	4.00035	0.0582343	0.0579089	0.597561	0.227465	0.115723	0.309721	0.0826018	1.3609	0.072225	0.0429539	0.0553333	0.0657567	0.452383	7.71807	0.386802	0.0828601	0.102536	0.23107	0.11635	0.120329	1.0875	0.0922874
LBN	Lebanon	0.00690897	0.0108693	0.135066	0.00331343	0.167631	0.00278111	0.0367758	0.0212898	0.00862032	0.18829	0.0409609	0.0102122	0.00286535	0.195136	0.0103559	0.00564741	0.000793139	0.117226	0.00213178	0.0162824	0.00846341	0.0109638	0.00552965	0.00477955	0.00463988	0.0994847	0.00255514	0.00343393	0.0150065	0.105723	0.00679575	0.00504427	0.0196084	0.203276	0.00466433	0.00279344	0.0176473	0.00471392	0.0177966	0.316229	0.0243702	0.0633527	0.00441825	0.00853808	0.00589334	0.187887	0.0242067	0.0594617
LSO	Lesotho	0.0406292	0.0636814	0.0452398	0.0217167	0.0446667	0.0157773	0.129613	0.0315306	0.0282623	0.472067	0.0889398	0.0381877	0.0189801	0.0247218	0.0505747	0.0182544	0.00623805	0.174388	0.0145916	0.0294764	0.0311487	0.060197	0.0352955	0.026707	0.0852145	0.171563	0.0171014	0.0206797	0.0329577	0.0834524	0.0436469	0.0295641	0.0286182	0.239101	0.0301214	0.0188076	0.024052	0.0272332	0.0888132	0.797863	0.160663	0.030978	0.0250883	0.0313917	0.027885	0.0247671	0.0714354	0.0201832
LBR	Liberia	0.0660304	0.10108	0.113201	0.031783	0.0757537	0.0568178	0.228921	0.0525994	0.0438184	0.392504	0.415543	0.0596585	0.0289804	0.0414191	0.0831581	0.0267224	0.00874487	0.841489	0.0206659	0.0503914	0.0470313	0.105406	0.0524275	0.0469253	0.0474758	0.441089	0.0243096	0.0324142	0.08207	0.144983	0.0655512	0.0463875	0.0479033	0.878851	0.0450817	0.0273708	0.0356942	0.0399095	0.277433	3.09715	0.155519	0.0493081	0.0418883	0.254377	0.04792	0.0462942	0.232008	0.0346158
LBY	Libya	0.0038627	0.012808	0.0485052	0.00335228	0.0119734	0.00115243	0.068346	0.00390128	0.00239599	0.0923267	0.417401	0.00651345	0.00156528	0.00547803	0.00876818	0.00164676	0.000370733	0.169029	0.00101492	0.00697542	0.00239298	0.00486189	0.00490478	0.0084804	0.00375209	0.267878	0.00117245	0.00227798	0.0265393	0.00837769	0.00306656	0.00311113	0.0053499	0.119049	0.00283366	0.00156938	0.00175246	0.0021203	0.0419571	0.840642	0.0420132	0.00361546	0.00640911	0.0701886	0.018906	0.0214117	0.129406	0.00393657
LIE	Liechtenstein	0	0	0	0	0	0	0	0	0	0	0	0	0	0	0	0	0	0	0	0	0	0	0	0	0	0	0	0	0	0	0	0	0	0	0	0	0	0	0	0	0	0	0	0	0	0	0	0
LTU	Lithuania	0.121465	0.107374	0.261779	0.0590941	0.139907	0.0522887	0.560998	0.111305	0.0685392	0.939496	1.56953	0.171647	0.133799	0.080351	0.156207	0.0538837	0.0134659	1.61153	0.0569754	0.0775005	0.077279	0.128238	0.108154	0.0968075	0.0856938	1.03129	0.0545202	0.0633504	0.33067	0.188184	0.125412	0.0911148	0.08681	1.24073	0.0793982	0.0580321	0.0714295	0.0692428	0.3014	5.30212	0.385098	0.092267	0.0778946	0.245775	0.125968	0.108169	1.37189	0.0589917
LUX	Luxembourg	0.0491963	0.0452194	0.178908	0.028519	0.0664968	0.0203107	0.300738	0.0364335	0.0280877	0.66227	0.821672	0.0411567	0.0260191	0.0395619	0.0615184	0.0249527	0.00483443	3.30765	0.0204153	0.0351383	0.029968	0.0415771	0.0445116	0.0496388	0.0408296	0.763739	0.0232705	0.0302589	0.110629	0.0738334	0.0435009	0.0341061	0.0462429	0.582556	0.0317388	0.0232267	0.0330225	0.0315852	0.182215	3.44675	0.220274	0.0417522	0.0385544	0.124108	0.0519767	0.0521367	0.415499	0.0444319
MAC	Macao SAR	0.0222869	0.0279206	0.0459628	0.0124561	0.029917	0.00877891	0.145958	0.0181055	0.0153088	0.799433	0.274291	0.0210889	0.0115515	0.0175349	0.0503057	0.010857	0.00307462	0.247147	0.00801129	0.0166545	0.0191979	0.0318535	0.0227765	0.0166055	0.018778	0.269262	0.00914737	0.0150842	0.0267489	0.045155	0.0253961	0.0212809	0.0180139	0.651567	0.016939	0.0104106	0.0137263	0.0145823	0.117262	5.38321	0.253443	0.0201704	0.0193008	0.0344134	0.0208328	0.0219835	0.101519	0.0123701
MDG	Madagascar	0.0203461	0.0303863	0.194559	0.0106883	0.0283432	0.00739962	0.137845	0.0157764	0.0133942	0.214423	0.480681	0.0218835	0.0105286	0.0152494	0.0288321	0.0102835	0.00241192	0.525889	0.00657993	0.0145356	0.0197942	0.0308567	0.0167659	0.0165798	0.0215117	0.227292	0.00712502	0.0124377	0.0444652	0.0472696	0.022981	0.0165634	0.0206619	1.10352	0.0136791	0.00814213	0.0131534	0.0125816	0.0616435	2.84591	0.0679267	0.0233888	0.0186534	0.0601611	0.0207404	0.0229986	0.219163	0.0126594
MWI	Malawi	0.0253467	0.0384999	0.0328158	0.0122676	0.0522844	0.00893467	0.0894886	0.0195452	0.0178789	0.319002	0.123287	0.0230862	0.0109366	0.0162475	0.0321608	0.010651	0.0030467	0.317553	0.00823825	0.0187078	0.0287168	0.041625	0.0204422	0.0172066	0.129357	0.140505	0.0139691	0.0133785	0.0270437	0.0601914	0.0335375	0.0185121	0.0254881	0.287828	0.017828	0.0107381	0.0140659	0.0156389	0.0494569	0.809721	0.0653925	0.041688	0.0160479	0.0979993	0.0185352	0.0183731	0.150928	0.0143105
MYS	Malaysia	0.0766418	0.0383425	0.2134	0.0214914	0.0721836	0.0158332	0.784305	0.0341967	0.0248886	13.5555	0.889189	0.0566893	0.0226205	0.166404	0.768018	0.0266116	0.00387212	0.944514	0.0149584	0.0286956	0.0281993	0.0518677	0.0439396	0.0340559	0.0460937	2.52958	0.0170642	0.834421	0.118682	0.0664901	0.0309465	0.435632	0.0542542	3.81518	0.0247963	0.0184942	0.0212052	0.0252034	0.370246	41.3218	0.357529	0.0884057	0.0614557	0.111161	0.0717985	0.113938	0.578357	0.0351474
MDV	Maldives	0.0526737	0.0816143	0.0490756	0.0260742	0.0573	0.0195583	0.140045	0.039555	0.0358866	0.295398	0.0952981	0.0464902	0.0225865	0.0299551	0.0615934	0.022179	0.00717992	0.0938657	0.0175535	0.0387986	0.0383346	0.0876129	0.0421026	0.0330444	0.0358809	0.16863	0.0205344	0.0273509	0.0401334	0.120261	0.0566408	0.0380533	0.0353331	0.23843	0.0379648	0.0232899	0.0308923	0.0349255	0.086349	0.958399	0.103872	0.0407684	0.029489	0.0366027	0.0331183	0.0305852	0.079268	0.0248572
MLI	Mali	0.0266818	0.0410628	0.0450588	0.0138035	0.12619	0.00908942	0.0729512	0.0206403	0.0191723	0.164458	0.0812858	0.0242184	0.0109334	0.0173778	0.0390806	0.0105276	0.00387402	0.172334	0.00849419	0.0246209	0.0195904	0.0455703	0.0197742	0.0161369	0.0181928	0.540059	0.0099002	0.0142224	0.023612	0.629953	0.0263893	0.0219409	0.018631	0.181501	0.0191024	0.0111317	0.0146565	0.0180967	0.0473212	0.810888	0.0585641	0.0282203	0.01541	0.0220319	0.0232701	0.0166606	0.161849	0.48011
MLT	Malta	0.168028	0.192274	0.32372	0.0786512	0.166996	0.0575978	0.595544	0.112422	0.0871655	2.04516	0.932676	0.148075	0.0704551	0.167652	0.204077	0.068499	0.0149879	0.988726	0.052992	0.155986	0.108207	0.20376	0.128709	0.108165	0.1201	1.37813	0.0617294	0.095664	0.166442	0.273621	0.15615	0.116046	0.110829	1.60457	0.109654	0.0658078	0.0860508	0.0861825	0.356681	6.53021	0.500163	0.113316	0.127513	1.13728	0.125065	0.225598	0.530813	0.073812
MRT	Mauritania	0.0495598	0.0808545	0.183282	0.026995	0.0617123	0.0181144	0.189026	0.0389966	0.0331521	0.297757	0.192911	0.0470108	0.0217611	0.0319733	0.0602363	0.0204236	0.00596554	0.368497	0.0163182	0.198213	0.0372289	0.0775593	0.0423762	0.0341273	0.0368993	0.505004	0.0193984	0.0246204	0.0944278	0.108935	0.0512715	0.0357405	0.383286	0.242976	0.0353522	0.021164	0.0284499	0.0304231	0.104932	4.25841	0.121443	0.0602258	0.0305706	0.103956	0.0552555	0.0477439	0.13479	0.0288026
MUS	Mauritius	0.0616335	0.0963746	0.167134	0.0326024	0.0878249	0.0220586	0.259284	0.0501441	0.0416472	0.833552	0.679391	0.0606013	0.0379992	0.0476006	0.0787497	0.0262997	0.00781028	1.33687	0.0208942	0.0487432	0.0470282	0.0879439	0.0516983	0.0426411	0.148974	0.46641	0.0229438	0.0332675	0.0791588	0.141053	0.0744463	0.0475651	0.0583004	0.834885	0.0440731	0.026528	0.0343774	0.040964	0.164543	5.40764	0.15206	0.053838	0.0665837	0.115311	0.0509407	0.0628016	0.216721	0.0645763
MEX	Mexico	0.00895717	0.00694898	0.146715	0.00332703	0.0172436	0.00458681	0.80213	0.0049898	0.0594179	0.932683	0.209841	0.00870705	0.0216263	0.010006	0.0244389	0.0160141	0.000619439	0.318327	0.0415297	0.00399525	0.00796895	0.00759466	0.104614	0.0060738	0.00652963	2.51554	0.00328005	0.00536913	0.0277973	0.0132835	0.00450103	0.00662356	0.0064486	7.54935	0.00392632	0.0351645	0.00270353	0.00365387	0.882483	2.96554	1.64337	0.00521638	0.630749	0.0249125	0.615508	0.0149558	0.129889	0.00636954
MCO	Monaco	0	0	0	0	0	0	0	0	0	0	0	0	0	0	0	0	0	0	0	0	0	0	0	0	0	0	0	0	0	0	0	0	0	0	0	0	0	0	0	0	0	0	0	0	0	0	0	0
MNG	Mongolia	0.034085	0.051369	0.0495344	0.0171832	0.0374136	0.0125955	0.124655	0.0252395	0.0224092	0.282687	0.110328	0.0325553	0.0151118	0.0214674	0.0614304	0.0147007	0.00471121	0.10199	0.011607	0.0238545	0.0251653	0.0504891	0.0293961	0.0212919	0.0246061	0.218837	0.0136453	0.0177826	0.0339332	0.0685064	0.0342047	0.0292122	0.0235112	0.378524	0.0239619	0.0148602	0.0190166	0.0209411	0.0856525	25.1426	0.092302	0.0253429	0.0229067	0.0305254	0.0300467	0.0235254	0.0878924	0.0173501
MNE	Montenegro	0	0	0	0	0	0	0	0	0	0	0	0	0	0	0	0	0	0	0	0	0	0	0	0	0	0	0	0	0	0	0	0	0	0	0	0	0	0	0	0	0	0	0	0	0	0	0	0
MAR	Morocco	0.00587416	0.009752	0.0890392	0.00507547	0.017133	0.00129662	0.102754	0.00445577	0.00317629	0.395614	0.407209	0.00752676	0.00236761	0.00824262	0.0202277	0.00231278	0.000423085	0.851759	0.00120287	0.0109588	0.00306427	0.00527641	0.00578704	0.0101608	0.00447374	0.573616	0.00134538	0.00709225	0.0632127	0.0112345	0.00342574	0.00679541	0.0313907	0.64819	0.00353746	0.00176755	0.00312062	0.00288679	0.0621545	1.74969	0.0884713	0.00575085	0.00948354	0.0898086	0.025739	0.0209163	0.170345	0.00722063
MOZ	Mozambique	0.0185	0.0288439	0.0226531	0.0125627	0.0571641	0.00633409	0.0554151	0.0143687	0.0126136	0.113767	0.1024	0.0173769	0.0076247	0.011449	0.0209059	0.00726223	0.00261554	0.140443	0.00584077	0.0132553	0.0137732	0.0290862	0.015736	0.0127122	0.0907048	0.124491	0.00693244	0.00931656	0.0213451	0.0401385	0.01931	0.0132992	0.0134078	0.0806016	0.0137287	0.00770668	0.010061	0.0122827	0.0361374	0.939867	0.0409641	0.0156338	0.0106767	0.0303635	0.0264569	0.0122734	0.0522299	0.00961566
MMR	Myanmar	0.00581352	0.00483143	0.0152389	0.001963	0.00668889	0.00155775	0.0474362	0.00309883	0.00247807	0.242786	0.102297	0.00413532	0.00219189	0.006554	0.0323353	0.00216371	0.000385646	0.0894922	0.00154643	0.00292585	0.00281683	0.00467421	0.00472251	0.00321644	0.00361061	0.0902165	0.00178485	0.0124821	0.00887053	0.00675208	0.00418591	0.0229562	0.00370011	0.228823	0.00254347	0.00185396	0.00228498	0.00211667	0.0246425	15.4138	0.0262972	0.00379847	0.00542339	0.00990312	0.00715057	0.00765401	0.0538931	0.00298223
NAM	Namibia	0.0179338	0.0248696	0.0307777	0.00950112	11.7815	0.00636128	0.0735221	0.0144039	0.0119644	0.251644	0.147047	0.0300201	0.00893649	0.0118373	0.0212937	0.00771599	0.00232199	0.24133	0.0123137	0.0127262	0.0130655	0.0264261	0.0156399	0.0124877	0.255567	0.152549	0.00674095	0.00905901	0.0215632	0.0381561	0.0187134	0.0498394	0.0728481	0.330174	0.0154863	0.00819465	0.0195095	0.0117199	0.0660524	1.63421	0.0478232	0.144069	0.0145388	0.0256167	0.017624	0.0134481	0.0626976	0.0114376
NPL	Nepal	0.00827726	0.00908485	0.0140004	0.00426198	0.00995737	0.00233874	0.0375558	0.00506755	0.0042846	0.091712	0.0750361	0.00667662	0.00299276	0.0110957	0.0757743	0.00282769	0.00082886	0.0706294	0.0021194	0.00465993	0.00577934	0.0428689	0.00566241	0.00492929	0.00593924	0.0875416	0.00247781	0.00465713	0.00913896	0.0151581	0.00652914	0.00585548	0.00513896	0.317963	0.00439873	0.00275635	0.00360277	0.00427215	0.0238896	0.789209	0.0236975	0.00729148	0.00516053	0.0250882	0.00638224	0.00764997	0.0441686	0.00459807
NLD	Netherlands	0.0522028	0.0600239	0.391228	0.0261059	0.164605	0.0176503	0.547475	0.0413372	0.0939908	1.23165	2.33099	0.0754986	0.0238039	0.0963684	0.112762	0.0276802	0.0038623	7.08577	0.0182316	0.0366475	0.0297566	0.0308042	0.0501723	0.0795378	0.0511156	1.90047	0.0199609	0.0301719	0.283379	0.0587112	0.0306839	0.0385823	0.0692129	1.57052	0.0347443	0.02584	0.0224188	0.025081	0.322113	8.53252	0.437971	0.0475629	0.0753555	0.292395	0.109163	0.161635	1.0841	0.0510247
ANT	Netherlands Antilles	0.0199332	0.0294399	0.0246716	0.00976799	0.024031	0.175378	0.0830992	0.0188609	0.0156242	0.162428	0.0603597	0.0182967	0.220529	0.0125069	0.0233595	0.01702	0.0024461	0.137881	0.0748441	0.0138464	0.0150957	0.0321253	0.0243452	0.012599	0.109935	0.623052	0.00746853	0.0104427	0.0179719	0.0441986	0.0203557	0.0145432	0.0138172	0.239326	0.0138067	0.00822168	0.0107348	0.0121382	0.048272	0.585666	0.179232	0.0151117	0.0253295	0.0169437	0.130902	0.0129252	0.0428155	0.00965232
NCL	New Caledonia	0.0196671	0.0301705	0.0495346	0.0103199	0.0242422	0.00702633	0.100959	0.0153731	0.0131598	2.15073	0.0813872	0.0189098	0.00901835	0.0149925	0.0335941	0.00868251	0.00263237	0.134635	0.00644577	0.0146732	0.014824	0.0327503	0.0163426	0.0127032	0.0149684	0.174579	0.00745361	0.0114255	0.0240359	0.0503055	0.0205108	0.0189987	0.0165143	0.237748	0.0136121	0.00832996	0.0109166	0.0122581	0.0563609	3.2953	0.0572206	0.0157868	0.0151372	0.0216333	0.02097	0.0155308	0.0550795	0.0118077
NZL	New Zealand	0.0360596	0.0356177	0.267853	0.0155441	0.0587913	0.012218	0.424441	0.026188	0.0218891	49.7246	0.782427	0.0637746	0.0163123	0.0907097	0.142352	0.0610813	0.00372936	1.6645	0.00990295	0.0223492	0.0328741	0.0492449	0.0444104	0.0257528	0.0375067	1.44651	0.0107753	0.052909	0.065622	0.0724426	0.0285122	0.0576014	0.0278232	5.21173	0.0207678	0.0140219	0.0161331	0.0200282	0.645039	29.8172	0.251123	0.0263547	0.0619474	0.0800776	0.053324	0.0898987	0.316618	0.0208344
NIC	Nicaragua	0.017879	0.0278526	0.0217513	0.00907952	0.0220041	0.00605235	0.0629896	0.0139582	0.0125273	0.125824	0.146065	0.0174793	0.00928255	0.011117	0.0191086	0.00781697	0.00226962	0.0977067	0.00868203	0.0127035	0.0134358	0.0266143	0.0178476	0.0117721	0.0135751	0.100337	0.00620731	0.00886084	0.0366939	0.0398944	0.0176371	0.0128304	0.0124621	0.639359	0.0122115	0.0552758	0.00920216	0.0148748	0.041065	0.449533	0.0877513	0.0139319	2.99692	0.0162263	0.138804	0.0114849	0.0557681	0.00864933
NER	Niger	0.0245457	0.0343767	0.0545137	0.0120965	0.0389598	0.00858151	0.0899964	0.0188637	0.0147515	0.178656	0.0589798	0.0234321	0.0105505	0.0155257	0.0299337	0.0102062	0.00352917	0.0698857	0.0080721	0.0247903	0.0170718	0.0325221	0.0213615	0.0149346	0.0189071	0.117779	0.00899018	0.0125234	0.0215232	0.398051	0.0241152	0.0182409	0.0186106	0.14652	0.0165756	0.010377	0.0137583	0.476814	0.0509977	0.711374	0.0552897	0.0197604	0.0158117	0.0204773	0.0189347	0.015337	0.0451906	0.0589556
NGA	Nigeria	0.0043483	0.00602906	0.0649378	0.00327743	0.030918	0.00137046	0.157542	0.00363141	0.00300299	0.325929	0.403649	0.00694032	0.00358288	0.0113678	0.0223241	0.00282513	0.000334867	0.36811	0.00121691	0.0106769	0.00294565	0.00415314	0.00953935	0.0067939	0.0139561	1.9002	0.00114607	0.00305697	0.0269645	0.0113468	0.00284784	0.00446572	0.14465	0.593429	0.00307263	0.00178678	0.00184704	0.0305391	0.282369	3.42931	0.112499	0.00571765	0.0112654	0.0357464	0.0183293	0.0147947	0.204004	0.122045
NOR	Norway	0.0111818	0.0212918	0.150785	0.00590203	0.134511	0.00463786	0.356012	0.0105169	0.00797756	0.985423	0.928018	0.0571231	0.00643193	0.0302183	0.0518338	0.00986727	0.000768108	1.11081	0.00325999	0.00974089	0.0165322	0.00866961	0.0170533	0.0345144	0.0195593	1.29443	0.00522211	0.0116434	0.104174	0.0178005	0.0066112	0.0135565	0.0235858	2.48169	0.0069129	0.00585173	0.00439157	0.00551397	0.283891	8.77737	0.298677	0.0179171	0.0340934	0.173758	0.0368536	0.068889	0.692066	0.0174529
PSE	Gaza Strip	0	0	0	0	0	0	0	0	0	0	0	0	0	0	0	0	0	0	0	0	0	0	0	0	0	0	0	0	0	0	0	0	0	0	0	0	0	0	0	0	0	0	0	0	0	0	0	0
OMN	Oman	0.029931	0.0077209	0.0217756	0.00306877	0.0251258	0.00221304	0.0509943	0.00933467	0.00409895	0.451707	0.0421586	0.0167466	0.0034665	0.218403	0.0446837	0.00304226	0.000768508	0.0527804	0.00204639	0.00464442	0.00461375	0.00938957	0.00698546	0.00413289	0.00505237	0.145962	0.0022417	0.00626903	0.0139187	0.0139529	0.00652523	0.0214941	0.00625096	0.196961	0.00430091	0.00264978	0.00371941	0.00603582	0.0350412	10.5719	0.0484527	0.015982	0.00834864	0.00884978	0.00836399	0.0113917	0.027691	0.00372784
PAK	Pakistan	0.00428368	0.00637014	0.0914254	0.0017665	0.0105817	0.000874497	0.126557	0.00271778	0.00240982	0.401826	0.318488	0.0136128	0.00228623	0.00755808	0.0277389	0.00327072	0.000245889	0.381813	0.000834056	0.00602184	0.00234182	0.00315591	0.00579931	0.0056019	0.00833866	0.225915	0.000760276	0.00487476	0.0292084	0.0055337	0.00181259	0.00838279	0.011895	1.56928	0.00161286	0.00106596	0.00137676	0.00145735	0.130335	7.70971	0.122303	0.00336421	0.0198657	0.0401034	0.0162959	0.052111	0.142169	0.00334677
PAN	Panama	0.007608	0.0108217	0.0174601	0.00355252	0.0115033	0.0243479	0.0465159	0.0478541	0.0755789	0.0815918	0.0735496	0.0108961	0.0491253	0.00533827	0.0135275	0.0415059	0.000866505	0.076069	0.0741664	0.00777638	0.00566169	0.0114634	0.0843593	0.00496763	0.00526579	0.383249	0.00275993	0.0037513	0.0154071	0.0177467	0.0069993	0.00743156	0.00624161	0.439612	0.00525583	0.00356776	0.00385968	0.00479449	0.118463	0.376169	0.726801	0.0060098	2.11759	0.00965065	1.01888	0.00643221	0.0621787	0.00363756
PNG	Papua New Guinea	0.0138571	0.0178846	0.0393507	0.00640858	0.0166915	0.00453222	0.0622927	0.010199	0.00848248	11.3313	0.104624	0.0132165	0.00566355	0.0109272	0.0244281	0.00570707	0.00158528	0.182463	0.00416648	0.00907401	0.00976402	0.0197044	0.0116256	0.00952384	0.0107463	0.12662	0.00471741	0.00867057	0.0204777	0.028489	0.0132095	0.0122666	0.00924569	0.151321	0.00906919	0.00534089	0.00720199	0.00814856	0.0368401	4.13921	0.0384667	0.0104174	0.00963873	0.0184975	0.0116328	0.0118111	0.0549017	0.00672645
PRY	Paraguay	0.0165558	0.0171461	0.021272	0.00837008	0.0328347	0.00610725	6.61419	0.0118871	0.0131604	0.0936116	0.051061	0.0135945	0.00737577	0.0101717	0.022226	0.00693914	0.00219794	0.0778009	0.00540735	0.014918	0.0174714	0.0273881	0.199267	0.0103763	0.0105246	15.8384	0.00736773	0.00795421	0.0154606	0.0404302	0.0172727	0.0177574	0.010748	0.161436	0.0120832	0.198887	0.00955677	0.0118233	1.96345	0.652668	0.34186	0.0134525	0.0166027	0.0147474	0.0166489	0.0114588	0.0318321	0.00758921
PER	Peru	0.0102108	0.00868802	0.0501568	0.00239923	0.012729	0.00167272	0.567052	0.00374449	0.0211132	0.547352	0.174194	0.00604153	0.00394068	0.00619774	0.0212665	0.00577805	0.000489969	0.23503	0.00218362	0.00323393	0.00800458	0.005591	1.03404	0.00576957	0.00441991	2.17319	0.00153321	0.003353	0.0407617	0.0109101	0.00366001	0.00567277	0.00820801	1.26774	0.00282891	0.0019234	0.00203976	0.00262363	2.18762	5.87803	2.48299	0.00437073	0.102584	0.0393318	0.0428846	0.0171463	0.181574	0.00362477
PHL	Philippines	0.0349426	0.0248283	0.111681	0.0135453	0.0712343	0.00951743	0.395027	0.0204453	0.0211078	2.55018	0.656244	0.0297891	0.0155555	0.0773302	0.160344	0.016443	0.00251412	0.608667	0.0084139	0.019292	0.0252802	0.0558022	0.0271911	0.0234543	0.0221381	1.35934	0.0134837	0.0595787	0.0637939	0.0610699	0.025844	0.0569502	0.023503	3.56908	0.0181356	0.0127704	0.0138784	0.0179955	0.212463	17.5465	0.20242	0.0269716	0.0465915	0.0931243	0.0416347	0.0545423	0.331979	0.0165927
POL	Poland	0.0384269	0.0433425	0.22384	0.0172786	0.0541935	0.0123508	0.432415	0.034652	0.0191301	0.694138	2.81613	0.118229	0.0186043	0.0365221	0.0593757	0.0161135	0.00324066	1.48167	0.0118965	0.0217247	0.0198901	0.0267601	0.0378853	0.0771272	0.0294712	1.1402	0.014356	0.0189615	0.468255	0.04633	0.0294941	0.0245741	0.0385629	1.1541	0.0197778	0.0145543	0.0174827	0.0175994	0.233963	5.07137	0.333146	0.0277916	0.0386731	0.333257	0.0595751	0.0752088	3.67322	0.0246715
PRT	Portugal	0.0724621	0.0545823	0.372171	0.0401786	5.63376	0.0209241	0.592715	0.0370607	0.0311704	0.896413	1.13099	0.0523875	0.0256896	0.0492273	0.0722854	0.0280981	0.00180575	1.4357	0.0150335	0.0424787	0.0385015	0.0624185	0.0635517	0.0451267	0.0768802	2.03876	0.0193686	0.0287929	0.154581	0.104584	0.0595175	0.0536092	0.0576409	1.49569	0.743943	0.0269686	0.0356508	0.0589843	0.369153	5.94651	0.299689	0.0757654	0.0512433	0.121561	0.157508	0.118301	0.513568	0.0441371
QAT	Qatar	0.0134801	0.0054907	0.0144335	0.00247551	0.00785019	0.00178267	0.048345	0.00404042	0.00292355	0.451203	0.0332785	0.00565261	0.00252983	0.0654143	0.0303968	0.00248605	0.000557846	0.0367543	0.00164888	0.00343212	0.00355377	0.006893	0.00533086	0.00335391	0.00529085	0.0963184	0.00181588	0.00465729	0.00646561	0.00988511	0.00458191	0.00696661	0.00431597	0.116903	0.00325929	0.00214943	0.00266584	0.00306886	0.0320504	2.42687	0.0617054	0.00404547	0.00634786	0.00785443	0.00573438	0.00679149	0.0207731	0.00315243
KOR	South Korea	0.0805919	0.0145098	0.215844	0.00396019	0.0637403	0.0028608	0.671378	0.00694617	0.0082348	3.07252	0.490011	0.0334986	0.00712947	0.060496	0.494652	0.0092599	0.000431128	0.51896	0.00342158	0.00672271	0.00728268	0.00906085	0.0340444	0.011317	0.0179856	2.30063	0.00237343	0.0271378	0.0738194	0.0129347	0.00381817	0.101234	0.0215644	2.79759	0.00372817	0.00589149	0.00287314	0.0042329	0.508601	62.2512	0.440041	0.0142138	0.101249	0.0773494	0.0771902	0.0517925	0.286116	0.0177882
MDA	Moldova	0.299877	0.210306	0.250394	0.164369	0.276876	0.153479	0.902848	0.211912	0.164802	2.21447	0.535341	0.211666	0.169513	0.170728	0.285027	0.154787	0.03797	0.403088	0.132083	0.191622	0.19538	0.247858	0.26003	0.193772	0.258361	0.989629	0.156473	0.168792	0.251663	0.338352	0.281418	0.191613	0.194278	0.65773	0.186915	0.166807	0.180023	0.186491	0.553321	4.27094	0.652502	0.199315	0.182997	0.224514	0.20931	0.188169	0.399278	0.146584
ROU	Romania	0.0566414	0.125811	0.457987	0.0299161	0.080535	0.0204466	0.472275	0.0520527	0.030632	1.11631	2.68122	0.0971051	0.0327669	0.0655582	0.122901	0.0252886	0.00566184	1.34534	0.0263825	0.0442966	0.0353773	0.0601925	0.0539586	0.169147	0.0468676	1.0536	0.022461	0.0309286	1.86083	0.09491	0.0537583	0.0598947	0.0618673	1.23644	0.0391127	0.0242564	0.0306013	0.0330727	0.270495	6.00305	0.501677	0.057642	0.050937	0.358386	0.096528	0.142565	0.958103	0.0389456
RUS	Russia	0.189352	0.0715247	0.450023	0.0150515	0.153872	0.00925908	0.531536	0.684877	0.016406	0.747196	1.55793	1.55847	0.0147911	0.0366224	0.140585	0.0130389	0.0105207	1.5377	0.0104572	0.021522	0.0418468	0.0336814	0.0350565	0.0639418	0.0255396	3.18455	0.0659762	0.017978	1.57745	0.058172	0.0233014	0.0386933	0.0385523	1.7399	0.0179946	0.0113413	0.0157481	0.016974	0.247912	32.6969	0.387355	0.0380811	0.0526545	0.456714	0.43947	0.1429	2.69117	0.0278989
RWA	Rwanda	0.0186739	0.0278821	0.0213921	0.00964605	0.0201105	0.00726617	0.0689585	0.0142736	0.0133314	0.218792	0.0447343	0.0167064	0.00888034	0.0116812	0.0242933	0.00852635	0.00270777	0.0516889	0.00695783	0.0135358	0.0139509	0.0294435	0.0163966	0.0117576	0.0148428	0.0942236	0.00798261	0.0100716	0.0154784	0.0407741	0.0197973	0.0146762	0.0132453	0.0819569	0.0135928	0.00852142	0.0112716	0.0118557	0.0428284	1.18575	0.0743395	0.0144618	0.0120135	0.0145111	0.0133709	0.0115385	0.0361719	0.00905149
WSM	Samoa	0.0865544	0.125376	0.0774776	0.0528578	0.0872045	0.0319757	0.262272	0.0651234	0.0563817	8.4848	0.125015	0.0742018	0.040147	0.0506812	0.103101	0.0380543	0.0108685	0.124356	0.0301997	0.0586576	0.0607642	0.128604	0.0724588	0.0530014	0.0646787	0.275757	0.0351221	0.0435935	0.0636391	0.180854	0.0875913	0.0609543	0.0545159	0.221279	0.0583921	0.0381704	0.0490728	0.0531115	0.143971	1.5634	0.158265	0.0628811	0.0499801	0.058504	0.0571244	0.0481577	0.114213	0.0393129
SMR	San Marino	0	0	0	0	0	0	0	0	0	0	0	0	0	0	0	0	0	0	0	0	0	0	0	0	0	0	0	0	0	0	0	0	0	0	0	0	0	0	0	0	0	0	0	0	0	0	0	0
STP	Sao Tome and Principe	0.130635	0.152311	0.103697	0.0675175	0.248255	0.0517515	0.401319	0.0923044	0.0845664	0.826182	0.215069	0.108162	0.0645029	0.0768726	0.136714	0.060382	0.0131568	0.177487	0.0491888	0.0820156	0.0899294	0.165604	0.107151	0.0791224	0.104336	0.415061	0.05694	0.0649141	0.0923401	0.222878	0.114813	0.0856964	0.0791544	0.296793	0.0825887	0.059863	0.0727709	0.0740622	0.219421	2.1136	0.252264	0.0836022	0.0756142	0.0912976	0.0884622	0.0741553	0.175134	0.0580377
SAU	Saudi Arabia	0.00371231	0.00570836	0.0524565	0.00115383	0.00897702	0.000524927	0.0774689	0.00167597	0.00120983	1.02863	0.117136	0.00523531	0.00164942	0.00653995	0.0265066	0.00143361	0.000103686	0.125167	0.000502132	0.00327361	0.00133767	0.00170396	0.00454084	0.00296569	0.00708686	0.706737	0.000412302	0.0035734	0.0122182	0.00321305	0.00119304	0.00505239	0.00535802	0.256464	0.001028	0.000752446	0.00134514	0.000797696	0.0591683	2.60434	0.127126	0.00270468	0.00692	0.011956	0.00776928	0.0144315	0.0500413	0.00257494
SEN	Senegal	0.0154262	0.0240735	0.0557057	0.00790013	0.0261473	0.00518779	0.0573396	0.0126379	0.0106051	0.130888	0.116731	0.0163472	0.00667971	0.0121533	0.019075	0.00658336	0.00186426	0.74704	0.00475833	0.205885	0.0114481	0.0219415	0.0134499	0.0117167	0.0113785	0.161402	0.00556682	0.00780734	0.0293547	0.205547	0.0147096	0.0124619	0.240896	0.193257	0.0913163	0.00639757	0.015519	0.0314241	0.0386959	1.01702	0.0431551	0.191414	0.0108833	0.0276319	0.0170034	0.0377214	0.0693849	0.363821
SRB	Serbia	0	0	0	0	0	0	0	0	0	0	0	0	0	0	0	0	0	0	0	0	0	0	0	0	0	0	0	0	0	0	0	0	0	0	0	0	0	0	0	0	0	0	0	0	0	0	0	0
SYC	Seychelles	0.0771784	0.110791	0.080542	0.0388271	0.0813605	0.027767	0.229346	0.0605708	0.0482004	0.419874	0.359482	0.0679389	0.0337399	0.0486162	0.0879806	0.0329455	0.00870299	0.222154	0.0252227	0.0765565	0.0560995	0.119439	0.0667326	0.0476229	0.0602498	0.292492	0.0292361	0.038252	0.0623128	0.172684	0.0846709	0.0549959	0.0494773	0.234836	0.0541329	0.0326397	0.0447993	0.0449549	0.133152	1.55138	0.151494	0.0592929	0.0437038	0.0628141	0.0518106	0.0545418	0.134161	0.0366546
SLE	Sierra Leone	0.0482985	0.0843696	0.0522311	0.0235236	0.0543575	0.0165376	0.139586	0.0386133	0.0345974	0.257435	0.135617	0.0460477	0.0200434	0.0283753	0.0612887	0.0355266	0.00777246	0.159478	0.0156948	0.0341381	0.0353955	0.0786627	0.03994	0.0294961	0.0369927	0.171531	0.0174498	0.0235568	0.0443531	0.108829	0.0504944	0.0350837	0.0458619	0.402889	0.0351307	0.0203111	0.0272273	0.0317063	0.080577	0.868167	0.0885658	0.037526	0.0273886	0.0364672	0.0368575	0.032568	0.0979791	0.0225656
SGP	Singapore	0.570325	0.0351714	0.246806	0.0150675	0.276378	0.0103141	0.832086	0.0339093	0.0248789	16.3606	1.09673	0.140263	0.020422	0.267638	3.61878	0.020004	0.00271974	1.29242	0.00960329	0.0384222	0.0358521	0.12437	0.0411982	0.0369199	0.0644268	3.40718	0.0107642	4.567	0.151166	0.0884773	0.0230991	1.87684	0.0563086	4.65869	0.0179797	0.0144747	0.0161275	0.0242466	0.459576	71.5979	0.504718	0.0948784	0.0862303	0.163174	0.0910753	0.200221	0.798325	0.0564397
SVK	Slovakia	0.0601601	0.0684269	0.167499	0.0252509	0.143352	0.0162326	0.411066	0.067541	0.0293464	0.797725	6.53338	0.0629786	0.134196	0.0440693	0.0690423	0.0201623	0.00484109	1.17304	0.0154269	0.0348172	0.0326968	0.0695596	0.0432442	0.18173	0.0383063	0.882442	0.0320629	0.0255683	0.643817	0.107366	0.0466767	0.0353179	0.0441536	0.867686	0.032638	0.0194741	0.0257206	0.0356933	0.20823	4.20934	0.378229	0.060659	0.0453897	0.750071	0.0769679	0.0957005	12.9845	0.0291254
SVN	Slovenia	0.0666559	0.290664	0.272383	0.0214612	0.0646613	0.0149043	0.466537	0.0402948	0.0226261	0.954411	6.58226	0.0724479	0.0238119	0.0436339	0.0661305	0.0180191	0.00395294	1.20862	0.0132832	0.0277454	0.0258158	0.0412519	0.0393296	3.98356	0.0364034	1.38279	0.0169608	0.0221304	0.499751	0.068635	0.0341455	0.0289608	0.0426373	1.17795	0.0251708	0.016829	0.0230102	0.0225887	0.267948	5.18558	0.321489	0.0334452	0.0467198	9.37784	0.0664173	0.110363	1.93605	0.0290015
SOM	Somalia	0.0322651	0.0378221	0.0308664	0.0182877	0.0341431	0.0167251	0.119	0.0261186	0.0196095	0.260816	0.0611614	0.0278587	0.0180884	0.0208594	0.0353383	0.0166778	0.00442418	0.0489606	0.014349	0.0229714	0.0248774	0.0459702	0.0295056	0.0212322	0.0265378	0.130014	0.0145034	0.0169148	0.0273714	0.064308	0.0346862	0.023252	0.021587	0.0828878	0.0231485	0.0181305	0.0200441	0.0200915	0.0623803	0.658032	0.087852	0.0233125	0.019918	0.0261419	0.0239823	0.0354167	0.0471334	0.0169001
ZAF	South Africa	0.0254407	0.0227724	0.158396	0.00880236	5.95928	0.00567431	0.70917	0.0146487	0.0124919	2.65148	0.813581	0.0275452	0.0112364	0.0691433	0.0848863	0.0160595	0.00157488	1.12742	0.00566298	0.0264815	0.0167995	0.0173109	0.0302141	0.025884	14.7721	2.60351	0.00888491	0.0199925	0.0913461	0.0778989	0.0356574	0.0251192	0.157755	1.95792	0.0204402	0.0168745	0.00929148	0.0249248	0.413568	10.8485	0.406197	0.273516	0.0297198	0.110883	0.0460405	0.0725597	0.388692	0.118273
SDS	South Sudan	0	0	0	0	0	0	0	0	0	0	0	0	0	0	0	0	0	0	0	0	0	0	0	0	0	0	0	0	0	0	0	0	0	0	0	0	0	0	0	0	0	0	0	0	0	0	0	0
ESP	Spain	0.010025	0.0372123	1.28336	0.211863	0.264473	0.00150934	1.4318	0.0125407	0.0113739	0.810759	1.30148	0.0277091	0.00492831	0.0531313	0.0755589	0.00704528	0.000294594	1.73617	0.00195246	0.0210879	0.0087147	0.00386127	0.0758729	0.041816	0.0179539	2.91046	0.00332155	0.00747516	0.217334	0.0397407	0.00311306	0.0112819	0.0520837	1.27505	0.0255075	0.022842	0.00282381	0.00464191	0.970915	7.33703	0.849924	0.0187056	0.165012	0.213987	1.35486	0.177729	0.837013	0.0510094
LKA	Sri Lanka	0.00612987	0.00752815	0.0358901	0.00300137	0.0116772	0.00192562	0.139133	0.00466593	0.00392509	0.330882	0.310174	0.0160014	0.00310314	0.00758025	0.0211943	0.00504356	0.000622493	0.485172	0.00274259	0.00410325	0.00391922	0.00744984	0.0270293	0.00664855	0.00735453	0.195229	0.00181857	0.00521837	0.028916	0.0117938	0.00470234	0.00582881	0.00841629	0.819763	0.00416533	0.00216251	0.00262612	0.00331774	0.124174	1.53339	0.196139	0.00504767	0.0119182	0.0296435	0.0100818	0.0371849	0.168086	0.00406156
SUD	Sudan	0	0	0	0	0	0	0	0	0	0	0	0	0	0	0	0	0	0	0	0	0	0	0	0	0	0	0	0	0	0	0	0	0	0	0	0	0	0	0	0	0	0	0	0	0	0	0	0
SUR	Suriname	0.0463534	0.0804804	0.0854027	0.0242298	0.0587066	0.0174969	0.17689	0.0366359	0.0350048	0.46262	0.196832	0.0637782	0.0220632	0.0313512	0.0563196	0.0730805	0.00716863	0.36795	0.0160458	0.0369069	0.0356641	0.0811958	0.0388596	0.0299537	0.0343754	0.288833	0.0183087	0.023562	0.0463728	0.116818	0.050653	0.034797	0.0512831	0.685329	0.0349465	0.0203101	0.0280494	0.0305937	0.108299	2.13243	0.165822	0.0381225	0.0330248	0.0438955	0.0526231	0.0334502	0.125829	0.0260558
SWZ	Swaziland	0.28159	0.0548304	0.0421274	0.0190505	0.209665	0.0140883	0.116499	0.0298671	0.028383	0.410749	0.094435	0.0344535	0.0170068	0.0234342	0.123119	0.0182896	0.00526631	0.125166	0.0133326	0.0500538	0.0281634	0.0652297	0.0325802	0.023618	0.0273671	0.192784	0.0150869	0.0194209	0.0334669	0.0910687	0.0580975	0.0301043	0.0316384	0.306953	0.0278904	0.0168053	0.0224181	0.0256203	0.0719006	1.542	0.084819	0.0797508	0.0251474	0.0326147	0.0419003	0.0240531	0.0722838	0.0182023
SWE	Sweden	0.0368042	0.0423303	0.257983	0.0195641	0.0957241	0.013338	0.793139	0.0286304	0.0209491	2.37732	1.68786	0.052139	0.0191112	0.0711554	0.102183	0.0215726	0.00279715	2.1074	0.0129783	0.0237231	0.0228914	0.0275669	0.0526677	0.0659265	0.0433359	3.07366	0.0150392	0.026931	0.215809	0.049123	0.0247721	0.0312948	0.0453249	2.37949	0.021933	0.0172676	0.0179425	0.0217436	0.479224	14.4045	0.436736	0.0314381	0.0536475	0.249585	0.0820098	0.135352	0.92233	0.0278205
CHE	Switzerland	0.0209863	0.0301619	0.231553	0.0103622	0.0452216	0.00394799	0.409829	0.0282883	0.0122388	0.73659	2.07179	0.0475426	0.00954896	0.051845	0.0750677	0.00886385	0.000254868	0.909535	0.00355074	0.0111812	0.0108613	0.0130656	0.0234592	0.0455747	0.0214261	1.74475	0.00510968	0.0138324	0.165797	0.0297489	0.0104805	0.0194647	0.0253964	1.42222	0.00815176	0.00715054	0.00607289	0.00904649	0.235453	7.58871	0.288833	0.0150126	0.040703	0.217767	0.0424391	0.0682912	0.649059	0.0208059
SYR	Syria	0.00452693	0.0198022	0.64996	0.00246929	0.0101223	0.00139574	0.0621492	0.0234972	0.00291678	0.149172	0.292574	0.0205491	0.00190541	0.00854812	0.00854601	0.00196635	0.000489558	0.167724	0.00123275	0.00565056	0.00293805	0.00584449	0.0138299	0.00724818	0.00385379	0.314682	0.0014495	0.00254715	0.0891228	0.0104368	0.00372987	0.00377257	0.00519612	0.199217	0.00292548	0.00169316	0.00230192	0.00270081	0.0574404	0.60535	0.137877	0.00432336	0.00705364	0.0602227	0.00982419	0.203021	0.103852	0.00434963
TWN	Taiwan	0.0764873	0.0340234	0.30327	0.0154195	0.0983852	0.013526	1.30105	0.0343209	0.0430359	7.48424	1.27841	0.0414784	0.0823657	0.181206	1.04901	0.0313445	0.00135819	0.805848	0.0301776	0.0490039	0.0708008	0.0672494	0.0446916	0.0379859	0.0643474	5.06749	0.0951957	0.123262	0.196461	0.231455	0.0174357	0.585375	0.0515398	7.59403	0.0165543	0.0165508	0.0139801	0.0156524	1.30815	30.538	1.01928	0.0358514	0.3672	0.163824	0.155526	0.208751	0.595784	0.0826495
TJK	Tajikistan	0.0330255	0.0465208	1.04588	0.0150611	0.0326649	0.0113672	0.0977455	0.0256728	0.0202821	0.289812	0.13134	0.0563662	0.0133308	0.0185508	0.0368494	0.0132837	0.00429787	0.114035	0.0106497	0.021026	0.0220856	0.0449908	0.0253117	0.0195229	0.0222716	0.277573	0.012324	0.0148815	0.147702	0.0628025	0.0328	0.0215296	0.0198134	0.133217	0.0222541	0.0131246	0.0179861	0.0185541	0.0625118	1.8622	0.102407	0.0225508	0.0179392	0.0715426	0.0216379	0.0194492	0.191642	0.0144688
THA	Thailand	0.165039	0.0542913	0.240322	0.0294329	0.190937	0.0208839	0.913032	0.045783	0.0397993	11.9824	1.33525	0.0719227	0.0283593	0.258401	1.3321	0.0425494	0.00526851	1.74752	0.0197053	0.0694966	0.0436766	0.128335	0.0663432	0.0458221	0.0636022	2.73673	0.0264043	0.224218	0.167984	0.11687	0.0540231	1.44607	0.0615935	5.96313	0.0397444	0.0265971	0.0295149	0.0334393	0.579568	48.7203	0.591276	0.0921051	0.114301	0.189356	0.111378	0.245658	0.8946	0.0791625
MKD	TFYR Macedonia	0.123542	6.76905	2.74054	0.0582186	0.154581	0.0412625	0.513129	0.104755	0.0763963	1.20255	1.77525	0.136681	0.0503776	0.080948	0.138964	0.0473018	0.0144315	1.86353	0.0370447	0.0840642	0.0861922	0.17796	0.0994432	4.28224	0.0868941	1.0241	0.0450479	0.0607053	8.35502	0.258312	0.116689	0.147675	0.0908945	1.13765	0.0805998	0.0490189	0.0620643	0.076047	0.287389	4.88725	0.331604	0.0929409	0.0802005	8.81162	0.121201	0.187926	0.939661	0.0613831
TGO	Togo	0.0447748	0.0749479	0.053357	0.0218709	0.0638883	0.0156042	0.152465	0.0345388	0.029479	0.231549	0.115285	0.0407128	0.0185727	0.0278368	0.0813105	0.0186947	0.00591259	0.178823	0.0140566	1.95203	0.0850219	0.0746194	0.03612	0.0275842	0.0730714	0.388366	0.029152	0.0222272	0.0533044	1.68055	0.046141	0.056156	0.0863275	0.225048	0.0311289	0.018112	0.103673	0.0746172	0.0804851	1.02523	0.262497	0.217059	0.0278486	0.0354645	0.0314637	0.0272813	0.074592	0.103495
TTO	Trinidad and Tobago	0.00933135	0.00958503	0.0188978	0.00459447	0.0129874	0.111518	0.0665027	0.00713702	0.0852783	0.17327	0.054524	0.00925793	0.019295	0.0090076	0.0120677	0.54345	0.0011657	0.0606706	0.0305371	0.00629249	0.01585	0.013594	0.0131708	0.00599179	0.00647127	0.604969	0.0327789	0.00529977	0.0104459	0.0191614	0.00929482	0.00729719	0.00768913	1.46571	0.00624746	0.0355332	0.00493281	0.0062095	0.0541236	0.7287	0.387728	0.00758276	0.0543909	0.010588	0.0600499	0.00747607	0.0295259	0.00464852
TUN	Tunisia	0.00512577	0.0133531	0.500849	0.00435766	0.0135785	0.00179728	0.095983	0.00530141	0.00357607	0.0977414	0.382599	0.00732768	0.00212388	0.0271117	0.0170735	0.0023548	0.0005618	1.00284	0.00139707	0.0141133	0.00367168	0.0072654	0.00558878	0.00997705	0.00452557	0.382266	0.00169085	0.00286063	0.0358778	0.0372178	0.0044221	0.00441974	0.0280159	0.270042	0.0036193	0.0020827	0.00276303	0.00599691	0.0387445	0.72917	0.0421593	0.00872747	0.00648374	0.0562098	0.0275945	0.0257646	0.15076	0.0229419
TUR	Turkey	0.0489615	0.373206	0.767634	0.00550882	0.0307347	0.00302816	0.23078	0.115848	0.00672341	0.570485	1.00807	0.952852	0.00843931	0.0451986	0.0698679	0.00932703	0.000910521	0.807074	0.00303457	0.00911321	0.0078573	0.0113545	0.0124206	0.104858	0.0125568	0.651728	0.00774765	0.00783777	0.808219	0.0267443	0.00733372	0.0109583	0.0268218	0.944029	0.00929556	0.00368548	0.00434783	0.00644453	0.135462	3.80842	0.150357	0.013797	0.0234715	0.130646	0.0309268	0.0354199	0.413243	0.0166436
TKM	Turkmenistan	1.3491	0.0285264	0.0702234	0.00686027	0.0167081	0.00478317	0.0517248	0.0540046	0.0102476	0.0987011	0.141811	0.200131	0.00569373	0.00966787	0.0188846	0.00556664	0.00158838	0.0720981	0.00434521	0.0100603	0.029525	0.0248541	0.0111277	0.0123006	0.00915662	0.113181	0.00790483	0.00716996	0.0656144	0.0372344	0.0136152	0.0107042	0.0103886	0.110501	0.00988773	0.00564903	0.00762807	0.009268	0.0444591	2.50081	0.0417473	0.0108213	0.00921161	0.0261964	0.0130952	0.0136612	0.140777	0.00697214
USR	Former USSR	0	0	0	0	0	0	0	0	0	0	0	0	0	0	0	0	0	0	0	0	0	0	0	0	0	0	0	0	0	0	0	0	0	0	0	0	0	0	0	0	0	0	0	0	0	0	0	0
UGA	Uganda	0.0144487	0.0194896	0.0300583	0.00797718	0.0199003	0.00506527	0.0786025	0.0115089	0.0103132	0.230491	0.119006	0.0144922	0.00584278	0.00985781	0.0160922	0.00607733	0.00184215	0.351145	0.00436784	0.0100105	0.00999947	0.0235559	0.0114141	0.00986448	0.00985177	0.10858	0.00508024	0.0161394	0.0187554	0.0352885	0.043085	0.0102809	0.0098649	0.101215	0.0100969	0.00588123	0.00777204	0.00891693	0.0309434	0.839248	0.0380157	0.146963	0.00957063	0.0205164	0.0297615	0.0255537	0.120556	0.00816723
UKR	Ukraine	0.112349	0.133367	0.596942	0.0344968	0.0942088	0.0238691	0.471631	0.368389	0.0413501	0.800761	2.35548	1.77812	0.0323253	0.0520673	0.108244	0.0315033	0.0117839	1.00973	0.0217345	0.0481562	0.0484069	0.0847017	0.0564795	0.083809	0.0488679	1.52496	0.0273916	0.0341512	2.97124	0.124087	0.0588285	0.0550149	0.0729673	1.65355	0.0466662	0.0279101	0.035127	0.0433229	0.314015	11.4037	0.480221	0.0539579	0.0827216	0.320268	0.241837	0.207307	3.5524	0.0364381
ARE	UAE	0.010569	0.00375609	0.113066	0.000663448	0.0048844	0.000459	0.0270608	0.113419	0.000973305	0.530793	0.0403914	0.100421	0.000840771	0.007422	0.0281037	0.000909788	0.000141379	0.0659179	0.00042794	0.00156876	0.00133922	0.00227383	0.00200814	0.00140185	0.00286659	0.117669	0.000496141	0.00292147	0.0295285	0.00324503	0.00126	0.00571566	0.0159285	0.142511	0.000863753	0.000582743	0.000701373	0.000940634	0.0160467	1.86979	0.0190856	0.00234125	0.0033877	0.00641845	0.00371473	0.016734	0.0254896	0.00158274
GBR	UK	0.101773	0.148971	1.56774	0.0589498	0.687349	0.0606717	2.51898	0.134205	0.0925288	11.3865	6.62963	0.486791	0.0567663	0.795708	0.661726	0.257596	0.00450964	10.8738	0.0339629	0.0727171	0.240957	0.071744	0.121772	0.198241	0.258936	9.57949	0.0383232	0.213155	1.00366	0.180201	0.0445665	0.128287	0.220895	13.856	0.048528	0.0849055	0.0289165	0.0425383	1.56045	53.149	1.93586	0.143585	0.230248	0.942568	0.364705	1.34283	4.32784	0.174152
TZA	Tanzania	0.0299505	0.0229149	0.130466	0.00916783	0.0456983	0.0175315	0.132474	0.0138961	0.0221982	0.612463	0.259942	0.0159394	0.0123643	0.0180661	0.0763766	0.0095971	0.000863692	0.660673	0.00710908	0.0164164	0.0197056	0.0506491	0.0147373	0.0439437	0.0570644	0.225159	0.0138635	0.0130655	0.425705	0.0968514	0.0650496	0.0151583	0.0147216	1.07362	0.0115039	0.00986812	0.0109781	0.00985571	0.0821892	3.88805	0.188026	0.0170326	0.0396091	0.0294871	0.0229765	0.026204	0.120599	0.011597
USA	USA	0.0454897	0.0379518	0.67718	0.0114338	0.249199	0.113019	3.41137	0.0524615	0.172866	9.68873	2.13179	0.109893	0.976084	0.183608	0.285038	0.299146	0.000684978	2.81823	0.108022	0.0182517	0.171423	0.0122781	0.315378	0.0465218	0.063012	13.523	0.0218995	0.071039	0.246722	0.0384721	0.00728033	0.0724611	0.0707058	62.7257	0.0116309	0.0883407	0.00520356	0.0110104	2.51134	49.9956	5.68411	0.059104	1.57232	0.292283	0.192308	0.201892	1.13462	0.0457794
URY	Uruguay	0.0350341	0.0371554	0.114056	0.0177669	0.0679648	0.0128123	17.5966	0.0271667	0.0274847	0.730719	0.233316	0.0311552	0.0174304	0.025918	0.0669878	0.0187575	0.00465018	0.425091	0.0127746	0.0245926	0.0253528	0.055396	0.260776	0.0240053	0.0310066	40.4849	0.0146752	0.0181644	0.0587852	0.0797674	0.0359911	0.025667	0.0250773	1.82322	0.0245086	0.0185611	0.0201752	0.0232243	2.97032	7.2794	0.893309	0.0351332	0.102099	0.047856	0.13708	0.0444145	0.154325	0.0175349
UZB	Uzbekistan	0.403511	0.305753	0.30199	0.164285	0.295927	0.129263	0.878917	0.405839	0.184983	1.50201	0.850826	0.412665	0.155741	0.187037	0.27904	0.151937	0.0340545	0.957982	0.121718	0.203746	0.224507	0.395375	0.260973	0.189256	0.241504	1.60829	0.14307	0.162957	0.343231	0.582087	0.319092	0.208668	0.200298	0.958976	0.215315	0.151229	0.18673	0.18622	0.540019	7.77472	0.536953	0.221843	0.181377	0.253936	0.222049	0.196919	0.75834	0.144482
VUT	Vanuatu	0.0968705	0.13577	0.082213	0.0478804	0.097411	0.0355777	0.266605	0.0712403	0.063413	0.759338	0.139459	0.0824211	0.0428534	0.0553125	0.107754	0.0410354	0.0122084	0.167268	0.0329944	0.066924	0.0694093	0.14778	0.0784157	0.0561055	0.0687312	0.286253	0.0389605	0.0480045	0.0680337	0.194255	0.10023	0.0677131	0.0621367	0.239905	0.066218	0.0425581	0.0555363	0.0589428	0.147088	1.57618	0.168101	0.0705361	0.0527253	0.0632393	0.0602487	0.0541162	0.11911	0.0436581
VEN	Venezuela	0.0120269	0.0126768	0.0437535	0.00639244	0.0230793	0.0169383	0.28107	0.00968968	0.714885	0.369904	0.142288	0.0185554	0.0371089	0.0110017	0.0198198	0.0243295	0.0014213	0.274933	0.0126165	0.00832905	0.0103507	0.0161977	0.0906018	0.00989288	0.00993565	5.04643	0.0111407	0.00736954	0.0257641	0.366	0.011059	0.010902	0.0102927	2.35517	0.00803759	0.00576779	0.0060356	0.00773873	0.737706	1.92321	6.58765	0.010005	0.515252	0.0376082	1.14557	0.0145339	0.07605	0.0199743
VNM	Viet Nam	0.0514234	0.0502704	0.30889	0.0262894	0.228228	0.0183732	0.512552	0.037886	0.0349522	9.92086	0.905642	0.0460145	0.0289101	0.0475642	0.162617	0.0235245	0.00563661	1.27424	0.0171208	0.037016	0.0357348	0.0834129	0.0454516	0.0383101	0.0404702	1.4608	0.0182689	0.0507242	0.14194	0.11111	0.0561938	1.0774	0.0419155	1.91225	0.0444368	0.0207122	0.0319854	0.0306741	0.375532	24.0347	0.737128	0.0605527	0.0526059	0.123391	0.201525	0.0689996	0.804272	0.0314748
YEM	Yemen	0.0062358	0.00748652	0.0131842	0.00256436	0.00755368	0.00181521	0.0354143	0.00407452	0.00357433	0.301075	0.0300771	0.00561773	0.00232544	0.00583187	0.0215647	0.00228978	0.000703934	0.0327161	0.00166122	0.0051836	0.00372818	0.008149	0.00514102	0.00358801	0.00427755	0.19323	0.00187491	0.0039959	0.00674458	0.0123573	0.00523023	0.0101555	0.00412983	0.091804	0.00361384	0.00214532	0.00436502	0.00337467	0.020823	5.37768	0.0284501	0.00457651	0.0046533	0.0201496	0.00584901	0.00540476	0.0195951	0.00314755
ZMB	Zambia	0.0286237	0.0478533	0.0508041	0.0140513	0.55958	0.00991207	0.125517	0.0215292	0.0206226	0.343995	0.213377	0.027997	0.0118236	0.0224795	0.0525673	0.0116642	0.00355189	0.288045	0.00931857	0.0226501	0.0209385	0.0481739	0.0227181	0.0194166	0.248341	0.262609	0.0107929	0.0150971	0.0363151	0.0699748	0.0755427	0.0233312	0.0308571	0.25766	0.0200038	0.0119366	0.0158045	0.0185634	0.0712672	7.20848	0.0929581	0.032557	0.019306	0.0365812	0.0253209	0.0284531	0.0953517	0.0151534
ZWE	Zimbabwe	0.224228	0.194825	0.313216	0.170489	0.172232	0.15967	1.06195	0.167495	0.155791	7.57806	0.89202	0.144666	0.180981	0.174969	0.237695	0.164657	0.0250243	0.810138	0.136886	0.188626	0.202709	0.164742	0.211847	0.183397	0.190701	1.61757	0.163988	0.137941	0.193043	0.208146	0.184328	0.172672	0.183014	1.49598	0.173796	0.172604	0.176879	0.164352	0.891452	5.55223	2.59908	0.159107	0.18848	0.237864	0.189689	0.195518	0.572289	0.155905
ROW	Rest of World	0	0	0	0	0	0	0	0	0	0	0	0	0	0	0	0	0	0	0	0	0	0	0	0	0	0	0	0	0	0	0	0	0	0	0	0	0	0	0	0	0	0	0	0	0	0	0	0
[truncated: 142 more columns]

## Sheet: N2O_PressureFootprint_Shares
Unit: Gg		AFG	ALB	DZA	AND	AGO	ATG	ARG	ARM	ABW	AUS	AUT	AZE	BHS	BHR	BGD	BRB	BLR	BEL	BLZ	BEN	BMU	BTN	BOL	BIH	BWA	BRA	VGB	BRN	BGR	BFA	BDI	KHM	CMR	CAN	CPV	CYM	CAF	TCD	CHL	CHN	COL	COG	CRI	HRV	CUB	CYP	CZE	CIV
		Afghanistan	Albania	Algeria	Andorra	Angola	Antigua	Argentina	Armenia	Aruba	Australia	Austria	Azerbaijan	Bahamas	Bahrain	Bangladesh	Barbados	Belarus	Belgium	Belize	Benin	Bermuda	Bhutan	Bolivia	Bosnia and Herzegovina	Botswana	Brazil	British Virgin Islands	Brunei	Bulgaria	Burkina Faso	Burundi	Cambodia	Cameroon	Canada	Cape Verde	Cayman Islands	Central African Republic	Chad	Chile	China	Colombia	Congo	Costa Rica	Croatia	Cuba	Cyprus	Czech Republic	Cote dIvoire
AFG	Afghanistan	0.8973	0.0001	0.0001	0.0013	0.0001	0	0.0001	0.0001	0.0001	0.0001	0.0001	0.0001	0	0.0001	0.0001	0	0.001	0.0004	0	0	0	0.0001	0	0	0	0.0001	0	0.0001	0.0001	0.0001	0.0001	0	0	0.0001	0.0001	0	0	0.0001	0.0001	0.0001	0.0001	0.0001	0.0001	0.0001	0	0.0001	0.0001	0.0007
ALB	Albania	0.0003	0.8603	0.0003	0.003	0.0002	0.0001	0.0001	0.0001	0.0002	0.0001	0.0011	0.0002	0.0001	0.0002	0.0001	0.0001	0.0029	0.0003	0.0001	0.0001	0.0001	0.0003	0.0001	0.0001	0.0001	0.0001	0.0001	0.0001	0.0005	0.0004	0.0002	0.0001	0.0001	0.0002	0.0001	0.0001	0	0.0001	0.0001	0.0002	0.0001	0.0002	0.0001	0.0003	0.0002	0.0002	0.0006	0.0017
DZA	Algeria	0	0.0001	0.7503	0.0009	0.0001	0	0.0002	0	0	0.0001	0.0011	0	0	0.0001	0.0001	0	0.0003	0.0028	0	0	0	0	0.0001	0.0001	0	0.003	0	0	0.0002	0.0001	0	0	0.0001	0.0009	0	0	0	0.0001	0.0002	0.0003	0.0002	0	0.0001	0.0002	0.0001	0.0001	0.0006	0.0011
AND	Andorra	0	0	0	0	0	0	0	0	0	0	0	0	0	0	0	0	0	0	0	0	0	0	0	0	0	0	0	0	0	0	0	0	0	0	0	0	0	0	0	0	0	0	0	0	0	0	0	0
AGO	Angola	0	0.0001	0.0002	0.0009	0.7614	0	0.0001	0	0.0001	0.0001	0.0002	0.0001	0	0.0001	0.0001	0	0.0008	0.001	0	0	0	0.0001	0.0001	0	0	0.0004	0	0	0.0001	0.0001	0	0.0001	0	0.0006	0	0	0	0	0.001	0.004	0.0001	0.0001	0.0001	0.0001	0.0001	0.0001	0.0002	0.0007
ATG	Antigua	0.0005	0.0007	0.0005	0.0089	0.0004	0.9675	0.0003	0.0004	0.0018	0.0003	0.0006	0.0005	0.0003	0.0004	0.0004	0.0005	0.0083	0.0005	0.0005	0.0003	0.0004	0.0009	0.0004	0.0003	0.0004	0.0002	0.0036	0.0004	0.0005	0.001	0.0006	0.0004	0.0004	0.0005	0.0004	0.0003	0.0001	0.0004	0.0003	0.0004	0.0003	0.0005	0.0004	0.0004	0.0006	0.0003	0.0005	0.0052
ARG	Argentina	0.0001	0.0002	0.0021	0.003	0.001	0.0001	0.8344	0.0001	0.0002	0.0007	0.0021	0.0002	0.0001	0.0005	0.0008	0.0002	0.0023	0.0072	0.0001	0.0001	0.0001	0.0003	0.0137	0.0002	0.0003	0.0693	0.0001	0.0002	0.001	0.0003	0.0001	0.0002	0.0002	0.005	0.0001	0.0001	0	0.0001	0.0452	0.0028	0.0059	0.0003	0.0018	0.0008	0.0021	0.0008	0.0018	0.0032
ARM	Armenia	0.0003	0.0003	0.0003	0.0043	0.0002	0.0001	0.0002	0.9237	0.0002	0.0002	0.0006	0.0003	0.0001	0.0002	0.0002	0.0001	0.0038	0.0018	0.0001	0.0002	0.0002	0.0004	0.0002	0.0002	0.0002	0.0002	0.0002	0.0002	0.0003	0.0004	0.0003	0.0002	0.0002	0.001	0.0002	0.0001	0.0001	0.0002	0.0002	0.0004	0.0002	0.0002	0.0002	0.0003	0.0002	0.0002	0.0005	0.0025
ABW	Aruba	0.0005	0.0006	0.0005	0.0104	0.0005	0.0003	0.0005	0.0004	0.9343	0.0005	0.0005	0.0005	0.0003	0.0005	0.0004	0.0003	0.008	0.0008	0.0003	0.0004	0.0004	0.0008	0.0004	0.0003	0.0004	0.0026	0.0004	0.0005	0.0006	0.0008	0.0006	0.0005	0.0004	0.0008	0.0004	0.0003	0.0001	0.0004	0.0005	0.0004	0.0017	0.0005	0.0005	0.0004	0.0007	0.0004	0.0005	0.0057
AUS	Australia	0.0007	0.0006	0.003	0.0096	0.0013	0.0003	0.0018	0.0009	0.0005	0.7689	0.0037	0.001	0.0004	0.0042	0.0044	0.0006	0.0076	0.0062	0.0003	0.0004	0.0004	0.0008	0.0006	0.0005	0.0012	0.0033	0.0003	0.0043	0.0017	0.0009	0.0005	0.0024	0.0006	0.0189	0.0004	0.0003	0.0001	0.0005	0.003	0.0245	0.0014	0.0007	0.001	0.0013	0.001	0.0019	0.0029	0.0097
AUT	Austria	0.0002	0.0007	0.0028	0.003	0.0003	0	0.0009	0.0002	0.0001	0.0013	0.5016	0.0004	0.0001	0.0006	0.0004	0.0001	0.0008	0.0065	0	0.0001	0.0001	0.0003	0.0002	0.0027	0.0002	0.0017	0.0001	0.0002	0.005	0.0002	0.0001	0.0001	0.0002	0.0035	0.0001	0	0	0.0001	0.0012	0.0026	0.0012	0.0002	0.0004	0.0104	0.0005	0.001	0.0127	0.0036
AZE	Azerbaijan	0.0005	0.0002	0.0003	0.0018	0.0001	0	0.0001	0.0001	0.0001	0.0001	0.0011	0.8693	0.0001	0.0001	0.0001	0.0001	0.0015	0.0004	0.0001	0.0001	0.0001	0.0002	0.0001	0.0001	0.0001	0.0001	0.0003	0.0001	0.0002	0.0002	0.0001	0.0001	0.0001	0.0002	0.0001	0.0001	0	0.0001	0.0001	0.0002	0.0001	0.0001	0.0001	0.0002	0.0001	0.0001	0.0007	0.0012
BHS	Bahamas	0.0001	0.0002	0.0002	0.0024	0.0001	0.0002	0.0002	0.0001	0.0003	0.0002	0.0003	0.0001	0.9539	0.0001	0.0001	0.0001	0.0022	0.0003	0.0001	0.0001	0.0002	0.0002	0.0001	0.0001	0.0001	0.0002	0.0004	0.0001	0.0002	0.0002	0.0002	0.0001	0.0001	0.0014	0.0001	0.0002	0	0.0001	0.0001	0.0001	0.0001	0.0001	0.0001	0.0002	0.0015	0.0001	0.0005	0.0014
BHR	Bahrain	0.0001	0.0001	0.0009	0.0013	0.0001	0	0.0001	0.0001	0.0001	0.0006	0.0003	0.0001	0	0.8982	0.0002	0.0001	0.0012	0.0006	0	0.0001	0.0001	0.0001	0.0001	0.0001	0.0001	0.0001	0	0.0001	0.0001	0.0001	0.0001	0.0001	0.0001	0.0006	0.0001	0	0	0.0001	0.0001	0.0007	0.0001	0.0001	0.0001	0.0001	0.0001	0.0002	0.0002	0.0009
BGD	Bangladesh	0	0	0.0002	0.0007	0.0001	0	0.0001	0	0	0.0002	0.0012	0	0	0.0001	0.8623	0	0.0005	0.0018	0	0	0	0.0001	0	0	0	0.0002	0	0.0001	0.0003	0.0001	0	0.0001	0.0001	0.002	0	0	0	0	0.0002	0.0013	0.0001	0	0.0001	0.0002	0.0001	0.0002	0.0004	0.0006
BRB	Barbados	0.0002	0.0003	0.0003	0.0037	0.0002	0.002	0.0002	0.0002	0.0005	0.0002	0.0002	0.0002	0.0005	0.0002	0.0002	0.9527	0.0032	0.0002	0.0006	0.0001	0.0012	0.0004	0.0002	0.0001	0.0002	0.0005	0.0027	0.0002	0.0002	0.0004	0.0002	0.0002	0.0002	0.0014	0.0002	0.0015	0	0.0002	0.0001	0.0002	0.0001	0.0002	0.0002	0.0001	0.0002	0.0001	0.0002	0.0025
BLR	Belarus	0.0003	0.0003	0.0008	0.0032	0.0003	0.0001	0.0004	0.0004	0.0001	0.0003	0.0026	0.0014	0.0001	0.0002	0.0003	0.0001	0.2961	0.0022	0.0001	0.0001	0.0002	0.0002	0.0002	0.0002	0.0002	0.0008	0.0001	0.0002	0.0016	0.0002	0.0002	0.0002	0.0002	0.001	0.0001	0.0001	0	0.0001	0.0003	0.0019	0.0003	0.0002	0.0002	0.0009	0.0003	0.0004	0.0035	0.0026
BEL	Belgium	0.0002	0.0003	0.0056	0.0043	0.0013	0	0.0011	0.0004	0.0002	0.001	0.0081	0.0004	0.0001	0.0009	0.0006	0.0001	0.0009	0.443	0.0001	0.0002	0.0001	0.0001	0.0002	0.0005	0.0003	0.0022	0.0001	0.0002	0.0025	0.0004	0.0002	0.0002	0.0011	0.0041	0.0001	0.0001	0	0.0001	0.0012	0.0032	0.0012	0.0005	0.0007	0.0023	0.0008	0.0016	0.0053	0.0133
BLZ	Belize	0.0005	0.0008	0.0006	0.0103	0.0005	0.0003	0.0003	0.0005	0.0006	0.0003	0.0007	0.0005	0.0003	0.0005	0.0004	0.001	0.0089	0.0004	0.9647	0.0004	0.0004	0.001	0.0004	0.0003	0.0004	0.0002	0.0008	0.0005	0.0005	0.0011	0.0007	0.0004	0.0004	0.0016	0.0005	0.0005	0.0001	0.0005	0.0004	0.0004	0.0003	0.0005	0.0009	0.0004	0.0007	0.0004	0.0004	0.0055
BEN	Benin	0.0005	0.0003	0.0002	0.003	0.0004	0.0001	0.0001	0.0001	0.0002	0.0001	0.0001	0.0002	0.0002	0.0001	0.0004	0.0001	0.003	0.0003	0.0001	0.946	0.0001	0.0003	0.0001	0.0001	0.0001	0.0005	0.0001	0.0001	0.0001	0.0012	0.0002	0.0001	0.0002	0.0001	0.0001	0.0001	0.0001	0.0003	0.0001	0.0002	0.0007	0.0004	0.0001	0.0001	0.0001	0.0001	0.0002	0.0068
BMU	Bermuda	0.0001	0.0002	0.0001	0.0029	0.0001	0.0001	0.0001	0.0001	0.0001	0.0001	0.0001	0.0001	0.0002	0.0001	0.0001	0.0001	0.0024	0.0001	0.0001	0.0001	0.9522	0.0002	0.0001	0.0001	0.0001	0.0001	0.0001	0.0001	0.0001	0.0002	0.0002	0.0001	0.0001	0.0007	0.0001	0.0001	0	0.0001	0.0001	0.0001	0.0001	0.0001	0.0003	0.0002	0.0004	0.0001	0.0001	0.0016
BTN	Bhutan	0.0006	0.001	0.0007	0.0117	0.0006	0.0003	0.0005	0.0005	0.0007	0.0004	0.0005	0.0006	0.0003	0.0007	0.0011	0.0004	0.0105	0.0005	0.0004	0.0004	0.0005	0.9275	0.0005	0.0004	0.0005	0.0003	0.0004	0.0005	0.0008	0.0012	0.0008	0.0005	0.0005	0.0006	0.0005	0.0003	0.0001	0.0006	0.0005	0.0005	0.0005	0.0007	0.0004	0.0004	0.0007	0.0005	0.0005	0.0071
BOL	Bolivia	0.0001	0.0002	0.0002	0.0019	0.0002	0.0001	0.0024	0.0001	0.0001	0.0002	0.0004	0.0001	0.0001	0.0001	0.0001	0.0001	0.0016	0.0005	0.0001	0.0001	0.0001	0.0002	0.9142	0.0001	0.0001	0.0152	0.0001	0.0001	0.0002	0.0002	0.0001	0.0001	0.0001	0.0017	0.0001	0.0001	0	0.0001	0.0056	0.0009	0.0153	0.0001	0.0003	0.0001	0.0002	0.0001	0.0003	0.0013
BIH	Bosnia and Herzegovina	0.0001	0.0003	0.0003	0.0021	0.0001	0.0001	0.0001	0.0001	0.0001	0.0001	0.0039	0.0001	0.0001	0.0001	0.0001	0.0001	0.0019	0.0009	0.0001	0.0001	0.0001	0.0002	0.0001	0.8615	0.0001	0.0001	0.0001	0.0001	0.0005	0.0003	0.0001	0.0001	0.0001	0.0003	0.0001	0.0001	0	0.0001	0.0001	0.0002	0.0001	0.0001	0.0001	0.0268	0.0001	0.0002	0.0009	0.0014
BWA	Botswana	0.0001	0.0001	0.0001	0.0017	0.0001	0	0.0001	0.0001	0.0001	0.0001	0.0001	0.0001	0	0.0001	0.0001	0.0001	0.0015	0.0002	0.0001	0.0001	0.0001	0.0001	0.0001	0.0001	0.8349	0.0001	0.0001	0.0001	0.0001	0.0002	0.0001	0.0001	0.0001	0.0002	0.0001	0	0	0.0001	0.0001	0.0001	0.0001	0.0001	0.0001	0.0001	0.0001	0.0001	0.0001	0.0009
BRA	Brazil	0	0.0001	0.0008	0.001	0.004	0	0.0152	0	0.0002	0.0007	0.0018	0.0002	0.0001	0.0004	0.0003	0.0002	0.0004	0.0034	0	0	0	0	0.0033	0.0001	0.0001	0.6833	0	0.0001	0.0007	0.0001	0	0.0001	0.0001	0.0045	0.0001	0.0001	0	0	0.0064	0.0025	0.003	0.0001	0.0014	0.0007	0.001	0.0003	0.0017	0.0023
VGB	British Virgin Islands	0.0007	0.001	0.0008	0.0135	0.0007	0.0008	0.0005	0.0036	0.0008	0.0006	0.0007	0.0017	0.0004	0.0006	0.0006	0.0004	0.0118	0.0008	0.0004	0.0005	0.0006	0.0013	0.0005	0.0005	0.0006	0.0023	0.9542	0.0006	0.001	0.0014	0.0008	0.0006	0.0005	0.001	0.0006	0.0004	0.0002	0.0006	0.0005	0.0005	0.0005	0.0007	0.0007	0.001	0.0009	0.0005	0.0006	0.008
BRN	Brunei	0.0001	0.0002	0.0002	0.0021	0.0001	0.0001	0.0001	0.0001	0.0001	0.0021	0.0002	0.0001	0.0001	0.0001	0.0003	0.0001	0.0021	0.0003	0.0001	0.0001	0.0001	0.0002	0.0001	0.0001	0.0001	0.0002	0.0001	0.8715	0.0001	0.0002	0.0001	0.0002	0.0001	0.0005	0.0001	0.0001	0	0.0001	0.0002	0.0013	0.0002	0.0001	0.0001	0.0001	0.0001	0.0001	0.0002	0.0014
BGR	Bulgaria	0.0005	0.0031	0.0013	0.0013	0.0002	0	0.0002	0.0008	0.0001	0.0004	0.0037	0.0009	0.0001	0.0002	0.0001	0	0.0009	0.0028	0	0	0	0.0001	0.0001	0.001	0.0001	0.0003	0.0001	0.0001	0.6919	0.0001	0.0001	0.0001	0.0001	0.0011	0	0	0	0	0.0002	0.0005	0.0002	0.0001	0.0001	0.0012	0.0002	0.0015	0.0021	0.0014
BFA	Burkina Faso	0.0001	0.0002	0.0002	0.0027	0.0001	0.0001	0.0001	0.0001	0.0002	0.0001	0.0003	0.0001	0.0001	0.0001	0.0001	0.0001	0.0025	0.0009	0.0001	0.0002	0.0001	0.0002	0.0001	0.0001	0.0001	0.0001	0.0001	0.0001	0.0001	0.8946	0.0002	0.0001	0.0001	0.0002	0.0001	0.0001	0	0.0001	0.0001	0.0001	0.001	0.0001	0.0001	0.0001	0.0001	0.0001	0.0002	0.0015
BDI	Burundi	0.0003	0.0005	0.0003	0.0065	0.0003	0.0002	0.0003	0.0003	0.0004	0.0002	0.0004	0.0003	0.0002	0.0003	0.0003	0.0002	0.0054	0.0005	0.0002	0.0002	0.0003	0.0006	0.0003	0.0002	0.0003	0.0002	0.0003	0.0003	0.0003	0.0006	0.9472	0.0003	0.0003	0.0002	0.0003	0.0002	0.0001	0.0003	0.0003	0.0002	0.0002	0.0003	0.0003	0.0002	0.0003	0.0003	0.0003	0.0036
KHM	Cambodia	0.0001	0.0002	0.0003	0.0024	0.0002	0.0001	0.0001	0.0001	0.0002	0.0002	0.0008	0.0001	0.0001	0.0001	0.0002	0.0001	0.002	0.0005	0.0001	0.0001	0.0001	0.0003	0.0001	0.0001	0.0001	0.0001	0.0001	0.0003	0.0002	0.0003	0.0002	0.9013	0.0001	0.0007	0.0001	0.0001	0	0.0001	0.0001	0.0019	0.0001	0.0001	0.0002	0.0001	0.0001	0.0001	0.0003	0.0014
CMR	Cameroon	0.0001	0.0001	0.0006	0.0016	0.0012	0	0.0001	0.0001	0.0001	0.0001	0.0013	0.0001	0	0.0001	0.0001	0	0.001	0.0024	0	0.0002	0	0.0001	0.0001	0.0001	0.0001	0.0002	0	0.0001	0.0003	0.0002	0.0001	0.0001	0.9322	0.0007	0.0001	0	0.0004	0.0014	0.0001	0.0016	0.0001	0.0038	0.0001	0.0003	0.0002	0.0002	0.0006	0.0042
CAN	Canada	0.0001	0.0001	0.0013	0.0011	0.0002	0.0001	0.0007	0.0001	0.0001	0.001	0.0015	0.0001	0.0003	0.0002	0.0003	0.0004	0.0006	0.0032	0.0001	0	0.0002	0.0001	0.0002	0.0001	0.0001	0.0025	0	0.0001	0.0003	0.0001	0.0001	0.0001	0.0001	0.418	0	0.0001	0	0	0.0013	0.0028	0.0013	0.0001	0.0008	0.0004	0.002	0.0003	0.0009	0.0015
CPV	Cape Verde	0.0004	0.0006	0.0009	0.0071	0.0005	0.0002	0.0002	0.0003	0.0004	0.0002	0.0003	0.0004	0.0002	0.0003	0.0003	0.0002	0.0068	0.0003	0.0002	0.0003	0.0003	0.0007	0.0003	0.0002	0.0003	0.0002	0.0003	0.0003	0.0003	0.0008	0.0005	0.0003	0.0003	0.0002	0.9551	0.0002	0.0001	0.0003	0.0003	0.0003	0.0003	0.0005	0.0003	0.0003	0.0004	0.0003	0.0003	0.004
CYM	Cayman Islands	0.0003	0.0004	0.0003	0.0054	0.0003	0.0002	0.0002	0.0002	0.0003	0.0002	0.0003	0.0003	0.0002	0.0002	0.0002	0.0002	0.0049	0.0003	0.0002	0.0002	0.0002	0.0005	0.0002	0.0002	0.0002	0.0004	0.0002	0.0002	0.0002	0.0005	0.0003	0.0002	0.0002	0.0002	0.0002	0.9658	0.0001	0.0002	0.0002	0.0002	0.0002	0.0003	0.0002	0.0002	0.0005	0.0002	0.0002	0.003
CAF	Central African Republic	0.0007	0.0012	0.0016	0.0159	0.001	0.0004	0.0007	0.0006	0.0009	0.0007	0.0022	0.0007	0.0004	0.0007	0.0007	0.0004	0.0131	0.0089	0.0004	0.0005	0.0006	0.0014	0.0005	0.0005	0.0006	0.0007	0.0005	0.0006	0.001	0.0016	0.0009	0.0006	0.0018	0.0014	0.0006	0.0004	0.9882	0.0027	0.0007	0.0012	0.0008	0.013	0.0006	0.0009	0.0009	0.001	0.0042	0.0083
TCD	Chad	0.0003	0.0006	0.0004	0.0054	0.0003	0.0001	0.0002	0.0003	0.0004	0.0002	0.0007	0.0003	0.0002	0.0003	0.0003	0.0002	0.0059	0.0006	0.0002	0.0002	0.0002	0.0006	0.0002	0.0002	0.0002	0.0004	0.0002	0.0003	0.0003	0.0007	0.0003	0.0002	0.0016	0.0005	0.0003	0.0002	0.0005	0.9493	0.0002	0.0003	0.0004	0.0003	0.0002	0.0008	0.0002	0.0002	0.0007	0.0032
CHL	Chile	0.0001	0.0001	0.0005	0.0014	0.0002	0	0.0103	0.0001	0.0001	0.0006	0.0011	0.0001	0.0001	0.0002	0.0003	0.0001	0.0007	0.0025	0	0	0.0001	0.0002	0.0108	0.0001	0.0002	0.0078	0	0.0001	0.0011	0.0001	0.0001	0.0001	0.0001	0.0054	0	0	0	0.0001	0.7977	0.0031	0.0119	0.0001	0.0033	0.0003	0.0018	0.0002	0.0007	0.0012
CHN	China	0.0004	0.0005	0.0072	0.0031	0.001	0	0.0033	0.0002	0.0003	0.0066	0.0085	0.0009	0.0001	0.0014	0.0061	0.0003	0.0006	0.0106	0.0001	0.0003	0.0002	0.0001	0.001	0.0003	0.0004	0.005	0	0.0009	0.0032	0.0002	0.0001	0.0023	0.0009	0.0213	0.0001	0	0	0.0001	0.0045	0.5857	0.0039	0.0004	0.0019	0.0024	0.0037	0.0021	0.0069	0.0154
COL	Colombia	0	0	0.0001	0.0005	0.0001	0	0.0004	0	0.0005	0.0001	0.0004	0	0	0	0	0.0001	0.0002	0.0008	0	0	0	0	0.001	0	0	0.0013	0	0	0.0001	0	0	0	0	0.0035	0	0	0	0	0.0022	0.0002	0.803	0	0.0042	0.0002	0.001	0	0.0003	0.0006
COG	Congo	0.0002	0.0003	0.0005	0.003	0.0002	0.0001	0.0002	0.0001	0.0002	0.0002	0.0004	0.0002	0.0001	0.0002	0.0003	0.0001	0.0028	0.0006	0.0001	0.0001	0.0001	0.0003	0.0001	0.0001	0.0001	0.0012	0.0001	0.0002	0.0002	0.0003	0.0002	0.0002	0.001	0.0007	0.0002	0.0001	0	0.0001	0.0005	0.0039	0.0002	0.9127	0.0002	0.0002	0.0002	0.0002	0.0004	0.002
CRI	Costa Rica	0	0	0.0001	0.0007	0.0001	0	0.0001	0	0.0001	0.0001	0.0005	0	0.0001	0.0001	0	0.0001	0.0005	0.001	0.0001	0	0	0.0001	0.0001	0	0	0.0003	0	0	0.0001	0.0001	0	0	0.0001	0.0025	0	0.0001	0	0	0.0003	0.0002	0.0008	0	0.8205	0.0001	0.0006	0.0001	0.0003	0.0005
HRV	Croatia	0.0001	0.0004	0.0003	0.0008	0.0001	0.0002	0.0001	0	0	0.0002	0.0057	0.0001	0	0.0001	0.0001	0	0.0006	0.001	0	0	0.0001	0.0001	0	0.0206	0	0.0002	0	0	0.0006	0.0001	0	0	0.0001	0.0006	0	0	0	0	0.0001	0.0002	0.0001	0	0.0001	0.6842	0.0001	0.0002	0.002	0.0013
CUB	Cuba	0	0	0.0001	0.0009	0.0001	0	0.0001	0.0001	0.0001	0.0002	0.0004	0	0	0	0	0	0.0005	0.0003	0.0002	0	0	0.0001	0.0001	0	0	0.0002	0	0	0.0002	0.0001	0	0.0001	0	0.0029	0	0.0003	0	0	0.0002	0.0014	0.0003	0	0.0002	0.0001	0.8783	0.0002	0.0002	0.0004
CYP	Cyprus	0.0001	0.0003	0.0002	0.0012	0.0001	0	0.0001	0.0004	0.0001	0.0001	0.0004	0.0001	0	0.0005	0.0001	0	0.0008	0.0005	0	0.0001	0.0001	0.0001	0	0.0001	0.0001	0.0001	0	0.0001	0.0009	0.0002	0.0001	0.0001	0.0001	0.0002	0.0001	0	0	0.0001	0.0001	0.0001	0.0001	0.0001	0.0001	0.0002	0.0001	0.8607	0.0004	0.0007
CZE	Czech Republic	0.0003	0.0005	0.0021	0.0045	0.0005	0.0001	0.0008	0.0003	0.0002	0.0006	0.021	0.0007	0.0001	0.0004	0.0005	0.0001	0.0014	0.0074	0.0001	0.0002	0.0002	0.0003	0.0003	0.0017	0.0002	0.0013	0.0002	0.0002	0.0078	0.0004	0.0002	0.0002	0.0003	0.0031	0.0002	0.0001	0	0.0002	0.0007	0.0021	0.0006	0.0003	0.0004	0.0065	0.0008	0.0009	0.6022	0.0041
CIV	Cote dIvoire	0	0	0	0	0	0	0	0	0	0	0	0	0	0	0	0	0	0	0	0	0	0	0	0	0	0	0	0	0	0	0	0	0	0	0	0	0	0	0	0	0	0	0	0	0	0	0	0
PRK	North Korea	0.0001	0.0002	0.0013	0.0019	0.0001	0.0001	0.0002	0.0001	0.0001	0.0002	0.0003	0.0001	0.0001	0.0001	0.0002	0.0001	0.0018	0.0003	0.0001	0.0002	0.0001	0.0002	0.0004	0.0001	0.0001	0.0046	0.0001	0.0001	0.0003	0.0002	0.0001	0.0009	0.0001	0.0006	0.0001	0.0001	0	0.0001	0.0002	0.0053	0.0005	0.0001	0.0006	0.0002	0.0009	0.0001	0.0003	0.0012
COD	DR Congo	0.0001	0.0002	0.0004	0.0028	0.0003	0.0001	0.0001	0.0001	0.0002	0.0002	0.0006	0.0002	0.0001	0.0002	0.0001	0.0001	0.0023	0.0081	0.0001	0.0001	0.0001	0.0003	0.0001	0.0001	0.0002	0.0002	0.0001	0.0001	0.0002	0.0003	0.0002	0.0001	0.0002	0.0005	0.0001	0.0001	0.0001	0.0001	0.0002	0.0004	0.0002	0.0002	0.0001	0.0002	0.0001	0.0003	0.0005	0.0018
DNK	Denmark	0.0003	0.0004	0.0026	0.0033	0.0009	0.0001	0.0013	0.0002	0.0002	0.0024	0.0094	0.0006	0.0001	0.0012	0.0007	0.0002	0.0011	0.0109	0.0001	0.0002	0.0001	0.0002	0.0003	0.0008	0.0002	0.0025	0.0001	0.0002	0.0034	0.0004	0.0001	0.0003	0.0003	0.0061	0.0001	0.0001	0	0.0002	0.0017	0.0043	0.0011	0.0002	0.0005	0.0029	0.0007	0.0019	0.0071	0.0044
DJI	Djibouti	0.0006	0.001	0.0005	0.0108	0.0005	0.0003	0.0003	0.0005	0.0006	0.0003	0.0004	0.0006	0.0003	0.0005	0.0005	0.0003	0.0099	0.0004	0.0003	0.0004	0.0005	0.0011	0.0004	0.0004	0.0004	0.0002	0.0004	0.0005	0.0005	0.0012	0.0007	0.0005	0.0004	0.0003	0.0005	0.0003	0.0001	0.0005	0.0004	0.0004	0.0003	0.0006	0.0004	0.0004	0.0004	0.0008	0.0004	0.0062
DOM	Dominican Republic	0	0	0.0001	0.0004	0	0	0.0001	0	0	0.0001	0.0002	0	0	0	0	0.0001	0.0003	0.0003	0	0	0	0	0	0	0	0.0001	0	0	0	0	0	0	0	0.0012	0	0	0	0	0.0001	0.0001	0.0002	0	0.0002	0.0001	0.0009	0	0.0001	0.0003
ECU	Ecuador	0.0005	0.0002	0.0002	0.0014	0.0001	0	0.0013	0.0001	0.0003	0.0002	0.0008	0.0002	0.0001	0.0001	0.0001	0.0001	0.001	0.0016	0.0001	0.0001	0.0001	0.0002	0.0007	0.0001	0.0001	0.0007	0.0001	0.0001	0.0003	0.0002	0.0001	0.0001	0.0001	0.0024	0.0001	0.0001	0	0.0001	0.0054	0.0004	0.0198	0.0001	0.0012	0.0005	0.0011	0.0001	0.0005	0.001
EGY	Egypt	0	0.0001	0.0021	0.0006	0.0001	0	0.0002	0	0	0.0002	0.0012	0.0001	0	0.0001	0.0001	0	0.0002	0.0015	0	0	0	0	0	0.0001	0	0.0005	0	0	0.0005	0	0	0	0.0001	0.001	0	0	0	0	0.0001	0.0006	0.0001	0	0.0001	0.0007	0.0001	0.0019	0.0006	0.0007
SLV	El Salvador	0.0001	0.0001	0.0001	0.0011	0.0001	0	0	0.0001	0.0001	0	0.0002	0.0001	0.0001	0.0001	0.0001	0.0001	0.0009	0.0002	0.0005	0	0.0001	0.0001	0.0001	0	0	0.0001	0	0.0001	0.0001	0.0001	0.0001	0	0	0.0008	0	0.0001	0	0.0001	0.0001	0.0001	0.0001	0.0001	0.0115	0.0001	0.0005	0	0.0005	0.0006
ERI	Eritrea	0.0005	0.0007	0.0004	0.0092	0.0004	0.0003	0.0003	0.0004	0.0006	0.0004	0.0004	0.0005	0.0003	0.0004	0.0004	0.0003	0.0085	0.0004	0.0003	0.0003	0.0004	0.0009	0.0004	0.0003	0.0004	0.0002	0.0004	0.0005	0.0004	0.0009	0.0006	0.0004	0.0004	0.0003	0.0004	0.0003	0.0001	0.0004	0.0003	0.0003	0.0004	0.0005	0.0004	0.0003	0.0006	0.0003	0.0004	0.0053
EST	Estonia	0.0005	0.0006	0.0014	0.0104	0.0014	0.0006	0.0009	0.0006	0.0005	0.0013	0.0042	0.001	0.0015	0.0008	0.0006	0.0004	0.0084	0.0054	0.0005	0.0004	0.0004	0.0007	0.0005	0.0006	0.0005	0.0012	0.0005	0.0005	0.0016	0.0008	0.0006	0.0021	0.0005	0.0039	0.0004	0.0003	0.0001	0.0004	0.0009	0.0018	0.0012	0.0006	0.0007	0.0013	0.0006	0.0008	0.0045	0.0068
ETH	Ethiopia	0.0015	0.0024	0.0046	0.0271	0.0016	0.0007	0.001	0.0013	0.0016	0.0015	0.0066	0.0015	0.0008	0.0014	0.0014	0.0008	0.0239	0.008	0.0008	0.0014	0.0012	0.003	0.0011	0.0011	0.0011	0.001	0.001	0.0014	0.0024	0.0031	0.0017	0.0013	0.0012	0.0039	0.0013	0.0008	0.0004	0.0015	0.0012	0.0055	0.0013	0.0016	0.0012	0.0017	0.0011	0.0016	0.0048	0.0154
FJI	Fiji	0.0002	0.0004	0.0002	0.0044	0.0002	0.0001	0.0002	0.0003	0.0003	0.0085	0.0003	0.0002	0.0001	0.0002	0.0004	0.0001	0.0047	0.0003	0.0001	0.0002	0.0002	0.0005	0.0002	0.0001	0.0002	0.0001	0.0002	0.0002	0.0002	0.0005	0.0003	0.0002	0.0002	0.0008	0.0002	0.0001	0.0001	0.0002	0.0002	0.0003	0.0002	0.0002	0.0002	0.0002	0.0002	0.0002	0.0002	0.0025
FIN	Finland	0.0001	0.0002	0.0015	0.0024	0.0003	0.0001	0.0008	0.0002	0.0001	0.0012	0.0049	0.0004	0.0001	0.0004	0.0004	0.0001	0.0013	0.0047	0.0001	0.0001	0.0001	0.0001	0.0002	0.0003	0.0002	0.0014	0.0001	0.0002	0.0014	0.0002	0.0001	0.0003	0.0002	0.0046	0.0001	0.0001	0	0.0001	0.001	0.0038	0.001	0.0002	0.0003	0.0011	0.0004	0.0007	0.0033	0.0029
FRA	France	0.0002	0.0003	0.0105	0.0143	0.0013	0.0001	0.0013	0.0002	0.0002	0.001	0.0064	0.0004	0.0001	0.0008	0.0005	0.0001	0.0014	0.0183	0.0001	0.0007	0.0001	0.0001	0.0002	0.0004	0.0003	0.0024	0.0001	0.0002	0.0025	0.0012	0.0001	0.0004	0.0024	0.0042	0.0001	0.0001	0.0001	0.0004	0.0012	0.0031	0.0012	0.0009	0.0005	0.002	0.0011	0.0013	0.0048	0.0318
PYF	French Polynesia	0.0001	0.0002	0.0001	0.0028	0.0001	0.0001	0.0001	0.0001	0.0001	0.0002	0.0002	0.0001	0.0001	0.0001	0.0001	0.0001	0.0021	0.0002	0.0001	0.0001	0.0001	0.0002	0.0001	0.0001	0.0001	0.0001	0.0001	0.0001	0.0001	0.0003	0.0001	0.0009	0.0001	0.0006	0.0001	0.0001	0	0.0001	0.0002	0.0002	0.0001	0.0001	0.0001	0.0001	0.0001	0.0001	0.0001	0.0013
GAB	Gabon	0.0001	0.0001	0.0003	0.0013	0.0002	0	0.0001	0.0001	0.0001	0.0001	0.0002	0.0001	0	0.0001	0.0001	0	0.0012	0.0004	0	0.0001	0.0001	0.0001	0.0001	0	0.0001	0.0001	0	0.0001	0.0001	0.0002	0.0001	0.0001	0.0003	0.0005	0.0001	0	0	0.0001	0.0001	0.0017	0.0001	0.0007	0.0001	0.0001	0.0001	0.0001	0.0001	0.0037
GMB	Gambia	0.0003	0.0004	0.0003	0.0074	0.0004	0.0002	0.0003	0.0003	0.0004	0.0002	0.0003	0.0003	0.0003	0.0004	0.0003	0.0003	0.0053	0.0006	0.0002	0.0002	0.0003	0.0005	0.0003	0.0002	0.0003	0.0002	0.0003	0.0004	0.0004	0.0006	0.0005	0.0003	0.0004	0.0002	0.0004	0.0002	0.0001	0.0003	0.0003	0.0002	0.0003	0.0004	0.0003	0.0003	0.0003	0.0004	0.0003	0.004
GEO	Georgia	0.0008	0.0011	0.0046	0.0119	0.0007	0.0003	0.0005	0.0101	0.0006	0.0004	0.0009	0.012	0.0008	0.0006	0.0005	0.0004	0.0125	0.0009	0.0004	0.0005	0.0005	0.0013	0.0005	0.0004	0.0005	0.0003	0.0004	0.0005	0.0011	0.0011	0.0007	0.0005	0.0005	0.0006	0.0005	0.0003	0.0001	0.0006	0.0005	0.0006	0.0004	0.0041	0.0004	0.0005	0.0004	0.0006	0.001	0.0069
DEU	Germany	0.0004	0.0007	0.0043	0.0081	0.0009	0.0002	0.0018	0.0005	0.0004	0.0015	0.0323	0.0009	0.0002	0.0011	0.0009	0.0003	0.0035	0.0186	0.0002	0.0003	0.0002	0.0003	0.0006	0.0014	0.0005	0.0038	0.0003	0.0005	0.0051	0.0005	0.0003	0.0004	0.0007	0.0058	0.0003	0.0002	0.0001	0.0003	0.002	0.0054	0.0019	0.0005	0.0011	0.0057	0.0011	0.002	0.0142	0.0091
GHA	Ghana	0.0001	0.0002	0.0005	0.0019	0.0002	0	0.0002	0.0001	0.0001	0.0003	0.0029	0.0002	0.0001	0.0002	0.0002	0.0001	0.0014	0.0049	0	0.0007	0.0001	0.0002	0.0001	0.0001	0.0002	0.0004	0.0001	0.0001	0.0005	0.0003	0.0001	0.0001	0.0002	0.0036	0.0001	0	0	0.0001	0.0002	0.0008	0.0002	0.0001	0.0001	0.0014	0.0002	0.0003	0.001	0.0018
GRC	Greece	0.0004	0.0173	0.0013	0.0015	0.0002	0	0.0003	0.0012	0.0002	0.0006	0.0025	0.0003	0	0.0005	0.0002	0.0001	0.0008	0.0026	0	0.0001	0.0001	0.0001	0.0001	0.0007	0.0001	0.0004	0	0.0001	0.0217	0.0001	0.0001	0.0001	0.0003	0.0014	0.0001	0.0001	0	0.0001	0.0003	0.0006	0.0004	0.0001	0.0001	0.0016	0.0002	0.0223	0.0019	0.0018
GRL	Greenland	0	0	0	0	0	0	0	0	0	0	0	0	0	0	0	0	0	0	0	0	0	0	0	0	0	0	0	0	0	0	0	0	0	0	0	0	0	0	0	0	0	0	0	0	0	0	0	0
GTM	Guatemala	0.0001	0	0.0001	0.0006	0	0	0.0001	0	0.0001	0.0001	0.0004	0	0	0.0001	0	0.0001	0.0006	0.0004	0.0011	0	0	0.0001	0	0	0	0.0001	0	0	0.0001	0.0001	0	0	0	0.0015	0	0	0	0	0.0003	0.0001	0.0006	0	0.0103	0.0001	0.0008	0	0.0002	0.0004
GIN	Guinea	0.0003	0.0006	0.0009	0.0074	0.0004	0.0002	0.0003	0.0003	0.0004	0.0003	0.0014	0.0043	0.0002	0.0003	0.0003	0.0002	0.0062	0.0041	0.0002	0.0003	0.0003	0.0006	0.0003	0.0003	0.0003	0.0004	0.0002	0.0003	0.0005	0.0007	0.0004	0.0003	0.0035	0.0011	0.0003	0.0002	0.0001	0.0003	0.0004	0.0006	0.0003	0.0004	0.0003	0.0005	0.0004	0.0006	0.0015	0.0306
GUY	Guyana	0	0	0	0.0001	0	0	0	0	0	0.0001	0	0	0	0	0	0.0001	0.0001	0.0001	0	0	0	0	0	0	0	0	0	0	0	0	0	0	0	0.0001	0	0	0	0	0	0	0.0001	0	0	0	0	0	0	0.0001
HTI	Haiti	0.0001	0.0002	0.0001	0.0024	0.0001	0.0001	0.0001	0.0001	0.0001	0.0001	0.0002	0.0001	0.0001	0.0001	0.0001	0.0002	0.0022	0.0002	0.0001	0.0001	0.0001	0.0002	0.0001	0.0001	0.0001	0.0001	0.0001	0.0001	0.0001	0.0003	0.0001	0.0001	0.0001	0.0008	0.0001	0.0001	0	0.0001	0.0001	0.0001	0.0001	0.0001	0.0001	0.0001	0.0001	0.0001	0.0001	0.0013
HND	Honduras	0.0001	0.0001	0.0001	0.0013	0.0001	0	0.0001	0.0001	0.0001	0.0001	0.0004	0.0001	0.0001	0.0001	0.0001	0.0001	0.0011	0.0009	0.0003	0.0001	0.0001	0.0001	0.0001	0.0001	0.0001	0.0001	0	0.0001	0.0001	0.0001	0.0001	0.0001	0.0001	0.0014	0.0001	0.0002	0	0.0001	0.0001	0.0001	0.0002	0.0001	0.0071	0.0001	0.0002	0.0001	0.0005	0.0008
HKG	Hong Kong	0.0006	0.0004	0.0008	0.0088	0.0007	0.0003	0.0006	0.0006	0.0009	0.0016	0.0012	0.0005	0.0003	0.0009	0.002	0.0003	0.0066	0.0013	0.0003	0.0003	0.0007	0.0007	0.0004	0.0003	0.0005	0.0012	0.0004	0.001	0.0006	0.0007	0.0005	0.0021	0.0006	0.0046	0.0004	0.0003	0.0001	0.0004	0.0024	0.0085	0.0009	0.0007	0.0014	0.0005	0.0005	0.001	0.0009	0.0052
HUN	Hungary	0.0003	0.0007	0.002	0.0053	0.0004	0.0001	0.0009	0.0003	0.0002	0.0008	0.028	0.0006	0.0002	0.0005	0.0005	0.0002	0.0031	0.0082	0.0002	0.0002	0.0002	0.0003	0.0003	0.0041	0.0003	0.0016	0.0002	0.0003	0.0062	0.0004	0.0003	0.0002	0.0003	0.0031	0.0002	0.0001	0.0001	0.0002	0.0008	0.0017	0.0008	0.0003	0.0004	0.0106	0.0005	0.0009	0.0119	0.0046
ISL	Iceland	0.0001	0.0002	0.0005	0.0023	0.0002	0.0001	0.0002	0.0001	0.0001	0.0002	0.0011	0.0001	0.0001	0.0002	0.0001	0.0001	0.0017	0.0027	0.0001	0.0001	0.0001	0.0002	0.0001	0.0001	0.0001	0.0003	0.0001	0.0001	0.0003	0.0002	0.0001	0.0001	0.0002	0.0031	0.0001	0.0001	0	0.0001	0.0003	0.0011	0.0002	0.0001	0.0001	0.0007	0.0002	0.0002	0.0006	0.0015
IND	India	0.001	0.0003	0.003	0.0027	0.0014	0.0001	0.0018	0.0003	0.0001	0.0017	0.0047	0.0006	0.0001	0.0058	0.0208	0.0002	0.0014	0.0075	0.0001	0.0002	0.0002	0.0003	0.0003	0.0003	0.0007	0.0033	0.0001	0.0007	0.0016	0.0004	0.0002	0.0006	0.0005	0.0108	0.0001	0.0001	0	0.0003	0.0023	0.0066	0.0019	0.0018	0.0008	0.0015	0.0008	0.0016	0.0034	0.021
IDN	Indonesia	0.0006	0.0001	0.0012	0.0015	0.0008	0	0.0008	0.0001	0.0001	0.0033	0.0024	0.0002	0.0001	0.0008	0.0024	0.0001	0.0007	0.0039	0	0.0001	0.0001	0.0001	0.0001	0.0001	0.0001	0.0014	0.0001	0.0016	0.0007	0.0002	0.0001	0.001	0.0002	0.0051	0	0.0001	0	0.0001	0.001	0.0068	0.0008	0.0004	0.0004	0.0006	0.0004	0.0006	0.0018	0.0047
IRN	Iran	0.0023	0.0002	0.0005	0.0017	0.0002	0	0.0002	0.0022	0.0001	0.0004	0.0009	0.0028	0	0.0006	0.0005	0	0.0009	0.0011	0	0.0001	0.0001	0.0001	0.0001	0.0001	0.0002	0.0003	0	0.0002	0.0004	0.0002	0.0001	0.0001	0.0001	0.001	0.0001	0	0	0.0001	0.0002	0.0031	0.0002	0.0001	0.0001	0.0003	0.0002	0.0003	0.0006	0.0013
IRQ	Iraq	0	0	0.0001	0.0004	0	0	0	0	0	0.0001	0.0005	0	0	0	0	0	0.0002	0.0003	0	0	0	0	0	0	0	0.0003	0	0	0.0001	0	0	0	0	0.0003	0	0	0	0	0.0001	0.0002	0	0	0	0.0002	0.0001	0	0.0001	0.0003
IRL	Ireland	0.0002	0.0002	0.0014	0.0028	0.0004	0.0001	0.0006	0.0001	0.0001	0.0018	0.0039	0.0003	0.0001	0.0008	0.0003	0.0002	0.0013	0.0082	0.0001	0.0001	0.0002	0.0002	0.0001	0.0002	0.0002	0.0012	0.0001	0.0002	0.0012	0.0002	0.0001	0.0002	0.0003	0.0036	0.0001	0.0001	0	0.0001	0.0006	0.0016	0.0007	0.0002	0.0003	0.0011	0.0003	0.0013	0.0027	0.0036
ISR	Israel	0.0003	0.0005	0.0019	0.0062	0.0008	0.0001	0.0037	0.001	0.0003	0.0029	0.0076	0.0009	0.0003	0.0006	0.0007	0.0003	0.0038	0.019	0.0002	0.0002	0.0003	0.0004	0.0005	0.0006	0.0012	0.0045	0.0002	0.0005	0.0032	0.0005	0.0003	0.0004	0.0005	0.0145	0.0002	0.0002	0.0001	0.0002	0.0028	0.0057	0.0028	0.0004	0.0015	0.0026	0.0015	0.0089	0.0067	0.0077
ITA	Italy	0.0001	0.0023	0.0056	0.0034	0.0005	0	0.0014	0.0003	0.0001	0.0012	0.0087	0.0003	0.0001	0.0007	0.0004	0.0001	0.0004	0.0058	0	0.0001	0.0001	0.0001	0.0002	0.0022	0.0002	0.0022	0	0.0001	0.0036	0.0002	0	0.0001	0.0004	0.0037	0.0001	0.0001	0	0.0001	0.0013	0.0024	0.0012	0.0003	0.0006	0.0069	0.0014	0.0021	0.0042	0.0069
JAM	Jamaica	0.0001	0.0001	0.0001	0.0011	0.0001	0.0002	0.0001	0.0001	0.0001	0.0001	0.0003	0.0001	0.0001	0.0001	0.0001	0.0011	0.001	0.0003	0.0003	0	0.0003	0.0001	0.0001	0.0001	0.0001	0.0001	0.0001	0.0001	0.0001	0.0001	0.0001	0.0001	0.0001	0.0017	0.0001	0.0011	0	0.0001	0.0001	0.0002	0.0001	0.0001	0.0002	0.0001	0.0006	0.0002	0.0002	0.0007
JPN	Japan	0.0008	0.0003	0.004	0.0051	0.0008	0.0001	0.0029	0.0002	0.0002	0.0069	0.007	0.0006	0.0003	0.0019	0.004	0.0005	0.0019	0.0087	0.0002	0.0003	0.0004	0.0005	0.0006	0.0003	0.0004	0.0054	0.0001	0.0015	0.0018	0.0005	0.0002	0.0019	0.0008	0.0186	0.0002	0.0001	0.0001	0.0002	0.0026	0.0354	0.0026	0.0004	0.0022	0.0022	0.0014	0.002	0.0046	0.0072
JOR	Jordan	0	0.0001	0.0011	0.0009	0.0001	0	0	0.0001	0	0.0001	0.0001	0.0001	0	0.002	0.0003	0	0.0008	0.0002	0	0	0	0.0001	0	0.0001	0	0.0001	0	0.0001	0.0002	0.0001	0	0	0	0.0002	0	0	0	0	0	0.0002	0.0001	0.0001	0	0.0001	0	0.0002	0.0001	0.0007
KAZ	Kazakhstan	0.0113	0.001	0.0026	0.0139	0.0009	0.0004	0.001	0.0012	0.0007	0.001	0.0374	0.0058	0.0004	0.0009	0.0008	0.0004	0.0099	0.0058	0.0004	0.0005	0.0051	0.0011	0.0006	0.0008	0.0006	0.0015	0.0015	0.0007	0.0033	0.0013	0.0008	0.0006	0.0007	0.0028	0.0006	0.0004	0.0002	0.0006	0.0011	0.0079	0.0011	0.0008	0.0007	0.0025	0.001	0.0012	0.0281	0.0091
KEN	Kenya	0.0016	0.0002	0.0004	0.0036	0.0003	0.0001	0.0002	0.0002	0.0002	0.0004	0.0011	0.0002	0.0001	0.0004	0.0003	0.0001	0.0027	0.0027	0.0001	0.0002	0.0001	0.0003	0.0001	0.0002	0.0002	0.0002	0.0001	0.0002	0.0003	0.0003	0.0009	0.0002	0.0002	0.0009	0.0002	0.0001	0	0.0002	0.0002	0.0005	0.0003	0.0004	0.0002	0.0003	0.0002	0.0003	0.0006	0.0027
KWT	Kuwait	0.0004	0.0004	0.0006	0.0075	0.0004	0.0002	0.0003	0.0003	0.0004	0.0006	0.0006	0.0006	0.0002	0.0005	0.0005	0.0002	0.0056	0.0014	0.0002	0.0003	0.0003	0.0007	0.0003	0.0003	0.0003	0.0006	0.0003	0.0005	0.0004	0.0007	0.0005	0.0005	0.0003	0.0007	0.0003	0.0002	0.0001	0.0004	0.0004	0.0015	0.0003	0.0004	0.0003	0.0004	0.0003	0.0005	0.0005	0.0041
KGZ	Kyrgyzstan	0.0186	0.0019	0.0019	0.031	0.0015	0.0008	0.0011	0.002	0.0015	0.001	0.0019	0.0051	0.0009	0.0014	0.0013	0.001	0.0258	0.0016	0.001	0.0011	0.0014	0.0021	0.0013	0.001	0.0014	0.0009	0.0012	0.0014	0.0017	0.0023	0.002	0.0013	0.0012	0.0014	0.0013	0.0009	0.0004	0.0013	0.0013	0.0061	0.0012	0.0016	0.0012	0.0012	0.0018	0.0012	0.0028	0.0174
LAO	Laos	0.0002	0.0003	0.0002	0.0035	0.0002	0.0001	0.0001	0.0002	0.0002	0.0002	0.0007	0.0002	0.0001	0.0002	0.0002	0.0001	0.0035	0.0011	0.0001	0.0001	0.0002	0.0004	0.0001	0.0001	0.0001	0.0001	0.0001	0.0002	0.0002	0.0004	0.0002	0.0003	0.0001	0.0004	0.0002	0.0001	0	0.0002	0.0002	0.0016	0.0001	0.0002	0.0001	0.0002	0.0001	0.0002	0.0003	0.0021
LVA	Latvia	0.0026	0.001	0.0019	0.0136	0.001	0.0004	0.0017	0.0014	0.0008	0.0008	0.0053	0.0019	0.0007	0.0012	0.0007	0.0004	0.0133	0.0055	0.0006	0.0005	0.0006	0.0012	0.0006	0.0007	0.0006	0.0036	0.0007	0.0007	0.0048	0.0014	0.0009	0.0024	0.0007	0.0028	0.0006	0.0004	0.0002	0.0007	0.0013	0.0022	0.0009	0.0008	0.0009	0.0016	0.0008	0.001	0.0045	0.0147
LBN	Lebanon	0	0.0001	0.001	0.0009	0.0011	0	0.0001	0.0002	0.0001	0.0001	0.0001	0.0001	0	0.0021	0.0001	0.0001	0.0007	0.0005	0	0.0001	0.0001	0.0001	0	0	0	0.0001	0	0	0.0001	0.0007	0.0001	0	0.0002	0.0004	0	0	0.0001	0	0.0001	0.0001	0.0001	0.0006	0	0.0001	0	0.0016	0.0001	0.0095
LSO	Lesotho	0.0003	0.0005	0.0003	0.0057	0.0003	0.0002	0.0002	0.0003	0.0003	0.0004	0.0003	0.0003	0.0002	0.0003	0.0003	0.0002	0.0057	0.0007	0.0002	0.0002	0.0002	0.0005	0.0002	0.0002	0.0006	0.0002	0.0002	0.0003	0.0003	0.0005	0.0003	0.0002	0.0002	0.0005	0.0003	0.0002	0.0001	0.0003	0.0003	0.0002	0.0004	0.0003	0.0002	0.0002	0.0002	0.0002	0.0003	0.0032
LBR	Liberia	0.0004	0.0007	0.0008	0.0084	0.0005	0.0005	0.0004	0.0004	0.0005	0.0003	0.0014	0.0005	0.0003	0.0004	0.0004	0.0003	0.008	0.0035	0.0002	0.0004	0.0004	0.0008	0.0003	0.0003	0.0004	0.0004	0.0003	0.0004	0.0007	0.0009	0.0005	0.0004	0.0004	0.0018	0.0004	0.0002	0.0001	0.0004	0.0008	0.0009	0.0004	0.0005	0.0004	0.0018	0.0003	0.0004	0.001	0.0055
LBY	Libya	0	0.0001	0.0003	0.0009	0.0001	0	0.0001	0	0	0.0001	0.0014	0.0001	0	0.0001	0	0	0.0003	0.0007	0	0	0	0	0	0.0001	0	0.0002	0	0	0.0002	0.0001	0	0	0	0.0002	0	0	0	0	0.0001	0.0002	0.0001	0	0.0001	0.0005	0.0001	0.0002	0.0005	0.0006
LIE	Liechtenstein	0	0	0	0	0	0	0	0	0	0	0	0	0	0	0	0	0	0	0	0	0	0	0	0	0	0	0	0	0	0	0	0	0	0	0	0	0	0	0	0	0	0	0	0	0	0	0	0
LTU	Lithuania	0.0008	0.0008	0.0019	0.0156	0.0009	0.0005	0.0009	0.0009	0.0008	0.0007	0.0053	0.0013	0.0012	0.0009	0.0008	0.0005	0.0124	0.0066	0.0007	0.0006	0.0006	0.001	0.0007	0.0007	0.0006	0.0009	0.0007	0.0008	0.0027	0.0012	0.001	0.0007	0.0007	0.0025	0.0007	0.0005	0.0002	0.0007	0.0009	0.0015	0.0009	0.0009	0.0007	0.0017	0.0009	0.0009	0.0057	0.0094
LUX	Luxembourg	0.0003	0.0003	0.0013	0.0075	0.0004	0.0002	0.0005	0.0003	0.0003	0.0005	0.0028	0.0003	0.0002	0.0004	0.0003	0.0002	0.0044	0.0136	0.0002	0.0002	0.0002	0.0003	0.0003	0.0004	0.0003	0.0007	0.0003	0.0004	0.0009	0.0005	0.0003	0.0003	0.0004	0.0012	0.0003	0.0002	0.0001	0.0003	0.0005	0.001	0.0005	0.0004	0.0003	0.0009	0.0004	0.0005	0.0017	0.0071
MAC	Macao SAR	0.0001	0.0002	0.0003	0.0033	0.0002	0.0001	0.0002	0.0001	0.0002	0.0006	0.0009	0.0002	0.0001	0.0002	0.0003	0.0001	0.0028	0.001	0.0001	0.0001	0.0001	0.0003	0.0001	0.0001	0.0001	0.0002	0.0001	0.0002	0.0002	0.0003	0.0002	0.0002	0.0001	0.0013	0.0001	0.0001	0	0.0001	0.0003	0.0015	0.0006	0.0002	0.0002	0.0002	0.0002	0.0002	0.0004	0.002
MDG	Madagascar	0.0001	0.0002	0.0014	0.0028	0.0002	0.0001	0.0002	0.0001	0.0002	0.0002	0.0016	0.0002	0.0001	0.0002	0.0002	0.0001	0.0022	0.0022	0.0001	0.0001	0.0002	0.0002	0.0001	0.0001	0.0002	0.0002	0.0001	0.0002	0.0004	0.0003	0.0002	0.0001	0.0002	0.0023	0.0001	0.0001	0	0.0001	0.0002	0.0008	0.0002	0.0002	0.0002	0.0004	0.0002	0.0002	0.0009	0.002
MWI	Malawi	0.0002	0.0003	0.0002	0.0032	0.0003	0.0001	0.0001	0.0002	0.0002	0.0002	0.0004	0.0002	0.0001	0.0002	0.0002	0.0001	0.0028	0.0013	0.0001	0.0001	0.0002	0.0003	0.0001	0.0001	0.001	0.0001	0.0002	0.0002	0.0002	0.0004	0.0003	0.0001	0.0002	0.0006	0.0001	0.0001	0	0.0002	0.0001	0.0002	0.0001	0.0004	0.0001	0.0007	0.0001	0.0002	0.0006	0.0023
MYS	Malaysia	0.0005	0.0003	0.0015	0.0057	0.0005	0.0002	0.0013	0.0003	0.0003	0.0106	0.003	0.0004	0.0002	0.0018	0.0041	0.0003	0.0036	0.0039	0.0002	0.0002	0.0002	0.0004	0.0003	0.0003	0.0003	0.0022	0.0002	0.0103	0.001	0.0004	0.0002	0.0034	0.0004	0.0078	0.0002	0.0002	0.0001	0.0003	0.0011	0.0115	0.0008	0.0008	0.0006	0.0008	0.0005	0.001	0.0024	0.0056
MDV	Maldives	0.0003	0.0006	0.0003	0.0069	0.0004	0.0002	0.0002	0.0003	0.0004	0.0002	0.0003	0.0004	0.0002	0.0003	0.0003	0.0002	0.0066	0.0004	0.0002	0.0003	0.0003	0.0007	0.0003	0.0002	0.0003	0.0001	0.0003	0.0003	0.0003	0.0008	0.0005	0.0003	0.0003	0.0005	0.0003	0.0002	0.0001	0.0003	0.0003	0.0003	0.0002	0.0004	0.0003	0.0003	0.0002	0.0003	0.0003	0.004
MLI	Mali	0.0002	0.0003	0.0003	0.0036	0.0008	0.0001	0.0001	0.0002	0.0002	0.0001	0.0003	0.0002	0.0001	0.0002	0.0002	0.0001	0.0036	0.0007	0.0001	0.0002	0.0001	0.0004	0.0001	0.0001	0.0001	0.0005	0.0001	0.0002	0.0002	0.004	0.0002	0.0002	0.0001	0.0004	0.0002	0.0001	0	0.0002	0.0001	0.0002	0.0001	0.0003	0.0001	0.0002	0.0002	0.0001	0.0007	0.0764
MLT	Malta	0.0011	0.0014	0.0023	0.0208	0.0011	0.0006	0.001	0.0009	0.001	0.0016	0.0031	0.0012	0.0006	0.0018	0.0011	0.0007	0.0138	0.0041	0.0006	0.0011	0.0008	0.0016	0.0008	0.0008	0.0009	0.0012	0.0008	0.0012	0.0013	0.0017	0.0013	0.0009	0.0009	0.0033	0.0009	0.0006	0.0002	0.0009	0.001	0.0018	0.0011	0.0011	0.0011	0.0078	0.0009	0.0019	0.0022	0.0117
MRT	Mauritania	0.0003	0.0006	0.0013	0.0071	0.0004	0.0002	0.0003	0.0003	0.0004	0.0002	0.0006	0.0004	0.0002	0.0003	0.0003	0.0002	0.0055	0.0015	0.0002	0.0014	0.0003	0.0006	0.0003	0.0003	0.0003	0.0004	0.0002	0.0003	0.0008	0.0007	0.0004	0.0003	0.0031	0.0005	0.0003	0.0002	0.0001	0.0003	0.0003	0.0012	0.0003	0.0006	0.0003	0.0007	0.0004	0.0004	0.0006	0.0046
MUS	Mauritius	0.0004	0.0007	0.0012	0.0086	0.0006	0.0002	0.0004	0.0004	0.0005	0.0007	0.0023	0.0005	0.0003	0.0005	0.0004	0.0003	0.0072	0.0055	0.0002	0.0003	0.0004	0.0007	0.0003	0.0003	0.0011	0.0004	0.0003	0.0004	0.0006	0.0009	0.0006	0.0004	0.0005	0.0017	0.0004	0.0002	0.0001	0.0004	0.0005	0.0015	0.0003	0.0005	0.0006	0.0008	0.0004	0.0005	0.0009	0.0103
MEX	Mexico	0.0001	0	0.001	0.0009	0.0001	0	0.0013	0	0.0007	0.0007	0.0007	0.0001	0.0002	0.0001	0.0001	0.0002	0.0006	0.0013	0.0005	0	0.0001	0.0001	0.0007	0	0	0.0022	0	0.0001	0.0002	0.0001	0	0.0001	0.0001	0.0155	0	0.0003	0	0	0.0026	0.0008	0.0037	0	0.0057	0.0002	0.0045	0.0001	0.0005	0.001
MCO	Monaco	0	0	0	0	0	0	0	0	0	0	0	0	0	0	0	0	0	0	0	0	0	0	0	0	0	0	0	0	0	0	0	0	0	0	0	0	0	0	0	0	0	0	0	0	0	0	0	0
MNG	Mongolia	0.0002	0.0004	0.0004	0.0045	0.0002	0.0001	0.0002	0.0002	0.0003	0.0002	0.0004	0.0003	0.0001	0.0002	0.0003	0.0001	0.0043	0.0004	0.0001	0.0002	0.0002	0.0004	0.0002	0.0002	0.0002	0.0002	0.0002	0.0002	0.0003	0.0004	0.0003	0.0002	0.0002	0.0008	0.0002	0.0001	0.0001	0.0002	0.0003	0.007	0.0002	0.0002	0.0002	0.0002	0.0002	0.0002	0.0004	0.0028
MNE	Montenegro	0	0	0	0	0	0	0	0	0	0	0	0	0	0	0	0	0	0	0	0	0	0	0	0	0	0	0	0	0	0	0	0	0	0	0	0	0	0	0	0	0	0	0	0	0	0	0	0
MAR	Morocco	0	0.0001	0.0006	0.0013	0.0001	0	0.0002	0	0	0.0003	0.0014	0.0001	0	0.0001	0.0001	0	0.0004	0.0035	0	0.0001	0	0	0	0.0001	0	0.0005	0	0.0001	0.0005	0.0001	0	0.0001	0.0003	0.0013	0	0	0	0	0.0002	0.0005	0.0002	0.0001	0.0001	0.0006	0.0002	0.0002	0.0007	0.0011
MOZ	Mozambique	0.0001	0.0002	0.0002	0.0033	0.0004	0.0001	0.0001	0.0001	0.0001	0.0001	0.0003	0.0001	0.0001	0.0001	0.0001	0.0001	0.0024	0.0006	0.0001	0.0001	0.0001	0.0002	0.0001	0.0001	0.0007	0.0001	0.0001	0.0001	0.0002	0.0003	0.0002	0.0001	0.0001	0.0002	0.0001	0.0001	0	0.0001	0.0001	0.0003	0.0001	0.0001	0.0001	0.0002	0.0002	0.0001	0.0002	0.0015
MMR	Myanmar	0	0	0.0001	0.0005	0	0	0.0001	0	0	0.0002	0.0003	0	0	0.0001	0.0002	0	0.0004	0.0004	0	0	0	0	0	0	0	0.0001	0	0.0002	0.0001	0	0	0.0002	0	0.0005	0	0	0	0	0.0001	0.0043	0.0001	0	0	0.0001	0.0001	0.0001	0.0002	0.0005
NAM	Namibia	0.0001	0.0002	0.0002	0.0025	0.0752	0.0001	0.0001	0.0001	0.0001	0.0002	0.0005	0.0002	0.0001	0.0001	0.0001	0.0001	0.0021	0.001	0.0001	0.0001	0.0001	0.0002	0.0001	0.0001	0.0019	0.0001	0.0001	0.0001	0.0002	0.0002	0.0001	0.0004	0.0006	0.0007	0.0001	0.0001	0.0001	0.0001	0.0002	0.0005	0.0001	0.0013	0.0001	0.0002	0.0001	0.0001	0.0003	0.0018
NPL	Nepal	0.0001	0.0001	0.0001	0.0011	0.0001	0	0.0001	0	0	0.0001	0.0003	0.0001	0	0.0001	0.0004	0	0.0008	0.0003	0	0	0	0.0003	0	0	0	0.0001	0	0.0001	0.0001	0.0001	0.0001	0	0	0.0007	0	0	0	0	0.0001	0.0002	0.0001	0.0001	0	0.0002	0	0.0001	0.0002	0.0007
NLD	Netherlands	0.0003	0.0004	0.0028	0.0069	0.0011	0.0002	0.0009	0.0003	0.0011	0.001	0.0078	0.0006	0.0002	0.001	0.0006	0.0003	0.0036	0.0291	0.0002	0.0003	0.0002	0.0002	0.0003	0.0006	0.0004	0.0017	0.0003	0.0004	0.0023	0.0004	0.0002	0.0003	0.0006	0.0032	0.0003	0.0002	0.0001	0.0003	0.0009	0.0024	0.001	0.0004	0.0007	0.002	0.0008	0.0014	0.0045	0.0081
ANT	Netherlands Antilles	0.0001	0.0002	0.0002	0.0026	0.0002	0.0017	0.0001	0.0002	0.0002	0.0001	0.0002	0.0001	0.0019	0.0001	0.0001	0.0002	0.0022	0.0006	0.0009	0.0001	0.0001	0.0003	0.0002	0.0001	0.0008	0.0006	0.0001	0.0001	0.0001	0.0003	0.0002	0.0001	0.0001	0.0005	0.0001	0.0001	0	0.0001	0.0001	0.0002	0.0004	0.0001	0.0002	0.0001	0.001	0.0001	0.0002	0.0015
NCL	New Caledonia	0.0001	0.0002	0.0004	0.0027	0.0002	0.0001	0.0002	0.0001	0.0001	0.0017	0.0003	0.0001	0.0001	0.0002	0.0002	0.0001	0.0024	0.0006	0.0001	0.0001	0.0001	0.0003	0.0001	0.0001	0.0001	0.0002	0.0001	0.0001	0.0002	0.0003	0.0002	0.0001	0.0001	0.0005	0.0001	0.0001	0	0.0001	0.0002	0.0009	0.0001	0.0001	0.0001	0.0001	0.0002	0.0001	0.0002	0.0019
NZL	New Zealand	0.0002	0.0003	0.0019	0.0041	0.0004	0.0001	0.0007	0.0002	0.0002	0.0388	0.0026	0.0005	0.0001	0.001	0.0008	0.0006	0.0034	0.0068	0.0001	0.0002	0.0003	0.0004	0.0003	0.0002	0.0003	0.0013	0.0001	0.0007	0.0005	0.0005	0.0002	0.0004	0.0002	0.0107	0.0002	0.0001	0	0.0002	0.0019	0.0083	0.0006	0.0002	0.0006	0.0006	0.0004	0.0008	0.0013	0.0033
NIC	Nicaragua	0.0001	0.0002	0.0002	0.0024	0.0001	0.0001	0.0001	0.0001	0.0001	0.0001	0.0005	0.0001	0.0001	0.0001	0.0001	0.0001	0.0021	0.0004	0.0001	0.0001	0.0001	0.0002	0.0001	0.0001	0.0001	0.0001	0.0001	0.0001	0.0003	0.0003	0.0001	0.0001	0.0001	0.0013	0.0001	0.0005	0	0.0001	0.0001	0.0001	0.0002	0.0001	0.0269	0.0001	0.001	0.0001	0.0002	0.0014
NER	Niger	0.0002	0.0002	0.0004	0.0032	0.0002	0.0001	0.0001	0.0002	0.0002	0.0001	0.0002	0.0002	0.0001	0.0002	0.0002	0.0001	0.0032	0.0003	0.0001	0.0002	0.0001	0.0003	0.0001	0.0001	0.0001	0.0001	0.0001	0.0002	0.0002	0.0025	0.0002	0.0001	0.0001	0.0003	0.0001	0.0001	0	0.0048	0.0002	0.0002	0.0001	0.0002	0.0001	0.0001	0.0001	0.0001	0.0002	0.0094
NGA	Nigeria	0	0	0.0005	0.0009	0.0002	0	0.0003	0	0	0.0003	0.0014	0.0001	0	0.0001	0.0001	0	0.0003	0.0015	0	0.0001	0	0	0.0001	0.0001	0.0001	0.0017	0	0	0.0002	0.0001	0	0	0.0012	0.0012	0	0	0	0.0003	0.0008	0.001	0.0003	0.0001	0.0001	0.0002	0.0001	0.0001	0.0009	0.0194
NOR	Norway	0.0001	0.0002	0.0011	0.0016	0.0009	0	0.0006	0.0001	0.0001	0.0008	0.0031	0.0004	0.0001	0.0003	0.0003	0.0001	0.0007	0.0046	0	0.0001	0.0001	0.0001	0.0001	0.0003	0.0001	0.0012	0.0001	0.0001	0.0008	0.0001	0.0001	0.0001	0.0002	0.0051	0.0001	0.0001	0	0.0001	0.0008	0.0024	0.0007	0.0002	0.0003	0.0012	0.0003	0.0006	0.0029	0.0028
PSE	Gaza Strip	0	0	0	0	0	0	0	0	0	0	0	0	0	0	0	0	0	0	0	0	0	0	0	0	0	0	0	0	0	0	0	0	0	0	0	0	0	0	0	0	0	0	0	0	0	0	0	0
OMN	Oman	0.0002	0.0001	0.0002	0.0008	0.0002	0	0.0001	0.0001	0	0.0004	0.0001	0.0001	0	0.0023	0.0002	0	0.0007	0.0002	0	0	0	0.0001	0	0	0	0.0001	0	0.0001	0.0001	0.0001	0.0001	0.0002	0.0001	0.0004	0	0	0	0.0001	0.0001	0.0029	0.0001	0.0001	0.0001	0.0001	0.0001	0.0001	0.0001	0.0006
PAK	Pakistan	0	0	0.0007	0.0005	0.0001	0	0.0002	0	0	0.0003	0.0011	0.0001	0	0.0001	0.0001	0	0.0002	0.0016	0	0	0	0	0	0	0.0001	0.0002	0	0.0001	0.0002	0	0	0.0001	0.0001	0.0032	0	0	0	0	0.0004	0.0021	0.0003	0	0.0002	0.0003	0.0001	0.0004	0.0006	0.0005
PAN	Panama	0.0001	0.0001	0.0001	0.0009	0.0001	0.0002	0.0001	0.0004	0.0009	0.0001	0.0002	0.0001	0.0004	0.0001	0.0001	0.0004	0.0008	0.0003	0.0009	0.0001	0	0.0001	0.0006	0	0	0.0003	0	0	0.0001	0.0001	0.0001	0.0001	0.0001	0.0009	0	0	0	0	0.0003	0.0001	0.0017	0.0001	0.019	0.0001	0.0074	0.0001	0.0003	0.0006
PNG	Papua New Guinea	0.0001	0.0001	0.0003	0.0017	0.0001	0	0.0001	0.0001	0.0001	0.0089	0.0004	0.0001	0	0.0001	0.0001	0.0001	0.0015	0.0007	0	0.0001	0.0001	0.0002	0.0001	0.0001	0.0001	0.0001	0.0001	0.0001	0.0002	0.0002	0.0001	0.0001	0.0001	0.0003	0.0001	0	0	0.0001	0.0001	0.0012	0.0001	0.0001	0.0001	0.0001	0.0001	0.0001	0.0002	0.0011
PRY	Paraguay	0.0001	0.0001	0.0002	0.0022	0.0002	0.0001	0.0108	0.0001	0.0001	0.0001	0.0002	0.0001	0.0001	0.0001	0.0001	0.0001	0.002	0.0003	0.0001	0.0001	0.0001	0.0002	0.0013	0.0001	0.0001	0.0141	0.0001	0.0001	0.0001	0.0003	0.0001	0.0001	0.0001	0.0003	0.0001	0.0018	0	0.0001	0.0058	0.0002	0.0008	0.0001	0.0001	0.0001	0.0001	0.0001	0.0001	0.0012
PER	Peru	0.0001	0.0001	0.0004	0.0006	0.0001	0	0.0009	0	0.0002	0.0004	0.0006	0	0	0.0001	0.0001	0.0001	0.0005	0.001	0	0	0.0001	0	0.0068	0	0	0.0019	0	0	0.0003	0.0001	0	0	0.0001	0.0026	0	0	0	0	0.0064	0.0016	0.0057	0	0.0009	0.0003	0.0003	0.0001	0.0008	0.0006
PHL	Philippines	0.0002	0.0002	0.0008	0.0036	0.0005	0.0001	0.0006	0.0002	0.0002	0.002	0.0022	0.0002	0.0001	0.0008	0.0008	0.0002	0.0023	0.0025	0.0001	0.0001	0.0002	0.0004	0.0002	0.0002	0.0002	0.0012	0.0002	0.0007	0.0005	0.0004	0.0002	0.0004	0.0002	0.0073	0.0002	0.0001	0	0.0002	0.0006	0.0049	0.0005	0.0003	0.0004	0.0006	0.0003	0.0005	0.0014	0.0026
POL	Poland	0.0003	0.0003	0.0016	0.0046	0.0003	0.0001	0.0007	0.0003	0.0002	0.0005	0.0095	0.0009	0.0002	0.0004	0.0003	0.0002	0.003	0.0061	0.0001	0.0002	0.0002	0.0002	0.0002	0.0006	0.0002	0.001	0.0002	0.0002	0.0038	0.0003	0.0002	0.0002	0.0003	0.0024	0.0002	0.0001	0.0001	0.0002	0.0007	0.0014	0.0008	0.0003	0.0003	0.0023	0.0004	0.0006	0.0153	0.0039
PRT	Portugal	0.0005	0.0004	0.0027	0.0106	0.0359	0.0002	0.001	0.0003	0.0004	0.0007	0.0038	0.0004	0.0002	0.0005	0.0004	0.0003	0.0017	0.0059	0.0002	0.0003	0.0003	0.0005	0.0004	0.0003	0.0006	0.0018	0.0002	0.0004	0.0012	0.0007	0.0005	0.0004	0.0005	0.0031	0.0062	0.0002	0.0001	0.0006	0.0011	0.0017	0.0007	0.0007	0.0005	0.0008	0.0011	0.001	0.0021	0.007
QAT	Qatar	0.0001	0	0.0001	0.0007	0.0001	0	0.0001	0	0	0.0004	0.0001	0	0	0.0007	0.0002	0	0.0005	0.0002	0	0	0	0.0001	0	0	0	0.0001	0	0.0001	0.0001	0.0001	0	0.0001	0	0.0002	0	0	0	0	0.0001	0.0007	0.0001	0	0.0001	0.0001	0	0.0001	0.0001	0.0005
KOR	South Korea	0.0005	0.0001	0.0015	0.001	0.0004	0	0.0011	0.0001	0.0001	0.0024	0.0016	0.0003	0.0001	0.0006	0.0026	0.0001	0.0004	0.0021	0	0	0.0001	0.0001	0.0002	0.0001	0.0001	0.002	0	0.0003	0.0006	0.0001	0	0.0008	0.0002	0.0057	0	0.0001	0	0	0.0015	0.0173	0.001	0.0001	0.0009	0.0005	0.0006	0.0004	0.0012	0.0028
MDA	Moldova	0.002	0.0015	0.0018	0.0434	0.0018	0.0015	0.0015	0.0017	0.0019	0.0017	0.0018	0.0017	0.0015	0.0018	0.0015	0.0015	0.0349	0.0017	0.0016	0.0014	0.0015	0.002	0.0017	0.0014	0.0019	0.0009	0.002	0.0021	0.002	0.0021	0.0023	0.0015	0.0016	0.0013	0.0016	0.0015	0.0005	0.0019	0.0016	0.0012	0.0015	0.0019	0.0016	0.0015	0.0015	0.0016	0.0017	0.0233
ROU	Romania	0.0004	0.0009	0.0033	0.0079	0.0005	0.0002	0.0008	0.0004	0.0003	0.0009	0.009	0.0008	0.0003	0.0007	0.0006	0.0002	0.0052	0.0055	0.0003	0.0003	0.0003	0.0005	0.0004	0.0013	0.0004	0.0009	0.0003	0.0004	0.0149	0.0006	0.0004	0.0005	0.0005	0.0025	0.0003	0.0002	0.0001	0.0003	0.0008	0.0017	0.0011	0.0005	0.0005	0.0025	0.0007	0.0012	0.004	0.0062
RUS	Russia	0.0013	0.0005	0.0032	0.004	0.001	0.0001	0.0009	0.0055	0.0002	0.0006	0.0052	0.0122	0.0001	0.0004	0.0007	0.0001	0.0097	0.0063	0.0001	0.0002	0.0003	0.0003	0.0002	0.0005	0.0002	0.0028	0.0008	0.0002	0.0127	0.0004	0.0002	0.0003	0.0003	0.0036	0.0002	0.0001	0	0.0002	0.0007	0.0091	0.0009	0.0004	0.0005	0.0031	0.0032	0.0012	0.0112	0.0044
RWA	Rwanda	0.0001	0.0002	0.0002	0.0025	0.0001	0.0001	0.0001	0.0001	0.0002	0.0002	0.0002	0.0001	0.0001	0.0001	0.0001	0.0001	0.0025	0.0002	0.0001	0.0001	0.0001	0.0002	0.0001	0.0001	0.0001	0.0001	0.0001	0.0001	0.0001	0.0003	0.0002	0.0001	0.0001	0.0002	0.0001	0.0001	0	0.0001	0.0001	0.0003	0.0002	0.0001	0.0001	0.0001	0.0001	0.0001	0.0002	0.0014
WSM	Samoa	0.0006	0.0009	0.0006	0.014	0.0006	0.0003	0.0004	0.0005	0.0006	0.0066	0.0004	0.0006	0.0004	0.0005	0.0005	0.0004	0.01	0.0005	0.0004	0.0004	0.0005	0.001	0.0005	0.0004	0.0005	0.0002	0.0004	0.0005	0.0005	0.0011	0.0007	0.0005	0.0004	0.0005	0.0005	0.0003	0.0001	0.0005	0.0004	0.0004	0.0004	0.0006	0.0004	0.0004	0.0004	0.0004	0.0005	0.0063
SMR	San Marino	0	0	0	0	0	0	0	0	0	0	0	0	0	0	0	0	0	0	0	0	0	0	0	0	0	0	0	0	0	0	0	0	0	0	0	0	0	0	0	0	0	0	0	0	0	0	0	0
STP	Sao Tome and Principe	0.0009	0.0011	0.0007	0.0178	0.0016	0.0005	0.0007	0.0007	0.001	0.0006	0.0007	0.0008	0.0006	0.0008	0.0007	0.0006	0.0121	0.0007	0.0006	0.0006	0.0007	0.0013	0.0007	0.0006	0.0008	0.0004	0.0007	0.0008	0.0007	0.0014	0.0009	0.0007	0.0006	0.0006	0.0007	0.0005	0.0002	0.0007	0.0006	0.0006	0.0006	0.0008	0.0007	0.0006	0.0006	0.0006	0.0007	0.0092
SAU	Saudi Arabia	0	0	0.0004	0.0003	0.0001	0	0.0001	0	0	0.0008	0.0004	0	0	0.0001	0.0001	0	0.0001	0.0005	0	0	0	0	0	0	0.0001	0.0006	0	0	0.0001	0	0	0	0	0.0005	0	0	0	0	0.0002	0.0007	0.0003	0	0.0001	0.0001	0.0001	0.0001	0.0002	0.0004
SEN	Senegal	0.0001	0.0002	0.0004	0.0021	0.0002	0	0.0001	0.0001	0.0001	0.0001	0.0004	0.0001	0.0001	0.0001	0.0001	0.0001	0.0017	0.0031	0.0001	0.0015	0.0001	0.0002	0.0001	0.0001	0.0001	0.0001	0.0001	0.0001	0.0002	0.0013	0.0001	0.0001	0.0019	0.0004	0.0008	0.0001	0	0.0003	0.0001	0.0003	0.0001	0.0018	0.0001	0.0002	0.0001	0.0003	0.0003	0.0579
SRB	Serbia	0	0	0	0	0	0	0	0	0	0	0	0	0	0	0	0	0	0	0	0	0	0	0	0	0	0	0	0	0	0	0	0	0	0	0	0	0	0	0	0	0	0	0	0	0	0	0	0
SYC	Seychelles	0.0005	0.0008	0.0006	0.0103	0.0005	0.0003	0.0004	0.0005	0.0005	0.0003	0.0012	0.0005	0.0003	0.0005	0.0005	0.0003	0.008	0.0009	0.0003	0.0005	0.0004	0.001	0.0004	0.0004	0.0005	0.0003	0.0004	0.0005	0.0005	0.0011	0.0007	0.0004	0.0004	0.0005	0.0005	0.0003	0.0001	0.0004	0.0004	0.0004	0.0003	0.0006	0.0004	0.0004	0.0004	0.0005	0.0006	0.0058
SLE	Sierra Leone	0.0003	0.0006	0.0004	0.0062	0.0003	0.0002	0.0002	0.0003	0.0004	0.0002	0.0005	0.0004	0.0002	0.0003	0.0003	0.0003	0.0071	0.0007	0.0002	0.0002	0.0003	0.0006	0.0003	0.0002	0.0003	0.0002	0.0002	0.0003	0.0004	0.0007	0.0004	0.0003	0.0004	0.0008	0.0003	0.0002	0.0001	0.0003	0.0002	0.0002	0.0002	0.0003	0.0002	0.0003	0.0003	0.0003	0.0004	0.0036
SGP	Singapore	0.0038	0.0003	0.0018	0.004	0.0018	0.0001	0.0014	0.0003	0.0003	0.0128	0.0037	0.0011	0.0002	0.0028	0.0191	0.0002	0.0025	0.0053	0.0001	0.0003	0.0003	0.001	0.0003	0.0003	0.0005	0.003	0.0001	0.0563	0.0012	0.0006	0.0002	0.0145	0.0005	0.0095	0.0002	0.0001	0	0.0002	0.0014	0.0199	0.0011	0.0009	0.0008	0.0011	0.0007	0.0017	0.0033	0.009
SVK	Slovakia	0.0004	0.0005	0.0012	0.0067	0.0009	0.0002	0.0007	0.0005	0.0003	0.0006	0.022	0.0005	0.0012	0.0005	0.0004	0.0002	0.0045	0.0048	0.0002	0.0002	0.0002	0.0006	0.0003	0.0013	0.0003	0.0008	0.0004	0.0003	0.0052	0.0007	0.0004	0.0003	0.0004	0.0018	0.0003	0.0002	0.0001	0.0004	0.0006	0.0012	0.0009	0.0006	0.0004	0.0052	0.0006	0.0008	0.0542	0.0046
SVN	Slovenia	0.0004	0.0021	0.0019	0.0057	0.0004	0.0001	0.0008	0.0003	0.0003	0.0007	0.0222	0.0006	0.0002	0.0005	0.0003	0.0002	0.0036	0.005	0.0002	0.0002	0.0002	0.0003	0.0003	0.0295	0.0003	0.0012	0.0002	0.0003	0.004	0.0004	0.0003	0.0002	0.0003	0.0024	0.0002	0.0001	0.0001	0.0002	0.0008	0.0014	0.0007	0.0003	0.0004	0.0645	0.0005	0.001	0.0081	0.0046
SOM	Somalia	0.0002	0.0003	0.0002	0.0048	0.0002	0.0002	0.0002	0.0002	0.0002	0.0002	0.0002	0.0002	0.0002	0.0002	0.0002	0.0002	0.0041	0.0002	0.0002	0.0002	0.0002	0.0004	0.0002	0.0002	0.0002	0.0001	0.0002	0.0002	0.0002	0.0004	0.0003	0.0002	0.0002	0.0002	0.0002	0.0002	0.0001	0.0002	0.0002	0.0002	0.0002	0.0002	0.0002	0.0002	0.0002	0.0003	0.0002	0.0027
ZAF	South Africa	0.0002	0.0002	0.0011	0.0023	0.038	0.0001	0.0012	0.0001	0.0001	0.0021	0.0027	0.0002	0.0001	0.0007	0.0004	0.0002	0.0014	0.0046	0.0001	0.0002	0.0001	0.0001	0.0002	0.0002	0.1108	0.0023	0.0001	0.0002	0.0007	0.0005	0.0003	0.0002	0.0013	0.004	0.0002	0.0001	0	0.0002	0.0012	0.003	0.0009	0.0026	0.0003	0.0008	0.0003	0.0006	0.0016	0.0188
SDS	South Sudan	0	0	0	0	0	0	0	0	0	0	0	0	0	0	0	0	0	0	0	0	0	0	0	0	0	0	0	0	0	0	0	0	0	0	0	0	0	0	0	0	0	0	0	0	0	0	0	0
ESP	Spain	0.0001	0.0003	0.0091	0.056	0.0017	0	0.0023	0.0001	0.0001	0.0006	0.0044	0.0002	0	0.0006	0.0004	0.0001	0.0003	0.0071	0	0.0002	0.0001	0	0.0005	0.0003	0.0001	0.0026	0	0.0001	0.0017	0.0002	0	0.0001	0.0004	0.0026	0.0002	0.0002	0	0	0.0029	0.002	0.0019	0.0002	0.0015	0.0015	0.0099	0.0015	0.0035	0.0081
LKA	Sri Lanka	0	0.0001	0.0003	0.0008	0.0001	0	0.0002	0	0	0.0003	0.001	0.0001	0	0.0001	0.0001	0	0.0006	0.002	0	0	0	0.0001	0.0002	0	0.0001	0.0002	0	0.0001	0.0002	0.0001	0	0	0.0001	0.0017	0	0	0	0	0.0004	0.0004	0.0004	0	0.0001	0.0002	0.0001	0.0003	0.0007	0.0006
SUD	Sudan	0	0	0	0	0	0	0	0	0	0	0	0	0	0	0	0	0	0	0	0	0	0	0	0	0	0	0	0	0	0	0	0	0	0	0	0	0	0	0	0	0	0	0	0	0	0	0	0
SUR	Suriname	0.0003	0.0006	0.0006	0.0064	0.0004	0.0002	0.0003	0.0003	0.0004	0.0004	0.0007	0.0005	0.0002	0.0003	0.0003	0.0007	0.0066	0.0015	0.0002	0.0003	0.0003	0.0007	0.0003	0.0002	0.0003	0.0003	0.0002	0.0003	0.0004	0.0007	0.0004	0.0003	0.0004	0.0014	0.0003	0.0002	0.0001	0.0003	0.0003	0.0006	0.0004	0.0004	0.0003	0.0003	0.0004	0.0003	0.0005	0.0041
SWZ	Swaziland	0.0019	0.0004	0.0003	0.005	0.0013	0.0001	0.0002	0.0002	0.0003	0.0003	0.0003	0.0003	0.0001	0.0002	0.0007	0.0002	0.0048	0.0005	0.0002	0.0004	0.0002	0.0005	0.0002	0.0002	0.0002	0.0002	0.0002	0.0002	0.0003	0.0006	0.0005	0.0002	0.0003	0.0006	0.0002	0.0001	0.0001	0.0003	0.0002	0.0004	0.0002	0.0007	0.0002	0.0002	0.0003	0.0002	0.0003	0.0029
SWE	Sweden	0.0002	0.0003	0.0018	0.0052	0.0006	0.0001	0.0013	0.0002	0.0002	0.0019	0.0057	0.0004	0.0002	0.0008	0.0005	0.0002	0.0026	0.0086	0.0002	0.0002	0.0002	0.0002	0.0003	0.0005	0.0003	0.0027	0.0002	0.0003	0.0017	0.0003	0.0002	0.0002	0.0004	0.0049	0.0002	0.0002	0.0001	0.0002	0.0014	0.004	0.001	0.0003	0.0005	0.0017	0.0006	0.0012	0.0039	0.0044
CHE	Switzerland	0.0001	0.0002	0.0016	0.0027	0.0003	0	0.0007	0.0002	0.0001	0.0006	0.007	0.0004	0.0001	0.0006	0.0004	0.0001	0.0002	0.0037	0	0.0001	0.0001	0.0001	0.0002	0.0003	0.0002	0.0016	0.0001	0.0002	0.0013	0.0002	0.0001	0.0002	0.0002	0.0029	0.0001	0.0001	0	0.0001	0.0007	0.0021	0.0007	0.0001	0.0004	0.0015	0.0003	0.0006	0.0027	0.0033
SYR	Syria	0	0.0001	0.0046	0.0007	0.0001	0	0.0001	0.0002	0	0.0001	0.001	0.0002	0	0.0001	0	0	0.0005	0.0007	0	0	0	0	0.0001	0.0001	0	0.0003	0	0	0.0007	0.0001	0	0	0	0.0004	0	0	0	0	0.0002	0.0002	0.0003	0	0.0001	0.0004	0.0001	0.0018	0.0004	0.0007
TWN	Taiwan	0.0005	0.0002	0.0022	0.0041	0.0006	0.0001	0.0021	0.0003	0.0005	0.0058	0.0043	0.0003	0.0007	0.0019	0.0055	0.0003	0.0012	0.0033	0.0004	0.0003	0.0005	0.0005	0.0003	0.0003	0.0005	0.0045	0.0012	0.0015	0.0016	0.0015	0.0001	0.0045	0.0004	0.0156	0.0001	0.0001	0	0.0002	0.0038	0.0085	0.0023	0.0003	0.0033	0.0011	0.0011	0.0018	0.0025	0.0131
TJK	Tajikistan	0.0002	0.0003	0.0075	0.004	0.0002	0.0001	0.0002	0.0002	0.0002	0.0002	0.0004	0.0004	0.0001	0.0002	0.0002	0.0001	0.004	0.0005	0.0001	0.0001	0.0002	0.0004	0.0002	0.0001	0.0002	0.0002	0.0002	0.0002	0.0012	0.0004	0.0003	0.0002	0.0002	0.0003	0.0002	0.0001	0.0001	0.0002	0.0002	0.0005	0.0002	0.0002	0.0002	0.0005	0.0002	0.0002	0.0008	0.0023
THA	Thailand	0.0011	0.0004	0.0017	0.0078	0.0012	0.0002	0.0015	0.0004	0.0004	0.0094	0.0045	0.0006	0.0002	0.0027	0.007	0.0004	0.0048	0.0072	0.0002	0.0005	0.0003	0.001	0.0004	0.0003	0.0005	0.0024	0.0003	0.0028	0.0013	0.0007	0.0004	0.0112	0.0005	0.0122	0.0003	0.0002	0.0001	0.0003	0.0017	0.0136	0.0013	0.0009	0.001	0.0013	0.0008	0.0021	0.0037	0.0126
MKD	TFYR Macedonia	0.0008	0.0482	0.0195	0.0154	0.001	0.0004	0.0008	0.0008	0.0009	0.0009	0.006	0.0011	0.0004	0.0009	0.0007	0.0005	0.0133	0.0076	0.0004	0.0006	0.0007	0.0014	0.0007	0.0317	0.0007	0.0009	0.0006	0.0007	0.0671	0.0016	0.0009	0.0011	0.0007	0.0023	0.0007	0.0004	0.0002	0.0008	0.0008	0.0014	0.0008	0.0009	0.0007	0.0606	0.0009	0.0016	0.0039	0.0098
TGO	Togo	0.0003	0.0005	0.0004	0.0058	0.0004	0.0001	0.0002	0.0003	0.0003	0.0002	0.0004	0.0003	0.0002	0.0003	0.0004	0.0002	0.0054	0.0007	0.0002	0.0139	0.0006	0.0006	0.0002	0.0002	0.0005	0.0003	0.0004	0.0003	0.0004	0.0105	0.0004	0.0004	0.0007	0.0005	0.0003	0.0002	0.0003	0.0007	0.0002	0.0003	0.0006	0.002	0.0002	0.0002	0.0002	0.0002	0.0003	0.0165
TTO	Trinidad and Tobago	0.0001	0.0001	0.0001	0.0012	0.0001	0.0011	0.0001	0.0001	0.001	0.0001	0.0002	0.0001	0.0002	0.0001	0.0001	0.0053	0.0011	0.0002	0.0004	0	0.0001	0.0001	0.0001	0	0	0.0005	0.0004	0.0001	0.0001	0.0001	0.0001	0.0001	0.0001	0.003	0.0001	0.0003	0	0.0001	0.0002	0.0002	0.0009	0.0001	0.0005	0.0001	0.0004	0.0001	0.0001	0.0007
TUN	Tunisia	0	0.0001	0.0036	0.0012	0.0001	0	0.0002	0	0	0.0001	0.0013	0.0001	0	0.0003	0.0001	0	0.0005	0.0041	0	0.0001	0	0.0001	0	0.0001	0	0.0003	0	0	0.0003	0.0002	0	0	0.0002	0.0006	0	0	0	0.0001	0.0001	0.0002	0.0001	0.0001	0.0001	0.0004	0.0002	0.0002	0.0006	0.0036
TUR	Turkey	0.0003	0.0027	0.0055	0.0015	0.0002	0	0.0004	0.0009	0.0001	0.0004	0.0034	0.0074	0.0001	0.0005	0.0004	0.0001	0.0008	0.0033	0	0.0001	0.0001	0.0001	0.0001	0.0008	0.0001	0.0006	0.0001	0.0001	0.0065	0.0002	0.0001	0.0001	0.0002	0.0019	0.0001	0	0	0.0001	0.0004	0.0011	0.0003	0.0001	0.0002	0.0009	0.0002	0.0003	0.0017	0.0026
TKM	Turkmenistan	0.0089	0.0002	0.0005	0.0018	0.0001	0	0.0001	0.0004	0.0001	0.0001	0.0005	0.0016	0.0001	0.0001	0.0001	0.0001	0.0015	0.0003	0.0001	0.0001	0.0002	0.0002	0.0001	0.0001	0.0001	0.0001	0.0001	0.0001	0.0005	0.0002	0.0001	0.0001	0.0001	0.0002	0.0001	0	0	0.0001	0.0001	0.0007	0.0001	0.0001	0.0001	0.0002	0.0001	0.0001	0.0006	0.0011
USR	Former USSR	0	0	0	0	0	0	0	0	0	0	0	0	0	0	0	0	0	0	0	0	0	0	0	0	0	0	0	0	0	0	0	0	0	0	0	0	0	0	0	0	0	0	0	0	0	0	0	0
UGA	Uganda	0.0001	0.0001	0.0002	0.0021	0.0001	0	0.0001	0.0001	0.0001	0.0002	0.0004	0.0001	0.0001	0.0001	0.0001	0.0001	0.0017	0.0014	0.0001	0.0001	0.0001	0.0002	0.0001	0.0001	0.0001	0.0001	0.0001	0.0002	0.0002	0.0002	0.0003	0.0001	0.0001	0.0002	0.0001	0.0001	0	0.0001	0.0001	0.0002	0.0001	0.0014	0.0001	0.0001	0.0002	0.0002	0.0005	0.0013
UKR	Ukraine	0.0007	0.0009	0.0043	0.0091	0.0006	0.0002	0.0008	0.0029	0.0005	0.0006	0.0079	0.0139	0.0003	0.0006	0.0006	0.0003	0.0108	0.0041	0.0003	0.0003	0.0004	0.0007	0.0004	0.0006	0.0004	0.0014	0.0003	0.0004	0.0239	0.0008	0.0005	0.0004	0.0006	0.0034	0.0004	0.0002	0.0001	0.0004	0.0009	0.0032	0.0011	0.0005	0.0007	0.0022	0.0018	0.0018	0.0148	0.0058
ARE	UAE	0.0001	0	0.0008	0.0002	0	0	0	0.0009	0	0.0004	0.0001	0.0008	0	0.0001	0.0001	0	0.0001	0.0003	0	0	0	0	0	0	0	0.0001	0	0	0.0002	0	0	0	0.0001	0.0003	0	0	0	0	0	0.0005	0	0	0	0	0	0.0001	0.0001	0.0003
GBR	UK	0.0007	0.0011	0.0112	0.0156	0.0044	0.0006	0.0041	0.0011	0.001	0.0089	0.0223	0.0038	0.0005	0.0084	0.0035	0.0025	0.0041	0.0446	0.0004	0.0005	0.0018	0.0006	0.0008	0.0015	0.0019	0.0085	0.0005	0.0026	0.0081	0.0011	0.0004	0.001	0.0018	0.0284	0.0004	0.0007	0.0001	0.0004	0.0046	0.0148	0.0044	0.0013	0.0021	0.0065	0.0027	0.0116	0.0181	0.0277
TZA	Tanzania	0.0002	0.0002	0.0009	0.0024	0.0003	0.0002	0.0002	0.0001	0.0003	0.0005	0.0009	0.0001	0.0001	0.0002	0.0004	0.0001	0.0008	0.0027	0.0001	0.0001	0.0001	0.0004	0.0001	0.0003	0.0004	0.0002	0.0002	0.0002	0.0034	0.0006	0.0005	0.0001	0.0001	0.0022	0.0001	0.0001	0	0.0001	0.0002	0.0011	0.0004	0.0002	0.0004	0.0002	0.0002	0.0002	0.0005	0.0018
USA	USA	0.0003	0.0003	0.0048	0.003	0.0016	0.0011	0.0056	0.0004	0.002	0.0076	0.0072	0.0009	0.0086	0.0019	0.0015	0.0029	0.0006	0.0116	0.0013	0.0001	0.0013	0.0001	0.0021	0.0003	0.0005	0.012	0.0003	0.0009	0.002	0.0002	0.0001	0.0006	0.0006	0.1285	0.0001	0.0008	0	0.0001	0.0074	0.0139	0.013	0.0006	0.0141	0.002	0.0014	0.0017	0.0047	0.0073
URY	Uruguay	0.0002	0.0003	0.0008	0.0047	0.0004	0.0001	0.0287	0.0002	0.0003	0.0006	0.0008	0.0002	0.0002	0.0003	0.0004	0.0002	0.0043	0.0017	0.0002	0.0002	0.0002	0.0004	0.0017	0.0002	0.0002	0.036	0.0002	0.0002	0.0005	0.0005	0.0003	0.0002	0.0002	0.0037	0.0002	0.0002	0.0001	0.0002	0.0087	0.002	0.002	0.0003	0.0009	0.0003	0.001	0.0004	0.0006	0.0028
UZB	Uzbekistan	0.0027	0.0022	0.0022	0.0434	0.0019	0.0012	0.0014	0.0032	0.0021	0.0012	0.0029	0.0032	0.0014	0.002	0.0015	0.0015	0.0313	0.0039	0.0014	0.0014	0.0017	0.0032	0.0017	0.0014	0.0018	0.0014	0.0018	0.002	0.0028	0.0037	0.0026	0.0016	0.0016	0.002	0.0018	0.0013	0.0005	0.0019	0.0016	0.0022	0.0012	0.0021	0.0016	0.0017	0.0016	0.0017	0.0032	0.023
VUT	Vanuatu	0.0006	0.001	0.0006	0.0126	0.0006	0.0003	0.0004	0.0006	0.0007	0.0006	0.0005	0.0006	0.0004	0.0006	0.0006	0.0004	0.0112	0.0007	0.0004	0.0005	0.0005	0.0012	0.0005	0.0004	0.0005	0.0003	0.0005	0.0006	0.0005	0.0012	0.0008	0.0005	0.0005	0.0005	0.0006	0.0004	0.0002	0.0006	0.0004	0.0004	0.0004	0.0007	0.0005	0.0004	0.0004	0.0005	0.0005	0.0069
VEN	Venezuela	0.0001	0.0001	0.0003	0.0017	0.0001	0.0002	0.0005	0.0001	0.0081	0.0003	0.0005	0.0001	0.0003	0.0001	0.0001	0.0002	0.0013	0.0011	0.0001	0.0001	0.0001	0.0001	0.0006	0.0001	0.0001	0.0045	0.0001	0.0001	0.0002	0.0023	0.0001	0.0001	0.0001	0.0048	0.0001	0.0001	0	0.0001	0.0022	0.0005	0.015	0.0001	0.0046	0.0003	0.0084	0.0001	0.0003	0.0032
VNM	Viet Nam	0.0003	0.0004	0.0022	0.0069	0.0015	0.0002	0.0008	0.0003	0.0004	0.0078	0.003	0.0004	0.0003	0.0005	0.0009	0.0002	0.0052	0.0052	0.0002	0.0003	0.0003	0.0007	0.0003	0.0003	0.0003	0.0013	0.0002	0.0006	0.0011	0.0007	0.0005	0.0083	0.0003	0.0039	0.0004	0.0002	0.0001	0.0003	0.0011	0.0067	0.0017	0.0006	0.0005	0.0008	0.0015	0.0006	0.0034	0.005
YEM	Yemen	0	0.0001	0.0001	0.0007	0	0	0.0001	0	0	0.0002	0.0001	0	0	0.0001	0.0001	0	0.0006	0.0001	0	0	0	0.0001	0	0	0	0.0002	0	0	0.0001	0.0001	0	0.0001	0	0.0002	0	0	0	0	0.0001	0.0015	0.0001	0	0	0.0001	0	0	0.0001	0.0005
ZMB	Zambia	0.0002	0.0003	0.0004	0.0037	0.0036	0.0001	0.0002	0.0002	0.0002	0.0003	0.0007	0.0002	0.0001	0.0002	0.0003	0.0001	0.0033	0.0012	0.0001	0.0002	0.0002	0.0004	0.0001	0.0001	0.0019	0.0002	0.0001	0.0002	0.0003	0.0004	0.0006	0.0002	0.0002	0.0005	0.0002	0.0001	0	0.0002	0.0002	0.002	0.0002	0.0003	0.0002	0.0003	0.0002	0.0002	0.0004	0.0024
ZWE	Zimbabwe	0.0015	0.0014	0.0022	0.045	0.0011	0.0015	0.0017	0.0013	0.0018	0.0059	0.003	0.0011	0.0016	0.0019	0.0013	0.0016	0.023	0.0033	0.0016	0.0013	0.0015	0.0013	0.0014	0.0014	0.0014	0.0014	0.0021	0.0017	0.0016	0.0013	0.0015	0.0013	0.0015	0.0031	0.0015	0.0015	0.0005	0.0016	0.0026	0.0015	0.0059	0.0015	0.0017	0.0016	0.0014	0.0017	0.0024	0.0248
ROW	Rest of World	0	0	0	0	0	0	0	0	0	0	0	0	0	0	0	0	0	0	0	0	0	0	0	0	0	0	0	0	0	0	0	0	0	0	0	0	0	0	0	0	0	0	0	0	0	0	0	0
[truncated: 142 more columns]
