# Supplementary material for: Resource footprints and their ecosystem consequences
Source: Sci Rep. 2017 Jan 23;7:40743. doi: 10.1038/srep40743 (PMC5256307; doi:10.1038/srep40743)
Supplement: Supplementary Dataset 11 [file srep40743-s12.xls]

## Sheet: Nemission_ImpactFootprint
Unit: PDF		AFG	ALB	DZA	AND	AGO	ATG	ARG	ARM	ABW	AUS	AUT	AZE	BHS	BHR	BGD	BRB	BLR	BEL	BLZ	BEN	BMU	BTN	BOL	BIH	BWA	BRA	VGB	BRN	BGR	BFA	BDI	KHM	CMR	CAN	CPV	CYM	CAF	TCD	CHL	CHN	COL	COG	CRI	HRV	CUB	CYP	CZE	CIV
		Afghanistan	Albania	Algeria	Andorra	Angola	Antigua	Argentina	Armenia	Aruba	Australia	Austria	Azerbaijan	Bahamas	Bahrain	Bangladesh	Barbados	Belarus	Belgium	Belize	Benin	Bermuda	Bhutan	Bolivia	Bosnia and Herzegovina	Botswana	Brazil	British Virgin Islands	Brunei	Bulgaria	Burkina Faso	Burundi	Cambodia	Cameroon	Canada	Cape Verde	Cayman Islands	Central African Republic	Chad	Chile	China	Colombia	Congo	Costa Rica	Croatia	Cuba	Cyprus	Czech Republic	Cote dIvoire
AFG	Afghanistan	1.69832e-07	2.29933e-11	9.24682e-11	5.18048e-12	1.97195e-11	3.82859e-12	7.48937e-11	1.20652e-11	7.65e-12	2.20692e-10	2.09446e-10	1.9379e-11	4.76899e-12	2.33907e-11	1.24682e-10	4.42145e-12	1.61526e-12	1.56182e-09	3.44829e-12	8.20175e-12	8.14709e-12	1.91809e-11	9.03372e-12	1.01756e-11	8.94969e-12	2.38329e-10	4.09255e-12	6.81764e-12	3.4682e-11	2.46237e-11	1.15205e-11	1.01348e-11	1.03742e-11	2.82705e-10	8.17447e-12	4.53192e-12	6.31756e-12	7.5424e-12	4.89325e-11	2.26037e-09	6.9529e-11	1.26777e-11	1.63005e-11	2.81263e-11	1.25163e-11	1.6696e-11	1.45262e-10	8.55711e-12
ALB	Albania	5.21524e-12	3.19868e-08	1.993e-11	2.34478e-12	6.94276e-12	1.60816e-12	2.45755e-11	4.98597e-12	3.58034e-12	5.11978e-11	2.29267e-10	7.49472e-12	1.96363e-12	3.97182e-12	5.3228e-12	1.86878e-12	6.72193e-13	7.65428e-11	1.49325e-12	3.53579e-12	3.51221e-12	8.43112e-12	3.70574e-12	8.07892e-12	3.3432e-12	7.31431e-11	1.76176e-12	2.37782e-12	3.4973e-11	1.13701e-11	4.38967e-12	3.72987e-12	1.15573e-11	6.60617e-11	3.34936e-12	1.99052e-12	2.6195e-12	3.29798e-12	1.50344e-11	2.70116e-10	1.90616e-11	4.128e-12	4.24592e-12	2.78218e-11	6.24123e-12	1.24514e-11	2.03367e-10	2.69377e-12
DZA	Algeria	2.24463e-12	6.01183e-12	1.1797e-07	2.13809e-12	8.78301e-12	6.54232e-13	5.75529e-11	2.42715e-12	1.64102e-12	9.02677e-11	1.98004e-10	3.67536e-12	2.09155e-12	4.04232e-12	6.30945e-12	1.63621e-12	1.99219e-13	4.25394e-10	6.23095e-13	2.75814e-12	1.45014e-12	2.50461e-12	3.92166e-12	4.83531e-12	2.29011e-12	1.42996e-09	6.08836e-13	1.58402e-12	1.75328e-11	6.40779e-12	1.66796e-12	2.59469e-12	6.9974e-12	3.28731e-10	1.43826e-12	9.31451e-13	1.09884e-12	1.8959e-12	3.40146e-11	6.86248e-10	3.97652e-11	3.20394e-12	6.29423e-12	2.15517e-11	1.3242e-11	1.11309e-11	9.35135e-11	4.61697e-12
AND	Andorra	0	0	0	0	0	0	0	0	0	0	0	0	0	0	0	0	0	0	0	0	0	0	0	0	0	0	0	0	0	0	0	0	0	0	0	0	0	0	0	0	0	0	0	0	0	0	0	0
AGO	Angola	3.09128e-13	4.99949e-13	8.71311e-13	1.50954e-13	8.45368e-09	9.82128e-14	2.21882e-12	2.2654e-13	2.20455e-13	6.57653e-12	2.05013e-12	2.9895e-13	1.60138e-13	2.34247e-13	6.73444e-13	1.31576e-13	4.0802e-14	9.38144e-12	9.24258e-14	2.17572e-13	2.12139e-13	5.11512e-13	3.79315e-13	1.94533e-13	2.23523e-13	1.73316e-11	1.02259e-13	1.63765e-13	4.06494e-13	7.40968e-13	2.89975e-13	3.06185e-13	2.32097e-13	8.21571e-12	2.09725e-13	1.22951e-13	1.56256e-13	2.00605e-13	8.38863e-12	3.76047e-10	2.21528e-12	2.48431e-13	3.11155e-13	3.84809e-13	4.16938e-13	2.83083e-13	1.26814e-12	1.62627e-13
ATG	Antigua	0	0	0	0	0	0	0	0	0	0	0	0	0	0	0	0	0	0	0	0	0	0	0	0	0	0	0	0	0	0	0	0	0	0	0	0	0	0	0	0	0	0	0	0	0	0	0	0
ARG	Argentina	1.09205e-11	2.26315e-11	2.97048e-10	6.64067e-12	1.74528e-10	3.32743e-12	1.34904e-07	1.15175e-11	1.28177e-11	9.12521e-10	8.52025e-10	2.32722e-11	7.67517e-12	2.742e-11	8.42681e-11	9.1094e-12	9.51125e-13	3.67724e-09	3.28512e-12	8.38186e-12	7.13193e-12	1.20887e-11	1.94531e-09	2.04117e-11	5.71323e-11	1.06158e-07	2.95595e-12	1.03153e-11	1.39219e-10	2.20133e-11	7.45714e-12	1.46712e-11	1.96242e-11	1.7945e-09	8.27278e-12	5.64756e-12	4.19504e-12	5.69688e-12	1.09984e-08	1.32275e-08	2.81865e-09	1.55782e-11	8.85937e-11	1.15844e-10	1.83043e-10	1.39069e-10	4.69077e-10	1.42617e-11
ARM	Armenia	5.19236e-12	5.47558e-12	5.17872e-12	2.06172e-12	4.81538e-12	1.49232e-12	1.07019e-11	2.73072e-08	2.94114e-12	2.79765e-11	1.16456e-11	6.24379e-12	1.75955e-12	2.43487e-12	4.13129e-12	1.69832e-12	4.70644e-13	1.76522e-11	1.34102e-12	3.06859e-12	3.15489e-12	6.89439e-12	2.99809e-12	2.48602e-12	2.82795e-12	1.51586e-11	1.74183e-12	2.04956e-12	7.55801e-12	9.20272e-12	4.40547e-12	3.06594e-12	2.8342e-12	4.56012e-11	3.07711e-12	1.78183e-12	2.36402e-12	2.84716e-12	7.13909e-12	9.2813e-11	1.086e-11	3.31386e-12	2.30339e-12	3.03928e-12	2.48134e-12	2.32616e-12	9.47923e-12	1.94581e-12
ABW	Aruba	0	0	0	0	0	0	0	0	0	0	0	0	0	0	0	0	0	0	0	0	0	0	0	0	0	0	0	0	0	0	0	0	0	0	0	0	0	0	0	0	0	0	0	0	0	0	0	0
AUS	Australia	7.0836e-11	4.09162e-11	2.97608e-10	2.10816e-11	1.05788e-10	1.49363e-11	5.82006e-10	4.75485e-11	3.00124e-11	4.36908e-07	5.36106e-10	6.99178e-11	1.9513e-11	2.64175e-10	4.54175e-10	2.91425e-11	4.65857e-12	1.18916e-09	1.34653e-11	2.88007e-11	3.30451e-11	5.9513e-11	5.81909e-11	3.23218e-11	7.63594e-11	1.3168e-09	1.59636e-11	1.72384e-10	8.8464e-11	8.24403e-11	3.58969e-11	2.8282e-10	3.71231e-11	3.30712e-09	2.82331e-11	1.80082e-11	2.1841e-11	2.75012e-11	3.96705e-10	4.71657e-08	5.10326e-10	3.9834e-11	4.91716e-11	8.88135e-11	1.03919e-10	1.46029e-10	3.24291e-10	2.90219e-11
AUT	Austria	1.0511e-11	6.63856e-11	1.14389e-10	2.29837e-12	1.34855e-11	8.93192e-13	1.15605e-10	1.22662e-11	2.4437e-12	7.43613e-10	1.08436e-07	2.26199e-11	2.20836e-12	2.16798e-11	1.48453e-11	1.66488e-12	1.61558e-13	8.00374e-10	7.02507e-13	2.51015e-12	6.02336e-12	1.15408e-11	8.84891e-12	2.13976e-10	5.38748e-12	7.58853e-10	6.98226e-13	2.5418e-12	2.60621e-10	5.57974e-12	1.2153e-12	3.84841e-12	8.09953e-12	3.93592e-10	1.82511e-12	9.10827e-13	7.38553e-13	1.19492e-12	6.64349e-11	1.82425e-09	1.52684e-10	3.65107e-12	1.05115e-11	1.35533e-09	1.8415e-11	5.16118e-11	3.32926e-09	5.30918e-12
AZE	Azerbaijan	7.49869e-10	4.39223e-11	1.00642e-10	1.36487e-11	3.43035e-11	9.38263e-12	1.12216e-10	4.3462e-11	1.8637e-11	2.5187e-10	6.88415e-10	2.32927e-07	1.27243e-11	2.31515e-11	3.45578e-11	1.1277e-11	4.08862e-12	2.7469e-10	8.57215e-12	1.90157e-11	1.98887e-11	4.20386e-11	2.21012e-11	3.10251e-11	1.83802e-11	3.14424e-10	1.1834e-11	1.36435e-11	9.18585e-11	5.70001e-11	2.63644e-11	2.00333e-11	2.06874e-11	4.38718e-10	1.90858e-11	1.11114e-11	1.43515e-11	1.75093e-11	8.05569e-11	2.65402e-09	1.31238e-10	2.2666e-11	1.9481e-11	8.33545e-11	2.55517e-11	2.88455e-11	6.02163e-10	1.418e-11
BHS	Bahamas	0	0	0	0	0	0	0	0	0	0	0	0	0	0	0	0	0	0	0	0	0	0	0	0	0	0	0	0	0	0	0	0	0	0	0	0	0	0	0	0	0	0	0	0	0	0	0	0
BHR	Bahrain	0	0	0	0	0	0	0	0	0	0	0	0	0	0	0	0	0	0	0	0	0	0	0	0	0	0	0	0	0	0	0	0	0	0	0	0	0	0	0	0	0	0	0	0	0	0	0	0
BGD	Bangladesh	2.37161e-11	1.90524e-11	9.63436e-11	6.60614e-12	4.19574e-11	3.93527e-12	2.52925e-10	1.32454e-11	1.01824e-11	7.12298e-10	1.4845e-09	2.08796e-11	6.3745e-12	4.06293e-11	4.4854e-07	6.43457e-12	1.34628e-12	2.35782e-09	3.4838e-12	1.29057e-11	9.41453e-12	1.7871e-11	1.72923e-11	1.94779e-11	1.60895e-11	1.31187e-09	3.98982e-12	2.56448e-11	1.49127e-10	2.40983e-11	8.7317e-12	3.25146e-11	2.94355e-11	4.20178e-09	7.58568e-12	5.04152e-12	5.63067e-12	7.72151e-12	1.83169e-10	4.20183e-08	1.94921e-10	1.94873e-11	3.14478e-11	9.66754e-11	7.7131e-11	8.96705e-11	4.24011e-10	1.85075e-11
BRB	Barbados	0	0	0	0	0	0	0	0	0	0	0	0	0	0	0	0	0	0	0	0	0	0	0	0	0	0	0	0	0	0	0	0	0	0	0	0	0	0	0	0	0	0	0	0	0	0	0	0
BLR	Belarus	3.04049e-10	3.22442e-10	8.97467e-10	1.1469e-10	3.66113e-10	6.88284e-11	1.6519e-09	4.49776e-10	1.03638e-10	2.77558e-09	1.04885e-08	1.12268e-09	1.15755e-10	2.0929e-10	3.29209e-10	9.56957e-11	2.37787e-10	5.73479e-09	6.3683e-11	1.45563e-10	1.80172e-10	1.93869e-10	2.68253e-10	2.86127e-10	2.30175e-10	3.57659e-09	8.70163e-11	1.24488e-10	1.07988e-09	3.9103e-10	2.24673e-10	1.87147e-10	2.0954e-10	4.87006e-09	1.26453e-10	9.0202e-11	1.07606e-10	1.17784e-10	9.31765e-10	4.5205e-08	9.77006e-10	1.90544e-10	2.04321e-10	9.55908e-10	3.2528e-10	3.97671e-10	7.23643e-09	1.39544e-10
BEL	Belgium	2.22975e-11	4.88374e-11	8.64529e-10	1.15637e-11	1.46796e-10	2.55863e-12	5.67115e-10	2.71518e-11	2.90026e-11	1.48438e-09	3.24629e-09	5.20984e-11	5.94057e-12	8.0751e-11	1.1354e-10	1.21184e-11	3.03269e-13	9.77476e-08	2.52041e-12	2.3569e-11	8.23813e-12	4.97303e-12	2.75469e-11	8.38391e-11	1.99174e-11	2.31632e-09	2.13145e-12	1.28021e-11	3.93077e-10	3.63867e-11	1.17574e-11	2.18829e-11	1.39451e-10	2.83241e-09	1.42924e-11	5.02324e-12	5.42768e-12	6.58071e-12	6.46066e-10	1.9304e-08	5.18279e-10	3.25013e-11	9.82024e-11	3.73751e-10	1.47594e-10	2.57078e-10	2.18105e-09	7.57639e-11
BLZ	Belize	2.62765e-14	4.21445e-14	3.31259e-14	1.33878e-14	3.4895e-14	3.06683e-14	7.52673e-14	1.98769e-14	2.08287e-14	1.95541e-13	3.1558e-13	2.30058e-14	1.89297e-14	1.72004e-14	2.9675e-14	3.5539e-13	3.75704e-15	9.25074e-14	1.76053e-11	1.94048e-14	2.24279e-14	4.58602e-14	2.15664e-14	1.67254e-14	1.81093e-14	1.85337e-13	1.11833e-14	1.27768e-14	2.6642e-14	6.21153e-14	2.84806e-14	1.97932e-14	1.77977e-14	3.64041e-12	1.96622e-14	1.49991e-13	1.47475e-14	1.67236e-14	5.2288e-14	7.13091e-13	1.2051e-13	2.08039e-14	3.79137e-14	3.00506e-14	1.2709e-13	1.83972e-14	4.92255e-14	1.25694e-14
BEN	Benin	3.13973e-11	3.04695e-12	2.70489e-12	8.13396e-13	3.55421e-12	5.35908e-13	5.30532e-12	1.25232e-12	1.17066e-12	1.26853e-11	6.46362e-12	1.55417e-12	6.57163e-13	1.11458e-12	9.40509e-12	6.29253e-13	2.26846e-13	2.08448e-11	4.89196e-13	9.86806e-09	1.14367e-12	2.89968e-12	1.30307e-12	9.78324e-13	1.75858e-12	5.26565e-11	5.61095e-13	8.8355e-13	1.60774e-12	1.07861e-11	1.65613e-12	1.39587e-12	1.63409e-12	8.22078e-12	1.15071e-12	6.51372e-13	1.32913e-12	1.34989e-12	3.62798e-12	1.22303e-10	1.71699e-10	8.28025e-12	1.03714e-12	2.68868e-12	1.3863e-12	1.12334e-12	7.05407e-12	3.70979e-12
BMU	Bermuda	0	0	0	0	0	0	0	0	0	0	0	0	0	0	0	0	0	0	0	0	0	0	0	0	0	0	0	0	0	0	0	0	0	0	0	0	0	0	0	0	0	0	0	0	0	0	0	0
BTN	Bhutan	5.12807e-11	7.22153e-11	4.95468e-11	2.53095e-11	5.27484e-11	1.78685e-11	1.80636e-10	3.9699e-11	3.04123e-11	3.03724e-10	8.68156e-11	4.62128e-11	2.1995e-11	3.28243e-11	8.61826e-11	2.10596e-11	5.94319e-12	7.14209e-11	1.63891e-11	3.29507e-11	3.72783e-11	8.96844e-08	4.22999e-11	3.087e-11	3.8373e-11	1.96281e-10	1.86229e-11	2.3945e-11	5.05322e-11	1.02411e-10	5.63704e-11	3.45458e-11	3.24493e-11	1.39198e-10	3.61899e-11	2.10212e-11	2.8778e-11	2.76725e-11	9.64451e-11	8.12404e-10	1.39385e-10	3.90688e-11	2.7698e-11	3.60859e-11	5.65635e-11	2.90421e-11	6.68401e-11	2.40277e-11
BOL	Bolivia	3.06342e-13	4.35744e-13	9.56281e-13	1.47326e-13	5.65106e-13	1.00927e-13	5.95055e-11	2.43407e-13	2.9361e-13	8.00978e-12	7.57399e-12	3.27719e-13	1.34555e-13	2.76145e-13	4.10887e-13	1.34432e-13	3.19952e-14	1.41245e-11	9.21189e-14	2.15797e-13	2.13554e-13	4.26893e-13	2.69137e-09	2.7132e-13	2.97369e-13	7.218e-11	1.0489e-13	1.55598e-13	7.12677e-13	6.95927e-13	2.92946e-13	2.30988e-13	2.67506e-13	3.94497e-11	2.71649e-13	1.25627e-13	1.56988e-13	1.85567e-13	6.25477e-11	3.0657e-11	4.36268e-10	2.51745e-13	1.01298e-12	7.43822e-13	6.05257e-13	6.22894e-13	8.4313e-12	1.84337e-13
BIH	Bosnia and Herzegovina	3.35763e-12	8.60904e-12	1.24912e-11	1.49028e-12	4.52623e-12	1.1527e-12	1.72146e-11	2.84949e-12	2.28429e-12	3.97538e-11	3.71139e-10	3.99646e-12	1.31467e-12	2.70518e-12	3.65256e-12	2.22678e-12	3.60047e-13	7.9394e-11	9.14674e-13	2.36184e-12	2.22085e-12	5.10826e-12	2.38234e-12	2.73275e-08	2.13367e-12	4.42802e-11	1.0975e-12	1.5741e-12	1.73577e-11	8.00302e-12	2.99197e-12	2.34035e-12	2.73884e-12	5.3743e-11	2.18086e-12	1.23415e-12	1.62798e-12	2.04638e-12	9.9589e-12	2.09597e-10	1.19511e-11	2.60208e-12	2.36998e-12	1.99677e-09	3.82197e-12	5.30352e-12	7.30031e-11	1.87246e-12
BWA	Botswana	1.33864e-12	1.92892e-12	1.42058e-12	6.83556e-13	2.35645e-12	4.95077e-13	5.01667e-12	1.06898e-12	8.93469e-13	8.96947e-12	5.26477e-12	1.29596e-12	5.97124e-13	8.82855e-13	1.37215e-12	5.70307e-13	1.71169e-13	5.07762e-12	4.46112e-13	8.83026e-13	9.89741e-13	2.01285e-12	1.13151e-12	8.33691e-13	1.9123e-08	7.05452e-12	5.0323e-13	6.48906e-13	1.32226e-12	2.98287e-12	1.43927e-12	9.2921e-13	8.86978e-13	6.80958e-12	9.57483e-13	5.68534e-13	7.45254e-13	8.2893e-13	2.62657e-12	3.19917e-11	2.77271e-12	1.05109e-12	7.42104e-13	1.22051e-12	9.44096e-13	1.04464e-12	3.24557e-12	6.26737e-13
BRA	Brazil	9.40343e-12	1.57454e-11	1.6723e-10	5.49877e-12	6.53533e-10	3.31162e-12	6.84424e-09	7.8554e-12	1.82368e-11	9.4048e-10	9.66253e-10	2.54427e-11	6.45715e-12	3.8648e-11	5.23258e-11	1.58706e-11	6.0036e-13	1.39408e-09	4.1525e-12	7.91658e-12	6.64674e-12	7.77821e-12	6.04981e-10	2.21743e-11	1.32073e-11	8.39039e-07	3.14397e-12	6.84622e-12	1.21559e-10	1.47435e-11	4.7115e-12	1.15594e-11	2.30103e-11	3.07176e-09	1.14489e-11	1.1027e-11	3.1626e-12	4.16157e-12	1.87365e-09	7.95733e-09	1.43404e-09	1.36819e-11	1.04844e-10	1.79706e-10	1.38005e-10	6.41368e-11	7.49258e-10	1.49636e-11
VGB	British Virgin Islands	0	0	0	0	0	0	0	0	0	0	0	0	0	0	0	0	0	0	0	0	0	0	0	0	0	0	0	0	0	0	0	0	0	0	0	0	0	0	0	0	0	0	0	0	0	0	0	0
BRN	Brunei	1.03898e-13	1.13669e-13	1.25516e-13	4.60062e-14	9.79202e-14	3.38189e-14	4.57664e-13	6.92385e-14	5.31087e-14	1.15463e-11	2.63163e-13	8.48808e-14	4.15058e-14	6.96424e-14	2.1565e-13	4.12868e-14	1.08313e-14	2.71032e-13	3.04137e-14	6.1374e-14	6.74126e-14	1.39279e-13	8.02635e-14	5.60699e-14	6.98305e-14	7.4221e-13	3.31799e-14	5.43959e-10	8.01336e-14	1.95741e-13	9.67009e-14	1.30418e-13	6.08945e-14	1.16103e-12	6.542e-14	3.82656e-14	5.19931e-14	4.97443e-14	2.52676e-13	1.80555e-11	3.15151e-13	7.11319e-14	6.87075e-14	7.48882e-14	7.25421e-14	6.98968e-14	1.84235e-13	4.61568e-14
BGR	Bulgaria	6.07691e-11	1.22226e-09	9.34758e-10	9.13175e-12	5.63292e-11	3.41277e-12	5.29103e-10	1.82789e-10	1.0377e-11	2.4881e-09	4.05708e-09	2.77383e-10	6.60626e-12	4.19813e-11	5.09819e-11	1.83089e-11	1.37679e-12	1.84852e-09	3.17584e-12	1.57789e-11	8.84919e-12	1.21786e-11	1.6452e-11	2.48647e-10	2.15822e-11	1.02313e-09	4.18551e-12	1.16626e-11	1.14444e-07	2.35676e-11	8.269e-12	1.42553e-11	3.03746e-11	1.44844e-09	8.59604e-12	4.95876e-12	4.86049e-12	6.61126e-12	1.44442e-10	3.6869e-09	1.80118e-10	1.43711e-11	2.8369e-11	5.75686e-10	5.81645e-11	7.63566e-10	1.995e-09	2.43878e-11
BFA	Burkina Faso	5.76826e-12	1.04369e-11	2.01114e-11	3.36814e-12	9.32274e-12	2.12475e-12	2.9455e-11	4.82511e-12	4.79392e-12	9.10743e-11	9.11738e-11	5.71384e-12	2.56468e-12	4.71633e-12	9.35902e-12	2.57569e-12	9.16229e-13	4.37318e-10	1.93406e-12	1.33833e-11	4.37634e-12	9.26979e-12	5.26775e-12	5.33198e-12	4.22048e-12	8.35211e-11	2.26741e-12	3.26964e-12	1.07063e-11	4.51367e-08	6.36593e-12	4.99211e-12	5.61498e-12	6.13583e-11	4.53917e-12	2.5484e-12	3.57575e-12	4.43094e-12	2.04078e-11	2.92148e-10	7.2154e-10	5.62958e-12	4.95708e-12	1.33008e-11	7.6361e-12	6.19964e-12	3.84793e-11	4.45649e-12
BDI	Burundi	1.44834e-13	2.60001e-13	1.7048e-13	6.75254e-14	1.70556e-13	5.01789e-14	5.02192e-13	1.13286e-13	1.04961e-13	7.60732e-13	1.65538e-12	1.39296e-13	6.12844e-14	9.3691e-14	1.6422e-13	5.8578e-14	1.72039e-14	1.98315e-12	4.64396e-14	1.03631e-13	1.05093e-13	2.5237e-13	1.11441e-13	9.55096e-14	1.0225e-13	7.03745e-13	5.28833e-14	7.07602e-14	1.46681e-13	3.21752e-13	3.87709e-10	1.04183e-13	9.68334e-14	5.38665e-13	1.00789e-13	6.10857e-14	8.03232e-14	9.16795e-14	2.72929e-13	2.99519e-12	3.08635e-13	1.13659e-13	8.02157e-14	1.40158e-13	1.03962e-13	9.71861e-14	4.78515e-13	6.95491e-14
KHM	Cambodia	4.32955e-13	4.24789e-13	1.42295e-12	1.79582e-13	5.56599e-13	1.24653e-13	3.4243e-12	2.81666e-13	2.80261e-13	1.2693e-11	8.16372e-12	3.84543e-13	1.63307e-13	3.70303e-13	1.34204e-12	1.60507e-13	3.19535e-14	5.26897e-12	1.16072e-13	2.78126e-13	2.77036e-13	6.39104e-13	3.15608e-13	2.5711e-13	2.73606e-13	8.00663e-12	1.3061e-13	9.07112e-13	6.74939e-13	8.38313e-13	3.6388e-13	2.43157e-09	2.80106e-13	1.772e-11	2.65922e-13	1.50042e-13	1.99111e-13	2.42976e-13	1.89189e-12	6.1606e-10	2.50813e-12	3.16791e-13	4.09902e-13	7.77633e-13	4.9549e-13	5.14584e-13	3.26907e-12	1.89525e-13
CMR	Cameroon	1.45414e-12	4.62238e-12	2.95588e-11	1.30999e-12	1.08585e-11	3.63614e-13	2.3933e-11	1.53963e-12	1.20809e-12	4.85669e-11	1.6471e-10	3.11625e-12	5.91295e-13	2.87397e-12	6.63389e-12	6.73349e-13	1.233e-13	2.59408e-10	3.29274e-13	1.77238e-12	9.21291e-13	1.72142e-12	1.51333e-12	3.52382e-12	2.0063e-12	6.90359e-11	3.7861e-13	9.43007e-13	1.20206e-11	3.21208e-12	9.91818e-13	1.76073e-12	1.201e-08	1.41174e-10	1.20764e-12	5.20985e-13	2.00857e-11	1.91317e-11	1.40815e-11	3.02623e-09	1.57287e-11	7.60004e-11	2.73661e-12	1.72767e-11	7.17122e-12	6.67178e-12	6.00474e-11	3.42945e-12
CAN	Canada	4.73913e-11	6.41881e-11	1.77745e-09	1.7374e-11	1.66489e-10	8.01835e-11	2.0819e-09	9.7597e-11	6.99126e-11	8.72003e-09	4.2613e-09	1.07362e-10	3.54015e-10	1.62722e-10	4.28301e-10	4.80726e-10	8.1331e-13	8.17682e-09	5.37047e-11	1.98295e-11	1.86774e-10	1.34587e-11	3.57207e-10	7.76896e-11	6.34752e-11	2.29002e-08	2.01599e-11	6.27895e-11	4.77095e-10	4.1143e-11	8.49017e-12	1.01767e-10	8.27349e-11	1.51909e-06	1.39649e-11	5.33119e-11	5.46574e-12	8.20033e-12	3.94542e-09	1.77105e-07	1.26316e-08	4.90435e-11	1.20507e-09	6.68586e-10	2.34084e-09	4.78721e-10	2.88347e-09	6.19924e-11
CPV	Cape Verde	0	0	0	0	0	0	0	0	0	0	0	0	0	0	0	0	0	0	0	0	0	0	0	0	0	0	0	0	0	0	0	0	0	0	0	0	0	0	0	0	0	0	0	0	0	0	0	0
CYM	Cayman Islands	0	0	0	0	0	0	0	0	0	0	0	0	0	0	0	0	0	0	0	0	0	0	0	0	0	0	0	0	0	0	0	0	0	0	0	0	0	0	0	0	0	0	0	0	0	0	0	0
CAF	Central African Republic	2.44108e-12	4.00649e-12	6.669e-12	1.47769e-12	4.42037e-12	8.77936e-13	1.15075e-11	1.93319e-12	1.8285e-12	2.52365e-11	2.08042e-11	2.2626e-12	1.04548e-12	1.6731e-12	2.83485e-12	1.01961e-12	3.47347e-13	5.84001e-11	7.99399e-13	1.80742e-12	1.81443e-12	4.3027e-12	1.91361e-12	1.83785e-12	1.74198e-12	2.09086e-11	9.27911e-13	1.22377e-12	3.32813e-12	6.21069e-12	2.54919e-12	1.83214e-12	6.57142e-12	1.89635e-11	1.87328e-12	1.03295e-12	9.24412e-09	7.234e-12	6.80741e-12	1.30711e-10	9.49124e-12	4.9157e-11	1.78809e-12	3.53176e-12	3.71719e-12	3.18984e-12	3.4636e-11	1.26116e-12
TCD	Chad	1.6425e-11	3.42692e-11	4.13504e-11	8.59082e-12	3.26891e-11	6.25307e-12	7.8448e-11	1.32937e-11	1.33371e-11	1.44934e-10	2.32297e-10	1.63245e-11	9.26879e-12	1.13666e-11	2.49206e-11	7.40865e-12	2.58394e-12	1.56495e-10	5.64827e-12	1.2658e-11	1.2096e-11	3.08696e-11	1.42292e-11	1.42931e-11	1.04158e-11	2.54442e-10	6.25207e-12	8.29585e-12	3.18634e-11	4.4422e-11	1.69359e-11	1.25413e-11	1.93163e-10	2.95534e-10	1.39875e-11	7.14947e-12	3.50654e-11	2.61068e-08	4.12367e-11	8.03099e-10	8.452e-11	1.44186e-11	1.43919e-11	9.47392e-11	1.40036e-11	1.35321e-11	1.32063e-10	9.43536e-12
CHL	Chile	1.19298e-13	1.66591e-13	1.17523e-12	7.01569e-14	4.22174e-13	4.63267e-14	8.84449e-11	8.46494e-14	1.63323e-13	7.80533e-12	7.36828e-12	1.66184e-13	2.35098e-13	2.2072e-13	3.21258e-13	1.58764e-13	5.27222e-15	1.26059e-11	5.55961e-14	6.24646e-14	9.98507e-14	1.51007e-13	1.45735e-11	1.75429e-13	1.13533e-13	1.15215e-10	3.30493e-14	7.16632e-14	8.0803e-13	1.67892e-13	7.55467e-14	1.4289e-13	1.45367e-13	5.37219e-11	5.82566e-14	5.35404e-14	7.77195e-14	5.70052e-14	2.50189e-09	7.18677e-11	1.55159e-10	1.0324e-13	5.15815e-12	1.11902e-12	3.1462e-12	4.20788e-13	4.03521e-12	9.91059e-14
CHN	China	7.89712e-10	7.9974e-10	1.24137e-08	1.23098e-10	1.90725e-09	5.82683e-11	1.49475e-08	2.11707e-10	4.91687e-10	9.61105e-08	3.00396e-08	1.31084e-09	1.27645e-10	2.05566e-09	1.32653e-08	3.69981e-10	7.09306e-12	3.12307e-08	7.90109e-11	5.64585e-10	2.60215e-10	1.67597e-10	1.68719e-09	4.85097e-10	6.33506e-10	4.42353e-08	3.51619e-11	1.03629e-09	4.37337e-09	4.43985e-10	7.63936e-11	3.82314e-09	1.45618e-09	1.17777e-07	1.39335e-10	6.31879e-11	5.06108e-11	7.60505e-11	1.95632e-08	4.90341e-05	2.11753e-08	6.37329e-10	2.55706e-09	4.01442e-09	5.84841e-09	2.94877e-09	2.18176e-08	1.19851e-09
COL	Colombia	1.44894e-13	1.75699e-13	5.67329e-13	6.69869e-14	2.59606e-13	5.57749e-14	7.7109e-12	1.01364e-13	8.22214e-13	4.16051e-12	4.22651e-12	3.29472e-13	1.58467e-13	1.27703e-13	2.10052e-13	2.79001e-13	1.23726e-14	6.36531e-12	5.92905e-14	7.69732e-14	9.00427e-14	1.57818e-13	1.86842e-12	1.43938e-13	1.03937e-13	2.99451e-11	4.61255e-14	6.70649e-14	4.61354e-13	2.49273e-13	1.06823e-13	9.1671e-14	1.20704e-13	9.30409e-11	7.99611e-14	5.86865e-14	5.79585e-14	6.82262e-14	1.00345e-10	2.37445e-11	2.47497e-08	4.54263e-13	4.37101e-12	8.15568e-13	1.73502e-12	2.90712e-13	3.54048e-12	9.0537e-14
COG	Congo	7.09054e-14	1.25593e-13	1.32855e-12	4.05099e-14	2.1249e-13	2.3601e-14	5.23222e-13	5.73304e-14	5.32558e-14	8.0912e-13	1.34159e-12	7.83011e-14	3.0222e-14	6.50037e-14	1.19276e-13	2.85476e-14	9.13525e-15	1.74425e-12	2.10825e-14	5.35793e-14	5.03604e-14	1.1847e-13	5.80417e-14	6.49939e-14	5.79862e-14	5.3096e-12	2.41156e-14	3.52058e-14	1.7255e-13	1.58192e-13	6.71809e-14	5.8241e-14	3.14705e-13	1.31918e-12	7.22715e-14	2.81669e-14	5.23731e-14	4.43742e-14	3.3211e-13	2.64218e-11	4.10105e-13	3.52415e-10	6.21232e-14	1.9879e-13	1.19156e-13	1.06355e-13	1.35213e-12	4.30175e-14
CRI	Costa Rica	5.45593e-14	1.4368e-13	1.1004e-12	8.231e-14	3.28919e-13	2.58281e-14	1.60698e-12	7.65616e-14	2.73818e-13	3.40762e-12	1.54255e-11	2.5653e-13	1.16173e-13	1.69625e-13	2.07465e-13	8.12362e-14	3.18952e-15	2.23434e-11	7.19133e-14	4.74011e-14	5.71706e-14	3.63497e-14	1.35178e-13	1.79004e-13	6.24483e-14	8.96216e-12	2.81632e-14	3.69688e-14	9.58327e-13	9.71623e-14	2.93082e-14	6.41504e-14	1.30483e-13	6.02443e-11	4.57946e-14	9.43339e-14	1.70429e-14	2.23113e-14	3.60309e-12	4.57662e-11	1.88863e-11	6.19272e-14	3.39796e-10	9.1783e-13	1.15193e-12	3.9749e-13	6.75673e-12	8.84926e-14
HRV	Croatia	2.67941e-12	3.0729e-11	1.95364e-11	9.9327e-13	3.8122e-12	4.02838e-12	2.37798e-11	2.13766e-12	1.27163e-12	2.04283e-10	1.0069e-09	4.28635e-12	2.94937e-12	3.11195e-12	3.49466e-12	8.03046e-13	2.09136e-13	1.01129e-10	4.90391e-13	1.3724e-12	1.74445e-12	2.36105e-12	1.76741e-12	1.77828e-09	1.49934e-12	6.56191e-11	6.55185e-13	9.91315e-13	3.40611e-11	3.97468e-12	1.54905e-12	1.44936e-12	2.21761e-12	1.57778e-10	1.1993e-12	7.22625e-13	8.42026e-13	1.1166e-12	1.3508e-11	3.15511e-10	1.51681e-11	1.70724e-12	2.47404e-12	4.31866e-08	4.5402e-12	8.49265e-12	1.96505e-10	2.34972e-12
CUB	Cuba	5.6551e-14	1.19277e-13	3.89783e-13	7.55637e-14	1.1411e-13	2.67065e-14	3.00889e-12	2.25747e-13	1.57227e-13	8.94506e-12	6.80179e-12	7.38894e-14	4.35968e-14	6.51705e-14	1.29859e-13	1.40714e-13	5.61495e-15	3.37606e-12	7.24231e-14	4.11561e-14	1.01516e-13	7.2945e-14	5.90562e-13	7.05109e-14	4.29088e-14	5.52299e-12	1.76019e-14	3.27792e-14	1.24752e-12	1.16892e-13	4.68368e-14	7.64607e-14	6.50368e-14	2.054e-11	6.33518e-14	1.09519e-13	2.56104e-14	3.27733e-14	2.37745e-12	2.12021e-10	2.33938e-12	8.49791e-14	2.97535e-13	7.86439e-13	1.41072e-09	5.58018e-13	2.88435e-12	4.24234e-14
CYP	Cyprus	0	0	0	0	0	0	0	0	0	0	0	0	0	0	0	0	0	0	0	0	0	0	0	0	0	0	0	0	0	0	0	0	0	0	0	0	0	0	0	0	0	0	0	0	0	0	0	0
CZE	Czech Republic	1.32652e-11	5.26931e-11	2.16261e-10	4.38283e-12	3.74583e-11	1.62861e-12	3.02372e-10	2.1488e-11	7.0302e-12	5.55843e-10	7.0292e-09	6.36862e-11	3.95836e-12	2.93458e-11	5.02695e-11	4.33294e-12	5.15415e-13	2.05967e-09	3.15591e-12	6.76393e-12	4.27208e-12	5.10206e-12	1.51823e-11	1.60357e-10	1.12669e-11	1.03908e-09	1.07173e-11	5.78036e-12	8.3353e-10	1.90358e-11	3.32597e-12	9.16539e-12	1.93612e-11	1.11915e-09	4.12877e-12	2.15092e-12	2.17344e-12	3.20203e-12	1.93646e-10	5.43402e-09	2.15172e-10	9.85669e-12	2.39727e-11	8.83834e-10	5.85995e-11	7.41031e-11	2.25429e-07	1.20942e-11
CIV	Cote dIvoire	0	0	0	0	0	0	0	0	0	0	0	0	0	0	0	0	0	0	0	0	0	0	0	0	0	0	0	0	0	0	0	0	0	0	0	0	0	0	0	0	0	0	0	0	0	0	0	0
PRK	North Korea	2.99187e-11	3.23654e-11	1.89031e-10	1.19395e-11	3.84492e-11	1.54819e-11	2.04702e-10	2.04492e-11	2.06012e-11	6.78963e-10	2.18099e-10	3.11709e-11	1.0316e-11	2.28828e-11	8.44361e-11	1.09858e-11	2.34202e-12	1.9339e-10	7.59839e-12	3.69605e-11	2.0913e-11	4.83934e-11	8.24982e-11	1.54268e-11	1.91374e-11	7.29877e-09	9.05041e-12	1.52285e-11	7.4941e-11	5.87091e-11	2.48154e-11	1.37773e-10	2.01302e-11	6.64253e-10	1.91254e-11	1.08065e-11	1.31996e-11	1.58512e-11	1.45371e-10	2.44733e-07	2.46518e-10	2.08316e-11	8.1356e-11	4.00508e-11	1.35625e-10	2.78656e-11	1.26054e-10	1.46037e-11
COD	DR Congo	6.77286e-13	1.08227e-12	2.13092e-12	3.30883e-13	1.69069e-12	2.26394e-13	3.18433e-12	5.72289e-13	5.27267e-13	7.23794e-12	8.35539e-12	6.71451e-13	2.76658e-13	5.57718e-13	7.52784e-13	2.73694e-13	7.96247e-14	9.10254e-11	2.02573e-13	5.00969e-13	4.79475e-13	1.19985e-12	5.81652e-13	5.4711e-13	5.64068e-13	7.4818e-12	2.32514e-13	3.35273e-13	1.22855e-12	1.90913e-12	6.69837e-13	4.92732e-13	1.51337e-12	7.31239e-12	5.39707e-13	2.71559e-13	9.8115e-13	4.63418e-13	2.02946e-12	3.91837e-11	2.94377e-12	6.24569e-13	4.74811e-13	1.39957e-12	6.37394e-13	2.07008e-12	5.55802e-12	3.85692e-13
DNK	Denmark	6.8077e-11	2.445e-10	1.25464e-09	3.75071e-11	2.87466e-10	2.60028e-11	3.71311e-09	1.30394e-10	9.0603e-11	1.54348e-08	1.56912e-08	3.69005e-10	3.03511e-11	7.99226e-10	5.48143e-10	3.83632e-11	3.39718e-12	1.49111e-08	5.68258e-11	5.66821e-11	8.37575e-11	4.8953e-11	1.19922e-10	6.24766e-10	7.26424e-11	7.33159e-09	1.19922e-11	9.30879e-11	2.36526e-09	1.49886e-10	2.66928e-11	1.18743e-10	1.47536e-10	1.59216e-08	5.8666e-11	2.17589e-11	1.42608e-11	3.81265e-11	2.08185e-09	1.13529e-07	1.69982e-09	8.72045e-11	2.94889e-10	1.91087e-09	2.83917e-10	1.04257e-09	1.66286e-08	9.03299e-11
DJI	Djibouti	3.45589e-12	6.54199e-12	3.18643e-12	1.65348e-12	3.81029e-12	1.21937e-12	6.91903e-12	2.67897e-12	2.4252e-12	1.08172e-11	4.37633e-12	3.03429e-12	1.33464e-12	1.81156e-12	3.2563e-12	1.34182e-12	4.74173e-13	6.20438e-12	1.08302e-12	2.37859e-12	2.47013e-12	6.66467e-12	2.17183e-12	2.012e-12	2.05529e-12	8.94958e-12	1.25499e-12	1.66924e-12	2.71049e-12	9.32992e-12	3.67292e-12	2.54045e-12	2.22943e-12	7.01425e-12	2.55942e-12	1.42358e-12	1.98709e-12	2.28317e-12	4.86912e-12	6.44347e-11	3.87576e-12	2.78429e-12	1.82203e-12	2.08152e-12	1.68877e-12	1.88601e-12	3.76789e-12	1.65519e-12
DOM	Dominican Republic	2.83434e-14	5.35598e-14	3.02695e-13	1.96443e-14	8.51631e-14	9.33519e-14	5.00214e-13	3.0099e-14	3.80747e-14	1.92344e-12	2.88481e-12	5.1162e-14	6.15126e-14	6.05168e-14	7.61629e-14	5.52182e-14	2.79869e-15	4.91567e-12	1.50031e-14	2.27136e-14	2.65209e-14	3.20315e-14	4.83343e-14	6.37304e-14	2.68311e-14	2.06599e-12	8.75118e-15	1.80576e-14	2.33441e-13	6.17681e-14	2.11992e-14	2.89805e-14	4.4618e-14	3.11273e-11	1.96191e-14	1.38933e-14	1.18584e-14	1.52599e-14	5.21961e-13	7.51207e-12	7.99392e-13	2.88181e-14	7.02457e-13	3.5538e-13	9.31385e-13	1.19695e-13	1.08886e-12	3.07425e-14
ECU	Ecuador	1.58653e-13	8.85351e-14	1.09655e-13	1.14056e-14	3.94192e-14	6.38754e-15	3.36267e-12	1.52371e-14	2.46821e-14	5.5461e-13	2.0292e-12	4.35653e-14	1.37643e-14	1.90696e-14	2.74556e-14	1.5454e-14	1.8008e-15	1.89325e-12	1.09698e-14	1.16971e-14	1.58082e-14	3.13702e-14	1.83498e-13	3.37901e-14	1.39799e-14	1.35192e-12	8.2251e-15	8.96172e-15	2.49189e-13	4.74114e-14	1.28453e-14	1.54483e-14	1.76007e-14	5.67385e-12	1.42186e-14	9.41341e-15	1.08188e-14	3.25506e-14	3.28519e-12	5.49266e-12	6.51707e-11	1.74706e-14	1.36384e-13	4.00209e-13	1.72861e-13	4.00763e-14	1.03753e-12	1.28833e-14
EGY	Egypt	4.29924e-12	2.90057e-11	5.06697e-10	2.89819e-12	2.00937e-11	9.99577e-13	1.80146e-10	6.4652e-12	3.82493e-12	4.01781e-10	8.32687e-10	1.3394e-11	2.78427e-12	1.76956e-11	2.06747e-11	3.14822e-12	2.03748e-13	7.25896e-10	8.34084e-13	3.40121e-12	2.25002e-12	2.44788e-12	5.76272e-12	1.70015e-11	7.36469e-12	7.6633e-10	7.56092e-13	4.61699e-12	1.13276e-10	7.16408e-12	1.71793e-12	5.22394e-12	1.51257e-11	1.00487e-09	2.44682e-12	1.2393e-12	1.22041e-12	1.49072e-12	6.86148e-11	3.35156e-09	1.04911e-10	4.69547e-12	1.24132e-11	1.55559e-10	2.17826e-11	2.08708e-10	3.37109e-10	7.39259e-12
SLV	El Salvador	2.64338e-14	3.59832e-14	7.61938e-14	1.16381e-14	3.75742e-14	9.49632e-15	1.44386e-13	2.08359e-14	2.37115e-14	3.34832e-13	2.17417e-12	2.65251e-14	3.50596e-14	2.13169e-14	7.84334e-14	2.61772e-14	1.85586e-15	1.22669e-12	4.66797e-14	1.8916e-14	1.95874e-14	4.43252e-14	2.29012e-14	2.59046e-14	1.78443e-14	4.7205e-13	9.13693e-15	1.32137e-14	6.49887e-14	7.06257e-14	2.40894e-14	1.95361e-14	1.90983e-14	4.54875e-12	1.7345e-14	1.28095e-14	1.30847e-14	1.67424e-14	1.25449e-13	2.09797e-12	2.1986e-13	2.08148e-14	4.25828e-12	1.39664e-13	7.07953e-14	2.97737e-14	5.05561e-13	1.48352e-14
ERI	Eritrea	1.75527e-11	3.02396e-11	1.83086e-11	8.50082e-12	1.86717e-11	6.51549e-12	5.70088e-11	1.36668e-11	1.31975e-11	1.40374e-10	3.49897e-11	1.55114e-11	8.21876e-12	1.00967e-11	2.03217e-11	7.59727e-12	2.54054e-12	2.88122e-11	6.18737e-12	1.26057e-11	1.29328e-11	3.06623e-11	1.51333e-11	1.09668e-11	1.24053e-11	6.36607e-11	7.28696e-12	8.88229e-12	1.39052e-11	4.2921e-11	1.8722e-11	1.24872e-11	1.14896e-11	4.54695e-11	1.26481e-11	7.57338e-12	1.03944e-11	1.11737e-11	3.3784e-11	3.40684e-10	5.32709e-11	1.33099e-11	1.01172e-11	1.27384e-11	1.66473e-11	1.04665e-11	2.45044e-11	8.46868e-12
EST	Estonia	6.4687e-12	7.86224e-12	2.42464e-11	3.07122e-12	1.37851e-11	2.5207e-11	4.80813e-11	8.74999e-12	4.56904e-12	1.383e-10	1.92587e-10	2.44951e-11	6.41171e-11	6.36146e-12	9.46715e-12	3.02417e-12	8.78312e-13	1.98145e-10	4.88039e-11	4.40165e-12	4.43884e-12	8.0483e-12	5.96655e-12	6.70899e-12	4.76804e-12	1.67612e-10	2.16257e-12	3.19802e-12	2.60362e-11	1.24738e-11	5.70285e-12	9.33109e-10	5.54729e-12	8.15466e-10	4.18323e-12	2.52839e-12	3.0471e-12	3.74357e-12	2.84729e-11	8.50673e-10	3.54371e-11	4.95463e-12	1.49286e-11	2.49356e-11	1.03612e-11	1.13543e-11	4.51696e-10	3.83011e-12
ETH	Ethiopia	2.17794e-11	7.49803e-11	5.6522e-10	1.08661e-11	4.33789e-11	6.8426e-12	2.27652e-10	2.1263e-11	1.74679e-11	6.92969e-10	2.5953e-09	3.07845e-11	1.21641e-11	2.90658e-11	5.27959e-11	1.12371e-11	2.11056e-12	2.38807e-09	6.21145e-12	1.55316e-11	1.47389e-11	2.96772e-11	2.23625e-11	3.44623e-11	1.95065e-11	8.24414e-10	6.35285e-12	1.51804e-11	1.65646e-10	4.38896e-11	1.82562e-11	2.11804e-11	2.56674e-11	2.1338e-09	1.40434e-11	8.01353e-12	1.00926e-11	1.11372e-11	1.39308e-10	2.63325e-08	2.30526e-10	1.84082e-11	3.30196e-11	1.48962e-10	4.44774e-11	1.11175e-10	1.3976e-09	1.68215e-11
FJI	Fiji	0	0	0	0	0	0	0	0	0	0	0	0	0	0	0	0	0	0	0	0	0	0	0	0	0	0	0	0	0	0	0	0	0	0	0	0	0	0	0	0	0	0	0	0	0	0	0	0
FIN	Finland	2.5364e-11	7.84964e-11	4.94424e-10	1.29467e-11	8.47989e-11	7.67747e-12	8.01684e-10	4.16257e-11	1.72913e-11	3.80429e-09	4.03038e-09	1.31436e-10	1.98111e-11	7.24788e-11	1.48554e-10	1.75055e-11	1.33387e-12	4.34146e-09	6.58292e-12	2.30559e-11	1.78151e-11	1.45707e-11	5.67309e-11	7.48562e-11	3.01348e-11	3.3458e-09	5.77714e-12	1.92362e-11	4.93886e-10	3.60194e-11	9.12048e-12	7.5049e-11	6.41991e-11	5.63455e-09	1.01924e-11	7.15666e-12	5.71951e-12	8.42331e-12	8.75191e-10	8.11252e-08	6.37561e-10	2.855e-11	8.24791e-11	4.30812e-10	1.30008e-10	2.35295e-10	2.50648e-09	3.52533e-11
FRA	France	1.45772e-10	4.85311e-10	1.91273e-08	5.72758e-10	1.5355e-09	2.87456e-11	6.88405e-09	2.93357e-10	1.17047e-10	2.06711e-08	2.98901e-08	5.41494e-10	7.91078e-11	8.02227e-10	8.68365e-10	1.28112e-10	2.26977e-12	1.0328e-07	2.26797e-11	1.12516e-09	1.07683e-10	3.22491e-11	3.79727e-10	5.3864e-10	1.78351e-10	3.20457e-08	2.3262e-11	1.33397e-10	4.24225e-09	1.3949e-09	3.99598e-11	9.80315e-10	5.78189e-09	2.52369e-08	1.1587e-10	4.74603e-11	1.86115e-10	2.01401e-10	4.72057e-09	1.2383e-07	5.86669e-09	9.4248e-10	6.79465e-10	3.44522e-09	1.58193e-09	2.27375e-09	1.98649e-08	2.43202e-09
PYF	French Polynesia	0	0	0	0	0	0	0	0	0	0	0	0	0	0	0	0	0	0	0	0	0	0	0	0	0	0	0	0	0	0	0	0	0	0	0	0	0	0	0	0	0	0	0	0	0	0	0	0
GAB	Gabon	7.84732e-15	3.03504e-14	4.1845e-13	3.72868e-15	3.05267e-14	1.7769e-15	1.11592e-13	6.61428e-15	5.56955e-15	4.55505e-13	2.26782e-13	2.00882e-14	2.74093e-15	1.07908e-14	4.3307e-14	3.16865e-15	6.69822e-16	2.98358e-13	1.74078e-15	7.0174e-15	5.12748e-15	8.72468e-15	8.64344e-15	8.42236e-15	6.73213e-15	2.71599e-13	1.82731e-15	5.48593e-15	5.37727e-14	1.45518e-14	4.9445e-15	1.57468e-14	3.60192e-14	5.21715e-13	5.43073e-15	2.27571e-15	2.9631e-15	3.74716e-15	7.57936e-14	7.25117e-11	7.31096e-14	4.91785e-14	1.35459e-14	3.32959e-14	2.5791e-14	4.69317e-14	1.22723e-13	8.13682e-15
GMB	Gambia	6.61301e-13	9.64732e-13	7.23375e-13	3.68977e-13	7.53987e-13	2.93622e-13	2.40516e-12	5.46119e-13	4.12912e-13	4.46349e-12	1.46646e-12	5.37802e-13	3.66903e-13	4.68901e-13	8.04945e-13	3.48038e-13	7.58271e-14	6.56862e-12	2.6414e-13	4.42515e-13	5.12726e-13	8.81056e-13	6.79296e-13	4.39303e-13	5.7897e-13	2.85986e-12	3.19892e-13	3.82511e-13	2.54238e-12	1.31004e-12	9.06173e-13	4.8979e-13	1.51803e-12	1.98113e-12	5.24084e-13	3.36317e-13	4.76464e-13	3.6717e-13	1.43645e-12	1.60638e-11	1.78722e-12	5.51304e-13	4.17694e-13	6.00284e-13	5.34332e-13	4.8714e-13	1.28112e-12	3.4132e-13
GEO	Georgia	1.09724e-10	3.19742e-11	2.55734e-10	1.36134e-11	3.11573e-11	9.8521e-12	7.40106e-11	3.55039e-10	1.76827e-11	1.03706e-10	1.36124e-10	2.85227e-10	1.40756e-11	1.63303e-11	2.40986e-11	1.06296e-11	3.43757e-12	8.13922e-11	9.04286e-12	1.93128e-11	2.06185e-11	4.63818e-11	2.12129e-11	1.66019e-11	1.87187e-11	1.13956e-10	1.02513e-11	1.32484e-11	7.56927e-11	5.46083e-11	2.70719e-11	1.93425e-11	1.80533e-11	8.506e-11	1.96833e-11	1.15219e-11	1.53507e-11	1.7424e-11	4.70836e-11	5.55154e-10	4.3644e-11	3.38453e-11	1.43333e-11	2.53594e-11	1.78673e-11	1.95377e-11	1.15976e-10	1.18559e-11
DEU	Germany	5.27314e-10	1.61376e-09	1.06762e-08	2.48541e-10	2.20687e-09	8.2502e-11	1.07194e-08	7.98198e-10	5.2489e-10	3.0007e-08	3.83449e-07	2.09299e-09	1.14292e-10	1.48151e-09	1.66788e-09	2.61942e-10	7.25565e-12	1.41455e-07	4.31981e-11	2.56941e-10	1.43601e-10	1.05774e-10	9.75502e-10	3.3074e-09	4.78396e-10	4.85066e-08	3.56518e-11	2.5337e-10	1.47576e-08	4.46013e-10	7.25747e-11	5.21896e-10	9.86625e-10	4.34568e-08	2.10782e-10	7.44865e-11	4.5381e-11	8.34933e-11	1.16003e-08	3.26613e-07	9.99886e-09	3.60712e-10	1.78889e-09	1.62651e-08	1.95446e-09	4.25595e-09	9.13461e-08	6.05926e-10
GHA	Ghana	7.13912e-13	1.37941e-12	7.91021e-12	3.22021e-13	2.5275e-12	1.57248e-13	1.07586e-11	7.07855e-13	8.57477e-13	3.40493e-11	1.31797e-10	1.60394e-12	3.23263e-13	1.86319e-12	3.15438e-12	3.65432e-13	4.38948e-14	1.83157e-10	1.48894e-13	2.17149e-12	3.77255e-13	4.98348e-13	8.99225e-13	2.05711e-12	1.4577e-12	5.10955e-11	1.36072e-13	4.37707e-13	7.94081e-12	1.49986e-12	3.40123e-13	6.87944e-13	1.37401e-12	2.44651e-10	4.1195e-13	2.19643e-13	2.0098e-13	2.64847e-13	7.19441e-12	2.68408e-10	9.24253e-12	6.66608e-13	1.52929e-12	2.91372e-11	2.30407e-12	3.69068e-12	3.19025e-11	8.45991e-13
GRC	Greece	2.20517e-12	4.21142e-10	3.27475e-11	7.32089e-13	6.32891e-12	2.44537e-13	3.65015e-11	2.09038e-11	1.67409e-12	3.23985e-10	4.131e-10	6.38372e-12	5.27715e-13	1.02548e-11	5.01315e-12	6.87503e-13	5.98216e-14	3.07909e-10	2.06051e-13	1.10174e-12	9.62174e-13	6.63595e-13	1.39545e-12	2.21807e-11	1.57516e-12	1.27472e-10	5.85754e-13	9.89686e-13	5.47839e-10	1.80473e-12	1.0296e-12	1.26949e-12	5.20812e-12	4.34785e-10	6.26299e-13	9.94629e-13	2.69859e-13	4.15483e-13	2.33976e-11	7.1219e-10	1.96597e-11	1.92011e-12	4.38943e-12	6.61358e-11	5.70602e-12	4.28728e-10	3.11976e-10	1.94981e-12
GRL	Greenland	0	0	0	0	0	0	0	0	0	0	0	0	0	0	0	0	0	0	0	0	0	0	0	0	0	0	0	0	0	0	0	0	0	0	0	0	0	0	0	0	0	0	0	0	0	0	0	0
GTM	Guatemala	1.14946e-12	2.03551e-12	1.35198e-11	6.10551e-13	4.19558e-12	4.66691e-13	7.40446e-11	1.28805e-12	3.40351e-12	7.29868e-11	2.54681e-10	2.81073e-12	1.95492e-12	7.35036e-12	5.4235e-12	2.01689e-12	7.95043e-14	1.89402e-10	6.72218e-12	8.36798e-13	1.35536e-12	8.63418e-13	5.03782e-12	3.58027e-12	1.80241e-12	1.17809e-10	1.28789e-12	1.65218e-12	1.30748e-11	1.85754e-12	5.99467e-13	1.62135e-12	1.97489e-12	1.36044e-09	6.74337e-13	5.4274e-13	3.47694e-13	4.72172e-13	4.78683e-11	4.69546e-10	4.65182e-10	1.07043e-12	4.28606e-10	4.44001e-11	2.22558e-11	5.62403e-12	9.80725e-11	1.34127e-12
GIN	Guinea	3.19812e-12	4.6006e-12	1.29055e-11	2.20202e-12	4.80081e-12	1.08431e-12	1.46985e-11	2.60262e-12	2.44021e-12	3.03679e-11	5.44216e-11	2.1838e-11	1.33708e-12	2.45594e-12	4.31927e-12	1.30577e-12	4.75658e-13	1.43836e-10	9.98692e-13	2.54423e-12	2.43045e-12	5.30662e-12	2.58687e-12	2.7678e-12	2.33398e-12	3.80623e-11	1.15542e-12	1.62824e-12	5.62512e-12	7.42148e-12	3.28416e-12	2.4778e-12	1.6898e-11	3.96299e-11	2.33694e-12	1.33161e-12	1.76494e-12	2.13311e-12	1.01905e-11	1.48465e-10	1.24861e-11	2.64285e-12	2.49433e-12	7.08474e-12	4.79405e-12	1.25322e-11	6.08492e-11	3.6849e-11
GUY	Guyana	2.63724e-15	3.31737e-15	1.62096e-14	1.37774e-15	1.14676e-14	2.75648e-14	4.69535e-14	2.13666e-15	2.87541e-14	3.5394e-13	7.20533e-14	3.36584e-15	1.81344e-15	4.16989e-15	6.2803e-15	9.04477e-14	2.64464e-16	1.55418e-13	2.5002e-15	1.96768e-15	2.46079e-15	3.25083e-15	4.61034e-15	2.96778e-15	2.4789e-15	1.04628e-13	3.54914e-15	1.65547e-15	7.55247e-15	5.67379e-15	2.42369e-15	2.36666e-15	3.29532e-15	2.7318e-13	2.43957e-15	1.55644e-15	1.38958e-15	1.57692e-15	3.799e-14	8.16059e-13	1.21808e-13	2.76615e-15	5.28167e-15	9.0815e-15	1.38613e-14	6.45671e-15	4.39193e-14	2.10348e-15
HTI	Haiti	1.23225e-13	1.93971e-13	1.52956e-13	5.99359e-14	1.44709e-13	5.18005e-14	3.91261e-13	9.58173e-14	9.73299e-14	6.47821e-13	7.78401e-13	1.12691e-13	1.00288e-13	7.74626e-14	1.38371e-13	4.96932e-13	1.83781e-14	1.8059e-12	4.31903e-14	9.17206e-14	9.60309e-14	2.27789e-13	9.90865e-14	7.61712e-14	8.79909e-14	7.11857e-13	4.68654e-14	6.09742e-14	1.1476e-13	3.29935e-13	1.2909e-13	9.11601e-14	8.40504e-14	6.33686e-12	9.2713e-14	5.34485e-14	6.83228e-14	8.32691e-14	2.5378e-13	3.0026e-12	3.13308e-13	9.89432e-14	1.16059e-13	1.10937e-13	1.65499e-13	7.77436e-14	3.94906e-13	6.13674e-14
HND	Honduras	9.85884e-14	1.47064e-13	7.17705e-13	6.09217e-14	2.60296e-13	4.20244e-14	1.12381e-12	9.1698e-14	1.1286e-13	3.19294e-12	1.07942e-11	1.58798e-13	1.2642e-13	1.56653e-13	2.37034e-13	1.03023e-13	9.69873e-15	2.1173e-11	2.39409e-13	7.0033e-14	7.63583e-14	1.08783e-13	1.23339e-13	1.61258e-13	8.30983e-14	4.40294e-12	3.01531e-14	5.39786e-14	1.00082e-12	1.78252e-13	7.68876e-14	9.04787e-14	1.217e-13	2.69825e-11	6.60433e-14	4.73012e-14	4.06675e-14	5.11362e-14	1.04543e-12	1.94648e-11	2.20707e-12	8.61564e-14	2.40544e-11	7.19583e-13	4.54994e-13	2.68778e-13	1.38587e-11	8.35854e-14
HKG	Hong Kong	0	0	0	0	0	0	0	0	0	0	0	0	0	0	0	0	0	0	0	0	0	0	0	0	0	0	0	0	0	0	0	0	0	0	0	0	0	0	0	0	0	0	0	0	0	0	0	0
HUN	Hungary	1.95104e-11	2.25736e-10	4.55628e-10	8.0958e-12	7.083e-11	3.19805e-12	4.01497e-10	5.65086e-11	1.27309e-11	1.1351e-09	2.2331e-08	2.40437e-10	6.49354e-12	4.52246e-11	6.73947e-11	6.88758e-12	1.04129e-12	4.5679e-09	2.67058e-12	1.17738e-11	7.52324e-12	9.2656e-12	2.09767e-11	1.23782e-09	1.69025e-11	1.93586e-09	3.04493e-12	9.1947e-12	2.11406e-09	2.4131e-11	8.02811e-12	2.37608e-11	3.49005e-11	2.19369e-09	7.5092e-12	4.05403e-12	3.56994e-12	5.22758e-12	2.75522e-10	7.13489e-09	2.76703e-10	1.53451e-11	4.17533e-11	4.4882e-09	6.49291e-11	2.90893e-10	1.28282e-08	2.27028e-11
ISL	Iceland	4.36793e-15	6.04289e-15	3.91965e-14	4.90793e-15	1.39134e-14	5.65751e-15	5.30277e-14	3.99563e-15	4.43671e-15	2.43114e-13	3.54492e-13	7.59445e-15	1.79677e-15	9.19324e-15	1.08854e-14	2.80145e-15	3.31083e-16	7.44646e-13	1.20452e-15	3.75083e-15	2.82908e-15	5.27769e-15	4.65806e-15	9.03969e-15	3.73362e-15	3.67181e-13	1.24323e-15	2.63935e-15	3.65564e-14	9.68176e-15	3.252e-15	5.85889e-15	7.38309e-15	2.21576e-12	3.14662e-15	1.69491e-15	1.99266e-15	2.47493e-15	5.896e-14	6.96983e-12	1.0888e-13	4.14627e-15	8.3634e-15	1.64005e-13	1.12891e-14	1.82776e-14	1.63969e-13	4.77967e-15
IND	India	8.68129e-10	1.91544e-10	2.60277e-09	6.44196e-11	8.30206e-10	2.68111e-11	4.39676e-09	1.81252e-10	6.62616e-11	1.70251e-08	8.8726e-09	3.65115e-10	5.72376e-11	4.04797e-09	2.24593e-08	7.38999e-11	6.84384e-12	1.66407e-08	2.49753e-11	1.32056e-10	6.25695e-11	2.55466e-10	1.95349e-10	1.78308e-10	2.94421e-10	2.17777e-08	2.5928e-11	3.81329e-10	1.28307e-09	3.24501e-10	9.6074e-11	3.7492e-10	3.04125e-10	4.2521e-08	4.9172e-11	4.17929e-11	5.13809e-11	1.11879e-10	2.8782e-09	1.2097e-07	3.48866e-09	6.25213e-10	3.3896e-10	1.16746e-09	4.72786e-10	1.21717e-09	6.49894e-09	3.8839e-10
IDN	Indonesia	1.93178e-12	4.77289e-13	8.10546e-12	1.7036e-13	2.75264e-12	1.00168e-13	1.41483e-11	3.00983e-13	2.83726e-13	1.00198e-10	2.93075e-11	5.99449e-13	2.48885e-13	2.22612e-12	1.00636e-11	3.93484e-13	2.52341e-14	4.55473e-11	9.85485e-14	3.35231e-13	2.70845e-13	4.08088e-13	9.97224e-13	5.31156e-13	5.53403e-13	6.42216e-11	1.10074e-13	3.00895e-12	4.51928e-12	6.98754e-13	2.41965e-13	2.41093e-12	8.50413e-13	7.6182e-11	1.9579e-13	1.54993e-13	1.32879e-13	1.93751e-13	8.13633e-12	9.10732e-10	1.23733e-11	8.71844e-13	9.64899e-13	3.30833e-12	1.24563e-12	1.67135e-12	1.81734e-11	9.88976e-13
IRN	Iran	2.32573e-10	3.07741e-11	6.70723e-11	5.18959e-12	2.84583e-11	2.57115e-12	1.03434e-10	2.15035e-10	4.46584e-12	4.04828e-10	2.47262e-10	2.83316e-10	3.6632e-12	5.85149e-11	7.93864e-11	4.02144e-12	6.8776e-13	2.65727e-10	2.39316e-12	5.87654e-12	5.27318e-12	9.11366e-12	9.31977e-12	1.1683e-11	2.52252e-11	2.82553e-10	2.6931e-12	9.5467e-12	5.68572e-11	2.24364e-11	6.57711e-12	1.19915e-11	1.38455e-11	4.50947e-10	5.3631e-12	3.27667e-12	4.05115e-12	4.59928e-12	6.02493e-11	7.24829e-09	6.69233e-11	9.99371e-12	1.12097e-11	3.99996e-11	2.07097e-11	4.00046e-11	1.5359e-10	7.17489e-12
IRQ	Iraq	2.02437e-12	2.52402e-12	8.26539e-11	1.14221e-12	2.8482e-12	7.46538e-13	1.19495e-11	1.55281e-12	1.28634e-12	3.0085e-11	3.63355e-11	1.94792e-12	1.01131e-12	1.51965e-12	2.36269e-12	8.80261e-13	2.67808e-13	1.60251e-11	6.54717e-13	1.38662e-12	1.34988e-12	2.7311e-12	1.88534e-12	1.47135e-12	1.54722e-12	1.18591e-10	7.43021e-13	1.02785e-12	2.48372e-12	4.29001e-12	2.07666e-12	1.50632e-12	1.52036e-12	4.15182e-11	1.43679e-12	8.39528e-13	1.14281e-12	1.29749e-12	6.69307e-12	2.07774e-10	7.07193e-12	1.67186e-12	1.60771e-12	6.74074e-12	2.63596e-12	1.86922e-12	7.04611e-12	1.14238e-12
IRL	Ireland	3.67465e-11	4.3877e-11	4.02064e-10	1.39015e-11	1.08352e-10	9.88681e-12	6.31332e-10	2.72907e-11	1.83425e-11	5.72259e-09	2.34655e-09	7.52005e-11	1.1849e-11	2.79533e-10	1.22198e-10	5.39135e-11	6.23627e-13	5.96104e-09	5.29931e-12	1.98352e-11	5.85972e-11	1.73247e-11	2.73406e-11	4.5711e-11	3.5486e-11	2.77819e-09	5.79284e-12	3.86012e-11	2.65468e-10	3.88538e-11	6.01253e-12	3.30071e-11	5.05809e-11	3.9741e-09	9.77373e-12	1.34301e-11	4.18184e-12	6.64725e-12	4.74096e-10	1.43067e-08	1.10211e-09	3.40862e-11	6.03418e-11	3.08341e-10	8.31808e-11	3.99242e-10	1.35542e-09	5.54812e-11
ISR	Israel	5.55384e-13	8.00274e-13	3.51063e-12	2.86132e-13	1.30954e-12	1.83556e-13	1.67296e-11	7.35749e-13	4.39127e-13	2.06611e-11	7.73612e-11	9.23273e-13	2.69172e-13	7.38656e-13	1.04285e-12	2.75569e-13	5.61153e-14	1.15189e-10	1.65653e-13	4.19243e-13	3.67045e-13	6.43024e-13	5.72727e-13	9.56538e-13	8.26654e-13	2.12827e-11	1.84563e-13	3.53687e-13	5.96498e-12	1.07784e-12	4.70153e-13	5.08824e-13	8.07007e-13	3.73479e-11	3.63989e-13	2.22938e-13	2.84696e-13	3.35642e-13	4.09463e-12	1.2619e-10	6.11134e-12	5.25117e-13	7.90945e-13	6.94552e-12	1.04706e-12	8.00189e-12	2.16855e-11	5.2836e-13
ITA	Italy	1.33373e-11	5.47279e-10	1.45705e-09	1.44133e-11	1.34923e-10	3.31718e-12	1.08115e-09	7.1889e-11	1.24861e-11	2.37362e-09	7.6596e-09	6.57591e-11	5.78063e-12	9.32066e-11	9.7266e-11	1.09003e-11	2.99621e-13	3.73041e-09	2.33623e-12	1.89487e-11	1.96646e-11	4.60689e-12	3.37776e-11	4.8521e-10	2.66023e-11	3.58524e-09	2.941e-12	1.29575e-11	6.47819e-10	4.29787e-11	4.33936e-12	1.70935e-11	7.77747e-11	3.87491e-09	1.48645e-11	6.85209e-12	2.26874e-12	4.89264e-12	4.88974e-10	9.14834e-09	6.31035e-10	3.32586e-11	9.40543e-11	2.3352e-09	2.48892e-10	3.485e-10	3.00863e-09	5.24379e-11
JAM	Jamaica	0	0	0	0	0	0	0	0	0	0	0	0	0	0	0	0	0	0	0	0	0	0	0	0	0	0	0	0	0	0	0	0	0	0	0	0	0	0	0	0	0	0	0	0	0	0	0	0
JPN	Japan	1.48194e-11	8.28035e-12	2.96388e-11	5.35761e-12	1.31228e-11	3.92497e-12	5.35568e-11	7.5023e-12	5.77444e-12	6.5049e-10	8.06292e-11	1.04261e-11	5.19124e-12	1.26657e-11	2.89991e-11	5.57698e-12	1.02277e-12	8.23124e-11	3.56785e-12	7.15597e-12	7.99287e-12	1.70294e-11	1.41459e-11	6.58174e-12	7.93438e-12	4.71771e-10	3.92277e-12	9.73322e-12	1.17866e-11	2.17119e-11	9.95609e-12	2.58501e-11	8.70729e-12	4.20382e-10	7.53198e-12	4.39162e-12	6.16107e-12	7.54795e-12	5.03729e-11	4.48479e-09	3.60478e-11	8.53881e-12	1.32767e-11	1.34808e-11	1.0142e-11	1.5672e-11	5.10894e-11	5.30383e-12
JOR	Jordan	9.41434e-13	1.09862e-12	7.99578e-12	3.95288e-13	1.99757e-12	2.76761e-13	3.69686e-12	5.1174e-12	5.49011e-13	2.16124e-11	8.64888e-12	2.05963e-12	3.6659e-13	2.71855e-10	1.36056e-12	3.25011e-13	9.73998e-14	8.5575e-12	2.57229e-13	5.89846e-13	5.94618e-13	1.14105e-12	6.34925e-13	1.397e-12	5.79957e-13	1.51919e-11	3.00152e-13	4.14437e-13	7.13385e-12	1.63226e-12	7.07212e-13	7.12543e-13	8.72973e-13	7.06879e-11	5.70998e-13	3.44001e-13	5.06737e-13	5.50011e-13	1.93311e-12	5.79338e-11	2.89173e-12	8.63496e-13	5.80091e-13	1.42145e-12	6.4626e-13	2.91891e-12	5.68607e-12	8.97475e-13
KAZ	Kazakhstan	1.02426e-09	6.26223e-11	1.94978e-10	1.69106e-11	5.32305e-11	1.07739e-11	3.31837e-10	4.91299e-11	1.97845e-11	1.60677e-09	4.46342e-09	8.02218e-10	1.56502e-11	3.39049e-11	6.87658e-11	1.49857e-11	3.48353e-12	8.03128e-10	9.82829e-12	2.38575e-11	4.31189e-10	4.29482e-11	3.50933e-11	4.7802e-11	2.78295e-11	8.30656e-10	6.7459e-11	1.8091e-11	1.90976e-10	7.03623e-11	3.0997e-11	2.81009e-11	3.4371e-11	8.14456e-10	2.17242e-11	1.31916e-11	1.69267e-11	1.99752e-11	2.45576e-10	2.73111e-08	5.54837e-10	2.92208e-11	3.56397e-11	1.64882e-10	5.34312e-11	5.49665e-11	2.98382e-09	2.13247e-11
KEN	Kenya	3.63167e-13	2.80052e-13	4.66338e-13	1.6239e-13	6.30626e-13	1.25089e-13	1.31231e-12	2.20089e-13	1.84327e-13	4.68136e-12	3.10883e-12	2.74596e-13	1.52642e-13	6.19115e-13	3.21827e-13	1.5283e-13	3.38477e-14	4.53839e-12	1.15793e-13	2.03478e-13	2.08427e-13	3.22809e-13	2.56852e-13	2.50193e-13	2.86955e-13	2.30299e-12	1.30926e-13	1.5734e-13	3.51845e-13	4.47818e-13	3.12543e-13	2.07647e-13	2.31281e-13	2.29848e-12	2.00522e-13	1.44305e-13	1.71013e-13	1.82662e-13	8.04764e-13	1.0415e-11	1.33318e-12	2.3041e-13	2.09193e-13	3.85363e-13	2.46895e-13	3.07908e-13	1.33679e-12	1.58081e-13
KWT	Kuwait	6.00456e-13	4.50102e-13	6.80608e-13	2.9351e-13	6.55957e-13	2.1737e-13	1.63268e-12	4.31772e-13	3.14074e-13	6.38825e-12	1.30595e-12	5.36847e-13	2.59325e-13	4.68779e-13	5.75869e-13	2.48825e-13	5.7586e-14	2.00878e-12	1.90441e-13	3.86562e-13	4.03301e-13	8.72492e-13	4.79312e-13	3.30713e-13	4.31641e-13	9.39163e-12	2.12052e-13	2.92299e-13	4.32337e-13	1.23058e-12	6.17213e-13	6.51124e-13	3.55674e-13	2.08778e-12	4.20483e-13	2.4342e-13	3.37924e-13	3.56147e-13	1.22566e-12	1.65536e-11	2.0723e-12	4.68769e-13	3.16391e-13	4.0633e-13	4.08355e-13	3.80157e-13	8.87471e-13	2.51146e-13
KGZ	Kyrgyzstan	4.34392e-10	3.56009e-11	3.0995e-11	1.61901e-11	3.21966e-11	1.17312e-11	8.337e-11	2.59915e-11	1.79725e-11	1.15101e-10	5.5514e-11	3.99897e-11	1.42343e-11	1.85653e-11	2.79349e-11	1.34995e-11	3.80594e-12	3.86018e-11	1.08733e-11	2.11759e-11	2.41422e-11	3.78138e-11	2.73042e-11	1.93373e-11	2.49909e-11	9.33066e-11	1.23288e-11	1.53662e-11	2.67216e-11	5.41122e-11	3.32545e-11	2.19129e-11	2.07084e-11	7.08456e-11	2.18163e-11	1.37887e-11	1.77937e-11	1.82577e-11	5.42879e-11	2.09366e-09	5.33892e-11	2.33172e-11	1.74729e-11	2.13825e-11	2.20867e-11	1.85123e-11	5.49348e-11	1.49905e-11
LAO	Laos	5.51347e-12	4.708e-12	9.79278e-12	1.27218e-12	4.15934e-12	9.25002e-13	2.11563e-11	2.01349e-12	2.12869e-12	1.48175e-10	4.56873e-11	2.92708e-12	1.14823e-12	3.67329e-12	2.04526e-11	1.2396e-12	2.96214e-13	4.29308e-11	8.50545e-13	2.12058e-12	1.98837e-12	6.01502e-12	2.67218e-12	1.87942e-12	2.14241e-12	4.61568e-11	1.04986e-12	2.92058e-12	7.48855e-12	6.25477e-12	2.58582e-12	1.72094e-11	2.40033e-12	1.25285e-10	1.86076e-12	1.06315e-12	1.38707e-12	1.62548e-12	1.57088e-11	1.18184e-08	1.43582e-11	2.36504e-12	3.07273e-12	5.67386e-12	4.33524e-12	4.76341e-12	2.38179e-11	1.88072e-12
LVA	Latvia	1.48304e-11	1.27622e-11	3.26311e-11	4.9809e-12	1.52985e-11	4.31278e-12	6.92422e-11	4.19873e-11	7.25656e-12	1.50685e-10	3.56293e-10	2.28617e-11	8.03603e-12	1.03052e-11	1.36246e-11	4.31774e-12	1.53941e-12	2.59143e-10	4.08072e-12	7.25567e-12	7.34646e-12	1.52783e-11	8.63673e-12	1.06459e-11	7.32283e-12	8.40045e-10	3.65861e-12	5.07964e-12	5.03895e-11	2.33748e-11	1.01014e-11	2.06943e-11	8.27965e-12	2.49288e-10	6.92124e-12	4.09715e-12	5.09632e-12	6.37378e-12	4.4412e-11	8.54027e-10	4.46067e-11	8.03242e-12	1.00939e-11	3.05359e-11	1.13101e-11	1.49592e-11	3.48057e-10	8.44511e-12
LBN	Lebanon	1.01246e-12	1.28238e-12	1.84582e-11	4.27807e-13	3.47214e-11	4.32294e-13	2.15802e-11	5.63831e-12	8.3297e-13	7.7617e-11	1.57114e-11	2.63654e-12	3.92757e-13	9.89589e-11	1.2815e-12	4.65103e-13	1.22199e-13	2.0628e-11	2.75302e-13	1.8876e-12	7.61805e-13	1.55779e-12	7.92182e-13	9.60932e-13	6.60365e-13	9.22271e-11	3.31861e-13	4.28132e-13	4.43186e-12	1.51702e-11	8.46677e-13	8.67664e-13	1.41715e-12	1.67989e-10	6.40045e-13	3.74321e-13	2.28245e-12	6.29773e-13	3.04097e-12	6.07774e-11	3.9864e-12	1.12787e-11	6.7619e-13	2.16176e-12	1.02315e-12	1.28308e-11	1.1891e-11	6.73359e-11
LSO	Lesotho	2.44403e-12	3.24788e-12	3.24409e-12	1.35335e-12	2.55782e-12	1.04617e-12	1.08646e-11	1.83424e-12	1.60449e-12	5.2343e-11	7.9014e-12	2.19952e-12	1.31504e-12	1.62903e-12	3.03685e-12	1.22776e-12	3.35693e-13	1.27241e-11	9.85507e-13	1.69649e-12	1.85046e-12	3.1178e-12	2.32528e-12	1.66724e-12	6.84613e-12	1.457e-11	1.14737e-12	1.32107e-12	2.09358e-12	4.27219e-12	2.51275e-12	1.75313e-12	1.76592e-12	2.51682e-11	1.72461e-12	1.22078e-12	1.49111e-12	1.57765e-12	7.7338e-12	5.87442e-11	1.75771e-11	1.812e-12	1.74564e-12	2.11131e-12	1.9012e-12	1.63393e-12	5.51119e-12	1.22487e-12
LBR	Liberia	1.1543e-13	1.9807e-13	6.24626e-13	6.30379e-14	1.92328e-13	6.04897e-14	1.11831e-12	1.15919e-13	9.54861e-14	1.5334e-12	2.27356e-12	1.48563e-13	1.5239e-13	1.13944e-13	1.75704e-13	8.05216e-14	1.58515e-14	1.96376e-12	4.81287e-14	9.41302e-14	1.0056e-13	1.73983e-13	1.22763e-13	1.62171e-13	1.14092e-13	2.98533e-12	4.10744e-14	6.61474e-14	2.99911e-13	2.65456e-13	1.15829e-13	9.22588e-14	1.17684e-13	3.17568e-11	7.82711e-14	5.49505e-14	6.29753e-14	6.96323e-14	7.10851e-13	1.79201e-11	1.00424e-12	1.04263e-13	2.58264e-13	5.07455e-13	1.80739e-13	1.77415e-13	1.89328e-12	2.34725e-13
LBY	Libya	5.69107e-13	1.69045e-12	6.1963e-12	4.43061e-13	1.54219e-12	1.68173e-13	8.36697e-12	5.75802e-13	3.87819e-13	1.14685e-11	5.41586e-11	9.68969e-13	2.27775e-13	7.21321e-13	1.13838e-12	2.33557e-13	6.11177e-14	2.11189e-11	1.5074e-13	1.09207e-12	3.68842e-13	8.11352e-13	6.67458e-13	1.11918e-12	5.17211e-13	3.43858e-11	1.74685e-13	3.21429e-13	3.48477e-12	1.22136e-12	4.6904e-13	4.53078e-13	6.94578e-13	1.50642e-11	4.04424e-13	2.30294e-13	2.5768e-13	3.46594e-13	5.27613e-12	1.0294e-10	5.10018e-12	5.10511e-13	8.33199e-13	1.03514e-11	2.33659e-12	2.60541e-12	1.62896e-11	5.13007e-13
LIE	Liechtenstein	0	0	0	0	0	0	0	0	0	0	0	0	0	0	0	0	0	0	0	0	0	0	0	0	0	0	0	0	0	0	0	0	0	0	0	0	0	0	0	0	0	0	0	0	0	0	0	0
LTU	Lithuania	1.70319e-11	1.88855e-11	7.30363e-11	7.62379e-12	2.5826e-11	5.30776e-12	1.10132e-10	3.82238e-11	1.02308e-11	2.45306e-10	1.09362e-09	6.77186e-11	1.25925e-10	1.51478e-11	2.93394e-11	6.87088e-12	2.5503e-12	7.61217e-10	7.06416e-12	1.03456e-11	9.74823e-12	1.85549e-11	1.24251e-11	2.21383e-11	1.04222e-11	4.19218e-10	6.01988e-12	7.18222e-12	3.1306e-10	3.00861e-11	1.25119e-11	2.20765e-11	1.4591e-11	7.17606e-10	9.2098e-12	5.75696e-12	7.6667e-12	8.52839e-12	7.65701e-11	2.72503e-09	7.42512e-11	1.15614e-11	1.45288e-11	1.10103e-10	2.48698e-11	3.04167e-11	1.77184e-09	9.99493e-12
LUX	Luxembourg	1.54127e-12	3.03982e-12	2.10072e-11	9.08814e-13	4.93449e-12	4.24457e-13	2.34948e-11	1.66902e-12	1.39017e-12	7.17202e-11	1.21589e-10	2.56931e-12	6.18918e-13	2.98168e-12	3.93174e-12	7.25246e-13	1.23181e-13	8.04358e-10	3.88915e-13	1.41439e-12	9.35879e-13	1.49879e-12	1.81493e-12	4.35476e-12	1.50976e-12	8.02889e-11	4.14404e-13	9.14747e-13	1.16652e-11	3.32427e-12	1.27334e-12	1.42489e-12	3.60203e-12	6.60348e-11	1.02593e-12	5.79586e-13	7.06888e-13	8.14799e-13	1.52253e-11	3.36022e-10	3.33853e-11	1.84181e-12	2.66659e-12	1.45008e-11	3.98353e-12	5.86946e-12	4.98231e-11	2.36329e-12
MAC	Macao SAR	0	0	0	0	0	0	0	0	0	0	0	0	0	0	0	0	0	0	0	0	0	0	0	0	0	0	0	0	0	0	0	0	0	0	0	0	0	0	0	0	0	0	0	0	0	0	0	0
MDG	Madagascar	2.14876e-12	4.64987e-12	1.88147e-10	1.4374e-12	8.1192e-12	7.92541e-13	8.42467e-11	2.10307e-12	1.75113e-12	9.71072e-11	4.58678e-10	7.2638e-12	2.74717e-12	4.13266e-12	9.01939e-12	3.14462e-12	1.56578e-13	3.62279e-10	7.53802e-13	2.01872e-12	8.95255e-12	2.2402e-12	2.82571e-12	5.11963e-12	4.28594e-12	1.44652e-10	5.78258e-13	3.85609e-12	2.72237e-11	4.82017e-12	1.48628e-12	3.99916e-12	5.34257e-12	1.17488e-09	1.39937e-12	8.07526e-13	9.73344e-13	1.13562e-12	3.05183e-11	1.97339e-09	3.40569e-11	2.62585e-12	9.64076e-12	4.55937e-11	7.14118e-12	1.17551e-11	1.96493e-10	3.25697e-12
MWI	Malawi	6.56288e-13	1.19623e-12	3.55872e-12	3.29731e-13	3.70674e-12	2.09557e-13	5.92245e-12	5.69069e-13	5.97866e-13	2.73693e-11	2.95228e-11	9.00712e-13	3.67891e-13	9.85775e-13	2.06811e-12	4.31178e-13	6.80563e-14	5.66529e-11	1.91215e-13	5.13715e-13	4.82908e-12	8.74896e-13	6.11039e-13	1.12846e-12	8.91569e-12	1.82096e-11	2.08576e-12	7.46105e-13	2.96894e-12	1.38603e-12	8.61309e-13	7.05617e-13	3.39461e-12	9.2083e-11	4.53084e-13	2.50412e-13	2.93747e-13	3.44629e-13	3.64493e-12	1.10056e-10	5.22167e-12	9.33701e-12	1.20317e-12	1.60824e-11	1.19645e-12	1.68164e-12	3.46702e-11	9.48696e-13
MYS	Malaysia	6.05251e-12	2.43134e-12	6.87068e-11	5.64634e-13	5.9827e-12	3.48989e-13	5.2452e-11	3.34136e-12	9.68528e-13	3.50422e-10	7.22157e-11	3.70383e-12	6.66562e-13	1.38242e-11	8.19311e-11	1.36358e-12	9.94862e-14	1.28056e-10	3.40505e-13	9.82696e-13	8.94885e-13	1.75287e-12	1.78893e-12	1.7102e-12	4.05439e-12	2.29729e-10	3.50162e-13	5.77576e-11	1.57486e-11	2.52168e-12	8.54693e-13	4.30688e-11	4.28269e-12	3.84681e-10	7.18151e-13	4.45838e-13	6.51024e-13	6.76377e-13	5.01638e-11	8.1279e-09	1.83215e-11	1.45833e-12	3.49649e-12	9.18583e-12	3.67264e-12	1.2701e-11	4.8267e-11	1.88565e-12
MDV	Maldives	0	0	0	0	0	0	0	0	0	0	0	0	0	0	0	0	0	0	0	0	0	0	0	0	0	0	0	0	0	0	0	0	0	0	0	0	0	0	0	0	0	0	0	0	0	0	0	0
MLI	Mali	1.60572e-11	1.71128e-11	5.6906e-11	7.5787e-12	4.56123e-11	4.55e-12	5.50598e-11	1.06683e-11	1.03624e-11	1.47283e-10	1.14748e-10	1.27311e-11	5.68786e-12	1.45857e-11	4.26409e-11	5.5946e-12	1.99259e-12	3.80043e-10	4.1345e-12	1.86523e-11	9.98816e-12	2.35027e-11	1.0093e-11	9.9999e-12	9.25501e-12	3.79258e-10	4.80543e-12	1.01452e-11	1.88347e-11	7.29198e-10	1.35104e-11	1.83625e-11	1.15105e-11	1.93442e-10	1.01995e-11	5.63949e-12	7.36649e-12	9.55549e-12	3.91508e-11	1.19794e-09	5.62132e-11	1.4458e-11	1.03166e-11	2.08543e-11	1.73088e-11	1.31877e-11	3.43971e-10	2.08278e-10
MLT	Malta	0	0	0	0	0	0	0	0	0	0	0	0	0	0	0	0	0	0	0	0	0	0	0	0	0	0	0	0	0	0	0	0	0	0	0	0	0	0	0	0	0	0	0	0	0	0	0	0
MRT	Mauritania	1.49953e-12	2.61561e-12	1.54818e-11	9.03547e-13	1.99655e-12	5.44148e-13	5.35956e-12	1.26986e-12	9.50905e-13	1.05277e-11	7.89173e-12	1.56761e-12	6.46763e-13	1.03704e-12	1.66413e-12	6.11177e-13	1.87178e-13	1.05711e-11	4.86137e-13	1.20351e-11	1.15253e-12	2.42375e-12	1.25255e-12	1.22322e-12	1.10544e-12	1.96636e-11	5.73361e-13	7.5617e-13	9.6749e-12	3.42716e-12	1.55873e-12	1.17121e-12	5.30858e-11	1.28575e-11	1.08802e-12	6.37886e-13	8.85285e-13	9.72001e-13	3.53337e-12	9.22828e-10	3.9296e-12	1.35055e-12	1.00628e-12	1.60283e-11	4.82466e-12	1.45199e-12	6.65663e-12	1.00281e-12
MUS	Mauritius	0	0	0	0	0	0	0	0	0	0	0	0	0	0	0	0	0	0	0	0	0	0	0	0	0	0	0	0	0	0	0	0	0	0	0	0	0	0	0	0	0	0	0	0	0	0	0	0
MEX	Mexico	1.82166e-11	1.40064e-11	3.27201e-10	5.05506e-12	3.61004e-11	9.59861e-12	9.27318e-10	8.11714e-12	3.83623e-11	1.43651e-09	6.83882e-10	1.66177e-11	6.10315e-11	4.98531e-11	3.26514e-11	2.9244e-11	4.35329e-13	1.19299e-09	1.00117e-10	4.73229e-12	2.89377e-11	5.43316e-12	2.12663e-10	1.36424e-11	8.04557e-12	3.23145e-09	9.2376e-12	6.60445e-12	8.06866e-11	1.1727e-11	3.36106e-12	1.26872e-11	1.12742e-11	2.05481e-08	4.75443e-12	1.24453e-11	2.10174e-12	2.80801e-12	1.14139e-09	9.6842e-09	3.61447e-09	6.90304e-12	8.68527e-10	9.26549e-11	1.36095e-09	4.51286e-11	5.27373e-10	8.76143e-12
MCO	Monaco	0	0	0	0	0	0	0	0	0	0	0	0	0	0	0	0	0	0	0	0	0	0	0	0	0	0	0	0	0	0	0	0	0	0	0	0	0	0	0	0	0	0	0	0	0	0	0	0
MNG	Mongolia	1.99282e-10	3.3378e-10	3.84094e-10	9.98382e-11	2.44133e-10	7.21345e-11	6.67193e-10	1.30559e-10	1.38605e-10	1.74319e-09	1.14998e-09	1.91003e-10	9.55172e-11	1.30905e-10	3.60643e-10	8.87959e-11	2.56897e-11	9.80046e-10	6.47378e-11	1.47073e-10	1.52435e-10	3.13969e-10	1.77289e-10	1.23438e-10	1.35475e-10	1.42757e-09	7.4958e-11	1.06866e-10	2.51176e-10	4.24694e-10	2.08226e-10	1.84474e-10	1.51196e-10	3.78883e-09	1.45381e-10	8.44766e-11	1.09701e-10	1.2609e-10	6.33058e-10	7.63428e-07	6.81623e-10	1.59371e-10	1.48504e-10	2.52553e-10	2.12167e-10	1.63259e-10	8.99758e-10	1.10384e-10
MNE	Montenegro	5.91803e-12	1.19639e-11	7.05989e-12	2.83365e-12	7.0832e-12	2.02198e-12	1.90791e-11	4.66897e-12	4.01438e-12	8.73114e-11	1.33284e-11	5.46788e-12	2.36633e-12	3.52601e-12	8.54541e-12	2.37539e-12	8.9359e-13	1.05026e-11	1.85893e-12	4.44391e-12	4.27654e-12	1.02506e-11	4.90831e-12	3.84952e-12	3.90636e-12	2.51198e-11	2.07267e-12	2.94566e-12	4.75763e-12	1.50974e-11	6.22779e-12	4.50352e-12	4.18549e-12	1.89886e-11	4.20238e-12	2.48835e-12	3.30517e-12	3.90782e-12	1.42846e-11	1.07118e-10	2.9763e-11	4.75062e-12	3.60601e-12	4.48209e-12	3.83055e-12	3.49769e-12	1.03294e-11	2.98234e-12
MAR	Morocco	5.65555e-12	1.83106e-11	2.34377e-10	1.24822e-11	3.74148e-11	1.28803e-12	1.96935e-10	7.50177e-12	5.43665e-12	6.4618e-10	1.26415e-09	1.4839e-11	2.78113e-12	1.85678e-11	2.24826e-11	3.64106e-12	3.7329e-13	2.32397e-09	1.19888e-12	2.24802e-11	3.62082e-12	3.87989e-12	9.12545e-12	2.01024e-11	6.72037e-12	6.85278e-10	1.24702e-12	3.98844e-12	8.21443e-11	1.49456e-11	2.9554e-12	7.42065e-12	5.6837e-11	2.72238e-09	4.88783e-12	2.10198e-12	3.55057e-12	3.14285e-12	1.63631e-10	2.7302e-09	2.01718e-10	8.96622e-12	2.15318e-11	1.07501e-10	7.82469e-11	5.69309e-11	6.04543e-10	1.52393e-11
MOZ	Mozambique	1.13003e-12	1.79917e-12	3.12549e-12	5.43934e-13	6.14959e-12	3.45325e-13	6.11484e-12	8.76946e-13	7.71459e-13	1.5006e-11	3.12539e-11	1.26047e-12	4.39509e-13	1.06415e-12	2.41228e-12	4.31473e-13	1.41634e-13	2.52227e-11	3.15654e-13	7.90794e-13	8.2585e-13	1.54417e-12	9.04168e-13	1.08857e-12	1.12158e-11	2.06832e-11	3.70293e-13	6.03427e-13	2.80175e-12	2.22722e-12	1.05789e-12	1.01677e-12	1.00808e-12	2.02355e-11	8.60868e-13	4.17963e-13	5.44432e-13	6.81454e-13	4.25179e-12	5.30629e-10	4.42783e-12	1.06595e-12	9.72958e-13	3.07992e-12	1.31633e-12	1.44616e-12	1.41911e-11	7.07314e-13
MMR	Myanmar	1.42263e-11	9.73411e-12	6.11017e-11	2.59716e-12	1.61993e-11	1.75932e-12	1.32922e-10	4.64004e-12	4.34718e-12	7.53162e-10	2.96224e-10	9.77558e-12	3.04446e-12	2.13151e-11	1.33261e-10	3.69905e-12	4.06535e-13	3.24252e-10	1.85313e-12	4.39953e-12	3.94671e-12	7.80725e-12	9.648e-12	6.99883e-12	6.58331e-12	3.73508e-10	2.04977e-12	4.75861e-11	3.05108e-11	9.3587e-12	4.37647e-12	6.46192e-11	8.93406e-12	8.39035e-10	3.1344e-12	2.17322e-12	2.44538e-12	2.56578e-12	9.29958e-11	9.33047e-08	9.3327e-11	6.96623e-12	1.53463e-11	3.53015e-11	2.47682e-11	2.27867e-11	2.60287e-10	7.25796e-12
NAM	Namibia	6.11594e-13	8.54396e-13	2.28664e-12	3.51349e-13	8.16368e-10	2.10353e-13	3.46463e-12	5.18412e-13	4.35884e-13	1.7121e-11	1.6283e-11	7.36483e-13	2.72083e-13	5.68202e-13	8.27371e-13	2.68184e-13	8.07604e-14	3.07083e-11	5.27274e-13	4.62173e-13	4.39996e-13	8.72958e-13	5.72582e-13	6.26381e-13	3.21274e-11	1.14745e-11	2.20039e-13	3.22997e-13	1.81417e-12	1.29621e-12	6.1679e-13	5.59742e-12	4.15402e-12	1.24221e-11	9.97399e-13	2.65552e-13	3.814e-13	4.01522e-13	5.49434e-12	6.81438e-11	2.86505e-12	9.07335e-12	6.49112e-13	1.72698e-12	8.8728e-13	8.49332e-13	8.5843e-12	6.2131e-13
NPL	Nepal	2.05031e-11	1.47837e-11	3.71507e-11	7.12019e-12	2.26611e-11	3.6087e-12	9.46756e-11	9.33657e-12	6.73309e-12	2.43952e-10	1.86419e-10	1.34138e-11	4.99834e-12	4.49287e-11	3.43528e-10	4.82404e-12	1.13332e-12	2.1464e-10	3.36679e-12	8.26967e-12	1.00052e-11	7.07453e-11	1.04366e-11	8.51853e-12	1.11611e-11	3.06443e-10	3.87424e-12	9.30311e-12	2.38081e-11	2.72504e-11	1.09857e-11	1.16996e-11	1.00861e-11	8.24113e-10	7.22061e-12	4.26906e-12	5.81821e-12	7.23013e-12	6.38529e-11	5.97794e-09	6.22129e-11	1.56266e-11	1.05886e-11	5.21488e-11	1.39141e-11	2.04055e-11	1.19405e-10	9.53709e-12
NLD	Netherlands	3.80581e-11	1.42501e-10	8.87149e-10	2.11331e-11	3.64787e-10	8.85009e-12	1.17688e-09	9.94667e-11	1.41228e-10	4.11727e-09	1.05803e-08	2.05822e-10	1.51432e-11	3.84088e-10	2.79274e-10	3.79122e-11	6.86036e-13	2.31022e-08	6.03594e-12	3.55374e-11	2.2476e-11	8.77957e-12	8.42759e-11	2.46361e-10	4.84362e-11	5.95023e-09	5.20824e-12	3.62583e-11	9.22946e-10	6.1123e-11	9.23633e-12	4.88756e-11	1.38872e-10	6.17624e-09	4.18504e-11	1.34374e-11	5.93299e-12	9.80768e-12	9.99323e-10	3.31725e-08	1.90298e-09	6.96008e-11	2.29464e-10	1.19565e-09	2.09938e-10	8.11883e-10	5.35733e-09	7.83508e-11
ANT	Netherlands Antilles	0	0	0	0	0	0	0	0	0	0	0	0	0	0	0	0	0	0	0	0	0	0	0	0	0	0	0	0	0	0	0	0	0	0	0	0	0	0	0	0	0	0	0	0	0	0	0	0
NCL	New Caledonia	0	0	0	0	0	0	0	0	0	0	0	0	0	0	0	0	0	0	0	0	0	0	0	0	0	0	0	0	0	0	0	0	0	0	0	0	0	0	0	0	0	0	0	0	0	0	0	0
NZL	New Zealand	4.71967e-12	4.94487e-12	4.28883e-11	2.27525e-12	9.4234e-12	1.47018e-12	6.07906e-11	3.68555e-12	3.34245e-12	4.77389e-09	2.76109e-10	6.84969e-12	3.52681e-12	1.76227e-11	2.23637e-11	9.9885e-12	4.32906e-13	5.39739e-10	1.76561e-12	3.00977e-12	5.43238e-12	5.87188e-12	6.32075e-12	4.57944e-12	5.63273e-12	2.3815e-10	1.34007e-12	8.93969e-12	1.40442e-11	8.91514e-12	3.55459e-12	9.90238e-12	4.4645e-12	1.06835e-09	2.76503e-12	1.89288e-12	1.93968e-12	2.45997e-12	1.84795e-10	7.04912e-09	5.77184e-11	3.78898e-12	1.09682e-11	1.92741e-11	8.01818e-12	1.37233e-11	8.62016e-11	3.21523e-12
NIC	Nicaragua	2.79996e-13	4.5304e-13	9.22108e-13	2.47029e-13	4.80664e-13	9.94852e-14	1.74741e-12	2.43289e-13	2.74012e-13	4.26558e-12	1.83559e-11	3.24639e-13	2.06054e-13	2.55391e-13	3.64457e-13	1.93009e-13	3.32347e-14	1.2718e-11	2.0901e-13	2.10023e-13	2.12585e-13	3.90196e-13	3.72703e-13	2.65759e-13	2.29476e-13	5.37901e-12	9.35038e-14	1.42593e-13	8.52328e-13	6.15622e-13	2.56649e-13	2.16203e-13	2.69391e-13	4.2676e-11	1.9076e-13	4.34742e-13	1.35394e-13	1.79764e-13	1.78646e-12	2.1138e-11	8.54105e-12	2.30087e-13	2.66648e-10	7.55461e-13	2.6482e-12	3.67746e-13	4.69221e-12	1.7701e-13
NER	Niger	6.22968e-12	8.62111e-12	1.3625e-11	3.36319e-12	8.65397e-12	2.16461e-12	2.35173e-11	5.031e-12	3.90645e-12	4.42389e-11	1.93675e-11	6.34628e-12	2.61255e-12	4.05603e-12	6.61055e-12	2.56729e-12	1.03827e-12	2.01159e-11	1.99902e-12	5.46521e-12	4.64939e-12	9.21402e-12	5.04298e-12	3.59947e-12	4.59824e-12	3.12342e-11	2.20096e-12	3.16741e-12	5.80657e-12	5.29415e-10	6.48979e-12	4.75705e-12	4.70404e-12	4.62525e-11	4.45389e-12	2.65955e-12	3.59582e-12	9.08292e-11	1.47463e-11	1.68578e-10	1.64525e-11	5.25656e-12	4.25284e-12	6.04514e-12	6.51121e-12	4.19238e-12	1.31426e-11	1.1872e-10
NGA	Nigeria	3.29947e-12	4.62967e-12	6.3071e-11	1.65365e-12	1.35157e-11	8.39496e-13	7.63252e-11	2.80853e-12	2.3065e-12	2.38336e-10	3.50409e-10	6.2716e-12	1.55471e-12	1.28357e-11	2.38556e-11	2.05583e-12	2.02487e-13	4.55525e-10	6.88367e-13	5.81908e-12	2.10168e-12	2.42373e-12	4.50807e-12	6.2865e-12	1.24391e-11	7.10587e-10	7.01133e-13	2.16361e-12	2.72732e-11	6.22493e-12	1.69844e-12	3.22223e-12	6.07916e-11	5.36052e-10	1.77973e-12	1.09435e-12	1.07441e-12	4.01723e-11	7.55179e-11	3.84164e-09	7.12261e-11	3.51232e-12	6.65046e-12	2.95838e-11	9.76652e-12	1.52996e-11	2.58506e-10	3.84402e-11
NOR	Norway	3.57393e-12	7.67553e-12	6.56696e-11	2.30558e-12	5.58411e-11	2.55836e-12	1.64197e-10	5.02053e-12	8.10192e-12	1.32232e-09	3.92708e-10	2.15647e-11	2.1103e-12	2.02647e-11	1.5098e-11	7.30147e-12	3.10511e-13	6.41884e-10	8.62803e-13	4.39453e-12	5.93987e-12	2.86864e-12	6.92995e-12	1.58395e-11	5.22277e-12	1.00723e-09	6.4187e-12	4.55751e-12	9.95931e-11	5.9282e-12	1.70937e-12	8.67375e-12	1.81938e-11	2.83932e-09	2.06015e-12	4.73579e-12	1.04979e-12	1.59878e-12	8.552e-11	1.09461e-08	7.03718e-11	4.58472e-12	1.84989e-11	1.41071e-10	2.40657e-11	1.23347e-10	5.26758e-10	1.56865e-11
PSE	Gaza Strip	3.39436e-13	5.20696e-13	5.04535e-13	1.73898e-13	3.90532e-13	1.2917e-13	1.68697e-12	2.62562e-13	2.31194e-13	6.95256e-12	1.27743e-12	3.08088e-13	1.60215e-13	3.5078e-13	3.80974e-13	1.51609e-13	4.70437e-14	4.08483e-12	1.14019e-13	2.40299e-13	2.5077e-13	5.56318e-13	3.06399e-13	2.17905e-13	2.7411e-13	2.24617e-12	1.27234e-13	1.68624e-13	3.11352e-13	8.21723e-13	3.81245e-13	2.39604e-13	2.39682e-13	1.71024e-12	2.48637e-13	1.41456e-13	2.0312e-13	2.07967e-13	1.03075e-12	8.1973e-12	2.27132e-12	2.7126e-13	2.23966e-13	2.95833e-13	2.54238e-13	2.34344e-13	7.73378e-13	1.62467e-13
OMN	Oman	4.97046e-13	3.73858e-13	1.24244e-12	1.53976e-13	4.785e-12	1.09562e-13	2.12831e-12	9.45239e-13	1.89316e-13	2.37264e-11	1.90545e-12	1.27058e-12	1.57617e-13	2.30312e-11	7.08291e-12	1.41987e-13	3.49863e-14	3.67498e-12	1.00303e-13	2.17989e-13	2.23001e-13	4.35921e-13	3.17011e-13	1.95073e-13	2.53145e-13	6.97817e-12	1.09166e-13	2.36665e-13	6.53354e-13	6.50909e-13	3.84576e-13	4.3256e-13	6.15694e-13	7.26352e-12	2.13696e-13	1.27074e-13	2.58838e-13	5.42882e-13	1.4923e-12	2.83872e-10	2.73582e-12	3.13076e-13	4.0925e-13	3.8731e-13	3.46811e-13	7.77565e-13	1.28853e-12	1.69509e-13
PAK	Pakistan	9.6564e-11	1.53781e-10	2.60688e-09	3.31275e-11	2.46921e-10	1.6094e-11	2.42206e-09	6.04947e-11	5.22421e-11	8.96248e-09	7.46567e-09	4.29048e-10	5.35349e-11	2.10831e-10	7.96753e-10	5.32752e-11	3.6086e-12	9.38137e-09	1.55663e-11	9.10274e-11	4.42348e-11	4.81531e-11	1.15021e-10	1.35362e-10	1.56967e-10	4.99474e-09	1.22934e-11	1.1678e-10	6.57039e-10	9.55957e-11	2.80573e-11	2.15454e-10	2.10439e-10	4.41423e-08	2.90228e-11	1.96197e-11	2.59445e-11	2.39922e-11	2.35779e-09	2.09821e-07	2.30953e-09	7.1127e-11	3.56082e-10	8.09384e-10	3.58575e-10	9.79685e-10	3.30377e-09	7.80843e-11
PAN	Panama	5.03658e-14	9.6976e-14	2.50302e-13	2.7463e-14	1.16954e-13	1.1449e-13	3.92151e-13	2.28562e-13	7.07311e-13	8.49248e-13	4.4811e-12	7.47342e-14	3.55812e-13	5.27678e-14	7.32964e-14	2.36452e-13	5.66619e-15	3.43512e-12	3.79336e-13	8.3831e-14	3.59553e-14	7.10414e-14	6.41488e-13	6.69711e-14	3.6703e-14	2.11558e-12	1.68626e-14	2.52984e-14	6.04535e-13	1.1319e-13	4.38576e-14	1.26034e-13	5.87773e-14	1.42347e-11	3.56487e-14	2.45683e-14	2.38487e-14	3.05586e-14	6.49642e-13	5.74969e-12	5.71492e-12	4.10817e-14	2.45498e-11	2.34158e-13	3.704e-12	1.54274e-13	4.1187e-12	3.07937e-14
PNG	Papua New Guinea	6.17299e-14	7.30497e-14	4.0837e-13	2.28971e-14	1.14446e-13	1.49934e-14	7.18127e-13	4.42239e-14	3.11285e-14	5.275e-11	3.64435e-12	8.40287e-14	2.37031e-14	1.06256e-13	3.2801e-13	2.73534e-14	4.14876e-15	8.68915e-12	1.38208e-14	3.32457e-14	3.54044e-14	5.65589e-14	6.48764e-14	7.97249e-14	5.09626e-14	2.37014e-12	1.50322e-14	8.26052e-14	2.79157e-13	8.95465e-14	3.87523e-14	1.17772e-13	6.3244e-14	3.43474e-12	2.96838e-14	1.80945e-14	2.15732e-14	2.36359e-14	4.717e-13	1.73156e-10	5.11373e-13	4.37022e-14	9.63501e-14	3.61973e-13	1.17078e-13	1.52817e-13	1.40745e-12	4.35511e-14
PRY	Paraguay	2.79214e-12	3.05479e-12	5.90007e-12	1.39875e-12	1.041e-11	9.82729e-13	6.86896e-10	2.02301e-12	3.14313e-12	2.54986e-11	1.757e-11	2.66121e-12	1.3287e-12	2.17698e-12	3.8318e-12	1.27303e-12	3.29134e-13	4.24284e-11	9.03815e-13	2.04761e-12	5.04266e-12	4.27232e-12	4.23067e-11	1.86508e-12	2.31087e-12	1.17416e-08	1.06273e-12	1.38351e-12	4.08397e-12	6.44885e-12	2.68276e-12	2.11461e-12	2.01643e-12	5.82505e-11	1.97023e-12	9.65207e-12	1.48267e-12	1.82185e-12	6.71439e-10	1.92914e-10	1.75899e-10	2.22452e-12	4.42627e-12	4.11463e-12	4.91039e-12	2.68943e-12	1.15716e-11	1.34533e-12
PER	Peru	4.91313e-14	4.32761e-14	3.13566e-13	1.99285e-14	1.0113e-13	1.27551e-14	3.58719e-12	2.2391e-14	4.82385e-14	2.55686e-12	3.53583e-12	3.67416e-14	3.71834e-14	4.6596e-14	1.01997e-13	4.08372e-14	2.13996e-15	2.99892e-12	9.43909e-15	1.75886e-14	6.7112e-14	2.51982e-14	9.20307e-12	5.17033e-14	2.12228e-14	1.34651e-11	1.67635e-14	1.43829e-14	1.944e-13	4.74951e-14	1.68949e-14	2.37778e-14	3.61692e-14	1.05351e-11	1.89068e-14	1.01542e-14	9.49225e-15	1.23879e-14	1.30891e-11	1.45454e-11	1.72836e-11	2.31256e-14	3.95233e-13	2.57203e-13	2.21e-13	1.62795e-13	1.32008e-12	2.39022e-14
PHL	Philippines	6.17087e-12	1.9378e-12	1.41756e-11	8.333e-13	5.66024e-12	6.02427e-13	3.94056e-11	1.49411e-12	4.82534e-12	2.53977e-10	1.05396e-10	2.35416e-12	1.50787e-12	1.24284e-11	2.05076e-11	1.9673e-12	1.2972e-13	1.58329e-10	5.79133e-13	1.07565e-12	4.15944e-12	3.17804e-12	2.1889e-12	2.28641e-12	1.8123e-12	1.02961e-10	8.40386e-13	6.9073e-12	7.50163e-12	2.85074e-12	1.32697e-12	6.39925e-12	2.41518e-12	1.30223e-09	9.42309e-13	8.66694e-13	7.39364e-13	7.99397e-13	3.76177e-11	4.28451e-09	5.00423e-11	1.78764e-12	1.01431e-11	1.38121e-11	4.49166e-12	9.83213e-12	6.49054e-11	1.37106e-12
POL	Poland	8.54491e-11	1.63573e-10	1.37665e-09	2.13311e-11	1.63582e-10	7.60058e-12	1.38159e-09	1.32218e-10	5.06012e-11	3.90738e-09	1.73516e-08	1.01855e-09	2.84158e-11	1.18407e-10	2.05582e-10	1.91292e-11	5.34812e-12	1.13633e-08	7.27094e-12	3.09769e-11	1.88422e-11	1.88148e-11	6.58922e-11	4.12002e-10	4.56758e-11	5.75344e-09	8.04669e-12	2.54885e-11	5.00123e-09	6.17902e-11	1.43e-11	5.32472e-11	1.17671e-10	7.91672e-09	1.99864e-11	1.06636e-11	8.13821e-12	1.31983e-11	7.65282e-10	2.07024e-08	8.9321e-10	3.93567e-11	1.11687e-10	2.10372e-09	1.81742e-10	2.94005e-10	4.29811e-08	6.06656e-11
PRT	Portugal	1.59486e-12	6.59503e-13	1.83913e-11	1.20579e-12	2.6432e-10	5.5734e-14	8.02986e-12	2.54387e-13	5.09875e-13	2.89185e-11	3.61841e-11	4.39254e-13	1.04488e-13	7.82206e-13	9.44495e-13	1.61814e-13	1.52325e-14	5.67398e-11	4.9518e-14	2.18811e-13	2.53317e-13	1.9174e-13	4.82633e-13	6.52717e-13	5.56441e-13	1.33806e-10	5.26656e-14	1.49408e-13	4.13559e-12	5.54402e-13	1.60354e-13	3.07609e-13	7.92132e-13	1.04806e-10	3.21588e-11	9.10733e-14	1.37898e-13	2.544e-13	6.33071e-12	8.95713e-11	1.10702e-11	1.06616e-12	8.2952e-13	3.32784e-12	4.18507e-12	3.81628e-12	1.19563e-11	1.35168e-12
QAT	Qatar	0	0	0	0	0	0	0	0	0	0	0	0	0	0	0	0	0	0	0	0	0	0	0	0	0	0	0	0	0	0	0	0	0	0	0	0	0	0	0	0	0	0	0	0	0	0	0	0
KOR	South Korea	6.15935e-11	4.05207e-12	5.06422e-11	1.88908e-12	1.39823e-11	1.43112e-12	9.85696e-11	2.94273e-12	3.20383e-12	1.34807e-09	1.07486e-10	6.93588e-12	2.24455e-12	2.26003e-11	1.61778e-10	2.7868e-12	3.43051e-13	1.2954e-10	1.38405e-12	2.87685e-12	2.81106e-12	6.13735e-12	9.66084e-12	3.27169e-12	4.30489e-12	1.00044e-09	1.24818e-12	8.41133e-12	1.77271e-11	7.22529e-12	2.57361e-12	2.66797e-11	5.58146e-12	8.67472e-10	2.20881e-12	4.45975e-12	1.90747e-12	2.84013e-12	8.03069e-11	1.22873e-08	8.41681e-11	5.5225e-12	2.51643e-11	2.01815e-11	1.59467e-11	1.21668e-11	5.92657e-11	5.63663e-12
MDA	Moldova	1.76989e-10	1.31045e-10	1.84111e-10	9.66161e-11	1.71573e-10	8.86145e-11	5.48023e-10	1.33089e-10	9.76294e-11	1.42488e-09	6.49723e-10	1.35981e-10	9.84532e-11	1.03692e-10	1.74075e-10	9.00224e-11	2.19469e-11	4.28978e-10	7.63888e-11	1.14237e-10	1.15226e-10	1.48189e-10	1.56632e-10	1.19077e-10	1.54222e-10	6.68206e-10	9.06036e-11	1.01391e-10	2.81367e-10	2.08387e-10	1.8402e-10	1.14893e-10	1.21008e-10	4.84006e-10	1.11717e-10	9.70475e-11	1.06927e-10	1.11291e-10	3.47714e-10	2.93421e-09	4.2507e-10	1.22322e-10	1.10178e-10	2.06398e-10	1.31509e-10	1.225e-10	3.55802e-10	8.75036e-11
ROU	Romania	7.60525e-12	7.24923e-11	2.09859e-10	4.52494e-12	2.39703e-11	1.67176e-12	1.62934e-10	1.40965e-11	6.26881e-12	3.84241e-10	3.21446e-09	4.38353e-11	3.26725e-12	2.01964e-11	2.27991e-11	3.2971e-12	5.23359e-13	1.03635e-09	1.45203e-12	7.12605e-12	4.27826e-12	5.63486e-12	8.38256e-12	1.36435e-10	6.99584e-12	4.79313e-10	1.86148e-12	4.17846e-12	1.40258e-09	1.289e-11	4.54514e-12	1.54503e-10	1.92211e-11	6.74656e-10	4.79699e-12	1.32587e-11	2.30866e-12	3.17015e-12	1.12152e-10	2.26632e-09	1.26065e-10	8.61347e-12	1.44784e-11	6.40117e-10	3.09482e-11	5.97664e-11	9.53749e-10	1.04582e-11
RUS	Russia	3.33789e-10	2.33645e-10	1.67694e-09	2.84786e-11	1.94929e-10	1.14492e-11	1.37384e-09	1.91915e-09	3.47228e-11	5.11084e-09	8.10458e-09	6.30644e-09	2.9189e-11	1.2094e-10	4.88601e-10	3.08542e-11	5.06033e-11	7.42475e-09	1.46541e-11	3.64504e-11	8.98995e-11	3.40621e-11	1.2548e-10	1.53502e-10	5.20276e-11	5.12904e-09	1.00075e-10	4.28548e-11	2.4127e-09	7.69539e-11	2.18845e-11	1.18461e-10	1.00203e-10	1.7724e-08	2.46352e-11	2.33391e-11	1.53872e-11	1.83329e-11	1.25049e-09	4.91374e-07	1.14328e-09	4.87986e-11	1.49869e-10	1.0169e-09	3.75897e-10	7.92295e-10	7.45523e-09	6.82052e-11
RWA	Rwanda	9.64248e-14	1.67654e-13	1.39524e-13	4.96314e-14	1.1601e-13	3.62246e-14	3.6794e-13	7.65692e-14	7.24648e-14	1.17917e-12	4.50254e-13	9.09811e-14	4.35148e-14	6.41928e-14	1.19477e-13	4.24598e-14	1.47613e-14	1.26733e-12	3.43138e-14	7.39256e-14	7.27224e-14	1.65322e-13	8.59361e-14	6.56811e-14	6.93657e-14	5.56932e-13	3.82532e-14	4.97011e-14	1.034e-13	2.24404e-13	1.08438e-13	7.27263e-14	6.97385e-14	4.56428e-13	7.4037e-14	4.31031e-14	5.94965e-14	6.30271e-14	2.42081e-13	2.82474e-12	4.30728e-13	8.1414e-14	6.34351e-14	9.7147e-14	7.01025e-14	6.96674e-14	3.7308e-13	4.9537e-14
WSM	Samoa	0	0	0	0	0	0	0	0	0	0	0	0	0	0	0	0	0	0	0	0	0	0	0	0	0	0	0	0	0	0	0	0	0	0	0	0	0	0	0	0	0	0	0	0	0	0	0	0
SMR	San Marino	0	0	0	0	0	0	0	0	0	0	0	0	0	0	0	0	0	0	0	0	0	0	0	0	0	0	0	0	0	0	0	0	0	0	0	0	0	0	0	0	0	0	0	0	0	0	0	0
STP	Sao Tome and Principe	0	0	0	0	0	0	0	0	0	0	0	0	0	0	0	0	0	0	0	0	0	0	0	0	0	0	0	0	0	0	0	0	0	0	0	0	0	0	0	0	0	0	0	0	0	0	0	0
SAU	Saudi Arabia	5.01498e-12	1.11631e-11	1.01013e-10	2.22745e-12	1.41704e-11	1.14238e-12	1.57967e-10	3.06251e-12	2.30786e-12	1.97145e-09	1.9513e-10	1.923e-11	3.3684e-12	1.33695e-11	3.21151e-11	3.04635e-12	2.40612e-13	1.99311e-10	1.01872e-12	5.41466e-12	2.9001e-12	3.20928e-12	9.57263e-12	5.90185e-12	8.33037e-12	1.24658e-09	7.91017e-13	5.03785e-12	1.91912e-11	5.97954e-12	2.74519e-12	6.6531e-12	1.0502e-11	5.09446e-10	2.27432e-12	1.50372e-12	2.13653e-12	1.5996e-12	1.33296e-10	2.80618e-09	4.04604e-10	5.3928e-12	1.31253e-11	2.06908e-11	1.29268e-11	1.78385e-11	9.32496e-11	4.71051e-12
SEN	Senegal	5.40844e-13	1.02644e-12	5.81058e-12	3.30419e-13	2.15304e-12	1.6367e-13	4.55048e-12	5.05377e-13	4.3878e-13	1.238e-11	1.89899e-11	7.17799e-13	2.17481e-13	7.50264e-13	1.11494e-12	3.00456e-13	4.43588e-14	1.30263e-10	1.52143e-13	8.96141e-12	3.9075e-13	6.39921e-13	5.14428e-13	7.25818e-13	4.38899e-13	1.82643e-11	1.7122e-13	3.12143e-13	2.34951e-12	4.84294e-12	4.42731e-13	6.60022e-13	1.32311e-11	1.48548e-11	3.92322e-12	2.12046e-13	3.69991e-13	8.59911e-13	3.22788e-12	1.72227e-10	4.06017e-12	6.84909e-12	6.92358e-13	3.29346e-12	1.356e-12	1.41583e-12	9.92768e-12	9.76511e-12
SRB	Serbia	5.27812e-11	8.08313e-11	1.38289e-10	2.70594e-11	7.43801e-11	1.89609e-11	4.27245e-10	3.13151e-11	3.76765e-11	3.30172e-09	3.65843e-10	4.91818e-11	2.60036e-11	3.9609e-11	7.16097e-11	2.38116e-11	8.3587e-12	3.35473e-10	1.50738e-11	4.04669e-11	3.5937e-11	7.90728e-11	5.50521e-11	3.90936e-11	3.823e-11	6.64506e-10	1.81556e-11	2.93777e-11	6.15556e-11	1.25927e-10	5.27931e-11	4.16494e-11	4.54939e-11	6.30607e-10	3.80861e-11	2.08866e-11	3.08989e-11	3.72316e-11	3.47698e-10	2.50747e-09	1.11435e-09	4.85533e-11	4.26301e-11	6.24006e-11	4.6284e-11	4.08935e-11	2.31553e-10	2.38049e-11
SYC	Seychelles	0	0	0	0	0	0	0	0	0	0	0	0	0	0	0	0	0	0	0	0	0	0	0	0	0	0	0	0	0	0	0	0	0	0	0	0	0	0	0	0	0	0	0	0	0	0	0	0
SLE	Sierra Leone	6.88912e-13	1.05476e-12	8.48703e-13	3.30293e-13	8.23649e-13	2.33836e-13	1.91336e-12	5.40968e-13	4.91263e-13	2.95415e-12	2.69892e-12	6.44686e-13	2.74844e-13	4.07041e-13	8.05912e-13	9.57857e-13	1.16426e-13	5.69969e-12	2.18535e-13	5.0252e-13	5.05338e-13	1.16e-12	5.38605e-13	4.0786e-13	4.92492e-13	2.64615e-12	2.44042e-13	3.34492e-13	6.12789e-13	1.57535e-12	7.42261e-13	5.12495e-13	5.50123e-13	9.74038e-12	5.12888e-13	2.86856e-13	3.92922e-13	4.64996e-13	1.1149e-12	1.34539e-11	1.11487e-12	5.56243e-13	3.89085e-13	6.45038e-13	4.51068e-13	4.49898e-13	2.64364e-12	3.1873e-13
SGP	Singapore	0	0	0	0	0	0	0	0	0	0	0	0	0	0	0	0	0	0	0	0	0	0	0	0	0	0	0	0	0	0	0	0	0	0	0	0	0	0	0	0	0	0	0	0	0	0	0	0
SVK	Slovakia	6.61549e-12	1.42177e-11	5.70602e-11	2.54866e-12	2.13002e-11	1.35564e-12	9.47964e-11	8.29772e-12	3.60073e-12	3.48483e-10	5.19571e-09	1.79607e-11	1.75905e-11	8.69369e-12	1.35402e-11	2.25456e-12	4.27093e-13	4.58893e-10	1.32163e-12	3.60198e-12	3.01241e-12	5.52276e-12	6.21871e-12	6.38621e-11	4.81298e-12	2.84818e-10	3.64024e-12	2.85854e-12	3.2425e-10	1.00599e-11	3.54463e-12	4.32278e-12	7.28125e-12	2.56682e-10	2.83945e-12	1.67182e-12	2.12402e-12	3.30861e-12	5.74003e-11	1.18257e-09	1.1816e-10	6.21558e-12	8.99492e-12	3.75991e-10	1.54697e-11	2.23125e-11	2.35897e-08	4.56115e-12
SVN	Slovenia	7.66876e-13	6.54012e-12	5.19197e-12	2.50341e-13	1.04704e-12	1.97747e-13	7.42876e-12	6.22137e-13	2.97221e-13	3.66365e-11	2.09031e-10	1.36573e-12	2.38745e-13	7.11683e-13	9.89112e-13	1.98549e-13	5.50036e-14	3.35007e-11	1.19098e-13	3.57981e-13	3.09466e-13	5.68978e-13	4.76043e-13	2.48151e-10	4.57874e-13	3.31244e-11	1.63156e-13	2.61331e-13	9.92467e-12	1.01049e-12	3.65344e-13	3.88322e-13	6.50487e-13	2.9745e-11	2.92001e-13	1.6859e-13	2.32755e-13	2.68458e-13	4.58267e-12	9.955e-11	4.47701e-12	4.34942e-13	7.48813e-13	7.58677e-10	1.10129e-12	1.98542e-12	6.7636e-11	4.38165e-13
SOM	Somalia	6.28881e-12	8.29285e-12	9.30875e-12	3.25811e-12	7.45395e-12	2.68606e-12	2.83919e-11	5.17339e-12	3.94942e-12	9.35379e-11	2.40062e-11	5.68578e-12	3.09246e-12	4.97434e-12	8.16473e-12	2.85099e-12	7.45002e-13	1.73269e-11	2.31917e-12	4.43255e-12	4.74102e-12	1.02768e-11	5.83648e-12	4.05629e-12	5.00878e-12	3.97302e-11	2.44896e-12	3.1939e-12	7.05743e-12	1.44076e-11	6.99569e-12	4.59523e-12	4.29901e-12	2.809e-11	4.46125e-12	3.01042e-12	3.6525e-12	3.72463e-12	1.65632e-11	1.93513e-10	3.80911e-11	4.84115e-12	4.06138e-12	6.00735e-12	4.73538e-12	2.14877e-11	1.28825e-11	3.25282e-12
ZAF	South Africa	9.16275e-12	1.26277e-11	9.48377e-11	4.26284e-12	2.8118e-09	2.23579e-12	3.08936e-10	7.72414e-12	7.7123e-12	1.31316e-09	1.10128e-09	2.33549e-11	4.85419e-12	7.19009e-11	3.67039e-11	4.53808e-12	5.31901e-13	1.42328e-09	2.1881e-12	2.01531e-11	1.21812e-11	5.82651e-12	9.35319e-12	2.19675e-11	4.77849e-09	7.144e-10	3.2685e-12	9.23505e-12	8.95582e-11	1.67047e-11	1.02897e-11	1.24462e-11	9.29267e-11	1.16933e-09	3.80522e-11	3.16775e-12	3.83263e-12	7.16559e-12	1.13857e-10	4.45871e-09	2.84204e-10	8.36959e-11	1.48545e-11	1.05322e-10	2.27375e-11	6.10292e-11	5.4731e-10	1.24462e-10
SDS	South Sudan	0	0	0	0	0	0	0	0	0	0	0	0	0	0	0	0	0	0	0	0	0	0	0	0	0	0	0	0	0	0	0	0	0	0	0	0	0	0	0	0	0	0	0	0	0	0	0	0
ESP	Spain	1.7129e-11	1.12247e-10	2.99929e-09	3.91563e-10	3.94908e-10	3.05886e-12	2.10064e-09	2.85831e-11	2.19499e-11	1.81403e-09	5.80016e-09	6.5679e-11	7.761e-12	1.18342e-10	1.57565e-10	1.27455e-11	5.19133e-13	6.99096e-09	3.45929e-12	2.99094e-11	9.52531e-12	6.04831e-12	1.50728e-10	1.48217e-10	2.30231e-11	4.39591e-09	2.94975e-12	1.27123e-11	5.35217e-10	5.78369e-11	4.77653e-12	2.24163e-11	8.39336e-11	3.87507e-09	4.79991e-11	2.14067e-11	4.19922e-12	6.60651e-12	1.95086e-09	1.3653e-08	2.03145e-09	2.95827e-11	2.81072e-10	7.84189e-10	2.02676e-09	3.94151e-10	3.58219e-09	8.18837e-11
LKA	Sri Lanka	9.30312e-13	1.94353e-12	1.95429e-11	5.27941e-13	3.88482e-12	1.88912e-13	1.17711e-10	8.06085e-13	5.78418e-13	6.45009e-11	1.42936e-10	4.05254e-12	3.81938e-13	2.23004e-12	5.6789e-12	1.28128e-12	3.71654e-14	1.68713e-10	4.66166e-13	4.91676e-13	3.94351e-13	4.55489e-13	3.06902e-11	2.3066e-12	2.69588e-12	1.22732e-10	1.35428e-13	7.79701e-13	1.58685e-11	1.08565e-12	3.02304e-13	1.20745e-12	2.38236e-12	4.10134e-10	5.93749e-13	2.05169e-13	1.91243e-13	2.4885e-13	1.23943e-10	1.0378e-09	2.37566e-10	7.45264e-13	8.47879e-12	1.13156e-11	5.01773e-12	1.37033e-11	6.73368e-11	9.91325e-13
SUD	Sudan	0	0	0	0	0	0	0	0	0	0	0	0	0	0	0	0	0	0	0	0	0	0	0	0	0	0	0	0	0	0	0	0	0	0	0	0	0	0	0	0	0	0	0	0	0	0	0	0
SUR	Suriname	4.20066e-14	5.93078e-14	1.55495e-13	2.14158e-14	9.99667e-14	1.44039e-14	2.72697e-13	3.51578e-14	4.71584e-14	8.06293e-13	9.22041e-13	5.44413e-14	1.72779e-14	5.43588e-14	6.39673e-14	3.63283e-14	6.2441e-15	2.93759e-12	1.35436e-14	3.46107e-14	3.03313e-14	6.74896e-14	3.90334e-14	4.04896e-14	3.36775e-14	8.49181e-13	1.48353e-14	2.25847e-14	1.10274e-13	1.01031e-13	4.14741e-14	3.39464e-14	4.68516e-14	1.22682e-12	3.46242e-14	1.81817e-14	2.28816e-14	2.60451e-14	1.83017e-13	4.51878e-12	2.80349e-13	3.72398e-14	4.18239e-14	1.1231e-13	5.6718e-14	7.46618e-14	5.77131e-13	2.97781e-14
SWZ	Swaziland	1.7713e-12	1.60888e-12	2.7092e-12	6.62281e-13	3.5635e-12	4.55907e-13	5.05701e-12	1.08829e-12	1.11266e-12	2.85907e-11	1.26834e-11	1.35824e-12	5.58891e-13	1.07118e-12	2.57204e-12	6.37989e-13	1.86658e-13	2.41147e-11	4.25679e-13	1.26158e-12	9.72357e-13	2.35206e-12	1.0565e-12	9.49896e-13	9.66352e-13	1.19928e-11	4.68553e-13	6.53983e-13	1.78719e-12	3.28114e-12	1.57878e-12	1.03988e-12	1.05278e-12	1.64133e-11	9.98378e-13	5.55824e-13	7.46907e-13	8.91635e-13	3.23044e-12	5.82438e-11	4.31452e-12	1.66762e-12	9.14031e-13	1.84051e-12	1.16131e-12	1.30842e-12	1.04075e-11	7.20787e-13
SWE	Sweden	2.52633e-11	6.50847e-11	4.13789e-10	1.43008e-11	1.27735e-10	8.69746e-12	1.31094e-09	3.1957e-11	3.28483e-11	6.45582e-09	4.8394e-09	8.8275e-11	2.38817e-11	1.05845e-10	1.62051e-10	3.1946e-11	1.45115e-12	5.50229e-09	6.82708e-12	1.9614e-11	1.84242e-11	2.00487e-11	6.24728e-11	1.74633e-10	3.97e-11	5.36922e-09	8.85459e-12	3.81471e-11	6.90074e-10	4.55507e-11	1.1641e-11	4.42279e-11	5.69775e-11	6.98865e-09	1.34975e-11	1.46076e-11	7.03966e-12	1.54527e-11	1.03027e-09	3.7294e-08	1.19257e-09	2.933e-11	1.09446e-10	8.9202e-10	1.07862e-10	4.26705e-10	5.60261e-09	3.44181e-11
CHE	Switzerland	6.37691e-12	1.8469e-11	1.51674e-10	7.25016e-12	1.78751e-11	8.98244e-13	2.15892e-10	3.85091e-11	3.52513e-12	4.72756e-10	2.23355e-09	2.53512e-11	3.09113e-12	3.32661e-11	5.2627e-11	4.15314e-12	1.38914e-13	6.53909e-10	9.74473e-13	4.13316e-12	5.07037e-12	4.2276e-12	1.1864e-11	2.92387e-11	8.24716e-12	1.29574e-09	1.0554e-12	8.15278e-12	1.13309e-10	7.26384e-12	1.77661e-12	9.40074e-12	1.29421e-11	1.0613e-09	1.90588e-12	2.3096e-12	1.45525e-12	2.10547e-12	1.63169e-10	3.31052e-09	1.84602e-10	8.79072e-12	2.12356e-11	1.65278e-10	2.52641e-11	4.39651e-11	5.4986e-10	1.25443e-11
SYR	Syria	3.16474e-12	1.49339e-11	9.44397e-10	1.61041e-12	1.18126e-11	8.12366e-13	1.31576e-10	3.30143e-11	2.24915e-12	1.60257e-10	1.65682e-10	1.44696e-11	1.36753e-12	1.71582e-11	8.90916e-12	1.44576e-12	2.79473e-13	2.58408e-10	7.19861e-13	3.13976e-12	1.80343e-12	3.30717e-12	5.23499e-11	6.69205e-12	2.97069e-12	9.77223e-10	8.07631e-13	2.16467e-12	2.00767e-10	7.22773e-12	2.03272e-12	3.1887e-12	4.7436e-12	3.73035e-10	1.95311e-12	9.9208e-13	1.60419e-12	1.52668e-12	1.57799e-10	6.32981e-10	5.05395e-10	3.89634e-12	1.40746e-11	3.09311e-11	8.85624e-12	2.64012e-10	7.49206e-11	6.13829e-12
TWN	Taiwan	0	0	0	0	0	0	0	0	0	0	0	0	0	0	0	0	0	0	0	0	0	0	0	0	0	0	0	0	0	0	0	0	0	0	0	0	0	0	0	0	0	0	0	0	0	0	0	0
TJK	Tajikistan	1.45505e-11	2.25073e-11	3.16867e-10	6.52983e-12	1.46639e-11	4.79352e-12	4.20534e-11	1.83122e-11	8.52233e-12	8.43612e-11	5.57509e-10	1.03672e-10	5.57115e-12	8.5951e-12	1.71978e-11	5.60199e-12	2.59148e-12	1.14284e-10	4.43701e-12	9.0363e-12	9.75215e-12	1.96882e-11	1.08114e-11	1.30712e-11	9.20051e-12	1.5093e-10	5.56635e-12	6.21828e-12	8.7091e-11	2.76216e-11	1.43439e-11	9.2857e-12	9.25133e-12	1.30949e-10	9.70241e-12	5.47117e-12	7.73843e-12	7.79424e-12	2.79183e-11	1.57361e-09	3.29667e-11	1.00062e-11	7.70693e-12	6.06423e-11	1.06727e-11	1.11436e-11	7.34573e-10	6.6856e-12
THA	Thailand	2.24505e-11	1.15797e-11	4.13435e-11	7.01767e-12	2.74411e-11	5.52937e-12	1.02549e-10	1.12964e-11	8.97325e-12	2.27987e-09	2.42792e-10	1.57792e-11	6.99045e-12	3.76452e-11	2.14976e-10	7.5064e-12	1.31208e-12	4.22612e-10	5.0512e-12	1.19396e-11	9.37811e-12	2.02416e-11	1.388e-11	1.02899e-11	1.26312e-11	3.55651e-10	5.90817e-12	4.58989e-11	3.06493e-11	2.46487e-11	1.41859e-11	2.98212e-10	1.21293e-11	1.10547e-09	1.01129e-11	6.19508e-12	7.71489e-12	7.96929e-12	7.45789e-11	1.4689e-08	1.03709e-10	2.01471e-11	1.66467e-11	2.83416e-11	2.0536e-11	3.29218e-11	2.19339e-10	1.24687e-11
MKD	TFYR Macedonia	2.29117e-12	3.89266e-10	4.26202e-11	1.01657e-12	3.34016e-12	6.95693e-13	1.41894e-11	2.69477e-12	1.40783e-12	1.64351e-10	1.0297e-10	4.23051e-12	8.92601e-13	2.11299e-12	3.12704e-12	8.42724e-13	2.607e-13	7.07785e-11	5.95425e-13	1.51515e-12	1.44353e-12	2.91954e-12	1.92745e-12	1.67411e-10	1.58629e-12	4.5404e-11	2.73126e-12	1.1085e-12	3.05032e-10	4.60822e-12	1.9047e-12	1.93044e-12	2.16898e-12	4.98715e-11	1.36423e-12	8.17033e-13	1.02464e-12	1.2688e-12	8.41219e-12	1.98288e-10	9.45992e-12	1.74015e-12	2.03037e-12	5.03988e-10	2.81396e-12	7.9814e-12	2.17032e-10	1.37448e-12
TGO	Togo	1.01755e-12	1.97285e-12	3.09382e-12	5.26682e-13	1.43268e-12	3.78797e-13	4.51058e-12	8.36461e-13	7.85461e-13	6.81978e-12	1.37634e-11	9.91562e-13	4.27692e-13	8.22196e-13	1.754e-12	5.34356e-13	1.38242e-13	3.01067e-11	3.2149e-13	9.05045e-11	1.179e-12	1.6688e-12	8.84466e-13	8.39539e-13	7.62716e-13	1.49546e-11	3.73162e-13	5.47421e-13	1.78483e-12	7.51903e-11	1.02163e-12	8.53829e-13	1.20026e-12	2.70252e-11	7.1503e-13	3.98023e-13	1.64945e-12	7.75669e-13	2.65565e-12	4.15116e-11	2.02454e-11	9.79472e-12	1.70658e-12	2.21248e-12	1.42413e-12	1.03797e-12	5.5909e-12	2.30601e-12
TTO	Trinidad and Tobago	0	0	0	0	0	0	0	0	0	0	0	0	0	0	0	0	0	0	0	0	0	0	0	0	0	0	0	0	0	0	0	0	0	0	0	0	0	0	0	0	0	0	0	0	0	0	0	0
TUN	Tunisia	1.98517e-12	7.19051e-12	3.26063e-10	2.16944e-12	7.43013e-12	6.26476e-13	4.27002e-11	2.79067e-12	1.44882e-12	6.9971e-11	5.01449e-10	4.19862e-12	7.92186e-13	3.04164e-11	6.2368e-12	9.02335e-13	1.79349e-13	6.19533e-10	4.59357e-13	8.31382e-12	1.36039e-12	2.26317e-12	2.21203e-12	7.3461e-12	1.9058e-12	1.62387e-10	5.54924e-13	1.14652e-12	2.33121e-11	1.37582e-11	1.36657e-12	2.02012e-12	1.34893e-11	3.17311e-10	1.36844e-12	7.20586e-13	8.67483e-13	1.73142e-12	2.25071e-11	4.60494e-10	2.63899e-11	3.53845e-12	3.83676e-12	4.34678e-11	1.19059e-11	2.73905e-11	2.43448e-10	2.77983e-11
TUR	Turkey	3.72453e-11	1.75527e-10	5.62865e-10	4.24521e-12	4.37028e-11	1.37786e-12	5.12936e-10	4.30061e-11	6.08367e-12	1.26919e-09	3.14162e-09	7.29466e-10	6.26584e-12	4.096e-11	7.25406e-11	1.40343e-11	2.28289e-13	2.03715e-09	1.16735e-12	6.27349e-12	3.57291e-12	2.75151e-12	1.23292e-11	1.0807e-10	1.07349e-11	1.54776e-09	7.61527e-12	8.31472e-12	7.75424e-10	1.23263e-11	2.33669e-12	8.96889e-12	3.34914e-11	2.7896e-09	4.14009e-12	2.51956e-12	1.42788e-12	2.80322e-12	2.37842e-10	5.49841e-09	1.73873e-10	1.49521e-11	2.64651e-11	2.60844e-10	4.38545e-11	5.07775e-11	1.30066e-09	1.43594e-11
TKM	Turkmenistan	1.74697e-09	4.80543e-11	1.07537e-10	5.12681e-12	1.47302e-11	3.41716e-12	5.49129e-11	8.41121e-11	7.88439e-12	1.06334e-10	3.1322e-10	1.2626e-10	4.55932e-12	1.27384e-11	2.55811e-11	4.36472e-12	1.27429e-12	1.67941e-10	3.10015e-12	7.64896e-12	1.34311e-11	1.81851e-11	8.89315e-12	2.14248e-11	7.32471e-12	1.56908e-10	5.3771e-12	5.54212e-12	1.10324e-10	2.80877e-11	9.98788e-12	8.46308e-12	9.1387e-12	2.32404e-10	7.26068e-12	4.06307e-12	5.43232e-12	6.74553e-12	1.48873e-10	1.51439e-08	4.2212e-11	8.51709e-12	8.72499e-12	4.88301e-11	1.22174e-11	1.24775e-11	3.29381e-10	5.98705e-12
USR	Former USSR	0	0	0	0	0	0	0	0	0	0	0	0	0	0	0	0	0	0	0	0	0	0	0	0	0	0	0	0	0	0	0	0	0	0	0	0	0	0	0	0	0	0	0	0	0	0	0	0
UGA	Uganda	2.97391e-13	4.6391e-13	1.74484e-12	2.78168e-13	7.67313e-13	9.98739e-14	1.91294e-12	2.96003e-13	2.61435e-13	8.33477e-12	1.00392e-11	4.34821e-13	1.31903e-13	3.39733e-13	4.81737e-13	1.64671e-13	3.47585e-14	3.06884e-11	8.55151e-14	2.15811e-13	1.98025e-13	4.32925e-13	2.54429e-13	3.53267e-13	2.19192e-13	5.89353e-12	9.47817e-14	7.97987e-13	1.01643e-12	6.86157e-13	1.44534e-12	2.44072e-13	2.97731e-13	7.33285e-12	2.1944e-13	1.26796e-13	1.41437e-13	1.71811e-13	1.21471e-12	5.27161e-11	1.66651e-12	8.26063e-12	3.46631e-13	1.27094e-12	8.0917e-13	1.52932e-12	1.02368e-11	2.80304e-13
UKR	Ukraine	3.50988e-11	1.12542e-10	4.31753e-10	1.26825e-11	5.1168e-11	7.80336e-12	1.92613e-10	2.39627e-10	1.74049e-11	5.40806e-10	1.95022e-09	3.99579e-10	1.15649e-11	2.61163e-11	4.13164e-11	1.06317e-11	4.96912e-12	1.24691e-09	7.01628e-12	1.82888e-11	1.61143e-11	2.99147e-11	2.80966e-11	4.06038e-11	1.70553e-11	7.55513e-10	8.58448e-12	1.15425e-11	1.91815e-09	4.59861e-11	1.94791e-11	2.44881e-11	3.2401e-11	8.48471e-10	1.86743e-11	9.26762e-12	1.1301e-11	1.46806e-11	1.44955e-10	4.16255e-09	2.11508e-10	1.99111e-11	4.54924e-11	2.84192e-10	7.03032e-11	3.38056e-10	3.48899e-09	1.6057e-11
ARE	UAE	8.30062e-13	1.94187e-13	5.70369e-12	4.07984e-14	3.9433e-13	3.04131e-14	8.6271e-13	1.28407e-11	6.3535e-14	2.5155e-11	1.74059e-12	7.35967e-12	4.31873e-14	1.02788e-12	9.16368e-13	4.54177e-14	9.5261e-15	2.85304e-12	2.55642e-14	8.75004e-14	7.84827e-14	1.35838e-13	8.35394e-14	9.11458e-14	1.62607e-13	6.79784e-12	3.07097e-14	1.42641e-13	9.91573e-13	2.06476e-13	9.44382e-14	1.85089e-13	9.32782e-13	7.26668e-12	5.71889e-14	3.57222e-14	4.85377e-14	7.29797e-14	5.64078e-13	5.91582e-11	7.32511e-13	1.08315e-13	1.20301e-13	2.80767e-13	1.53405e-13	1.11975e-12	9.64336e-13	7.59301e-14
GBR	UK	1.28169e-10	1.69485e-10	1.66019e-09	6.8863e-11	4.5611e-10	7.41325e-11	1.74427e-09	1.51744e-10	1.28339e-10	1.65489e-08	6.298e-09	3.0151e-10	5.90512e-11	6.63789e-10	4.86767e-10	2.71642e-10	8.18657e-12	1.58282e-08	3.96005e-11	9.87586e-11	3.2667e-10	1.19887e-10	1.29521e-10	1.93692e-10	2.09697e-10	7.77426e-09	4.93684e-11	1.41737e-10	7.53687e-10	2.45077e-10	7.69192e-11	1.20577e-10	2.41085e-10	1.32668e-08	7.11224e-11	9.60511e-11	4.37865e-11	5.92079e-11	1.3065e-09	3.37675e-08	1.53796e-09	1.20811e-10	1.89296e-10	9.24348e-10	3.74817e-10	1.65925e-09	4.84436e-09	1.71706e-10
TZA	Tanzania	1.92412e-12	2.5335e-12	4.54642e-11	6.64119e-13	5.60506e-12	1.2178e-12	2.60684e-11	1.2823e-12	1.41064e-12	6.67923e-11	6.88253e-11	1.86008e-12	9.04269e-13	1.92167e-12	2.11338e-11	6.89078e-13	4.86352e-14	1.44346e-10	4.20375e-13	1.00369e-12	1.15044e-12	2.46876e-12	1.26059e-12	1.50168e-11	9.08975e-12	3.81434e-11	7.43842e-13	1.06706e-12	1.4104e-10	5.5397e-12	7.17788e-12	1.386e-12	1.62557e-12	4.07302e-10	7.52166e-13	5.93664e-13	6.15908e-13	5.66901e-13	1.03016e-11	5.58392e-10	2.09968e-11	1.66124e-12	2.52537e-12	5.32191e-12	3.47519e-12	4.83042e-12	2.75492e-11	1.0701e-12
USA	USA	6.68608e-10	6.32088e-10	8.31881e-09	1.29766e-10	3.08769e-09	1.67088e-09	3.38319e-08	6.24548e-10	2.05351e-09	9.0024e-08	1.96123e-08	1.30734e-09	1.36376e-08	1.97912e-09	3.85668e-09	4.51467e-09	1.12556e-11	3.3242e-08	1.30312e-09	2.18505e-10	1.69618e-09	1.80443e-10	7.08895e-09	5.2594e-10	7.66165e-10	1.78807e-07	2.43948e-10	7.13507e-10	2.60055e-09	6.08116e-10	1.05058e-10	1.26721e-09	8.79599e-10	1.0549e-06	1.99668e-10	9.19503e-10	8.21322e-11	1.27907e-10	3.00923e-08	6.64689e-07	1.39301e-07	7.51375e-10	2.21349e-08	3.44928e-09	2.39089e-09	2.47125e-09	1.19508e-08	5.47685e-10
URY	Uruguay	8.20794e-12	8.21163e-12	1.93747e-11	4.30602e-12	1.27651e-11	3.141e-12	9.42118e-10	6.88611e-12	5.77751e-12	1.47025e-10	3.97116e-11	7.0497e-12	4.07076e-12	5.86029e-12	8.79166e-12	3.77635e-12	1.07109e-12	9.43042e-11	2.90825e-12	5.64193e-12	6.01199e-12	1.27282e-11	1.49527e-11	5.91742e-12	6.44225e-12	1.33271e-08	3.42817e-12	4.197e-12	1.09265e-11	1.81697e-11	9.07952e-12	5.77568e-12	5.74229e-12	3.19789e-10	5.9343e-12	4.04504e-12	4.99287e-12	5.34822e-12	3.14345e-10	4.10459e-10	8.62428e-11	7.79119e-12	7.24927e-12	8.72244e-12	1.58085e-11	2.95431e-11	3.40239e-11	3.97022e-12
UZB	Uzbekistan	0	0	0	0	0	0	0	0	0	0	0	0	0	0	0	0	0	0	0	0	0	0	0	0	0	0	0	0	0	0	0	0	0	0	0	0	0	0	0	0	0	0	0	0	0	0	0	0
VUT	Vanuatu	0	0	0	0	0	0	0	0	0	0	0	0	0	0	0	0	0	0	0	0	0	0	0	0	0	0	0	0	0	0	0	0	0	0	0	0	0	0	0	0	0	0	0	0	0	0	0	0
VEN	Venezuela	5.98467e-14	5.07687e-14	1.29444e-13	2.99474e-14	8.75039e-14	7.02178e-14	5.57189e-13	4.54283e-14	3.84861e-12	1.68195e-12	4.31249e-13	7.05238e-14	9.89753e-14	4.46859e-14	6.98971e-14	6.70251e-14	7.4573e-15	8.04439e-13	5.05343e-14	4.06006e-14	4.42905e-14	8.48831e-14	4.99682e-13	4.27776e-14	4.60392e-14	2.20894e-11	2.36485e-14	3.16136e-14	8.32071e-14	1.37052e-12	5.79888e-14	4.49085e-14	4.28559e-14	4.09888e-12	4.06964e-14	2.65467e-14	3.15748e-14	3.95468e-14	1.08013e-12	3.50415e-12	3.08977e-11	4.7406e-14	1.25711e-12	1.38451e-13	2.68901e-12	5.19844e-14	2.73844e-13	6.63682e-14
VNM	Viet Nam	1.0617e-11	1.53964e-11	4.30528e-10	5.23383e-12	1.20515e-10	3.52543e-12	1.80265e-10	7.58671e-12	1.1415e-11	3.79713e-09	3.21792e-10	1.21513e-11	6.56551e-12	1.78315e-11	6.45285e-11	7.22055e-12	9.08315e-13	4.43844e-10	4.35284e-12	7.63946e-12	7.09178e-12	1.1301e-11	1.40855e-11	1.10311e-11	1.08244e-11	4.13089e-10	3.36268e-12	1.65892e-11	7.7672e-11	1.67602e-11	8.15576e-12	1.58307e-10	1.20983e-11	1.11199e-09	1.00009e-11	4.20282e-12	6.80638e-12	6.89009e-12	1.83528e-10	1.83625e-08	4.49704e-10	3.07414e-11	1.79197e-11	5.09765e-11	1.02757e-10	2.47228e-11	4.89693e-10	8.465e-12
YEM	Yemen	2.01874e-12	3.02078e-12	9.05838e-12	9.12807e-13	2.67295e-12	6.33315e-13	1.09495e-11	1.50052e-12	1.32049e-12	8.21359e-11	1.32286e-11	2.12426e-12	8.0225e-13	1.90279e-12	4.48763e-12	7.78802e-13	2.6925e-13	1.37013e-11	5.76236e-13	1.48546e-12	1.35956e-12	3.01179e-12	1.72306e-12	1.46917e-12	1.48688e-12	9.08771e-11	6.58231e-13	1.16816e-12	2.96344e-12	4.62758e-12	1.88488e-12	2.15387e-12	1.50373e-12	2.76828e-11	1.31466e-12	7.6867e-13	1.08419e-12	1.26008e-12	6.94086e-12	6.34073e-10	1.11608e-11	1.58962e-12	1.45261e-12	5.65494e-12	1.83851e-12	2.0845e-12	7.15051e-12	1.0029e-12
ZMB	Zambia	2.0126e-12	3.37655e-12	4.55848e-12	1.04044e-12	8.49945e-11	7.20655e-13	9.82287e-12	1.53762e-12	1.618e-12	5.39673e-11	2.94997e-11	2.09505e-12	8.51398e-13	1.76892e-12	3.23547e-12	8.73502e-13	2.47621e-13	4.88013e-11	6.42205e-13	1.65753e-12	1.5291e-12	3.42239e-12	1.60824e-12	1.55702e-12	3.22424e-11	2.21184e-11	7.55818e-13	1.1193e-12	3.35083e-12	4.99998e-12	6.82394e-12	1.59006e-12	2.48031e-12	2.14007e-11	1.49515e-12	8.64428e-13	1.17484e-12	1.35212e-12	5.68629e-12	1.76147e-10	1.07171e-11	3.93316e-12	1.59627e-12	3.62864e-12	1.9663e-12	3.7218e-12	1.21437e-11	1.18509e-12
ZWE	Zimbabwe	4.7213e-11	4.30224e-11	9.16444e-11	3.62066e-11	4.11971e-11	3.3343e-11	3.1505e-10	3.51423e-11	3.26041e-11	2.46962e-09	2.73525e-10	3.24291e-11	3.8903e-11	4.10015e-11	5.79976e-11	3.59659e-11	5.23884e-12	2.51508e-10	2.86272e-11	3.98115e-11	4.30441e-11	3.40868e-11	4.91097e-11	4.08182e-11	4.21595e-11	4.99043e-10	3.34987e-11	2.96745e-11	4.76936e-11	4.42194e-11	3.90864e-11	3.70945e-11	4.15545e-11	4.71019e-10	3.65503e-11	3.61501e-11	3.72867e-11	3.41824e-11	2.69946e-10	1.71602e-09	8.44781e-10	3.52516e-11	4.61253e-11	5.82651e-11	4.44519e-11	4.53428e-11	1.6864e-10	3.4118e-11
ROW	Rest of World	0	0	0	0	0	0	0	0	0	0	0	0	0	0	0	0	0	0	0	0	0	0	0	0	0	0	0	0	0	0	0	0	0	0	0	0	0	0	0	0	0	0	0	0	0	0	0	0
[truncated: 142 more columns]

## Sheet: NemissionFP shares
		AFG	ALB	DZA	AND	AGO	ATG	ARG	ARM	ABW	AUS	AUT	AZE	BHS	BHR	BGD	BRB	BLR	BEL	BLZ	BEN	BMU	BTN	BOL	BIH	BWA	BRA	VGB	BRN	BGR	BFA	BDI	KHM	CMR	CAN	CPV	CYM	CAF	TCD	CHL	CHN	COL	COG	CRI	HRV	CUB	CYP	CZE	CIV
		Afghanistan	Albania	Algeria	Andorra	Angola	Antigua	Argentina	Armenia	Aruba	Australia	Austria	Azerbaijan	Bahamas	Bahrain	Bangladesh	Barbados	Belarus	Belgium	Belize	Benin	Bermuda	Bhutan	Bolivia	Bosnia and Herzegovina	Botswana	Brazil	British Virgin Islands	Brunei	Bulgaria	Burkina Faso	Burundi	Cambodia	Cameroon	Canada	Cape Verde	Cayman Islands	Central African Republic	Chad	Chile	China	Colombia	Congo	Costa Rica	Croatia	Cuba	Cyprus	Czech Republic	Cote dIvoire
AFG	Afghanistan	0.9449	0.0005	0.0005	0.002	0.0007	0.0014	0.0003	0.0003	0.0015	0.0003	0.0003	0.0001	0.0003	0.0015	0.0002	0.0006	0.0033	0.0026	0.0015	0.0006	0.0017	0.0002	0.0005	0.0002	0.0003	0.0002	0.0033	0.0014	0.0002	0.0005	0.0049	0.0007	0.0004	0.0001	0.0039	0.0021	0.0006	0.0003	0.0004	0	0.0003	0.0022	0.0005	0.0003	0.0005	0.0006	0.0003	0.0011
ALB	Albania	0	0.7519	0.0001	0.0009	0.0002	0.0006	0.0001	0.0001	0.0007	0.0001	0.0003	0	0.0001	0.0002	0	0.0003	0.0014	0.0001	0.0006	0.0003	0.0007	0.0001	0.0002	0.0002	0.0001	0.0001	0.0014	0.0005	0.0002	0.0002	0.0019	0.0003	0.0005	0	0.0016	0.0009	0.0002	0.0001	0.0001	0	0.0001	0.0007	0.0001	0.0003	0.0003	0.0005	0.0004	0.0003
DZA	Algeria	0	0.0001	0.5866	0.0008	0.0003	0.0002	0.0002	0.0001	0.0003	0.0001	0.0003	0	0.0001	0.0003	0	0.0002	0.0004	0.0007	0.0003	0.0002	0.0003	0	0.0002	0.0001	0.0001	0.001	0.0005	0.0003	0.0001	0.0001	0.0007	0.0002	0.0003	0.0001	0.0007	0.0004	0.0001	0.0001	0.0003	0	0.0002	0.0005	0.0002	0.0002	0.0005	0.0004	0.0002	0.0006
AND	Andorra	0	0	0	0	0	0	0	0	0	0	0	0	0	0	0	0	0	0	0	0	0	0	0	0	0	0	0	0	0	0	0	0	0	0	0	0	0	0	0	0	0	0	0	0	0	0	0	0
AGO	Angola	0	0	0	0.0001	0.299	0	0	0	0	0	0	0	0	0	0	0	0.0001	0	0	0	0	0	0	0	0	0	0.0001	0	0	0	0.0001	0	0	0	0.0001	0.0001	0	0	0.0001	0	0	0	0	0	0	0	0	0
ATG	Antigua	0	0	0	0	0	0	0	0	0	0	0	0	0	0	0	0	0	0	0	0	0	0	0	0	0	0	0	0	0	0	0	0	0	0	0	0	0	0	0	0	0	0	0	0	0	0	0	0
ARG	Argentina	0.0001	0.0005	0.0015	0.0026	0.0062	0.0012	0.5451	0.0003	0.0026	0.0011	0.0011	0.0001	0.0005	0.0017	0.0002	0.0013	0.0019	0.0062	0.0014	0.0006	0.0015	0.0001	0.1035	0.0005	0.002	0.0745	0.0024	0.0021	0.0008	0.0004	0.0032	0.0011	0.0008	0.0006	0.0039	0.0027	0.0004	0.0002	0.0975	0.0002	0.0111	0.0026	0.0026	0.0011	0.0074	0.0053	0.0008	0.0018
ARM	Armenia	0	0.0001	0	0.0008	0.0002	0.0006	0	0.7806	0.0006	0	0	0	0.0001	0.0002	0	0.0002	0.001	0	0.0006	0.0002	0.0007	0.0001	0.0002	0.0001	0.0001	0	0.0014	0.0004	0	0.0002	0.0019	0.0002	0.0001	0	0.0015	0.0008	0.0002	0.0001	0.0001	0	0	0.0006	0.0001	0	0.0001	0.0001	0	0.0003
ABW	Aruba	0	0	0	0	0	0	0	0	0	0	0	0	0	0	0	0	0	0	0	0	0	0	0	0	0	0	0	0	0	0	0	0	0	0	0	0	0	0	0	0	0	0	0	0	0	0	0	0
AUS	Australia	0.0004	0.001	0.0015	0.0081	0.0037	0.0056	0.0024	0.0014	0.0061	0.5277	0.0007	0.0003	0.0012	0.0165	0.0009	0.0041	0.0095	0.002	0.0058	0.0021	0.0071	0.0006	0.0031	0.0008	0.0027	0.0009	0.0128	0.0353	0.0005	0.0015	0.0152	0.0206	0.0015	0.0011	0.0134	0.0085	0.0021	0.001	0.0035	0.0009	0.002	0.0068	0.0014	0.0009	0.0042	0.0055	0.0006	0.0038
AUT	Austria	0.0001	0.0016	0.0006	0.0009	0.0005	0.0003	0.0005	0.0004	0.0005	0.0009	0.1413	0.0001	0.0001	0.0014	0	0.0002	0.0003	0.0013	0.0003	0.0002	0.0013	0.0001	0.0005	0.0052	0.0002	0.0005	0.0006	0.0005	0.0015	0.0001	0.0005	0.0003	0.0003	0.0001	0.0009	0.0004	0.0001	0	0.0006	0	0.0006	0.0006	0.0003	0.0133	0.0007	0.002	0.006	0.0007
AZE	Azerbaijan	0.0042	0.001	0.0005	0.0053	0.0012	0.0035	0.0005	0.0012	0.0038	0.0003	0.0009	0.9186	0.0008	0.0014	0.0001	0.0016	0.0083	0.0005	0.0037	0.0014	0.0042	0.0005	0.0012	0.0008	0.0006	0.0002	0.0095	0.0028	0.0005	0.0011	0.0111	0.0015	0.0008	0.0001	0.0091	0.0053	0.0014	0.0006	0.0007	0.0001	0.0005	0.0039	0.0006	0.0008	0.001	0.0011	0.0011	0.0018
BHS	Bahamas	0	0	0	0	0	0	0	0	0	0	0	0	0	0	0	0	0	0	0	0	0	0	0	0	0	0	0	0	0	0	0	0	0	0	0	0	0	0	0	0	0	0	0	0	0	0	0	0
BHR	Bahrain	0	0	0	0	0	0	0	0	0	0	0	0	0	0	0	0	0	0	0	0	0	0	0	0	0	0	0	0	0	0	0	0	0	0	0	0	0	0	0	0	0	0	0	0	0	0	0	0
BGD	Bangladesh	0.0001	0.0004	0.0005	0.0025	0.0015	0.0015	0.001	0.0004	0.0021	0.0009	0.0019	0.0001	0.0004	0.0025	0.899	0.0009	0.0027	0.004	0.0015	0.0009	0.002	0.0002	0.0009	0.0005	0.0006	0.0009	0.0032	0.0052	0.0009	0.0005	0.0037	0.0024	0.0012	0.0014	0.0036	0.0024	0.0005	0.0003	0.0016	0.0008	0.0008	0.0033	0.0009	0.0009	0.0031	0.0034	0.0008	0.0024
BRB	Barbados	0	0	0	0	0	0	0	0	0	0	0	0	0	0	0	0	0	0	0	0	0	0	0	0	0	0	0	0	0	0	0	0	0	0	0	0	0	0	0	0	0	0	0	0	0	0	0	0
BLR	Belarus	0.0017	0.0076	0.0045	0.0443	0.0129	0.0256	0.0067	0.0129	0.021	0.0034	0.0137	0.0044	0.0074	0.013	0.0007	0.0133	0.4824	0.0096	0.0273	0.0105	0.0385	0.0021	0.0143	0.007	0.0081	0.0025	0.0699	0.0255	0.0063	0.0073	0.095	0.0137	0.0084	0.0016	0.06	0.0427	0.0101	0.0042	0.0083	0.0009	0.0038	0.0324	0.0059	0.0094	0.0132	0.0151	0.0131	0.0181
BEL	Belgium	0.0001	0.0011	0.0043	0.0045	0.0052	0.001	0.0023	0.0008	0.0059	0.0018	0.0042	0.0002	0.0004	0.005	0.0002	0.0017	0.0006	0.1644	0.0011	0.0017	0.0018	0.0001	0.0015	0.002	0.0007	0.0016	0.0017	0.0026	0.0023	0.0007	0.005	0.0016	0.0056	0.0009	0.0068	0.0024	0.0005	0.0002	0.0057	0.0004	0.002	0.0055	0.0028	0.0037	0.006	0.0098	0.0039	0.0098
BLZ	Belize	0	0	0	0	0	0	0	0	0	0	0	0	0	0	0	0	0	0	0.0075	0	0	0	0	0	0	0	0	0	0	0	0	0	0	0	0	0.0001	0	0	0	0	0	0	0	0	0	0	0	0
BEN	Benin	0.0002	0.0001	0	0.0003	0.0001	0.0002	0	0	0.0002	0	0	0	0	0.0001	0	0.0001	0.0005	0	0.0002	0.7108	0.0002	0	0.0001	0	0.0001	0	0.0005	0.0002	0	0.0002	0.0007	0.0001	0.0001	0	0.0005	0.0003	0.0001	0	0	0	0.0007	0.0014	0	0	0.0001	0	0	0.0005
BMU	Bermuda	0	0	0	0	0	0	0	0	0	0	0	0	0	0	0	0	0	0	0	0	0	0	0	0	0	0	0	0	0	0	0	0	0	0	0	0	0	0	0	0	0	0	0	0	0	0	0	0
BTN	Bhutan	0.0003	0.0017	0.0002	0.0098	0.0019	0.0066	0.0007	0.0011	0.0062	0.0004	0.0001	0.0002	0.0014	0.002	0.0002	0.0029	0.0121	0.0001	0.007	0.0024	0.008	0.9694	0.0023	0.0008	0.0013	0.0001	0.015	0.0049	0.0003	0.0019	0.0238	0.0025	0.0013	0	0.0172	0.0099	0.0027	0.001	0.0009	0	0.0005	0.0066	0.0008	0.0004	0.0023	0.0011	0.0001	0.0031
BOL	Bolivia	0	0	0	0.0001	0	0	0.0002	0	0.0001	0	0	0	0	0	0	0	0.0001	0	0	0	0	0	0.1432	0	0	0.0001	0.0001	0	0	0	0.0001	0	0	0	0.0001	0.0001	0	0	0.0006	0	0.0017	0	0	0	0	0	0	0
BIH	Bosnia and Herzegovina	0	0.0002	0.0001	0.0006	0.0002	0.0004	0.0001	0.0001	0.0005	0	0.0005	0	0.0001	0.0002	0	0.0003	0.0007	0.0001	0.0004	0.0002	0.0005	0.0001	0.0001	0.6668	0.0001	0	0.0009	0.0003	0.0001	0.0002	0.0013	0.0002	0.0001	0	0.001	0.0006	0.0002	0.0001	0.0001	0	0	0.0004	0.0001	0.0196	0.0002	0.0002	0.0001	0.0002
BWA	Botswana	0	0	0	0.0003	0.0001	0.0002	0	0	0.0002	0	0	0	0	0.0001	0	0.0001	0.0003	0	0.0002	0.0001	0.0002	0	0.0001	0	0.6706	0	0.0004	0.0001	0	0.0001	0.0006	0.0001	0	0	0.0005	0.0003	0.0001	0	0	0	0	0.0002	0	0	0	0	0	0.0001
BRA	Brazil	0.0001	0.0004	0.0008	0.0021	0.0231	0.0012	0.0277	0.0002	0.0037	0.0011	0.0013	0.0001	0.0004	0.0024	0.0001	0.0022	0.0012	0.0023	0.0018	0.0006	0.0014	0.0001	0.0322	0.0005	0.0005	0.5886	0.0025	0.0014	0.0007	0.0003	0.002	0.0008	0.0009	0.001	0.0054	0.0052	0.0003	0.0001	0.0166	0.0001	0.0056	0.0023	0.003	0.0018	0.0056	0.0024	0.0014	0.0019
VGB	British Virgin Islands	0	0	0	0	0	0	0	0	0	0	0	0	0	0	0	0	0	0	0	0	0	0	0	0	0	0	0	0	0	0	0	0	0	0	0	0	0	0	0	0	0	0	0	0	0	0	0	0
BRN	Brunei	0	0	0	0	0	0	0	0	0	0	0	0	0	0	0	0	0	0	0	0	0	0	0	0	0	0	0	0.1113	0	0	0	0	0	0	0	0	0	0	0	0	0	0	0	0	0	0	0	0
BGR	Bulgaria	0.0003	0.0287	0.0046	0.0035	0.002	0.0013	0.0021	0.0052	0.0021	0.003	0.0053	0.0011	0.0004	0.0026	0.0001	0.0025	0.0028	0.0031	0.0014	0.0011	0.0019	0.0001	0.0009	0.0061	0.0008	0.0007	0.0034	0.0024	0.6692	0.0004	0.0035	0.001	0.0012	0.0005	0.0041	0.0023	0.0005	0.0002	0.0013	0.0001	0.0007	0.0024	0.0008	0.0056	0.0024	0.029	0.0036	0.0032
BFA	Burkina Faso	0	0.0002	0.0001	0.0013	0.0003	0.0008	0.0001	0.0001	0.001	0.0001	0.0001	0	0.0002	0.0003	0	0.0004	0.0019	0.0007	0.0008	0.001	0.0009	0.0001	0.0003	0.0001	0.0001	0.0001	0.0018	0.0007	0.0001	0.8465	0.0027	0.0004	0.0002	0	0.0022	0.0012	0.0003	0.0002	0.0002	0	0.0028	0.001	0.0001	0.0001	0.0003	0.0002	0.0001	0.0006
BDI	Burundi	0	0	0	0	0	0	0	0	0	0	0	0	0	0	0	0	0	0	0	0	0	0	0	0	0	0	0	0	0	0	0.164	0	0	0	0	0	0	0	0	0	0	0	0	0	0	0	0	0
KHM	Cambodia	0	0	0	0.0001	0	0	0	0	0.0001	0	0	0	0	0	0	0	0.0001	0	0	0	0.0001	0	0	0	0	0	0.0001	0.0002	0	0	0.0002	0.1774	0	0	0.0001	0.0001	0	0	0	0	0	0.0001	0	0	0	0	0	0
CMR	Cameroon	0	0.0001	0.0001	0.0005	0.0004	0.0001	0.0001	0	0.0002	0.0001	0.0002	0	0	0.0002	0	0.0001	0.0003	0.0004	0.0001	0.0001	0.0002	0	0.0001	0.0001	0.0001	0	0.0003	0.0002	0.0001	0.0001	0.0004	0.0001	0.4838	0	0.0006	0.0002	0.0019	0.0007	0.0001	0.0001	0.0001	0.0129	0.0001	0.0002	0.0003	0.0003	0.0001	0.0004
CAN	Canada	0.0003	0.0015	0.0088	0.0067	0.0059	0.0298	0.0084	0.0028	0.0141	0.0105	0.0056	0.0004	0.0226	0.0101	0.0009	0.0669	0.0017	0.0138	0.023	0.0014	0.0399	0.0001	0.019	0.0019	0.0022	0.0161	0.0162	0.0128	0.0028	0.0008	0.0036	0.0074	0.0033	0.5028	0.0066	0.0252	0.0005	0.0003	0.035	0.0033	0.0496	0.0083	0.035	0.0066	0.095	0.0182	0.0052	0.008
CPV	Cape Verde	0	0	0	0	0	0	0	0	0	0	0	0	0	0	0	0	0	0	0	0	0	0	0	0	0	0	0	0	0	0	0	0	0	0	0	0	0	0	0	0	0	0	0	0	0	0	0	0
CYM	Cayman Islands	0	0	0	0	0	0	0	0	0	0	0	0	0	0	0	0	0	0	0	0	0	0	0	0	0	0	0	0	0	0	0	0	0	0	0	0	0	0	0	0	0	0	0	0	0	0	0	0
CAF	Central African Republic	0	0.0001	0	0.0006	0.0002	0.0003	0	0.0001	0.0004	0	0	0	0.0001	0.0001	0	0.0001	0.0007	0.0001	0.0003	0.0001	0.0004	0	0.0001	0	0.0001	0	0.0007	0.0003	0	0.0001	0.0011	0.0001	0.0003	0	0.0009	0.0005	0.8718	0.0003	0.0001	0	0	0.0084	0.0001	0	0.0002	0.0001	0.0001	0.0002
TCD	Chad	0.0001	0.0008	0.0002	0.0033	0.0012	0.0023	0.0003	0.0004	0.0027	0.0002	0.0003	0.0001	0.0006	0.0007	0	0.001	0.0052	0.0003	0.0024	0.0009	0.0026	0.0003	0.0008	0.0003	0.0004	0.0002	0.005	0.0017	0.0002	0.0008	0.0072	0.0009	0.0078	0.0001	0.0066	0.0034	0.0033	0.9353	0.0004	0	0.0003	0.0025	0.0004	0.0009	0.0006	0.0005	0.0002	0.0012
CHL	Chile	0	0	0	0	0	0	0.0004	0	0	0	0	0	0	0	0	0	0	0	0	0	0	0	0.0008	0	0	0.0001	0	0	0	0	0	0	0	0	0	0	0	0	0.0222	0	0.0006	0	0.0001	0	0.0001	0	0	0
CHN	China	0.0044	0.0188	0.0617	0.0475	0.0675	0.0217	0.0604	0.0061	0.0995	0.1161	0.0391	0.0052	0.0082	0.1281	0.0266	0.0515	0.0144	0.0525	0.0338	0.0407	0.0556	0.0018	0.0898	0.0118	0.0222	0.031	0.0282	0.212	0.0256	0.0083	0.0323	0.2789	0.0587	0.039	0.0661	0.0299	0.0048	0.0027	0.1734	0.9241	0.0831	0.1084	0.0742	0.0394	0.2373	0.112	0.0394	0.1553
COL	Colombia	0	0	0	0	0	0	0	0	0.0002	0	0	0	0	0	0	0	0	0	0	0	0	0	0.0001	0	0	0	0	0	0	0	0	0	0	0	0	0	0	0	0.0009	0	0.0971	0.0001	0.0001	0	0.0001	0	0	0
COG	Congo	0	0	0	0	0	0	0	0	0	0	0	0	0	0	0	0	0	0	0	0	0	0	0	0	0	0	0	0	0	0	0	0	0	0	0	0	0	0	0	0	0	0.0599	0	0	0	0	0	0
CRI	Costa Rica	0	0	0	0	0	0	0	0	0.0001	0	0	0	0	0	0	0	0	0	0	0	0	0	0	0	0	0	0	0	0	0	0	0	0	0	0	0	0	0	0	0	0.0001	0	0.0099	0	0	0	0	0
HRV	Croatia	0	0.0007	0.0001	0.0004	0.0001	0.0015	0.0001	0.0001	0.0003	0.0002	0.0013	0	0.0002	0.0002	0	0.0001	0.0004	0.0002	0.0002	0.0001	0.0004	0	0.0001	0.0434	0.0001	0	0.0005	0.0002	0.0002	0.0001	0.0007	0.0001	0.0001	0.0001	0.0006	0.0003	0.0001	0	0.0001	0	0.0001	0.0003	0.0001	0.4234	0.0002	0.0003	0.0004	0.0003
CUB	Cuba	0	0	0	0	0	0	0	0	0	0	0	0	0	0	0	0	0	0	0	0	0	0	0	0	0	0	0	0	0	0	0	0	0	0	0	0.0001	0	0	0	0	0	0	0	0	0.0572	0	0	0
CYP	Cyprus	0	0	0	0	0	0	0	0	0	0	0	0	0	0	0	0	0	0	0	0	0	0	0	0	0	0	0	0	0	0	0	0	0	0	0	0	0	0	0	0	0	0	0	0	0	0	0	0
CZE	Czech Republic	0.0001	0.0012	0.0011	0.0017	0.0013	0.0006	0.0012	0.0006	0.0014	0.0007	0.0092	0.0003	0.0003	0.0018	0.0001	0.0006	0.001	0.0035	0.0014	0.0005	0.0009	0.0001	0.0008	0.0039	0.0004	0.0007	0.0086	0.0012	0.0049	0.0004	0.0014	0.0007	0.0008	0.0004	0.002	0.001	0.0002	0.0001	0.0017	0.0001	0.0008	0.0017	0.0007	0.0087	0.0024	0.0028	0.4068	0.0016
CIV	Cote dIvoire	0	0	0	0	0	0	0	0	0	0	0	0	0	0	0	0	0	0	0	0	0	0	0	0	0	0	0	0	0	0	0	0	0	0	0	0	0	0	0	0	0	0	0	0	0	0	0	0
PRK	North Korea	0.0002	0.0008	0.0009	0.0046	0.0014	0.0058	0.0008	0.0006	0.0042	0.0008	0.0003	0.0001	0.0007	0.0014	0.0002	0.0015	0.0048	0.0003	0.0033	0.0027	0.0045	0.0005	0.0044	0.0004	0.0007	0.0051	0.0073	0.0031	0.0004	0.0011	0.0105	0.0101	0.0008	0.0002	0.0091	0.0051	0.0012	0.0006	0.0013	0.0046	0.001	0.0035	0.0024	0.0004	0.0055	0.0011	0.0002	0.0019
COD	DR Congo	0	0	0	0.0001	0.0001	0.0001	0	0	0.0001	0	0	0	0	0	0	0	0.0002	0.0002	0.0001	0	0.0001	0	0	0	0	0	0.0002	0.0001	0	0	0.0003	0	0.0001	0	0.0003	0.0001	0.0001	0	0	0	0	0.0001	0	0	0	0.0001	0	0
DNK	Denmark	0.0004	0.0057	0.0062	0.0145	0.0102	0.0097	0.015	0.0037	0.0183	0.0186	0.0204	0.0015	0.0019	0.0498	0.0011	0.0053	0.0069	0.0251	0.0243	0.0041	0.0179	0.0005	0.0064	0.0152	0.0025	0.0051	0.0096	0.019	0.0138	0.0028	0.0113	0.0087	0.0059	0.0053	0.0278	0.0103	0.0013	0.0014	0.0185	0.0021	0.0067	0.0148	0.0086	0.0187	0.0115	0.0396	0.03	0.0117
DJI	Djibouti	0	0.0002	0	0.0006	0.0001	0.0005	0	0.0001	0.0005	0	0	0	0.0001	0.0001	0	0.0002	0.001	0	0.0005	0.0002	0.0005	0.0001	0.0001	0	0.0001	0	0.001	0.0003	0	0.0002	0.0016	0.0002	0.0001	0	0.0012	0.0007	0.0002	0.0001	0	0	0	0.0005	0.0001	0	0.0001	0.0001	0	0.0002
DOM	Dominican Republic	0	0	0	0	0	0	0	0	0	0	0	0	0	0	0	0	0	0	0	0	0	0	0	0	0	0	0	0	0	0	0	0	0	0	0	0	0	0	0	0	0	0	0	0	0	0	0	0
ECU	Ecuador	0	0	0	0	0	0	0	0	0	0	0	0	0	0	0	0	0	0	0	0	0	0	0	0	0	0	0	0	0	0	0	0	0	0	0	0	0	0	0	0	0.0003	0	0	0	0	0	0	0
EGY	Egypt	0	0.0007	0.0025	0.0011	0.0007	0.0004	0.0007	0.0002	0.0008	0.0005	0.0011	0.0001	0.0002	0.0011	0	0.0004	0.0004	0.0012	0.0004	0.0002	0.0005	0	0.0003	0.0004	0.0003	0.0005	0.0006	0.0009	0.0007	0.0001	0.0007	0.0004	0.0006	0.0003	0.0012	0.0006	0.0001	0.0001	0.0006	0.0001	0.0004	0.0008	0.0004	0.0015	0.0009	0.0079	0.0006	0.001
SLV	El Salvador	0	0	0	0	0	0	0	0	0	0	0	0	0	0	0	0	0	0	0	0	0	0	0	0	0	0	0	0	0	0	0	0	0	0	0	0	0	0	0	0	0	0	0.0001	0	0	0	0	0
ERI	Eritrea	0.0001	0.0007	0.0001	0.0033	0.0007	0.0024	0.0002	0.0004	0.0027	0.0002	0	0.0001	0.0005	0.0006	0	0.0011	0.0052	0	0.0026	0.0009	0.0028	0.0003	0.0008	0.0003	0.0004	0	0.0059	0.0018	0.0001	0.0008	0.0079	0.0009	0.0005	0	0.006	0.0036	0.001	0.0004	0.0003	0	0.0002	0.0023	0.0003	0.0001	0.0007	0.0004	0	0.0011
EST	Estonia	0	0.0002	0.0001	0.0012	0.0005	0.0094	0.0002	0.0003	0.0009	0.0002	0.0003	0.0001	0.0041	0.0004	0	0.0004	0.0018	0.0003	0.0209	0.0003	0.0009	0.0001	0.0003	0.0002	0.0002	0.0001	0.0017	0.0007	0.0002	0.0002	0.0024	0.0681	0.0002	0.0003	0.002	0.0012	0.0003	0.0001	0.0003	0	0.0001	0.0008	0.0004	0.0002	0.0004	0.0004	0.0008	0.0005
ETH	Ethiopia	0.0001	0.0018	0.0028	0.0042	0.0015	0.0025	0.0009	0.0006	0.0035	0.0008	0.0034	0.0001	0.0008	0.0018	0.0001	0.0016	0.0043	0.004	0.0027	0.0011	0.0031	0.0003	0.0012	0.0008	0.0007	0.0006	0.0051	0.0031	0.001	0.0008	0.0077	0.0015	0.001	0.0007	0.0067	0.0038	0.001	0.0004	0.0012	0.0005	0.0009	0.0031	0.001	0.0015	0.0018	0.0042	0.0025	0.0022
FJI	Fiji	0	0	0	0	0	0	0	0	0	0	0	0	0	0	0	0	0	0	0	0	0	0	0	0	0	0	0	0	0	0	0	0	0	0	0	0	0	0	0	0	0	0	0	0	0	0	0	0
FIN	Finland	0.0001	0.0018	0.0025	0.005	0.003	0.0029	0.0032	0.0012	0.0035	0.0046	0.0053	0.0005	0.0013	0.0045	0.0003	0.0024	0.0027	0.0073	0.0028	0.0017	0.0038	0.0002	0.003	0.0018	0.0011	0.0023	0.0046	0.0039	0.0029	0.0007	0.0039	0.0055	0.0026	0.0019	0.0048	0.0034	0.0005	0.0003	0.0078	0.0015	0.0025	0.0049	0.0024	0.0042	0.0053	0.0089	0.0045	0.0046
FRA	France	0.0008	0.0114	0.0951	0.221	0.0543	0.0107	0.0278	0.0084	0.0237	0.025	0.0389	0.0021	0.0051	0.05	0.0017	0.0178	0.0046	0.1737	0.0097	0.081	0.023	0.0003	0.0202	0.0131	0.0063	0.0225	0.0187	0.0273	0.0248	0.0262	0.0169	0.0715	0.2329	0.0084	0.055	0.0225	0.0176	0.0072	0.0418	0.0023	0.023	0.1602	0.0197	0.0338	0.0642	0.0864	0.0358	0.3151
PYF	French Polynesia	0	0	0	0	0	0	0	0	0	0	0	0	0	0	0	0	0	0	0	0	0	0	0	0	0	0	0	0	0	0	0	0	0	0	0	0	0	0	0	0	0	0	0	0	0	0	0	0
GAB	Gabon	0	0	0	0	0	0	0	0	0	0	0	0	0	0	0	0	0	0	0	0	0	0	0	0	0	0	0	0	0	0	0	0	0	0	0	0	0	0	0	0	0	0	0	0	0	0	0	0
GMB	Gambia	0	0	0	0.0001	0	0.0001	0	0	0.0001	0	0	0	0	0	0	0	0.0002	0	0.0001	0	0.0001	0	0	0	0	0	0.0003	0.0001	0	0	0.0004	0	0.0001	0	0.0002	0.0002	0	0	0	0	0	0.0001	0	0	0	0	0	0
GEO	Georgia	0.0006	0.0008	0.0013	0.0053	0.0011	0.0037	0.0003	0.0101	0.0036	0.0001	0.0002	0.0011	0.0009	0.001	0	0.0015	0.007	0.0001	0.0039	0.0014	0.0044	0.0005	0.0011	0.0004	0.0007	0.0001	0.0082	0.0027	0.0004	0.001	0.0114	0.0014	0.0007	0	0.0093	0.0055	0.0014	0.0006	0.0004	0	0.0002	0.0058	0.0004	0.0002	0.0007	0.0007	0.0002	0.0015
DEU	Germany	0.0029	0.0379	0.0531	0.0959	0.078	0.0307	0.0433	0.0228	0.1062	0.0362	0.4996	0.0083	0.0073	0.0923	0.0033	0.0365	0.0147	0.2379	0.0185	0.0185	0.0307	0.0011	0.0519	0.0807	0.0168	0.034	0.0286	0.0518	0.0863	0.0084	0.0307	0.0381	0.0397	0.0144	0.1001	0.0353	0.0043	0.003	0.1028	0.0062	0.0392	0.0613	0.0519	0.1595	0.0793	0.1617	0.1648	0.0785
GHA	Ghana	0	0	0	0.0001	0.0001	0.0001	0	0	0.0002	0	0.0002	0	0	0.0001	0	0.0001	0.0001	0.0003	0.0001	0.0002	0.0001	0	0	0.0001	0.0001	0	0.0001	0.0001	0	0	0.0001	0.0001	0.0001	0.0001	0.0002	0.0001	0	0	0.0001	0	0	0.0001	0	0.0003	0.0001	0.0001	0.0001	0.0001
GRC	Greece	0	0.0099	0.0002	0.0003	0.0002	0.0001	0.0001	0.0006	0.0003	0.0004	0.0005	0	0	0.0006	0	0.0001	0.0001	0.0005	0.0001	0.0001	0.0002	0	0.0001	0.0005	0.0001	0.0001	0.0005	0.0002	0.0032	0	0.0004	0.0001	0.0002	0.0001	0.0003	0.0005	0	0	0.0002	0	0.0001	0.0003	0.0001	0.0006	0.0002	0.0163	0.0006	0.0003
GRL	Greenland	0	0	0	0	0	0	0	0	0	0	0	0	0	0	0	0	0	0	0	0	0	0	0	0	0	0	0	0	0	0	0	0	0	0	0	0	0	0	0	0	0	0	0	0	0	0	0	0
GTM	Guatemala	0	0	0.0001	0.0002	0.0001	0.0002	0.0003	0	0.0007	0.0001	0.0003	0	0.0001	0.0005	0	0.0003	0.0002	0.0003	0.0029	0.0001	0.0003	0	0.0003	0.0001	0.0001	0.0001	0.001	0.0003	0.0001	0	0.0003	0.0001	0.0001	0.0005	0.0003	0.0003	0	0	0.0004	0	0.0018	0.0002	0.0124	0.0004	0.0009	0.0002	0.0002	0.0002
GIN	Guinea	0	0.0001	0.0001	0.0008	0.0002	0.0004	0.0001	0.0001	0.0005	0	0.0001	0.0001	0.0001	0.0002	0	0.0002	0.001	0.0002	0.0004	0.0002	0.0005	0.0001	0.0001	0.0001	0.0001	0	0.0009	0.0003	0	0.0001	0.0014	0.0002	0.0007	0	0.0011	0.0006	0.0002	0.0001	0.0001	0	0	0.0004	0.0001	0.0001	0.0002	0.0005	0.0001	0.0048
GUY	Guyana	0	0	0	0	0	0	0	0	0	0	0	0	0	0	0	0	0	0	0	0	0	0	0	0	0	0	0	0	0	0	0	0	0	0	0	0	0	0	0	0	0	0	0	0	0	0	0	0
HTI	Haiti	0	0	0	0	0	0	0	0	0	0	0	0	0	0	0	0.0001	0	0	0	0	0	0	0	0	0	0	0	0	0	0	0.0001	0	0	0	0	0	0	0	0	0	0	0	0	0	0	0	0	0
HND	Honduras	0	0	0	0	0	0	0	0	0	0	0	0	0	0	0	0	0	0	0.0001	0	0	0	0	0	0	0	0	0	0	0	0	0	0	0	0	0	0	0	0	0	0	0	0.0007	0	0	0	0	0
HKG	Hong Kong	0	0	0	0	0	0	0	0	0	0	0	0	0	0	0	0	0	0	0	0	0	0	0	0	0	0	0	0	0	0	0	0	0	0	0	0	0	0	0	0	0	0	0	0	0	0	0	0
HUN	Hungary	0.0001	0.0053	0.0023	0.0031	0.0025	0.0012	0.0016	0.0016	0.0026	0.0014	0.0291	0.0009	0.0004	0.0028	0.0001	0.001	0.0021	0.0077	0.0011	0.0008	0.0016	0.0001	0.0011	0.0302	0.0006	0.0014	0.0024	0.0019	0.0124	0.0005	0.0034	0.0017	0.0014	0.0007	0.0036	0.0019	0.0003	0.0002	0.0024	0.0001	0.0011	0.0026	0.0012	0.044	0.0026	0.0111	0.0231	0.0029
ISL	Iceland	0	0	0	0	0	0	0	0	0	0	0	0	0	0	0	0	0	0	0	0	0	0	0	0	0	0	0	0	0	0	0	0	0	0	0	0	0	0	0	0	0	0	0	0	0	0	0	0
IND	India	0.0048	0.0045	0.0129	0.0249	0.0294	0.01	0.0178	0.0052	0.0134	0.0206	0.0116	0.0014	0.0037	0.2522	0.045	0.0103	0.0139	0.028	0.0107	0.0095	0.0134	0.0028	0.0104	0.0044	0.0103	0.0153	0.0208	0.078	0.0075	0.0061	0.0406	0.0273	0.0123	0.0141	0.0233	0.0198	0.0048	0.004	0.0255	0.0023	0.0137	0.1063	0.0098	0.0114	0.0192	0.0462	0.0117	0.0503
IDN	Indonesia	0	0	0	0.0001	0.0001	0	0.0001	0	0.0001	0.0001	0	0	0	0.0001	0	0.0001	0.0001	0.0001	0	0	0.0001	0	0.0001	0	0	0	0.0001	0.0006	0	0	0.0001	0.0002	0	0	0.0001	0.0001	0	0	0.0001	0	0	0.0001	0	0	0.0001	0.0001	0	0.0001
IRN	Iran	0.0013	0.0007	0.0003	0.002	0.001	0.001	0.0004	0.0061	0.0009	0.0005	0.0003	0.0011	0.0002	0.0036	0.0002	0.0006	0.0014	0.0004	0.001	0.0004	0.0011	0.0001	0.0005	0.0003	0.0009	0.0002	0.0022	0.002	0.0003	0.0004	0.0028	0.0009	0.0006	0.0001	0.0025	0.0016	0.0004	0.0002	0.0005	0.0001	0.0003	0.0017	0.0003	0.0004	0.0008	0.0015	0.0003	0.0009
IRQ	Iraq	0	0.0001	0.0004	0.0004	0.0001	0.0003	0	0	0.0003	0	0	0	0.0001	0.0001	0	0.0001	0.0005	0	0.0003	0.0001	0.0003	0	0.0001	0	0.0001	0.0001	0.0006	0.0002	0	0.0001	0.0009	0.0001	0.0001	0	0.0007	0.0004	0.0001	0	0.0001	0	0	0.0003	0	0.0001	0.0001	0.0001	0	0.0001
IRL	Ireland	0.0002	0.001	0.002	0.0054	0.0038	0.0037	0.0026	0.0008	0.0037	0.0069	0.0031	0.0003	0.0008	0.0174	0.0002	0.0075	0.0013	0.01	0.0023	0.0014	0.0125	0.0002	0.0015	0.0011	0.0012	0.0019	0.0047	0.0079	0.0016	0.0007	0.0025	0.0024	0.002	0.0013	0.0046	0.0064	0.0004	0.0002	0.0042	0.0003	0.0043	0.0058	0.0018	0.003	0.0034	0.0152	0.0024	0.0072
ISR	Israel	0	0	0	0.0001	0	0.0001	0.0001	0	0.0001	0	0.0001	0	0	0	0	0	0.0001	0.0002	0.0001	0	0.0001	0	0	0	0	0	0.0001	0.0001	0	0	0.0002	0	0	0	0.0002	0.0001	0	0	0	0	0	0.0001	0	0.0001	0	0.0003	0	0.0001
ITA	Italy	0.0001	0.0129	0.0072	0.0056	0.0048	0.0012	0.0044	0.0021	0.0025	0.0029	0.01	0.0003	0.0004	0.0058	0.0002	0.0015	0.0006	0.0063	0.001	0.0014	0.0042	0	0.0018	0.0118	0.0009	0.0025	0.0024	0.0027	0.0038	0.0008	0.0018	0.0012	0.0031	0.0013	0.0071	0.0032	0.0002	0.0002	0.0043	0.0002	0.0025	0.0057	0.0027	0.0229	0.0101	0.0132	0.0054	0.0068
JAM	Jamaica	0	0	0	0	0	0	0	0	0	0	0	0	0	0	0	0	0	0	0	0	0	0	0	0	0	0	0	0	0	0	0	0	0	0	0	0	0	0	0	0	0	0	0	0	0	0	0	0
JPN	Japan	0.0001	0.0002	0.0001	0.0021	0.0005	0.0015	0.0002	0.0002	0.0012	0.0008	0.0001	0	0.0003	0.0008	0.0001	0.0008	0.0021	0.0001	0.0015	0.0005	0.0017	0.0002	0.0008	0.0002	0.0003	0.0003	0.0032	0.002	0.0001	0.0004	0.0042	0.0019	0.0004	0.0001	0.0036	0.0021	0.0006	0.0003	0.0004	0.0001	0.0001	0.0015	0.0004	0.0001	0.0004	0.0006	0.0001	0.0007
JOR	Jordan	0	0	0	0.0002	0.0001	0.0001	0	0.0001	0.0001	0	0	0	0	0.0169	0	0	0.0002	0	0.0001	0	0.0001	0	0	0	0	0	0.0002	0.0001	0	0	0.0003	0.0001	0	0	0.0003	0.0002	0	0	0	0	0	0.0001	0	0	0	0.0001	0	0.0001
KAZ	Kazakhstan	0.0057	0.0015	0.001	0.0065	0.0019	0.004	0.0013	0.0014	0.004	0.0019	0.0058	0.0032	0.001	0.0021	0.0001	0.0021	0.0071	0.0014	0.0042	0.0017	0.0921	0.0005	0.0019	0.0012	0.001	0.0006	0.0542	0.0037	0.0011	0.0013	0.0131	0.002	0.0014	0.0003	0.0103	0.0062	0.0016	0.0007	0.0022	0.0005	0.0022	0.005	0.001	0.0016	0.0022	0.0021	0.0054	0.0028
KEN	Kenya	0	0	0	0.0001	0	0	0	0	0	0	0	0	0	0	0	0	0.0001	0	0	0	0	0	0	0	0	0	0.0001	0	0	0	0.0001	0	0	0	0.0001	0.0001	0	0	0	0	0	0	0	0	0	0	0	0
KWT	Kuwait	0	0	0	0.0001	0	0.0001	0	0	0.0001	0	0	0	0	0	0	0	0.0001	0	0.0001	0	0.0001	0	0	0	0	0	0.0002	0.0001	0	0	0.0003	0	0	0	0.0002	0.0001	0	0	0	0	0	0.0001	0	0	0	0	0	0
KGZ	Kyrgyzstan	0.0024	0.0008	0.0002	0.0062	0.0011	0.0044	0.0003	0.0007	0.0036	0.0001	0.0001	0.0002	0.0009	0.0012	0.0001	0.0019	0.0077	0.0001	0.0047	0.0015	0.0052	0.0004	0.0015	0.0005	0.0009	0.0001	0.0099	0.0031	0.0002	0.001	0.0141	0.0016	0.0008	0	0.0104	0.0065	0.0017	0.0007	0.0005	0	0.0002	0.004	0.0005	0.0002	0.0009	0.0007	0.0001	0.0019
LAO	Laos	0	0.0001	0	0.0005	0.0001	0.0003	0.0001	0.0001	0.0004	0.0002	0.0001	0	0.0001	0.0002	0	0.0002	0.0006	0.0001	0.0004	0.0002	0.0004	0.0001	0.0001	0	0.0001	0	0.0008	0.0006	0	0.0001	0.0011	0.0013	0.0001	0	0.0009	0.0005	0.0001	0.0001	0.0001	0.0002	0.0001	0.0004	0.0001	0.0001	0.0002	0.0002	0	0.0002
LVA	Latvia	0.0001	0.0003	0.0002	0.0019	0.0005	0.0016	0.0003	0.0012	0.0015	0.0002	0.0005	0.0001	0.0005	0.0006	0	0.0006	0.0031	0.0004	0.0017	0.0005	0.0016	0.0002	0.0005	0.0003	0.0003	0.0006	0.0029	0.001	0.0003	0.0004	0.0043	0.0015	0.0003	0.0001	0.0033	0.0019	0.0005	0.0002	0.0004	0	0.0002	0.0014	0.0003	0.0003	0.0005	0.0006	0.0006	0.0011
LBN	Lebanon	0	0	0.0001	0.0002	0.0012	0.0002	0.0001	0.0002	0.0002	0.0001	0	0	0	0.0062	0	0.0001	0.0002	0	0.0001	0.0001	0.0002	0	0	0	0	0.0001	0.0003	0.0001	0	0.0003	0.0004	0.0001	0.0001	0.0001	0.0003	0.0002	0.0002	0	0	0	0	0.0019	0	0	0	0.0005	0	0.0087
LSO	Lesotho	0	0.0001	0	0.0005	0.0001	0.0004	0	0.0001	0.0003	0.0001	0	0	0.0001	0.0001	0	0.0002	0.0007	0	0.0004	0.0001	0.0004	0	0.0001	0	0.0002	0	0.0009	0.0003	0	0.0001	0.0011	0.0001	0.0001	0	0.0008	0.0006	0.0001	0.0001	0.0001	0	0.0001	0.0003	0.0001	0	0.0001	0.0001	0	0.0002
LBR	Liberia	0	0	0	0	0	0	0	0	0	0	0	0	0	0	0	0	0	0	0	0	0	0	0	0	0	0	0	0	0	0	0	0	0	0	0	0	0	0	0	0	0	0	0	0	0	0	0	0
LBY	Libya	0	0	0	0.0002	0.0001	0.0001	0	0	0.0001	0	0.0001	0	0	0	0	0	0.0001	0	0.0001	0.0001	0.0001	0	0	0	0	0	0.0001	0.0001	0	0	0.0002	0	0	0	0.0002	0.0001	0	0	0	0	0	0.0001	0	0.0001	0.0001	0.0001	0	0.0001
LIE	Liechtenstein	0	0	0	0	0	0	0	0	0	0	0	0	0	0	0	0	0	0	0	0	0	0	0	0	0	0	0	0	0	0	0	0	0	0	0	0	0	0	0	0	0	0	0	0	0	0	0	0
LTU	Lithuania	0.0001	0.0004	0.0004	0.0029	0.0009	0.002	0.0004	0.0011	0.0021	0.0003	0.0014	0.0003	0.008	0.0009	0.0001	0.001	0.0052	0.0013	0.003	0.0007	0.0021	0.0002	0.0007	0.0005	0.0004	0.0003	0.0048	0.0015	0.0018	0.0006	0.0053	0.0016	0.0006	0.0002	0.0044	0.0027	0.0007	0.0003	0.0007	0.0001	0.0003	0.002	0.0004	0.0011	0.001	0.0012	0.0032	0.0013
LUX	Luxembourg	0	0.0001	0.0001	0.0004	0.0002	0.0002	0.0001	0	0.0003	0.0001	0.0002	0	0	0.0002	0	0.0001	0.0002	0.0014	0.0002	0.0001	0.0002	0	0.0001	0.0001	0.0001	0.0001	0.0003	0.0002	0.0001	0.0001	0.0005	0.0001	0.0001	0	0.0005	0.0003	0.0001	0	0.0001	0	0.0001	0.0003	0.0001	0.0001	0.0002	0.0002	0.0001	0.0003
MAC	Macao SAR	0	0	0	0	0	0	0	0	0	0	0	0	0	0	0	0	0	0	0	0	0	0	0	0	0	0	0	0	0	0	0	0	0	0	0	0	0	0	0	0	0	0	0	0	0	0	0	0
MDG	Madagascar	0	0.0001	0.0009	0.0006	0.0003	0.0003	0.0003	0.0001	0.0004	0.0001	0.0006	0	0.0002	0.0003	0	0.0004	0.0003	0.0006	0.0003	0.0001	0.0019	0	0.0002	0.0001	0.0002	0.0001	0.0005	0.0008	0.0002	0.0001	0.0006	0.0003	0.0002	0.0004	0.0007	0.0004	0.0001	0	0.0003	0	0.0001	0.0004	0.0003	0.0004	0.0003	0.0004	0.0004	0.0004
MWI	Malawi	0	0	0	0.0001	0.0001	0.0001	0	0	0.0001	0	0	0	0	0.0001	0	0.0001	0.0001	0.0001	0.0001	0	0.001	0	0	0	0.0003	0	0.0017	0.0002	0	0	0.0004	0.0001	0.0001	0	0.0002	0.0001	0	0	0	0	0	0.0016	0	0.0002	0	0.0001	0.0001	0.0001
MYS	Malaysia	0	0.0001	0.0003	0.0002	0.0002	0.0001	0.0002	0.0001	0.0002	0.0004	0.0001	0	0	0.0009	0.0002	0.0002	0.0002	0.0002	0.0001	0.0001	0.0002	0	0.0001	0	0.0001	0.0002	0.0003	0.0118	0.0001	0	0.0004	0.0031	0.0002	0.0001	0.0003	0.0002	0.0001	0	0.0004	0.0002	0.0001	0.0002	0.0001	0.0001	0.0001	0.0005	0.0001	0.0002
MDV	Maldives	0	0	0	0	0	0	0	0	0	0	0	0	0	0	0	0	0	0	0	0	0	0	0	0	0	0	0	0	0	0	0	0	0	0	0	0	0	0	0	0	0	0	0	0	0	0	0	0
MLI	Mali	0.0001	0.0004	0.0003	0.0029	0.0016	0.0017	0.0002	0.0003	0.0021	0.0002	0.0001	0.0001	0.0004	0.0009	0.0001	0.0008	0.004	0.0006	0.0018	0.0013	0.0021	0.0003	0.0005	0.0002	0.0003	0.0003	0.0039	0.0021	0.0001	0.0137	0.0057	0.0013	0.0005	0.0001	0.0048	0.0027	0.0007	0.0003	0.0003	0	0.0002	0.0025	0.0003	0.0002	0.0007	0.0005	0.0006	0.027
MLT	Malta	0	0	0	0	0	0	0	0	0	0	0	0	0	0	0	0	0	0	0	0	0	0	0	0	0	0	0	0	0	0	0	0	0	0	0	0	0	0	0	0	0	0	0	0	0	0	0	0
MRT	Mauritania	0	0.0001	0.0001	0.0003	0.0001	0.0002	0	0	0.0002	0	0	0	0	0.0001	0	0.0001	0.0004	0	0.0002	0.0009	0.0002	0	0.0001	0	0	0	0.0005	0.0002	0.0001	0.0001	0.0007	0.0001	0.0021	0	0.0005	0.0003	0.0001	0	0	0	0	0.0002	0	0.0002	0.0002	0.0001	0	0.0001
MUS	Mauritius	0	0	0	0	0	0	0	0	0	0	0	0	0	0	0	0	0	0	0	0	0	0	0	0	0	0	0	0	0	0	0	0	0	0	0	0	0	0	0	0	0	0	0	0	0	0	0	0
MEX	Mexico	0.0001	0.0003	0.0016	0.002	0.0013	0.0036	0.0037	0.0002	0.0078	0.0017	0.0009	0.0001	0.0039	0.0031	0.0001	0.0041	0.0009	0.002	0.0429	0.0003	0.0062	0.0001	0.0113	0.0003	0.0003	0.0023	0.0074	0.0014	0.0005	0.0002	0.0014	0.0009	0.0005	0.0068	0.0023	0.0059	0.0002	0.0001	0.0101	0.0002	0.0142	0.0012	0.0252	0.0009	0.0552	0.0017	0.001	0.0011
MCO	Monaco	0	0	0	0	0	0	0	0	0	0	0	0	0	0	0	0	0	0	0	0	0	0	0	0	0	0	0	0	0	0	0	0	0	0	0	0	0	0	0	0	0	0	0	0	0	0	0	0
MNG	Mongolia	0.0011	0.0078	0.0019	0.0385	0.0086	0.0268	0.0027	0.0037	0.028	0.0021	0.0015	0.0008	0.0061	0.0082	0.0007	0.0124	0.0521	0.0016	0.0277	0.0106	0.0325	0.0034	0.0094	0.003	0.0048	0.001	0.0602	0.0219	0.0015	0.008	0.0881	0.0135	0.0061	0.0013	0.069	0.04	0.0103	0.0045	0.0056	0.0144	0.0027	0.0271	0.0043	0.0025	0.0086	0.0062	0.0016	0.0143
MNE	Montenegro	0	0.0003	0	0.0011	0.0003	0.0008	0.0001	0.0001	0.0008	0.0001	0	0	0.0002	0.0002	0	0.0003	0.0018	0	0.0008	0.0003	0.0009	0.0001	0.0003	0.0001	0.0001	0	0.0017	0.0006	0	0.0003	0.0026	0.0003	0.0002	0	0.002	0.0012	0.0003	0.0001	0.0001	0	0.0001	0.0008	0.0001	0	0.0002	0.0001	0	0.0004
MAR	Morocco	0	0.0004	0.0012	0.0048	0.0013	0.0005	0.0008	0.0002	0.0011	0.0008	0.0016	0.0001	0.0002	0.0012	0	0.0005	0.0008	0.0039	0.0005	0.0016	0.0008	0	0.0005	0.0005	0.0002	0.0005	0.001	0.0008	0.0005	0.0003	0.0012	0.0005	0.0023	0.0009	0.0023	0.001	0.0003	0.0001	0.0015	0.0001	0.0008	0.0015	0.0006	0.0011	0.0032	0.0022	0.0011	0.002
MOZ	Mozambique	0	0	0	0.0002	0.0002	0.0001	0	0	0.0002	0	0	0	0	0.0001	0	0.0001	0.0003	0	0.0001	0.0001	0.0002	0	0	0	0.0004	0	0.0003	0.0001	0	0	0.0004	0.0001	0	0	0.0004	0.0002	0.0001	0	0	0	0	0.0002	0	0	0.0001	0.0001	0	0.0001
MMR	Myanmar	0.0001	0.0002	0.0003	0.001	0.0006	0.0007	0.0005	0.0001	0.0009	0.0009	0.0004	0	0.0002	0.0013	0.0003	0.0005	0.0008	0.0005	0.0008	0.0003	0.0008	0.0001	0.0005	0.0002	0.0002	0.0003	0.0016	0.0097	0.0002	0.0002	0.0019	0.0047	0.0004	0.0003	0.0015	0.001	0.0002	0.0001	0.0008	0.0018	0.0004	0.0012	0.0004	0.0003	0.001	0.0009	0.0005	0.0009
NAM	Namibia	0	0	0	0.0001	0.0289	0.0001	0	0	0.0001	0	0	0	0	0	0	0	0.0002	0.0001	0.0002	0	0.0001	0	0	0	0.0011	0	0.0002	0.0001	0	0	0.0003	0.0004	0.0002	0	0.0005	0.0001	0	0	0	0	0	0.0015	0	0	0	0	0	0.0001
NPL	Nepal	0.0001	0.0003	0.0002	0.0027	0.0008	0.0013	0.0004	0.0003	0.0014	0.0003	0.0002	0.0001	0.0003	0.0028	0.0007	0.0007	0.0023	0.0004	0.0014	0.0006	0.0021	0.0008	0.0006	0.0002	0.0004	0.0002	0.0031	0.0019	0.0001	0.0005	0.0046	0.0009	0.0004	0.0003	0.0034	0.002	0.0005	0.0003	0.0006	0.0001	0.0002	0.0027	0.0003	0.0005	0.0006	0.0008	0.0002	0.0012
NLD	Netherlands	0.0002	0.0033	0.0044	0.0082	0.0129	0.0033	0.0048	0.0028	0.0286	0.005	0.0138	0.0008	0.001	0.0239	0.0006	0.0053	0.0014	0.0389	0.0026	0.0026	0.0048	0.0001	0.0045	0.006	0.0017	0.0042	0.0042	0.0074	0.0054	0.0011	0.0039	0.0036	0.0056	0.002	0.0199	0.0064	0.0006	0.0004	0.0089	0.0006	0.0075	0.0118	0.0067	0.0117	0.0085	0.0308	0.0097	0.0102
ANT	Netherlands Antilles	0	0	0	0	0	0	0	0	0	0	0	0	0	0	0	0	0	0	0	0	0	0	0	0	0	0	0	0	0	0	0	0	0	0	0	0	0	0	0	0	0	0	0	0	0	0	0	0
NCL	New Caledonia	0	0	0	0	0	0	0	0	0	0	0	0	0	0	0	0	0	0	0	0	0	0	0	0	0	0	0	0	0	0	0	0	0	0	0	0	0	0	0	0	0	0	0	0	0	0	0	0
NZL	New Zealand	0	0.0001	0.0002	0.0009	0.0003	0.0005	0.0002	0.0001	0.0007	0.0058	0.0004	0	0.0002	0.0011	0	0.0014	0.0009	0.0009	0.0008	0.0002	0.0012	0.0001	0.0003	0.0001	0.0002	0.0002	0.0011	0.0018	0.0001	0.0002	0.0015	0.0007	0.0002	0.0004	0.0013	0.0009	0.0002	0.0001	0.0016	0.0001	0.0002	0.0006	0.0003	0.0002	0.0003	0.0005	0.0002	0.0004
NIC	Nicaragua	0	0	0	0.0001	0	0	0	0	0.0001	0	0	0	0	0	0	0	0.0001	0	0.0001	0	0	0	0	0	0	0	0.0001	0	0	0	0.0001	0	0	0	0.0001	0.0002	0	0	0	0	0	0	0.0077	0	0.0001	0	0	0
NER	Niger	0	0.0002	0.0001	0.0013	0.0003	0.0008	0.0001	0.0001	0.0008	0.0001	0	0	0.0002	0.0003	0	0.0004	0.0021	0	0.0009	0.0004	0.001	0.0001	0.0003	0.0001	0.0002	0	0.0018	0.0006	0	0.0099	0.0027	0.0003	0.0002	0	0.0021	0.0013	0.0003	0.0033	0.0001	0	0.0001	0.0009	0.0001	0.0001	0.0003	0.0002	0	0.0154
NGA	Nigeria	0	0.0001	0.0003	0.0006	0.0005	0.0003	0.0003	0.0001	0.0005	0.0003	0.0005	0	0.0001	0.0008	0	0.0003	0.0004	0.0008	0.0003	0.0004	0.0004	0	0.0002	0.0002	0.0004	0.0005	0.0006	0.0004	0.0002	0.0001	0.0007	0.0002	0.0024	0.0002	0.0008	0.0005	0.0001	0.0014	0.0007	0.0001	0.0003	0.0006	0.0002	0.0003	0.0004	0.0006	0.0005	0.005
NOR	Norway	0	0.0002	0.0003	0.0009	0.002	0.001	0.0007	0.0001	0.0016	0.0016	0.0005	0.0001	0.0001	0.0013	0	0.001	0.0006	0.0011	0.0004	0.0003	0.0013	0	0.0004	0.0004	0.0002	0.0007	0.0052	0.0009	0.0006	0.0001	0.0007	0.0006	0.0007	0.0009	0.001	0.0022	0.0001	0.0001	0.0008	0.0002	0.0003	0.0008	0.0005	0.0014	0.001	0.0047	0.001	0.002
PSE	Gaza Strip	0	0	0	0.0001	0	0	0	0	0	0	0	0	0	0	0	0	0.0001	0	0	0	0.0001	0	0	0	0	0	0.0001	0	0	0	0.0002	0	0	0	0.0001	0.0001	0	0	0	0	0	0	0	0	0	0	0	0
OMN	Oman	0	0	0	0.0001	0.0002	0	0	0	0	0	0	0	0	0.0014	0	0	0.0001	0	0	0	0	0	0	0	0	0	0.0001	0	0	0	0.0002	0	0	0	0.0001	0.0001	0	0	0	0	0	0.0001	0	0	0	0	0	0
PAK	Pakistan	0.0005	0.0036	0.013	0.0128	0.0087	0.006	0.0098	0.0017	0.0106	0.0108	0.0097	0.0017	0.0034	0.0131	0.0016	0.0074	0.0073	0.0158	0.0067	0.0066	0.0094	0.0005	0.0061	0.0033	0.0055	0.0035	0.0099	0.0239	0.0038	0.0018	0.0119	0.0157	0.0085	0.0146	0.0138	0.0093	0.0024	0.0009	0.0209	0.004	0.0091	0.0121	0.0103	0.0079	0.0145	0.0372	0.006	0.0101
PAN	Panama	0	0	0	0	0	0	0	0	0.0001	0	0	0	0	0	0	0	0	0	0.0002	0	0	0	0	0	0	0	0	0	0	0	0	0	0	0	0	0	0	0	0	0	0	0	0.0007	0	0.0002	0	0	0
PNG	Papua New Guinea	0	0	0	0	0	0	0	0	0	0.0001	0	0	0	0	0	0	0	0	0	0	0	0	0	0	0	0	0	0	0	0	0	0	0	0	0	0	0	0	0	0	0	0	0	0	0	0	0	0
PRY	Paraguay	0	0.0001	0	0.0005	0.0004	0.0004	0.0028	0.0001	0.0006	0	0	0	0.0001	0.0001	0	0.0002	0.0007	0.0001	0.0004	0.0001	0.0011	0	0.0023	0	0.0001	0.0082	0.0009	0.0003	0	0.0001	0.0011	0.0002	0.0001	0	0.0009	0.0046	0.0001	0.0001	0.006	0	0.0007	0.0004	0.0001	0	0.0002	0.0001	0	0.0002
PER	Peru	0	0	0	0	0	0	0	0	0	0	0	0	0	0	0	0	0	0	0	0	0	0	0.0005	0	0	0	0	0	0	0	0	0	0	0	0	0	0	0	0.0001	0	0.0001	0	0	0	0	0	0	0
PHL	Philippines	0	0	0.0001	0.0003	0.0002	0.0002	0.0002	0	0.001	0.0003	0.0001	0	0.0001	0.0008	0	0.0003	0.0003	0.0003	0.0002	0.0001	0.0009	0	0.0001	0.0001	0.0001	0.0001	0.0007	0.0014	0	0.0001	0.0006	0.0005	0.0001	0.0004	0.0004	0.0004	0.0001	0	0.0003	0.0001	0.0002	0.0003	0.0003	0.0001	0.0002	0.0004	0.0001	0.0002
POL	Poland	0.0005	0.0038	0.0068	0.0082	0.0058	0.0028	0.0056	0.0038	0.0102	0.0047	0.0226	0.004	0.0018	0.0074	0.0004	0.0027	0.0109	0.0191	0.0031	0.0022	0.004	0.0002	0.0035	0.0101	0.0016	0.004	0.0065	0.0052	0.0292	0.0012	0.006	0.0039	0.0047	0.0026	0.0095	0.005	0.0008	0.0005	0.0068	0.0004	0.0035	0.0067	0.0032	0.0206	0.0074	0.0112	0.0776	0.0079
PRT	Portugal	0	0	0.0001	0.0005	0.0093	0	0	0	0.0001	0	0	0	0	0	0	0	0	0.0001	0	0	0.0001	0	0	0	0	0.0001	0	0	0	0	0.0001	0	0	0	0.0153	0	0	0	0.0001	0	0	0.0002	0	0	0.0002	0.0001	0	0.0002
QAT	Qatar	0	0	0	0	0	0	0	0	0	0	0	0	0	0	0	0	0	0	0	0	0	0	0	0	0	0	0	0	0	0	0	0	0	0	0	0	0	0	0	0	0	0	0	0	0	0	0	0
KOR	South Korea	0.0003	0.0001	0.0003	0.0007	0.0005	0.0005	0.0004	0.0001	0.0006	0.0016	0.0001	0	0.0001	0.0014	0.0003	0.0004	0.0007	0.0002	0.0006	0.0002	0.0006	0.0001	0.0005	0.0001	0.0002	0.0007	0.001	0.0017	0.0001	0.0001	0.0011	0.0019	0.0002	0.0003	0.001	0.0021	0.0002	0.0001	0.0007	0.0002	0.0003	0.0009	0.0007	0.0002	0.0006	0.0005	0.0001	0.0007
MDA	Moldova	0.001	0.0031	0.0009	0.0373	0.0061	0.033	0.0022	0.0038	0.0198	0.0017	0.0008	0.0005	0.0063	0.0065	0.0003	0.0125	0.0445	0.0007	0.0327	0.0082	0.0246	0.0016	0.0083	0.0029	0.0054	0.0005	0.0728	0.0207	0.0016	0.0039	0.0778	0.0084	0.0049	0.0002	0.053	0.0459	0.0101	0.004	0.0031	0.0001	0.0017	0.0208	0.0032	0.002	0.0053	0.0047	0.0006	0.0113
ROU	Romania	0	0.0017	0.001	0.0017	0.0008	0.0006	0.0007	0.0004	0.0013	0.0005	0.0042	0.0002	0.0002	0.0013	0	0.0005	0.0011	0.0017	0.0006	0.0005	0.0009	0.0001	0.0004	0.0033	0.0002	0.0003	0.0015	0.0009	0.0082	0.0002	0.0019	0.0113	0.0008	0.0002	0.0023	0.0063	0.0002	0.0001	0.001	0	0.0005	0.0015	0.0004	0.0063	0.0013	0.0023	0.0017	0.0014
RUS	Russia	0.0019	0.0055	0.0083	0.011	0.0069	0.0043	0.0056	0.0549	0.007	0.0062	0.0106	0.0249	0.0019	0.0075	0.001	0.0043	0.1027	0.0125	0.0063	0.0026	0.0192	0.0004	0.0067	0.0037	0.0018	0.0036	0.0804	0.0088	0.0141	0.0014	0.0093	0.0086	0.004	0.0059	0.0117	0.011	0.0015	0.0007	0.0111	0.0093	0.0045	0.0083	0.0043	0.01	0.0153	0.0301	0.0135	0.0088
RWA	Rwanda	0	0	0	0	0	0	0	0	0	0	0	0	0	0	0	0	0	0	0	0	0	0	0	0	0	0	0	0	0	0	0	0	0	0	0	0	0	0	0	0	0	0	0	0	0	0	0	0
WSM	Samoa	0	0	0	0	0	0	0	0	0	0	0	0	0	0	0	0	0	0	0	0	0	0	0	0	0	0	0	0	0	0	0	0	0	0	0	0	0	0	0	0	0	0	0	0	0	0	0	0
SMR	San Marino	0	0	0	0	0	0	0	0	0	0	0	0	0	0	0	0	0	0	0	0	0	0	0	0	0	0	0	0	0	0	0	0	0	0	0	0	0	0	0	0	0	0	0	0	0	0	0	0
STP	Sao Tome and Principe	0	0	0	0	0	0	0	0	0	0	0	0	0	0	0	0	0	0	0	0	0	0	0	0	0	0	0	0	0	0	0	0	0	0	0	0	0	0	0	0	0	0	0	0	0	0	0	0
SAU	Saudi Arabia	0	0.0003	0.0005	0.0009	0.0005	0.0004	0.0006	0.0001	0.0005	0.0024	0.0003	0.0001	0.0002	0.0008	0.0001	0.0004	0.0005	0.0003	0.0004	0.0004	0.0006	0	0.0005	0.0001	0.0003	0.0009	0.0006	0.001	0.0001	0.0001	0.0012	0.0005	0.0004	0.0002	0.0011	0.0007	0.0002	0.0001	0.0012	0.0001	0.0016	0.0009	0.0004	0.0002	0.0005	0.0007	0.0002	0.0006
SEN	Senegal	0	0	0	0.0001	0.0001	0.0001	0	0	0.0001	0	0	0	0	0	0	0	0.0001	0.0002	0.0001	0.0006	0.0001	0	0	0	0	0	0.0001	0.0001	0	0.0001	0.0002	0	0.0005	0	0.0019	0.0001	0	0	0	0	0	0.0012	0	0	0.0001	0.0001	0	0.0013
SRB	Serbia	0.0003	0.0019	0.0007	0.0104	0.0026	0.0071	0.0017	0.0009	0.0076	0.004	0.0005	0.0002	0.0017	0.0025	0.0001	0.0033	0.017	0.0006	0.0065	0.0029	0.0077	0.0009	0.0029	0.001	0.0013	0.0005	0.0146	0.006	0.0004	0.0024	0.0223	0.003	0.0018	0.0002	0.0181	0.0099	0.0029	0.0013	0.0031	0	0.0044	0.0083	0.0012	0.0006	0.0019	0.0016	0.0004	0.0031
SYC	Seychelles	0	0	0	0	0	0	0	0	0	0	0	0	0	0	0	0	0	0	0	0	0	0	0	0	0	0	0	0	0	0	0	0	0	0	0	0	0	0	0	0	0	0	0	0	0	0	0	0
SLE	Sierra Leone	0	0	0	0.0001	0	0.0001	0	0	0.0001	0	0	0	0	0	0	0.0001	0.0002	0	0.0001	0	0.0001	0	0	0	0	0	0.0002	0.0001	0	0	0.0003	0	0	0	0.0002	0.0001	0	0	0	0	0	0.0001	0	0	0	0	0	0
SGP	Singapore	0	0	0	0	0	0	0	0	0	0	0	0	0	0	0	0	0	0	0	0	0	0	0	0	0	0	0	0	0	0	0	0	0	0	0	0	0	0	0	0	0	0	0	0	0	0	0	0
SVK	Slovakia	0	0.0003	0.0003	0.001	0.0008	0.0005	0.0004	0.0002	0.0007	0.0004	0.0068	0.0001	0.0011	0.0005	0	0.0003	0.0009	0.0008	0.0006	0.0003	0.0006	0.0001	0.0003	0.0016	0.0002	0.0002	0.0029	0.0006	0.0019	0.0002	0.0015	0.0003	0.0003	0.0001	0.0013	0.0008	0.0002	0.0001	0.0005	0	0.0005	0.0011	0.0003	0.0037	0.0006	0.0008	0.0426	0.0006
SVN	Slovenia	0	0.0002	0	0.0001	0	0.0001	0	0	0.0001	0	0.0003	0	0	0	0	0	0.0001	0.0001	0.0001	0	0.0001	0	0	0.0061	0	0	0.0001	0.0001	0.0001	0	0.0002	0	0	0	0.0001	0.0001	0	0	0	0	0	0.0001	0	0.0074	0	0.0001	0.0001	0.0001
SOM	Somalia	0	0.0002	0	0.0013	0.0003	0.001	0.0001	0.0001	0.0008	0.0001	0	0	0.0002	0.0003	0	0.0004	0.0015	0	0.001	0.0003	0.001	0.0001	0.0003	0.0001	0.0002	0	0.002	0.0007	0	0.0003	0.003	0.0003	0.0002	0	0.0021	0.0014	0.0003	0.0001	0.0001	0	0.0001	0.0008	0.0001	0.0001	0.0002	0.0008	0	0.0004
ZAF	South Africa	0.0001	0.0003	0.0005	0.0016	0.0994	0.0008	0.0012	0.0002	0.0016	0.0016	0.0014	0.0001	0.0003	0.0045	0.0001	0.0006	0.0011	0.0024	0.0009	0.0015	0.0026	0.0001	0.0005	0.0005	0.1676	0.0005	0.0026	0.0019	0.0005	0.0003	0.0044	0.0009	0.0037	0.0004	0.0181	0.0015	0.0004	0.0003	0.001	0.0001	0.0011	0.0142	0.0004	0.001	0.0009	0.0023	0.001	0.0161
SDS	South Sudan	0	0	0	0	0	0	0	0	0	0	0	0	0	0	0	0	0	0	0	0	0	0	0	0	0	0	0	0	0	0	0	0	0	0	0	0	0	0	0	0	0	0	0	0	0	0	0	0
ESP	Spain	0.0001	0.0026	0.0149	0.1511	0.014	0.0011	0.0085	0.0008	0.0044	0.0022	0.0076	0.0003	0.0005	0.0074	0.0003	0.0018	0.0011	0.0118	0.0015	0.0022	0.002	0.0001	0.008	0.0036	0.0008	0.0031	0.0024	0.0026	0.0031	0.0011	0.002	0.0016	0.0034	0.0013	0.0228	0.0101	0.0004	0.0002	0.0173	0.0003	0.008	0.005	0.0082	0.0077	0.0822	0.015	0.0065	0.0106
LKA	Sri Lanka	0	0	0.0001	0.0002	0.0001	0.0001	0.0005	0	0.0001	0.0001	0.0002	0	0	0.0001	0	0.0002	0.0001	0.0003	0.0002	0	0.0001	0	0.0016	0.0001	0.0001	0.0001	0.0001	0.0002	0.0001	0	0.0001	0.0001	0.0001	0.0001	0.0003	0.0001	0	0	0.0011	0	0.0009	0.0001	0.0002	0.0001	0.0002	0.0005	0.0001	0.0001
SUD	Sudan	0	0	0	0	0	0	0	0	0	0	0	0	0	0	0	0	0	0	0	0	0	0	0	0	0	0	0	0	0	0	0	0	0	0	0	0	0	0	0	0	0	0	0	0	0	0	0	0
SUR	Suriname	0	0	0	0	0	0	0	0	0	0	0	0	0	0	0	0	0	0	0	0	0	0	0	0	0	0	0	0	0	0	0	0	0	0	0	0	0	0	0	0	0	0	0	0	0	0	0	0
SWZ	Swaziland	0	0	0	0.0003	0.0001	0.0002	0	0	0.0002	0	0	0	0	0.0001	0	0.0001	0.0004	0	0.0002	0.0001	0.0002	0	0.0001	0	0	0	0.0004	0.0001	0	0.0001	0.0007	0.0001	0	0	0.0005	0.0003	0.0001	0	0	0	0	0.0003	0	0	0	0	0	0.0001
SWE	Sweden	0.0001	0.0015	0.0021	0.0055	0.0045	0.0032	0.0053	0.0009	0.0066	0.0078	0.0063	0.0003	0.0015	0.0066	0.0003	0.0044	0.0029	0.0093	0.0029	0.0014	0.0039	0.0002	0.0033	0.0043	0.0014	0.0038	0.0071	0.0078	0.004	0.0009	0.0049	0.0032	0.0023	0.0023	0.0064	0.0069	0.0007	0.0006	0.0091	0.0007	0.0047	0.005	0.0032	0.0087	0.0044	0.0162	0.0101	0.0045
CHE	Switzerland	0	0.0004	0.0008	0.0028	0.0006	0.0003	0.0009	0.0011	0.0007	0.0006	0.0029	0.0001	0.0002	0.0021	0.0001	0.0006	0.0003	0.0011	0.0004	0.0003	0.0011	0	0.0006	0.0007	0.0003	0.0009	0.0008	0.0017	0.0007	0.0001	0.0008	0.0007	0.0005	0.0004	0.0009	0.0011	0.0001	0.0001	0.0014	0.0001	0.0007	0.0015	0.0006	0.0016	0.001	0.0017	0.001	0.0016
SYR	Syria	0	0.0004	0.0047	0.0006	0.0004	0.0003	0.0005	0.0009	0.0005	0.0002	0.0002	0.0001	0.0001	0.0011	0	0.0002	0.0006	0.0004	0.0003	0.0002	0.0004	0	0.0028	0.0002	0.0001	0.0007	0.0006	0.0004	0.0012	0.0001	0.0009	0.0002	0.0002	0.0001	0.0009	0.0005	0.0002	0.0001	0.0014	0	0.002	0.0007	0.0004	0.0003	0.0004	0.01	0.0001	0.0008
TWN	Taiwan	0	0	0	0	0	0	0	0	0	0	0	0	0	0	0	0	0	0	0	0	0	0	0	0	0	0	0	0	0	0	0	0	0	0	0	0	0	0	0	0	0	0	0	0	0	0	0	0
TJK	Tajikistan	0.0001	0.0005	0.0016	0.0025	0.0005	0.0018	0.0002	0.0005	0.0017	0.0001	0.0007	0.0004	0.0004	0.0005	0	0.0008	0.0053	0.0002	0.0019	0.0007	0.0021	0.0002	0.0006	0.0003	0.0003	0.0001	0.0045	0.0013	0.0005	0.0005	0.0061	0.0007	0.0004	0	0.0046	0.0026	0.0007	0.0003	0.0002	0	0.0001	0.0017	0.0002	0.0006	0.0004	0.0004	0.0013	0.0009
THA	Thailand	0.0001	0.0003	0.0002	0.0027	0.001	0.0021	0.0004	0.0003	0.0018	0.0028	0.0003	0.0001	0.0004	0.0023	0.0004	0.001	0.0027	0.0007	0.0022	0.0009	0.002	0.0002	0.0007	0.0003	0.0004	0.0002	0.0047	0.0094	0.0002	0.0005	0.006	0.0218	0.0005	0.0004	0.0048	0.0029	0.0007	0.0003	0.0007	0.0003	0.0004	0.0034	0.0005	0.0003	0.0008	0.0013	0.0004	0.0016
MKD	TFYR Macedonia	0	0.0092	0.0002	0.0004	0.0001	0.0003	0.0001	0.0001	0.0003	0.0002	0.0001	0	0.0001	0.0001	0	0.0001	0.0005	0.0001	0.0003	0.0001	0.0003	0	0.0001	0.0041	0.0001	0	0.0022	0.0002	0.0018	0.0001	0.0008	0.0001	0.0001	0	0.0006	0.0004	0.0001	0	0.0001	0	0	0.0003	0.0001	0.0049	0.0001	0.0003	0.0004	0.0002
TGO	Togo	0	0	0	0.0002	0.0001	0.0001	0	0	0.0002	0	0	0	0	0.0001	0	0.0001	0.0003	0.0001	0.0001	0.0065	0.0003	0	0	0	0	0	0.0003	0.0001	0	0.0014	0.0004	0.0001	0	0	0.0003	0.0002	0.0002	0	0	0	0.0001	0.0017	0	0	0.0001	0	0	0.0003
TTO	Trinidad and Tobago	0	0	0	0	0	0	0	0	0	0	0	0	0	0	0	0	0	0	0	0	0	0	0	0	0	0	0	0	0	0	0	0	0	0	0	0	0	0	0	0	0	0	0	0	0	0	0	0
TUN	Tunisia	0	0.0002	0.0016	0.0008	0.0003	0.0002	0.0002	0.0001	0.0003	0.0001	0.0007	0	0.0001	0.0019	0	0.0001	0.0004	0.001	0.0002	0.0006	0.0003	0	0.0001	0.0002	0.0001	0.0001	0.0004	0.0002	0.0001	0.0003	0.0006	0.0001	0.0005	0.0001	0.0006	0.0003	0.0001	0.0001	0.0002	0	0.0001	0.0006	0.0001	0.0004	0.0005	0.001	0.0004	0.0036
TUR	Turkey	0.0002	0.0041	0.0028	0.0016	0.0015	0.0005	0.0021	0.0012	0.0012	0.0015	0.0041	0.0029	0.0004	0.0026	0.0001	0.002	0.0005	0.0034	0.0005	0.0005	0.0008	0	0.0007	0.0026	0.0004	0.0011	0.0061	0.0017	0.0045	0.0002	0.001	0.0007	0.0013	0.0009	0.002	0.0012	0.0001	0.0001	0.0021	0.0001	0.0007	0.0025	0.0008	0.0026	0.0018	0.0019	0.0023	0.0019
TKM	Turkmenistan	0.0097	0.0011	0.0005	0.002	0.0005	0.0013	0.0002	0.0024	0.0016	0.0001	0.0004	0.0005	0.0003	0.0008	0.0001	0.0006	0.0026	0.0003	0.0013	0.0006	0.0029	0.0002	0.0005	0.0005	0.0003	0.0001	0.0043	0.0011	0.0006	0.0005	0.0042	0.0006	0.0004	0.0001	0.0034	0.0019	0.0005	0.0002	0.0013	0.0003	0.0002	0.0014	0.0003	0.0005	0.0005	0.0005	0.0006	0.0008
USR	Former USSR	0	0	0	0	0	0	0	0	0	0	0	0	0	0	0	0	0	0	0	0	0	0	0	0	0	0	0	0	0	0	0	0	0	0	0	0	0	0	0	0	0	0	0	0	0	0	0	0
UGA	Uganda	0	0	0	0.0001	0	0	0	0	0.0001	0	0	0	0	0	0	0	0.0001	0.0001	0	0	0	0	0	0	0	0	0.0001	0.0002	0	0	0.0006	0	0	0	0.0001	0.0001	0	0	0	0	0	0.0014	0	0	0	0.0001	0	0
UKR	Ukraine	0.0002	0.0026	0.0021	0.0049	0.0018	0.0029	0.0008	0.0069	0.0035	0.0007	0.0025	0.0016	0.0007	0.0016	0.0001	0.0015	0.0101	0.0021	0.003	0.0013	0.0034	0.0003	0.0015	0.001	0.0006	0.0005	0.0069	0.0024	0.0112	0.0009	0.0082	0.0018	0.0013	0.0003	0.0089	0.0044	0.0011	0.0005	0.0013	0.0001	0.0008	0.0034	0.0013	0.0028	0.0029	0.0128	0.0063	0.0021
ARE	UAE	0	0	0	0	0	0	0	0.0004	0	0	0	0	0	0.0001	0	0	0	0	0	0	0	0	0	0	0	0	0	0	0	0	0	0	0	0	0	0	0	0	0	0	0	0	0	0	0	0	0	0
GBR	UK	0.0007	0.004	0.0083	0.0266	0.0161	0.0276	0.007	0.0043	0.026	0.02	0.0082	0.0012	0.0038	0.0414	0.001	0.0378	0.0166	0.0266	0.017	0.0071	0.0697	0.0013	0.0069	0.0047	0.0074	0.0055	0.0397	0.029	0.0044	0.0046	0.0325	0.0088	0.0097	0.0044	0.0338	0.0455	0.0041	0.0021	0.0116	0.0006	0.006	0.0205	0.0055	0.0091	0.0152	0.063	0.0087	0.0222
TZA	Tanzania	0	0.0001	0.0002	0.0003	0.0002	0.0005	0.0001	0	0.0003	0.0001	0.0001	0	0.0001	0.0001	0	0.0001	0.0001	0.0002	0.0002	0.0001	0.0002	0	0.0001	0.0004	0.0003	0	0.0006	0.0002	0.0008	0.0001	0.003	0.0001	0.0001	0.0001	0.0004	0.0003	0.0001	0	0.0001	0	0.0001	0.0003	0.0001	0.0001	0.0001	0.0002	0	0.0001
USA	USA	0.0037	0.0149	0.0414	0.0501	0.1092	0.6214	0.1367	0.0179	0.4155	0.1087	0.0256	0.0052	0.8716	0.1233	0.0077	0.6286	0.0228	0.0559	0.5581	0.0157	0.3621	0.002	0.3773	0.0128	0.0269	0.1254	0.196	0.1459	0.0152	0.0114	0.0444	0.0924	0.0354	0.3491	0.0948	0.4352	0.0077	0.0046	0.2668	0.0125	0.5467	0.1277	0.6422	0.0338	0.097	0.0939	0.0216	0.071
URY	Uruguay	0	0.0002	0.0001	0.0017	0.0005	0.0012	0.0038	0.0002	0.0012	0.0002	0.0001	0	0.0003	0.0004	0	0.0005	0.0022	0.0002	0.0012	0.0004	0.0013	0.0001	0.0008	0.0001	0.0002	0.0093	0.0028	0.0009	0.0001	0.0003	0.0038	0.0004	0.0002	0.0001	0.0028	0.0019	0.0005	0.0002	0.0028	0	0.0003	0.0013	0.0002	0.0001	0.0006	0.0011	0.0001	0.0005
UZB	Uzbekistan	0	0	0	0	0	0	0	0	0	0	0	0	0	0	0	0	0	0	0	0	0	0	0	0	0	0	0	0	0	0	0	0	0	0	0	0	0	0	0	0	0	0	0	0	0	0	0	0
VUT	Vanuatu	0	0	0	0	0	0	0	0	0	0	0	0	0	0	0	0	0	0	0	0	0	0	0	0	0	0	0	0	0	0	0	0	0	0	0	0	0	0	0	0	0	0	0	0	0	0	0	0
VEN	Venezuela	0	0	0	0	0	0	0	0	0.0008	0	0	0	0	0	0	0	0	0	0	0	0	0	0	0	0	0	0	0	0	0	0	0	0	0	0	0	0	0	0	0	0.0001	0	0	0	0.0001	0	0	0
VNM	Viet Nam	0.0001	0.0004	0.0021	0.002	0.0043	0.0013	0.0007	0.0002	0.0023	0.0046	0.0004	0	0.0004	0.0011	0.0001	0.001	0.0018	0.0007	0.0019	0.0006	0.0015	0.0001	0.0007	0.0003	0.0004	0.0003	0.0027	0.0034	0.0005	0.0003	0.0034	0.0115	0.0005	0.0004	0.0047	0.002	0.0006	0.0002	0.0016	0.0003	0.0018	0.0052	0.0005	0.0005	0.0042	0.0009	0.0009	0.0011
YEM	Yemen	0	0.0001	0	0.0004	0.0001	0.0002	0	0	0.0003	0.0001	0	0	0.0001	0.0001	0	0.0001	0.0005	0	0.0002	0.0001	0.0003	0	0.0001	0	0.0001	0.0001	0.0005	0.0002	0	0.0001	0.0008	0.0002	0.0001	0	0.0006	0.0004	0.0001	0	0.0001	0	0	0.0003	0	0.0001	0.0001	0.0001	0	0.0001
ZMB	Zambia	0	0.0001	0	0.0004	0.003	0.0003	0	0	0.0003	0.0001	0	0	0.0001	0.0001	0	0.0001	0.0005	0.0001	0.0003	0.0001	0.0003	0	0.0001	0	0.0011	0	0.0006	0.0002	0	0.0001	0.0029	0.0001	0.0001	0	0.0007	0.0004	0.0001	0	0.0001	0	0	0.0007	0	0	0.0001	0.0001	0	0.0002
ZWE	Zimbabwe	0.0003	0.001	0.0005	0.014	0.0015	0.0124	0.0013	0.001	0.0066	0.003	0.0004	0.0001	0.0025	0.0026	0.0001	0.005	0.0106	0.0004	0.0123	0.0029	0.0092	0.0004	0.0026	0.001	0.0015	0.0004	0.0269	0.0061	0.0003	0.0008	0.0165	0.0027	0.0017	0.0002	0.0174	0.0171	0.0035	0.0012	0.0024	0	0.0033	0.006	0.0013	0.0006	0.0018	0.0017	0.0003	0.0044
ROW	Rest of World	0	0	0	0	0	0	0	0	0	0	0	0	0	0	0	0	0	0	0	0	0	0	0	0	0	0	0	0	0	0	0	0	0	0	0	0	0	0	0	0	0	0	0	0	0	0	0	0
[truncated: 142 more columns]
