# Supplementary material for: Resource footprints and their ecosystem consequences
Source: Sci Rep. 2017 Jan 23;7:40743. doi: 10.1038/srep40743 (PMC5256307; doi:10.1038/srep40743)
Supplement: Supplementary Dataset 12 [file srep40743-s13.xls]

## Sheet: Nemission_PressureFootprint
Unit: Kg		AFG	ALB	DZA	AND	AGO	ATG	ARG	ARM	ABW	AUS	AUT	AZE	BHS	BHR	BGD	BRB	BLR	BEL	BLZ	BEN	BMU	BTN	BOL	BIH	BWA	BRA	VGB	BRN	BGR	BFA	BDI	KHM	CMR	CAN	CPV	CYM	CAF	TCD	CHL	CHN	COL	COG	CRI	HRV	CUB	CYP	CZE	CIV
		Afghanistan	Albania	Algeria	Andorra	Angola	Antigua	Argentina	Armenia	Aruba	Australia	Austria	Azerbaijan	Bahamas	Bahrain	Bangladesh	Barbados	Belarus	Belgium	Belize	Benin	Bermuda	Bhutan	Bolivia	Bosnia and Herzegovina	Botswana	Brazil	British Virgin Islands	Brunei	Bulgaria	Burkina Faso	Burundi	Cambodia	Cameroon	Canada	Cape Verde	Cayman Islands	Central African Republic	Chad	Chile	China	Colombia	Congo	Costa Rica	Croatia	Cuba	Cyprus	Czech Republic	Cote dIvoire
AFG	Afghanistan	168080500	22756	91514.2	5127.03	19516	3789.1	74121.1	11940.8	7571.08	218415	207286	19179.1	4719.79	23149.4	123396	4375.84	1598.6	1545712	3412.72	8117.14	8063.04	18983	8940.52	10070.6	8857.36	235870	4050.32	6747.31	34324.2	24369.7	11401.7	10030.2	10267.2	279789	8090.14	4485.17	6252.39	7464.59	48427.7	2237054	68811.7	12546.9	16132.3	27836.1	12387.2	16523.8	143763	8468.83
ALB	Albania	9316.68	57142230	35603.6	4188.79	12402.8	2872.87	43902.6	8907.11	6396.05	91461.5	409570	13388.8	3507.89	7095.39	9508.82	3338.45	1200.83	136739	2667.6	6316.45	6274.32	15061.6	6620.07	14432.5	5972.41	130665	3147.26	4247.81	62477	20312	7841.86	6663.16	20646.3	118015	5983.4	3555.93	4679.56	5891.62	26858	482544	34052.3	7374.39	7585.05	49701.9	11149.5	22243.5	363302	4812.23
DZA	Algeria	3970.07	10633.1	208653000	3781.63	15534.5	1157.14	101793	4292.89	2902.47	159656	350209	6500.59	3699.3	7149.62	11159.5	2893.96	352.358	752391	1102.06	4878.31	2564.86	4429.88	6936.21	8552.18	4050.49	2529165	1076.84	2801.65	31010.2	11333.4	2950.11	4589.21	12376.3	581425	2543.84	1647.45	1943.52	3353.26	60161.4	1213763	70332.5	5666.79	11132.6	38118.3	23421	19687.2	165397	8166.01
AND	Andorra	0	0	0	0	0	0	0	0	0	0	0	0	0	0	0	0	0	0	0	0	0	0	0	0	0	0	0	0	0	0	0	0	0	0	0	0	0	0	0	0	0	0	0	0	0	0	0	0
AGO	Angola	2353.13	3805.7	6632.57	1149.09	64350820	747.612	16890	1724.46	1678.14	50061.6	15605.9	2275.66	1219	1783.13	5126.36	1001.58	310.592	71413.1	703.561	1656.19	1614.84	3893.72	2887.41	1480.82	1701.49	131931	778.415	1246.61	3094.3	5640.37	2207.34	2330.73	1766.76	62539.3	1596.46	935.923	1189.45	1527.04	63855.7	2862537	16863.1	1891.1	2368.57	2929.23	3173.8	2154.87	9653.28	1237.94
ATG	Antigua	0	0	0	0	0	0	0	0	0	0	0	0	0	0	0	0	0	0	0	0	0	0	0	0	0	0	0	0	0	0	0	0	0	0	0	0	0	0	0	0	0	0	0	0	0	0	0	0
ARG	Argentina	65126.4	134967	1771500	39602.9	1040830	19843.8	804525700	68686.9	76440.7	5441989	5081209	138788	45772.3	163524	502549	54325.6	5672.21	21929930	19591.4	49986.8	42532.6	72093	11601220	121729	340719	633094700	17628.4	61517.1	830257	131280	44472	87494.2	117032	10701810	49336.3	33680.3	25017.9	33974.4	65591330	78884890	16809520	92903.4	528345	690855	1091614	829363	2797428	85052.6
ARM	Armenia	9291.93	9798.75	9267.51	3689.53	8617.31	2670.57	19151.5	48867240	5263.29	50065	20840.2	11173.5	3148.78	4357.29	7393.1	3039.2	842.235	31589.4	2399.8	5491.35	5645.8	12337.8	5365.2	4448.83	5060.72	27126.9	3117.07	3667.76	13525.4	16468.6	7883.76	5486.62	5071.91	81605.2	5506.6	3188.66	4230.51	5095.11	12775.7	166092	19434.4	5930.28	4122.01	5438.91	4440.46	4162.75	16963.4	3482.11
ABW	Aruba	0	0	0	0	0	0	0	0	0	0	0	0	0	0	0	0	0	0	0	0	0	0	0	0	0	0	0	0	0	0	0	0	0	0	0	0	0	0	0	0	0	0	0	0	0	0	0	0
AUS	Australia	181657	104928	763205	54063	271291	38303.6	1492534	121936	76965.9	1120435000	1374825	179302	50040.5	677468	1164716	74735	11946.8	3049554	34531.2	73858.5	84743	152619	149229	82888.2	195821	3376889	40938.2	442072	226863	211415	92056.4	725282	95201	8481001	72402.9	46181.5	56010.4	70525.8	1017338	120954800	1308714	102153	126099	227759	266497	374486	831633	74425.7
AUT	Austria	18634.2	117691	202793	4074.63	23907.5	1583.48	204949	21746	4332.29	1318304	192239400	40101.3	3915.06	38434.7	26318.2	2951.55	286.416	1418932	1245.43	4450.09	10678.4	20460	15687.7	379345	9551.11	1345322	1237.84	4506.2	462039	9891.96	2154.53	6822.6	14359.1	697774	3235.62	1614.75	1309.33	2118.41	117778	3234098	270683	6472.75	18635.1	2402770	32646.8	91499.2	5902227	9412.3
AZE	Azerbaijan	323535	18950.5	43422.8	5888.81	14800.5	4048.19	48416.4	18751.9	8041.04	108671	297020	100497800	5489.98	9988.85	14910.1	4865.52	1764.06	118516	3698.5	8204.44	8581.11	18137.8	9535.69	13386	7930.23	135660	5105.85	5886.58	39632.9	24593	11375.1	8643.46	8925.67	189288	8234.68	4794.09	6192.04	7554.49	34756.7	1145092	56623.2	9779.36	8405.17	35963.8	11024.4	12445.5	259806	6118.06
BHS	Bahamas	0	0	0	0	0	0	0	0	0	0	0	0	0	0	0	0	0	0	0	0	0	0	0	0	0	0	0	0	0	0	0	0	0	0	0	0	0	0	0	0	0	0	0	0	0	0	0	0
BHR	Bahrain	0	0	0	0	0	0	0	0	0	0	0	0	0	0	0	0	0	0	0	0	0	0	0	0	0	0	0	0	0	0	0	0	0	0	0	0	0	0	0	0	0	0	0	0	0	0	0	0
BGD	Bangladesh	27939.4	22445.1	113500	7782.52	49429	4636.05	297965	15604.1	11995.7	839141	1748852	24597.7	7509.64	47864.4	528413900	7580.41	1586.02	2777692	4104.18	15203.9	11091	21053.4	20371.6	22946.4	18954.6	1545480	4700.31	30211.5	175683	28389.5	10286.6	38304.6	34677.2	4950013	8936.5	5939.29	6633.35	9096.52	215786	49500710	229631	22957.5	37047.9	113891	90866.2	105638	499517	21803.2
BRB	Barbados	0	0	0	0	0	0	0	0	0	0	0	0	0	0	0	0	0	0	0	0	0	0	0	0	0	0	0	0	0	0	0	0	0	0	0	0	0	0	0	0	0	0	0	0	0	0	0	0
BLR	Belarus	103490	109751	305474	39037.2	124615	23427.3	562261	153092	35275.5	944734	3569996	382131	39399.7	71236.6	112054	32572.2	80936.3	1951968	21676	49545.6	61325.7	65987.9	91306.1	97390	78345.5	1217375	29618	42372.5	367563	133096	76472.6	63699.9	71321.6	1657639	43041.1	30702.3	36626	40090.5	317148	15386550	332546	64856	69545.4	325365	110717	135356	2463086	47497
BEL	Belgium	29179.4	63910.4	1131355	15132.6	192102	3348.32	742147	35531.8	37953.9	1942520	4248216	68177.9	7774.04	105674	148583	15858.5	396.87	127916000	3298.3	30843.2	10780.7	6507.89	36048.8	109715	26064.7	3031216	2789.3	16753.2	514394	47616.9	15386.1	28636.8	182490	3706594	18703.5	6573.6	7102.87	8611.76	845466	25261950	678239	42532.4	128511	489105	193147	336421	2854200	99147.4
BLZ	Belize	660.621	1059.56	832.822	336.584	877.3	771.035	1892.31	499.729	523.657	4916.11	7934.03	578.391	475.913	432.439	746.062	8934.91	94.4562	2325.74	442616	487.857	563.864	1152.98	542.203	420.496	455.288	4659.59	281.161	321.224	669.809	1561.65	716.035	497.624	447.455	91524	494.331	3770.94	370.77	420.45	1314.58	17927.9	3029.75	523.033	953.194	755.506	3195.18	462.526	1237.59	316.009
BEN	Benin	46466.7	4509.35	4003.12	1203.79	5260.07	793.12	7851.65	1853.39	1732.52	18773.6	9565.88	2300.11	972.573	1649.53	13919.1	931.268	335.722	30849.4	723.989	14604300	1692.59	4291.41	1928.49	1447.88	2602.62	77929.4	830.397	1307.62	2379.39	15963	2451	2065.83	2418.38	12166.4	1703	964.002	1967.06	1997.78	5369.25	181003	254107	12254.4	1534.93	3979.13	2051.67	1662.5	10439.7	5490.33
BMU	Bermuda	0	0	0	0	0	0	0	0	0	0	0	0	0	0	0	0	0	0	0	0	0	0	0	0	0	0	0	0	0	0	0	0	0	0	0	0	0	0	0	0	0	0	0	0	0	0	0	0
BTN	Bhutan	27961.1	39375.9	27015.7	13800.1	28761.4	9742.9	98493	21646.1	16582.5	165607	47336.8	25197.8	11992.9	17897.7	46991.6	11482.9	3240.56	38942.7	8936.25	17966.6	20326.3	48900990	23064.3	16832.1	20923.1	107023	10154.3	13056.2	27553	55840.1	30736.3	18836.3	17693.2	75898.8	19732.8	11461.9	15691.4	15088.6	52587.3	442968	76000.7	21302.5	15102.5	19676.1	30841.6	15835.4	36445	13101.3
BOL	Bolivia	12930.2	18392	40363	6218.37	23852.2	4259.97	2511626	10273.8	12392.8	338079	319685	13832.5	5679.35	11655.6	17342.8	5674.14	1350.46	596170	3888.18	9108.44	9013.75	18018.4	113598100	11452	12551.4	3046596	4427.23	6567.53	30080.9	29373.9	12364.7	9749.63	11291	1665106	11465.8	5302.5	6626.19	7832.46	2640032	1293982	18414120	10625.7	42756.1	31395.5	25546.9	26291.3	355871	7780.57
BIH	Bosnia and Herzegovina	5941.69	15234.6	22104.5	2637.21	8009.65	2039.82	30463.1	5042.48	4042.3	70348.6	656771	7072.16	2326.45	4787.11	6463.6	3940.53	637.142	140496	1618.62	4179.53	3930.03	9039.63	4215.82	48358890	3775.75	78358.7	1942.15	2785.54	30716.3	14162.2	5294.61	4141.5	4846.67	95104.1	3859.27	2183.96	2880.89	3621.3	17623.3	370904	21148.7	4604.66	4193.94	3533502	6763.38	9385.16	129187	3313.52
BWA	Botswana	4446.95	6407.87	4719.15	2270.77	7828.13	1644.65	16665.4	3551.17	2968.1	29796.6	17489.6	4305.17	1983.65	2932.84	4558.3	1894.56	568.622	16867.8	1481.98	2933.41	3287.92	6686.69	3758.87	2769.52	63526730	23435.1	1671.73	2155.67	4392.54	9909.09	4781.25	3086.84	2946.54	22621.4	3180.76	1888.67	2475.73	2753.7	8725.48	106276	9210.94	3491.73	2465.27	4054.55	3136.28	3470.3	10781.8	2082.02
BRA	Brazil	40968.9	68599.5	728587	23957.1	2847314	14428.1	29818990	34224.4	79454.4	4097485	4209775	110849	28132.5	168382	227973	69145.1	2615.65	6073731	18091.6	34491	28958.5	33888.1	2635783	96608.9	57541.7	3655526000	13697.7	29827.6	529610	64234.7	20527.1	50362.1	100252	13383050	49880.7	48042.3	13778.8	18131.1	8163123	34668510	6247816	59609.2	456787	782942	601261	279431	3264372	65193.7
VGB	British Virgin Islands	0	0	0	0	0	0	0	0	0	0	0	0	0	0	0	0	0	0	0	0	0	0	0	0	0	0	0	0	0	0	0	0	0	0	0	0	0	0	0	0	0	0	0	0	0	0	0	0
BRN	Brunei	72.8522	79.704	88.0111	32.2592	68.6609	23.7135	320.91	48.5495	37.2394	8096.17	184.528	59.5177	29.1035	48.8327	151.212	28.95	7.59484	190.045	21.3259	43.0349	47.2692	97.6615	56.2801	39.3157	48.9646	520.431	23.2655	381420	56.189	137.252	67.8059	91.4483	42.6988	814.105	45.872	26.8315	36.4571	34.8803	177.174	12660.3	220.981	49.8771	48.1771	52.511	50.8659	49.0111	129.184	32.3648
BGR	Bulgaria	25747.5	517863	396051	3869.07	23866.4	1445.97	224178	77446.6	4396.68	1054195	1718960	117526	2799.03	17787.2	21600.7	7757.36	583.339	783206	1345.59	6685.41	3749.35	5159.99	6970.62	105350	9144.24	433496	1773.37	4941.37	48489290	9985.46	3503.53	6039.89	12869.5	613694	3642.09	2101	2059.36	2801.15	61199.4	1562119	76315.1	6088.95	12019.8	243915	24644	323518	845269	10333
BFA	Burkina Faso	8383.08	15168	29228.1	4894.95	13548.9	3087.93	42807.2	7012.4	6967.06	132359	132504	8303.99	3727.27	6854.3	13601.6	3743.28	1331.57	635559	2810.79	19450.1	6360.19	13471.9	7655.68	7749.03	6133.68	121382	3295.25	4751.8	15559.6	65597660	9251.68	7255.09	8160.31	89172.7	6596.83	3703.62	5196.68	6439.53	29659	424582	1048623	8181.54	7204.19	19330.2	11097.6	9010.02	55922.4	6476.67
BDI	Burundi	329.552	591.6	387.906	153.646	388.08	114.176	1142.67	257.768	238.826	1730.95	3766.6	316.952	139.445	213.182	373.662	133.287	39.1453	4512.41	105.668	235.8	239.127	574.237	253.571	217.32	232.657	1601.28	120.329	161.006	333.755	732.108	882184	237.055	220.332	1225.66	229.333	138.993	182.765	208.605	621.017	6815.19	702.261	258.617	182.521	318.913	236.553	221.135	1088.8	158.25
KHM	Cambodia	6341.33	6221.71	20841.4	2630.26	8152.28	1825.74	50154.3	4125.46	4104.88	185909	119571	5632.24	2391.89	5423.68	19656.3	2350.89	468.01	77172.6	1700.06	4073.6	4057.64	9360.7	4622.59	3765.8	4007.4	117270	1912.99	13286.1	9885.57	12278.4	5329.6	35614300	4102.6	259538	3894.85	2197.61	2916.3	3558.78	27709.8	9023187	36735.5	4639.91	6003.68	11389.7	7257.25	7536.91	47880.8	2775.89
CMR	Cameroon	2152.06	6840.93	43745.8	1938.73	16070	538.133	35419.8	2278.59	1787.91	71876.9	243763	4611.91	875.091	4253.35	9817.88	996.527	182.478	383912	487.311	2623.05	1363.47	2547.62	2239.66	5215.1	2969.23	102170	560.326	1395.61	17789.9	4753.73	1467.85	2605.8	17774320	208932	1787.25	771.036	29726	28314.1	20840	4478695	23277.7	112477	4050.07	25568.8	10613.1	9873.95	88867.6	5075.43
CAN	Canada	54895.4	74352	2058904	20125	192852	92880.1	2411561	113051	80982.9	10100800	4936057	124362	410071	188488	496120	556846	942.093	9471581	62208.5	22969.3	216349	15589.8	413769	89991.3	73526.1	26526370	23352.1	72731.9	552640	47657.8	9834.55	117881	95835.5	1759630000	16176.1	61753.6	6331.22	9498.81	4570156	205148900	14631750	56809.3	1395881	774453	2711506	554524	3340054	71808.6
CPV	Cape Verde	0	0	0	0	0	0	0	0	0	0	0	0	0	0	0	0	0	0	0	0	0	0	0	0	0	0	0	0	0	0	0	0	0	0	0	0	0	0	0	0	0	0	0	0	0	0	0	0
CYM	Cayman Islands	0	0	0	0	0	0	0	0	0	0	0	0	0	0	0	0	0	0	0	0	0	0	0	0	0	0	0	0	0	0	0	0	0	0	0	0	0	0	0	0	0	0	0	0	0	0	0	0
CAF	Central African Republic	3582.04	5879.12	9786.08	2168.37	6486.45	1288.28	16886.1	2836.76	2683.13	37032	30528	3320.14	1534.14	2455.1	4159.86	1496.17	509.697	85696.2	1173.04	2652.2	2662.5	6313.78	2808.03	2696.86	2556.18	30681.3	1361.62	1795.75	4883.69	9113.56	3740.68	2688.48	9642.9	27827	2748.84	1515.76	13564800	10615.2	9989.18	191805	13927.4	72132.9	2623.85	5182.49	5454.6	4680.76	50824.8	1850.62
TCD	Chad	23895.2	49854.8	60156.6	12497.9	47556.2	9096.97	114126	19339.6	19402.8	210850	337946	23748.9	13484.2	16536.2	36254.5	10778.1	3759.13	227670	8217.11	18414.9	17597.3	44909.2	20700.7	20793.6	15153	370162	9095.52	12068.8	46355	64625.1	24638.3	18245.1	281014	429943	20349.1	10401.1	51013.3	37980200	59991.2	1168350	122960	20976.2	20937.4	137827	20372.5	19686.5	192125	13726.6
CHL	Chile	8322.46	11621.8	81986.7	4894.29	29451.8	3231.85	6170104	5905.33	11393.8	544517	514027	11593.3	16401	15397.9	22411.6	11075.7	367.801	879417	3878.5	4357.67	6965.8	10534.5	1016681	12238.3	7920.27	8037661	2305.59	4999.38	56369.9	11712.5	5270.3	9968.33	10141.1	3747757	4064.11	3735.09	5421.88	3976.8	174537100	5013646	10824200	7202.28	359844	78065.2	219486	29355	281505	6913.84
CHN	China	369364	374054	5806108	57575.2	892056	27253.2	6991255	99019.7	229972	44952770	14050120	613107	59702	961474	6204423	173048	3317.56	14607220	36954.9	264067	121708	78388.5	789131	226889	296303	20689740	16445.9	484692	2045509	207660	35730.8	1788157	681085	55086770	65169.8	29554.2	23671.7	35570.3	9150086	22934230000	9904092	298091	1195987	1877622	2735417	1379196	10204540	560564
COL	Colombia	1143.83	1387.01	4478.64	528.811	2049.39	440.301	60871.8	800.195	6490.76	32844.1	33365.1	2600.93	1250.98	1008.12	1658.2	2202.5	97.6728	50249.3	468.054	607.646	710.82	1245.85	14749.8	1136.28	820.505	236394	364.126	529.427	3642.04	1967.82	843.285	723.673	952.869	734488	631.233	463.286	457.539	538.595	792147	187445	195380600	3586.07	34505.9	6438.3	13696.7	2294.95	27949.4	714.722
COG	Congo	105.225	186.381	1971.59	60.1173	315.339	35.0242	776.469	85.0791	79.0323	1200.75	1990.94	116.2	44.8498	96.4664	177.007	42.3651	13.5568	2588.49	31.2867	79.5125	74.7355	175.811	86.1347	96.4519	86.0524	7879.52	35.788	52.2459	256.067	234.759	99.6974	86.4305	467.026	1957.69	107.252	41.8	77.7225	65.8519	492.856	39210.4	608.602	522989	92.1917	295.007	176.829	157.832	2006.58	63.8386
CRI	Costa Rica	511.997	1348.33	10326.4	772.416	3086.66	242.377	15080.3	718.472	2569.57	31977.9	144757	2407.34	1090.19	1591.8	1946.9	762.339	29.9312	209676	674.851	444.823	536.502	341.115	1268.55	1679.81	586.029	84103	264.29	346.924	8993.16	911.793	275.035	602.003	1224.49	565346	429.748	885.251	159.934	209.375	33812.2	429481	177234	581.139	3188720	8613.13	10810	3730.14	63406.7	830.435
HRV	Croatia	4773.06	54740.1	34801.7	1769.39	6790.98	7176.08	42360.9	3807.99	2265.27	363905	1793675	7635.64	5253.96	5543.57	6225.32	1430.53	372.551	180150	873.574	2444.77	3107.53	4205.93	3148.43	3167806	2670.89	116893	1167.13	1765.91	60675.7	7080.43	2759.45	2581.86	3950.41	281062	2136.41	1287.27	1499.97	1989.09	24063	562045	27020.1	3041.26	4407.2	76931850	8087.82	15128.6	350050	4185.75
CUB	Cuba	1421.76	2998.76	9799.59	1899.76	2868.87	671.431	75647	5675.52	3952.87	224889	171005	1857.66	1096.07	1638.46	3264.79	3537.7	141.166	84878	1820.8	1034.71	2552.22	1833.92	14847.4	1772.72	1078.78	138854	442.532	824.107	31364.1	2938.8	1177.53	1922.31	1635.1	516400	1592.74	2753.42	643.874	823.958	59771.8	5330455	58814.7	2136.47	7480.36	19772	35466990	14029.2	72515.9	1066.57
CYP	Cyprus	0	0	0	0	0	0	0	0	0	0	0	0	0	0	0	0	0	0	0	0	0	0	0	0	0	0	0	0	0	0	0	0	0	0	0	0	0	0	0	0	0	0	0	0	0	0	0	0
CZE	Czech Republic	17124.1	68021.8	279173	5657.81	48355.1	2102.38	390333	27739	9075.31	717540	9074020	82212.7	5109.87	37882.6	64893.1	5593.41	665.352	2658837	4073.98	8731.59	5514.84	6586.27	19598.8	207005	14544.5	1341348	13835	7461.89	1076007	24573.3	4293.51	11831.6	24993.4	1444717	5329.85	2776.63	2805.7	4133.52	249978	7014792	277767	12724	30946.5	1140945	75646.3	95660	291007200	15612.5
CIV	Cote dIvoire	0	0	0	0	0	0	0	0	0	0	0	0	0	0	0	0	0	0	0	0	0	0	0	0	0	0	0	0	0	0	0	0	0	0	0	0	0	0	0	0	0	0	0	0	0	0	0	0
PRK	North Korea	12145.5	13138.7	76737.2	4846.85	15608.4	6284.88	83098.7	8301.34	8363.05	275625	88537	12653.8	4187.76	9289.24	34276.8	4459.67	950.743	78506.6	3084.56	15004.1	8489.62	19645.3	33490.1	6262.5	7768.8	2962931	3674.01	6182.01	30422.3	23832.9	10073.8	55928.9	8171.84	269653	7763.94	4386.89	5358.37	6434.81	59013.1	99349060	100074	8456.56	33026.4	16258.6	55056.8	11312	51171.7	5928.36
COD	DR Congo	1002.99	1602.72	3155.66	490.001	2503.73	335.265	4715.65	847.498	780.826	10718.6	12373.4	994.347	409.701	825.92	1114.79	405.312	117.915	134799	299.989	741.881	710.051	1776.85	861.364	810.211	835.324	11079.7	344.328	496.504	1819.36	2827.22	991.957	729.683	2241.14	10828.9	799.247	402.15	1452.98	686.272	3005.41	58026.8	4359.4	924.919	703.144	2072.61	943.912	3065.56	8230.83	571.168
DNK	Denmark	18162.5	65231.1	334731	10006.7	76694.1	6937.4	990634	34788.3	24172.3	4117905	4186306	98448.3	8097.48	213228	146241	10235.1	906.346	3978184	15160.8	15122.4	22346	13060.4	31994.5	166684	19380.5	1956023	3199.44	24835.3	631036	39988.7	7121.47	31679.8	39361.8	4247797	15651.7	5805.14	3804.7	10171.9	555426	30288820	453500	23265.6	78674.6	509808	75747.3	278152	4436401	24099.5
DJI	Djibouti	3420.01	6474.07	3153.35	1636.32	3770.73	1206.71	6847.2	2651.16	2400.02	10704.9	4330.89	3002.78	1320.78	1792.75	3222.49	1327.89	469.25	6139.96	1071.77	2353.9	2444.49	6595.48	2149.28	1991.11	2033.95	8856.66	1241.96	1651.91	2682.35	9233.06	3634.79	2514.08	2206.28	6941.42	2532.84	1408.81	1966.46	2259.46	4818.57	63765.7	3835.52	2755.38	1803.11	2059.91	1671.23	1866.43	3728.77	1638.01
DOM	Dominican Republic	712.585	1346.55	7610.09	493.881	2141.1	2346.97	12576	756.722	957.242	48357.6	72527.3	1286.27	1546.5	1521.46	1914.82	1388.25	70.3623	123586	377.196	571.044	666.767	805.307	1215.18	1602.25	674.565	51941.4	220.015	453.989	5868.98	1552.92	532.972	728.602	1121.75	782575	493.245	349.294	298.132	383.651	13122.7	188862	20097.6	724.519	17660.6	8934.65	23416.1	3009.27	27375.1	772.901
ECU	Ecuador	2375.86	1325.83	1642.11	170.802	590.312	95.6549	50356.7	228.179	369.62	8305.42	30387.7	652.4	206.123	285.571	411.154	231.428	26.9674	28351.8	164.275	175.167	236.732	469.777	2747.93	506.015	209.352	20245.3	123.173	134.204	3731.66	709.997	192.361	231.342	263.575	84967.2	212.926	140.968	162.014	487.453	49196.4	82253.8	975946	261.626	2042.38	5993.23	2588.64	600.152	15537.3	192.93
EGY	Egypt	7381.16	49798.5	869925	4975.77	34498	1716.13	309283	11099.8	6566.84	689799	1429601	22995.5	4780.19	30380.7	35495.4	5405.02	349.805	1246256	1432	5839.38	3862.95	4202.65	9893.75	29189	12644.1	1315676	1298.1	7926.69	194478	12299.7	2949.43	8968.74	25968.7	1725220	4200.83	2127.7	2095.27	2559.34	117802	5754127	180116	8061.43	21311.7	267073	37397.4	358321	578766	12692
SLV	El Salvador	634.49	863.703	1828.88	279.348	901.892	227.94	3465.7	500.124	569.147	8036.95	52186.6	636.68	841.534	511.669	1882.63	628.331	44.5461	29444.2	1120.45	454.04	470.155	1063.94	549.697	621.787	428.317	11330.6	219.313	317.167	1559.92	1695.23	578.218	468.924	458.415	109184	416.332	307.467	314.073	401.867	3011.15	50357.6	5277.29	499.616	102211	3352.36	1699.3	714.658	12135	356.088
ERI	Eritrea	16292.5	28068.6	16994.2	7890.52	17331.2	6047.72	52915.9	12685.6	12250	130296	32477.7	14397.7	7628.72	9371.79	18862.7	7051.84	2358.15	26743.7	5743.15	11700.7	12004.3	28461	14046.9	10179.5	11514.7	59090.3	6763.81	8244.6	12906.9	39839.6	17377.9	11590.7	10664.8	42205.1	11740	7029.66	9648.15	10371.5	31358.5	316225	49446.4	12354.4	9390.86	11823.9	15452.1	9715.11	22745.2	7860.68
EST	Estonia	2192.35	2664.64	8217.5	1040.89	4671.99	8543.08	16295.5	2965.52	1548.52	46872.1	65270.8	8301.81	21730.3	2156	3208.57	1024.94	297.675	67154.7	16540.4	1491.79	1504.4	2727.7	2022.16	2273.79	1615.97	56806.6	732.932	1083.86	8824.1	4227.59	1932.79	316246	1880.07	276375	1417.76	856.912	1032.71	1268.76	9649.92	288307	12010.2	1679.2	5059.55	8451.08	3511.59	3848.15	153087	1298.09
ETH	Ethiopia	22543.2	77610	585043	11247.2	44900.2	7082.59	235636	22008.8	18080.5	717273	2686326	31864.2	12590.7	30085.2	54647.6	11631.2	2184.58	2471826	6429.29	16076.3	15255.8	30718	23146.8	35670.9	20190.7	853328	6575.65	15712.8	171456	45428.8	18896.4	21923.2	26567.6	2208634	14536	8294.58	10446.5	11527.8	144194	27255990	238611	19053.8	34177.6	154186	46037.3	115074	1446612	17411.5
FJI	Fiji	0	0	0	0	0	0	0	0	0	0	0	0	0	0	0	0	0	0	0	0	0	0	0	0	0	0	0	0	0	0	0	0	0	0	0	0	0	0	0	0	0	0	0	0	0	0	0	0
FIN	Finland	8638.99	26736	168401	4409.67	28882.6	2614.96	273055	14177.8	5889.42	1295747	1372752	44767.1	6747.68	24686.3	50597.6	5962.4	454.316	1478704	2242.15	7852.88	6067.85	4962.78	19322.6	25496.1	10264	1139582	1967.7	6551.87	168218	12268.2	3106.45	25561.8	21866.3	1919134	3471.52	2437.57	1948.07	2868.99	298091	27631320	217154	9724.15	28092.5	146735	44280.9	80141.8	853710	12007.3
FRA	France	77723.9	258761	10198440	305387	818710	15326.8	3670482	156414	62407.7	11021570	15936990	288717	42179.2	427737	463001	68307.4	1210.21	55067730	12092.5	599919	57415.3	17194.8	202465	287195	95094.4	17086330	12403	71125.4	2261908	743744	21306	522691	3082825	13455950	61780.3	25305.2	99233.9	107384	2516943	66024660	3128038	502518	362281	1836944	843465	1212335	10591710	1296722
PYF	French Polynesia	0	0	0	0	0	0	0	0	0	0	0	0	0	0	0	0	0	0	0	0	0	0	0	0	0	0	0	0	0	0	0	0	0	0	0	0	0	0	0	0	0	0	0	0	0	0	0	0
GAB	Gabon	11.6137	44.9173	619.288	5.51828	45.1782	2.62973	165.151	9.78885	8.24269	674.128	335.628	29.7296	4.05645	15.9699	64.0924	4.68947	0.991308	441.557	2.57628	10.3855	7.58845	12.9122	12.7919	12.4647	9.96326	401.954	2.70435	8.11894	79.5813	21.5361	7.31765	23.3046	53.3069	772.116	8.03724	3.36795	4.38526	5.54564	112.171	107314	108.199	72.782	20.0473	49.2765	38.1696	69.4569	181.625	12.0421
GMB	Gambia	1019.42	1487.18	1115.12	568.794	1162.3	452.631	3707.67	841.867	636.523	6880.67	2260.62	829.046	565.597	722.832	1240.86	536.516	116.891	10125.8	407.183	682.156	790.391	1358.19	1047.16	677.205	892.507	4408.6	493.127	589.658	3919.19	2019.48	1396.91	755.033	2340.11	3054	807.899	518.448	734.49	566.008	2214.35	24763	2755.07	849.86	643.893	925.364	823.697	750.947	1974.91	526.16
GEO	Georgia	60596.6	17658.1	141232	7518.16	17207	5440.94	40873.2	196075	9765.47	57272.8	75176.3	157520	7773.44	9018.64	13308.8	5870.31	1898.44	44949.8	4994.03	10665.7	11386.8	25614.9	11715.1	9168.61	10337.6	62933.6	5661.38	7316.59	41802.2	30158.1	14950.8	10682.1	9970.15	46975.4	10870.4	6363.13	8477.59	9622.62	26002.5	306590	24102.9	18691.5	7915.72	14005	9867.45	10789.9	64049.1	6547.56
DEU	Germany	143945	440519	2914357	67846	602425	22521.2	2926142	217890	143283	8191236	104672900	571340	31199.2	404418	455295	71504.2	1980.63	38614000	11792.1	70139.1	39199.7	28874	266290	902845	130591	13241190	9732.13	69164.2	4028504	121751	19811.3	142466	269326	11862730	57538.7	20333.1	12388	22791.8	3166620	89158030	2729463	98466.3	488327	4440000	533524	1161778	24935410	165404
GHA	Ghana	1056.56	2041.46	11706.8	476.578	3740.59	232.721	15922.2	1047.6	1269.03	50391.5	195054	2373.77	478.415	2757.44	4668.34	540.824	64.9624	271064	220.357	3213.71	558.321	737.533	1330.82	3044.44	2157.33	75619.1	201.381	647.788	11752.1	2219.72	503.368	1018.13	2033.48	362072	609.668	325.063	297.442	391.963	10647.4	397232	13678.5	986.552	2263.29	43121.9	3409.93	5462.04	47214.3	1252.03
GRC	Greece	3942.24	752887	58543.6	1308.78	11314.4	437.165	65254.8	37370.2	2992.81	579197	738510	11412.3	943.409	18332.8	8962.13	1229.07	106.945	550457	368.363	1969.6	1720.1	1186.33	2494.68	39652.9	2815.95	227885	1047.17	1769.29	979385	3226.35	1840.63	2269.49	9310.7	777275	1119.65	1778.12	482.434	742.769	41828.6	1273200	35146.1	3432.64	7847.1	118233	10200.8	766449	557728	3485.73
GRL	Greenland	0	0	0	0	0	0	0	0	0	0	0	0	0	0	0	0	0	0	0	0	0	0	0	0	0	0	0	0	0	0	0	0	0	0	0	0	0	0	0	0	0	0	0	0	0	0	0	0
GTM	Guatemala	2451.71	4341.59	28836.8	1302.26	8948.87	995.418	157932	2747.32	7259.45	155676	543216	5995.09	4169.71	15677.8	11567.9	4301.88	169.577	403981	14337.9	1784.83	2890.88	1841.61	10745.3	7636.46	3844.41	251279	2746.98	3523.98	27887.5	3962.01	1278.62	3458.22	4212.3	2901723	1438.31	1157.62	741.606	1007.11	102100	1001508	992199	2283.16	914186	94702.2	47470.1	11995.6	209182	2860.83
GIN	Guinea	4726.45	6799.15	19072.9	3254.33	7095.04	1602.48	21722.7	3846.36	3606.34	44880.2	80428.8	32274	1976.05	3629.59	6383.38	1929.77	702.968	212573	1475.95	3760.07	3591.92	7842.57	3823.1	4090.49	3449.35	56251.7	1707.57	2406.36	8313.28	10968.1	4853.61	3661.9	24973.2	58568.4	3453.73	1967.97	2608.38	3152.49	15060.4	219413	18453	3905.83	3686.34	10470.4	7085.05	18521.2	89928.1	54458.6
GUY	Guyana	16.9878	21.3689	104.414	8.8747	73.8685	177.559	302.451	13.7633	185.219	2279.91	464.131	21.6811	11.6813	26.8603	40.4546	582.619	1.70354	1001.13	16.105	12.6748	15.8512	20.9403	29.6975	19.117	15.9678	673.96	22.8618	10.6637	48.6493	36.5477	15.6122	15.2449	21.2268	1759.69	15.7145	10.0258	8.95097	10.1578	244.713	5256.64	784.625	17.8182	34.0219	58.4985	89.2877	41.5909	282.906	13.5495
HTI	Haiti	3098.01	4876.66	3845.49	1506.86	3638.14	1302.32	9836.75	2408.95	2446.98	16286.9	19569.9	2833.17	2521.34	1947.5	3478.8	12493.4	462.046	45402.4	1085.85	2305.96	2414.32	5726.89	2491.15	1915.03	2212.19	17896.9	1178.25	1532.96	2885.2	8294.95	3245.46	2291.87	2113.12	159316	2330.91	1343.76	1717.71	2093.48	6380.32	75488.7	7876.91	2487.54	2917.86	2789.09	4160.82	1954.56	9928.37	1542.85
HND	Honduras	2478.39	3697.01	18042.2	1531.49	6543.51	1056.44	28251.1	2305.17	2837.16	80266.4	271353	3991.97	3178.05	3938.05	5958.73	2589.85	243.813	532263	6018.43	1760.54	1919.55	2734.66	3100.57	4053.82	2088.98	110684	758.01	1356.95	25159.4	4481.02	1932.85	2274.52	3059.39	678306	1660.24	1189.09	1022.33	1285.5	26280.7	489319	55482.8	2165.86	604695	18089.4	11438	6756.74	348390	2101.23
HKG	Hong Kong	0	0	0	0	0	0	0	0	0	0	0	0	0	0	0	0	0	0	0	0	0	0	0	0	0	0	0	0	0	0	0	0	0	0	0	0	0	0	0	0	0	0	0	0	0	0	0	0
HUN	Hungary	10887.9	125973	254266	4517.91	39527.1	1784.69	224057	31534.9	7104.56	633447	12461940	134177	3623.76	25237.8	37610	3843.65	581.095	2549139	1490.33	6570.43	4198.38	5170.72	11706.2	690771	9432.55	1080314	1699.24	5131.15	1179760	13466.4	4480.13	13259.9	19476.4	1224200	4190.55	2262.37	1992.22	2917.28	153756	3981662	154416	8563.4	23300.7	2504662	36234	162334	7158849	12669.4
ISL	Iceland	65.0456	89.9884	583.7	73.0871	207.193	84.2495	789.668	59.5014	66.0699	3620.36	5278.96	113.094	26.7568	136.902	162.101	41.7182	4.93037	11089	17.9373	55.856	42.1296	78.5935	69.3662	134.616	55.5997	5467.92	18.5137	39.3043	544.384	144.177	48.4275	87.2484	109.946	32996.2	46.8583	25.24	29.674	36.8557	878.01	103792	1621.4	61.7447	124.545	2442.3	168.113	272.183	2441.77	71.1771
IND	India	476417	105117	1428362	35352.6	455605	14713.6	2412879	99468.7	36363.4	9343151	4869158	200370	31411.2	2221468	12325350	40555.2	3755.81	9132153	13706.1	72470.5	34337.3	140196	107205	97853	161574	11951290	14228.9	209268	704133	178082	52724.1	205751	166899	23334950	26984.9	22935.4	28197.1	61397.6	1579514	66386580	1914527	343108	186016	640686	259458	667968	3566526	213143
IDN	Indonesia	10148	2507.28	42579.3	894.928	14460	526.198	74323.2	1581.11	1490.46	526356	153957	3149.01	1307.43	11694.2	52865.6	2067.04	132.559	239267	517.692	1761.03	1422.8	2143.76	5238.58	2790.25	2907.12	337367	578.237	15806.5	23740.5	3670.67	1271.08	12665	4467.36	400196	1028.52	814.205	698.036	1017.81	42741.5	4784224	64998.8	4579.94	5068.77	17379.2	6543.48	8779.88	95467.8	5195.26
IRN	Iran	230181	30457.6	66382.4	5136.21	28165.6	2544.71	102370	212823	4419.91	400664	244719	280402	3625.53	57913.1	78569.8	3980.08	680.686	262994	2368.55	5816.09	5218.95	9019.92	9223.92	11562.8	24965.7	279647	2665.4	9448.5	56272.4	22205.7	6509.46	11868.2	13703.1	446309	5307.94	3242.97	4009.49	4551.97	59629.6	7173734	66234.9	9890.92	11094.4	39588.2	20496.7	39593.2	152010	7101.09
IRQ	Iraq	2003.59	2498.1	81805.1	1130.48	2818.95	738.872	11826.8	1536.87	1273.13	29776	35962.3	1927.91	1000.92	1504.05	2338.42	871.221	265.058	15860.5	647.994	1372.38	1336.01	2703.05	1865.98	1456.24	1531.33	117374	735.391	1017.29	2458.21	4245.95	2055.34	1490.86	1504.75	41091.9	1422.03	830.906	1131.07	1284.17	6624.33	205640	6999.31	1654.69	1591.2	6671.52	2608.89	1850.03	6973.75	1130.64
IRL	Ireland	40832	48755.3	446766	15447.1	120399	10986	701524	30324.9	20381.8	6358825	2607441	83561.3	13166.4	310612	135784	59907.6	692.962	6623790	5888.49	22040.5	65112.1	19250.8	30380.3	50793.2	39431.4	3087075	6436.89	42892.9	294982	43173.5	6681.01	36676.8	56204.5	4415938	10860.4	14923.2	4646.77	7386.3	526806	15897320	1224647	37875.9	67050.6	342623	92428.9	443630	1506119	61649.6
ISR	Israel	993.406	1431.44	6279.41	511.799	2342.35	328.324	29924	1316.02	785.459	36956.2	138375	1651.44	481.463	1321.22	1865.33	492.906	100.373	206037	296.3	749.893	656.526	1150.17	1024.43	1710.94	1478.62	38068	330.125	632.634	10669.5	1927.91	840.954	910.125	1443.48	66803.5	651.061	398.766	509.231	600.357	7323.98	225714	10931.2	939.267	1414.75	12423.3	1872.86	14312.8	38788.5	945.068
ITA	Italy	22444.6	920986	2451999	24255.3	227056	5582.3	1819415	120978	21012.1	3994435	12889930	110662	9727.91	156852	163684	18343.5	504.216	6277700	3931.52	31887.8	33092.6	7752.68	56842.5	816534	44767.5	6033417	4949.25	21805.5	1090180	72326.5	7302.48	28765.7	130883	6520885	25014.7	11531	3817.95	8233.56	822868	15395260	1061935	55969.1	158279	3929788	418847	586471	5063062	88245
JAM	Jamaica	0	0	0	0	0	0	0	0	0	0	0	0	0	0	0	0	0	0	0	0	0	0	0	0	0	0	0	0	0	0	0	0	0	0	0	0	0	0	0	0	0	0	0	0	0	0	0	0
JPN	Japan	6568.93	3670.39	13137.9	2374.84	5816.86	1739.8	23739.8	3325.51	2559.61	288340	35740.1	4621.55	2301.09	5614.25	12854.3	2472.08	453.357	36486.2	1581.5	3171.99	3542.96	7548.52	6270.37	2917.46	3517.03	209120	1738.83	4314.4	5224.58	9624.12	4413.19	11458.5	3859.64	186340	3338.66	1946.65	2730.99	3345.74	22328.6	1987953	15978.8	3784.96	5885.12	5975.55	4495.58	6946.83	22646.2	2351
JOR	Jordan	881.978	1029.24	7490.81	370.324	1871.41	259.283	3463.39	4794.22	514.339	20247.5	8102.66	1929.56	343.438	254686	1274.63	304.485	91.2486	8017.06	240.984	552.595	557.065	1068.99	594.827	1308.77	543.33	14232.5	281.196	388.263	6683.32	1529.18	662.548	667.543	817.841	66223.7	534.937	322.276	474.734	515.275	1811.03	54275	2709.11	808.962	543.456	1331.68	605.446	2734.57	5326.97	840.796
KAZ	Kazakhstan	273555	16724.9	52073.7	4516.4	14216.5	2877.45	88625.3	13121.4	5283.94	429129	1192068	214252	4179.78	9055.17	18365.7	4002.31	930.364	214496	2624.89	6371.75	115160	11470.4	9372.54	12766.7	7432.57	221848	18016.6	4831.65	51004.9	18792	8278.54	7505.04	9179.64	217521	5802	3523.15	4520.69	5334.88	65587.2	7294121	148183	7804.16	9518.49	44035.8	14270.1	14680.2	796905	5695.31
KEN	Kenya	4487.71	3460.64	5762.61	2006.68	7792.75	1545.74	16216.4	2719.68	2277.75	57848.3	38416.4	3393.22	1886.21	7650.5	3976.86	1888.55	418.261	56081.7	1430.87	2514.41	2575.56	3989	3173.96	3091.67	3545.95	28458.4	1617.87	1944.28	4347.81	5533.76	3862.14	2565.93	2857.98	28402.7	2477.88	1783.21	2113.23	2257.18	9944.6	128700	16474.3	2847.22	2585.03	4761.99	3050.93	3804.86	16518.9	1953.43
KWT	Kuwait	321.275	240.827	364.16	157.043	350.97	116.304	873.565	231.02	168.046	3418.04	698.752	287.24	138.752	250.821	308.119	133.134	30.8115	1074.8	101.896	206.83	215.787	466.828	256.456	176.948	230.95	5025	113.459	156.395	231.322	658.422	330.24	348.384	190.304	1117.07	224.98	130.242	180.806	190.557	655.79	8857.03	1108.79	250.815	169.285	217.407	218.491	203.404	474.842	134.376
KGZ	Kyrgyzstan	203174	16651.3	14497	7572.47	15059	5486.94	38993.9	12156.8	8406.1	53834.9	25965	18704	6657.66	8683.39	13065.7	6314.01	1780.12	18054.9	5085.68	9904.41	11291.8	17686.3	12770.7	9044.45	11688.8	43641.4	5766.46	7187.1	12498.3	25309.4	15553.8	10249.1	9685.76	33135.9	10203.9	6449.25	8322.47	8539.5	25391.6	979250	24971.2	10905.9	8172.45	10001	10330.4	8658.58	25694.2	7011.38
LAO	Laos	9037.13	7716.89	16051.4	2085.24	6817.59	1516.17	34677.4	3300.32	3489.15	242874	74886.1	4797.78	1882.07	6020.9	33523.9	2031.84	485.526	70368	1394.13	3475.85	3259.15	9859.23	4379.97	3080.56	3511.63	75655.7	1720.82	4787.12	12274.5	10252.2	4238.42	28208	3934.39	205355	3049.98	1742.61	2273.54	2664.32	25748.3	19371530	23534.5	3876.55	5036.51	9300.04	7105.91	7807.71	39040	3082.7
LVA	Latvia	3646.11	3137.65	8022.47	1224.57	3761.19	1060.31	17023.5	10322.8	1784.05	37046.5	87595.9	5620.63	1975.69	2533.57	3349.66	1061.53	378.471	63711.4	1003.26	1783.83	1806.16	3756.23	2123.37	2617.33	1800.35	206528	899.484	1248.85	12388.5	5746.78	2483.46	5087.77	2035.58	61288.5	1701.61	1007.3	1252.95	1567.02	10918.9	209966	10966.7	1974.8	2481.61	7507.36	2780.64	3677.78	85571.2	2076.26
LBN	Lebanon	1811.84	2294.87	33031.6	765.577	62135.3	773.606	38618.6	10090	1490.63	138899	28116.2	4718.19	702.853	177091	2293.3	832.319	218.68	36914.7	492.663	3377.93	1363.28	2787.73	1417.64	1719.62	1181.75	165044	593.879	766.159	7930.98	27147.7	1515.16	1552.72	2536.05	300623	1145.39	669.861	4084.53	1127	5441.93	108763	7133.82	20183.7	1210.07	3868.55	1830.96	22961.2	21279.3	120500
LSO	Lesotho	5615.46	7462.41	7453.68	3109.48	5876.9	2403.7	24962.8	4214.4	3686.52	120264	18154.4	5053.67	3021.46	3742.89	6977.55	2820.93	771.297	29235.2	2264.32	3897.9	4251.67	7163.54	5342.62	3830.68	15729.8	33476.2	2636.22	3035.32	4810.26	9815.89	5773.36	4028.03	4057.42	57827.1	3962.5	2804.9	3426	3624.85	17769.3	134972	40385.5	4163.28	4010.82	4850.99	4368.25	3754.16	12662.6	2814.3
LBR	Liberia	170.832	293.135	924.42	93.2933	284.637	89.5221	1655.05	171.554	141.315	2269.37	3364.77	219.867	225.53	168.633	260.035	119.168	23.4596	2906.27	71.2284	139.309	148.825	257.487	181.684	240.006	168.851	4418.15	60.7884	97.8953	443.855	392.864	171.422	136.539	174.167	46998.7	115.838	81.3244	93.2007	103.053	1052.03	26520.9	1486.23	154.304	382.22	751.011	267.486	262.567	2801.97	347.382
LBY	Libya	1017.98	3023.75	11083.5	792.514	2758.55	300.815	14966.2	1029.95	693.7	20513.9	96874.8	1733.22	407.428	1290.24	2036.25	417.77	109.323	37775.9	269.632	1953.41	659.756	1451.29	1193.9	2001.91	925.147	61506.7	312.464	574.948	6233.29	2184.68	838.982	810.431	1242.41	26945.7	723.403	411.932	460.919	619.961	9437.55	184132	9122.81	913.164	1490.36	18515.8	4179.51	4660.37	29137.6	917.628
LIE	Liechtenstein	0	0	0	0	0	0	0	0	0	0	0	0	0	0	0	0	0	0	0	0	0	0	0	0	0	0	0	0	0	0	0	0	0	0	0	0	0	0	0	0	0	0	0	0	0	0	0	0
LTU	Lithuania	5358.83	5942.02	22979.7	2398.71	8125.73	1670	34651.2	12026.5	3218.97	77181.8	344089	21306.6	39620.3	4766.01	9231.18	2161.82	802.414	239505	2222.63	3255.07	3067.13	5838.01	3909.37	6965.46	3279.17	131900	1894.06	2259.77	98499.4	9466.11	3936.66	6946.04	4590.83	225784	2897.72	1811.34	2412.21	2683.32	24091.6	857387	23362	3637.62	4571.27	34642.2	7824.91	9570.15	557482	3144.75
LUX	Luxembourg	1311.36	2586.38	17873.7	773.249	4198.43	361.142	19990.2	1420.06	1182.8	61022	103452	2186.05	526.596	2536.91	3345.25	617.063	104.807	684374	330.902	1203.41	796.277	1275.22	1544.2	3705.17	1284.56	68312.5	352.589	778.297	9925.18	2828.4	1083.4	1212.34	3064.73	56184.6	872.892	493.131	601.444	693.258	12954.2	285899	28405.3	1567.07	2268.83	12337.8	3389.32	4993.93	42391.2	2010.77
MAC	Macao SAR	0	0	0	0	0	0	0	0	0	0	0	0	0	0	0	0	0	0	0	0	0	0	0	0	0	0	0	0	0	0	0	0	0	0	0	0	0	0	0	0	0	0	0	0	0	0	0	0
MDG	Madagascar	7045.17	15245.6	616881	4712.82	26620.5	2598.51	276221	6895.35	5741.46	318387	1503875	23815.9	9007.18	13549.8	29572	10310.3	513.373	1187809	2471.5	6618.79	29352.9	7344.97	9264.69	16785.8	14052.4	474273	1895.94	12643	89258.5	15804	4873.07	13112.1	17516.8	3852109	4588.15	2647.65	3191.32	3723.39	100061	6470171	111663	8609.41	31609.3	149489	23413.9	38541.5	644243	10678.7
MWI	Malawi	2151.78	3922.09	11668	1081.09	12153.3	687.078	19418	1865.82	1960.23	89736.1	96796.8	2953.18	1206.21	3232.07	6780.76	1413.71	223.137	185749	626.938	1684.33	15833.2	2868.53	2003.42	3699.89	29232	59704	6838.61	2446.26	9734.3	4544.38	2823.99	2313.51	11129.9	301914	1485.53	821.03	963.113	1129.94	11950.7	360841	17120.3	30613.4	3944.85	52729.7	3922.81	5513.62	113674	3110.5
MYS	Malaysia	4341.68	1744.08	49285.8	405.032	4291.6	250.342	37625.7	2396.88	694.76	251370	51802.8	2656.89	478.149	9916.61	58772.1	978.146	71.365	91859.1	244.256	704.923	641.933	1257.4	1283.26	1226.79	2908.35	164792	251.184	41431.5	11297	1808.89	613.101	30894.8	3072.13	275945	515.155	319.815	467.002	485.189	35984.3	5830431	13142.6	1046.11	2508.16	6589.32	2634.51	9110.87	34623.6	1352.64
MDV	Maldives	0	0	0	0	0	0	0	0	0	0	0	0	0	0	0	0	0	0	0	0	0	0	0	0	0	0	0	0	0	0	0	0	0	0	0	0	0	0	0	0	0	0	0	0	0	0	0	0
MLI	Mali	20410	21751.6	72331.9	9633.11	57976.7	5783.4	69985.3	13560.3	13171.5	187208	145854	16182.3	7229.71	18539.5	54199.9	7111.16	2532.74	483064	5255.27	23708.5	12695.7	29873.7	12829	12710.6	11763.8	482066	6108.07	12895.4	23940.3	926866	17172.7	23340.1	14630.7	245880	12964.4	7168.22	9363.37	12145.8	49763.7	1522678	71451.3	18377.3	13113.1	26507.4	22000.8	16762.6	437213	264737
MLT	Malta	0	0	0	0	0	0	0	0	0	0	0	0	0	0	0	0	0	0	0	0	0	0	0	0	0	0	0	0	0	0	0	0	0	0	0	0	0	0	0	0	0	0	0	0	0	0	0	0
MRT	Mauritania	12592.6	21965	130012	7587.7	16766.4	4569.58	45007.9	10663.9	7985.4	88408.6	66272.3	13164.3	5431.31	8708.74	13974.8	5132.47	1571.86	88772.5	4082.43	101067	9678.62	20353.9	10518.6	10272.2	9283.11	165129	4814.91	6350.08	81246.8	28780.2	13089.7	9835.49	445798	107973	9136.86	5356.77	7434.35	8162.56	29672.1	7749618	32999.6	11341.5	8450.45	134601	40516	12193.3	55900.3	8421.3
MUS	Mauritius	0	0	0	0	0	0	0	0	0	0	0	0	0	0	0	0	0	0	0	0	0	0	0	0	0	0	0	0	0	0	0	0	0	0	0	0	0	0	0	0	0	0	0	0	0	0	0	0
MEX	Mexico	13842.8	10643.5	248641	3841.35	27432.8	7294	704671	6168.23	29151.6	1091606	519683	12627.8	46378	37883.4	24811.8	22222.6	330.807	906554	76078.9	3596.08	21989.8	4128.67	161603	10366.9	6113.84	2455586	7019.67	5018.73	61313.9	8911.36	2554.07	9641.03	8567.31	15614540	3612.9	9457.21	1597.12	2133.81	867344	7359043	2746643	5245.63	659995	70408.7	1034187	34293.3	400752	6657.83
MCO	Monaco	0	0	0	0	0	0	0	0	0	0	0	0	0	0	0	0	0	0	0	0	0	0	0	0	0	0	0	0	0	0	0	0	0	0	0	0	0	0	0	0	0	0	0	0	0	0	0	0
MNG	Mongolia	62033.4	103901	119563	31078.1	75995.1	22454.4	207687	40641.2	43145.8	542629	357972	59456.3	29733.1	40748.8	112263	27640.8	7996.83	305074	20151.9	45781.6	47450.8	97733.9	55187.3	38424.4	42171.3	444382	23333.3	33265.8	78187.2	132201	64817.5	57424.1	47065	1179407	45255	26296.3	34148.3	39249.8	197062	237643800	212179	49609.8	46226.9	78615.9	66044.4	50820.2	280081	34361
MNE	Montenegro	8569.84	17324.8	10223.4	4103.39	10257.1	2928.01	27628.3	6761.09	5813.19	126435	19300.8	7917.98	3426.66	5105.98	12374.5	3439.78	1294	15208.8	2691.9	6435.19	6192.81	14843.8	7107.67	5574.45	5656.76	36375.7	3001.42	4265.57	6889.48	21862.5	9018.41	6521.51	6060.97	27497.3	6085.43	3603.36	4786.18	5658.88	20685.4	155116	43099.5	6879.32	5221.83	6490.47	5546.98	5064.98	14957.8	4318.69
MAR	Morocco	8427.28	27284.4	349242	18599.5	55751.4	1919.28	293450	11178.3	8101.09	962866	1883689	22111.5	4144.13	27667.6	33501.1	5425.51	556.235	3462923	1786.44	33497.6	5395.35	5781.38	13597.7	29954.4	10013.9	1021125	1858.16	5943.13	122402	22270.3	4403.81	11057.4	84692.2	4056592	7283.3	3132.13	5290.67	4683.13	243824	4068245	300578	13360.5	32084.3	160186	116595	84832.1	900823	22707.9
MOZ	Mozambique	3704.83	5898.6	10247	1783.3	20161.5	1132.15	20047.6	2875.08	2529.24	49197.4	102466	4132.47	1440.94	3488.82	7908.7	1414.59	464.351	82693	1034.88	2592.63	2707.56	5062.59	2964.33	3568.88	36771.3	67810.3	1214.01	1978.35	9185.59	7302	3468.32	3333.51	3305.01	66342.4	2822.37	1370.3	1784.93	2234.16	13939.6	1739675	14516.7	3494.75	3189.86	10097.6	4315.63	4741.26	46525.8	2318.94
MMR	Myanmar	11904	8145.12	51127.5	2173.2	13555	1472.13	111224	3882.61	3637.55	630216	247869	8179.83	2547.49	17835.7	111508	3095.22	340.173	271322	1550.63	3681.36	3302.46	6532.81	8073.07	5856.35	5508.66	312537	1715.17	39818.2	25530.2	7831	3662.06	54070.8	7475.68	702072	2622.74	1818.47	2046.2	2146.95	77815.2	78073720	78092.4	5829.07	12841.2	29538.9	20725	19067	217798	6073.18
NAM	Namibia	4695.41	6559.49	17555.3	2697.43	6267529	1614.95	26599.1	3980.02	3346.43	131444	125010	5654.23	2088.88	4362.28	6352	2058.94	620.024	235758	4048.06	3548.26	3377.99	6701.99	4395.9	4808.94	246653	88093.5	1689.31	2479.75	13928	9951.45	4735.3	42973.3	31891.8	95369	7657.36	2038.73	2928.14	3082.62	42181.9	523162	21995.9	69659.1	4983.45	13258.6	6811.94	6520.6	65904.5	4770
NPL	Nepal	18911.1	13635.8	34266.1	6567.33	20901.5	3328.49	87324.4	8611.62	6210.29	225010	171944	12372.3	4610.23	41440.1	316854	4449.47	1045.32	197974	3105.37	7627.56	9228.33	65252.2	9626.21	7857.1	10294.5	282649	3573.42	8580.76	21959.5	25134.5	10132.7	10791.1	9302.93	760124	6659.95	3937.59	5366.44	6668.73	58894.9	5513776	57382.3	14413.2	9766.42	48099.7	12833.7	18821.1	110134	8796.57
NLD	Netherlands	49897.4	186831	1163128	27707.3	478266	11603.2	1542995	130409	185162	5398089	13871720	269851	19854.1	503572	366152	49706.1	899.452	30288980	7913.63	46592.6	29467.9	11510.8	110493	323000	63504	7801261	6828.45	47537.8	1210061	80137.5	12109.6	64080.1	182073	8097574	54869.5	17617.5	7778.65	12858.7	1310197	43491990	2494973	91252.5	300846	1567600	275246	1064447	7023916	102724
ANT	Netherlands Antilles	0	0	0	0	0	0	0	0	0	0	0	0	0	0	0	0	0	0	0	0	0	0	0	0	0	0	0	0	0	0	0	0	0	0	0	0	0	0	0	0	0	0	0	0	0	0	0	0
NCL	New Caledonia	0	0	0	0	0	0	0	0	0	0	0	0	0	0	0	0	0	0	0	0	0	0	0	0	0	0	0	0	0	0	0	0	0	0	0	0	0	0	0	0	0	0	0	0	0	0	0	0
NZL	New Zealand	65082	68187.5	591409	31374.6	129944	20273.1	838273	50821.9	46090.8	65829690	3807413	94454	48633	243009	308384	137737	5969.57	7442752	24346.9	41503.3	74910	80970.5	87160.1	63148.4	77672.7	3283974	18478.9	123274	193663	122936	49016.1	136549	61563.3	14732060	38128.4	26102	26747.3	33921.8	2548237	97204040	795909	52248.3	151246	265780	110567	189238	1188679	44336.5
NIC	Nicaragua	3113.55	5037.8	10253.8	2746.95	5344.98	1106.27	19431.2	2705.37	3047.01	47433.2	204117	3609.98	2291.32	2839.94	4052.76	2146.25	369.57	141425	2324.19	2335.45	2363.94	4338.97	4144.45	2955.24	2551.77	59814.5	1039.76	1585.63	9477.88	6845.71	2853.93	2404.17	2995.62	474556	2121.24	4834.33	1505.58	1998.97	19865.4	235055	94976.3	2558.56	2965127	8400.72	29448	4089.32	52177.3	1968.35
NER	Niger	9219.97	12759.3	20165.1	4977.55	12807.9	3203.64	34805.7	7445.91	5781.57	65473.8	28664	9392.54	3866.59	6002.96	9783.66	3799.6	1536.64	29771.7	2958.57	8088.55	6881.13	13636.8	7463.65	5327.24	6805.43	46226.8	3257.43	4687.79	8593.77	783538	9604.93	7040.47	6962.01	68454.1	6591.79	3936.15	5321.84	134428	21824.6	249497	24349.8	7779.75	6294.24	8946.85	9636.63	6204.75	19451.2	175707
NGA	Nigeria	4883.07	6851.71	93342.3	2447.32	20002.7	1242.42	112958	4156.51	3413.51	352727	518590	9281.69	2300.9	18996.2	35305.3	3042.54	299.672	674158	1018.75	8611.98	3110.39	3587.02	6671.75	9303.75	18409.3	1051639	1037.65	3202.05	40363.2	9212.63	2513.62	4768.76	89968.9	793334	2633.93	1619.59	1590.08	59453.3	111763	5685460	105412	5198.08	9842.4	43782.7	14454	22642.8	382578	56889.8
NOR	Norway	3233.09	6943.52	59406.7	2085.7	50515.6	2314.37	148538	4541.72	7329.25	1196213	355256	19508.1	1909.05	18332	13658.1	6605.13	280.898	580668	780.518	3975.43	5373.39	2595.06	6269.04	14328.9	4724.68	911175	5806.56	4122.86	90095	5362.83	1546.35	7846.55	16458.7	2568532	1863.68	4284.14	949.674	1446.3	77364	9902143	63660.5	4147.48	16734.7	127618	21770.6	111584	476522	14190.5
PSE	Gaza Strip	607.433	931.806	902.885	311.197	698.871	231.155	3018.91	469.865	413.731	12441.9	2286.02	551.336	286.711	627.735	681.768	271.31	84.1865	7309.97	204.041	430.024	448.763	995.552	548.313	389.949	490.53	4019.6	227.69	301.76	557.176	1470.51	682.253	428.78	428.92	3060.54	444.945	253.14	363.491	372.164	1844.57	14669.4	4064.61	485.431	400.796	529.404	454.969	419.367	1383.99	290.74
OMN	Oman	486.963	366.274	1217.24	150.852	4687.94	107.339	2085.13	926.064	185.476	23245.1	1866.8	1244.8	154.419	22564	6939.23	139.107	34.2766	3600.43	98.2679	213.567	218.477	427.078	310.58	191.116	248.01	6836.62	106.952	231.864	640.101	637.705	376.775	423.786	603.205	7116.18	209.361	124.496	253.588	531.869	1462.03	278114	2680.32	306.725	400.949	379.454	339.776	761.792	1262.39	166.071
PAK	Pakistan	52053.7	82897.2	1405258	17857.7	133105	8675.6	1305632	32610.2	28161.5	4831301	4024430	231282	28858.5	113650	429496	28718.4	1945.25	5057103	8391.17	49069.1	23845.1	25957.3	62003.2	72968.2	84614.4	2692454	6626.88	62951.3	354182	51531.6	15124.5	116142	113439	23795280	15645	10576.2	13985.6	12933.2	1270987	113106000	1244973	38341.6	191949	436305	193293	528108	1780927	42092
PAN	Panama	472.644	910.046	2348.9	257.719	1097.53	1074.4	3680.04	2144.88	6637.57	7969.55	42051.7	701.323	3339.03	495.186	687.83	2218.92	53.1728	32235.9	3559.77	786.69	337.413	666.669	6019.87	628.472	344.43	19853.1	158.242	237.406	5673.1	1062.2	411.57	1182.73	551.58	133582	334.536	230.555	223.801	286.769	6096.39	53956.4	53630.2	385.52	230381	2197.39	34759.2	1447.74	38650.9	288.976
PNG	Papua New Guinea	324.965	384.555	2149.78	120.537	602.476	78.9299	3780.44	232.808	163.87	277692	19184.9	442.352	124.78	559.361	1726.74	143.997	21.8403	45742.3	72.7567	175.015	186.379	297.743	341.529	419.696	268.282	12477.1	79.1343	434.858	1469.57	471.4	204.004	619.989	332.935	18081.5	156.264	95.255	113.568	124.426	2483.17	911546	2692.02	230.061	507.216	1905.53	616.331	804.475	7409.25	229.266
PRY	Paraguay	14772.1	16161.6	31214.9	7400.24	55075	5199.22	3634087	10702.9	16629	134902	92955.8	14079.4	7029.63	11517.5	20272.5	6735.1	1741.32	224471	4781.72	10833.1	26678.7	22603.1	223828	9867.37	12225.9	62120220	5622.49	7319.6	21606.6	34118.2	14193.4	11187.5	10668.1	308180	10423.7	51065.1	7844.18	9638.68	3552312	1020628	930608	11769	23417.6	21768.8	25978.9	14228.7	61220.4	7117.59
PER	Peru	2523.13	2222.44	16103.1	1023.43	5193.52	655.035	184219	1149.88	2477.28	131307	181582	1886.86	1909.55	2392.93	5238.05	2097.19	109.897	154009	484.742	903.257	3446.52	1294.05	472622	2655.21	1089.89	691495	860.885	738.63	9983.39	2439.1	867.634	1221.1	1857.46	541028	970.956	521.469	487.472	636.178	672186	746974	887595	1187.61	20297.1	13208.6	11349.4	8360.3	67792.4	1227.49
PHL	Philippines	4661.81	1463.92	10709	629.52	4276.05	455.106	29769.1	1128.73	3645.32	191868	79621.9	1778.46	1139.13	9389.11	15492.5	1486.2	97.9976	119610	437.509	812.608	3142.26	2400.87	1653.61	1727.28	1369.11	77781.9	634.873	5218.15	5667.14	2153.6	1002.47	4834.34	1824.56	983777	711.871	654.748	558.556	603.908	28418.5	3236755	37804.7	1350.48	7662.64	10434.4	3393.24	7427.72	49033	1035.78
POL	Poland	29118.4	55740.6	469120	7268.96	55743.4	2590.04	470802	45055.7	17243.3	1331513	5912879	347090	9683.22	40349.5	70055.8	6518.63	1822.47	3872260	2477.71	10556	6420.85	6411.5	22454	140397	15564.9	1960593	2742.06	8685.69	1704264	21056.2	4872.99	18145	40098.6	2697771	6810.74	3633.81	2773.25	4497.57	260784	7054736	304378	13411.5	38059.3	716881	61931.8	100188	14646620	20672.9
PRT	Portugal	16591.6	6860.91	191328	12544.1	2749767	579.81	83536	2646.43	5304.31	300844	376429	4569.63	1087.01	8137.41	9825.74	1683.38	158.466	590274	515.143	2276.32	2635.3	1994.7	5020.91	6790.32	5788.75	1392010	547.889	1554.31	43023.2	5767.54	1668.19	3200.1	8240.68	1090313	334553	947.451	1434.57	2646.56	65859.4	931825	115165	11091.5	8629.64	34620.1	43537.9	39701.4	124383	14061.8
QAT	Qatar	0	0	0	0	0	0	0	0	0	0	0	0	0	0	0	0	0	0	0	0	0	0	0	0	0	0	0	0	0	0	0	0	0	0	0	0	0	0	0	0	0	0	0	0	0	0	0	0
KOR	South Korea	24581.9	1617.18	20211.2	753.929	5580.32	571.157	39339	1174.44	1278.64	538014	42897.7	2768.1	895.798	9019.77	64565.6	1112.21	136.911	51699.2	552.372	1148.15	1121.89	2449.41	3855.63	1305.73	1718.08	399276	498.146	3356.95	7074.87	2883.61	1027.12	10647.8	2227.55	346207	881.536	1779.88	761.271	1133.49	32050.4	4903837	33591.4	2204.03	10043.1	8054.4	6364.32	4855.76	23652.9	2249.57
MDA	Moldova	97946.1	72520.3	101888	53467.6	94948.6	49039.4	303277	73652.1	54028.4	788530	359558	75252.1	54484.2	57383.6	96333.3	49818.6	12145.5	237397	42273.7	63219.2	63766.5	82008.3	86680.7	65897.6	85346.9	369787	50140.3	56110.2	155709	115322	101837	63582.1	66965.9	267850	61824.4	53706.3	59173.7	61588.6	192426	1623801	235235	67693.2	60972.5	114221	72777.6	67791.5	196902	48424.7
ROU	Romania	4199.34	40027.5	115876	2498.5	13235.5	923.083	89966.3	7783.56	3461.41	212163	1774903	24204.2	1804.05	11151.7	12588.8	1820.54	288.979	572237	801.758	3934.74	2362.3	3111.36	4628.54	75334.3	3862.84	264659	1027.84	2307.19	774452	7117.4	2509.66	85310.6	10613.1	372520	2648.72	7320.97	1274.76	1750.44	61926	1251378	69608.4	4756.04	7994.42	353449	17088.4	33000.8	526624	5774.65
RUS	Russia	71291.7	49902.6	358166	6082.55	41633.5	2445.36	293429	409898	7416.2	1091590	1731002	1346949	6234.28	25830.8	104357	6589.94	10808	1585803	3129.88	7785.18	19201	7275.09	26800.3	32785.5	11112.2	1095477	21374.3	9153.07	515313	16436.1	4674.15	25301.2	21401.6	3785541	5261.66	4984.84	3286.44	3915.59	267084	104949200	244186	10422.5	32009.5	217193	80285.2	169221	1592311	14567.5
RWA	Rwanda	169.805	295.24	245.703	87.4012	204.295	63.7918	647.945	134.839	127.611	2076.52	792.9	160.218	76.6298	113.044	210.4	74.7719	25.9948	2231.77	60.4268	130.183	128.065	291.132	151.334	115.665	122.153	980.76	67.3641	87.5239	182.088	395.177	190.961	128.071	122.81	803.772	130.38	75.9047	104.774	110.991	426.305	4974.38	758.514	143.37	111.71	171.076	123.451	122.685	656.996	87.235
WSM	Samoa	0	0	0	0	0	0	0	0	0	0	0	0	0	0	0	0	0	0	0	0	0	0	0	0	0	0	0	0	0	0	0	0	0	0	0	0	0	0	0	0	0	0	0	0	0	0	0	0
SMR	San Marino	0	0	0	0	0	0	0	0	0	0	0	0	0	0	0	0	0	0	0	0	0	0	0	0	0	0	0	0	0	0	0	0	0	0	0	0	0	0	0	0	0	0	0	0	0	0	0	0
STP	Sao Tome and Principe	0	0	0	0	0	0	0	0	0	0	0	0	0	0	0	0	0	0	0	0	0	0	0	0	0	0	0	0	0	0	0	0	0	0	0	0	0	0	0	0	0	0	0	0	0	0	0	0
SAU	Saudi Arabia	2402.4	5347.64	48389.6	1067.05	6788.26	547.251	75673.5	1467.08	1105.57	944416	93476	9212.02	1613.62	6404.62	15384.6	1459.34	115.264	95478.9	488.014	2593.87	1389.28	1537.39	4585.73	2827.26	3990.63	597167	378.933	2413.36	9193.47	2864.47	1315.07	3187.14	5030.96	244048	1089.5	720.351	1023.5	766.283	63854.7	1344288	193824	2583.4	6287.62	9911.85	6192.51	8545.44	44670.8	2256.55
SEN	Senegal	4805.38	9119.85	51626.9	2935.77	19129.7	1454.2	40430.9	4490.26	3898.54	109996	168725	6377.62	1932.32	6666.07	9906.17	2669.54	394.126	1157383	1351.79	79621.9	3471.8	5685.68	4570.68	6448.87	3899.6	162278	1521.28	2773.38	20875.3	43029.3	3933.65	5864.27	117558	131984	34857.7	1884.02	3287.36	7640.28	28679.7	1530235	36074.5	60854	6151.58	29262.3	12048	12579.6	88207.1	86762.7
SRB	Serbia	22450.4	34381.5	58821.1	11509.7	31637.5	8065.01	181728	13319.9	16025.7	1404382	155611	20919.4	11060.6	16847.7	30459.1	10128.3	3555.36	142693	6411.64	17212.5	15285.8	33633.5	23416.4	16628.4	16261.1	282647	7722.47	12495.8	26182.6	53563	22455.5	17715.5	19350.8	268228	16199.9	8884.1	13142.8	15836.4	147893	1066548	473986	20652.1	18132.7	26542	19686.8	17394	98490.9	10125.4
SYC	Seychelles	0	0	0	0	0	0	0	0	0	0	0	0	0	0	0	0	0	0	0	0	0	0	0	0	0	0	0	0	0	0	0	0	0	0	0	0	0	0	0	0	0	0	0	0	0	0	0	0
SLE	Sierra Leone	1019.56	1561	1256.04	488.82	1218.96	346.067	2831.69	800.61	727.048	4372.01	3994.28	954.107	406.757	602.403	1192.71	1417.59	172.305	8435.29	323.422	743.707	747.879	1716.75	797.112	603.616	728.867	3916.18	361.172	495.034	906.902	2331.46	1098.52	758.471	814.158	14415.3	759.051	424.534	581.508	688.174	1650.01	19911.2	1649.96	823.215	575.83	954.628	667.561	665.829	3912.47	471.706
SGP	Singapore	0	0	0	0	0	0	0	0	0	0	0	0	0	0	0	0	0	0	0	0	0	0	0	0	0	0	0	0	0	0	0	0	0	0	0	0	0	0	0	0	0	0	0	0	0	0	0	0
SVK	Slovakia	3128.71	6724.07	26985.9	1205.36	10073.6	641.132	44832.8	3924.3	1702.92	164811	2457245	8494.27	8319.2	4111.57	6403.67	1066.26	201.988	217028	625.049	1703.51	1424.68	2611.92	2941.06	30202.8	2276.24	134701	1721.61	1351.91	153350	4757.69	1676.39	2044.4	3443.57	121394	1342.88	790.666	1004.53	1564.76	27146.7	559280	55882.3	2939.58	4254.03	177820	7316.21	10552.4	11156460	2157.14
SVN	Slovenia	1371.55	11697	9285.8	447.734	1872.63	353.669	13286.3	1112.69	531.579	65524.1	373851	2442.6	426.995	1272.84	1769.02	355.103	98.3736	59915.9	213.007	640.246	553.479	1017.61	851.4	443816	818.905	59242.8	291.804	467.389	17750.2	1807.26	653.415	694.512	1163.39	53198.8	522.242	301.523	416.281	480.135	8196.07	178045	8007.1	777.892	1339.25	1356889	1969.65	3550.91	120966	783.656
SOM	Somalia	5830.58	7688.6	8630.47	3020.71	6910.82	2490.34	26323.1	4796.44	3661.65	86722.3	22257	5271.49	2867.14	4611.89	7569.82	2643.26	690.719	16064.4	2150.19	4109.58	4395.57	9528.03	5411.21	3760.73	4643.82	36835.3	2270.52	2961.18	6543.2	13357.8	6485.95	4260.4	3985.77	26043.3	4136.19	2791.07	3386.37	3453.24	15356.4	179413	35315.6	4488.4	3765.45	5569.63	4390.34	19922	11943.9	3015.81
ZAF	South Africa	21088.5	29063.2	218273	9811.1	6471465	5145.77	711029	17777.4	17750.2	3022300	2534646	53752.3	11172.1	165483	84475.6	10444.6	1224.19	3275732	5036.01	46383.3	28035.6	13409.9	21526.8	50559.1	10997890	1644221	7522.59	21254.9	206122	38446.5	23682.3	28645.3	213874	2691258	87578.7	7290.7	8820.97	16491.9	262048	10261900	654108	192630	34188.2	242403	52331.4	140461	1259656	286455
SDS	South Sudan	0	0	0	0	0	0	0	0	0	0	0	0	0	0	0	0	0	0	0	0	0	0	0	0	0	0	0	0	0	0	0	0	0	0	0	0	0	0	0	0	0	0	0	0	0	0	0	0
ESP	Spain	26484.9	173556	4637511	605435	610607	4729.62	3248017	44195.2	33938.9	2804847	8968211	101553	12000.1	182981	243627	19707.2	802.685	10809430	5348.77	46246	14728	9351.91	233056	229174	35598.4	6796967	4560.9	19655.7	827553	89427.4	7385.47	34660.2	129778	5991637	74216.3	33099.1	6492.84	10215	3016416	21110310	3141038	45740.8	434594	1212515	3133784	609438	5538789	126609
LKA	Sri Lanka	1145.59	2393.26	24065.1	650.107	4783.76	232.626	144949	992.613	712.264	79426.4	176011	4990.3	470.319	2746.07	6993.01	1577.77	45.7656	207753	574.038	605.45	485.604	560.89	37791.9	2840.35	3319.71	151132	166.766	960.125	19540.5	1336.87	372.257	1486.85	2933.64	505039	731.143	252.645	235.497	306.434	152623	1277943	292538	917.719	10440.8	13934.1	6178.83	16874.2	82918.6	1220.72
SUD	Sudan	0	0	0	0	0	0	0	0	0	0	0	0	0	0	0	0	0	0	0	0	0	0	0	0	0	0	0	0	0	0	0	0	0	0	0	0	0	0	0	0	0	0	0	0	0	0	0	0
SUR	Suriname	183.257	258.734	678.356	93.4277	436.112	62.8379	1189.66	153.379	205.732	3517.51	4022.47	237.504	75.3759	237.144	279.062	158.485	27.2403	12815.5	59.0847	150.992	132.322	294.428	170.286	176.639	146.92	3704.61	64.7201	98.5274	481.077	440.756	180.934	148.094	204.393	5352.08	151.051	79.3191	99.8227	113.624	798.426	19713.5	1223.04	162.461	182.459	489.959	247.436	325.717	2517.77	129.909
SWZ	Swaziland	5744.39	5217.65	8786.03	2147.8	11556.6	1478.52	16400	3529.36	3608.39	92720.5	41132.6	4404.83	1812.5	3473.89	8341.22	2069.02	605.338	78204.6	1380.49	4091.34	3153.39	7627.82	3426.26	3080.55	3133.91	38893	1519.53	2120.89	5795.92	10640.9	5120.02	3372.35	3414.19	53228.8	3237.77	1802.56	2422.24	2891.6	10476.4	188886	13992.1	5408.13	2964.23	5968.84	3766.16	4243.24	33751.7	2337.53
SWE	Sweden	6851.94	17652.3	112228	3878.67	34644.5	2358.93	355554	8667.41	8909.15	1750955	1312547	23942	6477.22	28707.3	43951.6	8664.42	393.584	1492338	1851.65	5319.74	4997.02	5437.63	16943.9	47364.3	10767.5	1456246	2401.55	10346.3	187163	12354.3	3157.29	11995.5	15453.5	1895470	3660.81	3961.9	1909.3	4191.1	279431	10114920	323451	7954.91	29684	241934	29254.3	115732	1519545	9334.9
CHE	Switzerland	2043.49	5918.41	48604.1	2323.32	5728.11	287.844	69182.8	12340.3	1129.63	151495	715744	8123.84	990.558	10660.2	16864.4	1330.88	44.5152	209546	312.271	1324.48	1624.81	1354.74	3801.82	9369.59	2642.81	415221	338.204	2612.57	36310.1	2327.71	569.318	3012.48	4147.31	340097	610.741	740.113	466.337	674.7	52287.8	1060861	59155.8	2817	6804.99	52963.5	8095.9	14088.7	176203	4019.82
SYR	Syria	5548.04	26180.3	1655603	2823.17	20708.5	1424.14	230664	57876.7	3942.93	280944	290454	25366.3	2397.38	30079.7	15618.5	2534.53	489.938	453009	1261.97	5504.25	3161.55	5797.73	91773.5	11731.7	5207.85	1713149	1415.84	3794.83	351960	12670.8	3563.53	5590.04	8315.91	653959	3423.95	1739.19	2812.28	2676.38	276635	1109665	885997	6830.59	24673.9	54224.7	15525.7	462834	131342	10760.9
TWN	Taiwan	0	0	0	0	0	0	0	0	0	0	0	0	0	0	0	0	0	0	0	0	0	0	0	0	0	0	0	0	0	0	0	0	0	0	0	0	0	0	0	0	0	0	0	0	0	0	0	0
TJK	Tajikistan	6805.55	10527.1	148205	3054.14	6858.59	2242.03	19669.2	8565	3986.07	39457.5	260759	48489.4	2605.74	4020.11	8043.75	2620.17	1212.09	53452.8	2075.28	4226.46	4561.28	9208.57	5056.73	6113.66	4303.27	70592.8	2603.5	2908.42	40734.3	12919.2	6708.91	4343.12	4327.04	61247.3	4538.02	2558.98	3619.42	3645.53	13058	736012	15419.2	4680.1	3604.69	28363.7	4991.87	5212.07	343575	3126.99
THA	Thailand	27646	14259.5	50911.1	8641.68	33791.5	6808.97	126281	13910.6	11049.8	2807467	298979	19430.8	8608.17	46356.9	264725	9243.52	1615.72	520412	6220.14	14702.7	11548.4	24925.9	17092.1	12671.1	15554.3	437954	7275.42	56520.8	37742.2	30352.8	17468.8	367223	14936.2	1361300	12453.2	7628.73	9500.25	9813.52	91837.7	18088320	127709	24809.5	20499	34900.3	25288.4	40540.4	270098	15354.2
MKD	TFYR Macedonia	3477.38	590800	64686	1542.88	5069.47	1055.87	21535.7	4089.93	2136.7	249440	156281	6420.77	1354.73	3206.94	4746.01	1279.03	395.671	107423	903.693	2299.59	2190.89	4431.08	2925.35	254085	2407.56	68911	4145.31	1682.4	462955	6994.04	2890.82	2929.88	3291.92	75691.5	2070.53	1240.03	1555.12	1925.69	12767.4	300948	14357.6	2641.07	3081.55	764917	4270.83	12113.6	329396	2086.09
TGO	Togo	1505.93	2919.74	4578.73	779.467	2120.31	560.602	6675.46	1237.93	1162.45	10093	20369.2	1467.47	632.965	1216.81	2595.85	790.823	204.593	44556.7	475.792	133943	1744.87	2469.75	1308.97	1242.48	1128.79	22132.1	552.264	810.159	2641.48	111278	1511.97	1263.63	1776.33	39996.1	1058.21	589.057	2441.11	1147.96	3930.25	61435.4	29962.4	14495.8	2525.66	3274.37	2107.65	1536.15	8274.3	3412.8
TTO	Trinidad and Tobago	0	0	0	0	0	0	0	0	0	0	0	0	0	0	0	0	0	0	0	0	0	0	0	0	0	0	0	0	0	0	0	0	0	0	0	0	0	0	0	0	0	0	0	0	0	0	0	0
TUN	Tunisia	3552.53	12867.7	583503	3882.3	13296.5	1121.1	76413.6	4994	2592.73	125216	897362	7513.59	1417.65	54431.3	11161	1614.76	320.952	1108679	822.037	14877.9	2434.46	4050.03	3958.51	13146.1	3410.51	290597	993.059	2051.74	41717.8	24620.9	2445.53	3615.09	24139.6	567841	2448.87	1289.52	1552.39	3098.43	40277.4	824072	47225.7	6332.19	6866.04	77787.4	21306	49016.3	435659	49746.2
TUR	Turkey	65852.4	310346	995187	7505.84	77269.8	2436.16	906910	76038.1	10756.4	2244020	5554618	1289750	11078.5	72420.4	128257	24813.8	403.632	3601842	2063.97	11092	6317.17	4864.88	21799	191076	18980.1	2736562	13464.4	14701	1371008	21793.9	4131.44	15857.7	59215.3	4932216	7319.99	4454.77	2524.6	4956.3	420523	9721604	307420	26436.4	46792.2	461192	77538.1	89778.5	2299658	25388.5
TKM	Turkmenistan	1728947	47558.6	106428	5073.93	14578.2	3381.91	54346.4	83244.4	7803.06	105238	309989	124957	4512.28	12607	25317.2	4319.7	1261.14	166208	3068.17	7570.06	13292.6	17997.5	8801.41	21203.7	7249.14	155289	5321.62	5484.94	109186	27798	9884.84	8375.77	9044.43	230007	7185.77	4021.16	5376.27	6675.94	147337	14987680	41776.5	8429.23	8634.98	48326.4	12091.3	12348.8	325983	5925.29
USR	Former USSR	0	0	0	0	0	0	0	0	0	0	0	0	0	0	0	0	0	0	0	0	0	0	0	0	0	0	0	0	0	0	0	0	0	0	0	0	0	0	0	0	0	0	0	0	0	0	0	0
UGA	Uganda	532.183	830.167	3122.39	497.783	1373.11	178.725	3423.22	529.699	467.839	14915.1	17965.2	778.113	236.042	607.953	862.071	294.68	62.2003	54916.9	153.03	386.195	354.365	774.72	455.301	632.171	392.245	10546.5	169.612	1428	1818.91	1227.88	2586.44	436.768	532.791	13122.2	392.688	226.902	253.102	307.457	2173.72	94335.6	2982.22	14782.4	620.297	2274.35	1448.01	2736.73	18318.8	501.605
UKR	Ukraine	18618.9	59700	229033	6727.7	27143.1	4139.46	102176	127115	9232.81	286882	1034538	211965	6134.87	13854	21917.2	5639.8	2635.97	661448	3721.93	9701.69	8548.15	15868.9	14904.5	21539.2	9047.34	400778	4553.82	6122.99	1017525	24394.3	10333.1	12990.2	17187.8	450089	9906.2	4916.21	5994.85	7787.65	76894.6	2208112	112199	10562.2	24132.4	150755	37293.8	179329	1850811	8517.8
ARE	UAE	815.419	190.761	5603.07	40.0787	387.373	29.8766	847.491	12614.2	62.4143	24711.2	1709.89	7229.84	42.4255	1009.75	900.203	44.6165	9.35805	2802.71	25.1133	85.9568	77.0982	133.441	82.0657	89.538	159.738	6677.92	30.168	140.124	974.082	202.834	92.7722	181.824	916.327	7138.49	56.18	35.0921	47.6815	71.6923	554.127	58114.7	719.589	106.404	118.179	275.814	150.699	1099.99	947.324	74.5906
GBR	UK	90603.8	119811	1173602	48680	322429	52405	1233044	107270	90724	11698570	4452125	213141	41743.9	469239	344101	192027	5787.17	11189140	27994	69813.5	230926	84749.1	91559.5	136923	148237	5495709	34899	100195	532789	173248	54375	85237.3	170426	9378416	50277.2	67899.5	30953.1	41854.7	923582	23870590	1087202	85402.5	133816	653432	264962	1172944	3424532	121381
TZA	Tanzania	6299.54	8294.64	148849	2174.31	18350.9	3987.04	85347.5	4198.24	4618.43	218677	225333	6089.88	2960.57	6291.52	69191.8	2256.03	159.231	472588	1376.3	3286.08	3766.51	8082.67	4127.15	49164.7	29759.7	124881	2435.33	3493.55	461763	18136.9	23500.3	4537.74	5322.08	1333502	2462.58	1943.65	2016.47	1856.03	33727.1	1828168	68743.1	5438.86	8268.04	17423.8	11377.7	15814.7	90195.6	3503.5
USA	USA	249058	235454	3098778	48338.4	1150175	622408	12602470	232646	764939	33534190	7305648	486987	5080032	737229	1436623	1681726	4192.75	12382750	485415	81393.7	631831	67215.6	2640654	195914	285399	66606080	90871.4	265783	968713	226525	39134.3	472040	327653	392952700	74376.8	342517	30594.5	47645.6	11209470	247598700	51889920	279889	8245325	1284868	890614	920547	4451695	204014
URY	Uruguay	45762.5	45783.1	108022	24007.8	71170.6	17512.3	5252685	38392.8	32211.9	819722	221408	39304.9	22696.1	32673.4	49017	21054.7	5971.76	525784	16214.6	31456	33519.2	70964.9	83367.2	32992	35918.1	74303660	19113.4	23400	60919.6	101304	50621.9	32201.7	32015.5	1782953	33086.1	22552.7	27837.2	29818.5	1752598	2288471	480838	43439	40417.6	48631.1	88138.7	164715	189697	22135.6
UZB	Uzbekistan	0	0	0	0	0	0	0	0	0	0	0	0	0	0	0	0	0	0	0	0	0	0	0	0	0	0	0	0	0	0	0	0	0	0	0	0	0	0	0	0	0	0	0	0	0	0	0	0
VUT	Vanuatu	0	0	0	0	0	0	0	0	0	0	0	0	0	0	0	0	0	0	0	0	0	0	0	0	0	0	0	0	0	0	0	0	0	0	0	0	0	0	0	0	0	0	0	0	0	0	0	0
VEN	Venezuela	1437.79	1219.7	3109.85	719.473	2102.24	1686.95	13386.2	1091.4	92461.1	40408.2	10360.6	1694.3	2377.84	1073.56	1679.25	1610.25	179.159	19326.3	1214.07	975.412	1064.06	2039.28	12004.6	1027.71	1106.07	530688	568.145	759.504	1999.02	32926.2	1393.16	1078.91	1029.6	98473.9	977.715	637.773	758.572	950.096	25949.7	84185.8	742306	1138.91	30201.5	3326.24	64602.3	1248.9	6578.99	1594.47
VNM	Viet Nam	10142.9	14708.9	411304	5000.12	115133	3368	172215	7247.94	10905.2	3627578	307423	11608.7	6272.34	17035.2	61647.1	6898.12	867.756	424025	4158.47	7298.33	6775.1	10796.4	13456.6	10538.5	10341.1	394643	3212.53	15848.5	74203.6	16011.8	7791.58	151239	11558.1	1062332	9554.33	4015.15	6502.45	6582.43	175333	17542520	429624	29368.7	17119.5	48700.2	98169	23618.8	467827	8087.01
YEM	Yemen	1855.85	2777.03	8327.46	839.153	2457.27	582.213	10066	1379.44	1213.94	75508.3	12161.2	1952.85	737.516	1749.26	4125.52	715.96	247.524	12595.7	529.739	1365.6	1249.86	2768.77	1584.03	1350.62	1366.9	83544.2	605.118	1073.9	2724.32	4254.18	1732.79	1980.07	1382.39	25449.1	1208.58	706.646	996.707	1158.4	6380.8	582910	10260.2	1461.36	1335.4	5198.64	1690.16	1916.3	6573.54	921.978
ZMB	Zambia	6581.39	11041.6	14906.6	3402.32	277940	2356.61	32121.7	5028.18	5291.01	176478	96466.7	6851.02	2784.15	5784.53	10580.3	2856.43	809.745	159585	2100.07	5420.29	5000.3	11191.5	5259.1	5091.61	105436	72329.3	2471.59	3660.21	10957.5	16350.4	22314.9	5199.64	8110.85	69982.2	4889.27	2826.76	3841.84	4421.55	18594.7	576018	35045.9	12861.8	5219.95	11866	6429.99	12170.6	39711.1	3875.37
ZWE	Zimbabwe	154798	141058	300476	118711	135074	109322	1032960	115222	106899	8097186	896810	106326	127552	134432	190157	117922	17176.7	824624	93860.5	130531	141129	111761	161017	133831	138229	1636219	109833	97294	156374	144983	128153	121622	136245	1544337	119838	118526	122252	112074	885076	5626346	2769796	115580	151232	191034	145745	148666	552922	111863
ROW	Rest of World	0	0	0	0	0	0	0	0	0	0	0	0	0	0	0	0	0	0	0	0	0	0	0	0	0	0	0	0	0	0	0	0	0	0	0	0	0	0	0	0	0	0	0	0	0	0	0	0
[truncated: 142 more columns]

## Sheet: Nemission Pressure FP shares
		AFG	ALB	DZA	AND	AGO	ATG	ARG	ARM	ABW	AUS	AUT	AZE	BHS	BHR	BGD	BRB	BLR	BEL	BLZ	BEN	BMU	BTN	BOL	BIH	BWA	BRA	VGB	BRN	BGR	BFA	BDI	KHM	CMR	CAN	CPV	CYM	CAF	TCD	CHL	CHN	COL	COG	CRI	HRV	CUB	CYP	CZE	CIV
		Afghanistan	Albania	Algeria	Andorra	Angola	Antigua	Argentina	Armenia	Aruba	Australia	Austria	Azerbaijan	Bahamas	Bahrain	Bangladesh	Barbados	Belarus	Belgium	Belize	Benin	Bermuda	Bhutan	Bolivia	Bosnia and Herzegovina	Botswana	Brazil	British Virgin Islands	Brunei	Bulgaria	Burkina Faso	Burundi	Cambodia	Cameroon	Canada	Cape Verde	Cayman Islands	Central African Republic	Chad	Chile	China	Colombia	Congo	Costa Rica	Croatia	Cuba	Cyprus	Czech Republic	Cote dIvoire
AFG	Afghanistan	0.9638	0.0003	0.0003	0.0024	0.0002	0.0026	0.0001	0.0002	0.0025	0.0002	0.0004	0.0002	0.0007	0.0022	0.0002	0.0011	0.006	0.0035	0.0019	0.0005	0.0028	0.0004	0.0001	0.0002	0.0001	0.0001	0.0046	0.002	0.0004	0.0003	0.0046	0.0002	0.0004	0.0001	0.004	0.0031	0.0004	0.0002	0.0002	0.0001	0.0002	0.0028	0.0006	0.0002	0.0002	0.0009	0.0003	0.0016
ALB	Albania	0.0001	0.8787	0.0001	0.002	0.0001	0.0019	0	0.0002	0.0021	0.0001	0.0008	0.0001	0.0005	0.0007	0	0.0008	0.0045	0.0003	0.0015	0.0004	0.0022	0.0003	0	0.0002	0.0001	0	0.0036	0.0012	0.0008	0.0003	0.0032	0.0002	0.0008	0	0.003	0.0025	0.0003	0.0001	0.0001	0	0.0001	0.0016	0.0003	0.0004	0.0002	0.0012	0.0008	0.0009
DZA	Algeria	0	0.0002	0.7903	0.0018	0.0002	0.0008	0.0001	0.0001	0.001	0.0001	0.0007	0.0001	0.0005	0.0007	0	0.0007	0.0013	0.0017	0.0006	0.0003	0.0009	0.0001	0.0001	0.0001	0.0001	0.0005	0.0012	0.0008	0.0004	0.0002	0.0012	0.0001	0.0005	0.0002	0.0013	0.0012	0.0001	0.0001	0.0002	0	0.0002	0.0013	0.0004	0.0003	0.0004	0.0011	0.0004	0.0015
AND	Andorra	0	0	0	0	0	0	0	0	0	0	0	0	0	0	0	0	0	0	0	0	0	0	0	0	0	0	0	0	0	0	0	0	0	0	0	0	0	0	0	0	0	0	0	0	0	0	0	0
AGO	Angola	0	0.0001	0	0.0005	0.6914	0.0005	0	0	0.0006	0	0	0	0.0002	0.0002	0	0.0002	0.0012	0.0002	0.0004	0.0001	0.0006	0.0001	0	0	0	0	0.0009	0.0004	0	0.0001	0.0009	0.0001	0.0001	0	0.0008	0.0007	0.0001	0	0.0002	0.0001	0	0.0004	0.0001	0	0.0001	0.0001	0	0.0002
ATG	Antigua	0	0	0	0	0	0	0	0	0	0	0	0	0	0	0	0	0	0	0	0	0	0	0	0	0	0	0	0	0	0	0	0	0	0	0	0	0	0	0	0	0	0	0	0	0	0	0	0
ARG	Argentina	0.0004	0.0021	0.0067	0.0187	0.0112	0.0134	0.8841	0.0013	0.0254	0.0039	0.0103	0.0013	0.0068	0.0155	0.0009	0.0135	0.0213	0.0497	0.0111	0.0029	0.015	0.0014	0.085	0.002	0.0044	0.1351	0.02	0.0178	0.0103	0.0018	0.0181	0.0021	0.0044	0.0043	0.0246	0.0235	0.0017	0.0009	0.2103	0.0031	0.0457	0.0207	0.0209	0.0059	0.0202	0.0466	0.0061	0.0157
ARM	Armenia	0.0001	0.0002	0	0.0017	0.0001	0.0018	0	0.9217	0.0017	0	0	0.0001	0.0005	0.0004	0	0.0008	0.0032	0.0001	0.0014	0.0003	0.002	0.0002	0	0.0001	0.0001	0	0.0035	0.0011	0.0002	0.0002	0.0032	0.0001	0.0002	0	0.0027	0.0022	0.0003	0.0001	0	0	0.0001	0.0013	0.0002	0	0.0001	0.0002	0	0.0006
ABW	Aruba	0	0	0	0	0	0	0	0	0	0	0	0	0	0	0	0	0	0	0	0	0	0	0	0	0	0	0	0	0	0	0	0	0	0	0	0	0	0	0	0	0	0	0	0	0	0	0	0
AUS	Australia	0.001	0.0016	0.0029	0.0255	0.0029	0.026	0.0016	0.0023	0.0256	0.7957	0.0028	0.0016	0.0074	0.0643	0.0021	0.0186	0.0449	0.0069	0.0195	0.0042	0.0298	0.003	0.0011	0.0014	0.0025	0.0007	0.0466	0.1281	0.0028	0.0029	0.0374	0.0171	0.0036	0.0034	0.0361	0.0323	0.0038	0.0018	0.0033	0.0048	0.0036	0.0228	0.005	0.0019	0.0049	0.021	0.0018	0.0138
AUT	Austria	0.0001	0.0018	0.0008	0.0019	0.0003	0.0011	0.0002	0.0004	0.0014	0.0009	0.3889	0.0004	0.0006	0.0036	0	0.0007	0.0011	0.0032	0.0007	0.0003	0.0038	0.0004	0.0001	0.0064	0.0001	0.0003	0.0014	0.0013	0.0057	0.0001	0.0009	0.0002	0.0005	0.0003	0.0016	0.0011	0.0001	0.0001	0.0004	0.0001	0.0007	0.0014	0.0007	0.0205	0.0006	0.0051	0.0129	0.0017
AZE	Azerbaijan	0.0019	0.0003	0.0002	0.0028	0.0002	0.0027	0.0001	0.0004	0.0027	0.0001	0.0006	0.9095	0.0008	0.0009	0	0.0012	0.0066	0.0003	0.0021	0.0005	0.003	0.0004	0.0001	0.0002	0.0001	0	0.0058	0.0017	0.0005	0.0003	0.0046	0.0002	0.0003	0.0001	0.0041	0.0034	0.0004	0.0002	0.0001	0	0.0002	0.0022	0.0003	0.0003	0.0002	0.0007	0.0006	0.0011
BHS	Bahamas	0	0	0	0	0	0	0	0	0	0	0	0	0	0	0	0	0	0	0	0	0	0	0	0	0	0	0	0	0	0	0	0	0	0	0	0	0	0	0	0	0	0	0	0	0	0	0	0
BHR	Bahrain	0	0	0	0	0	0	0	0	0	0	0	0	0	0	0	0	0	0	0	0	0	0	0	0	0	0	0	0	0	0	0	0	0	0	0	0	0	0	0	0	0	0	0	0	0	0	0	0
BGD	Bangladesh	0.0002	0.0003	0.0004	0.0037	0.0005	0.0031	0.0003	0.0003	0.004	0.0006	0.0035	0.0002	0.0011	0.0045	0.9478	0.0019	0.006	0.0063	0.0023	0.0009	0.0039	0.0004	0.0001	0.0004	0.0002	0.0003	0.0053	0.0088	0.0022	0.0004	0.0042	0.0009	0.0013	0.002	0.0045	0.0042	0.0005	0.0002	0.0007	0.002	0.0006	0.0051	0.0015	0.001	0.0017	0.0059	0.0011	0.004
BRB	Barbados	0	0	0	0	0	0	0	0	0	0	0	0	0	0	0	0	0	0	0	0	0	0	0	0	0	0	0	0	0	0	0	0	0	0	0	0	0	0	0	0	0	0	0	0	0	0	0	0
BLR	Belarus	0.0006	0.0017	0.0012	0.0184	0.0013	0.0159	0.0006	0.0029	0.0117	0.0007	0.0072	0.0035	0.0058	0.0068	0.0002	0.0081	0.3045	0.0044	0.0123	0.0028	0.0216	0.0013	0.0007	0.0016	0.001	0.0003	0.0337	0.0123	0.0045	0.0018	0.0311	0.0015	0.0027	0.0007	0.0215	0.0215	0.0025	0.001	0.001	0.0006	0.0009	0.0145	0.0028	0.0028	0.0021	0.0076	0.0054	0.0088
BEL	Belgium	0.0002	0.001	0.0043	0.0071	0.0021	0.0023	0.0008	0.0007	0.0126	0.0014	0.0086	0.0006	0.0012	0.01	0.0003	0.0039	0.0015	0.2901	0.0019	0.0018	0.0038	0.0001	0.0003	0.0018	0.0003	0.0006	0.0032	0.0049	0.0064	0.0007	0.0062	0.0007	0.0069	0.0015	0.0093	0.0046	0.0005	0.0002	0.0027	0.001	0.0018	0.0095	0.0051	0.0042	0.0036	0.0189	0.0062	0.0184
BLZ	Belize	0	0	0	0.0002	0	0.0005	0	0	0.0002	0	0	0	0.0001	0	0	0.0022	0.0004	0	0.2505	0	0.0002	0	0	0	0	0	0.0003	0.0001	0	0	0.0003	0	0	0	0.0002	0.0026	0	0	0	0	0	0.0001	0	0	0.0001	0	0	0.0001
BEN	Benin	0.0003	0.0001	0	0.0006	0.0001	0.0005	0	0	0.0006	0	0	0	0.0001	0.0002	0	0.0002	0.0013	0.0001	0.0004	0.8345	0.0006	0.0001	0	0	0	0	0.0009	0.0004	0	0.0002	0.001	0	0.0001	0	0.0008	0.0007	0.0001	0.0001	0	0	0.0007	0.0027	0.0001	0	0	0.0001	0	0.001
BMU	Bermuda	0	0	0	0	0	0	0	0	0	0	0	0	0	0	0	0	0	0	0	0	0	0	0	0	0	0	0	0	0	0	0	0	0	0	0	0	0	0	0	0	0	0	0	0	0	0	0	0
BTN	Bhutan	0.0002	0.0006	0.0001	0.0065	0.0003	0.0066	0.0001	0.0004	0.0055	0.0001	0.0001	0.0002	0.0018	0.0017	0.0001	0.0029	0.0122	0.0001	0.0051	0.001	0.0072	0.956	0.0002	0.0003	0.0003	0	0.0115	0.0038	0.0003	0.0008	0.0125	0.0004	0.0007	0	0.0098	0.008	0.0011	0.0004	0.0002	0	0.0002	0.0048	0.0006	0.0002	0.0006	0.0009	0.0001	0.0024
BOL	Bolivia	0.0001	0.0003	0.0002	0.0029	0.0003	0.0029	0.0028	0.0002	0.0041	0.0002	0.0006	0.0001	0.0008	0.0011	0	0.0014	0.0051	0.0014	0.0022	0.0005	0.0032	0.0004	0.8326	0.0002	0.0002	0.0007	0.005	0.0019	0.0004	0.0004	0.005	0.0002	0.0004	0.0007	0.0057	0.0037	0.0005	0.0002	0.0085	0.0001	0.0501	0.0024	0.0017	0.0003	0.0005	0.0015	0.0008	0.0014
BIH	Bosnia and Herzegovina	0	0.0002	0.0001	0.0012	0.0001	0.0014	0	0.0001	0.0013	0	0.0013	0.0001	0.0003	0.0005	0	0.001	0.0024	0.0003	0.0009	0.0002	0.0014	0.0002	0	0.814	0	0	0.0022	0.0008	0.0004	0.0002	0.0021	0.0001	0.0002	0	0.0019	0.0015	0.0002	0.0001	0.0001	0	0.0001	0.001	0.0002	0.0301	0.0001	0.0005	0.0003	0.0006
BWA	Botswana	0	0.0001	0	0.0011	0.0001	0.0011	0	0.0001	0.001	0	0	0	0.0003	0.0003	0	0.0005	0.0021	0	0.0008	0.0002	0.0012	0.0001	0	0	0.8125	0	0.0019	0.0006	0.0001	0.0001	0.0019	0.0001	0.0001	0	0.0016	0.0013	0.0002	0.0001	0	0	0	0.0008	0.0001	0	0.0001	0.0002	0	0.0004
BRA	Brazil	0.0002	0.0011	0.0028	0.0113	0.0306	0.0098	0.0328	0.0006	0.0264	0.0029	0.0085	0.001	0.0042	0.016	0.0004	0.0172	0.0098	0.0138	0.0102	0.002	0.0102	0.0007	0.0193	0.0016	0.0007	0.7803	0.0156	0.0086	0.0065	0.0009	0.0083	0.0012	0.0038	0.0054	0.0249	0.0336	0.0009	0.0005	0.0262	0.0014	0.017	0.0133	0.0181	0.0067	0.0111	0.0157	0.0071	0.0121
VGB	British Virgin Islands	0	0	0	0	0	0	0	0	0	0	0	0	0	0	0	0	0	0	0	0	0	0	0	0	0	0	0	0	0	0	0	0	0	0	0	0	0	0	0	0	0	0	0	0	0	0	0	0
BRN	Brunei	0	0	0	0	0	0	0	0	0	0	0	0	0	0	0	0	0	0	0	0	0	0	0	0	0	0	0	0.1106	0	0	0	0	0	0	0	0	0	0	0	0	0	0	0	0	0	0	0	0
BGR	Bulgaria	0.0001	0.008	0.0015	0.0018	0.0003	0.001	0.0002	0.0015	0.0015	0.0007	0.0035	0.0011	0.0004	0.0017	0	0.0019	0.0022	0.0018	0.0008	0.0004	0.0013	0.0001	0.0001	0.0018	0.0001	0.0001	0.002	0.0014	0.5989	0.0001	0.0014	0.0001	0.0005	0.0002	0.0018	0.0015	0.0001	0.0001	0.0002	0.0001	0.0002	0.0014	0.0005	0.0021	0.0005	0.0182	0.0018	0.0019
BFA	Burkina Faso	0	0.0002	0.0001	0.0023	0.0001	0.0021	0	0.0001	0.0023	0.0001	0.0003	0.0001	0.0006	0.0007	0	0.0009	0.005	0.0014	0.0016	0.0011	0.0022	0.0003	0.0001	0.0001	0.0001	0	0.0037	0.0014	0.0002	0.9083	0.0038	0.0002	0.0003	0	0.0033	0.0026	0.0004	0.0002	0.0001	0	0.0029	0.0018	0.0003	0.0002	0.0002	0.0005	0.0001	0.0012
BDI	Burundi	0	0	0	0.0001	0	0.0001	0	0	0.0001	0	0	0	0	0	0	0	0.0001	0	0.0001	0	0.0001	0	0	0	0	0	0.0001	0	0	0	0.3582	0	0	0	0.0001	0.0001	0	0	0	0	0	0.0001	0	0	0	0	0	0
KHM	Cambodia	0	0.0001	0.0001	0.0012	0.0001	0.0012	0.0001	0.0001	0.0014	0.0001	0.0002	0.0001	0.0004	0.0005	0	0.0006	0.0018	0.0002	0.001	0.0002	0.0014	0.0002	0	0.0001	0.0001	0	0.0022	0.0039	0.0001	0.0002	0.0022	0.8384	0.0002	0.0001	0.0019	0.0015	0.0002	0.0001	0.0001	0.0004	0.0001	0.001	0.0002	0.0001	0.0001	0.0004	0.0001	0.0005
CMR	Cameroon	0	0.0001	0.0002	0.0009	0.0002	0.0004	0	0	0.0006	0.0001	0.0005	0	0.0001	0.0004	0	0.0002	0.0007	0.0009	0.0003	0.0001	0.0005	0	0	0.0001	0	0	0.0006	0.0004	0.0002	0.0001	0.0006	0.0001	0.6756	0.0001	0.0009	0.0005	0.002	0.0007	0.0001	0.0002	0.0001	0.0251	0.0002	0.0002	0.0002	0.0006	0.0002	0.0009
CAN	Canada	0.0003	0.0011	0.0078	0.0095	0.0021	0.0629	0.0027	0.0021	0.0269	0.0072	0.01	0.0011	0.0608	0.0179	0.0009	0.1386	0.0035	0.0215	0.0352	0.0013	0.0762	0.0003	0.003	0.0015	0.0009	0.0057	0.0266	0.0211	0.0068	0.0007	0.004	0.0028	0.0036	0.713	0.0081	0.0432	0.0004	0.0002	0.0147	0.0082	0.0398	0.0127	0.0553	0.0066	0.0502	0.0311	0.0073	0.0133
CPV	Cape Verde	0	0	0	0	0	0	0	0	0	0	0	0	0	0	0	0	0	0	0	0	0	0	0	0	0	0	0	0	0	0	0	0	0	0	0	0	0	0	0	0	0	0	0	0	0	0	0	0
CYM	Cayman Islands	0	0	0	0	0	0	0	0	0	0	0	0	0	0	0	0	0	0	0	0	0	0	0	0	0	0	0	0	0	0	0	0	0	0	0	0	0	0	0	0	0	0	0	0	0	0	0	0
CAF	Central African Republic	0	0.0001	0	0.001	0.0001	0.0009	0	0.0001	0.0009	0	0.0001	0	0.0002	0.0002	0	0.0004	0.0019	0.0002	0.0007	0.0002	0.0009	0.0001	0	0	0	0	0.0015	0.0005	0.0001	0.0001	0.0015	0.0001	0.0004	0	0.0014	0.0011	0.9251	0.0003	0	0	0	0.0161	0.0001	0	0.0001	0.0003	0.0001	0.0003
TCD	Chad	0.0001	0.0008	0.0002	0.0059	0.0005	0.0062	0.0001	0.0004	0.0064	0.0001	0.0007	0.0002	0.002	0.0016	0.0001	0.0027	0.0141	0.0005	0.0046	0.0011	0.0062	0.0009	0.0002	0.0004	0.0002	0.0001	0.0103	0.0035	0.0006	0.0009	0.01	0.0004	0.0107	0.0002	0.0102	0.0073	0.0035	0.9629	0.0002	0	0.0003	0.0047	0.0008	0.0012	0.0004	0.0011	0.0004	0.0025
CHL	Chile	0	0.0002	0.0003	0.0023	0.0003	0.0022	0.0068	0.0001	0.0038	0.0004	0.001	0.0001	0.0024	0.0015	0	0.0028	0.0014	0.002	0.0022	0.0002	0.0025	0.0002	0.0075	0.0002	0.0001	0.0017	0.0026	0.0014	0.0007	0.0002	0.0021	0.0002	0.0004	0.0015	0.002	0.0026	0.0004	0.0001	0.5595	0.0002	0.0295	0.0016	0.0143	0.0007	0.0041	0.0016	0.0006	0.0013
CHN	China	0.0021	0.0058	0.022	0.0271	0.0096	0.0185	0.0077	0.0019	0.0764	0.0319	0.0284	0.0055	0.0089	0.0913	0.0111	0.0431	0.0125	0.0331	0.0209	0.0151	0.0429	0.0015	0.0058	0.0038	0.0038	0.0044	0.0187	0.1405	0.0253	0.0029	0.0145	0.0421	0.0259	0.0223	0.0325	0.0207	0.0016	0.0009	0.0293	0.9115	0.0269	0.0666	0.0474	0.016	0.0507	0.0774	0.0223	0.1038
COL	Colombia	0	0	0	0.0002	0	0.0003	0.0001	0	0.0022	0	0.0001	0	0.0002	0.0001	0	0.0005	0.0004	0.0001	0.0003	0	0.0003	0	0.0001	0	0	0.0001	0.0004	0.0002	0	0	0.0003	0	0	0.0003	0.0003	0.0003	0	0	0.0025	0	0.5316	0.0008	0.0014	0.0001	0.0003	0.0001	0.0001	0.0001
COG	Congo	0	0	0	0	0	0	0	0	0	0	0	0	0	0	0	0	0.0001	0	0	0	0	0	0	0	0	0	0	0	0	0	0	0	0	0	0.0001	0	0	0	0	0	0	0.1168	0	0	0	0	0	0
CRI	Costa Rica	0	0	0	0.0004	0	0.0002	0	0	0.0009	0	0.0003	0	0.0002	0.0002	0	0.0002	0.0001	0.0005	0.0004	0	0.0002	0	0	0	0	0	0.0003	0.0001	0.0001	0	0.0001	0	0	0.0002	0.0002	0.0006	0	0	0.0001	0	0.0005	0.0001	0.1264	0.0001	0.0002	0.0002	0.0001	0.0002
HRV	Croatia	0	0.0008	0.0001	0.0008	0.0001	0.0049	0	0.0001	0.0008	0.0003	0.0036	0.0001	0.0008	0.0005	0	0.0004	0.0014	0.0004	0.0005	0.0001	0.0011	0.0001	0	0.0533	0	0	0.0013	0.0005	0.0007	0.0001	0.0011	0.0001	0.0002	0.0001	0.0011	0.0009	0.0001	0.0001	0.0001	0	0.0001	0.0007	0.0002	0.655	0.0001	0.0008	0.0008	0.0008
CUB	Cuba	0	0	0	0.0009	0	0.0005	0.0001	0.0001	0.0013	0.0002	0.0003	0	0.0002	0.0002	0	0.0009	0.0005	0.0002	0.001	0.0001	0.0009	0	0.0001	0	0	0	0.0005	0.0002	0.0004	0	0.0005	0	0.0001	0.0002	0.0008	0.0019	0	0	0.0002	0.0002	0.0002	0.0005	0.0003	0.0002	0.6573	0.0008	0.0002	0.0002
CYP	Cyprus	0	0	0	0	0	0	0	0	0	0	0	0	0	0	0	0	0	0	0	0	0	0	0	0	0	0	0	0	0	0	0	0	0	0	0	0	0	0	0	0	0	0	0	0	0	0	0	0
CZE	Czech Republic	0.0001	0.001	0.0011	0.0027	0.0005	0.0014	0.0004	0.0005	0.003	0.0005	0.0184	0.0007	0.0008	0.0036	0.0001	0.0014	0.0025	0.006	0.0023	0.0005	0.0019	0.0001	0.0001	0.0035	0.0002	0.0003	0.0157	0.0022	0.0133	0.0003	0.0017	0.0003	0.001	0.0006	0.0027	0.0019	0.0002	0.0001	0.0008	0.0003	0.0008	0.0028	0.0012	0.0097	0.0014	0.0054	0.6362	0.0029
CIV	Cote dIvoire	0	0	0	0	0	0	0	0	0	0	0	0	0	0	0	0	0	0	0	0	0	0	0	0	0	0	0	0	0	0	0	0	0	0	0	0	0	0	0	0	0	0	0	0	0	0	0	0
PRK	North Korea	0.0001	0.0002	0.0003	0.0023	0.0002	0.0043	0.0001	0.0002	0.0028	0.0002	0.0002	0.0001	0.0006	0.0009	0.0001	0.0011	0.0036	0.0002	0.0017	0.0009	0.003	0.0004	0.0002	0.0001	0.0001	0.0006	0.0042	0.0018	0.0004	0.0003	0.0041	0.0013	0.0003	0.0001	0.0039	0.0031	0.0004	0.0002	0.0002	0.0039	0.0003	0.0019	0.0013	0.0001	0.001	0.0006	0.0001	0.0011
COD	DR Congo	0	0	0	0.0002	0	0.0002	0	0	0.0003	0	0	0	0.0001	0.0001	0	0.0001	0.0004	0.0003	0.0002	0	0.0003	0	0	0	0	0	0.0004	0.0001	0	0	0.0004	0	0.0001	0	0.0004	0.0003	0.0001	0	0	0	0	0.0002	0	0	0	0.0002	0	0.0001
DNK	Denmark	0.0001	0.001	0.0013	0.0047	0.0008	0.0047	0.0011	0.0007	0.008	0.0029	0.0085	0.0009	0.0012	0.0202	0.0003	0.0025	0.0034	0.009	0.0086	0.0009	0.0079	0.0003	0.0002	0.0028	0.0002	0.0004	0.0036	0.0072	0.0078	0.0006	0.0029	0.0007	0.0015	0.0017	0.0078	0.0041	0.0003	0.0003	0.0018	0.0012	0.0012	0.0052	0.0031	0.0043	0.0014	0.0156	0.0097	0.0045
DJI	Djibouti	0	0.0001	0	0.0008	0	0.0008	0	0.0001	0.0008	0	0	0	0.0002	0.0002	0	0.0003	0.0018	0	0.0006	0.0001	0.0009	0.0001	0	0	0	0	0.0014	0.0005	0	0.0001	0.0015	0.0001	0.0001	0	0.0013	0.001	0.0001	0.0001	0	0	0	0.0006	0.0001	0	0	0.0001	0	0.0003
DOM	Dominican Republic	0	0	0	0.0002	0	0.0016	0	0	0.0003	0	0.0001	0	0.0002	0.0001	0	0.0003	0.0003	0.0003	0.0002	0	0.0002	0	0	0	0	0	0.0003	0.0001	0.0001	0	0.0002	0	0	0.0003	0.0002	0.0002	0	0	0	0	0.0001	0.0002	0.0007	0.0001	0.0004	0.0002	0.0001	0.0001
ECU	Ecuador	0	0	0	0.0001	0	0.0001	0.0001	0	0.0001	0	0.0001	0	0	0	0	0.0001	0.0001	0.0001	0.0001	0	0.0001	0	0	0	0	0	0.0001	0	0	0	0.0001	0	0	0	0.0001	0.0001	0	0	0.0002	0	0.0027	0.0001	0.0001	0.0001	0	0	0	0
EGY	Egypt	0	0.0008	0.0033	0.0023	0.0004	0.0012	0.0003	0.0002	0.0022	0.0005	0.0029	0.0002	0.0007	0.0029	0.0001	0.0013	0.0013	0.0028	0.0008	0.0003	0.0014	0.0001	0.0001	0.0005	0.0002	0.0003	0.0015	0.0023	0.0024	0.0002	0.0012	0.0002	0.001	0.0007	0.0021	0.0015	0.0001	0.0001	0.0004	0.0002	0.0005	0.0018	0.0008	0.0023	0.0007	0.0201	0.0013	0.0023
SLV	El Salvador	0	0	0	0.0001	0	0.0002	0	0	0.0002	0	0.0001	0	0.0001	0	0	0.0002	0.0002	0.0001	0.0006	0	0.0002	0	0	0	0	0	0.0002	0.0001	0	0	0.0002	0	0	0	0.0002	0.0002	0	0	0	0	0	0.0001	0.0041	0	0	0	0	0.0001
ERI	Eritrea	0.0001	0.0004	0.0001	0.0037	0.0002	0.0041	0.0001	0.0002	0.0041	0.0001	0.0001	0.0001	0.0011	0.0009	0	0.0018	0.0089	0.0001	0.0032	0.0007	0.0042	0.0006	0.0001	0.0002	0.0001	0	0.0077	0.0024	0.0002	0.0006	0.0071	0.0003	0.0004	0	0.0059	0.0049	0.0007	0.0003	0.0001	0	0.0001	0.0028	0.0004	0.0001	0.0003	0.0005	0	0.0015
EST	Estonia	0	0	0	0.0005	0.0001	0.0058	0	0.0001	0.0005	0	0.0001	0.0001	0.0032	0.0002	0	0.0003	0.0011	0.0002	0.0094	0.0001	0.0005	0.0001	0	0	0	0	0.0008	0.0003	0.0001	0.0001	0.0008	0.0074	0.0001	0.0001	0.0007	0.0006	0.0001	0	0	0	0	0.0004	0.0002	0.0001	0.0001	0.0002	0.0003	0.0002
ETH	Ethiopia	0.0001	0.0012	0.0022	0.0053	0.0005	0.0048	0.0003	0.0004	0.006	0.0005	0.0054	0.0003	0.0019	0.0029	0.0001	0.0029	0.0082	0.0056	0.0036	0.0009	0.0054	0.0006	0.0002	0.0006	0.0003	0.0002	0.0075	0.0046	0.0021	0.0006	0.0077	0.0005	0.001	0.0009	0.0073	0.0058	0.0007	0.0003	0.0005	0.0011	0.0006	0.0043	0.0014	0.0013	0.0009	0.0065	0.0032	0.0032
FJI	Fiji	0	0	0	0	0	0	0	0	0	0	0	0	0	0	0	0	0	0	0	0	0	0	0	0	0	0	0	0	0	0	0	0	0	0	0	0	0	0	0	0	0	0	0	0	0	0	0	0
FIN	Finland	0	0.0004	0.0006	0.0021	0.0003	0.0018	0.0003	0.0003	0.002	0.0009	0.0028	0.0004	0.001	0.0023	0.0001	0.0015	0.0017	0.0034	0.0013	0.0004	0.0021	0.0001	0.0001	0.0004	0.0001	0.0002	0.0022	0.0019	0.0021	0.0002	0.0013	0.0006	0.0008	0.0008	0.0017	0.0017	0.0001	0.0001	0.001	0.0011	0.0006	0.0022	0.0011	0.0012	0.0008	0.0045	0.0019	0.0022
FRA	France	0.0004	0.004	0.0386	0.1439	0.0088	0.0104	0.004	0.003	0.0207	0.0078	0.0322	0.0026	0.0063	0.0406	0.0008	0.017	0.0046	0.1249	0.0068	0.0343	0.0202	0.0003	0.0015	0.0048	0.0012	0.0036	0.0141	0.0206	0.0279	0.0103	0.0087	0.0123	0.1172	0.0055	0.0308	0.0177	0.0068	0.0027	0.0081	0.0026	0.0085	0.1122	0.0144	0.0156	0.0156	0.0681	0.0232	0.24
PYF	French Polynesia	0	0	0	0	0	0	0	0	0	0	0	0	0	0	0	0	0	0	0	0	0	0	0	0	0	0	0	0	0	0	0	0	0	0	0	0	0	0	0	0	0	0	0	0	0	0	0	0
GAB	Gabon	0	0	0	0	0	0	0	0	0	0	0	0	0	0	0	0	0	0	0	0	0	0	0	0	0	0	0	0	0	0	0	0	0	0	0	0	0	0	0	0	0	0	0	0	0	0	0	0
GMB	Gambia	0	0	0	0.0003	0	0.0003	0	0	0.0002	0	0	0	0.0001	0.0001	0	0.0001	0.0004	0	0.0002	0	0.0003	0	0	0	0	0	0.0006	0.0002	0	0	0.0006	0	0.0001	0	0.0004	0.0004	0.0001	0	0	0	0	0.0002	0	0	0	0	0	0.0001
GEO	Georgia	0.0003	0.0003	0.0005	0.0035	0.0002	0.0037	0	0.0037	0.0032	0	0.0002	0.0014	0.0012	0.0009	0	0.0015	0.0071	0.0001	0.0028	0.0006	0.004	0.0005	0.0001	0.0002	0.0001	0	0.0064	0.0021	0.0005	0.0004	0.0061	0.0003	0.0004	0	0.0054	0.0044	0.0006	0.0002	0.0001	0	0.0001	0.0042	0.0003	0.0001	0.0002	0.0006	0.0001	0.0012
DEU	Germany	0.0008	0.0068	0.011	0.032	0.0065	0.0153	0.0032	0.0041	0.0476	0.0058	0.2118	0.0052	0.0046	0.0384	0.0008	0.0178	0.0075	0.0876	0.0067	0.004	0.0138	0.0006	0.002	0.0152	0.0017	0.0028	0.0111	0.02	0.0498	0.0017	0.008	0.0034	0.0102	0.0048	0.0287	0.0142	0.0008	0.0006	0.0102	0.0035	0.0074	0.022	0.0194	0.0378	0.0099	0.0652	0.0545	0.0306
GHA	Ghana	0	0	0	0.0002	0	0.0002	0	0	0.0004	0	0.0004	0	0.0001	0.0003	0	0.0001	0.0002	0.0006	0.0001	0.0002	0.0002	0	0	0.0001	0	0	0.0002	0.0002	0.0001	0	0.0002	0	0.0001	0.0001	0.0003	0.0002	0	0	0	0	0	0.0002	0.0001	0.0004	0.0001	0.0003	0.0001	0.0002
GRC	Greece	0	0.0116	0.0002	0.0006	0.0001	0.0003	0.0001	0.0007	0.001	0.0004	0.0015	0.0001	0.0001	0.0017	0	0.0003	0.0004	0.0012	0.0002	0.0001	0.0006	0	0	0.0007	0	0	0.0012	0.0005	0.0121	0	0.0007	0.0001	0.0004	0.0003	0.0006	0.0012	0	0	0.0001	0.0001	0.0001	0.0008	0.0003	0.001	0.0002	0.043	0.0012	0.0006
GRL	Greenland	0	0	0	0	0	0	0	0	0	0	0	0	0	0	0	0	0	0	0	0	0	0	0	0	0	0	0	0	0	0	0	0	0	0	0	0	0	0	0	0	0	0	0	0	0	0	0	0
GTM	Guatemala	0	0.0001	0.0001	0.0006	0.0001	0.0007	0.0002	0.0001	0.0024	0.0001	0.0011	0.0001	0.0006	0.0015	0	0.0011	0.0006	0.0009	0.0081	0.0001	0.001	0	0.0001	0.0001	0	0.0001	0.0031	0.001	0.0003	0.0001	0.0005	0.0001	0.0002	0.0012	0.0007	0.0008	0.0001	0	0.0003	0	0.0027	0.0005	0.0362	0.0008	0.0009	0.0007	0.0005	0.0005
GIN	Guinea	0	0.0001	0.0001	0.0015	0.0001	0.0011	0	0.0001	0.0012	0	0.0002	0.0003	0.0003	0.0003	0	0.0005	0.0026	0.0005	0.0008	0.0002	0.0013	0.0002	0	0.0001	0	0	0.0019	0.0007	0.0001	0.0002	0.002	0.0001	0.0009	0	0.0017	0.0014	0.0002	0.0001	0	0	0.0001	0.0009	0.0001	0.0001	0.0001	0.001	0.0002	0.0101
GUY	Guyana	0	0	0	0	0	0.0001	0	0	0.0001	0	0	0	0	0	0	0.0001	0	0	0	0	0	0	0	0	0	0	0	0	0	0	0	0	0	0	0	0	0	0	0	0	0	0	0	0	0	0	0	0
HTI	Haiti	0	0.0001	0	0.0007	0	0.0009	0	0	0.0008	0	0	0	0.0004	0.0002	0	0.0031	0.0017	0.0001	0.0006	0.0001	0.0009	0.0001	0	0	0	0	0.0013	0.0004	0	0.0001	0.0013	0.0001	0.0001	0.0001	0.0012	0.0009	0.0001	0.0001	0	0	0	0.0006	0.0001	0	0.0001	0.0001	0	0.0003
HND	Honduras	0	0.0001	0.0001	0.0007	0.0001	0.0007	0	0	0.0009	0.0001	0.0005	0	0.0005	0.0004	0	0.0006	0.0009	0.0012	0.0034	0.0001	0.0007	0.0001	0	0.0001	0	0	0.0009	0.0004	0.0003	0.0001	0.0008	0.0001	0.0001	0.0003	0.0008	0.0008	0.0001	0	0.0001	0	0.0002	0.0005	0.024	0.0002	0.0002	0.0004	0.0008	0.0004
HKG	Hong Kong	0	0	0	0	0	0	0	0	0	0	0	0	0	0	0	0	0	0	0	0	0	0	0	0	0	0	0	0	0	0	0	0	0	0	0	0	0	0	0	0	0	0	0	0	0	0	0	0
HUN	Hungary	0.0001	0.0019	0.001	0.0021	0.0004	0.0012	0.0002	0.0006	0.0024	0.0004	0.0252	0.0012	0.0005	0.0024	0.0001	0.001	0.0022	0.0058	0.0008	0.0004	0.0015	0.0001	0.0001	0.0116	0.0001	0.0002	0.0019	0.0015	0.0146	0.0002	0.0018	0.0003	0.0007	0.0005	0.0021	0.0016	0.0001	0.0001	0.0005	0.0002	0.0004	0.0019	0.0009	0.0213	0.0007	0.0091	0.0157	0.0023
ISL	Iceland	0	0	0	0	0	0.0001	0	0	0	0	0	0	0	0	0	0	0	0	0	0	0	0	0	0	0	0	0	0	0	0	0	0	0	0	0	0	0	0	0	0	0	0	0	0	0	0	0	0
IND	India	0.0027	0.0016	0.0054	0.0167	0.0049	0.01	0.0027	0.0019	0.0121	0.0066	0.0099	0.0018	0.0047	0.2109	0.0221	0.0101	0.0141	0.0207	0.0078	0.0041	0.0121	0.0027	0.0008	0.0016	0.0021	0.0026	0.0162	0.0607	0.0087	0.0025	0.0214	0.0048	0.0063	0.0095	0.0135	0.016	0.0019	0.0016	0.0051	0.0026	0.0052	0.0766	0.0074	0.0055	0.0048	0.0375	0.0078	0.0395
IDN	Indonesia	0.0001	0	0.0002	0.0004	0.0002	0.0004	0.0001	0	0.0005	0.0004	0.0003	0	0.0002	0.0011	0.0001	0.0005	0.0005	0.0005	0.0003	0.0001	0.0005	0	0	0	0	0.0001	0.0007	0.0046	0.0003	0.0001	0.0005	0.0003	0.0002	0.0002	0.0005	0.0006	0	0	0.0001	0.0002	0.0002	0.001	0.0002	0.0001	0.0001	0.0005	0.0002	0.001
IRN	Iran	0.0013	0.0005	0.0003	0.0024	0.0003	0.0017	0.0001	0.004	0.0015	0.0003	0.0005	0.0025	0.0005	0.0055	0.0001	0.001	0.0026	0.0006	0.0013	0.0003	0.0018	0.0002	0.0001	0.0002	0.0003	0.0001	0.003	0.0027	0.0007	0.0003	0.0026	0.0003	0.0005	0.0002	0.0026	0.0023	0.0003	0.0001	0.0002	0.0003	0.0002	0.0022	0.0004	0.0003	0.0004	0.0022	0.0003	0.0013
IRQ	Iraq	0	0	0.0003	0.0005	0	0.0005	0	0	0.0004	0	0.0001	0	0.0001	0.0001	0	0.0002	0.001	0	0.0004	0.0001	0.0005	0.0001	0	0	0	0	0.0008	0.0003	0	0.0001	0.0008	0	0.0001	0	0.0007	0.0006	0.0001	0	0	0	0	0.0004	0.0001	0.0001	0	0.0001	0	0.0002
IRL	Ireland	0.0002	0.0007	0.0017	0.0073	0.0013	0.0074	0.0008	0.0006	0.0068	0.0045	0.0053	0.0008	0.002	0.0295	0.0002	0.0149	0.0026	0.015	0.0033	0.0013	0.0229	0.0004	0.0002	0.0009	0.0005	0.0007	0.0073	0.0124	0.0036	0.0006	0.0027	0.0009	0.0021	0.0018	0.0054	0.0104	0.0003	0.0002	0.0017	0.0006	0.0033	0.0085	0.0027	0.0029	0.0017	0.0249	0.0033	0.0114
ISR	Israel	0	0	0	0.0002	0	0.0002	0	0	0.0003	0	0.0003	0	0.0001	0.0001	0	0.0001	0.0004	0.0005	0.0002	0	0.0002	0	0	0	0	0	0.0004	0.0002	0.0001	0	0.0003	0	0.0001	0	0.0003	0.0003	0	0	0	0	0	0.0002	0.0001	0.0001	0	0.0008	0.0001	0.0002
ITA	Italy	0.0001	0.0142	0.0093	0.0114	0.0024	0.0038	0.002	0.0023	0.007	0.0028	0.0261	0.001	0.0014	0.0149	0.0003	0.0046	0.0019	0.0142	0.0022	0.0018	0.0117	0.0002	0.0004	0.0137	0.0006	0.0013	0.0056	0.0063	0.0135	0.001	0.003	0.0007	0.005	0.0026	0.0125	0.0081	0.0003	0.0002	0.0026	0.0006	0.0029	0.0125	0.0063	0.0335	0.0078	0.0329	0.0111	0.0163
JAM	Jamaica	0	0	0	0	0	0	0	0	0	0	0	0	0	0	0	0	0	0	0	0	0	0	0	0	0	0	0	0	0	0	0	0	0	0	0	0	0	0	0	0	0	0	0	0	0	0	0	0
JPN	Japan	0	0.0001	0	0.0011	0.0001	0.0012	0	0.0001	0.0009	0.0002	0.0001	0	0.0003	0.0005	0	0.0006	0.0017	0.0001	0.0009	0.0002	0.0012	0.0001	0	0	0	0	0.002	0.0013	0.0001	0.0001	0.0018	0.0003	0.0001	0.0001	0.0017	0.0014	0.0002	0.0001	0.0001	0.0001	0	0.0008	0.0002	0.0001	0.0001	0.0004	0	0.0004
JOR	Jordan	0	0	0	0.0002	0	0.0002	0	0.0001	0.0002	0	0	0	0.0001	0.0242	0	0.0001	0.0003	0	0.0001	0	0.0002	0	0	0	0	0	0.0003	0.0001	0.0001	0	0.0003	0	0	0	0.0003	0.0002	0	0	0	0	0	0.0002	0	0	0	0.0002	0	0.0002
KAZ	Kazakhstan	0.0016	0.0003	0.0002	0.0021	0.0002	0.0019	0.0001	0.0002	0.0018	0.0003	0.0024	0.0019	0.0006	0.0009	0	0.001	0.0035	0.0005	0.0015	0.0004	0.0406	0.0002	0.0001	0.0002	0.0001	0	0.0205	0.0014	0.0006	0.0003	0.0034	0.0002	0.0003	0.0001	0.0029	0.0025	0.0003	0.0001	0.0002	0.0003	0.0004	0.0017	0.0004	0.0004	0.0003	0.0008	0.0017	0.0011
KEN	Kenya	0	0.0001	0	0.0009	0.0001	0.001	0	0.0001	0.0008	0	0.0001	0	0.0003	0.0007	0	0.0005	0.0016	0.0001	0.0008	0.0001	0.0009	0.0001	0	0.0001	0	0	0.0018	0.0006	0.0001	0.0001	0.0016	0.0001	0.0001	0	0.0012	0.0012	0.0001	0.0001	0	0	0	0.0006	0.0001	0	0.0001	0.0002	0	0.0004
KWT	Kuwait	0	0	0	0.0001	0	0.0001	0	0	0.0001	0	0	0	0	0	0	0	0.0001	0	0.0001	0	0.0001	0	0	0	0	0	0.0001	0	0	0	0.0001	0	0	0	0.0001	0.0001	0	0	0	0	0	0.0001	0	0	0	0	0	0
KGZ	Kyrgyzstan	0.0012	0.0003	0.0001	0.0036	0.0002	0.0037	0	0.0002	0.0028	0	0.0001	0.0002	0.001	0.0008	0	0.0016	0.0067	0	0.0029	0.0006	0.004	0.0003	0.0001	0.0002	0.0001	0	0.0066	0.0021	0.0002	0.0004	0.0063	0.0002	0.0004	0	0.0051	0.0045	0.0006	0.0002	0.0001	0	0.0001	0.0024	0.0003	0.0001	0.0002	0.0005	0.0001	0.0013
LAO	Laos	0.0001	0.0001	0.0001	0.001	0.0001	0.001	0	0.0001	0.0012	0.0002	0.0002	0	0.0003	0.0006	0.0001	0.0005	0.0018	0.0002	0.0008	0.0002	0.0011	0.0002	0	0.0001	0	0	0.002	0.0014	0.0002	0.0001	0.0017	0.0007	0.0001	0.0001	0.0015	0.0012	0.0002	0.0001	0.0001	0.0008	0.0001	0.0009	0.0002	0.0001	0.0001	0.0004	0.0001	0.0006
LVA	Latvia	0	0	0	0.0006	0	0.0007	0	0.0002	0.0006	0	0.0002	0.0001	0.0003	0.0002	0	0.0003	0.0014	0.0001	0.0006	0.0001	0.0006	0.0001	0	0	0	0	0.001	0.0004	0.0002	0.0001	0.001	0.0001	0.0001	0	0.0008	0.0007	0.0001	0	0	0	0	0.0004	0.0001	0.0001	0.0001	0.0002	0.0002	0.0004
LBN	Lebanon	0	0	0.0001	0.0004	0.0007	0.0005	0	0.0002	0.0005	0.0001	0.0001	0	0.0001	0.0168	0	0.0002	0.0008	0.0001	0.0003	0.0002	0.0005	0.0001	0	0	0	0	0.0007	0.0002	0.0001	0.0004	0.0006	0	0.0001	0.0001	0.0006	0.0005	0.0003	0	0	0	0	0.0045	0	0	0	0.0013	0	0.0223
LSO	Lesotho	0	0.0001	0	0.0015	0.0001	0.0016	0	0.0001	0.0012	0.0001	0	0	0.0004	0.0004	0	0.0007	0.0029	0.0001	0.0013	0.0002	0.0015	0.0001	0	0.0001	0.0002	0	0.003	0.0009	0.0001	0.0001	0.0023	0.0001	0.0002	0	0.002	0.002	0.0002	0.0001	0.0001	0	0.0001	0.0009	0.0002	0	0.0001	0.0002	0	0.0005
LBR	Liberia	0	0	0	0	0	0.0001	0	0	0	0	0	0	0	0	0	0	0.0001	0	0	0	0.0001	0	0	0	0	0	0.0001	0	0	0	0.0001	0	0	0	0.0001	0.0001	0	0	0	0	0	0	0	0	0	0	0	0.0001
LBY	Libya	0	0	0	0.0004	0	0.0002	0	0	0.0002	0	0.0002	0	0.0001	0.0001	0	0.0001	0.0004	0.0001	0.0002	0.0001	0.0002	0	0	0	0	0	0.0004	0.0002	0.0001	0	0.0003	0	0	0	0.0004	0.0003	0	0	0	0	0	0.0002	0.0001	0.0002	0.0001	0.0003	0.0001	0.0002
LIE	Liechtenstein	0	0	0	0	0	0	0	0	0	0	0	0	0	0	0	0	0	0	0	0	0	0	0	0	0	0	0	0	0	0	0	0	0	0	0	0	0	0	0	0	0	0	0	0	0	0	0	0
LTU	Lithuania	0	0.0001	0.0001	0.0011	0.0001	0.0011	0	0.0002	0.0011	0.0001	0.0007	0.0002	0.0059	0.0005	0	0.0005	0.003	0.0005	0.0013	0.0002	0.0011	0.0001	0	0.0001	0	0	0.0022	0.0007	0.0012	0.0001	0.0016	0.0002	0.0002	0.0001	0.0014	0.0013	0.0002	0.0001	0.0001	0	0.0001	0.0008	0.0002	0.0003	0.0001	0.0005	0.0012	0.0006
LUX	Luxembourg	0	0	0.0001	0.0004	0	0.0002	0	0	0.0004	0	0.0002	0	0.0001	0.0002	0	0.0002	0.0004	0.0016	0.0002	0.0001	0.0003	0	0	0.0001	0	0	0.0004	0.0002	0.0001	0	0.0004	0	0.0001	0	0.0004	0.0003	0	0	0	0	0.0001	0.0003	0.0001	0.0001	0.0001	0.0003	0.0001	0.0004
MAC	Macao SAR	0	0	0	0	0	0	0	0	0	0	0	0	0	0	0	0	0	0	0	0	0	0	0	0	0	0	0	0	0	0	0	0	0	0	0	0	0	0	0	0	0	0	0	0	0	0	0	0
MDG	Madagascar	0	0.0002	0.0023	0.0022	0.0003	0.0018	0.0003	0.0001	0.0019	0.0002	0.003	0.0002	0.0013	0.0013	0.0001	0.0026	0.0019	0.0027	0.0014	0.0004	0.0103	0.0001	0.0001	0.0003	0.0002	0.0001	0.0022	0.0037	0.0011	0.0002	0.002	0.0003	0.0007	0.0016	0.0023	0.0019	0.0002	0.0001	0.0003	0.0003	0.0003	0.0019	0.0013	0.0013	0.0004	0.0022	0.0014	0.002
MWI	Malawi	0	0.0001	0	0.0005	0.0001	0.0005	0	0	0.0007	0.0001	0.0002	0	0.0002	0.0003	0	0.0004	0.0008	0.0004	0.0004	0.0001	0.0056	0.0001	0	0.0001	0.0004	0	0.0078	0.0007	0.0001	0.0001	0.0011	0.0001	0.0004	0.0001	0.0007	0.0006	0.0001	0	0	0	0	0.0068	0.0002	0.0004	0.0001	0.0003	0.0002	0.0006
MYS	Malaysia	0	0	0.0002	0.0002	0	0.0002	0	0	0.0002	0.0002	0.0001	0	0.0001	0.0009	0.0001	0.0002	0.0003	0.0002	0.0001	0	0.0002	0	0	0	0	0	0.0003	0.012	0.0001	0	0.0002	0.0007	0.0001	0.0001	0.0003	0.0002	0	0	0.0001	0.0002	0	0.0002	0.0001	0.0001	0	0.0005	0.0001	0.0003
MDV	Maldives	0	0	0	0	0	0	0	0	0	0	0	0	0	0	0	0	0	0	0	0	0	0	0	0	0	0	0	0	0	0	0	0	0	0	0	0	0	0	0	0	0	0	0	0	0	0	0	0
MLI	Mali	0.0001	0.0003	0.0003	0.0045	0.0006	0.0039	0.0001	0.0003	0.0044	0.0001	0.0003	0.0001	0.0011	0.0018	0.0001	0.0018	0.0095	0.0011	0.003	0.0014	0.0045	0.0006	0.0001	0.0002	0.0002	0.0001	0.0069	0.0037	0.0003	0.0128	0.007	0.0005	0.0006	0.0001	0.0065	0.005	0.0006	0.0003	0.0002	0.0001	0.0002	0.0041	0.0005	0.0002	0.0004	0.0009	0.001	0.049
MLT	Malta	0	0	0	0	0	0	0	0	0	0	0	0	0	0	0	0	0	0	0	0	0	0	0	0	0	0	0	0	0	0	0	0	0	0	0	0	0	0	0	0	0	0	0	0	0	0	0	0
MRT	Mauritania	0.0001	0.0003	0.0005	0.0036	0.0002	0.0031	0	0.0002	0.0027	0.0001	0.0001	0.0001	0.0008	0.0008	0	0.0013	0.0059	0.0002	0.0023	0.0058	0.0034	0.0004	0.0001	0.0002	0.0001	0	0.0055	0.0018	0.001	0.0004	0.0053	0.0002	0.0169	0	0.0046	0.0037	0.0005	0.0002	0.0001	0.0003	0.0001	0.0025	0.0003	0.0011	0.0008	0.0007	0.0001	0.0016
MUS	Mauritius	0	0	0	0	0	0	0	0	0	0	0	0	0	0	0	0	0	0	0	0	0	0	0	0	0	0	0	0	0	0	0	0	0	0	0	0	0	0	0	0	0	0	0	0	0	0	0	0
MEX	Mexico	0.0001	0.0002	0.0009	0.0018	0.0003	0.0049	0.0008	0.0001	0.0097	0.0008	0.0011	0.0001	0.0069	0.0036	0	0.0055	0.0012	0.0021	0.0431	0.0002	0.0077	0.0001	0.0012	0.0002	0.0001	0.0005	0.008	0.0015	0.0008	0.0001	0.001	0.0002	0.0003	0.0063	0.0018	0.0066	0.0001	0.0001	0.0028	0.0003	0.0075	0.0012	0.0262	0.0006	0.0192	0.0019	0.0009	0.0012
MCO	Monaco	0	0	0	0	0	0	0	0	0	0	0	0	0	0	0	0	0	0	0	0	0	0	0	0	0	0	0	0	0	0	0	0	0	0	0	0	0	0	0	0	0	0	0	0	0	0	0	0
MNG	Mongolia	0.0004	0.0016	0.0005	0.0146	0.0008	0.0152	0.0002	0.0008	0.0143	0.0004	0.0007	0.0005	0.0044	0.0039	0.0002	0.0069	0.0301	0.0007	0.0114	0.0026	0.0167	0.0019	0.0004	0.0006	0.0005	0.0001	0.0265	0.0096	0.001	0.0018	0.0263	0.0014	0.0018	0.0005	0.0226	0.0184	0.0023	0.001	0.0006	0.0094	0.0006	0.0111	0.0018	0.0007	0.0012	0.0029	0.0006	0.0064
MNE	Montenegro	0	0.0003	0	0.0019	0.0001	0.002	0	0.0001	0.0019	0.0001	0	0.0001	0.0005	0.0005	0	0.0009	0.0049	0	0.0015	0.0004	0.0022	0.0003	0.0001	0.0001	0.0001	0	0.0034	0.0012	0.0001	0.0003	0.0037	0.0002	0.0002	0	0.003	0.0025	0.0003	0.0001	0.0001	0	0.0001	0.0015	0.0002	0.0001	0.0001	0.0003	0	0.0008
MAR	Morocco	0	0.0004	0.0013	0.0088	0.0006	0.0013	0.0003	0.0002	0.0027	0.0007	0.0038	0.0002	0.0006	0.0026	0.0001	0.0014	0.0021	0.0079	0.001	0.0019	0.0019	0.0001	0.0001	0.0005	0.0001	0.0002	0.0021	0.0017	0.0015	0.0003	0.0018	0.0003	0.0032	0.0016	0.0036	0.0022	0.0004	0.0001	0.0008	0.0002	0.0008	0.003	0.0013	0.0014	0.0022	0.0048	0.002	0.0042
MOZ	Mozambique	0	0.0001	0	0.0008	0.0002	0.0008	0	0.0001	0.0008	0	0.0002	0	0.0002	0.0003	0	0.0004	0.0017	0.0002	0.0006	0.0001	0.001	0.0001	0	0.0001	0.0005	0	0.0014	0.0006	0.0001	0.0001	0.0014	0.0001	0.0001	0	0.0014	0.001	0.0001	0.0001	0	0.0001	0	0.0008	0.0001	0.0001	0.0001	0.0003	0.0001	0.0004
MMR	Myanmar	0.0001	0.0001	0.0002	0.001	0.0001	0.001	0.0001	0.0001	0.0012	0.0004	0.0005	0.0001	0.0004	0.0017	0.0002	0.0008	0.0013	0.0006	0.0009	0.0002	0.0012	0.0001	0.0001	0.0001	0.0001	0.0001	0.002	0.0115	0.0003	0.0001	0.0015	0.0013	0.0003	0.0003	0.0013	0.0013	0.0001	0.0001	0.0002	0.0031	0.0002	0.0013	0.0005	0.0003	0.0004	0.0011	0.0005	0.0011
NAM	Namibia	0	0.0001	0.0001	0.0013	0.0673	0.0011	0	0.0001	0.0011	0.0001	0.0003	0.0001	0.0003	0.0004	0	0.0005	0.0023	0.0005	0.0023	0.0002	0.0012	0.0001	0	0.0001	0.0032	0	0.0019	0.0007	0.0002	0.0001	0.0019	0.001	0.0012	0	0.0038	0.0014	0.0002	0.0001	0.0001	0	0.0001	0.0156	0.0002	0.0001	0.0001	0.0004	0.0001	0.0009
NPL	Nepal	0.0001	0.0002	0.0001	0.0031	0.0002	0.0023	0.0001	0.0002	0.0021	0.0002	0.0003	0.0001	0.0007	0.0039	0.0006	0.0011	0.0039	0.0004	0.0018	0.0004	0.0033	0.0013	0.0001	0.0001	0.0001	0.0001	0.0041	0.0025	0.0003	0.0003	0.0041	0.0003	0.0004	0.0003	0.0033	0.0028	0.0004	0.0002	0.0002	0.0002	0.0002	0.0032	0.0004	0.0004	0.0002	0.0011	0.0002	0.0016
NLD	Netherlands	0.0003	0.0029	0.0044	0.0131	0.0051	0.0079	0.0017	0.0025	0.0615	0.0038	0.0281	0.0024	0.0029	0.0478	0.0007	0.0124	0.0034	0.0687	0.0045	0.0027	0.0104	0.0002	0.0008	0.0054	0.0008	0.0017	0.0078	0.0138	0.0149	0.0011	0.0049	0.0015	0.0069	0.0033	0.0274	0.0123	0.0005	0.0003	0.0042	0.0017	0.0068	0.0204	0.0119	0.0133	0.0051	0.0598	0.0154	0.019
ANT	Netherlands Antilles	0	0	0	0	0	0	0	0	0	0	0	0	0	0	0	0	0	0	0	0	0	0	0	0	0	0	0	0	0	0	0	0	0	0	0	0	0	0	0	0	0	0	0	0	0	0	0	0
NCL	New Caledonia	0	0	0	0	0	0	0	0	0	0	0	0	0	0	0	0	0	0	0	0	0	0	0	0	0	0	0	0	0	0	0	0	0	0	0	0	0	0	0	0	0	0	0	0	0	0	0	0
NZL	New Zealand	0.0004	0.001	0.0022	0.0148	0.0014	0.0137	0.0009	0.001	0.0153	0.0468	0.0077	0.0009	0.0072	0.0231	0.0006	0.0343	0.0225	0.0169	0.0138	0.0024	0.0264	0.0016	0.0006	0.0011	0.001	0.0007	0.021	0.0357	0.0024	0.0017	0.0199	0.0032	0.0023	0.006	0.019	0.0182	0.0018	0.0009	0.0082	0.0039	0.0022	0.0117	0.006	0.0023	0.002	0.0106	0.0026	0.0082
NIC	Nicaragua	0	0.0001	0	0.0013	0.0001	0.0007	0	0.0001	0.001	0	0.0004	0	0.0003	0.0003	0	0.0005	0.0014	0.0003	0.0013	0.0001	0.0008	0.0001	0	0	0	0	0.0012	0.0005	0.0001	0.0001	0.0012	0.0001	0.0001	0.0002	0.0011	0.0034	0.0001	0.0001	0.0001	0	0.0003	0.0006	0.1175	0.0001	0.0005	0.0002	0.0001	0.0004
NER	Niger	0.0001	0.0002	0.0001	0.0023	0.0001	0.0022	0	0.0001	0.0019	0	0.0001	0.0001	0.0006	0.0006	0	0.0009	0.0058	0.0001	0.0017	0.0005	0.0024	0.0003	0.0001	0.0001	0.0001	0	0.0037	0.0014	0.0001	0.0108	0.0039	0.0002	0.0003	0	0.0033	0.0028	0.0004	0.0034	0.0001	0	0.0001	0.0017	0.0002	0.0001	0.0002	0.0003	0	0.0325
NGA	Nigeria	0	0.0001	0.0004	0.0012	0.0002	0.0008	0.0001	0.0001	0.0011	0.0003	0.001	0.0001	0.0003	0.0018	0.0001	0.0008	0.0011	0.0015	0.0006	0.0005	0.0011	0.0001	0	0.0002	0.0002	0.0002	0.0012	0.0009	0.0005	0.0001	0.001	0.0001	0.0034	0.0003	0.0013	0.0011	0.0001	0.0015	0.0004	0.0002	0.0003	0.0012	0.0004	0.0004	0.0003	0.0013	0.0008	0.0105
NOR	Norway	0	0.0001	0.0002	0.001	0.0005	0.0016	0.0002	0.0001	0.0024	0.0008	0.0007	0.0002	0.0003	0.0017	0	0.0016	0.0011	0.0013	0.0004	0.0002	0.0019	0.0001	0	0.0002	0.0001	0.0002	0.0066	0.0012	0.0011	0.0001	0.0006	0.0002	0.0006	0.001	0.0009	0.003	0.0001	0	0.0002	0.0004	0.0002	0.0009	0.0007	0.0011	0.0004	0.0063	0.001	0.0026
PSE	Gaza Strip	0	0	0	0.0001	0	0.0002	0	0	0.0001	0	0	0	0	0.0001	0	0.0001	0.0003	0	0.0001	0	0.0002	0	0	0	0	0	0.0003	0.0001	0	0	0.0003	0	0	0	0.0002	0.0002	0	0	0	0	0	0.0001	0	0	0	0	0	0.0001
OMN	Oman	0	0	0	0.0001	0.0001	0.0001	0	0	0.0001	0	0	0	0	0.0021	0	0	0.0001	0	0.0001	0	0.0001	0	0	0	0	0	0.0001	0.0001	0	0	0.0002	0	0	0	0.0001	0.0001	0	0	0	0	0	0.0001	0	0	0	0	0	0
PAK	Pakistan	0.0003	0.0013	0.0053	0.0084	0.0014	0.0059	0.0014	0.0006	0.0094	0.0034	0.0081	0.0021	0.0043	0.0108	0.0008	0.0071	0.0073	0.0115	0.0047	0.0028	0.0084	0.0005	0.0005	0.0012	0.0011	0.0006	0.0075	0.0182	0.0044	0.0007	0.0061	0.0027	0.0043	0.0096	0.0078	0.0074	0.001	0.0003	0.0041	0.0045	0.0034	0.0086	0.0076	0.0037	0.0036	0.0297	0.0039	0.0078
PAN	Panama	0	0	0	0.0001	0	0.0007	0	0	0.0022	0	0.0001	0	0.0005	0	0	0.0006	0.0002	0.0001	0.002	0	0.0001	0	0	0	0	0	0.0002	0.0001	0.0001	0	0.0002	0	0	0.0001	0.0002	0.0002	0	0	0	0	0.0001	0.0001	0.0091	0	0.0006	0.0001	0.0001	0.0001
PNG	Papua New Guinea	0	0	0	0.0001	0	0.0001	0	0	0.0001	0.0002	0	0	0	0.0001	0	0	0.0001	0.0001	0	0	0.0001	0	0	0	0	0	0.0001	0.0001	0	0	0.0001	0	0	0	0.0001	0.0001	0	0	0	0	0	0.0001	0	0	0	0	0	0
PRY	Paraguay	0.0001	0.0002	0.0001	0.0035	0.0006	0.0035	0.004	0.0002	0.0055	0.0001	0.0002	0.0001	0.001	0.0011	0	0.0017	0.0066	0.0005	0.0027	0.0006	0.0094	0.0004	0.0016	0.0002	0.0002	0.0133	0.0064	0.0021	0.0003	0.0005	0.0058	0.0003	0.0004	0.0001	0.0052	0.0357	0.0005	0.0002	0.0114	0	0.0025	0.0026	0.0009	0.0002	0.0005	0.0008	0.0001	0.0013
PER	Peru	0	0	0.0001	0.0005	0.0001	0.0004	0.0002	0	0.0008	0.0001	0.0004	0	0.0003	0.0002	0	0.0005	0.0004	0.0003	0.0003	0.0001	0.0012	0	0.0035	0	0	0.0001	0.001	0.0002	0.0001	0	0.0004	0	0.0001	0.0002	0.0005	0.0004	0	0	0.0022	0	0.0024	0.0003	0.0008	0.0001	0.0002	0.0005	0.0001	0.0002
PHL	Philippines	0	0	0	0.0003	0	0.0003	0	0	0.0012	0.0001	0.0002	0	0.0002	0.0009	0	0.0004	0.0004	0.0003	0.0002	0	0.0011	0	0	0	0	0	0.0007	0.0015	0.0001	0	0.0004	0.0001	0.0001	0.0004	0.0004	0.0005	0	0	0.0001	0.0001	0.0001	0.0003	0.0003	0.0001	0.0001	0.0004	0.0001	0.0002
POL	Poland	0.0002	0.0009	0.0018	0.0034	0.0006	0.0018	0.0005	0.0008	0.0057	0.0009	0.012	0.0031	0.0014	0.0038	0.0001	0.0016	0.0069	0.0088	0.0014	0.0006	0.0023	0.0001	0.0002	0.0024	0.0002	0.0004	0.0031	0.0025	0.0211	0.0003	0.002	0.0004	0.0015	0.0011	0.0034	0.0025	0.0002	0.0001	0.0008	0.0003	0.0008	0.003	0.0015	0.0061	0.0011	0.0056	0.032	0.0038
PRT	Portugal	0.0001	0.0001	0.0007	0.0059	0.0295	0.0004	0.0001	0	0.0018	0.0002	0.0008	0	0.0002	0.0008	0	0.0004	0.0006	0.0013	0.0003	0.0001	0.0009	0	0	0.0001	0.0001	0.0003	0.0006	0.0005	0.0005	0.0001	0.0007	0.0001	0.0003	0.0004	0.1669	0.0007	0.0001	0.0001	0.0002	0	0.0003	0.0025	0.0003	0.0003	0.0008	0.0022	0.0003	0.0026
QAT	Qatar	0	0	0	0	0	0	0	0	0	0	0	0	0	0	0	0	0	0	0	0	0	0	0	0	0	0	0	0	0	0	0	0	0	0	0	0	0	0	0	0	0	0	0	0	0	0	0	0
KOR	South Korea	0.0001	0	0.0001	0.0004	0.0001	0.0004	0	0	0.0004	0.0004	0.0001	0	0.0001	0.0009	0.0001	0.0003	0.0005	0.0001	0.0003	0.0001	0.0004	0	0	0	0	0.0001	0.0006	0.001	0.0001	0	0.0004	0.0003	0.0001	0.0001	0.0004	0.0012	0.0001	0	0.0001	0.0002	0.0001	0.0005	0.0004	0.0001	0.0001	0.0003	0.0001	0.0004
MDA	Moldova	0.0006	0.0011	0.0004	0.0252	0.001	0.0332	0.0003	0.0014	0.0179	0.0006	0.0007	0.0007	0.0081	0.0054	0.0002	0.0124	0.0457	0.0005	0.0239	0.0036	0.0225	0.0016	0.0006	0.0011	0.0011	0.0001	0.057	0.0163	0.0019	0.0016	0.0414	0.0015	0.0025	0.0001	0.0308	0.0375	0.004	0.0016	0.0006	0.0001	0.0006	0.0151	0.0024	0.001	0.0013	0.0038	0.0004	0.009
ROU	Romania	0	0.0006	0.0004	0.0012	0.0001	0.0006	0.0001	0.0001	0.0011	0.0002	0.0036	0.0002	0.0003	0.0011	0	0.0005	0.0011	0.0013	0.0005	0.0002	0.0008	0.0001	0	0.0013	0	0.0001	0.0012	0.0007	0.0096	0.0001	0.001	0.002	0.0004	0.0002	0.0013	0.0051	0.0001	0	0.0002	0	0.0002	0.0011	0.0003	0.003	0.0003	0.0019	0.0012	0.0011
RUS	Russia	0.0004	0.0008	0.0014	0.0029	0.0004	0.0017	0.0003	0.0077	0.0025	0.0008	0.0035	0.0122	0.0009	0.0025	0.0002	0.0016	0.0407	0.0036	0.0018	0.0004	0.0068	0.0001	0.0002	0.0006	0.0001	0.0002	0.0243	0.0027	0.0064	0.0002	0.0019	0.0006	0.0008	0.0015	0.0026	0.0035	0.0002	0.0001	0.0009	0.0042	0.0007	0.0023	0.0013	0.0018	0.0015	0.0095	0.0035	0.0027
RWA	Rwanda	0	0	0	0	0	0	0	0	0	0	0	0	0	0	0	0	0.0001	0	0	0	0	0	0	0	0	0	0.0001	0	0	0	0.0001	0	0	0	0.0001	0.0001	0	0	0	0	0	0	0	0	0	0	0	0
WSM	Samoa	0	0	0	0	0	0	0	0	0	0	0	0	0	0	0	0	0	0	0	0	0	0	0	0	0	0	0	0	0	0	0	0	0	0	0	0	0	0	0	0	0	0	0	0	0	0	0	0
SMR	San Marino	0	0	0	0	0	0	0	0	0	0	0	0	0	0	0	0	0	0	0	0	0	0	0	0	0	0	0	0	0	0	0	0	0	0	0	0	0	0	0	0	0	0	0	0	0	0	0	0
STP	Sao Tome and Principe	0	0	0	0	0	0	0	0	0	0	0	0	0	0	0	0	0	0	0	0	0	0	0	0	0	0	0	0	0	0	0	0	0	0	0	0	0	0	0	0	0	0	0	0	0	0	0	0
SAU	Saudi Arabia	0	0.0001	0.0002	0.0005	0.0001	0.0004	0.0001	0	0.0004	0.0007	0.0002	0.0001	0.0002	0.0006	0	0.0004	0.0004	0.0002	0.0003	0.0001	0.0005	0	0	0	0.0001	0.0001	0.0004	0.0007	0.0001	0	0.0005	0.0001	0.0002	0.0001	0.0005	0.0005	0.0001	0	0.0002	0.0001	0.0005	0.0006	0.0002	0.0001	0.0001	0.0005	0.0001	0.0004
SEN	Senegal	0	0.0001	0.0002	0.0014	0.0002	0.001	0	0.0001	0.0013	0.0001	0.0003	0.0001	0.0003	0.0006	0	0.0007	0.0015	0.0026	0.0008	0.0045	0.0012	0.0001	0	0.0001	0	0	0.0017	0.0008	0.0003	0.0006	0.0016	0.0001	0.0045	0.0001	0.0174	0.0013	0.0002	0.0002	0.0001	0.0001	0.0001	0.0136	0.0002	0.0002	0.0002	0.0007	0.0002	0.0161
SRB	Serbia	0.0001	0.0005	0.0002	0.0054	0.0003	0.0055	0.0002	0.0003	0.0053	0.001	0.0003	0.0002	0.0016	0.0016	0.0001	0.0025	0.0134	0.0003	0.0036	0.001	0.0054	0.0007	0.0002	0.0003	0.0002	0.0001	0.0088	0.0036	0.0003	0.0007	0.0091	0.0004	0.0007	0.0001	0.0081	0.0062	0.0009	0.0004	0.0005	0	0.0013	0.0046	0.0007	0.0002	0.0004	0.001	0.0002	0.0019
SYC	Seychelles	0	0	0	0	0	0	0	0	0	0	0	0	0	0	0	0	0	0	0	0	0	0	0	0	0	0	0	0	0	0	0	0	0	0	0	0	0	0	0	0	0	0	0	0	0	0	0	0
SLE	Sierra Leone	0	0	0	0.0002	0	0.0002	0	0	0.0002	0	0	0	0.0001	0.0001	0	0.0004	0.0006	0	0.0002	0	0.0003	0	0	0	0	0	0.0004	0.0001	0	0	0.0004	0	0	0	0.0004	0.0003	0	0	0	0	0	0.0002	0	0	0	0	0	0.0001
SGP	Singapore	0	0	0	0	0	0	0	0	0	0	0	0	0	0	0	0	0	0	0	0	0	0	0	0	0	0	0	0	0	0	0	0	0	0	0	0	0	0	0	0	0	0	0	0	0	0	0	0
SVK	Slovakia	0	0.0001	0.0001	0.0006	0.0001	0.0004	0	0.0001	0.0006	0.0001	0.005	0.0001	0.0012	0.0004	0	0.0003	0.0008	0.0005	0.0004	0.0001	0.0005	0.0001	0	0.0005	0	0	0.002	0.0004	0.0019	0.0001	0.0007	0	0.0001	0	0.0007	0.0006	0.0001	0	0.0001	0	0.0002	0.0007	0.0002	0.0015	0.0001	0.0006	0.0244	0.0004
SVN	Slovenia	0	0.0002	0	0.0002	0	0.0002	0	0	0.0002	0	0.0008	0	0.0001	0.0001	0	0.0001	0.0004	0.0001	0.0001	0	0.0002	0	0	0.0075	0	0	0.0003	0.0001	0.0002	0	0.0003	0	0	0	0.0003	0.0002	0	0	0	0	0	0.0002	0.0001	0.0116	0	0.0002	0.0003	0.0001
SOM	Somalia	0	0.0001	0	0.0014	0.0001	0.0017	0	0.0001	0.0012	0.0001	0	0	0.0004	0.0004	0	0.0007	0.0026	0	0.0012	0.0002	0.0015	0.0002	0	0.0001	0.0001	0	0.0026	0.0009	0.0001	0.0002	0.0026	0.0001	0.0002	0	0.0021	0.002	0.0002	0.0001	0	0	0.0001	0.001	0.0001	0	0.0001	0.0011	0	0.0006
ZAF	South Africa	0.0001	0.0004	0.0008	0.0046	0.0695	0.0035	0.0008	0.0003	0.0059	0.0021	0.0051	0.0005	0.0017	0.0157	0.0002	0.0026	0.0046	0.0074	0.0028	0.0027	0.0099	0.0003	0.0002	0.0009	0.1407	0.0004	0.0086	0.0062	0.0025	0.0005	0.0096	0.0007	0.0081	0.0011	0.0437	0.0051	0.0006	0.0004	0.0008	0.0004	0.0018	0.043	0.0014	0.0021	0.001	0.0079	0.0028	0.053
SDS	South Sudan	0	0	0	0	0	0	0	0	0	0	0	0	0	0	0	0	0	0	0	0	0	0	0	0	0	0	0	0	0	0	0	0	0	0	0	0	0	0	0	0	0	0	0	0	0	0	0	0
ESP	Spain	0.0002	0.0027	0.0176	0.2852	0.0066	0.0032	0.0036	0.0008	0.0113	0.002	0.0181	0.0009	0.0018	0.0174	0.0004	0.0049	0.003	0.0245	0.003	0.0026	0.0052	0.0002	0.0017	0.0039	0.0005	0.0015	0.0052	0.0057	0.0102	0.0012	0.003	0.0008	0.0049	0.0024	0.037	0.0231	0.0004	0.0003	0.0097	0.0008	0.0085	0.0102	0.0172	0.0103	0.0581	0.0342	0.0121	0.0234
LKA	Sri Lanka	0	0	0.0001	0.0003	0.0001	0.0002	0.0002	0	0.0002	0.0001	0.0004	0	0.0001	0.0003	0	0.0004	0.0002	0.0005	0.0003	0	0.0002	0	0.0003	0	0	0	0.0002	0.0003	0.0002	0	0.0002	0	0.0001	0.0002	0.0004	0.0002	0	0	0.0005	0.0001	0.0008	0.0002	0.0004	0.0001	0.0001	0.0009	0.0002	0.0002
SUD	Sudan	0	0	0	0	0	0	0	0	0	0	0	0	0	0	0	0	0	0	0	0	0	0	0	0	0	0	0	0	0	0	0	0	0	0	0	0	0	0	0	0	0	0	0	0	0	0	0	0
SUR	Suriname	0	0	0	0	0	0	0	0	0.0001	0	0	0	0	0	0	0	0.0001	0	0	0	0	0	0	0	0	0	0.0001	0	0	0	0.0001	0	0	0	0.0001	0.0001	0	0	0	0	0	0	0	0	0	0	0	0
SWZ	Swaziland	0	0.0001	0	0.001	0.0001	0.001	0	0.0001	0.0012	0.0001	0.0001	0	0.0003	0.0003	0	0.0005	0.0023	0.0002	0.0008	0.0002	0.0011	0.0001	0	0.0001	0	0	0.0017	0.0006	0.0001	0.0001	0.0021	0.0001	0.0001	0	0.0016	0.0013	0.0002	0.0001	0	0	0	0.0012	0.0001	0.0001	0.0001	0.0002	0.0001	0.0004
SWE	Sweden	0	0.0003	0.0004	0.0018	0.0004	0.0016	0.0004	0.0002	0.003	0.0012	0.0027	0.0002	0.001	0.0027	0.0001	0.0022	0.0015	0.0034	0.001	0.0003	0.0018	0.0001	0.0001	0.0008	0.0001	0.0003	0.0027	0.003	0.0023	0.0002	0.0013	0.0003	0.0006	0.0008	0.0018	0.0028	0.0001	0.0001	0.0009	0.0004	0.0009	0.0018	0.0012	0.0021	0.0005	0.0065	0.0033	0.0017
CHE	Switzerland	0	0.0001	0.0002	0.0011	0.0001	0.0002	0.0001	0.0002	0.0004	0.0001	0.0014	0.0001	0.0001	0.001	0	0.0003	0.0002	0.0005	0.0002	0.0001	0.0006	0	0	0.0002	0	0.0001	0.0004	0.0008	0.0004	0	0.0002	0.0001	0.0002	0.0001	0.0003	0.0005	0	0	0.0002	0	0.0002	0.0006	0.0003	0.0005	0.0002	0.0008	0.0004	0.0007
SYR	Syria	0	0.0004	0.0063	0.0013	0.0002	0.001	0.0003	0.0011	0.0013	0.0002	0.0006	0.0002	0.0004	0.0029	0	0.0006	0.0018	0.001	0.0007	0.0003	0.0011	0.0001	0.0007	0.0002	0.0001	0.0004	0.0016	0.0011	0.0043	0.0002	0.0014	0.0001	0.0003	0.0003	0.0017	0.0012	0.0002	0.0001	0.0009	0	0.0024	0.0015	0.001	0.0005	0.0003	0.026	0.0003	0.002
TWN	Taiwan	0	0	0	0	0	0	0	0	0	0	0	0	0	0	0	0	0	0	0	0	0	0	0	0	0	0	0	0	0	0	0	0	0	0	0	0	0	0	0	0	0	0	0	0	0	0	0	0
TJK	Tajikistan	0	0.0002	0.0006	0.0014	0.0001	0.0015	0	0.0002	0.0013	0	0.0005	0.0004	0.0004	0.0004	0	0.0007	0.0046	0.0001	0.0012	0.0002	0.0016	0.0002	0	0.0001	0.0001	0	0.003	0.0008	0.0005	0.0002	0.0027	0.0001	0.0002	0	0.0023	0.0018	0.0002	0.0001	0	0	0	0.001	0.0001	0.0002	0.0001	0.0003	0.0008	0.0006
THA	Thailand	0.0002	0.0002	0.0002	0.0041	0.0004	0.0046	0.0001	0.0003	0.0037	0.002	0.0006	0.0002	0.0013	0.0044	0.0005	0.0023	0.0061	0.0012	0.0035	0.0008	0.0041	0.0005	0.0001	0.0002	0.0002	0.0001	0.0083	0.0164	0.0005	0.0004	0.0071	0.0086	0.0006	0.0006	0.0062	0.0053	0.0006	0.0002	0.0003	0.0007	0.0003	0.0055	0.0008	0.0003	0.0005	0.0023	0.0006	0.0028
MKD	TFYR Macedonia	0	0.0091	0.0002	0.0007	0.0001	0.0007	0	0.0001	0.0007	0.0002	0.0003	0.0001	0.0002	0.0003	0	0.0003	0.0015	0.0002	0.0005	0.0001	0.0008	0.0001	0	0.0043	0	0	0.0047	0.0005	0.0057	0.0001	0.0012	0.0001	0.0001	0	0.001	0.0009	0.0001	0	0	0	0	0.0006	0.0001	0.0065	0.0001	0.0007	0.0007	0.0004
TGO	Togo	0	0	0	0.0004	0	0.0004	0	0	0.0004	0	0	0	0.0001	0.0001	0	0.0002	0.0008	0.0001	0.0003	0.0077	0.0006	0	0	0	0	0	0.0006	0.0002	0	0.0015	0.0006	0	0.0001	0	0.0005	0.0004	0.0002	0	0	0	0.0001	0.0032	0.0001	0	0	0.0001	0	0.0006
TTO	Trinidad and Tobago	0	0	0	0	0	0	0	0	0	0	0	0	0	0	0	0	0	0	0	0	0	0	0	0	0	0	0	0	0	0	0	0	0	0	0	0	0	0	0	0	0	0	0	0	0	0	0	0
TUN	Tunisia	0	0.0002	0.0022	0.0018	0.0001	0.0008	0.0001	0.0001	0.0009	0.0001	0.0018	0.0001	0.0002	0.0052	0	0.0004	0.0012	0.0025	0.0005	0.0009	0.0009	0.0001	0	0.0002	0	0.0001	0.0011	0.0006	0.0005	0.0003	0.001	0.0001	0.0009	0.0002	0.0012	0.0009	0.0001	0.0001	0.0001	0	0.0001	0.0014	0.0003	0.0007	0.0004	0.0028	0.001	0.0092
TUR	Turkey	0.0004	0.0048	0.0038	0.0035	0.0008	0.0017	0.001	0.0014	0.0036	0.0016	0.0112	0.0117	0.0016	0.0069	0.0002	0.0062	0.0015	0.0082	0.0012	0.0006	0.0022	0.0001	0.0002	0.0032	0.0002	0.0006	0.0153	0.0043	0.0169	0.0003	0.0017	0.0004	0.0023	0.002	0.0037	0.0031	0.0002	0.0001	0.0013	0.0004	0.0008	0.0059	0.0019	0.0039	0.0014	0.005	0.005	0.0047
TKM	Turkmenistan	0.0099	0.0007	0.0004	0.0024	0.0002	0.0023	0.0001	0.0016	0.0026	0.0001	0.0006	0.0011	0.0007	0.0012	0	0.0011	0.0047	0.0004	0.0017	0.0004	0.0047	0.0004	0.0001	0.0004	0.0001	0	0.0061	0.0016	0.0013	0.0004	0.004	0.0002	0.0003	0.0001	0.0036	0.0028	0.0004	0.0002	0.0005	0.0006	0.0001	0.0019	0.0003	0.0004	0.0002	0.0007	0.0007	0.0011
USR	Former USSR	0	0	0	0	0	0	0	0	0	0	0	0	0	0	0	0	0	0	0	0	0	0	0	0	0	0	0	0	0	0	0	0	0	0	0	0	0	0	0	0	0	0	0	0	0	0	0	0
UGA	Uganda	0	0	0	0.0002	0	0.0001	0	0	0.0002	0	0	0	0	0.0001	0	0.0001	0.0002	0.0001	0.0001	0	0.0001	0	0	0	0	0	0.0002	0.0004	0	0	0.0011	0	0	0	0.0002	0.0002	0	0	0	0	0	0.0033	0	0	0	0.0002	0	0.0001
UKR	Ukraine	0.0001	0.0009	0.0009	0.0032	0.0003	0.0028	0.0001	0.0024	0.0031	0.0002	0.0021	0.0019	0.0009	0.0013	0	0.0014	0.0099	0.0015	0.0021	0.0006	0.003	0.0003	0.0001	0.0004	0.0001	0.0001	0.0052	0.0018	0.0126	0.0003	0.0042	0.0003	0.0007	0.0002	0.0049	0.0034	0.0004	0.0002	0.0002	0.0001	0.0003	0.0024	0.001	0.0013	0.0007	0.0101	0.004	0.0016
ARE	UAE	0	0	0	0	0	0	0	0.0002	0	0	0	0.0001	0	0.0001	0	0	0	0	0	0	0	0	0	0	0	0	0	0	0	0	0	0	0	0	0	0	0	0	0	0	0	0	0	0	0	0.0001	0	0
GBR	UK	0.0005	0.0018	0.0044	0.0229	0.0035	0.0355	0.0014	0.002	0.0301	0.0083	0.009	0.0019	0.0062	0.0445	0.0006	0.0478	0.0218	0.0254	0.0158	0.004	0.0813	0.0017	0.0007	0.0023	0.0019	0.0012	0.0397	0.029	0.0066	0.0024	0.0221	0.002	0.0065	0.0038	0.0251	0.0475	0.0021	0.0011	0.003	0.0009	0.003	0.0191	0.0053	0.0056	0.0049	0.0659	0.0075	0.0225
TZA	Tanzania	0	0.0001	0.0006	0.001	0.0002	0.0027	0.0001	0.0001	0.0015	0.0002	0.0005	0.0001	0.0004	0.0006	0.0001	0.0006	0.0006	0.0011	0.0008	0.0002	0.0013	0.0002	0	0.0008	0.0004	0	0.0028	0.001	0.0057	0.0003	0.0095	0.0001	0.0002	0.0005	0.0012	0.0014	0.0001	0	0.0001	0.0001	0.0002	0.0012	0.0003	0.0001	0.0002	0.0009	0.0002	0.0006
USA	USA	0.0014	0.0036	0.0117	0.0228	0.0124	0.4218	0.0138	0.0044	0.254	0.0238	0.0148	0.0044	0.7531	0.07	0.0026	0.4186	0.0158	0.0281	0.2747	0.0047	0.2225	0.0013	0.0194	0.0033	0.0037	0.0142	0.1033	0.077	0.012	0.0031	0.0159	0.0111	0.0125	0.1592	0.0371	0.2394	0.0021	0.0012	0.0359	0.0098	0.1412	0.0625	0.3267	0.0109	0.0165	0.0517	0.0097	0.0378
URY	Uruguay	0.0003	0.0007	0.0004	0.0113	0.0008	0.0119	0.0058	0.0007	0.0107	0.0006	0.0004	0.0004	0.0034	0.0031	0.0001	0.0052	0.0225	0.0012	0.0092	0.0018	0.0118	0.0014	0.0006	0.0006	0.0005	0.0159	0.0217	0.0068	0.0008	0.0014	0.0206	0.0008	0.0012	0.0007	0.0165	0.0158	0.0019	0.0008	0.0056	0.0001	0.0013	0.0097	0.0016	0.0004	0.0016	0.0092	0.0004	0.0041
UZB	Uzbekistan	0	0	0	0	0	0	0	0	0	0	0	0	0	0	0	0	0	0	0	0	0	0	0	0	0	0	0	0	0	0	0	0	0	0	0	0	0	0	0	0	0	0	0	0	0	0	0	0
VUT	Vanuatu	0	0	0	0	0	0	0	0	0	0	0	0	0	0	0	0	0	0	0	0	0	0	0	0	0	0	0	0	0	0	0	0	0	0	0	0	0	0	0	0	0	0	0	0	0	0	0	0
VEN	Venezuela	0	0	0	0.0003	0	0.0011	0	0	0.0307	0	0	0	0.0004	0.0001	0	0.0004	0.0007	0	0.0007	0.0001	0.0004	0	0.0001	0	0	0.0001	0.0006	0.0002	0	0.0005	0.0006	0	0	0	0.0005	0.0004	0.0001	0	0.0001	0	0.002	0.0003	0.0012	0	0.0012	0.0001	0	0.0003
VNM	Viet Nam	0.0001	0.0002	0.0016	0.0024	0.0012	0.0023	0.0002	0.0001	0.0036	0.0026	0.0006	0.0001	0.0009	0.0016	0.0001	0.0017	0.0033	0.001	0.0024	0.0004	0.0024	0.0002	0.0001	0.0002	0.0001	0.0001	0.0037	0.0046	0.0009	0.0002	0.0032	0.0036	0.0004	0.0004	0.0048	0.0028	0.0004	0.0002	0.0006	0.0007	0.0012	0.0066	0.0007	0.0004	0.0018	0.0013	0.001	0.0015
YEM	Yemen	0	0	0	0.0004	0	0.0004	0	0	0.0004	0.0001	0	0	0.0001	0.0002	0	0.0002	0.0009	0	0.0003	0.0001	0.0004	0.0001	0	0	0	0	0.0007	0.0003	0	0.0001	0.0007	0	0.0001	0	0.0006	0.0005	0.0001	0	0	0	0	0.0003	0.0001	0	0	0.0001	0	0.0002
ZMB	Zambia	0	0.0002	0.0001	0.0016	0.003	0.0016	0	0.0001	0.0018	0.0001	0.0002	0.0001	0.0004	0.0005	0	0.0007	0.003	0.0004	0.0012	0.0003	0.0018	0.0002	0	0.0001	0.0013	0	0.0028	0.0011	0.0001	0.0002	0.0091	0.0001	0.0003	0	0.0024	0.002	0.0003	0.0001	0.0001	0	0.0001	0.0029	0.0002	0.0001	0.0001	0.0007	0.0001	0.0007
ZWE	Zimbabwe	0.0009	0.0022	0.0011	0.0559	0.0015	0.0741	0.0011	0.0022	0.0355	0.0058	0.0018	0.001	0.0189	0.0128	0.0003	0.0294	0.0646	0.0019	0.0531	0.0075	0.0497	0.0022	0.0012	0.0023	0.0018	0.0003	0.1249	0.0282	0.0019	0.002	0.052	0.0029	0.0052	0.0006	0.0598	0.0828	0.0083	0.0028	0.0028	0.0002	0.0075	0.0258	0.006	0.0016	0.0027	0.0083	0.0012	0.0207
ROW	Rest of World	0	0	0	0	0	0	0	0	0	0	0	0	0	0	0	0	0	0	0	0	0	0	0	0	0	0	0	0	0	0	0	0	0	0	0	0	0	0	0	0	0	0	0	0	0	0	0	0
[truncated: 142 more columns]
