# Supplementary material for: Resource footprints and their ecosystem consequences
Source: Sci Rep. 2017 Jan 23;7:40743. doi: 10.1038/srep40743 (PMC5256307; doi:10.1038/srep40743)
Supplement: Supplementary Dataset 13 [file srep40743-s14.xls]

## Sheet: NH3_ImpactFootprint
Unit: PDF		AFG	ALB	DZA	AND	AGO	ATG	ARG	ARM	ABW	AUS	AUT	AZE	BHS	BHR	BGD	BRB	BLR	BEL	BLZ	BEN	BMU	BTN	BOL	BIH	BWA	BRA	VGB	BRN	BGR	BFA	BDI	KHM	CMR	CAN	CPV	CYM	CAF	TCD	CHL	CHN	COL	COG	CRI	HRV	CUB	CYP	CZE	CIV
		Afghanistan	Albania	Algeria	Andorra	Angola	Antigua	Argentina	Armenia	Aruba	Australia	Austria	Azerbaijan	Bahamas	Bahrain	Bangladesh	Barbados	Belarus	Belgium	Belize	Benin	Bermuda	Bhutan	Bolivia	Bosnia and Herzegovina	Botswana	Brazil	British Virgin Islands	Brunei	Bulgaria	Burkina Faso	Burundi	Cambodia	Cameroon	Canada	Cape Verde	Cayman Islands	Central African Republic	Chad	Chile	China	Colombia	Congo	Costa Rica	Croatia	Cuba	Cyprus	Czech Republic	Cote dIvoire
AFG	Afghanistan	9.07789e-13	1.01566e-16	1.49094e-16	3.38372e-17	7.38779e-17	2.18869e-17	2.68169e-16	4.93687e-17	4.16573e-17	1.03614e-15	3.70184e-16	6.58531e-17	2.67336e-17	5.3243e-17	1.7772e-16	2.55525e-17	7.89712e-18	1.64221e-15	1.99853e-17	4.37663e-17	4.38209e-17	9.81115e-17	5.16491e-17	4.15384e-17	4.4995e-17	5.62576e-16	2.31593e-17	3.10711e-17	7.63399e-17	1.41018e-16	6.17048e-17	4.53504e-17	4.4078e-17	5.96705e-16	4.33443e-17	2.56575e-17	3.47299e-17	3.87594e-17	1.90814e-16	3.42763e-15	3.55712e-16	5.09341e-17	5.97902e-17	7.18176e-17	4.63479e-17	4.69174e-17	2.50339e-16	3.26018e-17
ALB	Albania	2.83284e-17	9.05157e-14	3.34833e-17	8.19226e-18	1.95001e-17	5.58126e-18	5.70953e-17	1.39328e-17	1.18963e-17	9.96519e-17	2.91692e-16	1.70113e-17	6.65144e-18	1.07567e-17	1.71935e-17	6.37047e-18	2.30798e-18	8.40305e-17	5.19932e-18	1.17859e-17	1.17756e-17	2.79837e-17	1.32646e-17	1.55076e-17	1.1162e-17	1.10291e-16	6.11884e-18	7.96349e-18	5.08514e-17	4.05741e-17	1.63466e-17	1.20932e-17	1.58656e-17	9.37141e-17	1.17136e-17	6.692e-18	9.07941e-18	1.08441e-17	3.39478e-17	4.91083e-16	4.0367e-17	1.29837e-17	1.15134e-17	4.28427e-17	1.65169e-17	2.19235e-17	1.68372e-16	8.05453e-18
DZA	Algeria	2.54054e-18	7.7987e-18	7.81606e-14	2.55454e-18	1.12329e-17	7.23927e-19	8.42386e-17	2.81479e-18	1.88458e-18	1.22891e-16	2.63297e-16	4.58874e-18	2.77761e-18	5.0969e-18	8.4306e-18	1.69499e-18	1.98195e-19	5.68566e-16	7.05991e-19	3.18299e-18	1.60306e-18	2.50597e-18	5.35174e-18	6.07564e-18	2.91398e-18	1.79212e-15	6.47773e-19	1.93834e-18	2.21244e-17	7.45215e-18	1.82134e-18	3.07208e-18	8.66842e-18	3.68452e-16	1.63664e-18	1.06515e-18	1.18428e-18	3.68087e-18	4.82409e-17	9.38901e-16	5.46079e-17	3.74512e-18	8.46091e-18	2.54661e-17	1.55446e-17	1.28903e-17	1.20777e-16	5.736e-18
AND	Andorra	0	0	0	0	0	0	0	0	0	0	0	0	0	0	0	0	0	0	0	0	0	0	0	0	0	0	0	0	0	0	0	0	0	0	0	0	0	0	0	0	0	0	0	0	0	0	0	0
AGO	Angola	1.8866e-18	2.71621e-18	8.96551e-18	9.31079e-19	3.06719e-14	5.76223e-19	2.41842e-17	1.27217e-18	1.23651e-18	6.32312e-17	2.04953e-17	1.96831e-18	1.26525e-18	1.70781e-18	7.02374e-18	8.85802e-19	2.08321e-19	7.00699e-17	5.4793e-19	1.29008e-18	1.18051e-18	2.57228e-18	3.33816e-18	1.23309e-18	1.4924e-18	1.26171e-16	5.65737e-19	1.17194e-18	3.59369e-18	4.10881e-18	1.49132e-18	2.46356e-18	1.75153e-18	1.01709e-16	1.12324e-18	7.03957e-19	8.39659e-19	1.07217e-18	1.13587e-16	5.12882e-15	2.05496e-17	1.45741e-18	3.10155e-18	3.38616e-18	4.32701e-18	2.35687e-18	1.28809e-17	1.28452e-18
ATG	Antigua	4.18271e-18	5.99622e-18	4.56589e-18	2.06135e-18	4.2783e-18	6.20969e-15	1.25239e-17	3.18182e-18	9.87149e-18	2.22135e-17	1.11856e-17	3.64582e-18	2.3152e-18	2.4306e-18	4.57879e-18	2.95248e-18	5.49731e-19	7.92768e-18	2.52681e-18	2.97722e-18	2.99871e-18	6.89853e-18	3.39699e-18	2.53798e-18	2.98793e-18	1.64157e-17	1.72858e-17	2.07537e-18	3.58768e-18	9.70611e-18	4.28488e-18	2.96776e-18	2.71359e-18	1.44773e-17	2.8547e-18	1.86661e-18	2.38521e-18	2.56261e-18	7.17177e-18	8.75621e-17	8.5448e-18	3.03632e-18	2.9253e-18	3.78818e-18	5.48465e-18	2.45297e-18	7.62395e-18	2.00168e-18
ARG	Argentina	1.18715e-17	1.67289e-17	2.13062e-16	6.66809e-18	9.91364e-17	3.99293e-18	2.95214e-13	1.06003e-17	1.09465e-17	5.44319e-16	5.01925e-16	1.79671e-17	8.56925e-18	2.62635e-17	8.37172e-17	9.81231e-18	1.31528e-18	1.55436e-15	4.37575e-18	8.72174e-18	8.30749e-18	1.67662e-17	1.30023e-15	1.4905e-17	2.635e-17	5.21319e-14	3.83157e-18	8.1128e-18	9.27263e-17	2.59961e-17	9.92407e-18	1.18005e-17	1.43792e-17	1.64107e-15	8.25979e-18	6.89115e-18	5.42058e-18	7.26403e-18	9.35847e-15	6.8542e-15	1.61944e-15	1.96954e-17	1.03924e-16	7.60862e-17	1.57515e-16	6.74556e-17	3.44126e-16	1.36806e-17
ARM	Armenia	3.27789e-17	3.52286e-17	3.47417e-17	1.21105e-17	2.7554e-17	8.63227e-18	8.29553e-17	9.22994e-14	1.5503e-17	1.64182e-16	1.30049e-16	3.02996e-17	1.03474e-17	1.55964e-17	2.88469e-17	1.01251e-17	3.07969e-18	3.10517e-16	8.00315e-18	1.6566e-17	1.80735e-17	3.55987e-17	1.98302e-17	1.70202e-17	1.80638e-17	1.53686e-16	1.07107e-17	1.1912e-17	3.2891e-17	4.8947e-17	2.51412e-17	1.72818e-17	1.65056e-17	3.67584e-16	1.70274e-17	1.047e-17	1.31962e-17	1.4842e-17	4.95405e-17	1.07268e-15	6.37334e-17	1.84962e-17	1.46793e-17	2.74912e-17	1.76973e-17	1.70267e-17	8.1426e-17	1.18371e-17
ABW	Aruba	6.62968e-18	7.21829e-18	6.42371e-18	3.4604e-18	6.92161e-18	2.70884e-18	2.53676e-17	4.74052e-18	7.28051e-15	5.4135e-17	1.26341e-17	5.41999e-18	3.43265e-18	3.99696e-18	6.60121e-18	3.14274e-18	7.66077e-19	1.69505e-17	2.479e-18	4.38558e-18	4.64165e-18	8.33246e-18	5.81446e-18	4.12336e-18	4.98805e-18	2.56911e-16	2.8894e-18	3.3739e-18	7.04476e-18	1.15859e-17	6.68471e-18	5.56082e-18	4.36529e-18	3.28651e-17	4.50795e-18	3.11508e-18	3.85659e-18	3.94127e-18	1.40099e-17	1.214e-16	6.4514e-17	4.73157e-18	4.63516e-18	4.78313e-18	8.05738e-18	4.00929e-18	9.56046e-18	3.15091e-18
AUS	Australia	7.23506e-16	4.86054e-16	2.93934e-15	2.21676e-16	1.2684e-15	1.66204e-16	6.55758e-15	6.47048e-16	2.94625e-16	6.31098e-12	7.11101e-15	8.0508e-16	2.54876e-16	2.78534e-15	5.42158e-15	3.66122e-16	5.10407e-17	1.05115e-14	1.45212e-16	3.31132e-16	3.47898e-16	6.25146e-16	5.55283e-16	4.06462e-16	9.36854e-16	2.18416e-14	1.62417e-16	2.42313e-15	1.30994e-15	9.11472e-16	4.03008e-16	1.98555e-15	4.47143e-16	6.6857e-14	2.93841e-16	1.88632e-16	2.38361e-16	3.07539e-16	5.98127e-15	5.59992e-13	3.92214e-15	4.36939e-16	7.05251e-16	1.19464e-15	8.67138e-16	1.36886e-15	4.28255e-15	4.01969e-16
AUT	Austria	2.25499e-18	7.3388e-18	2.5831e-17	7.26406e-19	3.28437e-18	2.5078e-19	3.64811e-17	1.72778e-18	6.60744e-19	1.15353e-16	1.11958e-14	3.49472e-18	6.88078e-19	3.89408e-18	4.95847e-18	5.73171e-19	5.81444e-20	1.11056e-16	2.33905e-19	7.33342e-19	7.30849e-19	2.58211e-18	1.82737e-18	2.63414e-17	1.81451e-18	1.31123e-16	3.50137e-19	1.00091e-18	4.25586e-17	2.05863e-18	5.76786e-19	1.05966e-18	2.00541e-18	1.10318e-16	5.74803e-19	3.26024e-19	3.43841e-19	5.99128e-19	2.51393e-17	5.98537e-16	3.49999e-17	1.18764e-18	2.79649e-18	1.19097e-16	4.17129e-18	8.21612e-18	2.52502e-16	1.46769e-18
AZE	Azerbaijan	2.30221e-16	3.44571e-17	6.35734e-17	1.10989e-17	2.81379e-17	7.62954e-18	1.16204e-16	2.9113e-17	1.49745e-17	2.23131e-16	5.30944e-16	1.79474e-13	9.69256e-18	1.65081e-17	2.68314e-17	9.00387e-18	2.7144e-18	1.82592e-16	6.96291e-18	1.54803e-17	1.61529e-17	3.39351e-17	1.83998e-17	1.98782e-17	1.54546e-17	2.48636e-16	2.96143e-17	1.14166e-17	4.90091e-17	4.65223e-17	2.13888e-17	1.60552e-17	1.68204e-17	2.06895e-16	1.54283e-17	9.1169e-18	1.17762e-17	1.42107e-17	6.24305e-17	1.42525e-15	8.88762e-17	1.91033e-17	1.46611e-17	4.87434e-17	1.97216e-17	2.10996e-17	3.28751e-16	1.17682e-17
BHS	Bahamas	2.26428e-18	3.05153e-18	3.1629e-18	1.1684e-18	2.66472e-18	2.93419e-18	1.38031e-17	1.94486e-18	3.10691e-18	2.5458e-17	1.15713e-17	2.11003e-18	1.38188e-14	1.40321e-18	2.41125e-18	1.55167e-18	2.9891e-19	8.68955e-18	9.37223e-19	1.62551e-18	2.68632e-18	3.50116e-18	2.10047e-18	1.53039e-18	1.70258e-18	2.61875e-17	3.59695e-18	1.12912e-18	2.58603e-18	4.95776e-18	2.38235e-18	1.66553e-18	1.60897e-18	8.81839e-17	1.78187e-18	3.19299e-18	1.27813e-18	1.43134e-18	5.1134e-18	6.4728e-17	6.13306e-18	1.74703e-18	2.06013e-18	3.30022e-18	2.57971e-17	1.95551e-18	1.64418e-17	1.09092e-18
BHR	Bahrain	3.4455e-17	3.86557e-17	3.677e-16	1.34965e-17	4.29362e-17	9.73173e-18	1.92516e-16	2.2002e-17	1.8433e-17	2.04485e-15	2.25587e-16	3.76489e-17	1.33781e-17	2.35854e-13	1.13636e-16	1.58059e-17	3.54921e-18	4.20007e-16	8.90563e-18	2.29864e-17	2.05743e-17	4.2123e-17	2.42156e-17	2.018e-17	2.61243e-17	4.7142e-16	1.03827e-17	2.2123e-17	4.23471e-17	6.16524e-17	2.72884e-17	3.11539e-17	2.34105e-17	8.27849e-16	1.87331e-17	1.15994e-17	1.45097e-17	1.72742e-17	9.86389e-17	7.34918e-15	1.61564e-16	2.46094e-17	2.50847e-17	4.31962e-17	2.81927e-17	6.34336e-17	1.15887e-16	1.64703e-17
BGD	Bangladesh	4.49202e-18	3.86587e-18	1.72666e-17	1.43202e-18	7.68049e-18	8.67954e-19	4.76445e-17	2.67028e-18	2.14744e-18	1.55271e-16	2.67085e-16	4.02067e-18	1.34095e-18	7.00573e-18	9.3679e-14	1.33568e-18	3.02447e-19	3.97215e-16	7.71199e-19	2.59697e-18	2.01665e-18	3.95084e-18	3.47442e-18	3.77314e-18	3.22358e-18	2.25207e-16	8.77826e-19	5.11086e-18	2.75227e-17	5.44642e-18	2.03921e-18	6.05919e-18	5.7775e-18	7.39653e-16	1.69256e-18	1.09245e-18	1.26868e-18	1.68129e-18	3.42997e-17	6.49911e-15	3.86075e-17	3.65995e-18	5.98879e-18	1.77616e-17	1.28876e-17	1.56818e-17	7.5789e-17	3.28562e-18
BRB	Barbados	1.89295e-18	2.68348e-18	2.84204e-18	9.12814e-19	2.11878e-18	1.39457e-17	6.23636e-18	1.46479e-18	3.08261e-18	1.64574e-17	4.19098e-18	1.75842e-18	3.72303e-18	1.11836e-18	2.02276e-18	6.35843e-15	2.27285e-19	3.67571e-18	3.12263e-18	1.3498e-18	1.04273e-17	3.26147e-18	1.82931e-18	1.10419e-18	1.34798e-18	3.65133e-17	1.40869e-17	9.20961e-19	1.45634e-18	4.55533e-18	1.9689e-18	1.33607e-18	1.22192e-18	4.57641e-17	1.32783e-18	1.12444e-17	1.03397e-18	1.17717e-18	3.13858e-18	3.90119e-17	4.06381e-18	1.4245e-18	1.71533e-18	1.31266e-18	1.47068e-18	1.11762e-18	3.04296e-18	1.03411e-18
BLR	Belarus	1.31122e-18	1.34083e-18	3.49008e-18	4.2792e-19	1.4837e-18	2.61794e-19	6.86767e-18	1.7641e-18	3.96608e-19	1.14733e-17	3.04256e-17	5.40216e-18	4.35853e-19	7.71518e-19	1.5042e-18	3.61408e-19	7.37966e-18	1.87897e-17	2.46925e-19	5.47218e-19	6.84761e-19	7.03713e-19	9.87748e-19	1.06756e-18	8.5856e-19	2.30444e-17	3.58345e-19	4.78533e-19	5.54613e-18	1.40209e-18	7.98847e-19	7.26819e-19	7.94913e-19	1.71545e-17	4.64553e-19	3.38317e-19	3.98313e-19	4.47985e-19	3.65351e-18	2.00012e-16	4.11406e-18	6.92514e-19	8.55543e-19	3.90389e-18	1.44028e-18	1.43004e-18	2.66787e-17	5.40772e-19
BEL	Belgium	1.18626e-18	1.68369e-18	2.91246e-17	5.78101e-19	6.95358e-18	1.70238e-19	2.34884e-17	1.73146e-18	7.61486e-19	5.04839e-17	9.3125e-17	1.94235e-18	3.17109e-19	2.99494e-18	4.2537e-18	4.56738e-19	3.33264e-20	4.16336e-15	1.66275e-19	1.1536e-18	4.4083e-19	4.02152e-19	1.15749e-18	2.55223e-18	1.2928e-18	8.36384e-17	1.84369e-19	6.14965e-19	1.20622e-17	2.45098e-18	9.33359e-19	8.99837e-19	5.13807e-18	7.84029e-17	6.14863e-19	2.58821e-19	3.89868e-19	4.75087e-19	1.60628e-17	4.66402e-16	1.77179e-17	1.95379e-18	2.96273e-18	1.22537e-17	4.28138e-18	6.94665e-18	5.23849e-17	2.90785e-18
BLZ	Belize	2.07669e-17	3.01813e-17	2.16557e-17	1.05448e-17	2.21612e-17	8.94178e-18	5.54051e-17	1.68602e-17	1.37482e-17	1.0106e-16	5.66433e-17	1.83016e-17	9.42615e-18	1.21061e-17	2.19076e-17	2.91616e-17	2.62298e-18	2.78267e-17	2.217e-14	1.4479e-17	1.56008e-17	3.26479e-17	1.66902e-17	1.26503e-17	1.50368e-17	7.41978e-17	1.67673e-17	1.00541e-17	1.59638e-17	4.57544e-17	2.2388e-17	1.48113e-17	1.32793e-17	2.27501e-16	1.48592e-17	1.58153e-17	1.18398e-17	1.23852e-17	3.3198e-17	3.75031e-16	3.7224e-17	1.57687e-17	2.62338e-17	1.59692e-17	2.5207e-17	1.19969e-17	2.64412e-17	9.36519e-18
BEN	Benin	2.33313e-17	6.54632e-18	4.21901e-18	1.84444e-18	9.20337e-18	1.3084e-18	1.1032e-17	2.88409e-18	2.67095e-18	2.2614e-17	8.45103e-18	3.41182e-18	3.21248e-18	2.28395e-18	1.42938e-17	1.50309e-18	5.22162e-19	1.79485e-17	1.20161e-18	2.15637e-14	2.69569e-18	6.4859e-18	2.98828e-18	2.22338e-18	3.10731e-18	8.93343e-17	1.39526e-18	1.95889e-18	3.09639e-18	3.0886e-17	3.85098e-18	2.85934e-18	4.8382e-18	1.11151e-17	2.63964e-18	1.57289e-18	3.90349e-18	4.0239e-18	6.75968e-18	1.32187e-16	1.19845e-16	9.51147e-18	2.1456e-18	3.74583e-18	2.60173e-18	2.23738e-18	8.63903e-18	7.09921e-18
BMU	Bermuda	4.22211e-19	5.70039e-19	3.96822e-19	2.22843e-19	4.52215e-19	1.76575e-19	1.3461e-18	3.30669e-19	2.68605e-19	2.66983e-18	7.52901e-19	3.87621e-19	4.2998e-19	2.50933e-19	4.35594e-19	2.4363e-19	5.35591e-20	7.07544e-19	1.56601e-19	2.89819e-19	2.55684e-15	5.31626e-19	3.64285e-19	2.75119e-19	3.35806e-19	1.54827e-18	1.80778e-19	2.16356e-19	3.35101e-19	7.59497e-19	4.2729e-19	3.02854e-19	2.86183e-19	6.58329e-18	2.9018e-19	1.95193e-19	2.40599e-19	2.62204e-19	7.80333e-19	7.06247e-18	1.11635e-18	3.09932e-19	6.84268e-19	6.84609e-19	1.09982e-18	2.60397e-19	6.224e-19	2.09007e-19
BTN	Bhutan	4.98929e-17	7.41136e-17	5.23094e-17	2.43384e-17	5.38249e-17	1.74046e-17	1.58603e-16	3.75566e-17	3.26247e-17	2.78941e-16	8.4834e-17	4.4223e-17	2.10144e-17	3.39354e-17	1.17398e-16	2.0358e-17	6.25239e-18	7.31689e-17	1.62983e-17	3.40253e-17	3.59575e-17	6.35278e-14	4.05725e-17	3.02178e-17	3.60316e-17	1.94108e-16	1.88423e-17	2.44318e-17	5.80795e-17	1.05625e-16	5.13906e-17	3.53638e-17	3.24363e-17	1.52408e-16	3.51934e-17	2.07991e-17	2.75253e-17	3.01363e-17	8.90227e-17	9.42826e-16	1.12719e-16	3.90827e-17	2.74446e-17	3.52513e-17	5.22695e-17	2.91948e-17	7.19192e-17	2.43253e-17
BOL	Bolivia	2.14595e-17	4.67205e-17	4.03236e-17	1.0588e-17	4.80595e-17	7.64276e-18	2.06842e-15	1.5795e-17	1.75422e-17	2.86325e-16	1.70107e-16	1.98841e-17	1.20329e-17	1.57731e-17	3.22247e-17	1.09073e-17	2.44895e-18	1.80988e-16	7.10466e-18	1.48484e-17	1.59906e-17	3.12679e-17	2.19858e-13	1.42293e-17	1.58201e-17	2.23519e-14	7.93567e-18	1.15347e-17	2.76425e-17	4.73371e-17	2.08969e-17	1.72051e-17	1.56508e-17	1.15378e-15	1.65645e-17	9.74886e-18	1.13559e-17	1.33063e-17	2.78261e-15	4.37556e-15	1.08132e-14	1.66663e-17	4.74494e-17	2.67162e-17	3.48282e-17	1.93412e-17	1.11375e-16	1.12656e-17
BIH	Bosnia and Herzegovina	2.09754e-18	4.51405e-18	5.75443e-18	9.89338e-19	2.67499e-18	7.24553e-19	1.00599e-17	1.73281e-18	1.49807e-18	2.07406e-17	1.5344e-16	2.23562e-18	8.49033e-19	1.51614e-18	2.40197e-18	1.02999e-18	2.49207e-19	3.04451e-17	6.21359e-19	1.51919e-18	1.48803e-18	3.42432e-18	1.62772e-18	1.45534e-14	1.43349e-18	2.01229e-17	7.42511e-19	1.02372e-18	7.58583e-18	5.26044e-18	2.00897e-18	1.50333e-18	1.60569e-18	2.21718e-17	1.43767e-18	8.18269e-19	1.09035e-18	1.34667e-18	5.39545e-18	1.04932e-16	6.05526e-18	1.63545e-18	1.36622e-18	5.69927e-16	2.04369e-18	2.51888e-18	2.85833e-17	1.11703e-18
BWA	Botswana	1.39513e-17	1.84704e-17	1.42021e-17	7.12218e-18	2.28716e-17	5.26373e-18	4.72744e-17	1.06029e-17	9.08484e-18	1.01659e-16	4.10358e-17	1.2626e-17	6.28484e-18	8.56283e-18	1.47678e-17	6.03858e-18	1.79855e-18	4.72864e-17	4.80492e-18	9.54198e-18	1.00134e-17	2.0117e-17	1.14775e-17	8.85311e-18	1.29653e-13	6.44155e-17	5.63748e-18	6.99088e-18	1.19958e-17	2.92661e-17	1.42472e-17	9.89966e-18	9.37001e-18	8.80764e-17	9.93621e-18	6.20472e-18	7.91273e-18	9.08436e-18	2.67865e-17	3.41211e-16	3.19001e-17	1.06876e-17	7.9416e-18	1.15542e-17	9.38416e-18	1.1104e-17	3.44953e-17	6.68038e-18
BRA	Brazil	8.18963e-18	1.27668e-17	1.37833e-16	5.13203e-18	6.61097e-16	3.4776e-18	7.64806e-15	6.45526e-18	1.96605e-17	8.95499e-16	7.03107e-16	2.453e-17	6.28983e-18	3.94751e-17	5.07874e-17	1.5072e-17	5.07986e-19	1.11068e-15	3.82251e-18	6.91043e-18	6.31166e-18	6.69379e-18	5.00056e-16	1.55363e-17	1.3584e-17	8.46784e-13	3.30279e-18	6.43493e-18	1.01765e-16	1.29816e-17	4.09266e-18	1.06006e-17	2.04228e-17	2.50611e-15	1.01018e-17	1.10702e-17	2.79278e-18	3.57877e-18	1.97235e-15	9.23902e-15	1.25129e-15	1.29459e-17	1.23953e-16	1.34059e-16	1.36508e-16	4.65567e-17	5.43358e-16	1.50757e-17
VGB	British Virgin Islands	6.46732e-18	8.53159e-18	6.32018e-18	3.02921e-18	6.87838e-18	5.03007e-18	1.91179e-17	2.73133e-17	4.13841e-18	4.20309e-17	1.22744e-17	1.30804e-17	2.58189e-18	3.5068e-18	6.55615e-18	2.62656e-18	7.61703e-19	1.10773e-17	2.05574e-18	4.36118e-18	4.47128e-18	9.42592e-18	4.6983e-18	3.70074e-18	4.67378e-18	1.54214e-16	4.42914e-15	2.92009e-18	7.70069e-18	1.29211e-17	6.22855e-18	4.35489e-18	4.05901e-18	2.75825e-17	4.22156e-18	2.61298e-18	3.39521e-18	3.81278e-18	1.0884e-17	1.03889e-16	1.38639e-17	4.64122e-18	4.33767e-18	8.94466e-18	7.35167e-18	3.54606e-18	8.97916e-18	2.98243e-18
BRN	Brunei	3.69667e-19	4.21725e-19	4.95586e-19	1.45597e-19	3.57506e-19	1.08569e-19	1.68118e-18	2.17135e-19	2.01896e-19	4.89483e-17	1.1079e-18	2.80298e-19	1.3808e-19	2.46955e-19	9.14029e-19	1.37758e-19	4.127e-20	1.17417e-18	9.94295e-20	2.15103e-19	2.21803e-19	4.77127e-19	2.7032e-19	1.85932e-19	2.21505e-19	3.21054e-18	1.12328e-19	1.30611e-15	2.9263e-19	6.5262e-19	2.84408e-19	5.12141e-19	2.15382e-19	4.87182e-18	2.06442e-19	1.28135e-19	1.64722e-19	1.87271e-19	9.67336e-19	8.52575e-17	1.24114e-18	2.2687e-19	2.64689e-19	2.88154e-19	2.57294e-19	2.64299e-19	7.7171e-19	1.56236e-19
BGR	Bulgaria	1.10841e-17	7.99047e-17	4.20346e-17	8.44307e-19	5.69572e-18	4.0059e-19	2.80901e-17	1.68694e-17	9.16729e-19	1.01762e-16	2.19268e-16	1.99722e-17	9.36462e-19	2.96444e-18	4.24225e-18	1.00018e-18	1.60939e-19	1.26031e-16	3.74281e-19	1.16926e-18	9.92007e-19	1.69315e-18	1.42599e-18	2.3443e-17	1.47872e-18	6.62695e-17	9.35054e-19	8.62706e-19	1.40189e-14	2.74149e-18	1.07176e-18	1.25135e-18	2.69194e-18	9.76793e-17	8.95728e-19	7.26163e-19	6.01965e-19	7.76401e-19	1.08416e-17	3.25518e-16	1.47639e-17	1.33389e-18	2.23414e-18	3.35784e-17	5.3067e-18	3.77754e-17	1.03046e-16	1.63991e-18
BFA	Burkina Faso	6.12382e-18	9.64563e-18	1.19512e-17	3.5037e-18	7.65416e-18	2.43821e-18	2.42746e-17	4.94656e-18	4.71156e-18	7.00646e-17	4.51482e-17	5.70566e-18	2.90412e-18	4.24379e-18	7.81184e-18	2.84262e-18	9.52124e-19	1.74259e-16	2.25072e-18	9.38654e-18	4.69766e-18	9.45225e-18	5.63027e-18	4.64011e-18	4.65344e-18	5.15236e-17	2.66177e-18	3.30185e-18	7.38358e-18	4.85157e-14	6.83896e-18	4.73715e-18	4.86434e-18	3.58621e-17	4.72751e-18	2.87639e-18	3.80541e-18	4.49724e-18	1.56909e-17	1.8099e-16	3.10094e-16	5.16873e-18	4.2757e-18	8.36516e-18	5.74461e-18	4.78175e-18	2.1708e-17	3.65036e-18
BDI	Burundi	1.02138e-17	1.42235e-17	9.0587e-18	4.97184e-18	1.02414e-17	3.85426e-18	3.45407e-17	7.72777e-18	6.57946e-18	5.46943e-17	2.48497e-17	9.04104e-18	4.83269e-18	5.98555e-18	1.17713e-17	4.4317e-18	1.1728e-18	2.457e-17	3.57616e-18	6.61229e-18	7.31195e-18	1.50114e-17	8.79831e-18	6.22819e-18	8.06738e-18	3.61408e-17	4.12219e-18	5.09057e-18	7.76793e-18	2.01718e-17	2.34738e-14	6.85964e-18	6.43915e-18	2.196e-17	6.71479e-18	4.46838e-18	5.81529e-18	5.84704e-18	1.76803e-17	1.85073e-16	2.02369e-17	7.35951e-18	5.74429e-18	7.27074e-18	7.20612e-18	5.85732e-18	1.55212e-17	4.58597e-18
KHM	Cambodia	4.03181e-18	4.67566e-18	9.81702e-18	1.74619e-18	4.82771e-18	1.24892e-18	2.10634e-17	2.78045e-18	2.7121e-18	7.78725e-17	5.64982e-17	3.57761e-18	1.56587e-18	2.87582e-18	9.76634e-18	1.51377e-18	3.6826e-19	3.34843e-17	1.15568e-18	2.72718e-18	2.73266e-18	6.4495e-18	2.92001e-18	2.35289e-18	2.58956e-18	4.50347e-17	1.33533e-18	6.58812e-18	4.72601e-18	8.7425e-18	3.68845e-18	2.13208e-14	2.55351e-18	1.03394e-16	2.63864e-18	1.51661e-18	2.00968e-18	2.4438e-18	1.2404e-17	2.9976e-15	1.57052e-17	2.98498e-18	3.49272e-18	5.29144e-18	3.49369e-18	3.77657e-18	2.04952e-17	1.71772e-18
CMR	Cameroon	3.03049e-18	8.06985e-18	4.31385e-17	2.33743e-18	4.48598e-17	8.77952e-19	3.74335e-17	2.93561e-18	2.40736e-18	7.38358e-17	2.2014e-16	5.12493e-18	1.29578e-18	4.58609e-18	1.04847e-17	1.35558e-18	3.11664e-19	3.41756e-16	8.00371e-19	5.56927e-18	2.03669e-18	4.22668e-18	3.03689e-18	5.56099e-18	3.40907e-18	1.10965e-16	9.41698e-19	1.83335e-18	1.73458e-17	7.35956e-18	2.403e-18	3.18453e-18	3.0714e-14	1.94704e-16	2.3832e-18	1.18036e-18	4.14057e-17	3.98891e-17	2.19299e-17	3.80557e-15	2.42455e-17	1.3713e-16	4.44988e-18	2.48175e-17	1.0889e-17	9.99211e-18	7.99147e-17	7.96145e-18
CAN	Canada	1.20095e-18	1.4155e-18	2.99647e-17	5.05796e-19	3.7512e-18	1.61568e-18	5.2725e-17	1.99522e-18	1.2459e-18	1.9191e-16	7.33205e-17	2.18747e-18	5.45856e-18	3.0285e-18	7.88045e-18	8.46076e-18	5.79752e-20	1.41725e-16	1.17742e-18	6.98915e-19	3.76073e-18	9.38737e-19	5.27889e-18	1.49888e-18	1.79455e-18	4.22468e-16	5.17999e-19	1.23861e-18	8.03486e-18	1.98146e-18	5.99029e-19	1.99222e-18	2.10433e-18	3.64309e-14	5.30639e-19	1.17812e-18	3.36033e-19	4.36011e-19	7.64272e-17	2.47268e-15	1.59642e-16	1.24333e-18	1.84097e-17	1.02196e-17	4.94553e-17	6.83464e-18	4.39777e-17	1.43081e-18
CPV	Cape Verde	4.00255e-18	6.02512e-18	8.91165e-18	2.00268e-18	6.09119e-18	1.55081e-18	1.12557e-17	3.11764e-18	2.78905e-18	2.06873e-17	5.8675e-18	3.67218e-18	1.84899e-18	2.31458e-18	4.71936e-18	1.73328e-18	5.45213e-19	4.9439e-18	1.43122e-18	2.97252e-18	3.02347e-18	6.22667e-18	3.42267e-18	2.46344e-18	2.87577e-18	1.2901e-17	1.72267e-18	2.03847e-18	2.9647e-18	8.93825e-18	4.47131e-18	2.82436e-18	2.71369e-18	7.80862e-18	8.53892e-15	1.83977e-18	2.38133e-18	2.46951e-18	6.57468e-18	6.84781e-17	8.501e-18	3.64696e-18	2.24253e-18	2.71714e-18	3.82512e-18	2.29086e-18	5.22169e-18	1.8699e-18
CYM	Cayman Islands	6.63387e-18	9.9147e-18	7.15575e-18	3.48771e-18	7.03678e-18	2.68914e-18	1.98223e-17	5.01259e-18	4.63199e-18	3.88114e-17	1.27159e-17	5.91271e-18	4.31591e-18	3.83039e-18	7.47302e-18	3.17483e-18	9.11822e-19	1.28583e-17	2.57432e-18	4.82923e-18	4.83833e-18	1.00284e-17	5.51327e-18	4.24665e-18	4.7576e-18	7.59529e-17	2.89076e-18	3.38623e-18	5.25231e-18	1.31445e-17	6.72778e-18	4.78125e-18	4.3783e-18	1.95357e-17	4.66613e-18	1.87547e-14	3.86148e-18	4.24545e-18	1.18139e-17	1.20976e-16	1.29229e-17	4.77683e-18	4.04631e-18	5.63351e-18	1.09476e-17	4.0199e-18	9.87921e-18	3.25438e-18
CAF	Central African Republic	7.7009e-17	1.26975e-16	1.99659e-16	4.61828e-17	1.3479e-16	2.77119e-17	3.5388e-16	6.09563e-17	5.75717e-17	7.70079e-16	6.13416e-16	7.10161e-17	3.31225e-17	5.23471e-17	9.06979e-17	3.21477e-17	1.08916e-17	1.77374e-15	2.52946e-17	5.70074e-17	5.71851e-17	1.34868e-16	6.06886e-17	5.69964e-17	5.50373e-17	6.30664e-16	2.94323e-17	3.87332e-17	1.01506e-16	1.94344e-16	8.04565e-17	5.8421e-17	1.99694e-16	5.76773e-16	5.87296e-17	3.26428e-17	2.57737e-13	2.22593e-16	2.08931e-16	3.9561e-15	2.87684e-16	1.41545e-15	5.59173e-17	1.06764e-16	1.11766e-16	9.64445e-17	1.00915e-15	3.96181e-17
TCD	Chad	4.78606e-17	9.37959e-17	8.90682e-17	2.46067e-17	7.49839e-17	1.83452e-17	1.78876e-16	3.85244e-17	3.77128e-17	3.68413e-16	4.24409e-16	4.56575e-17	2.43856e-17	3.05619e-17	6.6868e-17	2.10318e-17	7.4598e-18	2.92932e-16	1.66287e-17	3.58204e-17	3.49762e-17	8.81847e-17	4.02484e-17	3.6217e-17	3.08433e-17	5.76353e-16	1.88276e-17	2.39741e-17	6.78351e-17	1.27176e-16	5.00653e-17	3.55335e-17	3.70002e-16	5.31993e-16	4.01502e-17	2.10622e-17	1.52853e-16	9.39306e-14	9.91977e-17	1.71945e-15	2.07882e-16	3.97259e-17	3.51805e-17	1.87983e-16	3.94244e-17	3.35813e-17	2.77847e-16	2.5394e-17
CHL	Chile	9.11886e-17	1.05203e-16	6.0979e-16	4.57024e-17	2.77219e-16	3.10819e-17	5.32024e-14	6.13769e-17	8.291e-17	5.66825e-15	3.1584e-15	1.02734e-16	9.01203e-17	1.57622e-16	3.59159e-16	1.07732e-16	5.64176e-18	5.40679e-15	3.18622e-17	5.18829e-17	6.31922e-17	1.41222e-16	1.23777e-14	9.41039e-17	1.71652e-16	6.395e-14	2.6698e-17	6.09747e-17	9.43372e-16	1.48633e-16	6.34951e-17	1.07392e-16	9.18764e-17	2.35579e-14	4.44809e-17	4.00425e-17	3.99313e-17	4.72176e-17	2.22476e-12	7.78062e-14	5.56904e-14	7.24877e-17	3.2062e-15	4.63398e-16	1.92098e-15	2.13406e-16	1.65686e-15	6.12268e-17
CHN	China	3.54442e-15	3.88067e-15	5.64674e-14	5.73314e-16	8.61538e-15	2.71462e-16	8.05512e-14	9.87364e-16	2.03405e-15	4.30609e-13	1.4283e-13	6.38508e-15	6.29827e-16	8.46496e-15	5.96367e-14	1.7652e-15	3.16324e-17	1.47196e-13	3.87025e-16	2.3997e-15	1.15734e-15	7.5185e-16	7.8555e-15	2.27005e-15	2.83834e-15	2.30381e-13	1.66329e-16	4.41925e-15	2.09536e-14	2.00585e-15	3.57247e-16	1.70001e-14	6.50095e-15	5.57682e-13	6.65328e-16	2.88171e-16	2.28944e-16	3.39855e-16	9.1919e-14	2.10092e-10	9.87696e-14	2.81122e-15	1.16619e-14	1.88112e-14	2.71133e-14	1.34531e-14	9.91811e-14	5.32543e-15
COL	Colombia	7.60948e-19	6.53137e-19	2.39255e-18	2.50279e-19	1.12559e-18	2.18548e-19	3.42898e-17	3.34579e-19	5.56476e-18	1.83552e-17	1.55229e-17	8.28824e-19	6.88016e-19	4.60224e-19	8.04369e-19	9.65183e-19	3.7367e-20	2.64812e-17	3.76003e-19	2.50605e-19	3.34788e-19	4.3702e-19	1.75696e-17	5.10162e-19	3.50574e-19	1.84534e-16	2.22189e-19	2.45944e-19	1.57638e-18	8.89121e-19	3.40816e-19	3.25445e-19	5.15422e-19	2.53853e-16	2.68004e-19	3.17429e-19	1.95741e-19	2.16894e-19	1.46013e-16	9.36528e-17	7.14297e-14	7.45108e-19	5.40883e-17	3.345e-18	1.66928e-17	8.60631e-19	1.14856e-17	4.82397e-19
COG	Congo	3.21064e-18	4.94547e-18	1.49549e-17	1.54511e-18	4.60263e-18	1.09916e-18	2.22302e-17	2.3202e-18	2.17914e-18	4.27684e-17	2.19884e-17	3.00195e-18	1.46052e-18	2.39008e-18	7.35373e-18	1.31875e-18	4.02409e-19	2.80607e-17	1.00138e-18	2.35559e-18	2.2129e-18	5.05818e-18	2.82573e-18	2.04932e-18	2.33107e-18	1.90038e-16	1.1521e-18	1.71946e-18	4.17779e-18	7.09668e-18	2.9681e-18	3.06525e-18	1.52829e-17	5.40401e-17	2.86726e-18	1.28273e-18	2.26931e-18	1.88952e-18	2.11974e-17	2.32836e-15	1.28812e-17	1.27912e-14	2.67174e-18	4.17811e-18	3.52282e-18	2.85425e-18	1.79323e-17	1.71802e-18
CRI	Costa Rica	8.76163e-19	1.28977e-18	5.49177e-18	6.388e-19	2.14851e-18	4.18928e-19	1.38842e-17	8.62122e-19	2.12733e-18	2.83293e-17	6.19369e-17	1.6246e-18	1.41909e-18	1.17401e-18	1.65663e-18	1.41736e-18	9.82254e-20	9.48906e-17	1.48281e-18	6.58419e-19	8.17806e-19	1.10706e-18	2.02025e-18	1.13005e-18	7.7916e-19	6.99145e-17	3.57149e-19	5.19515e-19	4.56541e-18	1.83574e-18	7.81376e-19	7.61888e-19	1.59638e-18	3.41463e-16	6.39367e-19	1.25114e-18	4.88273e-19	5.26207e-19	2.42722e-17	2.31282e-16	1.00454e-16	7.88539e-19	1.47506e-14	4.36418e-18	1.51282e-17	2.12944e-18	2.80922e-17	6.87073e-19
HRV	Croatia	9.56676e-19	8.15794e-18	5.70246e-18	3.6931e-19	1.25272e-18	2.47946e-18	7.89836e-18	7.10634e-19	4.59551e-19	3.39155e-17	2.32934e-16	1.86264e-18	7.36517e-19	9.31748e-19	1.21726e-18	2.87334e-19	7.83229e-20	3.12996e-17	1.89066e-19	5.05867e-19	1.49875e-18	9.22996e-19	6.24173e-19	3.92718e-16	5.58998e-19	2.09139e-17	2.44811e-19	3.64251e-19	9.69633e-18	1.53432e-18	5.95745e-19	5.27057e-19	7.72257e-19	3.86863e-17	4.47904e-19	2.67359e-19	3.25199e-19	4.25946e-19	4.22078e-18	1.03059e-16	4.80565e-18	6.10784e-19	7.85804e-19	1.28356e-14	1.38917e-18	2.3253e-18	5.54509e-17	9.51471e-19
CUB	Cuba	1.20018e-18	1.74349e-18	4.42183e-18	1.01703e-18	3.05553e-18	5.33074e-19	2.78383e-17	2.22346e-18	2.03246e-18	7.44968e-17	4.93466e-17	1.36365e-18	7.57518e-19	9.46035e-19	2.05043e-18	1.34821e-18	1.42927e-19	2.59949e-17	3.27733e-18	8.49921e-19	1.29081e-18	1.74328e-18	5.3868e-18	9.73483e-19	8.86201e-19	6.64959e-17	4.19166e-19	6.28244e-19	9.63375e-18	2.55925e-18	1.11444e-18	4.08086e-18	1.0024e-18	3.86921e-16	9.80245e-19	8.30926e-18	6.02799e-19	7.5523e-19	1.99295e-17	1.83096e-15	3.45252e-17	1.21336e-18	4.79867e-18	6.43384e-18	3.20357e-14	5.79481e-18	2.25567e-17	6.74241e-19
CYP	Cyprus	7.33112e-18	2.57298e-17	2.05036e-17	2.70613e-18	1.14114e-17	1.96745e-18	2.13439e-17	2.77393e-17	4.0424e-18	7.32206e-17	9.23579e-17	6.93629e-18	2.41182e-18	2.89057e-17	1.47175e-17	2.75155e-18	5.62245e-19	9.63117e-17	1.73264e-18	4.34773e-18	4.19832e-18	1.04629e-17	4.12806e-18	6.86226e-18	5.54155e-18	5.06618e-17	2.17231e-18	3.18757e-18	6.71602e-17	1.51263e-17	5.51123e-18	4.71658e-18	3.85531e-18	4.95957e-17	5.04029e-18	2.40135e-18	3.07856e-18	3.7398e-18	1.26006e-17	2.44595e-16	1.65784e-17	4.57835e-18	4.03052e-18	2.24787e-17	6.07086e-18	6.06105e-14	8.78069e-17	2.71336e-18
CZE	Czech Republic	2.08155e-18	3.76716e-18	1.51426e-17	8.09957e-19	3.75356e-18	4.42297e-19	2.51578e-17	1.84742e-18	9.15472e-19	4.02002e-17	3.34254e-16	4.27903e-18	6.57348e-19	2.12694e-18	4.24135e-18	6.93517e-19	7.51058e-20	9.63432e-17	4.02222e-19	1.16024e-18	9.49792e-19	1.57729e-18	1.89485e-18	1.16889e-17	1.47964e-18	7.3362e-17	8.55469e-19	8.27711e-19	4.98073e-17	3.09484e-18	1.19146e-18	1.21919e-18	2.04598e-18	7.56713e-17	9.49208e-19	5.73202e-19	7.20929e-19	9.19089e-19	1.27585e-17	3.7383e-16	1.39397e-17	1.60604e-18	1.96845e-18	4.88851e-17	5.46164e-18	5.466e-18	8.11597e-15	1.27108e-18
CIV	Cote dIvoire	0	0	0	0	0	0	0	0	0	0	0	0	0	0	0	0	0	0	0	0	0	0	0	0	0	0	0	0	0	0	0	0	0	0	0	0	0	0	0	0	0	0	0	0	0	0	0	0
PRK	North Korea	1.05316e-18	1.56103e-18	1.11888e-17	4.63667e-19	1.39975e-18	6.90124e-19	9.57298e-18	7.00533e-19	6.96188e-19	1.94145e-17	6.85334e-18	1.16441e-18	3.68319e-19	7.33583e-19	2.44205e-18	3.90767e-19	1.17168e-19	5.81097e-18	2.74665e-19	1.58184e-18	6.88119e-19	1.62501e-18	3.79141e-18	5.99716e-19	6.85268e-19	3.18491e-16	3.16815e-19	5.12686e-19	2.68871e-18	2.24279e-18	8.62274e-19	6.93027e-18	6.87606e-19	1.98457e-17	7.20114e-19	3.73477e-19	5.85209e-19	5.6393e-19	5.05549e-18	2.30242e-15	1.30903e-17	7.1985e-19	4.22548e-18	1.55895e-18	7.51953e-18	8.34837e-19	4.09596e-18	5.08296e-19
COD	DR Congo	7.15112e-18	1.11325e-17	2.15796e-17	3.57618e-18	1.6495e-17	2.43445e-18	3.39407e-17	6.0569e-18	5.45541e-18	7.48826e-17	8.00519e-17	7.20652e-18	3.06341e-18	5.76005e-18	8.35078e-18	2.94881e-18	8.55843e-19	8.37093e-16	2.18531e-18	5.26036e-18	5.07948e-18	1.24491e-17	6.30018e-18	5.64749e-18	6.72322e-18	8.07788e-17	2.50412e-18	3.63069e-18	1.24029e-17	1.98288e-17	7.18897e-18	5.28224e-18	1.36967e-17	8.56869e-17	5.534e-18	2.90603e-18	7.77296e-18	4.81265e-18	2.15168e-17	4.67605e-16	3.04557e-17	6.51808e-18	5.25964e-18	1.39326e-17	6.61984e-18	1.80606e-17	5.23924e-17	4.10841e-18
DNK	Denmark	1.05501e-18	1.59234e-18	1.04795e-17	3.57732e-19	3.73691e-18	1.69971e-19	2.49655e-17	7.91057e-19	5.29337e-19	9.5254e-17	8.98701e-17	2.37857e-18	2.90661e-19	3.91032e-18	4.19103e-18	5.56598e-19	3.44012e-20	8.51071e-17	2.43813e-19	6.61262e-19	5.29467e-19	5.30504e-19	1.19203e-18	3.55239e-18	9.01088e-19	7.85238e-17	1.70461e-19	5.55878e-19	1.35348e-17	1.71174e-18	3.46966e-19	1.05552e-18	1.23965e-18	9.41395e-17	4.28626e-19	3.71937e-19	1.86072e-19	4.97528e-19	1.6533e-17	5.34985e-16	1.38506e-17	7.3647e-19	1.87883e-18	1.30354e-17	2.73948e-18	6.70127e-18	6.45791e-17	7.93493e-19
DJI	Djibouti	6.82247e-17	1.10528e-16	5.96077e-17	3.32049e-17	6.98799e-17	2.51779e-17	1.61156e-16	5.15839e-17	4.63792e-17	2.9631e-16	9.42453e-17	5.94946e-17	2.88498e-17	3.74944e-17	7.78325e-17	2.81858e-17	8.74363e-18	8.03337e-17	2.29473e-17	4.80526e-17	4.82143e-17	1.1605e-16	5.10742e-17	4.0852e-17	4.44958e-17	1.90812e-16	2.69961e-17	3.36548e-17	4.95951e-17	1.61702e-16	7.07225e-17	4.8348e-17	4.3584e-17	1.3087e-16	4.83072e-17	2.94641e-17	3.93414e-17	4.30957e-17	1.02733e-16	1.09852e-15	1.05021e-16	5.14793e-17	3.69799e-17	4.42498e-17	4.05549e-17	7.25032e-17	8.37793e-17	3.17833e-17
DOM	Dominican Republic	3.4081e-19	4.39775e-19	1.56592e-18	1.97822e-19	6.34326e-19	6.7071e-19	4.32781e-18	2.91474e-19	3.27917e-19	1.52142e-17	1.101e-17	4.18945e-19	5.19995e-19	4.02783e-19	6.34783e-19	8.99312e-19	4.22039e-20	1.85493e-17	1.59689e-19	2.52573e-19	2.9455e-19	4.75167e-19	5.22364e-19	3.77224e-19	2.90684e-19	1.68329e-17	1.27197e-19	2.0078e-19	1.10982e-18	7.94486e-19	3.14701e-19	2.96307e-19	3.45898e-19	1.28939e-16	2.35244e-19	1.67956e-19	1.74927e-19	2.15663e-19	3.5169e-18	5.61245e-17	9.96576e-18	3.03428e-19	3.78767e-18	1.52515e-18	1.43152e-17	7.45628e-19	4.72677e-18	2.36043e-19
ECU	Ecuador	3.70131e-17	1.76479e-17	1.42194e-17	2.52727e-18	7.55456e-18	1.85298e-18	4.8057e-16	4.08e-18	1.13189e-17	1.23762e-16	1.89305e-16	1.34113e-17	3.46368e-18	4.04337e-18	7.19802e-18	3.65641e-18	5.30876e-19	2.36399e-16	3.65775e-18	3.75234e-18	3.6782e-18	9.12409e-18	5.27532e-17	5.02376e-18	3.66283e-18	3.84895e-16	2.53289e-18	2.60064e-18	2.76891e-17	1.24911e-17	4.68976e-18	3.86842e-18	4.21998e-18	7.42525e-16	4.17646e-18	3.0536e-18	3.22551e-18	4.99394e-18	9.01885e-16	8.97226e-16	5.00121e-15	4.21239e-18	6.12891e-17	4.89507e-17	6.97377e-17	5.9487e-18	9.76932e-17	2.90276e-18
EGY	Egypt	1.17512e-16	7.6987e-16	1.20999e-14	7.68589e-17	5.07832e-16	3.08047e-17	4.31927e-15	1.66663e-16	9.40596e-17	9.40081e-15	1.84337e-14	3.39287e-16	7.14149e-17	4.20721e-16	5.59323e-16	7.80678e-17	6.55164e-18	1.64719e-14	2.36033e-17	1.06997e-16	6.53063e-17	7.83935e-17	1.5176e-16	4.18727e-16	1.91866e-16	1.93815e-14	2.31428e-17	1.1692e-16	2.82438e-15	2.02341e-16	5.37326e-17	1.36595e-16	4.00817e-16	2.24608e-14	6.72697e-17	3.54778e-17	3.71906e-17	4.55131e-17	1.69776e-15	1.0184e-13	2.44258e-15	1.25641e-16	3.01776e-16	3.84732e-15	5.56637e-16	6.45309e-15	7.44975e-15	1.8382e-16
SLV	El Salvador	5.52965e-18	7.74245e-18	7.72327e-18	2.51179e-18	6.02297e-18	1.9889e-18	1.94927e-17	4.06238e-18	4.20969e-18	4.18323e-17	9.43363e-17	4.88425e-18	5.3545e-18	3.32011e-18	7.32805e-18	4.21055e-18	5.63821e-19	5.76891e-17	2.30876e-17	3.80269e-18	5.56186e-18	9.17339e-18	5.23637e-18	3.58726e-18	3.65002e-18	4.43463e-17	2.08207e-18	2.67059e-18	6.37336e-18	1.37772e-17	5.1478e-18	3.972e-18	3.42448e-18	3.19694e-16	3.66572e-18	3.47285e-18	2.89465e-18	3.4919e-18	1.67934e-17	1.99015e-16	3.56558e-17	3.97981e-18	8.1694e-16	9.15014e-18	4.10142e-17	3.6336e-18	8.40369e-17	2.53144e-18
ERI	Eritrea	7.86109e-17	1.12722e-16	6.94098e-17	3.84258e-17	7.72073e-17	2.98477e-17	2.22721e-16	5.8486e-17	5.49308e-17	5.05215e-16	1.35653e-16	6.59718e-17	3.67663e-17	4.39558e-17	9.13474e-17	3.41695e-17	1.01805e-17	9.94713e-17	2.85241e-17	5.37839e-17	5.6129e-17	1.20995e-16	6.62513e-17	4.75813e-17	5.66502e-17	2.48578e-16	3.39532e-17	4.02869e-17	5.67193e-17	1.66643e-16	8.12638e-17	5.42893e-17	4.93532e-17	1.6371e-16	5.43537e-17	3.57903e-17	4.63013e-17	4.90726e-17	1.31533e-16	1.35647e-15	1.75808e-16	5.60825e-17	4.40813e-17	5.33962e-17	8.62448e-17	4.40165e-17	1.02252e-16	3.68567e-17
EST	Estonia	1.00412e-18	1.12622e-18	2.69694e-18	5.33306e-19	2.92371e-18	8.55007e-19	7.32285e-18	9.62363e-19	5.88326e-19	2.20117e-17	1.69578e-17	1.71872e-18	2.37249e-18	1.08272e-18	1.45978e-18	5.10598e-19	1.2468e-19	1.78366e-17	6.52171e-19	7.54435e-19	7.56684e-19	1.11836e-18	1.01434e-18	1.00998e-18	8.48641e-19	1.81449e-17	5.82101e-19	5.66743e-19	2.64445e-18	1.76394e-18	9.74446e-19	4.7854e-18	8.35492e-19	2.64991e-17	6.85461e-19	4.60143e-19	5.67389e-19	6.07114e-19	4.33776e-18	8.96804e-17	7.16183e-18	8.08211e-19	1.03298e-18	2.53777e-18	1.17837e-18	1.28354e-18	1.48846e-17	5.81925e-19
ETH	Ethiopia	1.54411e-16	2.58073e-16	7.82622e-16	7.09479e-17	1.87795e-16	5.26178e-17	5.33168e-16	1.17519e-16	1.03517e-16	1.57117e-15	3.03796e-15	1.43336e-16	6.50991e-17	9.96047e-17	1.96418e-16	6.05404e-17	1.74328e-17	2.86892e-15	4.73472e-17	1.27202e-16	1.08268e-16	2.56702e-16	1.14931e-16	1.10744e-16	9.94325e-17	1.30611e-15	5.40221e-17	7.86803e-17	2.97478e-16	3.40525e-16	1.4444e-16	1.17149e-16	1.06296e-16	2.66607e-15	1.05665e-16	6.49845e-17	8.42834e-17	9.87287e-17	3.58103e-16	3.34463e-14	4.99177e-16	1.18733e-16	1.0304e-16	2.56063e-16	1.23331e-16	1.91985e-16	1.69529e-15	7.09259e-17
FJI	Fiji	4.12418e-19	6.81679e-19	4.16881e-19	1.99728e-19	4.57865e-19	1.48499e-19	1.29238e-18	4.31584e-19	2.93245e-19	1.3825e-16	1.09285e-18	3.71942e-19	1.9248e-19	2.54596e-19	9.08415e-19	1.78702e-19	6.10492e-20	8.57877e-19	1.33066e-19	3.0505e-19	3.10748e-19	7.11913e-19	3.2995e-19	2.39448e-19	2.84683e-19	1.7738e-18	1.55308e-19	2.07325e-19	3.274e-19	1.00212e-18	4.22307e-19	3.11456e-19	2.72962e-19	5.41995e-18	2.91528e-19	1.72689e-19	2.29632e-19	2.61891e-19	7.22507e-19	1.4428e-17	9.3088e-19	3.10727e-19	2.52322e-19	2.95692e-19	2.56347e-19	2.59915e-19	6.5828e-19	1.89466e-19
FIN	Finland	2.075e-19	3.64986e-19	2.35095e-18	1.02361e-19	5.09602e-19	6.67505e-20	5.44686e-18	2.28422e-19	1.25067e-19	1.74149e-17	1.65109e-17	6.18302e-19	1.12515e-19	4.14068e-19	8.33829e-19	1.21269e-19	1.53335e-20	1.33716e-17	5.72271e-20	1.30985e-19	1.22057e-19	1.52793e-19	3.91589e-19	4.0591e-19	2.28283e-19	1.75187e-17	6.85813e-20	1.42674e-19	1.94733e-18	2.96422e-19	1.17766e-19	3.79094e-19	3.16864e-19	2.54798e-17	1.03053e-19	7.19105e-20	8.22297e-20	9.35022e-20	3.80253e-18	1.67345e-16	4.78413e-18	2.37652e-19	3.85786e-19	1.88773e-18	5.71161e-19	9.22446e-19	8.93142e-18	2.03953e-19
FRA	France	8.46257e-18	1.82696e-17	6.56712e-16	2.24387e-17	7.55557e-17	2.25468e-18	2.88062e-16	1.19518e-17	5.36279e-18	6.41004e-16	9.42655e-16	2.00465e-17	4.37199e-18	3.16782e-17	3.47348e-17	5.52798e-18	3.89124e-19	2.86335e-15	2.02225e-18	4.14626e-17	6.08582e-18	3.70215e-18	1.43625e-17	2.14408e-17	1.06988e-17	1.10037e-15	2.47717e-18	6.33919e-18	1.43328e-16	6.71502e-17	3.9785e-18	2.92201e-17	1.69588e-16	8.77752e-16	5.87481e-18	3.57352e-18	8.85726e-18	1.23783e-17	1.6731e-16	4.51999e-15	2.11278e-16	3.901e-17	2.47887e-17	1.23005e-16	5.91995e-17	7.23918e-17	6.0526e-16	8.76455e-17
PYF	French Polynesia	2.71494e-20	3.98146e-20	3.01038e-20	1.67022e-20	2.88143e-20	9.97604e-21	9.52665e-20	2.1196e-20	1.89219e-20	3.84054e-19	9.80082e-20	2.42936e-20	1.86845e-20	1.72477e-20	3.35347e-20	1.18512e-20	3.54787e-21	9.08093e-20	9.12005e-21	1.89782e-20	2.00541e-20	4.46907e-20	2.24742e-20	1.67993e-20	1.98524e-20	1.18695e-19	1.06132e-20	1.45445e-20	2.22698e-20	6.56834e-20	2.88776e-20	1.73676e-19	1.81593e-20	4.31491e-19	1.89069e-20	1.17732e-20	1.53885e-20	1.66363e-20	1.1591e-19	1.21596e-18	6.18113e-20	2.04198e-20	1.81083e-20	2.11799e-20	1.86054e-20	1.69443e-20	4.72429e-20	1.30396e-20
GAB	Gabon	1.04075e-18	1.79098e-18	6.08493e-18	5.31835e-19	3.76379e-18	3.79324e-19	6.11239e-18	7.95309e-19	7.57192e-19	1.57328e-17	6.89413e-18	1.08502e-18	5.88022e-19	7.89527e-19	1.9124e-18	4.95467e-19	1.41519e-19	1.01716e-17	3.3958e-19	1.67398e-18	7.4919e-19	1.69006e-18	9.80343e-19	7.18003e-19	8.27386e-19	1.61098e-17	3.78179e-19	5.79854e-19	1.66496e-18	2.70617e-18	1.00419e-18	9.13038e-19	3.80419e-18	2.64658e-17	7.25964e-19	4.36665e-19	7.16839e-19	1.03299e-18	4.14419e-18	8.35963e-16	5.13174e-18	8.28398e-18	1.04637e-18	1.46198e-18	1.24484e-18	1.40608e-18	3.99046e-18	2.52632e-18
GMB	Gambia	4.82002e-18	5.63864e-18	4.39133e-18	2.56183e-18	5.22847e-18	2.09908e-18	1.64488e-17	3.78773e-18	2.85923e-18	2.84039e-17	7.35623e-18	3.70144e-18	2.64704e-18	3.0823e-18	5.55452e-18	2.43278e-18	5.28276e-19	1.52492e-17	1.94018e-18	3.11644e-18	3.57664e-18	5.80689e-18	4.7679e-18	3.06545e-18	4.10629e-18	1.70035e-17	2.35233e-18	2.71861e-18	4.56259e-18	8.42954e-18	6.1701e-18	3.3761e-18	4.35098e-18	1.07297e-17	3.92964e-18	2.45117e-18	3.28957e-18	2.71073e-18	9.17037e-18	7.95429e-17	1.06302e-17	3.70153e-18	2.93677e-18	4.5583e-18	3.66391e-18	3.96571e-18	6.43129e-18	2.31573e-18
GEO	Georgia	3.86267e-17	4.42191e-17	2.06019e-16	1.3533e-17	3.10777e-17	9.68862e-18	9.92994e-17	3.76477e-16	1.7017e-17	1.46084e-16	8.10784e-17	4.44782e-16	2.56818e-17	1.58007e-17	2.89799e-17	1.09834e-17	4.07382e-18	6.77877e-17	8.91297e-18	1.92632e-17	1.97065e-17	5.00345e-17	2.14268e-17	1.74371e-17	1.83195e-17	1.12902e-16	1.05059e-17	1.31832e-17	4.07099e-17	5.43675e-17	2.79096e-17	1.97679e-17	1.8621e-17	9.38424e-17	1.94112e-17	1.1371e-17	1.52189e-17	1.75942e-17	4.69384e-17	6.62438e-16	5.14798e-17	1.28024e-16	1.48159e-17	2.36879e-17	1.84976e-17	2.0508e-17	7.26422e-17	1.29854e-17
DEU	Germany	3.28095e-18	6.14941e-18	3.70479e-17	1.53924e-18	8.54864e-18	8.22499e-19	5.27907e-17	3.46296e-18	2.11078e-18	1.17212e-16	9.46372e-16	7.16214e-18	1.14716e-18	6.10618e-18	8.14591e-18	1.49086e-18	1.61167e-19	3.82834e-16	7.71792e-19	1.89358e-18	1.41969e-18	1.58615e-18	4.39964e-18	1.17654e-17	3.19719e-18	2.04514e-16	8.47112e-19	1.84595e-18	4.50834e-17	3.61286e-18	1.47688e-18	2.59787e-18	4.52796e-18	1.62816e-16	1.60369e-18	9.90793e-19	1.08729e-18	1.22649e-18	3.96444e-17	1.16357e-15	3.9804e-17	2.48163e-18	6.54297e-18	5.38921e-17	7.9605e-18	1.42196e-17	2.63331e-16	2.92363e-18
GHA	Ghana	2.60525e-18	4.40732e-18	1.97973e-17	1.24738e-18	7.17579e-18	7.0142e-19	2.86745e-17	2.3528e-18	2.55957e-18	8.79883e-17	3.05003e-16	4.57277e-18	1.18298e-18	4.87616e-18	8.51588e-18	1.23918e-18	2.14615e-19	4.19537e-16	6.54361e-19	1.21563e-17	1.56252e-18	2.63476e-18	2.7966e-18	5.29387e-18	4.77361e-18	1.18028e-16	6.74012e-19	1.49363e-18	1.80711e-17	6.34268e-18	1.76427e-18	2.35132e-18	4.37734e-18	5.78796e-16	1.73349e-18	9.06737e-19	1.004e-18	1.3144e-18	1.87888e-17	8.55782e-16	2.4198e-17	2.35194e-18	4.17028e-18	6.4277e-17	6.32114e-18	9.91122e-18	7.56551e-17	2.49607e-18
GRC	Greece	1.91878e-17	8.63751e-16	6.50246e-17	1.98498e-18	9.05693e-18	1.09925e-18	6.68907e-17	5.54355e-17	7.72816e-18	3.10469e-16	3.13297e-16	1.4983e-17	1.91892e-18	1.58251e-17	1.45417e-17	1.83987e-18	3.15237e-19	2.55339e-16	9.84449e-19	2.73841e-18	2.44497e-18	3.74434e-18	3.9168e-18	3.55282e-17	4.01031e-18	1.6321e-16	1.39351e-18	3.19997e-18	9.87713e-16	7.17019e-18	3.60941e-18	3.23475e-18	1.48902e-17	2.94963e-16	2.16656e-18	2.28376e-18	1.66032e-18	2.39443e-18	4.02315e-17	8.23136e-16	6.57878e-17	4.9755e-18	5.66359e-18	9.09895e-17	9.13396e-18	9.25103e-16	1.98836e-16	4.16774e-18
GRL	Greenland	0	0	0	0	0	0	0	0	0	0	0	0	0	0	0	0	0	0	0	0	0	0	0	0	0	0	0	0	0	0	0	0	0	0	0	0	0	0	0	0	0	0	0	0	0	0	0	0
GTM	Guatemala	6.29535e-18	4.92774e-18	1.60391e-17	1.82795e-18	7.06408e-18	1.7024e-18	8.23576e-17	3.28919e-18	9.42416e-18	9.32815e-17	2.51004e-16	5.13601e-18	4.75409e-18	8.51234e-18	7.77557e-18	6.3915e-18	4.31347e-19	1.92305e-16	6.50614e-17	2.64905e-18	3.30094e-18	4.8316e-18	7.58269e-18	4.97661e-18	3.51657e-18	1.40205e-16	2.41206e-18	2.82592e-18	1.96757e-17	7.60982e-18	3.18218e-18	3.42484e-18	3.92613e-18	1.4275e-15	2.47195e-18	1.75979e-18	1.73834e-18	2.25725e-18	8.62272e-17	5.37998e-16	4.90858e-16	3.01891e-18	9.91642e-16	4.47433e-17	7.83934e-17	6.9851e-18	9.92932e-17	2.44485e-18
GIN	Guinea	6.40539e-18	9.97518e-18	2.27185e-17	4.1117e-18	9.42175e-18	2.17414e-18	3.08079e-17	5.1968e-18	4.73395e-18	5.62633e-17	8.49768e-17	6.29306e-17	2.72574e-18	4.72181e-18	8.56223e-18	2.61265e-18	9.30502e-19	2.07922e-16	2.0089e-18	4.92834e-18	4.87274e-18	1.04583e-17	5.26218e-18	5.25685e-18	4.65841e-18	7.54401e-17	2.34223e-18	3.22958e-18	1.04169e-17	1.5059e-17	6.5201e-18	4.88816e-18	4.75477e-17	8.52063e-17	4.58781e-18	2.68052e-18	3.52172e-18	4.47002e-18	1.95638e-17	3.33497e-16	2.26002e-17	5.22406e-18	4.91341e-18	1.28149e-17	9.52359e-18	1.68608e-17	8.41212e-17	4.43864e-17
GUY	Guyana	5.66252e-20	6.80169e-20	2.56727e-19	3.05758e-20	1.1669e-19	1.91231e-19	8.35075e-19	4.55883e-20	1.47495e-19	6.78303e-18	8.52632e-19	6.43162e-20	3.77381e-20	6.76766e-20	1.14471e-19	6.35367e-19	6.29987e-21	1.27423e-18	3.32227e-20	4.29931e-20	2.3864e-19	7.7755e-20	8.32567e-20	5.21703e-20	5.22836e-20	1.54427e-18	4.32425e-20	3.43174e-20	1.06847e-19	1.30345e-19	5.68359e-20	4.8628e-20	6.04243e-20	4.26428e-18	4.08443e-20	2.72546e-20	3.20726e-20	3.60489e-20	7.33592e-19	7.00686e-18	2.26346e-18	5.64146e-20	9.47154e-20	1.17372e-19	2.16275e-19	7.69173e-20	5.07106e-19	3.84951e-20
HTI	Haiti	2.26295e-18	3.41579e-18	2.45481e-18	1.14817e-18	2.44567e-18	1.07315e-18	7.483e-18	1.72239e-18	1.62201e-18	1.27479e-17	6.59057e-18	2.03715e-18	1.63987e-18	1.3508e-18	2.5377e-18	2.70755e-18	3.11475e-19	1.04118e-17	7.86704e-19	1.59574e-18	1.66511e-18	3.78913e-18	1.84619e-18	1.34639e-18	1.69053e-18	1.10795e-17	8.91094e-19	1.11461e-18	1.8242e-18	5.52937e-18	2.34283e-18	1.5777e-18	1.47901e-18	5.54477e-17	1.6074e-18	9.95953e-19	1.26791e-18	1.45527e-18	4.19425e-18	5.15274e-17	4.97986e-18	1.71599e-18	1.73889e-18	1.89457e-18	1.92151e-18	1.31095e-18	4.07174e-18	1.08748e-18
HND	Honduras	2.99183e-18	3.95684e-18	6.70349e-18	1.54766e-18	4.26376e-18	1.42561e-18	1.50766e-17	2.40702e-18	2.38734e-18	3.797e-17	6.84202e-17	3.10534e-18	2.55831e-18	2.31638e-18	3.75598e-18	3.14545e-18	3.62798e-19	1.32712e-16	6.70402e-18	2.19422e-18	2.31502e-18	4.40489e-18	2.75462e-18	2.39406e-18	2.214e-18	4.21152e-17	1.09813e-18	1.49577e-18	7.56459e-18	6.27107e-18	2.91942e-18	2.26274e-18	2.28772e-18	2.82337e-16	2.09028e-18	7.33249e-18	1.55775e-18	1.89391e-18	1.13499e-17	1.70675e-16	3.27271e-17	2.35969e-18	2.94751e-16	6.44145e-18	1.0198e-17	3.20931e-18	8.26268e-17	1.57106e-18
HKG	Hong Kong	2.33597e-18	1.36564e-18	3.12146e-18	8.8821e-19	3.00945e-18	7.08773e-19	9.61938e-18	2.08739e-18	2.17032e-18	5.41395e-17	9.36637e-18	1.56606e-18	9.3234e-19	2.22904e-18	9.92726e-18	9.19159e-19	1.89595e-19	8.52928e-18	6.64425e-19	1.18548e-18	2.52016e-18	2.21479e-18	1.67248e-18	1.09406e-18	1.84753e-18	3.52327e-17	7.50202e-19	2.13179e-18	1.98351e-18	3.10047e-18	1.56863e-18	7.33375e-18	2.09148e-18	5.94349e-17	1.15764e-18	8.05763e-19	9.75687e-19	1.11976e-18	2.20207e-17	8.13123e-16	1.04718e-17	2.11437e-18	4.16314e-18	1.98896e-18	1.98918e-18	2.99762e-18	5.49252e-18	8.697e-19
HUN	Hungary	2.45707e-18	7.6924e-18	1.99337e-17	1.27585e-18	4.20271e-18	8.32853e-19	3.45531e-17	2.81695e-18	1.3426e-18	7.05953e-17	6.3959e-16	6.13664e-18	1.19878e-18	3.12205e-18	5.80361e-18	1.14447e-18	2.1397e-19	1.48204e-16	7.9674e-19	1.62087e-18	1.47882e-18	2.08797e-18	2.48679e-18	4.10881e-17	2.33898e-18	1.17291e-16	9.32462e-19	1.43683e-18	5.94604e-17	3.59936e-18	2.43815e-18	1.8873e-18	2.74069e-18	1.04172e-16	1.44866e-18	1.00818e-18	1.18168e-18	1.252e-18	1.78452e-17	4.20472e-16	2.14845e-17	2.03593e-18	2.85151e-18	1.20244e-16	4.4906e-18	8.21373e-18	2.49204e-16	1.87246e-18
ISL	Iceland	3.16401e-19	4.1967e-19	1.32411e-18	1.75614e-19	5.52292e-19	1.18232e-19	2.0539e-18	2.49683e-19	2.4145e-19	5.98051e-18	6.52202e-18	3.60945e-19	1.45445e-19	3.18277e-19	4.54028e-19	1.80711e-19	3.61274e-20	1.35418e-17	1.04953e-19	2.29695e-19	2.28392e-19	4.93468e-19	2.62289e-19	2.98146e-19	2.49053e-19	7.22077e-18	1.11219e-19	1.63236e-19	8.40066e-19	7.39869e-19	2.9607e-19	2.68164e-19	4.17689e-19	3.11769e-17	2.19411e-19	1.30386e-19	1.71929e-19	2.04474e-19	2.30677e-18	8.25883e-17	1.87229e-18	2.52143e-19	2.80333e-19	2.07223e-18	4.65905e-19	5.71832e-19	3.1951e-18	1.94133e-19
IND	India	1.58956e-15	3.30623e-16	4.26657e-15	8.87464e-17	1.75821e-15	4.86849e-17	8.30632e-15	3.0771e-16	1.05274e-16	2.36583e-14	1.47748e-14	6.57197e-16	1.05018e-16	6.05165e-15	3.55355e-14	1.48073e-16	1.20736e-17	2.12835e-14	4.51492e-17	2.85354e-16	1.44612e-16	3.33439e-16	3.4503e-16	3.2433e-16	6.80414e-16	3.26291e-14	5.04716e-17	6.02219e-16	1.99758e-15	5.85897e-16	1.90192e-16	6.82393e-16	5.24871e-16	5.89199e-14	8.32884e-17	8.08843e-17	9.40832e-17	2.11221e-16	6.56339e-15	2.07629e-13	6.61464e-15	1.37155e-15	6.8469e-16	2.2167e-15	8.52909e-16	1.8053e-15	8.85726e-15	9.89488e-16
IDN	Indonesia	6.35834e-18	1.20971e-18	1.41422e-17	4.87836e-19	9.75053e-18	3.04201e-19	4.55053e-17	7.61203e-19	8.18743e-19	2.93445e-16	6.84713e-17	1.72171e-18	7.71876e-19	5.44986e-18	3.27449e-17	8.76791e-19	8.02799e-20	1.0388e-16	2.72014e-19	9.49445e-19	9.15696e-19	1.26669e-18	2.03118e-18	1.43882e-18	1.51082e-18	1.45956e-16	4.34544e-19	9.46831e-18	8.00701e-18	2.28476e-18	6.40404e-19	8.49017e-18	2.23884e-18	2.20114e-16	5.10513e-19	5.02269e-19	3.66055e-19	6.73063e-19	3.38193e-17	1.84391e-15	3.56051e-17	2.78299e-18	3.23382e-18	7.75819e-18	4.54025e-18	4.99077e-18	3.92256e-17	2.31869e-18
IRN	Iran	1.1745e-15	1.08115e-16	2.55085e-16	2.36554e-17	1.1448e-16	1.14339e-17	4.2069e-16	9.48434e-16	2.013e-17	1.93066e-15	1.06668e-15	1.29372e-15	1.56024e-17	2.29865e-16	3.36249e-16	1.71876e-17	3.25855e-18	1.05135e-15	1.0422e-17	2.53125e-17	2.34414e-17	4.11335e-17	3.99445e-17	5.01244e-17	8.21964e-17	1.26634e-15	1.18915e-17	4.65047e-17	2.17311e-16	8.82081e-17	2.99478e-17	5.53882e-17	5.18611e-17	1.93787e-15	2.43654e-17	1.45382e-17	1.79326e-17	2.02131e-17	2.57097e-16	3.79136e-14	2.8426e-16	4.69212e-17	4.68504e-17	1.62817e-16	9.12042e-17	1.45506e-16	6.2851e-16	3.00173e-17
IRQ	Iraq	1.9667e-18	3.72724e-18	2.57649e-17	1.50842e-18	4.58065e-18	6.64818e-19	2.8805e-17	1.57008e-18	1.21052e-18	1.32633e-16	1.3986e-16	2.16288e-18	1.42677e-18	2.19464e-18	4.61665e-18	9.82526e-19	1.8589e-19	6.04387e-17	6.13153e-19	1.35123e-18	1.19689e-18	1.97679e-18	2.73235e-18	2.41613e-18	2.04384e-18	3.79442e-16	6.45166e-19	1.35782e-18	6.53229e-18	3.50518e-18	1.55076e-18	1.99108e-18	2.27048e-18	1.67565e-16	1.27628e-18	8.43676e-19	9.27848e-19	1.03401e-18	1.82364e-17	7.88688e-16	2.13086e-17	1.63388e-18	3.45605e-18	3.14713e-17	7.02466e-18	4.43272e-18	2.33124e-17	1.63884e-18
IRL	Ireland	7.83726e-19	8.1427e-19	6.06914e-18	3.06606e-19	1.82038e-18	1.86489e-19	1.16311e-17	4.92822e-19	3.6404e-19	7.35659e-17	3.57994e-17	1.17705e-18	2.59818e-19	2.53341e-18	1.69843e-18	7.39772e-19	3.72013e-20	6.6455e-17	1.43395e-19	4.12174e-19	8.7432e-19	6.76268e-19	5.92467e-19	9.20258e-19	8.46292e-19	4.11268e-17	1.68735e-19	5.4894e-19	4.50853e-18	1.03902e-18	3.20844e-19	7.2076e-19	1.02447e-18	5.5083e-17	2.83907e-19	3.21933e-19	2.1434e-19	2.70342e-19	6.59007e-18	1.80751e-16	1.09562e-17	6.75555e-19	1.10145e-18	4.84799e-18	1.30827e-18	4.76946e-18	1.99846e-17	7.15146e-19
ISR	Israel	1.41872e-16	2.20025e-16	8.3965e-16	7.4872e-17	3.89124e-16	5.02362e-17	7.16576e-15	4.01348e-16	9.64494e-17	1.16874e-14	7.31703e-15	3.57513e-16	9.20421e-17	1.80491e-16	4.09178e-16	8.64483e-17	1.32655e-17	1.50233e-14	4.85729e-17	9.71965e-17	1.37211e-16	1.5351e-16	2.52547e-16	2.52926e-16	5.01996e-16	1.60234e-14	4.50724e-17	1.21558e-16	1.28763e-15	2.59764e-16	1.12007e-16	1.73199e-16	2.1688e-16	2.22304e-14	9.58275e-17	5.64434e-17	8.29672e-17	7.76573e-17	3.05922e-15	6.41902e-14	3.98092e-15	1.28595e-16	5.38109e-16	1.20572e-15	6.55242e-16	3.27026e-15	5.13507e-15	1.54694e-16
ITA	Italy	5.56491e-18	1.82919e-16	4.54296e-16	6.19826e-18	4.49519e-17	1.55896e-18	4.20755e-16	2.10831e-17	4.4435e-18	8.06041e-16	1.95653e-15	2.25146e-17	2.74522e-18	3.47633e-17	3.93432e-17	4.00623e-18	2.05866e-19	9.9271e-16	1.05204e-18	7.41391e-18	7.39704e-18	2.9028e-18	1.40054e-17	1.74123e-16	1.18629e-17	1.25912e-15	1.57371e-18	5.55429e-18	2.32773e-16	1.64136e-17	2.45177e-18	6.87577e-18	2.78351e-17	1.12621e-15	5.05519e-18	2.93571e-18	1.47562e-18	2.73279e-18	2.03565e-16	3.93181e-15	2.52522e-16	1.40523e-17	3.28422e-17	6.68412e-16	9.23157e-17	1.25963e-16	7.61407e-16	2.07854e-17
JAM	Jamaica	2.15444e-18	2.87783e-18	4.53825e-18	1.0638e-18	2.95358e-18	6.11866e-18	1.11375e-17	1.72589e-18	2.20246e-18	4.55359e-17	2.28443e-17	2.56777e-18	3.49025e-18	1.70887e-18	2.72302e-18	3.01403e-17	2.7233e-19	2.07396e-17	6.82323e-18	1.52147e-18	1.00832e-17	2.99742e-18	2.38913e-18	1.67364e-18	1.71348e-18	3.13692e-17	2.70313e-18	1.12916e-18	3.21276e-18	4.31218e-18	2.11444e-18	1.62825e-18	2.54067e-18	2.69858e-16	1.49534e-18	3.37274e-17	1.16115e-18	1.3296e-18	6.98279e-18	1.69596e-16	1.31838e-17	1.70881e-18	4.82197e-18	3.7573e-18	1.89202e-17	4.48046e-18	1.56235e-17	1.14682e-18
JPN	Japan	1.83339e-18	6.56655e-19	8.24763e-18	2.89367e-19	1.88224e-18	2.27809e-19	2.60826e-17	3.96461e-19	3.03386e-19	1.32995e-16	3.04476e-17	1.13708e-18	5.04289e-19	2.62462e-18	1.1175e-17	7.41093e-19	3.13003e-20	3.13e-17	2.09425e-19	5.44073e-19	8.49154e-19	9.43152e-19	1.45411e-18	6.66166e-19	8.77886e-19	9.00107e-17	1.71062e-19	1.82777e-18	3.34221e-18	1.06728e-18	3.02031e-19	3.55338e-18	1.53518e-18	1.33981e-16	3.63691e-19	2.212e-19	2.69591e-19	2.50841e-19	1.31249e-17	1.86811e-15	1.68363e-17	5.634e-19	3.54716e-18	4.76297e-18	2.9048e-18	3.39147e-18	1.61617e-17	6.66519e-19
JOR	Jordan	3.41154e-17	3.99414e-17	7.34342e-16	1.54586e-17	5.18491e-17	1.09017e-17	1.35898e-16	4.62817e-17	1.97532e-17	5.5643e-16	1.60622e-16	5.2345e-17	1.36109e-17	1.20561e-15	2.46512e-16	1.34096e-17	3.94912e-18	1.96159e-16	1.00246e-17	2.35968e-17	2.14641e-17	4.10101e-17	2.55464e-17	3.48489e-17	2.5403e-17	4.51979e-16	1.17546e-17	1.93428e-17	1.11626e-16	5.77899e-17	2.94609e-17	2.63325e-17	2.52569e-17	4.99823e-16	2.11147e-17	1.31528e-17	1.71021e-17	2.0593e-17	7.87869e-17	2.76628e-15	1.08314e-16	2.68382e-17	2.11255e-17	3.71962e-17	2.49091e-17	1.27888e-16	9.73285e-17	2.22649e-17
KAZ	Kazakhstan	1.27048e-14	9.94373e-16	2.67659e-15	3.89537e-16	1.01381e-15	2.71707e-16	4.53427e-15	1.10223e-15	4.41718e-16	9.42152e-15	8.23557e-14	5.6575e-15	3.51101e-16	5.94623e-16	1.05904e-15	3.32918e-16	7.96376e-17	1.05054e-14	2.5154e-16	5.23231e-16	5.06243e-15	9.78095e-16	6.94052e-16	8.42518e-16	6.04192e-16	1.21529e-14	8.86961e-16	4.00073e-16	3.04334e-15	1.54459e-15	7.57987e-16	5.9011e-16	6.64851e-16	1.02478e-14	5.16783e-16	3.1799e-16	4.14607e-16	4.59522e-16	2.86476e-15	2.1444e-13	3.51894e-15	6.23927e-16	5.98366e-16	2.72954e-15	9.98238e-16	9.93957e-16	4.98852e-14	4.23129e-16
KEN	Kenya	2.10395e-16	2.88411e-17	6.30695e-17	1.41419e-17	4.55758e-17	1.06355e-17	1.53569e-16	2.6607e-17	1.82958e-17	6.15779e-16	3.81005e-16	3.31935e-17	1.30785e-17	4.78462e-17	9.9442e-17	1.27813e-17	2.98232e-18	7.35271e-16	9.66226e-18	2.32413e-17	2.01132e-17	3.56349e-17	2.32839e-17	2.22895e-17	3.26178e-17	3.14463e-16	1.10558e-17	1.57807e-17	4.73616e-17	5.66745e-17	1.93349e-16	2.22335e-17	2.55629e-17	5.85371e-16	1.8978e-17	1.26182e-17	1.51833e-17	1.88372e-17	8.62668e-17	2.6265e-15	1.17994e-16	6.04098e-17	2.15975e-17	4.69703e-17	2.88058e-17	3.60175e-17	1.65677e-16	1.78052e-17
KWT	Kuwait	1.19941e-16	9.39895e-17	1.64652e-16	5.34842e-17	1.30617e-16	3.90769e-17	3.66082e-16	8.0428e-17	5.95331e-17	1.42839e-15	3.52593e-16	1.53432e-16	4.71148e-17	8.35519e-17	1.67386e-16	4.60259e-17	1.15507e-17	6.23553e-16	3.49266e-17	7.08688e-17	7.31108e-17	1.59176e-16	8.81508e-17	6.40981e-17	8.50947e-17	1.34958e-15	3.96944e-17	7.00598e-17	9.78493e-17	2.23682e-16	1.11897e-16	1.29222e-16	6.79258e-17	6.50044e-16	7.54153e-17	4.58363e-17	6.06729e-17	6.77427e-17	2.35746e-16	1.0311e-14	2.65465e-16	8.739e-17	6.74258e-17	9.91391e-17	8.43014e-17	1.0489e-16	2.23592e-16	4.88703e-17
KGZ	Kyrgyzstan	3.65144e-14	3.38458e-15	3.41381e-15	1.52461e-15	3.0816e-15	1.13114e-15	9.11618e-15	3.20498e-15	1.68799e-15	1.6218e-14	7.30665e-15	8.53656e-15	1.38153e-15	1.76622e-15	3.1813e-15	1.30528e-15	3.6434e-16	5.08216e-15	1.05816e-15	1.98648e-15	2.31815e-15	3.45745e-15	2.66112e-15	1.83922e-15	2.37238e-15	1.25032e-14	1.21608e-15	1.48924e-15	2.7091e-15	4.85014e-15	3.21036e-15	2.10341e-15	1.98517e-15	8.60457e-15	2.05551e-15	1.33544e-15	1.77152e-15	1.72532e-15	5.56418e-15	2.85895e-13	6.95534e-15	2.21079e-15	1.74126e-15	2.32584e-15	3.11638e-15	1.83273e-15	8.85481e-15	1.42554e-15
LAO	Laos	2.22912e-18	2.78846e-18	2.71795e-18	8.51056e-19	2.01078e-18	6.36426e-19	6.6091e-18	1.34305e-18	1.24074e-18	2.83145e-17	1.44822e-17	1.59545e-18	7.5985e-19	1.26566e-18	4.10159e-18	7.5274e-19	2.39813e-19	1.84387e-17	5.89264e-19	1.25535e-18	1.27443e-18	3.10514e-18	1.4986e-18	1.09986e-18	1.27679e-18	1.00639e-17	6.91322e-19	1.05657e-18	2.15394e-18	3.9795e-18	1.81999e-18	3.6421e-18	1.21211e-18	2.19918e-17	1.25439e-18	7.47689e-19	1.00014e-18	1.08738e-18	4.19196e-18	1.25272e-15	4.4555e-18	1.38302e-18	1.1601e-18	1.78809e-18	1.4359e-18	1.51752e-18	6.40477e-18	8.94166e-19
LVA	Latvia	2.54677e-18	1.7136e-18	2.53917e-18	6.69951e-19	1.79256e-18	4.94629e-19	1.26788e-17	1.80696e-18	8.60541e-19	1.14689e-17	1.58164e-17	2.27608e-18	9.17523e-19	1.3711e-18	1.51406e-18	5.64902e-19	1.81774e-19	1.31333e-17	5.94975e-19	9.54061e-19	9.96965e-19	1.97853e-18	1.1887e-18	1.07769e-18	9.88522e-19	4.84836e-17	7.81296e-19	6.77434e-19	3.17916e-18	2.95446e-18	1.42413e-18	1.33156e-18	9.85137e-19	1.32173e-17	9.49986e-19	5.61156e-19	7.32166e-19	8.61452e-19	5.17452e-18	6.09403e-17	3.91099e-18	1.06166e-18	1.08831e-18	2.17214e-18	1.23698e-18	1.30938e-18	1.00103e-17	9.80163e-19
LBN	Lebanon	5.44454e-18	8.51043e-18	1.06218e-16	2.59266e-18	1.35108e-16	2.19658e-18	3.41708e-17	1.79026e-17	6.64146e-18	1.63839e-16	3.54996e-17	8.42525e-18	2.24879e-18	1.75311e-16	8.15242e-18	4.39954e-18	6.26913e-19	9.36614e-17	1.66743e-18	1.26362e-17	6.50071e-18	8.61663e-18	4.35363e-18	3.85933e-18	3.6514e-18	1.03321e-16	1.9988e-18	2.68162e-18	1.25692e-17	8.3401e-17	5.30538e-18	4.01609e-18	1.52259e-17	2.03078e-16	3.65996e-18	2.18944e-18	1.38834e-17	3.69687e-18	1.42165e-17	2.549e-16	1.94277e-17	5.01809e-17	3.49781e-18	7.05196e-18	4.70414e-18	1.42761e-16	2.17977e-17	6.54256e-17
LSO	Lesotho	2.5471e-17	3.99389e-17	2.83967e-17	1.36181e-17	2.80181e-17	9.89172e-18	8.15733e-17	1.97644e-17	1.77252e-17	2.97188e-16	5.59831e-17	2.39623e-17	1.19057e-17	1.55117e-17	3.16881e-17	1.14435e-17	3.90923e-18	1.11344e-16	9.14999e-18	1.84732e-17	1.95329e-17	3.77418e-17	2.21478e-17	1.67509e-17	5.41835e-17	1.07887e-16	1.07218e-17	1.29676e-17	2.06753e-17	5.23257e-17	2.73665e-17	1.85349e-17	1.79784e-17	1.50038e-16	1.88857e-17	1.17924e-17	1.50822e-17	1.7075e-17	5.5902e-17	4.98947e-16	1.01389e-16	1.94323e-17	1.57486e-17	1.96982e-17	1.74963e-17	1.55427e-17	4.47766e-17	1.26623e-17
LBR	Liberia	5.08133e-18	7.69822e-18	8.82742e-18	2.43872e-18	5.8625e-18	4.25547e-18	1.76135e-17	4.02707e-18	3.35702e-18	2.98603e-17	3.19177e-17	4.58623e-18	2.25942e-18	3.18556e-18	6.32254e-18	2.05174e-18	6.69389e-19	6.34267e-17	1.58093e-18	3.85849e-18	3.61513e-18	8.10854e-18	4.02595e-18	3.62472e-18	3.62707e-18	3.43891e-17	1.85428e-18	2.48882e-18	6.28628e-18	1.11513e-17	5.03995e-18	3.5655e-18	3.70529e-18	8.42073e-17	3.46755e-18	2.10548e-18	2.74087e-18	3.07883e-18	2.08809e-17	2.40466e-16	1.21369e-17	3.8124e-18	3.29169e-18	1.91249e-17	3.69235e-18	3.57886e-18	1.82959e-17	2.72632e-18
LBY	Libya	3.33684e-18	1.10336e-17	4.19724e-17	2.91413e-18	1.02374e-17	9.91809e-19	5.89722e-17	3.37453e-18	2.07631e-18	7.95952e-17	3.66135e-16	5.64753e-18	1.35053e-18	4.71457e-18	7.55759e-18	1.4165e-18	3.21291e-19	1.46408e-16	8.74795e-19	6.01998e-18	2.06694e-18	4.2182e-18	4.24533e-18	7.32453e-18	3.23481e-18	2.31623e-16	1.01108e-18	1.96509e-18	2.29387e-17	7.22758e-18	2.64598e-18	2.69052e-18	4.61933e-18	1.02843e-16	2.43063e-18	1.35654e-18	1.50978e-18	1.83934e-18	3.64419e-17	7.27895e-16	3.61907e-17	3.11788e-18	5.55062e-18	6.0584e-17	1.64463e-17	1.83536e-17	1.13013e-16	3.39936e-18
LIE	Liechtenstein	0	0	0	0	0	0	0	0	0	0	0	0	0	0	0	0	0	0	0	0	0	0	0	0	0	0	0	0	0	0	0	0	0	0	0	0	0	0	0	0	0	0	0	0	0	0	0	0
LTU	Lithuania	1.67448e-18	1.48168e-18	3.5234e-18	8.18063e-19	1.92513e-18	7.15631e-19	7.59447e-18	1.54303e-18	9.49639e-19	1.27211e-17	2.16798e-17	2.35293e-18	1.91639e-18	1.10337e-18	2.14473e-18	7.44867e-19	1.87181e-19	2.14584e-17	7.80136e-19	1.07147e-18	1.06951e-18	1.77955e-18	1.49037e-18	1.32951e-18	1.182e-18	1.37967e-17	7.55244e-19	8.75131e-19	4.67793e-18	2.6073e-18	1.73736e-18	1.25597e-18	1.19186e-18	1.68016e-17	1.09987e-18	7.74265e-19	9.89448e-19	9.59448e-19	4.09534e-18	7.17388e-17	5.16309e-18	1.27502e-18	1.06548e-18	3.37006e-18	1.72771e-18	1.47815e-18	1.86053e-17	8.10745e-19
LUX	Luxembourg	2.32442e-18	2.25317e-18	9.55671e-18	1.34871e-18	3.344e-18	9.44442e-19	1.5221e-17	1.76297e-18	1.36283e-18	3.48645e-17	4.55242e-17	2.03602e-18	1.21511e-18	1.99329e-18	3.04942e-18	1.17478e-18	2.26388e-19	2.03731e-16	9.46632e-19	1.68235e-18	1.41562e-18	1.97826e-18	2.13268e-18	2.54655e-18	1.94619e-18	4.01057e-17	1.07697e-18	1.42747e-18	5.81597e-18	3.56238e-18	2.04912e-18	1.6374e-18	2.33813e-18	3.09426e-17	1.50161e-18	1.08676e-18	1.53689e-18	1.48005e-18	9.28452e-18	1.79208e-16	1.22756e-17	2.01076e-18	1.92539e-18	6.62503e-18	2.62437e-18	2.76552e-18	2.22851e-17	2.17168e-18
MAC	Macao SAR	0	0	0	0	0	0	0	0	0	0	0	0	0	0	0	0	0	0	0	0	0	0	0	0	0	0	0	0	0	0	0	0	0	0	0	0	0	0	0	0	0	0	0	0	0	0	0	0
MDG	Madagascar	3.18197e-17	4.974e-17	5.84714e-16	1.70679e-17	5.40061e-17	1.15437e-17	3.36455e-16	2.53853e-17	2.13285e-17	4.75827e-16	1.45829e-15	4.27192e-17	1.93778e-17	2.84073e-17	5.69181e-17	1.9487e-17	3.50845e-18	1.31461e-15	1.0353e-17	2.32469e-17	4.23732e-17	4.62166e-17	2.80601e-17	3.18078e-17	3.86706e-17	6.00603e-16	1.07884e-17	2.38376e-17	1.09103e-16	7.24436e-17	3.36275e-17	3.0484e-17	3.73756e-17	3.50785e-15	2.12056e-17	1.25993e-17	1.95625e-17	1.92213e-17	1.40418e-16	9.2193e-15	1.55591e-16	3.62862e-17	4.28346e-17	1.62135e-16	4.16878e-17	5.25415e-17	6.45237e-16	2.29178e-17
MWI	Malawi	5.32496e-18	8.23773e-18	9.77559e-18	2.59263e-18	1.36242e-17	1.86104e-18	2.27333e-17	4.15796e-18	3.88487e-18	8.76821e-17	5.44061e-17	5.16394e-18	2.39859e-18	4.01853e-18	8.06231e-18	2.4105e-18	6.2206e-19	1.13479e-16	1.71369e-18	3.93517e-18	1.04621e-17	8.47938e-18	4.37303e-18	4.34966e-18	3.3576e-17	4.52081e-17	4.81673e-18	3.24477e-18	8.17685e-18	1.23909e-17	6.8949e-18	4.12512e-18	8.35645e-18	1.52154e-16	3.72398e-18	2.23119e-18	2.87739e-18	3.21692e-18	1.29549e-17	2.66845e-16	1.76635e-17	1.7646e-17	4.22901e-18	3.53188e-17	4.66084e-18	5.14809e-18	6.49581e-17	3.62835e-18
MYS	Malaysia	1.36084e-18	6.69575e-19	4.56887e-18	3.62287e-19	1.29965e-18	2.6511e-19	1.34737e-17	6.26653e-19	4.28329e-19	2.29173e-16	1.61717e-17	9.92572e-19	3.81979e-19	3.00783e-18	1.40735e-17	5.01361e-19	6.54363e-20	1.78932e-17	2.50272e-19	5.07437e-19	4.81663e-19	8.96894e-19	7.50841e-19	5.88858e-19	8.20086e-19	4.55037e-17	2.848e-19	1.62468e-17	2.24575e-18	1.15215e-18	5.25035e-19	7.95227e-18	9.53039e-19	6.91442e-17	4.20804e-19	3.10752e-19	3.59557e-19	4.25713e-19	6.82958e-18	8.08855e-16	6.11542e-18	1.44225e-18	1.07408e-18	1.99927e-18	1.23875e-18	2.07661e-18	1.03969e-17	6.05609e-19
MDV	Maldives	2.79534e-18	4.33558e-18	2.6053e-18	1.38339e-18	3.04187e-18	1.03741e-18	7.42583e-18	2.09904e-18	1.90506e-18	1.56792e-17	5.06126e-18	2.46753e-18	1.19786e-18	1.58928e-18	3.27045e-18	1.17644e-18	3.81191e-19	4.98487e-18	9.30863e-19	2.05953e-18	2.03427e-18	4.6528e-18	2.23324e-18	1.75359e-18	1.90296e-18	8.95024e-18	1.08899e-18	1.4512e-18	2.13065e-18	6.38656e-18	3.0052e-18	2.01978e-18	1.87513e-18	1.26518e-17	2.01481e-18	1.2355e-18	1.63892e-18	1.85378e-18	4.58018e-18	5.09141e-17	5.50873e-18	2.16371e-18	1.56469e-18	1.94283e-18	1.75669e-18	1.62313e-18	4.20965e-18	1.31925e-18
MLI	Mali	2.83375e-17	3.89005e-17	6.63553e-17	1.42201e-17	1.15975e-16	9.0913e-18	8.44333e-17	2.08425e-17	1.96322e-17	2.04632e-16	1.26798e-16	2.45779e-17	1.10703e-17	2.10034e-17	5.3309e-17	1.07295e-17	3.90385e-18	3.53464e-16	8.42466e-18	2.85205e-17	1.96926e-17	4.59469e-17	1.99079e-17	1.73145e-17	1.82897e-17	6.04549e-16	9.81079e-18	1.6087e-17	2.79265e-17	8.86747e-16	2.65704e-17	2.64807e-17	1.99728e-17	2.44836e-16	1.9489e-17	1.11748e-17	1.46767e-17	1.83924e-17	5.68669e-17	1.2988e-15	7.5211e-17	2.8562e-17	1.70152e-17	2.8079e-17	2.67817e-17	1.96485e-17	3.23974e-16	4.62995e-16
MLT	Malta	5.72216e-17	6.55482e-17	1.10568e-16	2.68126e-17	5.69418e-17	1.9636e-17	2.03041e-16	3.83223e-17	2.97236e-17	6.98137e-16	3.17893e-16	5.0474e-17	2.40218e-17	5.77607e-17	6.95722e-17	2.33544e-17	5.10758e-18	3.37457e-16	1.80677e-17	5.33084e-17	3.68938e-17	6.94764e-17	4.38807e-17	3.68752e-17	4.09452e-17	4.70426e-16	2.10479e-17	3.26184e-17	5.67862e-17	9.32563e-17	5.32173e-17	3.95635e-17	3.77991e-17	5.47188e-16	3.74206e-17	2.24363e-17	2.93334e-17	2.93838e-17	1.21634e-16	2.2256e-15	1.7064e-16	3.86246e-17	4.35325e-17	3.85264e-16	4.26967e-17	7.76538e-17	1.81199e-16	2.51602e-17
MRT	Mauritania	1.68343e-17	2.78508e-17	7.17671e-17	9.33556e-18	2.16591e-17	6.13487e-18	6.82074e-17	1.33443e-17	1.12312e-17	1.06379e-16	7.49788e-17	1.62437e-17	7.38748e-18	1.11155e-17	2.07265e-17	6.94287e-18	2.02157e-18	1.36094e-16	5.52409e-18	7.15583e-17	1.26504e-17	2.63174e-17	1.44837e-17	1.19926e-17	1.2598e-17	1.84961e-16	6.56398e-18	8.39317e-18	3.74255e-17	3.71609e-17	1.737e-17	1.2247e-17	1.56862e-16	9.58405e-17	1.20322e-17	7.17536e-18	9.66201e-18	1.03689e-17	3.79512e-17	1.99848e-15	4.34257e-17	2.01337e-17	1.07233e-17	4.47539e-17	2.2064e-17	1.68097e-17	5.19183e-17	1.01384e-17
MUS	Mauritius	3.50506e-18	5.44308e-18	7.5001e-18	1.82285e-18	4.89271e-18	1.25739e-18	1.4174e-17	2.83858e-18	2.36038e-18	5.10614e-17	4.21909e-17	3.43682e-18	1.77094e-18	2.73705e-18	4.5064e-18	1.50749e-18	4.48432e-19	8.20969e-17	1.19912e-18	2.68341e-18	2.66342e-18	4.96875e-18	2.93834e-18	2.41378e-18	7.74167e-18	2.47813e-17	1.30595e-18	1.89078e-18	4.28335e-18	7.88067e-18	4.19354e-18	2.65936e-18	3.06767e-18	4.55577e-17	2.49502e-18	1.50976e-18	1.94184e-18	2.2961e-18	9.52695e-18	2.33384e-16	8.54735e-18	2.95921e-18	3.9203e-18	6.65054e-18	2.79342e-18	3.60661e-18	1.18526e-17	2.805e-18
MEX	Mexico	3.85881e-17	2.56556e-17	4.95883e-16	1.06903e-17	6.04647e-17	1.67039e-17	2.44213e-15	1.62891e-17	1.68952e-16	2.98847e-15	8.64626e-16	2.96418e-17	8.39953e-17	4.68119e-17	7.52594e-17	5.63109e-17	1.75276e-18	1.40911e-15	1.53865e-16	1.21588e-17	3.29066e-17	2.15688e-17	4.37164e-16	2.14398e-17	1.99052e-17	7.77447e-15	1.41178e-17	1.64366e-17	1.0514e-16	3.84676e-17	1.28402e-17	2.24693e-17	2.12246e-17	2.81889e-14	1.19489e-17	9.08866e-17	7.74238e-18	1.04288e-17	2.8182e-15	1.20049e-14	5.9654e-15	1.63403e-17	2.11328e-15	1.03761e-16	2.28997e-15	5.82258e-17	5.9593e-16	1.97132e-17
MCO	Monaco	0	0	0	0	0	0	0	0	0	0	0	0	0	0	0	0	0	0	0	0	0	0	0	0	0	0	0	0	0	0	0	0	0	0	0	0	0	0	0	0	0	0	0	0	0	0	0	0
MNG	Mongolia	7.96618e-17	1.21846e-16	1.21692e-16	4.00992e-17	8.89297e-17	2.93268e-17	2.89985e-16	5.80545e-17	5.27589e-17	6.70847e-16	2.8726e-16	7.62048e-17	3.56794e-17	5.05604e-17	1.44862e-16	3.45011e-17	1.09033e-17	2.61346e-16	2.69326e-17	5.61365e-17	5.90784e-17	1.1897e-16	6.9062e-17	4.96966e-17	5.70602e-17	5.25785e-16	3.15931e-17	4.17559e-17	8.24673e-17	1.61393e-16	8.03578e-17	6.9254e-17	5.57306e-17	9.81837e-16	5.62562e-17	3.45653e-17	4.43268e-17	4.90935e-17	2.08688e-16	9.23974e-14	2.24718e-16	5.98392e-17	5.45172e-17	7.55776e-17	7.25222e-17	5.65272e-17	2.27636e-16	4.10717e-17
MNE	Montenegro	0	0	0	0	0	0	0	0	0	0	0	0	0	0	0	0	0	0	0	0	0	0	0	0	0	0	0	0	0	0	0	0	0	0	0	0	0	0	0	0	0	0	0	0	0	0	0	0
MAR	Morocco	1.66182e-18	3.49367e-18	3.67691e-17	2.05815e-18	6.58287e-18	3.72795e-19	3.71669e-17	1.52277e-18	1.08793e-18	1.3669e-16	1.82426e-16	2.73917e-18	7.2241e-19	3.17455e-18	5.9879e-18	7.71372e-19	1.17598e-19	3.57872e-16	3.47077e-19	3.91499e-18	9.23897e-19	1.40194e-18	1.95298e-18	3.84751e-18	1.46267e-18	1.79761e-16	3.78666e-19	1.76349e-18	2.11679e-17	3.50721e-18	9.47999e-19	1.98509e-18	1.10487e-17	3.48436e-16	1.12464e-18	5.34373e-19	9.16131e-19	8.47042e-19	2.57243e-17	5.75211e-16	3.40152e-17	1.90379e-18	3.72894e-18	2.97404e-17	1.17375e-17	8.72837e-18	8.28379e-17	2.7012e-18
MOZ	Mozambique	4.28959e-18	6.72753e-18	5.81337e-18	2.77982e-18	1.43081e-17	1.4563e-18	1.37863e-17	3.33002e-18	2.92335e-18	2.88238e-17	3.14126e-17	4.08188e-18	1.75928e-18	2.7437e-18	5.13085e-18	1.67326e-18	6.00213e-19	3.65909e-17	1.3358e-18	3.06118e-18	3.18742e-18	6.67918e-18	3.56742e-18	3.19038e-18	2.33404e-17	3.29106e-17	1.59042e-18	2.17135e-18	5.54274e-18	9.16717e-18	4.42277e-18	3.12857e-18	3.16298e-18	2.37174e-17	3.17187e-18	1.77065e-18	2.31246e-18	2.83127e-18	9.15039e-18	3.51611e-16	1.00146e-17	3.6776e-18	2.56069e-18	1.04107e-17	5.81075e-18	3.05884e-18	1.5371e-17	2.25499e-18
MMR	Myanmar	2.47265e-18	1.77841e-18	9.19921e-18	5.6754e-19	2.85653e-18	4.14368e-19	2.2228e-17	9.57692e-19	8.41999e-19	1.26028e-16	4.70536e-17	1.7052e-18	6.49588e-19	3.43673e-18	2.03356e-17	7.29009e-19	9.90248e-20	4.98095e-17	4.24674e-19	9.36789e-19	8.39061e-19	1.5541e-18	1.763e-18	1.24441e-18	1.26278e-18	5.63133e-17	4.80466e-19	7.22725e-18	4.75161e-18	2.00266e-18	1.072e-18	1.14055e-17	1.54634e-18	1.29353e-16	7.11332e-19	5.03971e-19	5.91353e-19	5.84478e-19	1.42871e-17	1.28527e-14	1.45377e-17	1.34592e-18	2.54983e-18	5.44242e-18	3.86711e-18	3.8101e-18	3.75207e-17	1.27299e-18
NAM	Namibia	2.30666e-16	3.19729e-16	4.41673e-16	1.23058e-16	1.67573e-13	8.15137e-17	9.85903e-16	1.8611e-16	1.54636e-16	3.53564e-15	2.30705e-15	3.77532e-16	1.14113e-16	1.5817e-16	2.79383e-16	9.94162e-17	2.98419e-17	3.89394e-15	1.62072e-16	1.64546e-16	1.67726e-16	3.38482e-16	2.02779e-16	1.67747e-16	4.13736e-15	2.23461e-15	8.62527e-17	1.17037e-16	3.16002e-16	4.90213e-16	2.39709e-16	7.6941e-16	1.029e-15	4.37535e-15	2.1437e-16	1.0489e-16	2.5171e-16	1.50648e-16	9.71511e-16	2.28521e-14	6.62199e-16	2.06339e-15	1.92859e-16	3.61837e-16	2.37577e-16	1.87156e-16	1.03591e-15	1.55088e-16
NPL	Nepal	7.85749e-18	7.94445e-18	1.35207e-17	3.75568e-18	9.29064e-18	2.03572e-18	3.58884e-17	4.53659e-18	3.7303e-18	8.80997e-17	7.12697e-17	6.06788e-18	2.63738e-18	1.20112e-17	8.51741e-17	2.50077e-18	7.07085e-19	7.03702e-17	1.8524e-18	4.14039e-18	5.11758e-18	3.75425e-17	5.07389e-18	4.36679e-18	5.34645e-18	9.08256e-17	2.1607e-18	4.23412e-18	8.77123e-18	1.34973e-17	5.76253e-18	5.32341e-18	4.65851e-18	3.05076e-16	3.86136e-18	2.3995e-18	3.15874e-18	3.76338e-18	2.31174e-17	1.08018e-15	2.28341e-17	6.73307e-18	4.71855e-18	2.29835e-17	5.90466e-18	7.3914e-18	4.27547e-17	4.22212e-18
NLD	Netherlands	1.62174e-18	2.27903e-18	1.4477e-17	8.19691e-19	6.16189e-18	5.34759e-19	1.95992e-17	1.59788e-18	3.26236e-18	5.27238e-17	1.11535e-16	2.99452e-18	7.30637e-19	4.39006e-18	4.28971e-18	9.36124e-19	1.11466e-19	3.01442e-16	5.37605e-19	1.16922e-18	9.28553e-19	9.01549e-19	1.72571e-18	3.30066e-18	1.60445e-18	7.56572e-17	5.82776e-19	9.91899e-19	1.18188e-17	1.89709e-18	9.00407e-19	1.27874e-18	2.50963e-18	6.98061e-17	1.15988e-18	7.84735e-19	6.54315e-19	7.44789e-19	1.30185e-17	3.77354e-16	2.0306e-17	1.63059e-18	3.05831e-18	1.331e-17	3.88187e-18	8.0864e-18	5.37479e-17	1.7279e-18
ANT	Netherlands Antilles	1.48437e-18	2.19143e-18	1.84109e-18	7.2725e-19	1.79072e-18	1.31206e-17	6.19944e-18	1.40525e-18	1.165e-18	1.21192e-17	4.5113e-18	1.36269e-18	1.64704e-17	9.31819e-19	1.74003e-18	1.27217e-18	1.8212e-19	1.03183e-17	5.58708e-18	1.03091e-18	1.12415e-18	2.39196e-18	1.81777e-18	9.3836e-19	8.19521e-18	4.65803e-17	5.56225e-19	7.78179e-19	1.33989e-18	3.29172e-18	1.51544e-18	1.08335e-18	1.02933e-18	1.79031e-17	1.02791e-18	6.12355e-19	7.99201e-19	9.0385e-19	3.60473e-18	4.37451e-17	1.34524e-17	1.12534e-18	1.89291e-18	1.26332e-18	9.78124e-18	9.63603e-19	3.19614e-18	7.1897e-19
NCL	New Caledonia	6.25048e-19	9.58459e-19	1.56292e-18	3.27567e-19	7.69725e-19	2.23201e-19	3.1938e-18	4.88343e-19	4.18508e-19	6.81258e-17	2.5679e-18	6.00396e-19	2.86249e-19	4.75388e-19	1.06322e-18	2.75643e-19	8.37776e-20	4.25671e-18	2.04748e-19	4.6605e-19	4.70931e-19	1.04163e-18	5.18841e-19	4.03016e-19	4.75196e-19	5.51275e-18	2.36805e-19	3.62475e-19	7.63384e-19	1.5988e-18	6.51782e-19	6.02681e-19	5.23305e-19	7.49683e-18	4.32536e-19	2.64653e-19	3.46842e-19	3.89775e-19	1.78272e-18	1.03754e-16	1.81051e-18	5.01157e-19	4.79315e-19	6.84236e-19	6.63289e-19	4.91994e-19	1.74244e-18	3.74061e-19
NZL	New Zealand	1.13239e-18	1.15e-18	9.6983e-18	5.05899e-19	1.94069e-18	3.76474e-19	1.37968e-17	8.40542e-19	7.00458e-19	1.49242e-15	3.36089e-17	1.97937e-18	5.65408e-19	3.38879e-18	4.84511e-18	2.22146e-18	1.1316e-19	7.34306e-17	3.23198e-19	7.01335e-19	1.16903e-18	1.50165e-18	1.45849e-18	8.71247e-19	1.22067e-18	5.17842e-17	3.31605e-19	1.78125e-18	2.37472e-18	2.22891e-18	8.74733e-19	1.9321e-18	9.212e-19	2.02509e-16	6.47537e-19	4.47932e-19	4.92774e-19	6.14288e-19	2.4514e-17	1.16127e-15	8.90411e-18	8.38702e-19	2.23701e-18	3.02235e-18	1.77049e-18	3.0858e-18	1.24513e-17	6.89601e-19
NIC	Nicaragua	4.18201e-18	6.5413e-18	6.08886e-18	2.30444e-18	5.38058e-18	1.42378e-18	1.60395e-17	3.3068e-18	3.06279e-18	3.33997e-17	6.17732e-17	4.17576e-18	2.27429e-18	2.74031e-18	4.58181e-18	1.94969e-18	5.267e-19	4.21369e-17	2.15876e-18	2.98997e-18	3.14592e-18	6.17742e-18	4.33715e-18	2.89392e-18	3.20429e-18	3.00249e-17	1.44569e-18	2.07925e-18	9.10512e-18	9.3125e-18	4.09137e-18	3.02714e-18	3.04246e-18	2.05823e-16	2.85513e-18	1.21142e-17	2.13745e-18	3.38421e-18	1.15758e-17	1.29457e-16	3.28635e-17	3.27864e-18	1.07863e-15	4.66008e-18	3.34834e-17	3.01011e-18	1.96379e-17	2.09444e-18
NER	Niger	8.49339e-18	1.17326e-17	2.02563e-17	4.23884e-18	1.34523e-17	2.9704e-18	3.20738e-17	6.51703e-18	5.09069e-18	6.39743e-17	2.27075e-17	8.12114e-18	3.65696e-18	5.44783e-18	1.04444e-17	3.53772e-18	1.22121e-18	2.83081e-17	2.79402e-18	8.4634e-18	5.90616e-18	1.12034e-17	7.36378e-18	5.17335e-18	6.54484e-18	4.42296e-17	3.11091e-18	4.34161e-18	7.71961e-18	1.75443e-16	8.32545e-18	6.36532e-18	6.66972e-18	5.42755e-17	5.72592e-18	3.59728e-18	4.77014e-18	1.60533e-16	1.82786e-17	2.80151e-16	1.99075e-17	6.89299e-18	5.56672e-18	7.42523e-18	6.84075e-18	5.45945e-18	1.68281e-17	2.93224e-17
NGA	Nigeria	2.49381e-18	3.55346e-18	4.58944e-17	1.70644e-18	1.39723e-17	7.01763e-19	7.75996e-17	2.10785e-18	1.74456e-18	1.87128e-16	2.75942e-16	4.49128e-18	1.79258e-18	8.49424e-18	1.63317e-17	1.65109e-18	1.61728e-19	2.89633e-16	6.0608e-19	4.6121e-18	1.63302e-18	1.98765e-18	4.9742e-18	4.51671e-18	8.55995e-18	8.50576e-16	5.69953e-19	1.7654e-18	1.90956e-17	5.33512e-18	1.37171e-18	2.60481e-18	5.68323e-17	4.09718e-16	1.6004e-18	9.32907e-19	8.87023e-19	2.423e-17	1.30037e-16	2.64692e-15	6.24549e-17	2.90547e-18	6.40223e-18	2.19935e-17	1.03693e-17	1.06686e-17	1.66635e-16	4.06134e-17
NOR	Norway	3.45174e-19	6.558e-19	4.64821e-18	1.83871e-19	4.23364e-18	1.47636e-19	1.0902e-17	3.28441e-19	2.62084e-19	3.34128e-17	2.85657e-17	1.7314e-18	1.97418e-19	9.5442e-19	1.57018e-18	3.10947e-19	2.4248e-20	3.50583e-17	1.00702e-19	3.04909e-19	5.17242e-19	2.71383e-19	5.23405e-19	1.07695e-18	5.87997e-19	4.06537e-17	1.76738e-19	3.53874e-19	3.34295e-18	5.53051e-19	2.05694e-19	4.23746e-19	7.54234e-19	8.22993e-17	2.13726e-19	1.90865e-19	1.36071e-19	1.71436e-19	8.55511e-18	2.91588e-16	8.76727e-18	5.53392e-19	1.01604e-18	5.58907e-18	1.1464e-18	2.34408e-18	2.20291e-17	5.67725e-19
PSE	Gaza Strip	0	0	0	0	0	0	0	0	0	0	0	0	0	0	0	0	0	0	0	0	0	0	0	0	0	0	0	0	0	0	0	0	0	0	0	0	0	0	0	0	0	0	0	0	0	0	0	0
OMN	Oman	4.90927e-17	1.28383e-17	3.72656e-17	5.09641e-18	4.6078e-17	3.67334e-18	8.61253e-17	1.60818e-17	6.79873e-18	7.73483e-16	7.16185e-17	2.84204e-17	5.77702e-18	3.81638e-16	8.23211e-17	5.07016e-18	1.27074e-18	9.04136e-17	3.39796e-18	7.71637e-18	7.6648e-18	1.55663e-17	1.16822e-17	6.87761e-18	8.44048e-18	2.48087e-16	3.71583e-18	1.05494e-17	2.35397e-17	2.31267e-17	1.08718e-17	3.55374e-17	1.07032e-17	3.33062e-16	7.13436e-18	4.39853e-18	6.24495e-18	1.02373e-17	5.91695e-17	1.77867e-14	8.23218e-17	2.62019e-17	1.40631e-17	1.49035e-17	1.40575e-17	2.04348e-17	4.68898e-17	6.22969e-18
PAK	Pakistan	1.38873e-16	2.14718e-16	3.4496e-15	5.09977e-17	3.47964e-16	2.51357e-17	3.63846e-15	8.73945e-17	7.61406e-17	1.26062e-14	1.04335e-14	5.42857e-16	7.5787e-17	2.80999e-16	1.05404e-15	8.66455e-17	6.27885e-18	1.28242e-14	2.41411e-17	1.51436e-16	6.78981e-17	8.23116e-17	1.71739e-16	1.8835e-16	2.39034e-16	7.16586e-15	2.03838e-17	1.62874e-16	9.33803e-16	1.53402e-16	4.75307e-17	2.95546e-16	3.24501e-16	5.8077e-14	4.57599e-17	3.06166e-17	3.96657e-17	3.94817e-17	3.61908e-15	2.79563e-13	3.48181e-15	1.04477e-16	5.51222e-16	1.19577e-15	5.11791e-16	1.47826e-15	4.65235e-15	1.10002e-16
PAN	Panama	1.01913e-18	1.50334e-18	2.61509e-18	4.84073e-19	1.62212e-18	3.14226e-18	6.39592e-18	6.2869e-18	1.04667e-17	1.15723e-17	1.79871e-17	1.46723e-18	6.61591e-18	7.50093e-19	1.7734e-18	5.44507e-18	1.16024e-19	1.61753e-17	9.62863e-18	1.10824e-18	7.55441e-19	1.52593e-18	1.14097e-17	7.35267e-19	7.09196e-19	5.02462e-17	3.66835e-19	5.03612e-19	3.08839e-18	2.36868e-18	9.32745e-19	1.15181e-18	8.70242e-19	8.19149e-17	7.05666e-19	4.79525e-19	5.1368e-19	6.39967e-19	1.5513e-17	5.69609e-17	9.84673e-17	8.0747e-19	3.03032e-16	1.64024e-18	1.29292e-16	1.08954e-18	1.58871e-17	5.00906e-19
PNG	Papua New Guinea	5.49608e-19	7.07541e-19	1.60135e-18	2.5295e-19	6.68516e-19	1.78641e-19	2.54872e-18	4.03844e-19	3.35015e-19	4.47026e-16	4.66837e-18	5.28085e-19	2.2412e-19	4.42803e-19	1.00796e-18	2.26439e-19	6.23161e-20	8.48379e-18	1.64241e-19	3.58424e-19	3.85545e-19	7.75768e-19	4.6292e-19	3.83633e-19	4.26429e-19	5.337e-18	1.85817e-19	3.50967e-19	8.45245e-19	1.12273e-18	5.19786e-19	4.97152e-19	3.70199e-19	6.47353e-18	3.57508e-19	2.10606e-19	2.83497e-19	3.20828e-19	1.51485e-18	1.89727e-16	1.58514e-18	4.12316e-19	3.91534e-19	7.79752e-19	4.72328e-19	4.84818e-19	2.37084e-18	2.68861e-19
PRY	Paraguay	5.39044e-18	5.67073e-18	6.99321e-18	2.73282e-18	1.0963e-17	1.99797e-18	2.0541e-15	3.88928e-18	4.62463e-18	3.08203e-17	1.67668e-17	4.46204e-18	2.4243e-18	3.35319e-18	7.16225e-18	2.28538e-18	7.07913e-19	2.66881e-17	1.77771e-18	4.78828e-18	5.77129e-18	8.77129e-18	6.51799e-17	3.3806e-18	3.53369e-18	5.76359e-15	2.37806e-18	2.61266e-18	5.08598e-18	1.29655e-17	5.62891e-18	5.58765e-18	3.5177e-18	5.21361e-17	3.9202e-18	5.90086e-17	3.11917e-18	3.79437e-18	6.28937e-16	2.10078e-16	1.16369e-16	4.36705e-18	5.39989e-18	4.85397e-18	5.52669e-18	3.76261e-18	1.06433e-17	2.47507e-18
PER	Peru	8.11611e-17	6.78557e-17	4.13225e-16	2.1306e-17	1.08104e-16	1.45835e-17	4.09556e-15	3.02332e-17	1.54521e-16	4.34224e-15	2.30914e-15	4.86757e-17	3.67616e-17	5.33965e-17	1.66003e-16	4.99602e-17	3.70751e-18	2.52605e-15	1.65902e-17	2.55173e-17	6.20297e-17	4.24621e-17	8.60114e-15	5.23756e-17	3.25738e-17	1.69304e-14	1.52488e-17	2.51576e-17	3.22671e-16	8.07721e-17	2.79379e-17	4.23604e-17	6.36835e-17	1.17975e-14	2.35472e-17	1.50927e-17	1.55857e-17	2.00973e-17	1.66102e-14	4.20449e-14	1.90641e-14	3.44814e-17	6.81684e-16	3.36585e-16	3.20905e-16	1.64925e-16	1.61525e-15	2.99135e-17
PHL	Philippines	1.22676e-18	7.93793e-19	3.75434e-18	4.26107e-19	2.24981e-18	3.03358e-19	1.25965e-17	6.56384e-19	7.37765e-19	7.89719e-17	2.18285e-17	9.64728e-19	5.07575e-19	2.50772e-18	5.33334e-18	5.44042e-19	7.92674e-20	2.19426e-17	2.69002e-19	6.14189e-19	8.58018e-19	1.77116e-18	8.75906e-19	7.50774e-19	7.15592e-19	4.36001e-17	4.21578e-19	2.09126e-18	2.08202e-18	1.92481e-18	8.18761e-19	1.93304e-18	7.80693e-19	1.37193e-16	5.7641e-19	4.08405e-19	4.40285e-19	5.71868e-19	7.30095e-18	6.85025e-16	7.38544e-18	8.60109e-19	1.67236e-18	3.04915e-18	1.38346e-18	1.86073e-18	1.14573e-17	5.36291e-19
POL	Poland	1.32129e-18	1.55622e-18	8.74179e-18	5.6341e-19	1.87972e-18	3.95472e-19	1.45541e-17	1.25333e-18	6.75511e-19	2.75642e-17	1.11278e-16	5.2755e-18	6.19716e-19	1.28443e-18	2.09583e-18	5.2535e-19	1.09632e-19	6.31844e-17	3.80497e-19	7.11107e-19	6.43219e-19	8.60263e-19	1.22094e-18	2.94978e-18	9.5783e-19	4.06426e-17	4.5762e-19	6.19921e-19	2.22848e-17	1.51756e-18	9.39268e-19	8.33253e-19	1.31875e-18	4.64187e-17	6.43737e-19	4.67944e-19	5.55625e-19	5.65053e-19	7.91899e-18	1.779e-16	1.02768e-17	9.11657e-19	1.28262e-18	1.31826e-17	2.00456e-18	2.62227e-18	1.81446e-16	8.29362e-19
PRT	Portugal	1.39781e-16	1.02537e-16	7.53827e-16	7.87566e-17	1.13269e-14	3.87399e-17	1.10056e-15	6.90207e-17	5.95235e-17	1.75137e-15	2.19239e-15	9.74745e-17	4.76288e-17	9.27893e-17	1.35748e-16	5.21241e-17	3.37153e-18	2.84228e-15	2.78538e-17	7.87239e-17	7.18111e-17	1.15531e-16	1.1826e-16	8.50751e-17	1.42133e-16	4.23715e-15	3.58547e-17	5.33345e-17	2.97369e-16	1.94244e-16	1.10256e-16	9.92456e-17	1.08027e-16	3.17384e-15	1.4849e-15	4.99906e-17	6.61584e-17	1.08928e-16	6.9252e-16	1.10995e-14	5.9211e-16	1.42947e-16	9.64203e-17	2.33732e-16	3.01497e-16	2.29907e-16	9.77917e-16	8.60349e-17
QAT	Qatar	3.60057e-17	1.35378e-17	3.57471e-17	6.09235e-18	1.93648e-17	4.38481e-18	1.20091e-16	9.97476e-18	7.19884e-18	1.11941e-15	8.21398e-17	1.39644e-17	6.22937e-18	1.62233e-16	7.50045e-17	6.13012e-18	1.371e-18	9.07883e-17	4.05581e-18	8.46047e-18	8.76122e-18	1.70173e-17	1.31673e-17	8.25432e-18	1.30252e-17	2.37735e-16	4.46226e-18	1.15952e-17	1.59719e-17	2.43309e-17	1.12726e-17	1.72757e-17	1.06618e-17	2.88076e-16	8.02868e-18	5.2931e-18	6.56582e-18	7.55946e-18	7.92469e-17	5.97937e-15	1.52653e-16	9.97051e-18	1.57134e-17	1.94701e-17	1.41517e-17	1.69119e-17	5.12651e-17	7.7481e-18
KOR	South Korea	1.92282e-18	3.23154e-19	4.77984e-18	9.02643e-20	1.40847e-18	6.53469e-20	1.46893e-17	1.60579e-19	1.85689e-19	6.82489e-17	1.07968e-17	7.40771e-19	1.58487e-19	1.36849e-18	1.10143e-17	2.05362e-19	1.01965e-20	1.14493e-17	7.69244e-20	1.52352e-19	1.63259e-19	2.12661e-19	7.58442e-19	2.51477e-19	3.95424e-19	5.1923e-17	5.42715e-20	6.02757e-19	1.6328e-18	2.96931e-19	8.93949e-20	2.26016e-18	4.77279e-19	6.18869e-17	8.60259e-20	1.41777e-19	6.70366e-20	9.89879e-20	1.11472e-17	1.36468e-15	9.686e-18	3.19951e-19	2.23994e-18	1.71953e-18	1.701e-18	1.15521e-18	6.30492e-18	3.93056e-19
MDA	Moldova	1.96097e-17	1.38195e-17	1.67093e-17	1.07399e-17	1.81995e-17	1.00127e-17	5.91677e-17	1.39347e-17	1.07809e-17	1.45801e-16	3.79789e-17	1.3937e-17	1.1066e-17	1.11892e-17	1.87008e-17	1.01062e-17	2.47725e-18	2.80608e-17	8.61863e-18	1.25409e-17	1.27754e-17	1.62342e-17	1.70417e-17	1.27129e-17	1.69183e-17	6.54519e-17	1.02128e-17	1.10596e-17	1.78681e-17	2.22306e-17	1.85841e-17	1.25436e-17	1.27655e-17	4.38284e-17	1.22396e-17	1.08906e-17	1.17801e-17	1.22098e-17	3.63729e-17	2.8277e-16	4.30182e-17	1.30905e-17	1.1984e-17	1.53435e-17	1.37561e-17	1.23999e-17	2.71339e-17	9.58888e-18
ROU	Romania	4.05013e-18	9.30487e-18	3.18081e-17	2.14167e-18	5.82341e-18	1.46034e-18	3.33334e-17	3.7303e-18	2.2189e-18	8.15819e-17	2.13306e-16	7.06988e-18	2.30316e-18	4.76256e-18	8.70219e-18	1.80905e-18	4.05249e-19	1.01476e-16	1.87879e-18	3.18677e-18	2.53529e-18	4.30802e-18	3.84026e-18	1.29246e-17	3.35032e-18	7.11972e-17	1.58859e-18	2.21265e-18	1.33694e-16	6.71954e-18	3.84141e-18	5.51186e-18	4.41154e-18	9.02829e-17	2.80696e-18	1.85598e-18	2.18411e-18	2.3646e-18	1.96636e-17	4.14894e-16	3.55017e-17	4.12129e-18	3.6522e-18	3.13782e-17	6.75996e-18	9.69173e-18	7.37406e-17	2.78091e-18
RUS	Russia	6.0339e-17	2.19874e-17	1.32279e-16	4.73139e-18	4.77485e-17	2.93796e-18	1.24301e-16	2.22512e-16	5.09928e-18	2.46163e-16	4.6931e-16	5.34738e-16	4.49963e-18	1.08311e-17	3.97975e-17	4.06003e-18	3.61042e-18	4.60767e-16	3.29617e-18	6.57847e-18	1.33014e-17	1.07948e-17	1.07707e-17	1.88397e-17	7.58412e-18	9.14879e-16	2.1371e-17	5.3836e-18	4.87624e-16	1.82256e-17	7.45421e-18	1.16877e-17	1.0895e-17	6.28925e-16	5.71826e-18	3.71578e-18	4.98039e-18	5.38273e-18	7.40795e-17	1.16732e-14	1.0166e-16	1.18154e-17	1.38473e-17	1.38733e-16	1.35362e-16	4.75344e-17	7.52538e-16	8.01551e-18
RWA	Rwanda	4.34051e-18	6.53875e-18	5.1885e-18	2.23692e-18	4.74643e-18	1.68014e-18	1.64666e-17	3.31354e-18	3.09879e-18	5.13455e-17	1.12513e-17	3.89882e-18	2.06104e-18	2.74845e-18	5.85801e-18	1.97775e-18	6.30406e-19	1.42864e-17	1.60561e-18	3.15611e-18	3.25179e-18	6.89612e-18	3.80983e-18	2.72502e-18	3.45177e-18	2.39224e-17	1.83819e-18	2.35363e-18	3.69737e-18	9.47627e-18	4.57906e-18	3.5699e-18	3.0755e-18	2.24628e-17	3.16402e-18	1.96991e-18	2.61183e-18	2.75502e-18	1.02603e-17	3.83326e-16	1.74755e-17	3.38403e-18	2.86989e-18	3.45305e-18	3.16664e-18	2.74959e-18	8.99914e-18	2.10754e-18
WSM	Samoa	3.26572e-19	4.73652e-19	2.92541e-19	1.99141e-19	3.29223e-19	1.20631e-19	9.89858e-19	2.45749e-19	2.12786e-19	3.22425e-17	4.72114e-19	2.8013e-19	1.51436e-19	1.91265e-19	3.89076e-19	1.43575e-19	4.10323e-20	4.72361e-19	1.13929e-19	2.21317e-19	2.29343e-19	4.85736e-19	2.73333e-19	1.9995e-19	2.44056e-19	1.04075e-18	1.32486e-19	1.64458e-19	2.40229e-19	6.83133e-19	3.30579e-19	2.29978e-19	2.05641e-19	8.35308e-19	2.20293e-19	1.43981e-19	1.85115e-19	2.0039e-19	5.43204e-19	5.907e-18	5.96792e-19	2.37199e-19	1.88555e-19	2.20747e-19	2.15519e-19	1.81719e-19	4.30957e-19	1.48307e-19
SMR	San Marino	0	0	0	0	0	0	0	0	0	0	0	0	0	0	0	0	0	0	0	0	0	0	0	0	0	0	0	0	0	0	0	0	0	0	0	0	0	0	0	0	0	0	0	0	0	0	0	0
STP	Sao Tome and Principe	1.07367e-17	1.25475e-17	8.53309e-18	5.5478e-18	2.09308e-17	4.24988e-18	3.29963e-17	7.59217e-18	6.95737e-18	6.78603e-17	1.76846e-17	8.89785e-18	5.29705e-18	6.31894e-18	1.12485e-17	4.95951e-18	1.08237e-18	1.466e-17	4.03895e-18	6.7433e-18	7.39556e-18	1.36415e-17	8.80773e-18	6.50173e-18	8.57406e-18	3.41401e-17	4.67428e-18	5.33377e-18	7.59718e-18	1.83675e-17	9.45037e-18	7.04502e-18	6.50559e-18	2.44635e-17	6.79149e-18	4.91644e-18	5.98083e-18	6.08658e-18	1.8032e-17	1.7405e-16	2.07342e-17	6.87728e-18	6.21323e-18	7.50855e-18	7.26962e-18	6.09481e-18	1.44108e-17	4.77131e-18
SAU	Saudi Arabia	7.10795e-17	1.17846e-16	1.03288e-15	2.3088e-17	1.77539e-16	1.07414e-17	1.56643e-15	3.32883e-17	2.39692e-17	2.00929e-14	2.25905e-15	1.28296e-16	3.34641e-17	1.31581e-16	4.71248e-16	2.93581e-17	2.13741e-18	2.40398e-15	1.01078e-17	6.55332e-17	2.74143e-17	3.3949e-17	9.29095e-17	5.97924e-17	1.452e-16	1.3502e-14	8.07798e-18	6.84426e-17	2.35959e-16	6.31458e-17	2.46633e-17	9.38553e-17	1.08726e-16	5.12806e-15	2.12541e-17	1.52142e-17	2.52264e-17	1.59467e-17	1.22238e-15	4.51981e-14	2.93921e-15	5.40832e-17	1.38091e-16	2.34239e-16	1.50138e-16	2.6356e-16	9.91457e-16	5.06478e-17
SEN	Senegal	3.89478e-18	6.23199e-18	1.90956e-17	2.05897e-18	8.2733e-18	1.28322e-18	1.7964e-17	3.2588e-18	2.78046e-18	4.29962e-17	4.91352e-17	4.32973e-18	1.6616e-18	3.50836e-18	5.48618e-18	1.74454e-18	4.35031e-19	3.20158e-16	1.18037e-18	7.13711e-17	2.87117e-18	5.35928e-18	3.45326e-18	3.3503e-18	2.93027e-18	5.81457e-17	1.37154e-18	2.02131e-18	9.08241e-18	6.70745e-17	3.5929e-18	3.42296e-18	8.84716e-17	5.93574e-17	2.32532e-17	1.59873e-18	3.72491e-18	7.5286e-18	1.22421e-17	4.29159e-16	1.42479e-17	4.76354e-17	3.15579e-18	9.9291e-18	5.24425e-18	9.39413e-18	2.74292e-17	1.35924e-16
SRB	Serbia	0	0	0	0	0	0	0	0	0	0	0	0	0	0	0	0	0	0	0	0	0	0	0	0	0	0	0	0	0	0	0	0	0	0	0	0	0	0	0	0	0	0	0	0	0	0	0	0
SYC	Seychelles	9.80054e-18	1.40937e-17	1.02538e-17	4.92892e-18	1.03391e-17	3.52318e-18	2.91151e-17	7.69129e-18	6.12317e-18	5.3455e-17	4.60209e-17	8.63013e-18	4.27963e-18	6.17517e-18	1.11823e-17	4.18094e-18	1.10556e-18	2.84358e-17	3.19957e-18	9.71832e-18	7.12118e-18	1.51772e-17	8.47103e-18	6.04935e-18	7.65474e-18	3.72457e-17	3.70827e-18	4.85565e-18	7.92867e-18	2.19439e-17	1.07402e-17	6.98494e-18	6.28458e-18	2.9959e-17	6.87284e-18	4.14167e-18	5.68451e-18	5.71016e-18	1.69073e-17	1.97756e-16	1.92383e-17	7.52792e-18	5.54933e-18	7.99374e-18	6.5771e-18	6.9431e-18	1.7109e-17	4.65655e-18
SLE	Sierra Leone	4.75455e-18	8.09094e-18	5.19661e-18	2.30829e-18	5.4084e-18	1.62388e-18	1.35759e-17	3.79227e-18	3.40919e-18	2.41443e-17	1.40396e-17	4.51659e-18	1.95646e-18	2.789e-18	5.94299e-18	3.73993e-18	7.72317e-19	1.95033e-17	1.53789e-18	3.37769e-18	3.48114e-18	7.79685e-18	3.89957e-18	2.88612e-18	3.60116e-18	1.69107e-17	1.7094e-18	2.31776e-18	4.34063e-18	1.07605e-17	4.99402e-18	3.46757e-18	4.34594e-18	4.30023e-17	3.47464e-18	1.9959e-18	2.68629e-18	3.13967e-18	7.87055e-18	8.57062e-17	8.47868e-18	3.72e-18	2.68987e-18	3.69865e-18	3.52674e-18	3.19113e-18	1.08311e-17	2.20889e-18
SGP	Singapore	7.49916e-18	4.61974e-19	3.23909e-18	1.98347e-19	3.64901e-18	1.35847e-19	1.09092e-17	4.46168e-19	3.26594e-19	2.13669e-16	1.43841e-17	1.84202e-18	2.68539e-19	3.5262e-18	4.76545e-17	2.63393e-19	3.58302e-20	1.69499e-17	1.26596e-19	5.04553e-19	4.74204e-19	1.63564e-18	5.42198e-19	4.84854e-19	8.46448e-19	4.46524e-17	1.4174e-19	6.02913e-17	1.98382e-18	1.16486e-18	3.04225e-19	2.48548e-17	7.39546e-19	6.09555e-17	2.36733e-19	1.90153e-19	2.12618e-19	3.19026e-19	6.04035e-18	9.37065e-16	6.63627e-18	1.24655e-18	1.13503e-18	2.13878e-18	1.19511e-18	2.63174e-18	1.0476e-17	7.40745e-19
SVK	Slovakia	3.00897e-18	3.45275e-18	8.4398e-18	1.2783e-18	7.27599e-18	8.23976e-19	2.05402e-17	3.42246e-18	1.49146e-18	4.09456e-17	3.40675e-16	3.19829e-18	6.82593e-18	2.23141e-18	3.47047e-18	1.02271e-18	2.45863e-19	5.95842e-17	7.83232e-19	1.75734e-18	1.65943e-18	3.53221e-18	2.18609e-18	9.15337e-18	1.93656e-18	4.39359e-17	1.62913e-18	1.29611e-18	3.21031e-17	5.44894e-18	2.36974e-18	1.78961e-18	2.23233e-18	4.34551e-17	1.65632e-18	9.88311e-19	1.30593e-18	1.81339e-18	1.04739e-17	2.10538e-16	1.91419e-17	3.077e-18	2.29515e-18	3.79596e-17	3.88708e-18	4.82013e-18	7.14192e-16	1.47222e-18
SVN	Slovenia	5.20785e-18	2.30693e-17	2.14905e-17	1.67595e-18	5.07755e-18	1.16708e-18	3.65907e-17	3.1661e-18	1.77024e-18	7.72598e-17	5.27111e-16	5.7264e-18	1.85309e-18	3.42706e-18	5.18548e-18	1.40637e-18	3.09577e-19	9.63029e-17	1.03445e-18	2.17006e-18	2.01642e-18	3.2278e-18	3.07335e-18	3.31539e-16	2.84667e-18	1.09531e-16	1.32187e-18	1.72886e-18	3.94938e-17	5.37496e-18	2.66228e-18	2.26666e-18	3.34623e-18	9.35433e-17	1.96531e-18	1.31218e-18	1.7943e-18	1.76521e-18	2.10474e-17	4.08363e-16	2.51906e-17	2.61571e-18	3.67063e-18	7.97226e-16	5.2157e-18	8.69079e-18	1.55945e-16	2.27472e-18
SOM	Somalia	1.27402e-16	1.50808e-16	1.32735e-16	7.21593e-17	1.36857e-16	6.51826e-17	4.85832e-16	1.03281e-16	7.80325e-17	1.17577e-15	2.80589e-16	1.10591e-16	7.10655e-17	8.58117e-17	1.43255e-16	6.55321e-17	1.72904e-17	2.19451e-16	5.59668e-17	9.12066e-17	9.8321e-17	1.82519e-16	1.16998e-16	8.43135e-17	1.04812e-16	5.64241e-16	5.6842e-17	6.69559e-17	1.13007e-16	2.55238e-16	1.36735e-16	9.23176e-17	8.62479e-17	3.67971e-16	9.15723e-17	7.09305e-17	7.91173e-17	7.94745e-17	2.61335e-16	2.79687e-15	4.13483e-16	9.29408e-17	7.99238e-17	1.06832e-16	9.5656e-17	1.78465e-16	1.9826e-16	6.74102e-17
ZAF	South Africa	1.86027e-16	1.87552e-16	1.34163e-15	6.91066e-17	4.4414e-14	4.18638e-17	5.61873e-15	1.1627e-16	1.00791e-16	2.08676e-14	8.56163e-15	2.51501e-16	8.59547e-17	6.42977e-16	7.12539e-16	1.13439e-16	1.11518e-17	1.15546e-14	4.16544e-17	2.22618e-16	1.4014e-16	1.23226e-16	2.2448e-16	2.37265e-16	1.04176e-13	1.9993e-14	6.40249e-17	1.555e-16	8.65838e-16	5.22033e-16	2.46152e-16	2.05278e-16	1.23395e-15	1.64673e-14	2.37929e-16	1.1152e-16	6.97093e-17	1.71776e-16	3.04818e-15	9.84442e-14	3.41486e-15	1.90373e-15	2.4493e-16	1.12001e-15	3.82128e-16	6.46779e-16	4.25217e-15	1.08389e-15
SDS	South Sudan	0	0	0	0	0	0	0	0	0	0	0	0	0	0	0	0	0	0	0	0	0	0	0	0	0	0	0	0	0	0	0	0	0	0	0	0	0	0	0	0	0	0	0	0	0	0	0	0
ESP	Spain	1.46004e-17	7.00529e-17	2.00371e-15	3.15138e-16	3.65511e-16	2.34453e-18	1.91301e-15	2.01261e-17	1.73897e-17	1.29297e-15	3.07673e-15	4.51605e-17	6.95075e-18	8.33332e-17	1.13132e-16	1.04674e-17	4.33106e-19	3.82627e-15	2.8341e-18	2.84824e-17	1.09994e-17	5.44549e-18	1.17401e-16	8.34974e-17	2.32744e-17	3.89375e-15	3.9501e-18	1.07474e-17	3.6328e-16	5.30558e-17	4.35803e-18	1.71401e-17	7.26248e-17	2.35152e-15	3.85988e-17	2.77173e-17	3.89937e-18	6.30416e-18	1.4568e-15	1.06246e-14	1.35291e-15	2.61934e-17	2.30845e-16	4.35328e-16	1.82111e-15	2.86747e-16	1.88947e-15	7.05095e-17
LKA	Sri Lanka	5.12641e-19	7.52577e-19	5.10027e-18	2.62348e-19	1.28947e-18	1.46351e-19	2.62065e-17	4.07695e-19	3.2794e-19	2.96239e-17	3.93477e-17	1.58225e-18	2.45043e-19	7.92664e-19	2.15238e-18	4.8768e-19	4.42237e-20	5.42937e-17	2.35547e-19	3.27585e-19	2.99258e-19	5.31931e-19	6.31553e-18	7.45335e-19	8.44664e-19	3.03629e-17	1.33025e-19	4.32162e-19	4.09579e-18	8.93227e-19	3.37795e-19	5.37338e-19	8.71742e-19	1.08216e-16	3.47097e-19	1.63987e-19	1.91943e-19	2.43334e-19	2.63313e-17	2.49881e-16	4.80183e-17	4.22873e-19	2.00683e-18	3.42589e-18	1.35968e-18	4.20916e-18	1.9881e-17	3.96772e-19
SUD	Sudan	0	0	0	0	0	0	0	0	0	0	0	0	0	0	0	0	0	0	0	0	0	0	0	0	0	0	0	0	0	0	0	0	0	0	0	0	0	0	0	0	0	0	0	0	0	0	0	0
SUR	Suriname	2.66307e-18	4.62274e-18	5.00595e-18	1.39219e-18	3.41544e-18	1.00435e-18	1.02916e-17	2.10665e-18	2.02294e-18	2.70301e-17	1.19645e-17	3.68187e-18	1.26568e-18	1.82444e-18	3.24881e-18	4.24432e-18	4.11387e-19	2.33688e-17	9.213e-19	2.12222e-18	2.04763e-18	4.65786e-18	2.2366e-18	1.73292e-18	1.97801e-18	1.71658e-17	1.05059e-18	1.35494e-18	2.72735e-18	6.70762e-18	2.90601e-18	2.00166e-18	2.97321e-18	4.02372e-17	2.0099e-18	1.16695e-18	1.60939e-18	1.75608e-18	6.31419e-18	1.25814e-16	9.68061e-18	2.19371e-18	1.91222e-18	2.58923e-18	3.05558e-18	1.96234e-18	7.63746e-18	1.5051e-18
SWZ	Swaziland	8.55002e-17	1.71299e-17	1.35558e-17	5.97861e-18	6.62211e-17	4.4128e-18	3.68574e-17	9.3838e-18	8.93742e-18	1.33029e-16	3.20439e-17	1.08536e-17	5.32929e-18	7.42195e-18	3.86546e-17	5.7448e-18	1.65366e-18	4.43846e-17	4.17452e-18	1.57549e-17	8.8365e-18	2.0492e-17	1.02164e-17	7.44511e-18	8.60146e-18	6.2119e-17	4.72061e-18	6.09084e-18	1.0674e-17	2.86088e-17	1.82613e-17	9.4518e-18	9.96041e-18	9.8361e-17	8.75787e-18	5.26685e-18	7.02576e-18	8.03995e-18	2.28007e-17	4.87926e-16	2.70234e-17	2.5154e-17	7.89881e-18	1.04354e-17	1.31709e-17	7.67264e-18	2.46932e-17	5.73598e-18
SWE	Sweden	1.25066e-18	1.47028e-18	8.97696e-18	6.65626e-19	3.31545e-18	4.52856e-19	2.78113e-17	9.82847e-19	7.28743e-19	8.52816e-17	6.07166e-17	1.82036e-18	6.59272e-19	2.47313e-18	3.55763e-18	7.48031e-19	9.45833e-20	7.54686e-17	4.38956e-19	8.08707e-19	7.80373e-19	9.37556e-19	1.81628e-18	2.35935e-18	1.48164e-18	1.07165e-16	5.09745e-19	9.33935e-19	7.81834e-18	1.67838e-18	8.36355e-19	1.0834e-18	1.56552e-18	8.59323e-17	7.43848e-19	5.89738e-19	6.04718e-19	7.40725e-19	1.69299e-17	5.14667e-16	1.55296e-17	1.07663e-18	1.88047e-18	9.17189e-18	2.82568e-18	4.91559e-18	3.58551e-17	9.57287e-19
CHE	Switzerland	1.50386e-18	2.24432e-18	1.73768e-17	7.73422e-19	3.28372e-18	2.76497e-19	3.02432e-17	2.27216e-18	8.75945e-19	5.53897e-17	1.62323e-16	3.55626e-18	6.86578e-19	3.89779e-18	5.65155e-18	6.46216e-19	1.86374e-20	6.8745e-17	2.50299e-19	8.00391e-19	7.86081e-19	9.25179e-19	1.71553e-18	3.40755e-18	1.56334e-18	1.31238e-16	3.59376e-19	1.02335e-18	1.24904e-17	2.09762e-18	7.26002e-19	1.43313e-18	1.86354e-18	1.07311e-16	5.70933e-19	5.11991e-19	4.24774e-19	6.35961e-19	1.76397e-17	5.55735e-16	2.15565e-17	1.10332e-18	2.99476e-18	1.65253e-17	3.14851e-18	5.12039e-18	4.97251e-17	1.54397e-18
SYR	Syria	4.02092e-18	1.79776e-17	7.38394e-16	2.15676e-18	1.06077e-17	1.18164e-18	8.52188e-17	2.59432e-17	2.65668e-18	1.50466e-16	2.49925e-16	1.81508e-17	1.69665e-18	1.13493e-17	8.60587e-18	1.76819e-18	4.12545e-19	1.97527e-16	1.04457e-18	4.73094e-18	2.51921e-18	4.91394e-18	2.67372e-17	7.0201e-18	3.52282e-18	5.3573e-16	1.21594e-18	2.39402e-18	1.25504e-16	9.2399e-18	3.11145e-18	3.51914e-18	5.00957e-18	2.48343e-16	2.56435e-18	1.43693e-18	2.0393e-18	2.273e-18	9.08473e-17	6.11895e-16	2.60936e-16	4.13443e-18	9.36535e-18	5.05612e-17	9.4349e-18	2.22689e-16	9.39213e-17	4.91348e-18
TWN	Taiwan	2.09356e-18	9.20436e-19	8.05435e-18	4.21345e-19	2.63472e-18	3.7091e-19	3.45089e-17	9.27064e-19	1.16791e-18	1.99811e-16	3.39281e-17	1.115e-18	2.20389e-18	4.83136e-18	2.7897e-17	8.44855e-19	3.78059e-20	2.14139e-17	8.13384e-19	1.32088e-18	1.90495e-18	1.84576e-18	1.20101e-18	1.02369e-18	1.71898e-18	1.34472e-16	2.54331e-18	3.2907e-18	5.22038e-18	6.3536e-18	4.81765e-19	1.55995e-17	1.37936e-18	2.02024e-16	4.54675e-19	4.53588e-19	3.85593e-19	4.29241e-19	3.46551e-17	8.11427e-16	2.70166e-17	9.69026e-19	9.8167e-18	4.35734e-18	4.13418e-18	5.55665e-18	1.58206e-17	2.19931e-18
TJK	Tajikistan	2.08882e-16	2.95833e-16	6.48629e-15	9.50403e-17	2.06625e-16	7.15956e-17	6.17328e-16	1.68722e-16	1.27705e-16	1.79138e-15	1.29066e-15	4.28102e-16	8.39263e-17	1.17614e-16	2.3386e-16	8.36772e-17	2.77802e-17	7.80577e-16	6.70298e-17	1.32587e-16	1.39511e-16	2.84016e-16	1.59588e-16	1.27561e-16	1.40141e-16	1.77808e-15	7.79667e-17	9.36918e-17	9.6252e-16	3.96604e-16	2.07082e-16	1.35828e-16	1.25654e-16	9.10872e-16	1.40465e-16	8.26038e-17	1.13434e-16	1.16819e-16	3.95584e-16	1.25496e-14	6.36129e-16	1.42516e-16	1.13182e-16	4.78455e-16	1.37858e-16	1.25355e-16	1.8143e-15	9.17163e-17
THA	Thailand	1.50702e-17	4.77918e-18	2.23234e-17	2.59663e-18	1.75597e-17	1.83602e-18	8.14221e-17	4.02034e-18	3.60096e-18	1.211e-15	1.30363e-16	6.89678e-18	2.48325e-18	2.42026e-17	1.18758e-16	3.72897e-18	4.56571e-19	1.77446e-16	1.71408e-18	6.41857e-18	3.82485e-18	1.11121e-17	5.75918e-18	4.12898e-18	5.59405e-18	2.501e-16	2.28024e-18	2.10285e-17	1.55662e-17	1.02535e-17	4.66696e-18	1.31454e-16	5.50719e-18	5.74119e-16	3.66409e-18	2.32211e-18	2.55089e-18	2.95601e-18	5.17448e-17	4.61165e-15	5.33179e-17	8.2641e-18	1.01134e-17	1.72886e-17	1.00692e-17	2.2217e-17	9.39018e-17	7.28967e-18
MKD	TFYR Macedonia	5.55674e-17	2.04832e-15	1.25509e-15	2.66176e-17	6.98938e-17	1.87912e-17	2.26708e-16	4.59317e-17	3.481e-17	5.5239e-16	7.39643e-16	5.96224e-17	2.29797e-17	3.65477e-17	6.28983e-17	2.1594e-17	6.62085e-18	8.49121e-16	1.69867e-17	3.83391e-17	3.9268e-17	8.12053e-17	4.52137e-17	1.09616e-15	3.9611e-17	4.30777e-16	2.06642e-17	2.77255e-17	2.27786e-15	1.17754e-16	5.33914e-17	6.84644e-17	4.09907e-17	5.05941e-16	3.68364e-17	2.24308e-17	2.84117e-17	3.47518e-17	1.26906e-16	2.1285e-15	1.47084e-16	4.23719e-17	3.61198e-17	2.91784e-15	5.10685e-17	7.92355e-17	3.84737e-16	2.79045e-17
TGO	Togo	5.59822e-18	9.55981e-18	7.95099e-18	2.74497e-18	1.04317e-17	1.95983e-18	2.08248e-17	4.34486e-18	3.75728e-18	3.27884e-17	2.19028e-17	5.13854e-18	2.32581e-18	3.63133e-18	1.00615e-17	2.40418e-18	7.41911e-19	3.87564e-17	1.75285e-18	2.68147e-16	9.77918e-18	9.29416e-18	4.56866e-18	3.58352e-18	1.47561e-17	5.41565e-17	3.38113e-18	2.8176e-18	7.37963e-18	2.20917e-16	5.7511e-18	6.70367e-18	1.02903e-17	4.43807e-17	3.88832e-18	2.25107e-18	1.20059e-17	8.6661e-18	1.1344e-17	1.5865e-16	4.15768e-17	2.92843e-17	4.16194e-18	5.3694e-18	4.3964e-18	3.72732e-18	1.20015e-17	1.24151e-17
TTO	Trinidad and Tobago	7.70337e-19	7.84543e-19	1.53258e-18	3.79567e-19	1.06442e-18	9.50097e-18	5.34045e-18	5.91218e-19	6.98727e-18	1.39736e-17	4.40132e-18	7.6011e-19	1.6642e-18	9.45867e-19	9.73799e-19	4.64155e-17	9.62578e-20	4.93701e-18	2.55075e-18	5.17149e-19	1.37949e-18	1.1242e-18	1.06e-18	4.8915e-19	5.31007e-19	4.8344e-17	2.94979e-18	4.34994e-19	8.49049e-19	1.57648e-18	7.69091e-19	6.00321e-19	6.29045e-19	1.21169e-16	5.15267e-19	3.2441e-18	4.07546e-19	5.1312e-19	4.35976e-18	5.83103e-17	3.41911e-17	6.25057e-19	4.43309e-18	8.56926e-19	4.8079e-18	6.17939e-19	2.38126e-18	3.80461e-19
TUN	Tunisia	1.18853e-18	3.22061e-18	1.20742e-16	1.09834e-18	3.4519e-18	4.08926e-19	2.27938e-17	1.28196e-18	8.36216e-19	2.57225e-17	1.15919e-16	1.80627e-18	4.90447e-19	7.53634e-18	3.87011e-18	5.40764e-19	1.26585e-19	2.46455e-16	3.16999e-19	3.4588e-18	8.43688e-19	1.63544e-18	1.33322e-18	2.69746e-18	1.06534e-18	9.22822e-17	3.8321e-19	6.71264e-19	9.78929e-18	8.27904e-18	9.94564e-19	1.05189e-18	6.53555e-18	7.75723e-17	8.49336e-19	4.82155e-19	6.22562e-19	1.30305e-18	1.00963e-17	1.87379e-16	1.099e-17	2.00927e-18	1.67451e-18	1.66854e-17	6.81541e-18	7.15439e-18	4.94199e-17	6.5067e-18
TUR	Turkey	2.20862e-17	1.4665e-16	3.47605e-16	2.63017e-18	1.84492e-17	1.26119e-18	1.78343e-16	4.31573e-17	3.38735e-18	4.41549e-16	9.73728e-16	4.34095e-16	3.86638e-18	2.20809e-17	3.50949e-17	5.91619e-18	3.40048e-19	6.72139e-16	1.21761e-18	4.15527e-18	3.23475e-18	4.23192e-18	6.28076e-18	5.49669e-17	6.03777e-18	5.217e-16	4.0645e-18	4.24179e-18	4.06323e-16	1.1038e-17	2.84078e-18	5.33312e-18	1.50487e-17	8.77921e-16	3.76692e-18	1.69188e-18	1.69415e-18	2.63821e-18	9.07746e-17	2.24989e-15	8.10266e-17	7.16585e-18	1.25709e-17	9.4574e-17	1.84137e-17	2.14467e-17	4.01231e-16	8.14323e-18
TKM	Turkmenistan	1.03673e-14	2.42969e-16	5.68637e-16	4.7057e-17	1.18514e-16	3.25931e-17	3.81813e-16	4.42136e-16	7.08178e-17	7.34114e-16	1.33368e-15	1.31526e-15	3.96218e-17	7.60942e-17	1.50159e-16	3.85961e-17	1.10479e-17	6.92079e-16	2.95983e-17	6.93362e-17	1.87876e-16	1.70057e-16	7.74491e-17	1.05941e-16	6.37289e-17	8.97849e-16	5.2367e-17	4.95708e-17	5.58239e-16	2.56257e-16	9.31987e-17	7.38684e-17	7.37385e-17	1.01824e-15	6.76927e-17	3.85358e-17	5.19395e-17	6.33629e-17	5.12784e-16	4.08811e-14	3.05294e-16	7.48863e-17	6.64422e-17	2.29855e-16	9.37753e-17	9.73266e-17	1.36205e-15	4.925e-17
USR	Former USSR	0	0	0	0	0	0	0	0	0	0	0	0	0	0	0	0	0	0	0	0	0	0	0	0	0	0	0	0	0	0	0	0	0	0	0	0	0	0	0	0	0	0	0	0	0	0	0	0
UGA	Uganda	1.4061e-17	1.97188e-17	4.70964e-17	9.59906e-18	2.50138e-17	4.88544e-18	8.16168e-17	1.21731e-17	1.07504e-17	2.71473e-16	2.35993e-16	1.62545e-17	5.92003e-18	1.17853e-17	1.80197e-17	6.5788e-18	1.73236e-18	7.02611e-16	4.20888e-18	9.86198e-18	9.61211e-18	2.18896e-17	1.14884e-17	1.19799e-17	9.8784e-18	1.63785e-16	4.82619e-18	2.14704e-17	2.82173e-17	3.34115e-17	5.0098e-17	1.05267e-17	1.11238e-17	1.81622e-16	1.00199e-17	5.80798e-18	7.31405e-18	8.44661e-18	3.94653e-17	1.35034e-15	5.04829e-17	2.23587e-16	1.16106e-17	3.34655e-17	3.06068e-17	3.93178e-17	2.39264e-16	9.49018e-18
UKR	Ukraine	6.72186e-18	7.73921e-18	3.58144e-17	2.0761e-18	5.54419e-18	1.45786e-18	2.5019e-17	2.18097e-17	2.52444e-18	4.69697e-17	1.36713e-16	1.06e-16	1.91229e-18	3.04672e-18	6.04622e-18	1.9047e-18	7.13503e-19	5.80911e-17	1.32488e-18	2.93652e-18	2.92878e-18	5.20091e-18	3.34595e-18	4.69361e-18	2.8747e-18	7.83854e-17	1.6575e-18	2.05164e-18	1.7165e-16	7.56757e-18	3.60671e-18	3.29799e-18	4.25165e-18	8.61875e-17	2.86716e-18	1.7051e-18	2.15465e-18	2.65486e-18	1.71811e-17	5.99704e-16	2.50542e-17	3.263e-18	4.57151e-18	1.71561e-17	1.39278e-17	1.29849e-17	1.79069e-16	2.14182e-18
ARE	UAE	5.50345e-17	1.91483e-17	5.72966e-16	3.40775e-18	2.54061e-17	2.36664e-18	1.35694e-16	6.01657e-16	5.00409e-18	2.69633e-15	2.034e-16	5.15291e-16	4.28941e-18	4.01209e-17	1.41277e-16	4.6435e-18	7.29163e-19	3.3384e-16	2.19664e-18	8.02073e-18	6.85702e-18	1.17128e-17	1.02003e-17	7.19775e-18	1.47032e-17	5.95396e-16	2.54196e-18	1.49194e-17	1.47871e-16	1.66857e-17	6.53522e-18	2.8783e-17	8.13325e-17	7.21012e-16	4.4565e-18	2.9962e-18	3.63074e-18	4.88728e-18	8.06512e-17	9.25608e-15	9.64597e-17	1.18687e-17	1.70949e-17	3.24787e-17	1.87274e-17	8.60258e-17	1.28276e-16	8.03012e-18
GBR	UK	3.47599e-18	5.03905e-18	5.31005e-17	2.00502e-18	2.2744e-17	2.10378e-18	8.27101e-17	4.5362e-18	3.19208e-18	4.02845e-16	2.2245e-16	1.60167e-17	1.92642e-18	2.68024e-17	2.19603e-17	8.80395e-18	1.5912e-19	3.771e-16	1.16126e-18	2.49455e-18	8.41305e-18	2.50994e-18	4.07809e-18	6.66862e-18	8.57173e-18	3.13133e-16	1.3309e-18	7.04666e-18	3.33048e-17	6.20141e-18	1.55653e-18	4.28761e-18	7.47655e-18	4.6479e-16	1.67426e-18	2.93068e-18	9.99218e-19	1.46295e-18	5.16816e-17	1.75058e-15	6.35897e-17	4.79831e-18	7.59986e-18	3.16911e-17	1.22124e-17	4.64213e-17	1.45797e-16	5.86703e-18
TZA	Tanzania	8.52814e-18	7.47236e-18	7.02067e-17	2.66285e-18	1.64413e-17	4.61031e-18	5.54649e-17	4.53314e-18	6.24797e-18	2.1089e-16	1.23301e-16	5.62263e-18	3.51198e-18	5.99399e-18	3.74238e-17	2.81438e-18	2.40459e-19	2.64865e-16	1.98136e-18	4.53564e-18	5.4826e-18	1.34067e-17	4.57877e-18	2.30963e-17	2.38418e-17	9.27635e-17	3.7768e-18	3.95223e-18	2.16425e-16	2.67041e-17	2.40336e-17	4.99865e-18	4.9227e-18	6.07887e-16	3.26676e-18	2.75639e-18	3.02685e-18	2.74058e-18	2.94395e-17	2.30057e-15	6.27457e-17	5.29457e-18	1.05198e-17	1.1788e-17	8.36593e-18	9.95838e-18	5.61085e-17	3.69601e-18
USA	USA	5.67021e-17	4.76186e-17	7.89908e-16	1.3601e-17	2.84119e-16	1.70791e-16	3.66956e-15	6.57096e-17	2.27381e-16	1.23815e-14	2.38264e-15	1.36168e-16	1.3987e-15	2.20463e-16	3.45043e-16	4.2854e-16	9.34629e-19	3.44454e-15	1.33e-16	2.18841e-17	2.27736e-16	1.54321e-17	4.52226e-16	5.40861e-17	7.12533e-17	1.38802e-14	2.79822e-17	7.92519e-17	2.89242e-16	4.87363e-17	9.3475e-18	9.70808e-17	7.58581e-17	9.63944e-14	1.43909e-17	1.09752e-16	6.58895e-18	1.29057e-17	2.89331e-15	7.27048e-14	8.98469e-15	7.17709e-17	2.13269e-15	3.20452e-16	2.33223e-16	2.34283e-16	1.32049e-15	5.43257e-17
URY	Uruguay	4.23167e-18	4.51243e-18	1.61087e-17	2.15331e-18	8.10911e-18	1.54505e-18	1.98113e-15	3.29256e-18	3.32636e-18	8.97468e-17	3.15933e-17	3.8008e-18	2.10406e-18	3.2508e-18	7.75401e-18	2.22165e-18	5.59815e-19	6.18025e-17	1.52484e-18	2.9735e-18	3.06568e-18	6.68571e-18	2.89995e-17	2.97001e-18	3.72619e-18	5.10155e-15	1.75528e-18	2.19874e-18	8.36605e-18	9.63007e-18	4.34999e-18	3.11458e-18	3.06404e-18	2.27954e-16	2.96767e-18	2.20305e-18	2.43326e-18	2.80046e-18	3.95598e-16	8.72977e-16	1.08426e-16	4.67899e-18	1.1297e-17	6.22019e-18	1.83944e-17	6.01756e-18	2.07519e-17	2.14185e-18
UZB	Uzbekistan	9.77641e-16	7.48758e-16	7.52843e-16	3.97876e-16	7.20819e-16	3.12662e-16	2.14028e-15	1.01614e-15	4.48764e-16	3.66625e-15	2.35108e-15	1.10469e-15	3.7681e-16	4.54846e-16	6.81951e-16	3.6706e-16	8.28604e-17	2.56909e-15	2.94288e-16	4.93941e-16	5.43985e-16	9.6007e-16	6.31706e-16	4.62468e-16	5.84469e-16	3.94522e-15	3.46112e-16	3.94919e-16	8.54572e-16	1.41379e-15	7.72147e-16	5.06843e-16	4.86295e-16	2.41231e-15	5.21578e-16	3.65784e-16	4.51727e-16	4.51205e-16	1.31751e-15	2.1178e-14	1.30896e-15	5.37682e-16	4.4063e-16	6.38611e-16	5.40526e-16	4.81154e-16	2.01811e-15	3.50572e-16
VUT	Vanuatu	1.7733e-18	2.49339e-18	1.5073e-18	8.76153e-19	1.78608e-18	6.50464e-19	4.87964e-18	1.3045e-18	1.16232e-18	1.41518e-17	2.56494e-18	1.50945e-18	7.83123e-19	1.0127e-18	1.97915e-18	7.50286e-19	2.23972e-19	3.14388e-18	6.03097e-19	1.2263e-18	1.27095e-18	2.71128e-18	1.43478e-18	1.02612e-18	1.25681e-18	5.24531e-18	7.11946e-19	8.78876e-19	1.24624e-18	3.56337e-18	1.8359e-18	1.24054e-18	1.13805e-18	4.40071e-18	1.21298e-18	7.78107e-19	1.0163e-18	1.07968e-18	2.69024e-18	2.90153e-17	3.07482e-18	1.29262e-18	9.64607e-19	1.15741e-18	1.10184e-18	9.90847e-19	2.18233e-18	7.99282e-19
VEN	Venezuela	3.78507e-18	3.9492e-18	1.35416e-17	2.0083e-18	7.15196e-18	5.26265e-18	8.52578e-17	3.03493e-18	2.23776e-16	1.21166e-16	4.41373e-17	5.74782e-18	1.13426e-17	3.44381e-18	6.16075e-18	7.44825e-18	4.47925e-19	8.42944e-17	3.9224e-18	2.61969e-18	3.22913e-18	5.09233e-18	2.86171e-17	3.10339e-18	3.12611e-18	1.60428e-15	3.38763e-18	2.30262e-18	7.95832e-18	1.13353e-16	3.48782e-18	3.39681e-18	3.22299e-18	7.09485e-16	2.52939e-18	1.80817e-18	1.90879e-18	2.43618e-18	2.20912e-16	5.81476e-16	2.04093e-15	3.14495e-18	1.57085e-16	1.17038e-17	3.48676e-16	4.50948e-18	2.37133e-17	6.174e-18
VNM	Viet Nam	8.56901e-18	8.62479e-18	1.21425e-16	4.38223e-18	5.62529e-17	3.0309e-18	9.36734e-17	6.27401e-18	5.81672e-18	1.5856e-15	1.67408e-16	7.79596e-18	4.8243e-18	8.71119e-18	2.77525e-17	4.05693e-18	9.2544e-19	2.16651e-16	2.86754e-18	6.0864e-18	5.93525e-18	1.34463e-17	7.99225e-18	6.6703e-18	6.98764e-18	2.57364e-16	3.00658e-18	8.73582e-18	2.78376e-17	1.77765e-17	9.01329e-18	1.51854e-16	7.20264e-18	3.97201e-16	7.91501e-18	3.48363e-18	5.28734e-18	5.15296e-18	7.00966e-17	5.02296e-15	1.56254e-16	1.49201e-17	9.46397e-18	2.38583e-17	5.95334e-17	1.16879e-17	1.84133e-16	5.29047e-18
YEM	Yemen	4.89035e-17	5.9318e-17	1.12941e-16	2.0085e-17	5.96366e-17	1.41917e-17	2.8102e-16	3.20042e-17	2.81069e-17	2.35386e-15	2.45784e-16	4.44559e-17	1.82201e-17	4.59042e-17	1.67936e-16	1.79454e-17	5.53811e-18	2.66534e-16	1.2993e-17	3.99814e-17	2.92685e-17	6.40094e-17	4.04219e-17	2.85348e-17	3.35696e-17	1.57303e-15	1.46704e-17	3.14333e-17	5.46277e-17	9.7109e-17	4.09455e-17	8.00342e-17	3.26192e-17	7.4e-16	2.83431e-17	1.68233e-17	3.32401e-17	2.65168e-17	1.66152e-16	4.2166e-14	2.28623e-16	3.5893e-17	3.67632e-17	1.59186e-16	4.63517e-17	4.34635e-17	1.57611e-16	2.4694e-17
ZMB	Zambia	6.00837e-18	9.90725e-18	1.12467e-17	2.92641e-18	2.58459e-16	2.06003e-18	2.84325e-17	4.48194e-18	4.29728e-18	7.84737e-17	4.66133e-17	5.87657e-18	2.47871e-18	4.92435e-18	1.26557e-17	2.42689e-18	7.28042e-19	6.76187e-17	1.92962e-18	4.66439e-18	4.36516e-18	1.00354e-17	4.75582e-18	4.04322e-18	5.85105e-17	6.36806e-17	2.23807e-18	3.20232e-18	7.75811e-18	1.43914e-17	1.52002e-17	5.01595e-18	6.49084e-18	6.37145e-17	4.14962e-18	2.48301e-18	3.29272e-18	3.87264e-18	1.70173e-17	1.71085e-15	2.06219e-17	6.9591e-18	4.13685e-18	7.89195e-18	5.40536e-18	6.14211e-18	2.1651e-17	3.26209e-18
ZWE	Zimbabwe	6.1382e-17	5.37026e-17	9.04942e-17	4.67293e-17	4.80597e-17	4.36602e-17	3.07637e-16	4.58344e-17	4.26136e-17	2.23613e-15	2.60039e-16	3.99587e-17	4.96943e-17	4.86661e-17	6.65444e-17	4.53144e-17	6.84434e-18	2.36741e-16	3.7438e-17	5.16583e-17	5.55599e-17	4.49901e-17	5.88298e-17	5.06113e-17	5.25746e-17	4.72138e-16	4.47073e-17	3.78798e-17	5.41477e-17	5.70543e-17	5.05117e-17	4.74111e-17	5.06569e-17	4.38411e-16	4.75693e-17	4.72159e-17	4.843e-17	4.49132e-17	2.59246e-16	1.62124e-15	7.66507e-16	4.38782e-17	5.27875e-17	6.66303e-17	5.27597e-17	5.42916e-17	1.65558e-16	4.29175e-17
ROW	Rest of World	0	0	0	0	0	0	0	0	0	0	0	0	0	0	0	0	0	0	0	0	0	0	0	0	0	0	0	0	0	0	0	0	0	0	0	0	0	0	0	0	0	0	0	0	0	0	0	0
[truncated: 142 more columns]

## Sheet: NH3 Impact FP shares
		AFG	ALB	DZA	AND	AGO	ATG	ARG	ARM	ABW	AUS	AUT	AZE	BHS	BHR	BGD	BRB	BLR	BEL	BLZ	BEN	BMU	BTN	BOL	BIH	BWA	BRA	VGB	BRN	BGR	BFA	BDI	KHM	CMR	CAN	CPV	CYM	CAF	TCD	CHL	CHN	COL	COG	CRI	HRV	CUB	CYP	CZE	CIV
		Afghanistan	Albania	Algeria	Andorra	Angola	Antigua	Argentina	Armenia	Aruba	Australia	Austria	Azerbaijan	Bahamas	Bahrain	Bangladesh	Barbados	Belarus	Belgium	Belize	Benin	Bermuda	Bhutan	Bolivia	Bosnia and Herzegovina	Botswana	Brazil	British Virgin Islands	Brunei	Bulgaria	Burkina Faso	Burundi	Cambodia	Cameroon	Canada	Cape Verde	Cayman Islands	Central African Republic	Chad	Chile	China	Colombia	Congo	Costa Rica	Croatia	Cuba	Cyprus	Czech Republic	Cote dIvoire
AFG	Afghanistan	0.9268	0.0009	0.0008	0.0064	0.0003	0.0022	0.0005	0.0005	0.0027	0.0001	0.001	0.0003	0.0013	0.0002	0.0009	0.002	0.008	0.0051	0.0008	0.0014	0.0029	0.0013	0.0002	0.0016	0.0002	0.0004	0.0027	0.0023	0.0012	0.0021	0.0019	0.0009	0.0009	0.0006	0.0026	0.0011	0.0001	0.0004	0.0001	0	0.0011	0.0017	0.0013	0.0012	0.0006	0.0005	0.0011	0.0025
ALB	Albania	0	0.8291	0.0002	0.0016	0.0001	0.0006	0.0001	0.0001	0.0008	0	0.0008	0.0001	0.0003	0	0.0001	0.0005	0.0023	0.0003	0.0002	0.0004	0.0008	0.0004	0.0001	0.0006	0	0.0001	0.0007	0.0006	0.0008	0.0006	0.0005	0.0002	0.0003	0.0001	0.0007	0.0003	0	0.0001	0	0	0.0001	0.0004	0.0002	0.0007	0.0002	0.0002	0.0007	0.0006
DZA	Algeria	0	0.0001	0.409	0.0005	0	0.0001	0.0002	0	0.0001	0	0.0007	0	0.0001	0	0	0.0001	0.0002	0.0018	0	0.0001	0.0001	0	0	0.0002	0	0.0012	0.0001	0.0001	0.0003	0.0001	0.0001	0.0001	0.0002	0.0003	0.0001	0	0	0	0	0	0.0002	0.0001	0.0002	0.0004	0.0002	0.0001	0.0005	0.0004
AND	Andorra	0	0	0	0	0	0	0	0	0	0	0	0	0	0	0	0	0	0	0	0	0	0	0	0	0	0	0	0	0	0	0	0	0	0	0	0	0	0	0	0	0	0	0	0	0	0	0	0
AGO	Angola	0	0	0	0.0002	0.1105	0.0001	0	0	0.0001	0	0.0001	0	0.0001	0	0	0.0001	0.0002	0.0002	0	0	0.0001	0	0	0	0	0.0001	0.0001	0.0001	0.0001	0.0001	0	0.0001	0	0.0001	0.0001	0	0	0	0	0	0.0001	0	0.0001	0.0001	0.0001	0	0.0001	0.0001
ATG	Antigua	0	0.0001	0	0.0004	0	0.6329	0	0	0.0006	0	0	0	0.0001	0	0	0.0002	0.0006	0	0.0001	0.0001	0.0002	0.0001	0	0.0001	0	0	0.002	0.0002	0.0001	0.0001	0.0001	0.0001	0.0001	0	0.0002	0.0001	0	0	0	0	0	0.0001	0.0001	0.0001	0.0001	0	0	0.0002
ARG	Argentina	0	0.0002	0.0011	0.0013	0.0004	0.0004	0.5659	0.0001	0.0007	0.0001	0.0014	0.0001	0.0004	0.0001	0.0004	0.0008	0.0013	0.0049	0.0002	0.0003	0.0006	0.0002	0.005	0.0006	0.0001	0.0355	0.0004	0.0006	0.0015	0.0004	0.0003	0.0002	0.0003	0.0015	0.0005	0.0003	0	0.0001	0.0039	0	0.0049	0.0007	0.0022	0.0012	0.002	0.0007	0.0015	0.001
ARM	Armenia	0	0.0003	0.0002	0.0023	0.0001	0.0009	0.0002	0.8768	0.001	0	0.0004	0.0001	0.0005	0.0001	0.0001	0.0008	0.0031	0.001	0.0003	0.0005	0.0012	0.0005	0.0001	0.0006	0.0001	0.0001	0.0012	0.0009	0.0005	0.0007	0.0008	0.0004	0.0003	0.0003	0.001	0.0005	0.0001	0.0001	0	0	0.0002	0.0006	0.0003	0.0005	0.0002	0.0002	0.0003	0.0009
ABW	Aruba	0	0.0001	0	0.0007	0	0.0003	0	0	0.4758	0	0	0	0.0002	0	0	0.0002	0.0008	0.0001	0.0001	0.0001	0.0003	0.0001	0	0.0002	0	0.0002	0.0003	0.0003	0.0001	0.0002	0.0002	0.0001	0.0001	0	0.0003	0.0001	0	0	0	0	0.0002	0.0002	0.0001	0.0001	0.0001	0	0	0.0002
AUS	Australia	0.0007	0.0045	0.0154	0.0422	0.0046	0.0169	0.0126	0.0061	0.0193	0.9085	0.0196	0.0038	0.0126	0.0106	0.026	0.0282	0.0518	0.0329	0.0056	0.0108	0.0232	0.0083	0.0021	0.0155	0.0038	0.0149	0.0189	0.1806	0.0205	0.0134	0.0124	0.0409	0.0093	0.0618	0.0178	0.0082	0.0009	0.0031	0.0025	0.0026	0.0118	0.0149	0.0151	0.0196	0.011	0.0139	0.0183	0.0307
AUT	Austria	0	0.0001	0.0001	0.0001	0	0	0.0001	0	0	0	0.0309	0	0	0	0	0	0.0001	0.0003	0	0	0	0	0	0.001	0	0.0001	0	0.0001	0.0007	0	0	0	0	0.0001	0	0	0	0	0	0	0.0001	0	0.0001	0.002	0.0001	0.0001	0.0011	0.0001
AZE	Azerbaijan	0.0002	0.0003	0.0003	0.0021	0.0001	0.0008	0.0002	0.0003	0.001	0	0.0015	0.8458	0.0005	0.0001	0.0001	0.0007	0.0028	0.0006	0.0003	0.0005	0.0011	0.0005	0.0001	0.0008	0.0001	0.0002	0.0034	0.0009	0.0008	0.0007	0.0007	0.0003	0.0004	0.0002	0.0009	0.0004	0	0.0001	0	0	0.0003	0.0006	0.0003	0.0008	0.0003	0.0002	0.0014	0.0009
BHS	Bahamas	0	0	0	0.0002	0	0.0003	0	0	0.0002	0	0	0	0.6853	0	0	0.0001	0.0003	0	0	0.0001	0.0002	0	0	0.0001	0	0	0.0004	0.0001	0	0.0001	0.0001	0	0	0.0001	0.0001	0.0001	0	0	0	0	0	0.0001	0	0.0001	0.0003	0	0.0001	0.0001
BHR	Bahrain	0	0.0004	0.0019	0.0026	0.0002	0.001	0.0004	0.0002	0.0012	0.0003	0.0006	0.0002	0.0007	0.8987	0.0005	0.0012	0.0036	0.0013	0.0003	0.0007	0.0014	0.0006	0.0001	0.0008	0.0001	0.0003	0.0012	0.0016	0.0007	0.0009	0.0008	0.0006	0.0005	0.0008	0.0011	0.0005	0.0001	0.0002	0	0	0.0005	0.0008	0.0005	0.0007	0.0004	0.0006	0.0005	0.0013
BGD	Bangladesh	0	0	0.0001	0.0003	0	0.0001	0.0001	0	0.0001	0	0.0007	0	0.0001	0	0.4489	0.0001	0.0003	0.0012	0	0.0001	0.0001	0.0001	0	0.0001	0	0.0002	0.0001	0.0004	0.0004	0.0001	0.0001	0.0001	0.0001	0.0007	0.0001	0	0	0	0	0	0.0001	0.0001	0.0001	0.0003	0.0002	0.0002	0.0003	0.0003
BRB	Barbados	0	0	0	0.0002	0	0.0014	0	0	0.0002	0	0	0	0.0002	0	0	0.4893	0.0002	0	0.0001	0	0.0007	0	0	0	0	0	0.0016	0.0001	0	0.0001	0.0001	0	0	0	0.0001	0.0005	0	0	0	0	0	0	0	0	0	0	0	0.0001
BLR	Belarus	0	0	0	0.0001	0	0	0	0	0	0	0.0001	0	0	0	0	0	0.0075	0.0001	0	0	0	0	0	0	0	0	0	0	0.0001	0	0	0	0	0	0	0	0	0	0	0	0	0	0	0.0001	0	0	0.0001	0
BEL	Belgium	0	0	0.0002	0.0001	0	0	0	0	0	0	0.0003	0	0	0	0	0	0	0.0131	0	0	0	0	0	0.0001	0	0.0001	0	0	0.0002	0	0	0	0.0001	0.0001	0	0	0	0	0	0	0.0001	0.0001	0.0001	0.0002	0.0001	0.0001	0.0002	0.0002
BLZ	Belize	0	0.0003	0.0001	0.002	0.0001	0.0009	0.0001	0.0002	0.0009	0	0.0002	0.0001	0.0005	0	0.0001	0.0022	0.0027	0.0001	0.8561	0.0005	0.001	0.0004	0.0001	0.0005	0.0001	0.0001	0.0019	0.0007	0.0002	0.0007	0.0007	0.0003	0.0003	0.0002	0.0009	0.0007	0	0.0001	0	0	0.0001	0.0005	0.0006	0.0003	0.0003	0.0001	0.0001	0.0007
BEN	Benin	0	0.0001	0	0.0004	0	0.0001	0	0	0.0002	0	0	0	0.0002	0	0.0001	0.0001	0.0005	0.0001	0	0.7021	0.0002	0.0001	0	0.0001	0	0.0001	0.0002	0.0001	0	0.0005	0.0001	0.0001	0.0001	0	0.0002	0.0001	0	0	0	0	0.0004	0.0003	0	0.0001	0	0	0	0.0005
BMU	Bermuda	0	0	0	0	0	0	0	0	0	0	0	0	0	0	0	0	0.0001	0	0	0	0.1706	0	0	0	0	0	0	0	0	0	0	0	0	0	0	0	0	0	0	0	0	0	0	0	0	0	0	0
BTN	Bhutan	0.0001	0.0007	0.0003	0.0046	0.0002	0.0018	0.0003	0.0004	0.0021	0	0.0002	0.0002	0.001	0.0001	0.0006	0.0016	0.0063	0.0002	0.0006	0.0011	0.0024	0.8472	0.0002	0.0012	0.0001	0.0001	0.0022	0.0018	0.0009	0.0015	0.0016	0.0007	0.0007	0.0001	0.0021	0.0009	0.0001	0.0003	0	0	0.0003	0.0013	0.0006	0.0006	0.0007	0.0003	0.0003	0.0019
BOL	Bolivia	0	0.0004	0.0002	0.002	0.0002	0.0008	0.004	0.0002	0.0011	0	0.0005	0.0001	0.0006	0.0001	0.0002	0.0008	0.0025	0.0006	0.0003	0.0005	0.0011	0.0004	0.8466	0.0005	0.0001	0.0152	0.0009	0.0009	0.0004	0.0007	0.0006	0.0004	0.0003	0.0011	0.001	0.0004	0	0.0001	0.0012	0	0.0325	0.0006	0.001	0.0004	0.0004	0.0002	0.0005	0.0009
BIH	Bosnia and Herzegovina	0	0	0	0.0002	0	0.0001	0	0	0.0001	0	0.0004	0	0	0	0	0.0001	0.0003	0.0001	0	0	0.0001	0	0	0.5539	0	0	0.0001	0.0001	0.0001	0.0001	0.0001	0	0	0	0.0001	0	0	0	0	0	0	0.0001	0	0.0094	0	0	0.0001	0.0001
BWA	Botswana	0	0.0002	0.0001	0.0014	0.0001	0.0005	0.0001	0.0001	0.0006	0	0.0001	0.0001	0.0003	0	0.0001	0.0005	0.0018	0.0001	0.0002	0.0003	0.0007	0.0003	0	0.0003	0.5197	0	0.0007	0.0005	0.0002	0.0004	0.0004	0.0002	0.0002	0.0001	0.0006	0.0003	0	0.0001	0	0	0.0001	0.0004	0.0002	0.0002	0.0001	0.0001	0.0001	0.0005
BRA	Brazil	0	0.0001	0.0007	0.001	0.0024	0.0004	0.0147	0.0001	0.0013	0.0001	0.0019	0.0001	0.0003	0.0002	0.0002	0.0012	0.0005	0.0035	0.0001	0.0002	0.0004	0.0001	0.0019	0.0006	0.0001	0.5761	0.0004	0.0005	0.0016	0.0002	0.0001	0.0002	0.0004	0.0023	0.0006	0.0005	0	0	0.0008	0	0.0038	0.0004	0.0026	0.0022	0.0017	0.0005	0.0023	0.0012
VGB	British Virgin Islands	0	0.0001	0	0.0006	0	0.0005	0	0.0003	0.0003	0	0	0.0001	0.0001	0	0	0.0002	0.0008	0	0.0001	0.0001	0.0003	0.0001	0	0.0001	0	0.0001	0.5148	0.0002	0.0001	0.0002	0.0002	0.0001	0.0001	0	0.0003	0.0001	0	0	0	0	0	0.0002	0.0001	0.0001	0.0001	0	0	0.0002
BRN	Brunei	0	0	0	0	0	0	0	0	0	0	0	0	0	0	0	0	0	0	0	0	0	0	0	0	0	0	0	0.0974	0	0	0	0	0	0	0	0	0	0	0	0	0	0	0	0	0	0	0	0
BGR	Bulgaria	0	0.0007	0.0002	0.0002	0	0	0.0001	0.0002	0.0001	0	0.0006	0.0001	0	0	0	0.0001	0.0002	0.0004	0	0	0.0001	0	0	0.0009	0	0	0.0001	0.0001	0.2194	0	0	0	0.0001	0.0001	0.0001	0	0	0	0	0	0	0	0	0.0006	0.0001	0.0004	0.0004	0.0001
BFA	Burkina Faso	0	0.0001	0.0001	0.0007	0	0.0002	0	0	0.0003	0	0.0001	0	0.0001	0	0	0.0002	0.001	0.0005	0.0001	0.0003	0.0003	0.0001	0	0.0002	0	0	0.0003	0.0002	0.0001	0.7109	0.0002	0.0001	0.0001	0	0.0003	0.0001	0	0	0	0	0.0009	0.0002	0.0001	0.0001	0.0001	0	0.0001	0.0003
BDI	Burundi	0	0.0001	0	0.0009	0	0.0004	0.0001	0.0001	0.0004	0	0.0001	0	0.0002	0	0.0001	0.0003	0.0012	0.0001	0.0001	0.0002	0.0005	0.0002	0	0.0002	0	0	0.0005	0.0004	0.0001	0.0003	0.7223	0.0001	0.0001	0	0.0004	0.0002	0	0.0001	0	0	0.0001	0.0003	0.0001	0.0001	0.0001	0.0001	0.0001	0.0004
KHM	Cambodia	0	0	0.0001	0.0003	0	0.0001	0	0	0.0002	0	0.0002	0	0.0001	0	0	0.0001	0.0004	0.0001	0	0.0001	0.0002	0.0001	0	0.0001	0	0	0.0002	0.0005	0.0001	0.0001	0.0001	0.4393	0.0001	0.0001	0.0002	0.0001	0	0	0	0	0	0.0001	0.0001	0.0001	0	0	0.0001	0.0001
CMR	Cameroon	0	0.0001	0.0002	0.0004	0.0002	0.0001	0.0001	0	0.0002	0	0.0006	0	0.0001	0	0.0001	0.0001	0.0003	0.0011	0	0.0002	0.0001	0.0001	0	0.0002	0	0.0001	0.0001	0.0001	0.0003	0.0001	0.0001	0.0001	0.6411	0.0002	0.0001	0.0001	0.0002	0.0004	0	0	0.0001	0.0047	0.0001	0.0004	0.0001	0.0001	0.0003	0.0006
CAN	Canada	0	0	0.0002	0.0001	0	0.0002	0.0001	0	0.0001	0	0.0002	0	0.0003	0	0	0.0007	0.0001	0.0004	0	0	0.0003	0	0	0.0001	0	0.0003	0.0001	0.0001	0.0001	0	0	0	0	0.0337	0	0.0001	0	0	0	0	0.0005	0	0.0004	0.0002	0.0006	0.0001	0.0002	0.0001
CPV	Cape Verde	0	0.0001	0	0.0004	0	0.0002	0	0	0.0002	0	0	0	0.0001	0	0	0.0001	0.0006	0	0.0001	0.0001	0.0002	0.0001	0	0.0001	0	0	0.0002	0.0002	0	0.0001	0.0001	0.0001	0.0001	0	0.5163	0.0001	0	0	0	0	0	0.0001	0	0	0	0	0	0.0001
CYM	Cayman Islands	0	0.0001	0	0.0007	0	0.0003	0	0	0.0003	0	0	0	0.0002	0	0	0.0002	0.0009	0	0.0001	0.0002	0.0003	0.0001	0	0.0002	0	0.0001	0.0003	0.0003	0.0001	0.0002	0.0002	0.0001	0.0001	0	0.0003	0.8107	0	0	0	0	0	0.0002	0.0001	0.0001	0.0001	0	0	0.0002
CAF	Central African Republic	0.0001	0.0012	0.001	0.0088	0.0005	0.0028	0.0007	0.0006	0.0038	0.0001	0.0017	0.0003	0.0016	0.0002	0.0004	0.0025	0.0111	0.0056	0.001	0.0019	0.0038	0.0018	0.0002	0.0022	0.0002	0.0004	0.0034	0.0029	0.0016	0.0028	0.0025	0.0012	0.0042	0.0005	0.0036	0.0014	0.9801	0.0022	0.0001	0	0.0009	0.0482	0.0012	0.0018	0.0014	0.001	0.0043	0.003
TCD	Chad	0	0.0009	0.0005	0.0047	0.0003	0.0019	0.0003	0.0004	0.0025	0.0001	0.0012	0.0002	0.0012	0.0001	0.0003	0.0016	0.0076	0.0009	0.0006	0.0012	0.0023	0.0012	0.0002	0.0014	0.0001	0.0004	0.0022	0.0018	0.0011	0.0019	0.0015	0.0007	0.0077	0.0005	0.0024	0.0009	0.0006	0.9404	0	0	0.0006	0.0014	0.0008	0.0031	0.0005	0.0003	0.0012	0.0019
CHL	Chile	0.0001	0.001	0.0032	0.0087	0.001	0.0032	0.102	0.0006	0.0054	0.0008	0.0087	0.0005	0.0045	0.0006	0.0017	0.0083	0.0057	0.0169	0.0012	0.0017	0.0042	0.0019	0.0477	0.0036	0.0007	0.0435	0.0031	0.0045	0.0148	0.0022	0.002	0.0022	0.0019	0.0218	0.0027	0.0017	0.0002	0.0005	0.9266	0.0004	0.1672	0.0025	0.0685	0.0076	0.0244	0.0022	0.0071	0.0047
CHN	China	0.0036	0.0355	0.2955	0.109	0.031	0.0277	0.1544	0.0094	0.1329	0.062	0.394	0.0301	0.0312	0.0323	0.2858	0.1358	0.0321	0.4614	0.0149	0.0781	0.0772	0.01	0.0302	0.0864	0.0114	0.1567	0.0193	0.3294	0.3279	0.0294	0.011	0.3502	0.1357	0.5153	0.0402	0.0125	0.0009	0.0034	0.0383	0.9877	0.2966	0.0956	0.2493	0.3087	0.3449	0.1367	0.4247	0.4072
COL	Colombia	0	0	0	0	0	0	0.0001	0	0.0004	0	0	0	0	0	0	0.0001	0	0.0001	0	0	0	0	0.0001	0	0	0.0001	0	0	0	0	0	0	0	0.0002	0	0	0	0	0.0001	0	0.2145	0	0.0012	0.0001	0.0002	0	0	0
COG	Congo	0	0	0.0001	0.0003	0	0.0001	0	0	0.0001	0	0.0001	0	0.0001	0	0	0.0001	0.0004	0.0001	0	0.0001	0.0001	0.0001	0	0.0001	0	0.0001	0.0001	0.0001	0.0001	0.0001	0.0001	0.0001	0.0003	0	0.0002	0.0001	0	0	0	0	0	0.4352	0.0001	0.0001	0	0	0.0001	0.0001
CRI	Costa Rica	0	0	0	0.0001	0	0	0	0	0.0001	0	0.0002	0	0.0001	0	0	0.0001	0.0001	0.0003	0.0001	0	0.0001	0	0	0	0	0	0	0	0.0001	0	0	0	0	0.0003	0	0.0001	0	0	0	0	0.0003	0	0.3153	0.0001	0.0002	0	0.0001	0.0001
HRV	Croatia	0	0.0001	0	0.0001	0	0.0003	0	0	0	0	0.0006	0	0	0	0	0	0.0001	0.0001	0	0	0.0001	0	0	0.0149	0	0	0	0	0.0002	0	0	0	0	0	0	0	0	0	0	0	0	0	0	0.2106	0	0	0.0002	0.0001
CUB	Cuba	0	0	0	0.0002	0	0.0001	0.0001	0	0.0001	0	0.0001	0	0	0	0	0.0001	0.0001	0.0001	0.0001	0	0.0001	0	0	0	0	0	0	0	0.0002	0	0	0.0001	0	0.0004	0.0001	0.0004	0	0	0	0	0.0001	0	0.0001	0.0001	0.4076	0.0001	0.0001	0.0001
CYP	Cyprus	0	0.0002	0.0001	0.0005	0	0.0002	0	0.0003	0.0003	0	0.0003	0	0.0001	0.0001	0.0001	0.0002	0.0006	0.0003	0.0001	0.0001	0.0003	0.0001	0	0.0003	0	0	0.0003	0.0002	0.0011	0.0002	0.0002	0.0001	0.0001	0	0.0003	0.0001	0	0	0	0	0	0.0002	0.0001	0.0004	0.0001	0.6158	0.0004	0.0002
CZE	Czech Republic	0	0	0.0001	0.0002	0	0	0	0	0.0001	0	0.0009	0	0	0	0	0.0001	0.0001	0.0003	0	0	0.0001	0	0	0.0004	0	0	0.0001	0.0001	0.0008	0	0	0	0	0.0001	0.0001	0	0	0	0	0	0	0.0001	0	0.0008	0.0001	0.0001	0.0348	0.0001
CIV	Cote dIvoire	0	0	0	0	0	0	0	0	0	0	0	0	0	0	0	0	0	0	0	0	0	0	0	0	0	0	0	0	0	0	0	0	0	0	0	0	0	0	0	0	0	0	0	0	0	0	0	0
PRK	North Korea	0	0	0.0001	0.0001	0	0.0001	0	0	0	0	0	0	0	0	0	0	0.0001	0	0	0.0001	0	0	0	0	0	0.0002	0	0	0	0	0	0.0001	0	0	0	0	0	0	0	0	0	0	0.0001	0	0.0001	0	0	0
COD	DR Congo	0	0.0001	0.0001	0.0007	0.0001	0.0002	0.0001	0.0001	0.0004	0	0.0002	0	0.0002	0	0	0.0002	0.0009	0.0026	0.0001	0.0002	0.0003	0.0002	0	0.0002	0	0.0001	0.0003	0.0003	0.0002	0.0003	0.0002	0.0001	0.0003	0.0001	0.0003	0.0001	0	0	0	0	0.0001	0.0002	0.0001	0.0002	0.0001	0.0002	0.0002	0.0003
DNK	Denmark	0	0	0.0001	0.0001	0	0	0	0	0	0	0.0002	0	0	0	0	0	0	0.0003	0	0	0	0	0	0.0001	0	0.0001	0	0	0.0002	0	0	0	0	0.0001	0	0	0	0	0	0	0	0	0	0.0002	0	0.0001	0.0003	0.0001
DJI	Djibouti	0.0001	0.001	0.0003	0.0063	0.0003	0.0026	0.0003	0.0005	0.003	0	0.0003	0.0003	0.0014	0.0001	0.0004	0.0022	0.0089	0.0003	0.0009	0.0016	0.0032	0.0015	0.0002	0.0016	0.0002	0.0001	0.0031	0.0025	0.0008	0.0024	0.0022	0.001	0.0009	0.0001	0.0029	0.0013	0.0001	0.0004	0	0	0.0003	0.0018	0.0008	0.0007	0.0005	0.0007	0.0004	0.0024
DOM	Dominican Republic	0	0	0	0	0	0.0001	0	0	0	0	0	0	0	0	0	0.0001	0	0.0001	0	0	0	0	0	0	0	0	0	0	0	0	0	0	0	0.0001	0	0	0	0	0	0	0	0	0.0001	0	0.0002	0	0	0
ECU	Ecuador	0	0.0002	0.0001	0.0005	0	0.0002	0.0009	0	0.0007	0	0.0005	0.0001	0.0002	0	0	0.0003	0.0005	0.0007	0.0001	0.0001	0.0002	0.0001	0.0002	0.0002	0	0.0003	0.0003	0.0002	0.0004	0.0002	0.0001	0.0001	0.0001	0.0007	0.0003	0.0001	0	0	0.0004	0	0.015	0.0001	0.0013	0.0008	0.0009	0.0001	0.0004	0.0002
EGY	Egypt	0.0001	0.0071	0.0633	0.0146	0.0018	0.0031	0.0083	0.0016	0.0061	0.0014	0.0509	0.0016	0.0035	0.0016	0.0027	0.006	0.0067	0.0516	0.0009	0.0035	0.0044	0.001	0.0006	0.0159	0.0008	0.0132	0.0027	0.0087	0.0442	0.003	0.0017	0.0028	0.0084	0.0208	0.0041	0.0015	0.0001	0.0005	0.0007	0.0005	0.0073	0.0043	0.0065	0.0631	0.0071	0.0656	0.0319	0.0141
SLV	El Salvador	0	0.0001	0	0.0005	0	0.0002	0	0	0.0003	0	0.0003	0	0.0003	0	0	0.0003	0.0006	0.0002	0.0009	0.0001	0.0004	0.0001	0	0.0001	0	0	0.0002	0.0002	0.0001	0.0002	0.0002	0.0001	0.0001	0.0003	0.0002	0.0002	0	0	0	0	0.0001	0.0001	0.0175	0.0002	0.0005	0	0.0004	0.0002
ERI	Eritrea	0.0001	0.001	0.0004	0.0073	0.0003	0.003	0.0004	0.0006	0.0036	0.0001	0.0004	0.0003	0.0018	0.0002	0.0004	0.0026	0.0103	0.0003	0.0011	0.0018	0.0037	0.0016	0.0003	0.0018	0.0002	0.0002	0.0039	0.003	0.0009	0.0024	0.0025	0.0011	0.001	0.0002	0.0033	0.0015	0.0002	0.0005	0.0001	0	0.0005	0.0019	0.0009	0.0009	0.0011	0.0004	0.0004	0.0028
EST	Estonia	0	0	0	0.0001	0	0.0001	0	0	0	0	0	0	0.0001	0	0	0	0.0001	0.0001	0	0	0.0001	0	0	0	0	0	0.0001	0	0	0	0	0.0001	0	0	0	0	0	0	0	0	0	0	0	0	0	0	0.0001	0
ETH	Ethiopia	0.0002	0.0024	0.0041	0.0135	0.0007	0.0054	0.001	0.0011	0.0068	0.0002	0.0084	0.0007	0.0032	0.0004	0.0009	0.0047	0.0177	0.009	0.0018	0.0041	0.0072	0.0034	0.0004	0.0042	0.0004	0.0009	0.0063	0.0059	0.0047	0.005	0.0044	0.0024	0.0022	0.0025	0.0064	0.0028	0.0003	0.001	0.0001	0.0002	0.0015	0.004	0.0022	0.0042	0.0016	0.002	0.0073	0.0054
FJI	Fiji	0	0	0	0	0	0	0	0	0	0	0	0	0	0	0	0	0.0001	0	0	0	0	0	0	0	0	0	0	0	0	0	0	0	0	0	0	0	0	0	0	0	0	0	0	0	0	0	0	0
FIN	Finland	0	0	0	0	0	0	0	0	0	0	0	0	0	0	0	0	0	0	0	0	0	0	0	0	0	0	0	0	0	0	0	0	0	0	0	0	0	0	0	0	0	0	0	0	0	0	0	0
FRA	France	0	0.0002	0.0034	0.0043	0.0003	0.0002	0.0006	0.0001	0.0004	0.0001	0.0026	0.0001	0.0002	0.0001	0.0002	0.0004	0.0004	0.009	0.0001	0.0014	0.0004	0	0.0001	0.0008	0	0.0007	0.0003	0.0005	0.0022	0.001	0.0001	0.0006	0.0035	0.0008	0.0004	0.0002	0	0.0001	0.0001	0	0.0006	0.0013	0.0005	0.002	0.0008	0.0007	0.0026	0.0067
PYF	French Polynesia	0	0	0	0	0	0	0	0	0	0	0	0	0	0	0	0	0	0	0	0	0	0	0	0	0	0	0	0	0	0	0	0	0	0	0	0	0	0	0	0	0	0	0	0	0	0	0	0
GAB	Gabon	0	0	0	0.0001	0	0	0	0	0	0	0	0	0	0	0	0	0.0001	0	0	0.0001	0	0	0	0	0	0	0	0	0	0	0	0	0.0001	0	0	0	0	0	0	0	0	0.0003	0	0	0	0	0	0.0002
GMB	Gambia	0	0.0001	0	0.0005	0	0.0002	0	0	0.0002	0	0	0	0.0001	0	0	0.0002	0.0005	0	0.0001	0.0001	0.0002	0.0001	0	0.0001	0	0	0.0003	0.0002	0.0001	0.0001	0.0002	0.0001	0.0001	0	0.0002	0.0001	0	0	0	0	0	0.0001	0.0001	0.0001	0	0	0	0.0002
GEO	Georgia	0	0.0004	0.0011	0.0026	0.0001	0.001	0.0002	0.0036	0.0011	0	0.0002	0.0021	0.0013	0.0001	0.0001	0.0008	0.0041	0.0002	0.0003	0.0006	0.0013	0.0007	0.0001	0.0007	0.0001	0.0001	0.0012	0.001	0.0006	0.0008	0.0009	0.0004	0.0004	0.0001	0.0012	0.0005	0.0001	0.0002	0	0	0.0002	0.0044	0.0003	0.0004	0.0002	0.0002	0.0003	0.001
DEU	Germany	0	0.0001	0.0002	0.0003	0	0.0001	0.0001	0	0.0001	0	0.0026	0	0.0001	0	0	0.0001	0.0002	0.0012	0	0.0001	0.0001	0	0	0.0004	0	0.0001	0.0001	0.0001	0.0007	0.0001	0	0.0001	0.0001	0.0002	0.0001	0	0	0	0	0	0.0001	0.0001	0.0001	0.0009	0.0001	0.0001	0.0011	0.0002
GHA	Ghana	0	0	0.0001	0.0002	0	0.0001	0.0001	0	0.0002	0	0.0008	0	0.0001	0	0	0.0001	0.0002	0.0013	0	0.0004	0.0001	0	0	0.0002	0	0.0001	0.0001	0.0001	0.0003	0.0001	0.0001	0	0.0001	0.0005	0.0001	0	0	0	0	0	0.0001	0.0001	0.0001	0.0011	0.0001	0.0001	0.0003	0.0002
GRC	Greece	0	0.0079	0.0003	0.0004	0	0.0001	0.0001	0.0005	0.0005	0	0.0009	0.0001	0.0001	0.0001	0.0001	0.0001	0.0003	0.0008	0	0.0001	0.0002	0	0	0.0014	0	0.0001	0.0002	0.0002	0.0155	0.0001	0.0001	0.0001	0.0003	0.0003	0.0001	0.0001	0	0	0	0	0.0002	0.0002	0.0001	0.0015	0.0001	0.0094	0.0009	0.0003
GRL	Greenland	0	0	0	0	0	0	0	0	0	0	0	0	0	0	0	0	0	0	0	0	0	0	0	0	0	0	0	0	0	0	0	0	0	0	0	0	0	0	0	0	0	0	0	0	0	0	0	0
GTM	Guatemala	0	0	0.0001	0.0003	0	0.0002	0.0002	0	0.0006	0	0.0007	0	0.0002	0	0	0.0005	0.0004	0.0006	0.0025	0.0001	0.0002	0.0001	0	0.0002	0	0.0001	0.0003	0.0002	0.0003	0.0001	0.0001	0.0001	0.0001	0.0013	0.0001	0.0001	0	0	0	0	0.0015	0.0001	0.0212	0.0007	0.001	0.0001	0.0004	0.0002
GIN	Guinea	0	0.0001	0.0001	0.0008	0	0.0002	0.0001	0	0.0003	0	0.0002	0.0003	0.0001	0	0	0.0002	0.0009	0.0007	0.0001	0.0002	0.0003	0.0001	0	0.0002	0	0.0001	0.0003	0.0002	0.0002	0.0002	0.0002	0.0001	0.001	0.0001	0.0003	0.0001	0	0	0	0	0.0001	0.0002	0.0001	0.0002	0.0001	0.0002	0.0004	0.0034
GUY	Guyana	0	0	0	0	0	0	0	0	0	0	0	0	0	0	0	0	0	0	0	0	0	0	0	0	0	0	0	0	0	0	0	0	0	0	0	0	0	0	0	0	0	0	0	0	0	0	0	0
HTI	Haiti	0	0	0	0.0002	0	0.0001	0	0	0.0001	0	0	0	0.0001	0	0	0.0002	0.0003	0	0	0.0001	0.0001	0.0001	0	0.0001	0	0	0.0001	0.0001	0	0.0001	0.0001	0	0	0.0001	0.0001	0	0	0	0	0	0	0.0001	0	0	0	0	0	0.0001
HND	Honduras	0	0	0	0.0003	0	0.0001	0	0	0.0002	0	0.0002	0	0.0001	0	0	0.0002	0.0004	0.0004	0.0003	0.0001	0.0002	0.0001	0	0.0001	0	0	0.0001	0.0001	0.0001	0.0001	0.0001	0	0	0.0003	0.0001	0.0003	0	0	0	0	0.0001	0.0001	0.0063	0.0001	0.0001	0	0.0004	0.0001
HKG	Hong Kong	0	0	0	0.0002	0	0.0001	0	0	0.0001	0	0	0	0	0	0	0.0001	0.0002	0	0	0	0.0002	0	0	0	0	0	0.0001	0.0002	0	0	0	0.0002	0	0.0001	0.0001	0	0	0	0	0	0	0.0001	0.0001	0	0	0	0	0.0001
HUN	Hungary	0	0.0001	0.0001	0.0002	0	0.0001	0.0001	0	0.0001	0	0.0018	0	0.0001	0	0	0.0001	0.0002	0.0005	0	0.0001	0.0001	0	0	0.0016	0	0.0001	0.0001	0.0001	0.0009	0.0001	0.0001	0	0.0001	0.0001	0.0001	0	0	0	0	0	0.0001	0.0001	0.0001	0.002	0.0001	0.0001	0.0011	0.0001
ISL	Iceland	0	0	0	0	0	0	0	0	0	0	0	0	0	0	0	0	0	0	0	0	0	0	0	0	0	0	0	0	0	0	0	0	0	0	0	0	0	0	0	0	0	0	0	0	0	0	0	0
IND	India	0.0016	0.003	0.0223	0.0169	0.0063	0.005	0.0159	0.0029	0.0069	0.0034	0.0408	0.0031	0.0052	0.0231	0.1703	0.0114	0.0123	0.0667	0.0017	0.0093	0.0097	0.0044	0.0013	0.0123	0.0027	0.0222	0.0059	0.0449	0.0313	0.0086	0.0059	0.0141	0.011	0.0544	0.005	0.0035	0.0004	0.0021	0.0027	0.001	0.0199	0.0467	0.0146	0.0364	0.0109	0.0183	0.0379	0.0757
IDN	Indonesia	0	0	0.0001	0.0001	0	0	0.0001	0	0.0001	0	0.0002	0	0	0	0.0002	0.0001	0.0001	0.0003	0	0	0.0001	0	0	0.0001	0	0.0001	0.0001	0.0007	0.0001	0	0	0.0002	0	0.0002	0	0	0	0	0	0	0.0001	0.0001	0.0001	0.0001	0.0001	0.0001	0.0002	0.0002
IRN	Iran	0.0012	0.001	0.0013	0.0045	0.0004	0.0012	0.0008	0.009	0.0013	0.0003	0.0029	0.0061	0.0008	0.0009	0.0016	0.0013	0.0033	0.0033	0.0004	0.0008	0.0016	0.0005	0.0002	0.0019	0.0003	0.0009	0.0014	0.0035	0.0034	0.0013	0.0009	0.0011	0.0011	0.0018	0.0015	0.0006	0.0001	0.0002	0.0001	0.0002	0.0009	0.0016	0.001	0.0027	0.0012	0.0015	0.0027	0.0023
IRQ	Iraq	0	0	0.0001	0.0003	0	0.0001	0.0001	0	0.0001	0	0.0004	0	0.0001	0	0	0.0001	0.0002	0.0002	0	0	0.0001	0	0	0.0001	0	0.0003	0.0001	0.0001	0.0001	0.0001	0	0	0	0.0002	0.0001	0	0	0	0	0	0.0001	0.0001	0.0001	0.0005	0.0001	0	0.0001	0.0001
IRL	Ireland	0	0	0	0.0001	0	0	0	0	0	0	0.0001	0	0	0	0	0.0001	0	0.0002	0	0	0.0001	0	0	0	0	0	0	0	0.0001	0	0	0	0	0.0001	0	0	0	0	0	0	0	0	0	0.0001	0	0	0.0001	0.0001
ISR	Israel	0.0001	0.002	0.0044	0.0142	0.0014	0.0051	0.0137	0.0038	0.0063	0.0017	0.0202	0.0017	0.0046	0.0007	0.002	0.0067	0.0135	0.0471	0.0019	0.0032	0.0092	0.002	0.001	0.0096	0.002	0.0109	0.0052	0.0091	0.0202	0.0038	0.0034	0.0036	0.0045	0.0205	0.0058	0.0024	0.0003	0.0008	0.0013	0.0003	0.012	0.0044	0.0115	0.0198	0.0083	0.0332	0.022	0.0118
ITA	Italy	0	0.0017	0.0024	0.0012	0.0002	0.0002	0.0008	0.0002	0.0003	0.0001	0.0054	0.0001	0.0001	0.0001	0.0002	0.0003	0.0002	0.0031	0	0.0002	0.0005	0	0.0001	0.0066	0	0.0009	0.0002	0.0004	0.0036	0.0002	0.0001	0.0001	0.0006	0.001	0.0003	0.0001	0	0	0.0001	0	0.0008	0.0005	0.0007	0.011	0.0012	0.0013	0.0033	0.0016
JAM	Jamaica	0	0	0	0.0002	0	0.0006	0	0	0.0001	0	0.0001	0	0.0002	0	0	0.0023	0.0003	0.0001	0.0003	0	0.0007	0	0	0.0001	0	0	0.0003	0.0001	0.0001	0.0001	0.0001	0	0.0001	0.0002	0.0001	0.0015	0	0	0	0	0	0.0001	0.0001	0.0001	0.0002	0	0.0001	0.0001
JPN	Japan	0	0	0	0.0001	0	0	0.0001	0	0	0	0.0001	0	0	0	0.0001	0.0001	0	0.0001	0	0	0.0001	0	0	0	0	0.0001	0	0.0001	0.0001	0	0	0.0001	0	0.0001	0	0	0	0	0	0	0.0001	0	0.0001	0.0001	0	0	0.0001	0.0001
JOR	Jordan	0	0.0004	0.0038	0.0029	0.0002	0.0011	0.0003	0.0004	0.0013	0.0001	0.0004	0.0002	0.0007	0.0046	0.0012	0.001	0.004	0.0006	0.0004	0.0008	0.0014	0.0005	0.0001	0.0013	0.0001	0.0003	0.0014	0.0014	0.0017	0.0008	0.0009	0.0005	0.0005	0.0005	0.0013	0.0006	0.0001	0.0002	0	0	0.0003	0.0009	0.0005	0.0006	0.0003	0.0013	0.0004	0.0017
KAZ	Kazakhstan	0.013	0.0091	0.014	0.0741	0.0037	0.0277	0.0087	0.0105	0.0289	0.0014	0.2272	0.0267	0.0174	0.0023	0.0051	0.0256	0.0809	0.0329	0.0097	0.017	0.3378	0.013	0.0027	0.0321	0.0024	0.0083	0.1031	0.0298	0.0476	0.0226	0.0233	0.0122	0.0139	0.0095	0.0312	0.0137	0.0016	0.0046	0.0012	0.001	0.0106	0.0212	0.0128	0.0448	0.0127	0.0101	0.2136	0.0324
KEN	Kenya	0.0002	0.0003	0.0003	0.0027	0.0002	0.0011	0.0003	0.0003	0.0012	0.0001	0.0011	0.0002	0.0006	0.0002	0.0005	0.001	0.003	0.0023	0.0004	0.0008	0.0013	0.0005	0.0001	0.0008	0.0001	0.0002	0.0013	0.0012	0.0007	0.0008	0.0059	0.0005	0.0005	0.0005	0.0011	0.0005	0.0001	0.0002	0	0	0.0004	0.0021	0.0005	0.0008	0.0004	0.0004	0.0007	0.0014
KWT	Kuwait	0.0001	0.0009	0.0009	0.0102	0.0005	0.004	0.0007	0.0008	0.0039	0.0002	0.001	0.0007	0.0023	0.0003	0.0008	0.0035	0.0117	0.002	0.0013	0.0023	0.0049	0.0021	0.0003	0.0024	0.0003	0.0009	0.0046	0.0052	0.0015	0.0033	0.0034	0.0027	0.0014	0.0006	0.0046	0.002	0.0002	0.0007	0.0001	0	0.0008	0.003	0.0014	0.0016	0.0011	0.0011	0.001	0.0037
KGZ	Kyrgyzstan	0.0373	0.031	0.0179	0.29	0.0111	0.1153	0.0175	0.0304	0.1103	0.0023	0.0202	0.0402	0.0685	0.0067	0.0152	0.1004	0.37	0.0159	0.0409	0.0647	0.1547	0.0461	0.0102	0.07	0.0095	0.0085	0.1414	0.111	0.0424	0.0711	0.0988	0.0433	0.0414	0.008	0.1243	0.0577	0.0067	0.0173	0.0023	0.0013	0.0209	0.0752	0.0372	0.0382	0.0396	0.0186	0.0379	0.109
LAO	Laos	0	0	0	0.0002	0	0.0001	0	0	0.0001	0	0	0	0	0	0	0.0001	0.0002	0.0001	0	0	0.0001	0	0	0	0	0	0.0001	0.0001	0	0.0001	0.0001	0.0001	0	0	0.0001	0	0	0	0	0	0	0	0	0	0	0	0	0.0001
LVA	Latvia	0	0	0	0.0001	0	0.0001	0	0	0.0001	0	0	0	0	0	0	0	0.0002	0	0	0	0.0001	0	0	0	0	0	0.0001	0.0001	0	0	0	0	0	0	0.0001	0	0	0	0	0	0	0	0	0	0	0	0	0.0001
LBN	Lebanon	0	0.0001	0.0006	0.0005	0.0005	0.0002	0.0001	0.0002	0.0004	0	0.0001	0	0.0001	0.0007	0	0.0003	0.0006	0.0003	0.0001	0.0004	0.0004	0.0001	0	0.0001	0	0.0001	0.0002	0.0002	0.0002	0.0012	0.0002	0.0001	0.0003	0.0002	0.0002	0.0001	0.0001	0	0	0	0.0001	0.0017	0.0001	0.0001	0.0001	0.0015	0.0001	0.005
LSO	Lesotho	0	0.0004	0.0001	0.0026	0.0001	0.001	0.0002	0.0002	0.0012	0	0.0002	0.0001	0.0006	0.0001	0.0002	0.0009	0.004	0.0003	0.0004	0.0006	0.0013	0.0005	0.0001	0.0006	0.0002	0.0001	0.0012	0.001	0.0003	0.0008	0.0008	0.0004	0.0004	0.0001	0.0011	0.0005	0.0001	0.0002	0	0	0.0003	0.0007	0.0003	0.0003	0.0002	0.0002	0.0002	0.001
LBR	Liberia	0	0.0001	0	0.0005	0	0.0004	0	0	0.0002	0	0.0001	0	0.0001	0	0	0.0002	0.0007	0.0002	0.0001	0.0001	0.0002	0.0001	0	0.0001	0	0	0.0002	0.0002	0.0001	0.0002	0.0002	0.0001	0.0001	0.0001	0.0002	0.0001	0	0	0	0	0	0.0001	0.0001	0.0003	0	0	0.0001	0.0002
LBY	Libya	0	0.0001	0.0002	0.0006	0	0.0001	0.0001	0	0.0001	0	0.001	0	0.0001	0	0	0.0001	0.0003	0.0005	0	0.0002	0.0001	0.0001	0	0.0003	0	0.0002	0.0001	0.0001	0.0004	0.0001	0.0001	0.0001	0.0001	0.0001	0.0001	0.0001	0	0	0	0	0.0001	0.0001	0.0001	0.001	0.0002	0.0002	0.0005	0.0003
LIE	Liechtenstein	0	0	0	0	0	0	0	0	0	0	0	0	0	0	0	0	0	0	0	0	0	0	0	0	0	0	0	0	0	0	0	0	0	0	0	0	0	0	0	0	0	0	0	0	0	0	0	0
LTU	Lithuania	0	0	0	0.0002	0	0.0001	0	0	0.0001	0	0.0001	0	0.0001	0	0	0.0001	0.0002	0.0001	0	0	0.0001	0	0	0.0001	0	0	0.0001	0.0001	0.0001	0	0.0001	0	0	0	0.0001	0	0	0	0	0	0	0	0	0.0001	0	0	0.0001	0.0001
LUX	Luxembourg	0	0	0.0001	0.0003	0	0.0001	0	0	0.0001	0	0.0001	0	0.0001	0	0	0.0001	0.0002	0.0006	0	0.0001	0.0001	0	0	0.0001	0	0	0.0001	0.0001	0.0001	0.0001	0.0001	0	0	0	0.0001	0	0	0	0	0	0	0.0001	0	0.0001	0	0	0.0001	0.0002
MAC	Macao SAR	0	0	0	0	0	0	0	0	0	0	0	0	0	0	0	0	0	0	0	0	0	0	0	0	0	0	0	0	0	0	0	0	0	0	0	0	0	0	0	0	0	0	0	0	0	0	0	0
MDG	Madagascar	0	0.0005	0.0031	0.0032	0.0002	0.0012	0.0006	0.0002	0.0014	0.0001	0.004	0.0002	0.001	0.0001	0.0003	0.0015	0.0036	0.0041	0.0004	0.0008	0.0028	0.0006	0.0001	0.0012	0.0002	0.0004	0.0013	0.0018	0.0017	0.0011	0.001	0.0006	0.0008	0.0032	0.0013	0.0005	0.0001	0.0002	0.0001	0	0.0005	0.0012	0.0009	0.0027	0.0005	0.0005	0.0028	0.0018
MWI	Malawi	0	0.0001	0.0001	0.0005	0	0.0002	0	0	0.0003	0	0.0002	0	0.0001	0	0	0.0002	0.0006	0.0004	0.0001	0.0001	0.0007	0.0001	0	0.0002	0.0001	0	0.0006	0.0002	0.0001	0.0002	0.0002	0.0001	0.0002	0.0001	0.0002	0.0001	0	0	0	0	0.0001	0.0006	0.0001	0.0006	0.0001	0.0001	0.0003	0.0003
MYS	Malaysia	0	0	0	0.0001	0	0	0	0	0	0	0	0	0	0	0.0001	0	0.0001	0.0001	0	0	0	0	0	0	0	0	0	0.0012	0	0	0	0.0002	0	0.0001	0	0	0	0	0	0	0	0	0	0	0	0	0	0
MDV	Maldives	0	0	0	0.0003	0	0.0001	0	0	0.0001	0	0	0	0.0001	0	0	0.0001	0.0004	0	0	0.0001	0.0001	0.0001	0	0.0001	0	0	0.0001	0.0001	0	0.0001	0.0001	0	0	0	0.0001	0.0001	0	0	0	0	0	0.0001	0	0	0	0	0	0.0001
MLI	Mali	0	0.0004	0.0003	0.0027	0.0004	0.0009	0.0002	0.0002	0.0013	0	0.0003	0.0001	0.0005	0.0001	0.0003	0.0008	0.004	0.0011	0.0003	0.0009	0.0013	0.0006	0.0001	0.0007	0.0001	0.0004	0.0011	0.0012	0.0004	0.013	0.0008	0.0005	0.0004	0.0002	0.0012	0.0005	0.0001	0.0002	0	0	0.0002	0.001	0.0004	0.0005	0.0003	0.0002	0.0014	0.0354
MLT	Malta	0.0001	0.0006	0.0006	0.0051	0.0002	0.002	0.0004	0.0004	0.0019	0.0001	0.0009	0.0002	0.0012	0.0002	0.0003	0.0018	0.0052	0.0011	0.0007	0.0017	0.0025	0.0009	0.0002	0.0014	0.0002	0.0003	0.0024	0.0024	0.0009	0.0014	0.0016	0.0008	0.0008	0.0005	0.0023	0.001	0.0001	0.0003	0.0001	0	0.0005	0.0013	0.0009	0.0063	0.0005	0.0008	0.0008	0.0019
MRT	Mauritania	0	0.0003	0.0004	0.0018	0.0001	0.0006	0.0001	0.0001	0.0007	0	0.0002	0.0001	0.0004	0	0.0001	0.0005	0.0021	0.0004	0.0002	0.0023	0.0008	0.0004	0.0001	0.0005	0.0001	0.0001	0.0008	0.0006	0.0006	0.0005	0.0005	0.0003	0.0033	0.0001	0.0007	0.0003	0	0.0001	0	0	0.0001	0.0007	0.0002	0.0007	0.0003	0.0002	0.0002	0.0008
MUS	Mauritius	0	0	0	0.0003	0	0.0001	0	0	0.0002	0	0.0001	0	0.0001	0	0	0.0001	0.0005	0.0003	0	0.0001	0.0002	0.0001	0	0.0001	0	0	0.0002	0.0001	0.0001	0.0001	0.0001	0.0001	0.0001	0	0.0002	0.0001	0	0	0	0	0	0.0001	0.0001	0.0001	0	0	0.0001	0.0002
MEX	Mexico	0	0.0002	0.0026	0.002	0.0002	0.0017	0.0047	0.0002	0.011	0.0004	0.0024	0.0001	0.0042	0.0002	0.0004	0.0043	0.0018	0.0044	0.0059	0.0004	0.0022	0.0003	0.0017	0.0008	0.0001	0.0053	0.0016	0.0012	0.0016	0.0006	0.0004	0.0005	0.0004	0.026	0.0007	0.0039	0	0.0001	0.0012	0.0001	0.0179	0.0006	0.0452	0.0017	0.0291	0.0006	0.0026	0.0015
MCO	Monaco	0	0	0	0	0	0	0	0	0	0	0	0	0	0	0	0	0	0	0	0	0	0	0	0	0	0	0	0	0	0	0	0	0	0	0	0	0	0	0	0	0	0	0	0	0	0	0	0
MNG	Mongolia	0.0001	0.0011	0.0006	0.0076	0.0003	0.003	0.0006	0.0006	0.0034	0.0001	0.0008	0.0004	0.0018	0.0002	0.0007	0.0027	0.0111	0.0008	0.001	0.0018	0.0039	0.0016	0.0003	0.0019	0.0002	0.0004	0.0037	0.0031	0.0013	0.0024	0.0025	0.0014	0.0012	0.0009	0.0034	0.0015	0.0002	0.0005	0.0001	0.0004	0.0007	0.002	0.0012	0.0012	0.0009	0.0006	0.001	0.0031
MNE	Montenegro	0	0	0	0	0	0	0	0	0	0	0	0	0	0	0	0	0	0	0	0	0	0	0	0	0	0	0	0	0	0	0	0	0	0	0	0	0	0	0	0	0	0	0	0	0	0	0	0
MAR	Morocco	0	0	0.0002	0.0004	0	0	0.0001	0	0.0001	0	0.0005	0	0	0	0	0.0001	0.0001	0.0011	0	0.0001	0.0001	0	0	0.0001	0	0.0001	0	0.0001	0.0003	0.0001	0	0	0.0002	0.0003	0.0001	0	0	0	0	0	0.0001	0.0001	0.0001	0.0005	0.0001	0.0001	0.0004	0.0002
MOZ	Mozambique	0	0.0001	0	0.0005	0.0001	0.0001	0	0	0.0002	0	0.0001	0	0.0001	0	0	0.0001	0.0006	0.0001	0.0001	0.0001	0.0002	0.0001	0	0.0001	0.0001	0	0.0002	0.0002	0.0001	0.0001	0.0001	0.0001	0.0001	0	0.0002	0.0001	0	0	0	0	0	0.0001	0.0001	0.0002	0.0001	0	0.0001	0.0002
MMR	Myanmar	0	0	0	0.0001	0	0	0	0	0.0001	0	0.0001	0	0	0	0.0001	0.0001	0.0001	0.0002	0	0	0.0001	0	0	0	0	0	0.0001	0.0005	0.0001	0	0	0.0002	0	0.0001	0	0	0	0	0	0.0001	0	0	0.0001	0.0001	0	0	0.0002	0.0001
NAM	Namibia	0.0002	0.0029	0.0023	0.0234	0.6039	0.0083	0.0019	0.0018	0.0101	0.0005	0.0064	0.0018	0.0057	0.0006	0.0013	0.0077	0.0303	0.0122	0.0063	0.0054	0.0112	0.0045	0.0008	0.0064	0.0166	0.0015	0.01	0.0087	0.0049	0.0072	0.0074	0.0159	0.0215	0.004	0.013	0.0045	0.001	0.0015	0.0004	0.0001	0.002	0.0702	0.0041	0.0059	0.003	0.0019	0.0044	0.0119
NPL	Nepal	0	0.0001	0.0001	0.0007	0	0.0002	0.0001	0	0.0002	0	0.0002	0	0.0001	0	0.0004	0.0002	0.0007	0.0002	0.0001	0.0001	0.0003	0.0005	0	0.0002	0	0.0001	0.0003	0.0003	0.0001	0.0002	0.0002	0.0001	0.0001	0.0003	0.0002	0.0001	0	0	0	0	0.0001	0.0002	0.0001	0.0004	0.0001	0.0001	0.0002	0.0003
NLD	Netherlands	0	0	0.0001	0.0002	0	0.0001	0	0	0.0002	0	0.0003	0	0	0	0	0.0001	0.0001	0.0009	0	0	0.0001	0	0	0.0001	0	0.0001	0.0001	0.0001	0.0002	0	0	0	0.0001	0.0001	0.0001	0	0	0	0	0	0.0001	0.0001	0.0001	0.0002	0	0.0001	0.0002	0.0001
ANT	Netherlands Antilles	0	0	0	0.0001	0	0.0013	0	0	0.0001	0	0	0	0.0008	0	0	0.0001	0.0002	0	0.0002	0	0.0001	0	0	0	0	0	0.0001	0.0001	0	0	0	0	0	0	0.0001	0	0	0	0	0	0	0	0	0	0.0001	0	0	0.0001
NCL	New Caledonia	0	0	0	0.0001	0	0	0	0	0	0	0	0	0	0	0	0	0.0001	0	0	0	0	0	0	0	0	0	0	0	0	0	0	0	0	0	0	0	0	0	0	0	0	0	0	0	0	0	0	0
NZL	New Zealand	0	0	0.0001	0.0001	0	0	0	0	0	0.0002	0.0001	0	0	0	0	0.0002	0.0001	0.0002	0	0	0.0001	0	0	0	0	0	0	0.0001	0	0	0	0	0	0.0002	0	0	0	0	0	0	0	0	0	0	0	0	0.0001	0.0001
NIC	Nicaragua	0	0.0001	0	0.0004	0	0.0001	0	0	0.0002	0	0.0002	0	0.0001	0	0	0.0002	0.0005	0.0001	0.0001	0.0001	0.0002	0.0001	0	0.0001	0	0	0.0002	0.0002	0.0001	0.0001	0.0001	0.0001	0.0001	0.0002	0.0002	0.0005	0	0	0	0	0.0001	0.0001	0.0231	0.0001	0.0004	0	0.0001	0.0002
NER	Niger	0	0.0001	0.0001	0.0008	0	0.0003	0.0001	0.0001	0.0003	0	0.0001	0	0.0002	0	0.0001	0.0003	0.0012	0.0001	0.0001	0.0003	0.0004	0.0001	0	0.0002	0	0	0.0004	0.0003	0.0001	0.0026	0.0003	0.0001	0.0001	0.0001	0.0003	0.0002	0	0.0016	0	0	0.0001	0.0002	0.0001	0.0001	0.0001	0.0001	0.0001	0.0022
NGA	Nigeria	0	0	0.0002	0.0003	0.0001	0.0001	0.0001	0	0.0001	0	0.0008	0	0.0001	0	0.0001	0.0001	0.0002	0.0009	0	0.0002	0.0001	0	0	0.0002	0	0.0006	0.0001	0.0001	0.0003	0.0001	0	0.0001	0.0012	0.0004	0.0001	0	0	0.0002	0.0001	0	0.0002	0.0001	0.0001	0.0004	0.0001	0.0001	0.0007	0.0031
NOR	Norway	0	0	0	0	0	0	0	0	0	0	0.0001	0	0	0	0	0	0	0.0001	0	0	0	0	0	0	0	0	0	0	0.0001	0	0	0	0	0.0001	0	0	0	0	0	0	0	0	0	0.0001	0	0	0.0001	0
PSE	Gaza Strip	0	0	0	0	0	0	0	0	0	0	0	0	0	0	0	0	0	0	0	0	0	0	0	0	0	0	0	0	0	0	0	0	0	0	0	0	0	0	0	0	0	0	0	0	0	0	0	0
OMN	Oman	0.0001	0.0001	0.0002	0.001	0.0002	0.0004	0.0002	0.0002	0.0004	0.0001	0.0002	0.0001	0.0003	0.0015	0.0004	0.0004	0.0013	0.0003	0.0001	0.0003	0.0005	0.0002	0	0.0003	0	0.0002	0.0004	0.0008	0.0004	0.0003	0.0003	0.0007	0.0002	0.0003	0.0004	0.0002	0	0.0001	0	0.0001	0.0002	0.0009	0.0003	0.0002	0.0002	0.0002	0.0002	0.0005
PAK	Pakistan	0.0001	0.002	0.0181	0.0097	0.0013	0.0026	0.007	0.0008	0.005	0.0018	0.0288	0.0026	0.0038	0.0011	0.0051	0.0067	0.0064	0.0402	0.0009	0.0049	0.0045	0.0011	0.0007	0.0072	0.001	0.0049	0.0024	0.0121	0.0146	0.0022	0.0015	0.0061	0.0068	0.0537	0.0028	0.0013	0.0002	0.0004	0.0015	0.0013	0.0105	0.0036	0.0118	0.0196	0.0065	0.015	0.0199	0.0084
PAN	Panama	0	0	0	0.0001	0	0.0003	0	0.0001	0.0007	0	0	0	0.0003	0	0	0.0004	0.0001	0.0001	0.0004	0	0.0001	0	0	0	0	0	0	0	0	0	0	0	0	0.0001	0	0	0	0	0	0	0.0003	0	0.0065	0	0.0016	0	0.0001	0
PNG	Papua New Guinea	0	0	0	0	0	0	0	0	0	0.0001	0	0	0	0	0	0	0.0001	0	0	0	0	0	0	0	0	0	0	0	0	0	0	0	0	0	0	0	0	0	0	0	0	0	0	0	0	0	0	0
PRY	Paraguay	0	0.0001	0	0.0005	0	0.0002	0.0039	0	0.0003	0	0	0	0.0001	0	0	0.0002	0.0007	0.0001	0.0001	0.0002	0.0004	0.0001	0.0003	0.0001	0	0.0039	0.0003	0.0002	0.0001	0.0002	0.0002	0.0001	0.0001	0	0.0002	0.0026	0	0	0.0003	0	0.0003	0.0001	0.0001	0.0001	0.0001	0	0	0.0002
PER	Peru	0.0001	0.0006	0.0022	0.0041	0.0004	0.0015	0.0079	0.0003	0.0101	0.0006	0.0064	0.0002	0.0018	0.0002	0.0008	0.0038	0.0038	0.0079	0.0006	0.0008	0.0041	0.0006	0.0331	0.002	0.0001	0.0115	0.0018	0.0019	0.005	0.0012	0.0009	0.0009	0.0013	0.0109	0.0014	0.0007	0.0001	0.0002	0.0069	0.0002	0.0572	0.0012	0.0146	0.0055	0.0041	0.0017	0.0069	0.0023
PHL	Philippines	0	0	0	0.0001	0	0	0	0	0	0	0.0001	0	0	0	0	0	0.0001	0.0001	0	0	0.0001	0	0	0	0	0	0	0.0002	0	0	0	0	0	0.0001	0	0	0	0	0	0	0	0	0	0.0001	0	0	0	0
POL	Poland	0	0	0	0.0001	0	0	0	0	0	0	0.0003	0	0	0	0	0	0.0001	0.0002	0	0	0	0	0	0.0001	0	0	0.0001	0	0.0003	0	0	0	0	0	0	0	0	0	0	0	0	0	0	0.0002	0	0	0.0008	0.0001
PRT	Portugal	0.0001	0.0009	0.0039	0.015	0.0408	0.0039	0.0021	0.0007	0.0039	0.0003	0.006	0.0005	0.0024	0.0004	0.0007	0.004	0.0034	0.0089	0.0011	0.0026	0.0048	0.0015	0.0005	0.0032	0.0006	0.0029	0.0042	0.004	0.0047	0.0028	0.0034	0.002	0.0023	0.0029	0.0898	0.0022	0.0003	0.0011	0.0003	0.0001	0.0018	0.0049	0.0021	0.0038	0.0038	0.0023	0.0042	0.0066
QAT	Qatar	0	0.0001	0.0002	0.0012	0.0001	0.0004	0.0002	0.0001	0.0005	0.0002	0.0002	0.0001	0.0003	0.0006	0.0004	0.0005	0.0014	0.0003	0.0002	0.0003	0.0006	0.0002	0.0001	0.0003	0.0001	0.0002	0.0005	0.0009	0.0002	0.0004	0.0003	0.0004	0.0002	0.0003	0.0005	0.0002	0	0.0001	0	0	0.0005	0.0003	0.0003	0.0003	0.0002	0.0002	0.0002	0.0006
KOR	South Korea	0	0	0	0	0	0	0	0	0	0	0	0	0	0	0.0001	0	0	0	0	0	0	0	0	0	0	0	0	0	0	0	0	0	0	0.0001	0	0	0	0	0	0	0	0	0	0	0	0	0	0
MDA	Moldova	0	0.0001	0.0001	0.002	0.0001	0.001	0.0001	0.0001	0.0007	0	0.0001	0.0001	0.0005	0	0.0001	0.0008	0.0025	0.0001	0.0003	0.0004	0.0009	0.0002	0.0001	0.0005	0.0001	0	0.0012	0.0008	0.0003	0.0003	0.0006	0.0003	0.0003	0	0.0007	0.0005	0	0.0001	0	0	0.0001	0.0004	0.0003	0.0003	0.0002	0.0001	0.0001	0.0007
ROU	Romania	0	0.0001	0.0002	0.0004	0	0.0001	0.0001	0	0.0001	0	0.0006	0	0.0001	0	0	0.0001	0.0004	0.0003	0.0001	0.0001	0.0002	0.0001	0	0.0005	0	0	0.0002	0.0002	0.0021	0.0001	0.0001	0.0001	0.0001	0.0001	0.0002	0.0001	0	0	0	0	0.0001	0.0001	0.0001	0.0005	0.0001	0.0001	0.0003	0.0002
RUS	Russia	0.0001	0.0002	0.0007	0.0009	0.0002	0.0003	0.0002	0.0021	0.0003	0	0.0013	0.0025	0.0002	0	0.0002	0.0003	0.0037	0.0014	0.0001	0.0002	0.0009	0.0001	0	0.0007	0	0.0006	0.0025	0.0004	0.0076	0.0003	0.0002	0.0002	0.0002	0.0006	0.0003	0.0002	0	0.0001	0	0.0001	0.0003	0.0004	0.0003	0.0023	0.0017	0.0005	0.0032	0.0006
RWA	Rwanda	0	0.0001	0	0.0004	0	0.0002	0	0	0.0002	0	0	0	0.0001	0	0	0.0002	0.0006	0	0.0001	0.0001	0.0002	0.0001	0	0.0001	0	0	0.0002	0.0002	0.0001	0.0001	0.0001	0.0001	0.0001	0	0.0002	0.0001	0	0	0	0	0.0001	0.0001	0.0001	0.0001	0	0	0	0.0002
WSM	Samoa	0	0	0	0	0	0	0	0	0	0	0	0	0	0	0	0	0	0	0	0	0	0	0	0	0	0	0	0	0	0	0	0	0	0	0	0	0	0	0	0	0	0	0	0	0	0	0	0
SMR	San Marino	0	0	0	0	0	0	0	0	0	0	0	0	0	0	0	0	0	0	0	0	0	0	0	0	0	0	0	0	0	0	0	0	0	0	0	0	0	0	0	0	0	0	0	0	0	0	0	0
STP	Sao Tome and Principe	0	0.0001	0	0.0011	0.0001	0.0004	0.0001	0.0001	0.0005	0	0	0	0.0003	0	0.0001	0.0004	0.0011	0	0.0002	0.0002	0.0005	0.0002	0	0.0002	0	0	0.0005	0.0004	0.0001	0.0003	0.0003	0.0001	0.0001	0	0.0004	0.0002	0	0.0001	0	0	0.0001	0.0002	0.0001	0.0001	0.0001	0.0001	0.0001	0.0004
SAU	Saudi Arabia	0.0001	0.0011	0.0054	0.0044	0.0006	0.0011	0.003	0.0003	0.0016	0.0029	0.0062	0.0006	0.0017	0.0005	0.0023	0.0023	0.0022	0.0075	0.0004	0.0021	0.0018	0.0005	0.0004	0.0023	0.0006	0.0092	0.0009	0.0051	0.0037	0.0009	0.0008	0.0019	0.0023	0.0047	0.0013	0.0007	0.0001	0.0002	0.0005	0.0002	0.0088	0.0018	0.003	0.0038	0.0019	0.0027	0.0042	0.0039
SEN	Senegal	0	0.0001	0.0001	0.0004	0	0.0001	0	0	0.0002	0	0.0001	0	0.0001	0	0	0.0001	0.0004	0.001	0	0.0023	0.0002	0.0001	0	0.0001	0	0	0.0002	0.0002	0.0001	0.001	0.0001	0.0001	0.0018	0.0001	0.0014	0.0001	0	0.0001	0	0	0	0.0016	0.0001	0.0002	0.0001	0.0001	0.0001	0.0104
SRB	Serbia	0	0	0	0	0	0	0	0	0	0	0	0	0	0	0	0	0	0	0	0	0	0	0	0	0	0	0	0	0	0	0	0	0	0	0	0	0	0	0	0	0	0	0	0	0	0	0	0
SYC	Seychelles	0	0.0001	0.0001	0.0009	0	0.0004	0.0001	0.0001	0.0004	0	0.0001	0	0.0002	0	0.0001	0.0003	0.0011	0.0001	0.0001	0.0003	0.0005	0.0002	0	0.0002	0	0	0.0004	0.0004	0.0001	0.0003	0.0003	0.0001	0.0001	0	0.0004	0.0002	0	0.0001	0	0	0.0001	0.0003	0.0001	0.0001	0.0001	0.0001	0.0001	0.0004
SLE	Sierra Leone	0	0.0001	0	0.0004	0	0.0002	0	0	0.0002	0	0	0	0.0001	0	0	0.0003	0.0008	0.0001	0.0001	0.0001	0.0002	0.0001	0	0.0001	0	0	0.0002	0.0002	0.0001	0.0002	0.0002	0.0001	0.0001	0	0.0002	0.0001	0	0	0	0	0	0.0001	0.0001	0.0001	0	0	0	0.0002
SGP	Singapore	0	0	0	0	0	0	0	0	0	0	0	0	0	0	0.0002	0	0	0.0001	0	0	0	0	0	0	0	0	0	0.0045	0	0	0	0.0005	0	0.0001	0	0	0	0	0	0	0	0	0	0	0	0	0	0.0001
SVK	Slovakia	0	0	0	0.0002	0	0.0001	0	0	0.0001	0	0.0009	0	0.0003	0	0	0.0001	0.0002	0.0002	0	0.0001	0.0001	0	0	0.0003	0	0	0.0002	0.0001	0.0005	0.0001	0.0001	0	0	0	0.0001	0	0	0	0	0	0.0001	0.0001	0	0.0006	0	0	0.0031	0.0001
SVN	Slovenia	0	0.0002	0.0001	0.0003	0	0.0001	0.0001	0	0.0001	0	0.0015	0	0.0001	0	0	0.0001	0.0003	0.0003	0	0.0001	0.0001	0	0	0.0126	0	0.0001	0.0002	0.0001	0.0006	0.0001	0.0001	0	0.0001	0.0001	0.0001	0.0001	0	0	0	0	0.0001	0.0001	0.0001	0.0131	0.0001	0.0001	0.0007	0.0002
SOM	Somalia	0.0001	0.0014	0.0007	0.0137	0.0005	0.0066	0.0009	0.001	0.0051	0.0002	0.0008	0.0005	0.0035	0.0003	0.0007	0.005	0.0176	0.0007	0.0022	0.003	0.0066	0.0024	0.0005	0.0032	0.0004	0.0004	0.0066	0.005	0.0018	0.0037	0.0042	0.0019	0.0018	0.0003	0.0055	0.0031	0.0003	0.0008	0.0001	0	0.0012	0.0032	0.0017	0.0018	0.0012	0.0018	0.0008	0.0052
ZAF	South Africa	0.0002	0.0017	0.007	0.0131	0.1601	0.0043	0.0108	0.0011	0.0066	0.003	0.0236	0.0012	0.0043	0.0025	0.0034	0.0087	0.0113	0.0362	0.0016	0.0072	0.0094	0.0016	0.0009	0.009	0.4176	0.0136	0.0074	0.0116	0.0135	0.0076	0.0076	0.0042	0.0258	0.0152	0.0144	0.0048	0.0003	0.0017	0.0013	0.0005	0.0103	0.0648	0.0052	0.0184	0.0049	0.0066	0.0182	0.0829
SDS	South Sudan	0	0	0	0	0	0	0	0	0	0	0	0	0	0	0	0	0	0	0	0	0	0	0	0	0	0	0	0	0	0	0	0	0	0	0	0	0	0	0	0	0	0	0	0	0	0	0	0
ESP	Spain	0	0.0006	0.0105	0.0599	0.0013	0.0002	0.0037	0.0002	0.0011	0.0002	0.0085	0.0002	0.0003	0.0003	0.0005	0.0008	0.0004	0.012	0.0001	0.0009	0.0007	0.0001	0.0005	0.0032	0.0001	0.0026	0.0005	0.0008	0.0057	0.0008	0.0001	0.0004	0.0015	0.0022	0.0023	0.0012	0	0.0001	0.0006	0	0.0041	0.0009	0.0049	0.0071	0.0232	0.0029	0.0081	0.0054
LKA	Sri Lanka	0	0	0	0	0	0	0.0001	0	0	0	0.0001	0	0	0	0	0	0	0.0002	0	0	0	0	0	0	0	0	0	0	0.0001	0	0	0	0	0.0001	0	0	0	0	0	0	0.0001	0	0	0.0001	0	0	0.0001	0
SUD	Sudan	0	0	0	0	0	0	0	0	0	0	0	0	0	0	0	0	0	0	0	0	0	0	0	0	0	0	0	0	0	0	0	0	0	0	0	0	0	0	0	0	0	0	0	0	0	0	0	0
SUR	Suriname	0	0	0	0.0003	0	0.0001	0	0	0.0001	0	0	0	0.0001	0	0	0.0003	0.0004	0.0001	0	0.0001	0.0001	0.0001	0	0.0001	0	0	0.0001	0.0001	0	0.0001	0.0001	0	0.0001	0	0.0001	0.0001	0	0	0	0	0	0.0001	0	0	0	0	0	0.0001
SWZ	Swaziland	0.0001	0.0002	0.0001	0.0011	0.0002	0.0004	0.0001	0.0001	0.0006	0	0.0001	0.0001	0.0003	0	0.0002	0.0004	0.0017	0.0001	0.0002	0.0005	0.0006	0.0003	0	0.0003	0	0	0.0005	0.0005	0.0002	0.0004	0.0006	0.0002	0.0002	0.0001	0.0005	0.0002	0	0.0001	0	0	0.0001	0.0009	0.0002	0.0002	0.0002	0.0001	0.0001	0.0004
SWE	Sweden	0	0	0	0.0001	0	0	0.0001	0	0	0	0.0002	0	0	0	0	0.0001	0.0001	0.0002	0	0	0.0001	0	0	0.0001	0	0.0001	0.0001	0.0001	0.0001	0	0	0	0	0.0001	0	0	0	0	0	0	0	0	0	0.0002	0	0	0.0002	0.0001
CHE	Switzerland	0	0	0.0001	0.0001	0	0	0.0001	0	0.0001	0	0.0004	0	0	0	0	0	0	0.0002	0	0	0.0001	0	0	0.0001	0	0.0001	0	0.0001	0.0002	0	0	0	0	0.0001	0	0	0	0	0	0	0.0001	0	0.0001	0.0003	0	0.0001	0.0002	0.0001
SYR	Syria	0	0.0002	0.0039	0.0004	0	0.0001	0.0002	0.0002	0.0002	0	0.0007	0.0001	0.0001	0	0	0.0001	0.0004	0.0006	0	0.0002	0.0002	0.0001	0.0001	0.0003	0	0.0004	0.0001	0.0002	0.002	0.0001	0.0001	0.0001	0.0001	0.0002	0.0002	0.0001	0	0	0	0	0.0008	0.0001	0.0002	0.0008	0.0001	0.0023	0.0004	0.0004
TWN	Taiwan	0	0	0	0.0001	0	0	0.0001	0	0.0001	0	0.0001	0	0.0001	0	0.0001	0.0001	0	0.0001	0	0	0.0001	0	0	0	0	0.0001	0.0003	0.0002	0.0001	0.0001	0	0.0003	0	0.0002	0	0	0	0	0	0	0.0001	0	0.0002	0.0001	0.0001	0.0001	0.0001	0.0002
TJK	Tajikistan	0.0002	0.0027	0.0339	0.0181	0.0007	0.0073	0.0012	0.0016	0.0083	0.0003	0.0036	0.002	0.0042	0.0004	0.0011	0.0064	0.0282	0.0024	0.0026	0.0043	0.0093	0.0038	0.0006	0.0049	0.0006	0.0012	0.0091	0.007	0.0151	0.0058	0.0064	0.0028	0.0026	0.0008	0.0085	0.0036	0.0004	0.0012	0.0002	0.0001	0.0019	0.0048	0.0024	0.0079	0.0018	0.0013	0.0078	0.007
THA	Thailand	0	0	0.0001	0.0005	0.0001	0.0002	0.0002	0	0.0002	0.0002	0.0004	0	0.0001	0.0001	0.0006	0.0003	0.0005	0.0006	0.0001	0.0002	0.0003	0.0001	0	0.0002	0	0.0002	0.0003	0.0016	0.0002	0.0002	0.0001	0.0027	0.0001	0.0005	0.0002	0.0001	0	0	0	0	0.0002	0.0003	0.0002	0.0003	0.0001	0.0002	0.0004	0.0006
MKD	TFYR Macedonia	0.0001	0.0188	0.0066	0.0051	0.0003	0.0019	0.0004	0.0004	0.0023	0.0001	0.002	0.0003	0.0011	0.0001	0.0003	0.0017	0.0067	0.0027	0.0007	0.0012	0.0026	0.0011	0.0002	0.0417	0.0002	0.0003	0.0024	0.0021	0.0356	0.0017	0.0016	0.0014	0.0009	0.0005	0.0022	0.001	0.0001	0.0003	0.0001	0	0.0004	0.0014	0.0008	0.0479	0.0006	0.0008	0.0016	0.0021
TGO	Togo	0	0.0001	0	0.0005	0	0.0002	0	0	0.0002	0	0.0001	0	0.0001	0	0	0.0002	0.0008	0.0001	0.0001	0.0087	0.0007	0.0001	0	0.0001	0.0001	0	0.0004	0.0002	0.0001	0.0032	0.0002	0.0001	0.0002	0	0.0002	0.0001	0	0.0001	0	0	0.0001	0.001	0.0001	0.0001	0.0001	0	0.0001	0.0009
TTO	Trinidad and Tobago	0	0	0	0.0001	0	0.001	0	0	0.0005	0	0	0	0.0001	0	0	0.0036	0.0001	0	0.0001	0	0.0001	0	0	0	0	0	0.0003	0	0	0	0	0	0	0.0001	0	0.0001	0	0	0	0	0.0001	0	0.0001	0	0.0001	0	0	0
TUN	Tunisia	0	0	0.0006	0.0002	0	0	0	0	0.0001	0	0.0003	0	0	0	0	0	0.0001	0.0008	0	0.0001	0.0001	0	0	0.0001	0	0.0001	0	0.0001	0.0002	0.0001	0	0	0.0001	0.0001	0.0001	0	0	0	0	0	0	0.0001	0	0.0003	0.0001	0.0001	0.0002	0.0005
TUR	Turkey	0	0.0013	0.0018	0.0005	0.0001	0.0001	0.0003	0.0004	0.0002	0.0001	0.0027	0.002	0.0002	0.0001	0.0002	0.0005	0.0003	0.0021	0	0.0001	0.0002	0.0001	0	0.0021	0	0.0004	0.0005	0.0003	0.0064	0.0002	0.0001	0.0001	0.0003	0.0008	0.0002	0.0001	0	0	0	0	0.0002	0.0002	0.0003	0.0016	0.0002	0.0002	0.0017	0.0006
TKM	Turkmenistan	0.0106	0.0022	0.003	0.0089	0.0004	0.0033	0.0007	0.0042	0.0046	0.0001	0.0037	0.0062	0.002	0.0003	0.0007	0.003	0.0112	0.0022	0.0011	0.0023	0.0125	0.0023	0.0003	0.004	0.0003	0.0006	0.0061	0.0037	0.0087	0.0038	0.0029	0.0015	0.0015	0.0009	0.0041	0.0017	0.0002	0.0006	0.0002	0.0002	0.0009	0.0025	0.0014	0.0038	0.0012	0.001	0.0058	0.0038
USR	Former USSR	0	0	0	0	0	0	0	0	0	0	0	0	0	0	0	0	0	0	0	0	0	0	0	0	0	0	0	0	0	0	0	0	0	0	0	0	0	0	0	0	0	0	0	0	0	0	0	0
UGA	Uganda	0	0.0002	0.0002	0.0018	0.0001	0.0005	0.0002	0.0001	0.0007	0	0.0007	0.0001	0.0003	0	0.0001	0.0005	0.0018	0.0022	0.0002	0.0003	0.0006	0.0003	0	0.0005	0	0.0001	0.0006	0.0016	0.0004	0.0005	0.0015	0.0002	0.0002	0.0002	0.0006	0.0003	0	0.0001	0	0	0.0002	0.0076	0.0002	0.0005	0.0004	0.0004	0.001	0.0007
UKR	Ukraine	0	0.0001	0.0002	0.0004	0	0.0001	0	0.0002	0.0002	0	0.0004	0.0005	0.0001	0	0	0.0001	0.0007	0.0002	0.0001	0.0001	0.0002	0.0001	0	0.0002	0	0.0001	0.0002	0.0002	0.0027	0.0001	0.0001	0.0001	0.0001	0.0001	0.0002	0.0001	0	0	0	0	0.0001	0.0001	0.0001	0.0003	0.0002	0.0001	0.0008	0.0002
ARE	UAE	0.0001	0.0002	0.003	0.0006	0.0001	0.0002	0.0003	0.0057	0.0003	0.0004	0.0006	0.0024	0.0002	0.0002	0.0007	0.0004	0.0007	0.001	0.0001	0.0003	0.0005	0.0002	0	0.0003	0.0001	0.0004	0.0003	0.0011	0.0023	0.0002	0.0002	0.0006	0.0017	0.0007	0.0003	0.0001	0	0	0	0	0.0003	0.0004	0.0004	0.0005	0.0002	0.0009	0.0005	0.0006
GBR	UK	0	0	0.0003	0.0004	0.0001	0.0002	0.0002	0	0.0002	0.0001	0.0006	0.0001	0.0001	0.0001	0.0001	0.0007	0.0002	0.0012	0	0.0001	0.0006	0	0	0.0003	0	0.0002	0.0002	0.0005	0.0005	0.0001	0	0.0001	0.0002	0.0004	0.0001	0.0001	0	0	0	0	0.0002	0.0002	0.0002	0.0005	0.0002	0.0005	0.0006	0.0004
TZA	Tanzania	0	0.0001	0.0004	0.0005	0.0001	0.0005	0.0001	0	0.0004	0	0.0003	0	0.0002	0	0.0002	0.0002	0.0002	0.0008	0.0001	0.0001	0.0004	0.0002	0	0.0009	0.0001	0.0001	0.0004	0.0003	0.0034	0.0004	0.0007	0.0001	0.0001	0.0006	0.0002	0.0001	0	0	0	0	0.0002	0.0002	0.0002	0.0002	0.0001	0.0001	0.0002	0.0003
USA	USA	0.0001	0.0004	0.0041	0.0026	0.001	0.0174	0.007	0.0006	0.0149	0.0018	0.0066	0.0006	0.0694	0.0008	0.0017	0.033	0.0009	0.0108	0.0051	0.0007	0.0152	0.0002	0.0017	0.0021	0.0003	0.0094	0.0033	0.0059	0.0045	0.0007	0.0003	0.002	0.0016	0.0891	0.0009	0.0047	0	0.0001	0.0012	0.0003	0.027	0.0024	0.0456	0.0053	0.003	0.0024	0.0057	0.0042
URY	Uruguay	0	0	0.0001	0.0004	0	0.0002	0.0038	0	0.0002	0	0.0001	0	0.0001	0	0	0.0002	0.0006	0.0002	0.0001	0.0001	0.0002	0.0001	0.0001	0.0001	0	0.0035	0.0002	0.0002	0.0001	0.0001	0.0001	0.0001	0.0001	0.0002	0.0002	0.0001	0	0	0.0002	0	0.0003	0.0002	0.0002	0.0001	0.0002	0.0001	0.0001	0.0002
UZB	Uzbekistan	0.001	0.0069	0.0039	0.0757	0.0026	0.0319	0.0041	0.0097	0.0293	0.0005	0.0065	0.0052	0.0187	0.0017	0.0033	0.0282	0.0841	0.0081	0.0114	0.0161	0.0363	0.0128	0.0024	0.0176	0.0023	0.0027	0.0402	0.0294	0.0134	0.0207	0.0238	0.0104	0.0102	0.0022	0.0315	0.0158	0.0017	0.0045	0.0005	0.0001	0.0039	0.0183	0.0094	0.0105	0.0069	0.0049	0.0086	0.0268
VUT	Vanuatu	0	0	0	0.0002	0	0.0001	0	0	0.0001	0	0	0	0	0	0	0.0001	0.0002	0	0	0	0.0001	0	0	0	0	0	0.0001	0.0001	0	0.0001	0.0001	0	0	0	0.0001	0	0	0	0	0	0	0	0	0	0	0	0	0.0001
VEN	Venezuela	0	0	0.0001	0.0004	0	0.0005	0.0002	0	0.0146	0	0.0001	0	0.0006	0	0	0.0006	0.0005	0.0003	0.0002	0.0001	0.0002	0.0001	0.0001	0.0001	0	0.0011	0.0004	0.0002	0.0001	0.0017	0.0001	0.0001	0.0001	0.0007	0.0002	0.0001	0	0	0.0001	0	0.0061	0.0001	0.0034	0.0002	0.0044	0	0.0001	0.0005
VNM	Viet Nam	0	0.0001	0.0006	0.0008	0.0002	0.0003	0.0002	0.0001	0.0004	0.0002	0.0005	0	0.0002	0	0.0001	0.0003	0.0009	0.0007	0.0001	0.0002	0.0004	0.0002	0	0.0003	0	0.0002	0.0003	0.0007	0.0004	0.0003	0.0003	0.0031	0.0002	0.0004	0.0005	0.0002	0	0.0001	0	0	0.0005	0.0005	0.0002	0.0004	0.0008	0.0001	0.0008	0.0004
YEM	Yemen	0	0.0005	0.0006	0.0038	0.0002	0.0014	0.0005	0.0003	0.0018	0.0003	0.0007	0.0002	0.0009	0.0002	0.0008	0.0014	0.0056	0.0008	0.0005	0.0013	0.002	0.0009	0.0002	0.0011	0.0001	0.0011	0.0017	0.0023	0.0009	0.0014	0.0013	0.0016	0.0007	0.0007	0.0017	0.0007	0.0001	0.0003	0.0001	0.0002	0.0007	0.0012	0.0008	0.0026	0.0006	0.0004	0.0007	0.0019
ZMB	Zambia	0	0.0001	0.0001	0.0006	0.0009	0.0002	0.0001	0	0.0003	0	0.0001	0	0.0001	0	0.0001	0.0002	0.0007	0.0002	0.0001	0.0002	0.0003	0.0001	0	0.0002	0.0002	0	0.0003	0.0002	0.0001	0.0002	0.0005	0.0001	0.0001	0.0001	0.0003	0.0001	0	0	0	0	0.0001	0.0002	0.0001	0.0001	0.0001	0.0001	0.0001	0.0002
ZWE	Zimbabwe	0.0001	0.0005	0.0005	0.0089	0.0002	0.0045	0.0006	0.0004	0.0028	0.0003	0.0007	0.0002	0.0025	0.0002	0.0003	0.0035	0.007	0.0007	0.0014	0.0017	0.0037	0.0006	0.0002	0.0019	0.0002	0.0003	0.0052	0.0028	0.0008	0.0008	0.0016	0.001	0.0011	0.0004	0.0029	0.002	0.0002	0.0004	0.0001	0	0.0023	0.0015	0.0011	0.0011	0.0007	0.0006	0.0007	0.0033
ROW	Rest of World	0	0	0	0	0	0	0	0	0	0	0	0	0	0	0	0	0	0	0	0	0	0	0	0	0	0	0	0	0	0	0	0	0	0	0	0	0	0	0	0	0	0	0	0	0	0	0	0
[truncated: 142 more columns]
