# Supplementary material for: Resource footprints and their ecosystem consequences
Source: Sci Rep. 2017 Jan 23;7:40743. doi: 10.1038/srep40743 (PMC5256307; doi:10.1038/srep40743)
Supplement: Supplementary Dataset 14 [file srep40743-s15.xls]

## Sheet: NH3_PressureFootprint
Unit: Gg		AFG	ALB	DZA	AND	AGO	ATG	ARG	ARM	ABW	AUS	AUT	AZE	BHS	BHR	BGD	BRB	BLR	BEL	BLZ	BEN	BMU	BTN	BOL	BIH	BWA	BRA	VGB	BRN	BGR	BFA	BDI	KHM	CMR	CAN	CPV	CYM	CAF	TCD	CHL	CHN	COL	COG	CRI	HRV	CUB	CYP	CZE	CIV
		Afghanistan	Albania	Algeria	Andorra	Angola	Antigua	Argentina	Armenia	Aruba	Australia	Austria	Azerbaijan	Bahamas	Bahrain	Bangladesh	Barbados	Belarus	Belgium	Belize	Benin	Bermuda	Bhutan	Bolivia	Bosnia and Herzegovina	Botswana	Brazil	British Virgin Islands	Brunei	Bulgaria	Burkina Faso	Burundi	Cambodia	Cameroon	Canada	Cape Verde	Cayman Islands	Central African Republic	Chad	Chile	China	Colombia	Congo	Costa Rica	Croatia	Cuba	Cyprus	Czech Republic	Cote dIvoire
AFG	Afghanistan	146.539	0.0163951	0.0240672	0.00546212	0.0119256	0.00353305	0.0432888	0.00796928	0.00672448	0.167258	0.0597565	0.0106303	0.00431544	0.00859467	0.0286882	0.00412478	0.00127478	0.265092	0.00322609	0.00706492	0.00707373	0.0158375	0.00833739	0.00670528	0.00726325	0.0908131	0.00373846	0.0050156	0.0123231	0.0227637	0.00996061	0.00732063	0.00711523	0.0963223	0.0069968	0.00414173	0.00560623	0.00625668	0.0308019	0.5533	0.0574204	0.00822197	0.00965155	0.0115931	0.00748165	0.00757357	0.0404107	0.00526269
ALB	Albania	0.0411912	131.615	0.0486868	0.011912	0.0283543	0.00811548	0.0830199	0.0202591	0.017298	0.1449	0.424138	0.0247355	0.00967159	0.0156409	0.0250004	0.00926304	0.00335594	0.122185	0.00756011	0.0171374	0.0171225	0.04069	0.0192875	0.022549	0.0162302	0.160369	0.00889715	0.0115794	0.073941	0.0589971	0.023769	0.0175842	0.0230695	0.136266	0.0170323	0.00973056	0.013202	0.0157679	0.0493622	0.714063	0.0586961	0.018879	0.0167412	0.0622958	0.0240166	0.0318781	0.244823	0.0117118
DZA	Algeria	0.00459247	0.0140975	141.289	0.00461778	0.0203054	0.00130862	0.152276	0.00508823	0.00340671	0.222147	0.475955	0.00829496	0.00502103	0.00921354	0.0152398	0.003064	0.000358272	1.02778	0.0012762	0.00575381	0.00289781	0.00452999	0.00967421	0.0109828	0.00526753	3.23957	0.00117096	0.0035039	0.0399938	0.0134711	0.0032924	0.00555332	0.0156697	0.666042	0.00295852	0.00192544	0.0021408	0.00665382	0.0872039	1.69723	0.0987134	0.00676997	0.0152946	0.0460345	0.0280996	0.0233016	0.218325	0.0103688
AND	Andorra	0	0	0	0	0	0	0	0	0	0	0	0	0	0	0	0	0	0	0	0	0	0	0	0	0	0	0	0	0	0	0	0	0	0	0	0	0	0	0	0	0	0	0	0	0	0	0	0
AGO	Angola	0.00783647	0.0112825	0.0372406	0.00386748	127.404	0.00239349	0.100456	0.0052843	0.00513618	0.262647	0.0851328	0.00817589	0.00525555	0.00709382	0.0291749	0.00367941	0.000865315	0.291054	0.00227597	0.00535869	0.00490354	0.0106846	0.0138659	0.00512196	0.00619907	0.524085	0.00234994	0.00486797	0.0149274	0.017067	0.00619459	0.010233	0.00727544	0.422474	0.00466566	0.00292407	0.00348774	0.00445355	0.471814	21.3039	0.0853583	0.00605374	0.0128831	0.0140653	0.0179733	0.00978989	0.0535043	0.00533561
ATG	Antigua	0.0662893	0.0950306	0.0723622	0.0326692	0.0678043	98.4138	0.198484	0.0504268	0.156448	0.352049	0.177274	0.0577804	0.0366922	0.0385212	0.0725666	0.0467922	0.00871236	0.125641	0.0400459	0.0471843	0.0475248	0.109331	0.0538369	0.040223	0.0473539	0.260163	0.273952	0.0328914	0.0568591	0.153827	0.0679087	0.0470343	0.0430061	0.229442	0.0452424	0.0295828	0.0378018	0.0406133	0.113661	1.38772	0.135422	0.0481208	0.0463613	0.0600367	0.086923	0.0388757	0.120828	0.0317235
ARG	Argentina	0.0301852	0.0425356	0.541741	0.0169546	0.252069	0.0101526	750.627	0.0269529	0.0278331	1.38401	1.27622	0.0456839	0.0217886	0.0667789	0.212863	0.0249493	0.00334431	3.95219	0.011126	0.0221763	0.021123	0.0426306	3.30604	0.0378982	0.0669987	132.553	0.00974233	0.020628	0.23577	0.066099	0.0252334	0.0300046	0.0365613	4.17267	0.0210017	0.0175218	0.0137826	0.0184699	23.7953	17.4278	4.11766	0.0500786	0.264241	0.193461	0.400506	0.171516	0.874991	0.0347849
ARM	Armenia	0.0414864	0.0445867	0.0439705	0.0153275	0.0348735	0.0109254	0.104992	116.818	0.0196212	0.207796	0.164595	0.0383484	0.013096	0.0197395	0.0365099	0.0128147	0.00389778	0.393003	0.0101291	0.0209666	0.0228746	0.0450552	0.0250979	0.0215415	0.0228624	0.194511	0.0135558	0.0150764	0.0416282	0.0619494	0.0318197	0.0218725	0.0208901	0.465229	0.0215506	0.0132512	0.0167016	0.0187847	0.0627005	1.35763	0.0806637	0.0234096	0.0185787	0.034794	0.0223984	0.0215497	0.103056	0.0149815
ABW	Aruba	0.0755642	0.0822731	0.0732166	0.0394412	0.0788916	0.0308751	0.289137	0.0540319	82.9824	0.617024	0.144002	0.0617764	0.039125	0.0455568	0.0752398	0.0358206	0.00873165	0.1932	0.0282554	0.0499863	0.052905	0.0949723	0.0662725	0.0469975	0.0568532	2.92824	0.0329331	0.0384553	0.0802953	0.132055	0.0761915	0.0633816	0.049755	0.374592	0.0513811	0.0355053	0.0439569	0.0449221	0.159683	1.3837	0.735323	0.0539298	0.0528309	0.0545175	0.0918371	0.0456974	0.108969	0.0359136
AUS	Australia	0.154341	0.103687	0.627029	0.0472887	0.27058	0.0354551	1.39888	0.13803	0.0628503	1346.28	1.51694	0.171742	0.054371	0.594177	1.15655	0.0781022	0.0108882	2.24234	0.030977	0.0706381	0.0742146	0.133358	0.118455	0.0867078	0.199853	4.65932	0.0346472	0.51691	0.27944	0.194438	0.0859709	0.423565	0.095386	14.2622	0.0626832	0.0402395	0.0508479	0.0656052	1.27594	119.459	0.836683	0.0932093	0.150446	0.254844	0.184981	0.29201	0.913566	0.0857494
AUT	Austria	0.0392466	0.127727	0.449572	0.0126427	0.0571624	0.00436467	0.634932	0.0300709	0.0114998	2.00764	194.857	0.0608234	0.0119756	0.067774	0.0862991	0.00997569	0.00101197	1.93285	0.00407097	0.0127634	0.01272	0.0449401	0.0318042	0.458456	0.0315804	2.28211	0.00609392	0.0174201	0.740706	0.0358291	0.0100386	0.0184427	0.034903	1.92002	0.0100041	0.00567424	0.00598435	0.0104274	0.437535	10.4172	0.609151	0.0206701	0.0486711	2.07281	0.0725987	0.142996	4.39463	0.0255443
AZE	Azerbaijan	0.1726	0.025833	0.0476619	0.00832097	0.0210954	0.00571998	0.0871197	0.0218265	0.0112266	0.167285	0.398057	134.554	0.00726666	0.0123763	0.0201159	0.00675033	0.00203503	0.136892	0.0052202	0.0116058	0.0121101	0.0254416	0.0137946	0.014903	0.0115866	0.186407	0.0222023	0.00855921	0.0367429	0.0348784	0.0160355	0.0120368	0.0126105	0.155112	0.0115668	0.00683508	0.00882879	0.010654	0.0468051	1.06853	0.0666319	0.014322	0.0109916	0.0365437	0.0147856	0.0158187	0.24647	0.00882276
BHS	Bahamas	0.0175774	0.0236888	0.0245533	0.00907018	0.020686	0.0227778	0.107152	0.0150978	0.0241187	0.197628	0.0898272	0.01638	107.274	0.010893	0.0187183	0.0120455	0.00232041	0.0674562	0.00727558	0.0126187	0.0208537	0.0271792	0.0163058	0.0118803	0.013217	0.203291	0.0279228	0.0087653	0.0200751	0.0384866	0.018494	0.0129293	0.0124903	0.684564	0.0138325	0.0247869	0.00992197	0.0111114	0.0396949	0.502477	0.0476104	0.0135621	0.0159926	0.0256193	0.20026	0.0151804	0.127637	0.00846874
BHR	Bahrain	0.0133038	0.0149257	0.141976	0.00521128	0.0165785	0.00375761	0.0743343	0.00849539	0.00711735	0.789556	0.0871034	0.014537	0.00516554	91.0679	0.0438772	0.00610297	0.00137042	0.162173	0.00343864	0.00887548	0.00794414	0.0162645	0.00935013	0.0077919	0.0100871	0.182024	0.00400895	0.00854211	0.016351	0.0238052	0.0105366	0.0120291	0.00903923	0.319649	0.00723321	0.00447874	0.00560248	0.00666991	0.0380864	2.83766	0.062383	0.00950217	0.00968569	0.0166789	0.0108857	0.0244929	0.0447461	0.00635949
BGD	Bangladesh	0.0191957	0.0165199	0.0737849	0.00611941	0.0328209	0.00370901	0.203598	0.0114108	0.0091766	0.663516	1.14133	0.0171815	0.00573025	0.0299374	400.317	0.00570772	0.00129244	1.69741	0.00329555	0.0110976	0.00861773	0.016883	0.0148472	0.0161237	0.0137753	0.962372	0.0037512	0.0218401	0.117612	0.0232741	0.00871411	0.0258926	0.0246889	3.16074	0.00723279	0.00466835	0.00542143	0.00718461	0.146572	27.7725	0.164981	0.01564	0.0255918	0.0759004	0.0550722	0.0670128	0.323868	0.0140404
BRB	Barbados	0.0287735	0.0407899	0.0432001	0.0138751	0.0322063	0.21198	0.0947951	0.0222654	0.0468569	0.250159	0.0637045	0.0267287	0.0565915	0.0169995	0.0307468	96.6507	0.00345483	0.0558722	0.0474652	0.0205175	0.158499	0.0495756	0.0278062	0.0167841	0.0204898	0.555016	0.214126	0.013999	0.0221369	0.0692428	0.0299281	0.0203088	0.0185736	0.695632	0.0201835	0.170919	0.0157167	0.0178935	0.0477076	0.592997	0.0617716	0.0216529	0.0260737	0.019953	0.0223549	0.0169882	0.0462542	0.0157188
BLR	Belarus	0.059433	0.0607752	0.158193	0.0193962	0.0672513	0.0118662	0.311288	0.0799606	0.0179769	0.520048	1.37909	0.244862	0.0197558	0.0349703	0.0681805	0.0163814	0.334495	0.851672	0.0111923	0.0248035	0.0310379	0.0318969	0.0447713	0.0483889	0.0389156	1.04452	0.0162426	0.0216903	0.251387	0.063552	0.036209	0.0329443	0.0360307	0.777556	0.0210566	0.0153347	0.0180542	0.0203056	0.165601	9.06587	0.186477	0.0313893	0.0387789	0.17695	0.0652832	0.0648188	1.20925	0.0245114
BEL	Belgium	0.0373567	0.0530212	0.917166	0.018205	0.218976	0.00536099	0.739674	0.0545255	0.02398	1.5898	2.93261	0.0611668	0.0099861	0.0943141	0.133954	0.0143832	0.00104949	131.109	0.00523619	0.0363281	0.0138822	0.0126642	0.0364507	0.0803725	0.0407118	2.63387	0.00580598	0.0193659	0.379851	0.077184	0.0293925	0.0283369	0.161803	2.46899	0.0193627	0.00815055	0.0122774	0.014961	0.505835	14.6875	0.557956	0.0615271	0.0932995	0.385883	0.134826	0.218758	1.64966	0.0915714
BLZ	Belize	0.0755642	0.10982	0.0787983	0.0383694	0.0806376	0.0325363	0.201602	0.0613492	0.0500254	0.367724	0.206107	0.0665938	0.0342988	0.0440503	0.079715	0.10611	0.00954418	0.101253	80.6698	0.0526846	0.0567665	0.118795	0.0607304	0.0460307	0.0547142	0.269983	0.0610109	0.0365839	0.0580871	0.166486	0.0814631	0.0538936	0.0483192	0.827806	0.0540682	0.0575468	0.0430812	0.0450657	0.120797	1.36462	0.135446	0.0573774	0.0954566	0.058107	0.0917206	0.0436528	0.0962113	0.034077
BEN	Benin	0.174044	0.0488334	0.0314724	0.0137589	0.0686541	0.00976027	0.0822955	0.0215143	0.0199244	0.168693	0.0630419	0.025451	0.023964	0.0170375	0.106627	0.0112126	0.00389516	0.13389	0.00896358	160.858	0.020109	0.0483827	0.0222916	0.0165857	0.0231795	0.666405	0.0104081	0.0146126	0.0230981	0.230399	0.0287271	0.0213297	0.0360913	0.0829153	0.0196908	0.0117333	0.0291188	0.030017	0.050425	0.98607	0.894003	0.0709524	0.0160055	0.0279426	0.019408	0.0166901	0.0644443	0.0529578
BMU	Bermuda	0.0201052	0.0271445	0.0188962	0.0106115	0.0215339	0.00840828	0.0640994	0.0157461	0.0127906	0.127134	0.0358522	0.018458	0.0204751	0.0119491	0.0207424	0.0116014	0.00255042	0.0336924	0.00745712	0.0138008	121.753	0.0253154	0.0173468	0.0131008	0.0159907	0.0737266	0.0086084	0.0103026	0.0159571	0.0361663	0.020347	0.0144215	0.0136277	0.313488	0.013818	0.00929484	0.011457	0.0124858	0.0371585	0.336306	0.0531594	0.0147586	0.032584	0.0326002	0.0523721	0.0123998	0.0296379	0.00995266
BTN	Bhutan	0.070159	0.104218	0.073557	0.0342244	0.075688	0.0244742	0.223026	0.0528118	0.0458766	0.392245	0.119293	0.0621859	0.0295503	0.0477197	0.165083	0.0286273	0.00879205	0.102889	0.0229185	0.047846	0.0505631	89.3322	0.0570527	0.0424921	0.0506673	0.272953	0.0264959	0.0343558	0.0816709	0.14853	0.072265	0.0497282	0.0456116	0.214314	0.0494887	0.0292476	0.0387058	0.0423774	0.125183	1.32579	0.158505	0.0549577	0.0385924	0.04957	0.0735009	0.0410534	0.101132	0.034206
BOL	Bolivia	0.0170291	0.0370748	0.0319985	0.00840202	0.0381374	0.00606487	1.64139	0.0125341	0.0139205	0.227212	0.134987	0.0157789	0.00954867	0.0125166	0.0255718	0.00865543	0.00194335	0.143622	0.00563787	0.0117829	0.0126893	0.0248125	174.467	0.0112916	0.0125539	17.7372	0.00629731	0.00915332	0.0219356	0.0375641	0.0165827	0.013653	0.0124196	0.915575	0.0131447	0.00773615	0.00901144	0.0105591	2.20812	3.4722	8.58078	0.0132254	0.0376532	0.0212005	0.0276378	0.0153481	0.0883812	0.00893979
BIH	Bosnia and Herzegovina	0.0172718	0.03717	0.0473836	0.00814649	0.0220266	0.00596618	0.0828363	0.0142684	0.0123355	0.170784	1.26347	0.0184088	0.00699118	0.0124844	0.0197785	0.00848125	0.00205205	0.250694	0.00511645	0.0125095	0.0122529	0.0281968	0.0134032	119.837	0.0118038	0.165698	0.00611405	0.00842963	0.0624639	0.043316	0.0165425	0.0123789	0.0132217	0.182569	0.0118382	0.00673786	0.00897829	0.0110889	0.0444277	0.86404	0.0498608	0.0134668	0.0112499	4.69295	0.0168283	0.0207412	0.235363	0.00919797
BWA	Botswana	0.0148243	0.0196262	0.0150908	0.00756783	0.0243027	0.0055931	0.0502325	0.0112664	0.0096533	0.10802	0.0436035	0.0134161	0.00667809	0.00909862	0.0156919	0.00641643	0.00191109	0.0502452	0.00510557	0.010139	0.0106399	0.0213758	0.0121957	0.00940707	137.765	0.0684461	0.00599023	0.00742832	0.0127464	0.0310973	0.0151387	0.0105191	0.00995631	0.0935876	0.0105579	0.00659296	0.00840785	0.0096528	0.0284626	0.362561	0.0338962	0.0113564	0.00843852	0.0122772	0.00997135	0.0117988	0.0366538	0.00709838
BRA	Brazil	0.0250253	0.0390119	0.42118	0.0156821	2.02013	0.0106266	23.3704	0.0197255	0.0600771	2.7364	2.1485	0.0749569	0.01922	0.120625	0.155192	0.0460559	0.00155226	3.39393	0.0116805	0.0211164	0.0192867	0.0204544	1.52803	0.0474747	0.0415089	2587.54	0.0100924	0.0196634	0.310965	0.0396682	0.012506	0.0323926	0.0624065	7.65798	0.0308683	0.0338274	0.00853397	0.0109357	6.02695	28.2319	3.82359	0.039559	0.378766	0.409648	0.41713	0.142264	1.66035	0.0460672
VGB	British Virgin Islands	0.10542	0.139069	0.103022	0.0493775	0.112121	0.0819924	0.311631	0.445219	0.067458	0.685123	0.200078	0.213217	0.042086	0.0571625	0.106868	0.0428142	0.0124161	0.180564	0.0335094	0.0710892	0.072884	0.153647	0.0765845	0.0603237	0.0761847	2.51375	72.1971	0.0475988	0.125525	0.21062	0.101528	0.0709868	0.0661637	0.449607	0.0688134	0.0425927	0.0553436	0.0621501	0.177414	1.69343	0.225989	0.0756541	0.0707061	0.145802	0.119836	0.0578025	0.146365	0.0486149
BRN	Brunei	0.0199936	0.0228092	0.026804	0.00787469	0.0193359	0.00587202	0.0909273	0.0117438	0.0109197	2.64739	0.0599213	0.01516	0.00746812	0.0133567	0.0494357	0.00745073	0.00223211	0.0635054	0.0053777	0.011634	0.0119963	0.0258057	0.0146204	0.0100562	0.0119802	0.173644	0.0060753	70.6416	0.0158271	0.0352973	0.0153824	0.0276994	0.0116491	0.263495	0.0111655	0.00693024	0.00890909	0.0101286	0.0523189	4.6112	0.0671276	0.0122704	0.0143159	0.015585	0.0139159	0.0142947	0.0417384	0.00845013
BGR	Bulgaria	0.0703585	0.507209	0.266821	0.00535938	0.0361545	0.00254281	0.178306	0.107081	0.00581909	0.645953	1.39184	0.126777	0.00594435	0.0188173	0.0269284	0.00634878	0.00102159	0.800002	0.00237581	0.00742206	0.00629693	0.0107475	0.0090517	0.148808	0.00938644	0.420657	0.00593541	0.00547617	88.987	0.017402	0.00680318	0.00794315	0.0170875	0.620036	0.00568578	0.00460944	0.00382107	0.00492833	0.0688187	2.06628	0.0937163	0.00846708	0.0141816	0.213144	0.0336852	0.239786	0.654104	0.0104096
BFA	Burkina Faso	0.0243548	0.0383612	0.0475307	0.0139344	0.030441	0.00969692	0.0965416	0.0196728	0.0187382	0.278651	0.179557	0.0226918	0.0115499	0.0168778	0.0310681	0.0113053	0.00378665	0.693037	0.00895126	0.0373308	0.0186829	0.0375921	0.0223919	0.018454	0.018507	0.204912	0.010586	0.0131317	0.0293649	192.95	0.0271989	0.0188399	0.0193458	0.142626	0.0188016	0.0114396	0.0151343	0.0178858	0.0624036	0.71981	1.23326	0.0205563	0.0170047	0.0332687	0.0228466	0.0190173	0.0863342	0.0145177
BDI	Burundi	0.0524694	0.0730673	0.0465354	0.0255408	0.0526111	0.0197997	0.177439	0.0396982	0.0337993	0.28097	0.127655	0.0464447	0.024826	0.0307483	0.0604704	0.0227661	0.00602476	0.126218	0.0183711	0.0339679	0.0375622	0.0771148	0.0451977	0.0319948	0.0414429	0.185659	0.021176	0.0261507	0.0399046	0.103624	120.587	0.0352386	0.0330785	0.112811	0.0344945	0.0229545	0.0298737	0.0300368	0.0908254	0.950735	0.103959	0.0378065	0.0295089	0.0373505	0.0370185	0.0300896	0.0797337	0.0235585
KHM	Cambodia	0.0307744	0.0356889	0.0749323	0.0133285	0.0368494	0.0095329	0.160774	0.0212229	0.0207012	0.594392	0.431245	0.0273075	0.0119521	0.0219508	0.0745454	0.0115544	0.00281089	0.255582	0.00882119	0.0208163	0.0208581	0.0492283	0.0222882	0.0179594	0.0197658	0.343745	0.0101925	0.0502864	0.0360731	0.0667306	0.0281535	162.739	0.0194907	0.789197	0.0201405	0.0115761	0.0153397	0.0186533	0.0946784	22.8803	0.119876	0.0227841	0.0266596	0.0403891	0.026667	0.0288261	0.156438	0.0131112
CMR	Cameroon	0.0174839	0.0465575	0.24888	0.0134854	0.258811	0.00506518	0.215966	0.0169365	0.0138888	0.425982	1.27005	0.0295673	0.00747574	0.0264586	0.0604896	0.00782079	0.00179809	1.9717	0.00461759	0.0321309	0.0117503	0.024385	0.0175208	0.0320831	0.019668	0.640192	0.00543295	0.0105772	0.100073	0.0424597	0.0138637	0.0183725	177.199	1.12331	0.0137494	0.00680987	0.238882	0.230133	0.126521	21.9556	0.13988	0.791146	0.0256728	0.14318	0.0628224	0.0576477	0.461053	0.0459321
CAN	Canada	0.0145112	0.0171037	0.362068	0.0061116	0.0453262	0.0195225	0.637083	0.0241085	0.0150544	2.31888	0.885942	0.0264315	0.0659566	0.0365938	0.0952206	0.102233	0.000700523	1.71248	0.014227	0.00844509	0.0454414	0.0113429	0.0637855	0.0181112	0.0216838	5.10474	0.00625905	0.0149663	0.0970863	0.0239423	0.00723815	0.0240722	0.025427	440.199	0.00641178	0.0142353	0.00406033	0.00526838	0.923481	29.8778	1.92898	0.0150234	0.222447	0.123485	0.597576	0.0825839	0.531388	0.0172887
CPV	Cape Verde	0.0521747	0.0785396	0.116167	0.0261056	0.0794008	0.0202154	0.146722	0.0406396	0.0363562	0.269667	0.076485	0.0478682	0.0241022	0.0301714	0.0615185	0.0225939	0.00710705	0.0644455	0.0186565	0.0387479	0.039412	0.0811669	0.0446158	0.0321118	0.0374867	0.168169	0.0224556	0.0265722	0.0386459	0.116513	0.0582852	0.0368166	0.0353739	0.101788	111.308	0.0239821	0.0310415	0.0321909	0.0857034	0.892638	0.110814	0.0475395	0.0292322	0.0354189	0.0498619	0.0298622	0.0680666	0.0243749
CYM	Cayman Islands	0.0382848	0.0572188	0.0412966	0.0201279	0.04061	0.0155193	0.114397	0.0289282	0.0267317	0.223985	0.0733849	0.0341229	0.0249076	0.0221056	0.0431276	0.0183223	0.00526223	0.0742065	0.0148567	0.02787	0.0279225	0.0578751	0.0318177	0.0245079	0.0274566	0.438332	0.0166829	0.0195423	0.0303116	0.0758583	0.0388268	0.0275931	0.0252676	0.112743	0.0269287	108.236	0.022285	0.0245009	0.0681795	0.698166	0.0745798	0.0275676	0.0233517	0.0325116	0.06318	0.0231993	0.057014	0.0187814
CAF	Central African Republic	0.319686	0.52711	0.828839	0.191718	0.559551	0.11504	1.46905	0.253047	0.238996	3.19681	2.54646	0.294808	0.1375	0.217307	0.376512	0.133454	0.0452139	7.3633	0.105005	0.236653	0.237391	0.559874	0.251935	0.236608	0.228475	2.61806	0.122181	0.160792	0.421381	0.806777	0.333997	0.242522	0.828986	2.39434	0.243803	0.135509	1069.94	0.924043	0.867328	16.4229	1.19426	5.87591	0.232128	0.443206	0.463971	0.400368	4.18928	0.164466
TCD	Chad	0.100167	0.196304	0.186409	0.051499	0.156933	0.0383944	0.374367	0.0806271	0.0789285	0.771045	0.888237	0.0955558	0.0510362	0.0639624	0.139947	0.0440171	0.0156125	0.613073	0.034802	0.0749678	0.073201	0.18456	0.0842351	0.075798	0.0645514	1.20624	0.039404	0.0501749	0.141971	0.266165	0.104781	0.0743674	0.774371	1.1134	0.0840296	0.0440808	0.319902	196.586	0.207609	3.5986	0.435073	0.0831415	0.0736286	0.393427	0.0825105	0.0702818	0.5815	0.0531468
CHL	Chile	0.0148976	0.0171872	0.0996223	0.00746647	0.0452897	0.00507789	8.69176	0.0100272	0.0135451	0.92603	0.515992	0.0167838	0.0147231	0.0257509	0.0586764	0.0176004	0.000921703	0.883314	0.00520538	0.00847618	0.0103238	0.0230716	2.02216	0.0153739	0.0280431	10.4476	0.00436169	0.00996152	0.15412	0.0242824	0.0103733	0.0175449	0.01501	3.84869	0.00726692	0.0065418	0.00652364	0.00771402	363.463	12.7113	9.09822	0.0118424	0.523802	0.075706	0.313833	0.0348644	0.270683	0.0100027
CHN	China	0.174427	0.190974	2.77885	0.0282137	0.423976	0.0133591	3.96406	0.0485898	0.100099	21.191	7.0289	0.31422	0.0309948	0.416574	2.93482	0.0868681	0.00155668	7.24375	0.0190461	0.118093	0.0569545	0.0369998	0.386582	0.111713	0.139679	11.3374	0.00818529	0.217478	1.03116	0.0987109	0.0175807	0.836601	0.319922	27.4444	0.0327419	0.0141814	0.0112667	0.0167248	4.52348	10339	4.86061	0.138345	0.573901	0.925728	1.33429	0.662048	4.88086	0.262073
COL	Colombia	0.00692339	0.00594249	0.0217684	0.00227714	0.0102411	0.00198843	0.311981	0.00304413	0.0506303	0.167002	0.141233	0.00754096	0.00625984	0.00418729	0.00731846	0.0087816	0.000339979	0.240936	0.00342101	0.0022801	0.00304602	0.00397617	0.159855	0.00464164	0.00318966	1.67897	0.00202156	0.00223769	0.0143425	0.00808956	0.00310087	0.00296102	0.0046895	2.30965	0.0024384	0.00288809	0.00178092	0.00197338	1.32848	0.852088	649.894	0.00677928	0.492116	0.0304341	0.151878	0.00783034	0.1045	0.00438904
COG	Congo	0.0257436	0.0396538	0.119912	0.012389	0.0369049	0.00881331	0.178247	0.0186039	0.0174729	0.342927	0.176308	0.0240703	0.0117108	0.0191642	0.0589638	0.010574	0.00322661	0.224996	0.00802927	0.0188876	0.0177435	0.0405576	0.0226573	0.0164319	0.018691	1.52377	0.0092378	0.013787	0.0334984	0.0569027	0.0237989	0.0245779	0.122541	0.433305	0.0229903	0.0102852	0.0181958	0.0151506	0.169965	18.6693	0.103284	102.562	0.0214226	0.033501	0.0282468	0.022886	0.143785	0.0137754
CRI	Costa Rica	0.00567286	0.00835086	0.0355574	0.00413602	0.0139109	0.00271242	0.0898958	0.00558196	0.0137738	0.183423	0.401021	0.0105187	0.00918815	0.00760134	0.0107262	0.00917691	0.000635977	0.614385	0.00960072	0.00426304	0.00529503	0.00716786	0.0130805	0.0073167	0.00504481	0.452673	0.00231242	0.00336369	0.0295595	0.0118858	0.00505915	0.00493297	0.010336	2.21086	0.00413969	0.00810071	0.0031614	0.00340702	0.157154	1.49747	0.650405	0.00510553	95.5051	0.0282567	0.0979501	0.0137874	0.181888	0.00444857
HRV	Croatia	0.00960659	0.0819191	0.057262	0.00370847	0.0125793	0.0248979	0.0793125	0.00713593	0.00461464	0.340567	2.33904	0.018704	0.00739583	0.00935627	0.0122233	0.0028853	0.00078649	0.314299	0.00189854	0.00507973	0.0150499	0.00926838	0.00626771	3.94353	0.00561326	0.210009	0.0024583	0.00365768	0.097367	0.0154071	0.00598226	0.00529252	0.00775472	0.388473	0.00449769	0.00268472	0.00326553	0.0042772	0.0423835	1.03488	0.0482565	0.00613327	0.00789075	128.891	0.0139495	0.0233498	0.556818	0.00955432
CUB	Cuba	0.00559955	0.00813438	0.0206304	0.00474505	0.0142558	0.0024871	0.129882	0.0103737	0.00948263	0.347571	0.230231	0.00636223	0.00353426	0.00441381	0.00956647	0.00629021	0.000666838	0.121282	0.0152907	0.00396538	0.00602239	0.00813345	0.0251326	0.00454187	0.00413464	0.310242	0.00195565	0.00293113	0.0449471	0.0119404	0.0051995	0.0190396	0.00467677	1.80521	0.00457341	0.0387676	0.00281241	0.00352359	0.0929827	8.54251	0.16108	0.00566105	0.0223886	0.0300176	149.465	0.0270362	0.10524	0.00314573
CYP	Cyprus	0.0136807	0.0480145	0.0382619	0.00504992	0.0212949	0.00367147	0.03983	0.0517645	0.00754355	0.136637	0.172349	0.0129438	0.0045007	0.053941	0.0274645	0.00513468	0.00104921	0.179728	0.00323329	0.00811333	0.00783451	0.0195248	0.00770339	0.0128057	0.0103411	0.0945403	0.00405376	0.00594834	0.125328	0.0282272	0.0102845	0.00880163	0.00719442	0.0925507	0.00940572	0.00448117	0.00574491	0.00697886	0.023514	0.456439	0.030937	0.00854367	0.00752138	0.0419476	0.0113289	113.106	0.163857	0.00506341
CZE	Czech Republic	0.0460716	0.0833797	0.335155	0.017927	0.0830788	0.00978949	0.556826	0.0408895	0.0202624	0.889764	7.39816	0.0947092	0.0145493	0.0470763	0.0938751	0.0153498	0.00166234	2.13239	0.0089025	0.0256799	0.0210221	0.0349108	0.0419394	0.258715	0.0327494	1.62375	0.0189344	0.01832	1.1024	0.0684992	0.026371	0.0269847	0.0452842	1.67486	0.0210091	0.0126869	0.0159566	0.0203425	0.282387	8.27411	0.308531	0.035547	0.0435684	1.08199	0.120884	0.120981	179.633	0.0281332
CIV	Cote dIvoire	0	0	0	0	0	0	0	0	0	0	0	0	0	0	0	0	0	0	0	0	0	0	0	0	0	0	0	0	0	0	0	0	0	0	0	0	0	0	0	0	0	0	0	0	0	0	0	0
PRK	North Korea	0.0192432	0.0285229	0.204441	0.00847209	0.0255761	0.0126099	0.174917	0.0128001	0.0127207	0.35474	0.125224	0.021276	0.00672988	0.0134039	0.0446209	0.00714005	0.00214088	0.106177	0.00501866	0.0289032	0.0125732	0.029692	0.0692762	0.010958	0.0125211	5.81943	0.00578881	0.00936774	0.0491278	0.04098	0.0157554	0.126629	0.0125639	0.362619	0.0131579	0.00682413	0.0106929	0.0103041	0.0923735	42.0696	0.239184	0.013153	0.0772076	0.028485	0.137396	0.015254	0.0748409	0.00928754
COD	DR Congo	0.041687	0.0648959	0.125797	0.0208471	0.0961565	0.0141914	0.197855	0.0353083	0.0318019	0.436523	0.466657	0.0420099	0.0178579	0.0335778	0.0486803	0.0171899	0.00498908	4.87977	0.0127391	0.0306649	0.0296105	0.0725713	0.0367265	0.0329216	0.0391925	0.470894	0.0145976	0.0211648	0.0723019	0.115591	0.0419076	0.0307925	0.0798439	0.499506	0.03226	0.0169405	0.0453119	0.028055	0.125431	2.72587	0.177539	0.0379967	0.0306607	0.0812193	0.0385899	0.105283	0.305418	0.0239497
DNK	Denmark	0.0490119	0.073974	0.486837	0.0166188	0.173603	0.0078962	1.1598	0.0367494	0.0245909	4.42513	4.17502	0.110499	0.013503	0.181658	0.194699	0.0258574	0.00159815	3.95375	0.0113266	0.0307197	0.024597	0.0246452	0.0553769	0.165031	0.0418611	3.64791	0.00791898	0.0258239	0.628773	0.079521	0.0161187	0.0490356	0.0575893	4.37336	0.0199123	0.0172788	0.00864421	0.0231132	0.768058	24.8533	0.643445	0.0342135	0.0872833	0.605576	0.127266	0.311316	3.0001	0.0368626
DJI	Djibouti	0.0818292	0.132568	0.0714938	0.0398262	0.0838144	0.0301985	0.193291	0.0618701	0.0556275	0.355396	0.113038	0.0713582	0.0346026	0.044971	0.0933528	0.0338062	0.0104872	0.0963528	0.0275231	0.0576346	0.0578285	0.139192	0.0612587	0.0489981	0.0533686	0.228861	0.0323794	0.0403658	0.0594847	0.193946	0.084825	0.0579889	0.0522749	0.156966	0.05794	0.0353395	0.0471864	0.0516893	0.123218	1.31757	0.125963	0.0617446	0.044354	0.0530735	0.0486418	0.0869608	0.100486	0.0381211
DOM	Dominican Republic	0.00398315	0.00513978	0.0183014	0.002312	0.00741355	0.00783879	0.0505804	0.00340655	0.00383247	0.177813	0.128678	0.00489633	0.00607734	0.00470745	0.0074189	0.0105105	0.00049325	0.216791	0.00186634	0.0029519	0.0034425	0.00555342	0.00610502	0.00440874	0.00339731	0.196731	0.00148659	0.00234658	0.0129708	0.0092854	0.00367801	0.00346304	0.00404262	1.50695	0.00274937	0.00196295	0.00204443	0.00252052	0.041103	0.655944	0.116473	0.00354625	0.0442677	0.0178249	0.167306	0.00871438	0.0552432	0.00275871
ECU	Ecuador	0.0949165	0.0452564	0.0364642	0.00648095	0.019373	0.0047518	1.23238	0.0104628	0.0290261	0.317377	0.485456	0.034392	0.00888229	0.0103689	0.0184586	0.00937652	0.00136138	0.606224	0.00937996	0.00962252	0.00943239	0.0233979	0.13528	0.012883	0.00939299	0.987027	0.00649537	0.0066691	0.071006	0.0320322	0.0120265	0.00992019	0.0108217	1.90413	0.0107101	0.00783068	0.00827151	0.0128065	2.3128	2.30085	12.8251	0.0108023	0.15717	0.125529	0.178836	0.0152549	0.250525	0.00744386
EGY	Egypt	0.00926988	0.0607308	0.954498	0.00606298	0.0400601	0.00243002	0.340723	0.0131472	0.00741984	0.741579	1.45414	0.0267645	0.00563353	0.0331883	0.0441219	0.00615834	0.000516823	1.29938	0.00186193	0.00844043	0.00515165	0.00618404	0.0119715	0.0330311	0.0151353	1.5289	0.00182561	0.00922315	0.2228	0.0159616	0.00423867	0.0107752	0.0316183	1.77181	0.00530654	0.00279865	0.00293377	0.00359028	0.133927	8.03361	0.192681	0.00991113	0.0238055	0.303494	0.04391	0.509049	0.58767	0.0145006
SLV	El Salvador	0.00986721	0.0138158	0.0137816	0.00448209	0.0107475	0.00354903	0.0347831	0.00724899	0.00751185	0.0746464	0.168336	0.00871555	0.00955468	0.00592446	0.0130763	0.00751339	0.00100609	0.102942	0.041198	0.0067856	0.00992469	0.0163692	0.00934388	0.00640117	0.00651317	0.0791325	0.00371528	0.00476545	0.0113727	0.0245844	0.00918584	0.00708772	0.00611071	0.570468	0.00654118	0.00619702	0.00516527	0.00623102	0.0299666	0.355125	0.0636249	0.00710165	1.45776	0.0163277	0.0731866	0.00648387	0.149957	0.00451715
ERI	Eritrea	0.0691747	0.0991915	0.0610781	0.0338133	0.0679396	0.0262649	0.195986	0.0514655	0.0483371	0.444571	0.119369	0.0580528	0.032353	0.0386795	0.0803824	0.0300679	0.00895848	0.0875311	0.0251002	0.0473279	0.0493915	0.106471	0.0582987	0.0418698	0.0498501	0.21874	0.0298776	0.035451	0.0499109	0.146639	0.0715091	0.0477726	0.043429	0.144059	0.0478292	0.0314942	0.0407434	0.0431821	0.115744	1.19364	0.154705	0.0493505	0.03879	0.0469867	0.0758923	0.0387329	0.0899779	0.0324325
EST	Estonia	0.0691511	0.0775598	0.185732	0.0367275	0.201349	0.0588822	0.504307	0.0662756	0.0405166	1.51589	1.16784	0.118364	0.163388	0.0745639	0.100532	0.0351636	0.00858643	1.22836	0.0449134	0.0519561	0.052111	0.0770189	0.0698551	0.0695545	0.0584438	1.2496	0.0400879	0.0390302	0.182117	0.121479	0.0671077	0.329559	0.0575383	1.82493	0.047206	0.0316889	0.0390747	0.0418104	0.298731	6.17607	0.493218	0.0556595	0.071139	0.17477	0.0811517	0.0883939	1.02506	0.0400758
ETH	Ethiopia	0.261221	0.43659	1.32399	0.120025	0.317698	0.0890152	0.901976	0.19881	0.175122	2.65801	5.13941	0.242485	0.11013	0.168504	0.332287	0.102418	0.0294915	4.85344	0.0800987	0.215191	0.18316	0.434271	0.194432	0.187349	0.168213	2.20959	0.0913908	0.133106	0.503252	0.576076	0.244354	0.198185	0.179824	4.51027	0.178758	0.109936	0.142585	0.167022	0.605814	56.5822	0.844473	0.200865	0.174316	0.43319	0.208642	0.324787	2.86798	0.119987
FJI	Fiji	0.0340843	0.0563373	0.0344531	0.0165065	0.0378403	0.0122727	0.106809	0.0356683	0.0242352	11.4256	0.0903189	0.0307391	0.0159075	0.021041	0.075076	0.0147688	0.00504541	0.0708993	0.0109973	0.0252108	0.0256817	0.0588361	0.0272687	0.0197892	0.0235277	0.146595	0.0128354	0.0171344	0.027058	0.0828204	0.0349015	0.0257402	0.022559	0.447932	0.0240933	0.0142719	0.0189779	0.021644	0.0597116	1.1924	0.0769326	0.02568	0.0208532	0.0244375	0.0211858	0.0214807	0.0544036	0.0156584
FIN	Finland	0.0218794	0.0384851	0.247891	0.0107932	0.0537338	0.00703836	0.574333	0.0240855	0.0131874	1.83628	1.74096	0.0651954	0.0118639	0.0436605	0.0879213	0.012787	0.0016168	1.40993	0.00603419	0.0138114	0.01287	0.0161109	0.0412902	0.0428003	0.0240708	1.84722	0.0072314	0.015044	0.205332	0.0312556	0.0124175	0.0399728	0.033411	2.68666	0.0108661	0.00758244	0.00867052	0.00985913	0.400949	17.6454	0.504452	0.0250587	0.0406784	0.199047	0.0602248	0.0972653	0.941753	0.0215054
FRA	France	0.0410109	0.0885371	3.18253	0.108741	0.366155	0.0109265	1.39599	0.0579202	0.025989	3.10641	4.56825	0.0971484	0.0211874	0.153518	0.16833	0.0267895	0.00188576	13.8763	0.00980016	0.200934	0.0294928	0.0179412	0.0696028	0.103905	0.0518478	5.33254	0.0120048	0.0307207	0.694589	0.325421	0.0192804	0.141605	0.82185	4.25372	0.0284703	0.0173178	0.0429237	0.0599871	0.810809	21.9046	1.02389	0.189049	0.12013	0.596102	0.28689	0.350822	2.93318	0.424744
PYF	French Polynesia	0.0167289	0.0245329	0.0185493	0.0102915	0.0177548	0.00614702	0.0587012	0.0130605	0.0116593	0.236646	0.0603906	0.0149692	0.011513	0.0106277	0.0206634	0.00730247	0.00218612	0.0559547	0.00561958	0.011694	0.0123569	0.0275374	0.0138481	0.0103514	0.0122326	0.0731374	0.00653961	0.00896201	0.0137222	0.0404727	0.0177938	0.107015	0.0111894	0.265875	0.0116501	0.00725437	0.00948208	0.0102509	0.0714216	0.749247	0.0380868	0.0125823	0.011158	0.0130506	0.0114642	0.0104407	0.0291101	0.00803474
GAB	Gabon	0.01	0.0172086	0.0584671	0.00511014	0.0361643	0.00364474	0.0587309	0.00764172	0.00727548	0.151169	0.0662423	0.0104254	0.00565	0.00758617	0.0183752	0.0047607	0.00135978	0.0977342	0.00326285	0.0160844	0.00719859	0.0162389	0.00941963	0.00689893	0.00794993	0.154791	0.00363373	0.00557153	0.0159978	0.0260022	0.00964881	0.00877292	0.0365525	0.254296	0.00697542	0.0041957	0.00688775	0.00992553	0.0398195	8.03235	0.0493083	0.0795967	0.010054	0.0140474	0.0119611	0.0135103	0.0383423	0.0242741
GMB	Gambia	0.0522217	0.061091	0.0475772	0.0277558	0.056647	0.0227421	0.178212	0.0410376	0.0309779	0.307737	0.0796999	0.0401026	0.028679	0.0333947	0.0601796	0.0263575	0.00572352	0.165215	0.0210206	0.0337646	0.0387505	0.0629138	0.0516571	0.0332121	0.044489	0.184221	0.025486	0.0294543	0.0494326	0.0913285	0.066849	0.0365779	0.04714	0.116249	0.042575	0.0265568	0.0356403	0.029369	0.0993549	0.861796	0.115171	0.0401037	0.0318179	0.0493861	0.039696	0.0429659	0.0696788	0.0250894
GEO	Georgia	0.103104	0.118032	0.549917	0.0361229	0.0829542	0.0258614	0.265055	1.00491	0.0454227	0.389935	0.216419	1.18723	0.0685512	0.0421762	0.0773546	0.0293173	0.010874	0.180942	0.023791	0.0514183	0.0526016	0.133555	0.0571936	0.046544	0.0488992	0.301363	0.0280428	0.0351893	0.108665	0.145121	0.0744978	0.0527655	0.0497042	0.250489	0.0518133	0.0303521	0.0406231	0.0469633	0.12529	1.76821	0.137412	0.341728	0.0395472	0.0632289	0.0493747	0.0547411	0.1939	0.0346612
DEU	Germany	0.0875845	0.164158	0.988988	0.0410899	0.228205	0.0219565	1.40924	0.0924433	0.0563469	3.12896	25.2633	0.191192	0.0306233	0.163004	0.217454	0.0397982	0.00430234	10.2197	0.0206029	0.0505489	0.0378986	0.0423422	0.117448	0.314074	0.0853485	5.45948	0.0226135	0.0492775	1.2035	0.0964448	0.039425	0.0693497	0.120873	4.34636	0.0428103	0.0264491	0.0290252	0.0327409	1.0583	31.0613	1.06256	0.0662467	0.174664	1.43864	0.212504	0.37959	7.02958	0.0780459
GHA	Ghana	0.025926	0.0438594	0.197013	0.0124132	0.0714097	0.00698016	0.285353	0.0234138	0.0254715	0.875614	3.03523	0.0455058	0.0117724	0.048525	0.0847456	0.0123317	0.00213574	4.17501	0.00651186	0.120974	0.0155494	0.0262197	0.0278303	0.0526819	0.0475045	1.17456	0.00670742	0.0148638	0.179834	0.0631191	0.0175571	0.0233991	0.043561	5.75988	0.0172508	0.00902338	0.00999126	0.0130802	0.186976	8.5163	0.240806	0.0234053	0.0415005	0.639651	0.0629047	0.0986313	0.75288	0.0248396
GRC	Greece	0.0592676	2.66797	0.200849	0.00613123	0.0279752	0.00339538	0.206613	0.17123	0.0238709	0.95898	0.967717	0.0462798	0.00592719	0.0488808	0.0449165	0.00568303	0.000973709	0.788697	0.00304078	0.00845845	0.00755207	0.0115656	0.0120983	0.10974	0.0123871	0.504124	0.00430431	0.00988412	3.05086	0.0221474	0.0111488	0.00999155	0.0459931	0.911087	0.0066921	0.00705411	0.00512843	0.00739595	0.124268	2.54251	0.203207	0.0153684	0.0174938	0.28105	0.0282131	2.85747	0.614169	0.0128734
GRL	Greenland	0	0	0	0	0	0	0	0	0	0	0	0	0	0	0	0	0	0	0	0	0	0	0	0	0	0	0	0	0	0	0	0	0	0	0	0	0	0	0	0	0	0	0	0	0	0	0	0
GTM	Guatemala	0.0110808	0.00867361	0.0282314	0.00321748	0.0124339	0.00299649	0.144963	0.0057895	0.016588	0.16419	0.441807	0.00904021	0.00836797	0.0149831	0.0136863	0.0112501	0.00075924	0.338488	0.114519	0.00466275	0.00581019	0.00850439	0.0133467	0.00875963	0.00618973	0.246784	0.00424561	0.00497406	0.0346324	0.0133945	0.00560114	0.00602827	0.00691062	2.51262	0.00435102	0.00309752	0.00305976	0.00397313	0.151774	0.946963	0.863989	0.00531376	1.74545	0.0787555	0.137985	0.0122949	0.174772	0.00430333
GIN	Guinea	0.076026	0.118396	0.269647	0.0488021	0.111827	0.025805	0.365661	0.0616812	0.0561875	0.667793	1.00859	0.746928	0.032352	0.0560435	0.101626	0.0310098	0.0110442	2.46783	0.0238437	0.0584948	0.0578348	0.12413	0.0624572	0.0623939	0.055291	0.895404	0.0278	0.0383321	0.123639	0.178736	0.0773875	0.0580179	0.564347	1.01132	0.054453	0.0318153	0.0417995	0.0530549	0.232204	3.9583	0.268243	0.0620047	0.0583176	0.152101	0.113036	0.200122	0.998441	0.526825
GUY	Guyana	0.000878183	0.00105485	0.0039815	0.000474191	0.0018097	0.00296574	0.0129509	0.000707016	0.00228745	0.105196	0.0132232	0.000997461	0.00058527	0.00104958	0.0017753	0.00985372	9.77029e-05	0.0197617	0.000515241	0.000666767	0.00370099	0.00120588	0.0012912	0.000809094	0.000810852	0.0239496	0.000670635	0.000532219	0.00165706	0.00202148	0.000881452	0.000754157	0.000937103	0.0661334	0.000633443	0.000422683	0.000497405	0.000559071	0.0113771	0.108667	0.0351033	0.000874918	0.00146891	0.0018203	0.00335415	0.00119289	0.00786455	0.000597009
HTI	Haiti	0.0205316	0.0309913	0.0222723	0.0104173	0.0221894	0.00973661	0.0678928	0.0156271	0.0147164	0.115661	0.0597958	0.018483	0.0148784	0.0122557	0.0230244	0.0245654	0.002826	0.094466	0.00713772	0.014478	0.0151074	0.0343785	0.0167504	0.0122158	0.0153381	0.100523	0.00808484	0.0101128	0.0165509	0.0501676	0.0212564	0.0143144	0.013419	0.503074	0.0145838	0.00903622	0.0115036	0.0132036	0.0380542	0.467504	0.0451819	0.0155691	0.0157768	0.0171893	0.0174338	0.0118942	0.0369426	0.0098666
HND	Honduras	0.0111843	0.0147918	0.0250595	0.00578558	0.0159391	0.00532933	0.0563607	0.00899814	0.00892457	0.141942	0.255774	0.0116086	0.00956367	0.00865927	0.0140409	0.0117586	0.00135624	0.496117	0.0250615	0.0082026	0.0086542	0.0164667	0.0102976	0.00894969	0.00827655	0.157439	0.00410512	0.00559161	0.0282786	0.023443	0.0109136	0.00845875	0.00855214	1.05546	0.00781407	0.0274109	0.00582333	0.00707997	0.042429	0.638032	0.122343	0.0088212	1.10186	0.02408	0.0381232	0.0119973	0.308882	0.00587306
HKG	Hong Kong	0.0831232	0.0485949	0.111074	0.0316061	0.107088	0.025221	0.342296	0.0742776	0.0772286	1.9265	0.333293	0.0557268	0.0331764	0.0793181	0.353252	0.0327074	0.00674656	0.303506	0.0236429	0.0421841	0.0896775	0.0788113	0.0595134	0.0389311	0.0657424	1.25372	0.0266952	0.0758575	0.0705813	0.110327	0.0558181	0.260964	0.0744232	2.11493	0.0411935	0.0286723	0.0347189	0.0398456	0.783586	28.9342	0.37263	0.0752379	0.148141	0.0707751	0.0707831	0.106667	0.195446	0.0309474
HUN	Hungary	0.042654	0.133538	0.346042	0.0221485	0.0729579	0.0144581	0.599832	0.0489015	0.0233071	1.22551	11.1031	0.10653	0.0208104	0.0541979	0.100749	0.0198677	0.00371445	2.57278	0.0138312	0.0281379	0.0256718	0.0362466	0.04317	0.713278	0.040604	2.03615	0.0161873	0.0249429	1.03222	0.0624838	0.0423255	0.032763	0.0475775	1.8084	0.0251483	0.0175016	0.0205137	0.0217343	0.309787	7.29928	0.372964	0.0353432	0.0495014	2.08741	0.0779555	0.142588	4.32611	0.0325054
ISL	Iceland	0.0161634	0.0214389	0.0676422	0.00897126	0.028214	0.00603992	0.104924	0.0127551	0.0123345	0.305515	0.333179	0.0184389	0.00743009	0.0162592	0.0231941	0.00923164	0.00184557	0.691787	0.00536154	0.011734	0.0116674	0.0252089	0.0133991	0.0152308	0.0127229	0.368874	0.00568162	0.00833895	0.0429149	0.0377964	0.0151248	0.0136992	0.0213377	1.59268	0.0112087	0.00666081	0.00878301	0.0104456	0.117842	4.21904	0.0956461	0.0128808	0.0143208	0.10586	0.0238008	0.0292121	0.163222	0.0099173
IND	India	0.396199	0.0824081	1.06345	0.0221201	0.438235	0.0121348	2.07036	0.076697	0.0262396	5.89685	3.68264	0.163807	0.0261759	1.50838	8.85725	0.0369072	0.00300936	5.30492	0.0112535	0.0711248	0.0360447	0.08311	0.0859989	0.0808394	0.169594	8.13283	0.0125801	0.150104	0.497898	0.146035	0.0474056	0.170087	0.130825	14.6858	0.0207597	0.0201605	0.0234503	0.052647	1.63593	51.7516	1.6487	0.34186	0.17066	0.552515	0.212588	0.449971	2.20768	0.246631
IDN	Indonesia	0.136302	0.0259321	0.303162	0.0104576	0.209019	0.00652106	0.975484	0.0163177	0.0175511	6.2905	1.4678	0.0369077	0.0165465	0.116827	0.701943	0.0187955	0.00172094	2.22685	0.00583109	0.020353	0.0196295	0.0271536	0.0435418	0.0308436	0.0323869	3.12881	0.00931519	0.202969	0.171644	0.0489778	0.0137281	0.182001	0.0479934	4.71852	0.0109437	0.010767	0.007847	0.0144283	0.724975	39.5274	0.763256	0.0596581	0.0693225	0.16631	0.0973281	0.106986	0.840868	0.0497051
IRN	Iran	0.408965	0.037646	0.0888216	0.00823691	0.0398624	0.00398132	0.146486	0.330248	0.00700935	0.672261	0.371422	0.450477	0.0054328	0.0800397	0.117083	0.00598478	0.00113464	0.366085	0.00362898	0.00881389	0.00816238	0.0143228	0.0139088	0.0174535	0.0286211	0.440943	0.00414067	0.0161931	0.0756685	0.0307144	0.0104279	0.0192864	0.0180582	0.674774	0.00848414	0.00506226	0.0062442	0.00703826	0.0895221	13.2017	0.0989805	0.0163381	0.0163135	0.0566936	0.0317576	0.0506657	0.218849	0.0104522
IRQ	Iraq	0.00183867	0.00348459	0.0240876	0.00141022	0.00428245	0.000621538	0.0269298	0.00146787	0.00113172	0.123999	0.130755	0.00202208	0.00133389	0.00205177	0.0043161	0.000918564	0.000173789	0.0565041	0.000573237	0.00126327	0.00111897	0.0018481	0.00255447	0.00225884	0.00191079	0.354741	0.000603166	0.00126943	0.00610704	0.00327699	0.0014498	0.00186146	0.00212267	0.156656	0.0011932	0.000788752	0.000867445	0.000966698	0.0170492	0.737344	0.0199214	0.00152751	0.00323106	0.0294225	0.00656736	0.00414415	0.0217947	0.00153215
IRL	Ireland	0.0353045	0.0366805	0.273397	0.0138117	0.082003	0.00840078	0.523947	0.0222002	0.0163989	3.31393	1.61266	0.0530225	0.011704	0.114123	0.0765091	0.0333245	0.00167581	2.9936	0.00645952	0.0185672	0.0393855	0.0304639	0.0266889	0.0414549	0.038123	1.85264	0.007601	0.0247281	0.203096	0.0468049	0.0144531	0.0324681	0.0461494	2.48133	0.0127892	0.0145021	0.0096554	0.0121781	0.296863	8.14229	0.493545	0.0304318	0.0496172	0.218388	0.0589338	0.21485	0.900246	0.0322152
ISR	Israel	0.0445551	0.069099	0.263693	0.0235137	0.122205	0.0157767	2.25042	0.126044	0.0302901	3.67043	2.29793	0.112278	0.0289059	0.0566834	0.128503	0.0271492	0.00416604	4.7181	0.0152544	0.0305247	0.0430912	0.04821	0.0793126	0.0794317	0.157653	5.03217	0.014155	0.0381756	0.404381	0.0815791	0.0351759	0.0543934	0.0681116	6.9815	0.0300948	0.0177261	0.026056	0.0243884	0.960752	20.159	1.25021	0.0403856	0.168994	0.378659	0.20578	1.02703	1.61268	0.0485818
ITA	Italy	0.0189267	0.622123	1.5451	0.0210808	0.152885	0.00530213	1.43102	0.0717051	0.0151127	2.74141	6.6543	0.0765738	0.0093367	0.118233	0.133809	0.0136255	0.000700166	3.37628	0.00357806	0.0252153	0.0251579	0.00987263	0.0476335	0.592205	0.0403466	4.28238	0.00535232	0.0188906	0.79168	0.0558239	0.00833865	0.023385	0.0946695	3.83033	0.0171931	0.00998458	0.00501871	0.00929444	0.692341	13.3724	0.858847	0.047793	0.111699	2.27332	0.313973	0.428409	2.5896	0.0706927
JAM	Jamaica	0.00869764	0.011618	0.0183212	0.00429465	0.0119238	0.0247015	0.0449629	0.00696753	0.00889148	0.183832	0.0922242	0.0103663	0.0140904	0.00689884	0.010993	0.121678	0.00109941	0.0837273	0.0275459	0.00614227	0.0407067	0.0121008	0.00964509	0.0067566	0.00691742	0.126639	0.0109127	0.0045585	0.0129701	0.0174086	0.00853615	0.00657336	0.0102568	1.08944	0.0060368	0.13616	0.00468763	0.0053677	0.02819	0.684671	0.0532238	0.0068986	0.0194666	0.0151685	0.0763823	0.0180879	0.063073	0.0046298
JPN	Japan	0.131893	0.0472395	0.593331	0.020817	0.135407	0.0163884	1.87637	0.0285212	0.0218254	9.56761	2.19039	0.0818008	0.0362783	0.188814	0.803925	0.0533139	0.00225173	2.25171	0.015066	0.0391404	0.0610878	0.0678499	0.104608	0.0479237	0.0631547	6.47533	0.0123062	0.131489	0.240437	0.0767794	0.021728	0.255628	0.11044	9.63851	0.0261638	0.0159131	0.0193943	0.0180454	0.944199	134.391	1.21119	0.0405308	0.255181	0.342646	0.20897	0.243981	1.16267	0.0479491
JOR	Jordan	0.00711789	0.00833344	0.153214	0.00322531	0.0108179	0.00227456	0.028354	0.00965628	0.00412133	0.116094	0.0335124	0.0109213	0.00283979	0.25154	0.0514326	0.00279779	0.000823951	0.0409269	0.00209154	0.00492328	0.0044783	0.00855641	0.00533004	0.00727094	0.00530011	0.0943015	0.00245249	0.00403572	0.0232899	0.0120574	0.00614676	0.00549404	0.00526963	0.104284	0.0044054	0.00274422	0.00356822	0.00429654	0.0164382	0.577161	0.0225989	0.00559955	0.00440766	0.00776067	0.00519707	0.0266829	0.0203068	0.00464538
KAZ	Kazakhstan	1.85923	0.145517	0.391695	0.0570051	0.148362	0.0397618	0.663549	0.161302	0.0646415	1.37875	12.052	0.827923	0.0513804	0.0870176	0.154981	0.0487195	0.0116542	1.53737	0.0368107	0.07657	0.740841	0.143135	0.101568	0.123295	0.088418	1.77846	0.129799	0.0585471	0.445365	0.226036	0.110924	0.0863572	0.0972949	1.49967	0.0756265	0.0465349	0.0606739	0.0672469	0.419232	31.3813	0.514965	0.091306	0.0875654	0.399443	0.146083	0.145456	7.30025	0.0619211
KEN	Kenya	0.264469	0.0362536	0.0792791	0.0177766	0.0572893	0.013369	0.193038	0.0334453	0.022998	0.774042	0.478927	0.0417246	0.0164399	0.0601433	0.125	0.0160663	0.00374881	0.924245	0.0121456	0.0292146	0.0252825	0.0447934	0.0292681	0.0280182	0.0410009	0.395283	0.0138973	0.0198365	0.0595341	0.0712406	0.243041	0.0279477	0.0321328	0.735819	0.0238555	0.0158612	0.0190855	0.0236786	0.108438	3.30153	0.14832	0.0759359	0.0271483	0.0590422	0.0362092	0.0452744	0.208257	0.0223813
KWT	Kuwait	0.0642518	0.0503497	0.0882031	0.0286512	0.0699709	0.0209333	0.196108	0.0430849	0.0318916	0.765181	0.188883	0.0821926	0.0252392	0.0447584	0.089668	0.0246558	0.00618767	0.334035	0.01871	0.0379641	0.0391651	0.0852698	0.047222	0.034337	0.0455848	0.722963	0.0212641	0.0375307	0.0524174	0.119825	0.0599428	0.0692237	0.0363875	0.348226	0.0403996	0.0245543	0.0325022	0.0362895	0.126288	5.52355	0.142208	0.0468144	0.0361197	0.0531084	0.0451599	0.0561893	0.119777	0.0261796
KGZ	Kyrgyzstan	2.60355	0.241328	0.243411	0.108708	0.219724	0.0806528	0.650002	0.228522	0.120357	1.15637	0.520979	0.608674	0.0985059	0.125935	0.226833	0.0930692	0.0259782	0.362368	0.0754486	0.14164	0.165289	0.246523	0.189743	0.13114	0.169155	0.891503	0.0867088	0.106186	0.193164	0.345825	0.228905	0.149978	0.141546	0.613523	0.146562	0.0952197	0.126313	0.123019	0.396737	20.3849	0.49593	0.157634	0.124156	0.165837	0.222205	0.130678	0.631366	0.101644
LAO	Laos	0.0386353	0.0483298	0.0471079	0.0147506	0.0348511	0.0110306	0.11455	0.0232778	0.0215047	0.49075	0.251008	0.0276526	0.0131698	0.0219366	0.0710893	0.0130466	0.00415646	0.319582	0.0102132	0.0217579	0.0220886	0.0538186	0.025974	0.0190629	0.0221295	0.174429	0.0119821	0.0183125	0.0373324	0.0689731	0.0315443	0.0631254	0.0210085	0.381165	0.0217413	0.012959	0.0173345	0.0188466	0.0726556	21.7123	0.0772232	0.0239706	0.020107	0.0309914	0.0248873	0.0263018	0.111008	0.0154978
LVA	Latvia	0.194598	0.130936	0.194018	0.0511909	0.136969	0.0377945	0.968785	0.13807	0.0657538	0.876339	1.20853	0.173915	0.0701078	0.104766	0.115689	0.043164	0.0138893	1.00351	0.045462	0.0728996	0.0761779	0.151179	0.0908287	0.0823465	0.0755327	3.70462	0.0596987	0.0517626	0.242919	0.225749	0.108818	0.101744	0.0752742	1.00993	0.0725883	0.0428778	0.0559447	0.0658234	0.395384	4.65643	0.298838	0.0811215	0.0831572	0.165973	0.0945172	0.100049	0.764885	0.0748941
LBN	Lebanon	0.00742189	0.0116013	0.144794	0.00353427	0.184176	0.00299434	0.0465809	0.0244045	0.00905351	0.223342	0.0483924	0.0114851	0.0030655	0.23898	0.0111132	0.00599737	0.000854596	0.127677	0.002273	0.0172255	0.00886164	0.011746	0.00593479	0.00526096	0.00497751	0.140846	0.00272473	0.00365553	0.017134	0.113691	0.0072322	0.00547466	0.0207556	0.276832	0.00498918	0.00298461	0.0189256	0.00503951	0.0193797	0.347475	0.0264834	0.0684056	0.00476815	0.0096131	0.0064126	0.194609	0.0297142	0.0891869
LSO	Lesotho	0.0410453	0.0643595	0.0457598	0.0219448	0.0451498	0.01594	0.131451	0.0318493	0.0285633	0.478904	0.090214	0.038614	0.0191854	0.0249964	0.0510638	0.0184406	0.00629953	0.179425	0.0147447	0.0297687	0.0314762	0.060819	0.0356901	0.0269932	0.087314	0.173854	0.0172777	0.0208966	0.0333171	0.0843203	0.0440997	0.0298681	0.0289713	0.241779	0.0304334	0.0190028	0.0243042	0.0275155	0.0900832	0.804028	0.163384	0.0313141	0.0253781	0.0317426	0.0281944	0.0250463	0.0721552	0.0204046
LBR	Liberia	0.0683966	0.103621	0.11882	0.0328261	0.0789115	0.0572802	0.237085	0.0542059	0.0451867	0.40193	0.429624	0.0617323	0.0304127	0.0428789	0.0851037	0.0276172	0.00901023	0.853746	0.0212799	0.0519367	0.048661	0.109144	0.0541908	0.04879	0.0488218	0.46289	0.0249592	0.0335004	0.0846157	0.1501	0.0678397	0.047993	0.0498746	1.13346	0.0466745	0.0283405	0.0368931	0.0414422	0.281065	3.23677	0.163367	0.0513163	0.0443074	0.257428	0.0497005	0.0481728	0.24627	0.0366972
LBY	Libya	0.00709095	0.0234469	0.0891935	0.00619268	0.0217551	0.00210764	0.125319	0.00717106	0.00441226	0.169144	0.778057	0.0120013	0.00286995	0.0100187	0.0160603	0.00301013	0.000682761	0.311126	0.00185899	0.0127928	0.00439234	0.0089639	0.00902154	0.015565	0.00687414	0.492211	0.00214859	0.00417592	0.0487459	0.015359	0.00562285	0.00571748	0.00981631	0.218548	0.0051652	0.00288272	0.00320835	0.00390869	0.077441	1.54682	0.076907	0.00662565	0.0117953	0.128744	0.0349492	0.0390024	0.240158	0.00722381
LIE	Liechtenstein	0	0	0	0	0	0	0	0	0	0	0	0	0	0	0	0	0	0	0	0	0	0	0	0	0	0	0	0	0	0	0	0	0	0	0	0	0	0	0	0	0	0	0	0	0	0	0	0
LTU	Lithuania	0.10688	0.0945734	0.224894	0.0522158	0.122878	0.0456777	0.484744	0.0984893	0.0606141	0.81197	1.38379	0.150184	0.12232	0.0704265	0.136895	0.0475438	0.0119475	1.36966	0.049795	0.0683905	0.0682655	0.113586	0.0951284	0.0848605	0.0754454	0.880626	0.0482062	0.0558584	0.298585	0.16642	0.110893	0.080167	0.0760746	1.07242	0.070203	0.0494202	0.0631551	0.0612402	0.2614	4.57899	0.329553	0.0813825	0.068008	0.215106	0.110277	0.094348	1.18755	0.0517487
LUX	Luxembourg	0.0530657	0.0514391	0.218177	0.0307907	0.0763423	0.0215613	0.347491	0.040248	0.031113	0.795946	1.0393	0.0464816	0.0277405	0.0455061	0.0696173	0.0268198	0.00516837	4.65111	0.0216113	0.0384076	0.0323183	0.045163	0.0486883	0.0581369	0.0444307	0.9156	0.0245869	0.0325887	0.132777	0.081328	0.0467808	0.0373814	0.0533787	0.70641	0.0342814	0.0248103	0.0350867	0.0337889	0.211962	4.09125	0.280249	0.045905	0.0439559	0.151247	0.0599135	0.0631358	0.508762	0.0495788
MAC	Macao SAR	0	0	0	0	0	0	0	0	0	0	0	0	0	0	0	0	0	0	0	0	0	0	0	0	0	0	0	0	0	0	0	0	0	0	0	0	0	0	0	0	0	0	0	0	0	0	0	0
MDG	Madagascar	0.0248042	0.0387736	0.4558	0.0133049	0.0420991	0.00899858	0.262275	0.0197885	0.0166261	0.370919	1.13678	0.0333007	0.0151055	0.0221442	0.0443691	0.0151906	0.00273493	1.02477	0.00807044	0.0181216	0.033031	0.036027	0.0218736	0.024795	0.0301447	0.468185	0.00840984	0.018582	0.0850486	0.0564716	0.0262135	0.023763	0.0291352	2.73446	0.0165303	0.00982146	0.0152494	0.0149835	0.10946	7.18668	0.121287	0.0282861	0.0333907	0.126388	0.0324967	0.0409574	0.502979	0.017865
MWI	Malawi	0.0299801	0.0463794	0.0550378	0.0145968	0.0767056	0.0104779	0.127991	0.0234098	0.0218723	0.493661	0.306313	0.0290736	0.0135044	0.0226248	0.0453918	0.0135714	0.00350227	0.638903	0.00964829	0.0221555	0.058903	0.0477399	0.0246207	0.0244891	0.189037	0.254527	0.0271187	0.0182684	0.0460366	0.0697622	0.0388191	0.0232249	0.0470478	0.856644	0.0209665	0.0125619	0.0162001	0.0181116	0.0729378	1.50237	0.0994476	0.099349	0.0238099	0.198849	0.0262411	0.0289844	0.365722	0.0204281
MYS	Malaysia	0.0800423	0.0393834	0.268734	0.0213092	0.0764435	0.0155933	0.792504	0.0368588	0.0251937	13.4796	0.951196	0.0583815	0.0224674	0.176916	0.82778	0.0294893	0.00384886	1.05245	0.0147206	0.0298466	0.0283307	0.0527539	0.0441633	0.0346357	0.0482362	2.67646	0.0167515	0.955614	0.132092	0.0677677	0.0308818	0.46774	0.0560563	4.06695	0.024751	0.018278	0.0211486	0.0250398	0.401705	47.5756	0.3597	0.0848307	0.0631758	0.117594	0.0728616	0.122143	0.61153	0.035621
MDV	Maldives	0.0513444	0.0796354	0.0478538	0.0254099	0.0558727	0.019055	0.136397	0.0385549	0.0349918	0.287994	0.0929646	0.0453232	0.0220022	0.0291917	0.0600712	0.0216088	0.00700167	0.0915615	0.017098	0.0378292	0.0373652	0.085462	0.0410198	0.0322096	0.0349533	0.164397	0.0200025	0.0266554	0.0391355	0.117308	0.055199	0.0370991	0.0344422	0.232387	0.0370077	0.0226934	0.0301035	0.0340499	0.0841282	0.935183	0.101184	0.0397427	0.0287401	0.0356857	0.0322667	0.0298134	0.0773223	0.0242319
MLI	Mali	0.0395365	0.054274	0.0925789	0.0198399	0.161808	0.0126842	0.117801	0.0290794	0.0273908	0.285502	0.176908	0.034291	0.0154452	0.029304	0.0743768	0.0149698	0.00544665	0.493153	0.0117541	0.0397918	0.0274751	0.0641051	0.0277756	0.0241572	0.0255178	0.843466	0.013688	0.0224445	0.0389631	1.23719	0.037071	0.0369459	0.0278661	0.341595	0.027191	0.0155911	0.0204769	0.0256611	0.0793406	1.81209	0.104934	0.0398497	0.0237396	0.0391758	0.0373658	0.0274136	0.452008	0.64597
MLT	Malta	0.174358	0.19973	0.336907	0.0816998	0.173505	0.0598322	0.618678	0.116771	0.0905698	2.12727	0.96864	0.153798	0.0731959	0.176001	0.211991	0.0711625	0.0155631	1.02825	0.0550533	0.162434	0.112418	0.211699	0.133707	0.112361	0.124763	1.43342	0.0641342	0.0993905	0.173031	0.284158	0.162157	0.120553	0.115176	1.66732	0.114023	0.0683648	0.0893807	0.0895345	0.370627	6.78154	0.51995	0.117692	0.132646	1.17392	0.1301	0.236616	0.552126	0.0766648
MRT	Mauritania	0.0511265	0.0845841	0.21796	0.0283526	0.0657797	0.0186319	0.207149	0.0405272	0.0341096	0.323079	0.227714	0.049333	0.0224361	0.0337583	0.0629473	0.0210858	0.00613959	0.413323	0.0167769	0.217326	0.0384198	0.0799272	0.0439876	0.0364222	0.0382606	0.561735	0.0199351	0.0254905	0.113663	0.112859	0.0527536	0.0371948	0.476397	0.291072	0.0365424	0.0217919	0.029344	0.0314909	0.11526	6.06947	0.131886	0.0611471	0.0325672	0.13592	0.0670094	0.0510519	0.157678	0.0307908
MUS	Mauritius	0.050369	0.0782192	0.107779	0.0261951	0.07031	0.0180691	0.203685	0.0407914	0.0339196	0.733771	0.606299	0.0493884	0.0254491	0.0393324	0.0647587	0.0216633	0.00644414	1.17976	0.0172317	0.0385616	0.0382743	0.0714028	0.0422251	0.034687	0.111251	0.356117	0.018767	0.0271712	0.0615533	0.113248	0.0602628	0.038216	0.0440836	0.654682	0.0358544	0.0216958	0.027905	0.0329959	0.136906	3.35382	0.122829	0.0425249	0.0563362	0.0955708	0.0401425	0.0518284	0.170326	0.0403089
MEX	Mexico	0.0154714	0.0102863	0.198818	0.00428616	0.0242425	0.00669721	0.979139	0.00653089	0.0677391	1.19819	0.34666	0.0118845	0.0336768	0.0187686	0.0301743	0.0225771	0.000702746	0.564966	0.0616904	0.00487489	0.0131935	0.00864771	0.175275	0.00859599	0.00798071	3.11707	0.00566034	0.00659005	0.0421545	0.0154231	0.00514811	0.00900877	0.00850972	11.302	0.00479075	0.0364398	0.00310421	0.00418128	1.12992	4.81322	2.39175	0.00655142	0.847293	0.0416016	0.918132	0.0233449	0.23893	0.00790373
MCO	Monaco	0	0	0	0	0	0	0	0	0	0	0	0	0	0	0	0	0	0	0	0	0	0	0	0	0	0	0	0	0	0	0	0	0	0	0	0	0	0	0	0	0	0	0	0	0	0	0	0
MNG	Mongolia	0.0382154	0.0584519	0.0583782	0.0192364	0.0426614	0.0140687	0.139111	0.0278499	0.0253095	0.321819	0.137805	0.036557	0.0171161	0.0242548	0.0694932	0.0165509	0.00523055	0.125373	0.0129201	0.0269298	0.0283411	0.0570724	0.0331304	0.0238405	0.027373	0.252229	0.0151558	0.0200311	0.0395612	0.0774233	0.0385493	0.0332225	0.0267351	0.471007	0.0269872	0.0165817	0.0212644	0.0235511	0.100112	44.3249	0.107802	0.0287061	0.026153	0.0362561	0.0347904	0.0271172	0.109202	0.0197029
MNE	Montenegro	0	0	0	0	0	0	0	0	0	0	0	0	0	0	0	0	0	0	0	0	0	0	0	0	0	0	0	0	0	0	0	0	0	0	0	0	0	0	0	0	0	0	0	0	0	0	0	0
MAR	Morocco	0.00770253	0.0161932	0.170425	0.00953956	0.0305117	0.00172791	0.172269	0.00705804	0.00504258	0.633558	0.845545	0.0126961	0.00334838	0.0147141	0.027754	0.00357532	0.00054507	1.65874	0.00160871	0.018146	0.00428227	0.006498	0.00905208	0.0178333	0.00677949	0.833194	0.00175512	0.0081738	0.0981135	0.016256	0.00439399	0.00920089	0.051211	1.615	0.00521272	0.00247683	0.00424628	0.00392605	0.119233	2.66611	0.157661	0.00882407	0.0172837	0.137847	0.0544034	0.0404561	0.383954	0.0125201
MOZ	Mozambique	0.0195156	0.0306071	0.0264481	0.0126468	0.0650952	0.00662547	0.062721	0.01515	0.0132999	0.131135	0.142912	0.0185707	0.00800389	0.0124825	0.0233429	0.00761254	0.00273069	0.166471	0.00607725	0.0139269	0.0145013	0.0303871	0.0162301	0.0145147	0.106188	0.149728	0.00723565	0.0098786	0.0252168	0.0417063	0.0201215	0.0142335	0.01439	0.107903	0.0144305	0.0080556	0.0105206	0.012881	0.0416299	1.59966	0.0455617	0.0167313	0.0116499	0.0473639	0.0264361	0.0139163	0.069931	0.0102591
MMR	Myanmar	0.0181773	0.0130737	0.0676265	0.00417218	0.0209993	0.00304616	0.163405	0.00704033	0.00618982	0.926472	0.345907	0.0125355	0.00477535	0.0252646	0.149494	0.0053592	0.000727966	0.366167	0.00312192	0.00688666	0.00616822	0.0114247	0.0129604	0.0091481	0.0092831	0.413978	0.00353207	0.05313	0.0349307	0.0147223	0.00788062	0.0838457	0.0113677	0.950919	0.00522925	0.00370486	0.00434724	0.0042967	0.10503	94.4849	0.106871	0.00989434	0.0187447	0.0400091	0.0284285	0.0280093	0.275828	0.00935819
NAM	Namibia	0.0198764	0.027551	0.038059	0.0106039	14.4397	0.00702403	0.0849551	0.0160371	0.013325	0.304665	0.198798	0.0325319	0.00983312	0.0136294	0.0240744	0.00856668	0.00257147	0.335541	0.0139657	0.0141789	0.014453	0.029167	0.0174734	0.0144548	0.356516	0.192556	0.00743239	0.0100851	0.0272298	0.0422416	0.0206557	0.0662999	0.0886692	0.377023	0.0184722	0.00903832	0.0216898	0.0129814	0.083715	1.96917	0.0570616	0.177802	0.0166186	0.0311794	0.020472	0.0161272	0.0892645	0.0133639
NPL	Nepal	0.0104782	0.0105942	0.0180302	0.00500832	0.0123894	0.00271469	0.0478584	0.00604968	0.00497447	0.117484	0.0950404	0.00809171	0.00351703	0.0160173	0.113582	0.00333485	0.00094292	0.0938409	0.00247024	0.00552134	0.00682445	0.0500641	0.0067662	0.00582326	0.00712966	0.121119	0.00288137	0.00564633	0.0116967	0.0179991	0.00768452	0.00709894	0.00621227	0.406828	0.00514925	0.0031998	0.00421228	0.00501859	0.0308278	1.44045	0.03045	0.00897876	0.00629233	0.0306492	0.00787404	0.00985667	0.0570148	0.00563033
NLD	Netherlands	0.0630508	0.0886053	0.562843	0.0318684	0.239566	0.0207907	0.761991	0.0621234	0.126836	2.04983	4.33631	0.116423	0.0284062	0.17068	0.166778	0.0363952	0.00433365	11.7197	0.0209013	0.0454577	0.0361008	0.035051	0.067093	0.128325	0.0623789	2.94145	0.0226575	0.0385636	0.459498	0.0737561	0.0350066	0.0497156	0.0975709	2.71396	0.0450946	0.0305094	0.0254388	0.0289563	0.506142	14.671	0.78947	0.0633949	0.118903	0.517474	0.150921	0.314388	2.08964	0.0671782
ANT	Netherlands Antilles	0.0173043	0.0255471	0.0214629	0.00847808	0.0208757	0.152956	0.0722714	0.016382	0.0135812	0.141282	0.0525914	0.0158859	0.192007	0.0108629	0.0202848	0.0148306	0.0021231	0.120288	0.0651327	0.0120181	0.013105	0.0278848	0.021191	0.0109391	0.0955374	0.54302	0.00648432	0.00907179	0.01562	0.038374	0.0176665	0.0126293	0.0119997	0.20871	0.0119831	0.00713866	0.00931686	0.0105368	0.042023	0.509968	0.156824	0.013119	0.022067	0.0147274	0.114027	0.0112334	0.0372597	0.00838155
NCL	New Caledonia	0.0194576	0.0298365	0.0486532	0.0101971	0.0239613	0.00694818	0.0994219	0.015202	0.013028	2.12073	0.079938	0.0186901	0.00891084	0.0147987	0.0330976	0.00858069	0.00260797	0.13251	0.00637374	0.014508	0.0146599	0.0324256	0.0161513	0.0125458	0.0147927	0.17161	0.00737166	0.0112837	0.0237639	0.0497701	0.0202898	0.0187613	0.0162903	0.233374	0.0134647	0.00823857	0.0107971	0.0121336	0.0554956	3.22984	0.0563607	0.0156009	0.0149209	0.0213001	0.020648	0.0153156	0.0542417	0.0116444
NZL	New Zealand	0.0478121	0.0485561	0.409487	0.0213603	0.0819406	0.0158957	0.582534	0.0354898	0.0295751	63.0136	1.41905	0.083574	0.0238729	0.143083	0.204573	0.0937957	0.00477788	3.10042	0.0136463	0.0296121	0.0493594	0.0634035	0.0615813	0.0367862	0.0515398	2.18646	0.0140012	0.0752086	0.100266	0.0941102	0.0369334	0.0815779	0.0388954	8.55044	0.0273406	0.0189128	0.0208062	0.0259368	1.03504	49.0317	0.375954	0.0354121	0.0944523	0.127611	0.0747545	0.13029	0.525727	0.0291167
NIC	Nicaragua	0.0203384	0.0318124	0.029612	0.0112072	0.0261674	0.00692426	0.0780052	0.016082	0.0148953	0.162433	0.300422	0.020308	0.0110606	0.013327	0.0222827	0.00948193	0.0025615	0.204925	0.0104987	0.0145411	0.0152996	0.0300427	0.0210929	0.014074	0.0155835	0.14602	0.00703083	0.010112	0.044281	0.0452896	0.0198976	0.0147219	0.0147964	1.00098	0.0138854	0.058915	0.0103951	0.0164585	0.0562966	0.629588	0.159825	0.015945	5.2457	0.0226634	0.16284	0.0146391	0.0955053	0.0101859
NER	Niger	0.0254324	0.0351319	0.0606551	0.0126927	0.0402814	0.00889448	0.096041	0.0195144	0.0152435	0.191563	0.0679948	0.0243177	0.0109503	0.0163128	0.0312746	0.0105933	0.00365677	0.0847651	0.00836634	0.0253426	0.0176852	0.0335473	0.0220499	0.0154909	0.0195977	0.13244	0.00931523	0.0130004	0.0231154	0.525343	0.0249295	0.0190601	0.0199717	0.162521	0.0171456	0.0107716	0.0142836	0.480697	0.0547329	0.838877	0.0596104	0.0206402	0.0166688	0.0222339	0.0204838	0.0163476	0.0503896	0.0878022
NGA	Nigeria	0.0106473	0.0151715	0.195946	0.00728564	0.0596547	0.00299617	0.331311	0.00899945	0.00744841	0.798941	1.17813	0.0191755	0.0076534	0.0362661	0.069728	0.00704932	0.000690497	1.23659	0.00258766	0.0196913	0.00697219	0.00848626	0.0212373	0.0192841	0.0365467	3.63153	0.00243341	0.00753738	0.0815286	0.0227783	0.00585651	0.0111212	0.242645	1.74929	0.00683292	0.00398304	0.00378714	0.10345	0.555193	11.301	0.266651	0.0124049	0.0273343	0.0939012	0.0442716	0.0455494	0.711447	0.173399
NOR	Norway	0.0119247	0.0226558	0.160581	0.00635215	0.146258	0.00510034	0.376628	0.0113466	0.00905415	1.1543	0.986852	0.0598141	0.00682016	0.0329721	0.0542448	0.0107422	0.000837692	1.21115	0.00347894	0.0105336	0.017869	0.00937541	0.018082	0.0372053	0.0203134	1.40445	0.00610572	0.0122252	0.115488	0.0191061	0.00710607	0.0146391	0.0260563	2.84317	0.00738355	0.00659378	0.00470082	0.00592255	0.295551	10.0734	0.302881	0.0191179	0.0351008	0.193084	0.0396045	0.0809803	0.761033	0.0196131
PSE	Gaza Strip	0	0	0	0	0	0	0	0	0	0	0	0	0	0	0	0	0	0	0	0	0	0	0	0	0	0	0	0	0	0	0	0	0	0	0	0	0	0	0	0	0	0	0	0	0	0	0	0
OMN	Oman	0.0280675	0.00733992	0.0213056	0.00291373	0.0263439	0.00210013	0.0492398	0.00919432	0.00388699	0.442218	0.040946	0.0162486	0.00330285	0.218191	0.0470649	0.00289872	0.00072651	0.0516915	0.00194269	0.00441162	0.00438214	0.00889963	0.00667897	0.00393209	0.00482562	0.141837	0.00212442	0.00603131	0.0134582	0.0132221	0.00621567	0.0203176	0.00611924	0.190419	0.00407888	0.00251474	0.00357038	0.00585289	0.0338286	10.1691	0.0470653	0.0149802	0.00804019	0.00852068	0.00803701	0.011683	0.026808	0.00356166
PAK	Pakistan	0.0113315	0.0175203	0.281475	0.00416123	0.0283927	0.00205098	0.296886	0.00713109	0.00621281	1.02862	0.85134	0.0442952	0.00618395	0.0229285	0.0860059	0.00706997	0.000512332	1.04641	0.00196983	0.0123567	0.00554025	0.00671634	0.0140133	0.0153687	0.0195043	0.584709	0.00166325	0.01329	0.076195	0.012517	0.00387834	0.0241155	0.0264781	4.73888	0.00373385	0.0024982	0.00323658	0.00322157	0.295304	22.8113	0.284104	0.00852492	0.0449778	0.0975705	0.0417604	0.120621	0.379616	0.00897577
PAN	Panama	0.00792529	0.0116907	0.0203363	0.0037644	0.0126144	0.0244358	0.0497379	0.0488901	0.0813942	0.0899925	0.139877	0.0114099	0.0514487	0.0058331	0.0137908	0.0423436	0.00090226	0.125788	0.0748771	0.00861825	0.00587469	0.0118664	0.0887276	0.00571781	0.00551507	0.39074	0.00285269	0.00391634	0.0240169	0.0184201	0.0072535	0.00895708	0.00676744	0.637012	0.00548762	0.00372903	0.00399463	0.0049767	0.120637	0.442957	0.765731	0.0062793	2.35653	0.0127554	1.00544	0.00847278	0.123546	0.0038953
PNG	Papua New Guinea	0.0160625	0.0206781	0.0468001	0.00739253	0.0195376	0.00522085	0.0744871	0.0118025	0.00979093	13.0645	0.136435	0.0154334	0.00654999	0.0129411	0.0294579	0.00661775	0.00182121	0.247942	0.00479999	0.0104751	0.0112677	0.0226721	0.013529	0.0112118	0.0124625	0.155976	0.00543055	0.0102571	0.0247026	0.0328122	0.0151909	0.0145294	0.0108192	0.189191	0.0104483	0.00615504	0.00828529	0.00937631	0.0442721	5.54483	0.0463262	0.0120501	0.0114427	0.0227885	0.0138039	0.014169	0.0692886	0.00785756
PRY	Paraguay	0.0196005	0.0206197	0.0254285	0.009937	0.0398635	0.00726493	7.46903	0.0141421	0.0168159	0.112068	0.060967	0.0162247	0.00881516	0.0121927	0.0260431	0.00831001	0.00257409	0.0970425	0.00646405	0.017411	0.0209853	0.0318939	0.237005	0.0122924	0.0128491	20.9574	0.00864701	0.00950007	0.0184935	0.0471446	0.0204677	0.0203176	0.0127909	0.189575	0.0142545	0.214565	0.0113418	0.0137969	2.28692	0.763878	0.423137	0.0158793	0.0196349	0.0176498	0.020096	0.0136814	0.0387008	0.00899978
PER	Peru	0.0109778	0.00917814	0.0558927	0.00288185	0.0146222	0.00197256	0.553965	0.00408933	0.0209004	0.58733	0.312333	0.00658385	0.00497237	0.0072224	0.0224536	0.00675759	0.000501477	0.341673	0.00224398	0.00345147	0.00839012	0.00574341	1.16339	0.0070843	0.00440592	2.29001	0.00206255	0.00340281	0.0436444	0.0109252	0.00377887	0.00572965	0.00861381	1.59573	0.00318499	0.00204143	0.00210811	0.00271836	2.24668	5.68698	2.5786	0.00466394	0.0922044	0.0455263	0.0434055	0.0223076	0.218478	0.00404608
PHL	Philippines	0.0448712	0.0290346	0.137322	0.0155857	0.0822913	0.0110959	0.460741	0.0240086	0.0269852	2.88855	0.798419	0.0352869	0.0185656	0.0917249	0.195078	0.0198994	0.00289936	0.802593	0.00983929	0.0224652	0.0313837	0.0647838	0.032038	0.027461	0.0261742	1.59476	0.01542	0.0764921	0.0761542	0.0704036	0.0299478	0.0707046	0.0285554	5.01811	0.0210833	0.0149382	0.0161043	0.0209172	0.267047	25.0561	0.270137	0.0314602	0.0611699	0.111529	0.0506027	0.06806	0.419073	0.0196159
POL	Poland	0.0437119	0.0514841	0.289202	0.0186392	0.0621863	0.0130833	0.481491	0.0414636	0.0223478	0.911899	3.68139	0.174528	0.0205019	0.0424925	0.0693356	0.01738	0.00362693	2.09031	0.0125879	0.0235254	0.0212794	0.0284598	0.040392	0.0975868	0.0316876	1.34457	0.0151393	0.0205087	0.737241	0.0502049	0.0310735	0.0275663	0.0436278	1.53565	0.0212966	0.0154809	0.0183816	0.0186935	0.261982	5.88541	0.339984	0.0301601	0.0424325	0.436116	0.0663163	0.0867517	6.00274	0.0274375
PRT	Portugal	0.0788232	0.0578208	0.425085	0.0444111	6.38727	0.0218456	0.620612	0.038921	0.0335655	0.987605	1.2363	0.0549662	0.0268581	0.0523242	0.076549	0.0293929	0.00190122	1.60277	0.0157068	0.0443927	0.0404945	0.0651483	0.0666871	0.0479742	0.0801493	2.38935	0.0202186	0.0300755	0.167687	0.109535	0.0621739	0.0559649	0.0609169	1.78974	0.837339	0.0281899	0.0373069	0.061425	0.390515	6.25907	0.333893	0.0806081	0.0543718	0.131802	0.170015	0.129645	0.551451	0.0485154
QAT	Qatar	0.013629	0.00512438	0.0135312	0.0023061	0.00733005	0.00165976	0.0454574	0.00377569	0.00272493	0.423725	0.0310919	0.00528587	0.00235797	0.0614091	0.028391	0.0023204	0.000518956	0.0343656	0.00153522	0.00320249	0.00331634	0.00644148	0.00498412	0.00312446	0.00493037	0.0899886	0.00168907	0.00438907	0.00604576	0.00920982	0.00426695	0.00653926	0.00403575	0.109044	0.00303905	0.00200357	0.00248532	0.00286144	0.0299969	2.26334	0.057783	0.00377408	0.00594792	0.00736992	0.00535678	0.00640155	0.0194051	0.00293284
KOR	South Korea	0.0850539	0.0142943	0.211431	0.00399274	0.0623022	0.00289054	0.649765	0.00710304	0.00821374	3.01891	0.477582	0.0327672	0.00701048	0.0605334	0.487206	0.00908396	0.000451028	0.506446	0.00340266	0.00673913	0.00722156	0.00940681	0.0335488	0.0111238	0.0174911	2.29675	0.00240064	0.0266622	0.0722252	0.0131344	0.00395428	0.0999757	0.0211119	2.7375	0.00380526	0.00627133	0.00296529	0.00437861	0.493082	60.3651	0.428449	0.0141526	0.0990813	0.0760616	0.0752416	0.0510995	0.278891	0.0173864
MDA	Moldova	0.335135	0.236179	0.285566	0.183547	0.311034	0.171119	1.01119	0.238146	0.184248	2.49176	0.649068	0.238187	0.18912	0.191226	0.319601	0.172717	0.0423367	0.479565	0.147294	0.214327	0.218334	0.277446	0.291246	0.217267	0.289137	1.11859	0.174538	0.18901	0.30537	0.379927	0.317607	0.214373	0.218164	0.749037	0.209177	0.186123	0.201324	0.208669	0.621621	4.8326	0.73519	0.22372	0.204809	0.262223	0.235094	0.211917	0.463724	0.163876
ROU	Romania	0.0535761	0.123087	0.420765	0.0283306	0.0770334	0.0193178	0.440942	0.0493453	0.0293521	1.07919	2.82166	0.093522	0.0304667	0.0630003	0.115115	0.0239305	0.00536072	1.34235	0.0248531	0.0421554	0.0335375	0.0569875	0.0507999	0.17097	0.0443188	0.941813	0.0210143	0.0292694	1.76854	0.0888877	0.050815	0.0729121	0.0583569	1.19428	0.0371311	0.0245513	0.0288919	0.0312795	0.260115	5.48832	0.469625	0.0545173	0.0483121	0.415078	0.0894224	0.128204	0.975457	0.0367866
RUS	Russia	0.186222	0.0678588	0.408245	0.0146023	0.147364	0.00906729	0.383623	0.686728	0.0157377	0.759723	1.44841	1.65034	0.013887	0.0334276	0.122825	0.0125303	0.0111427	1.42205	0.0101728	0.0203028	0.0410516	0.0333155	0.0332411	0.0581442	0.0234065	2.82355	0.0659565	0.0166152	1.50493	0.0562488	0.0230056	0.0360712	0.0336248	1.94102	0.017648	0.0114679	0.0153708	0.0166125	0.228628	36.0265	0.313749	0.0364655	0.0427363	0.428165	0.417761	0.146703	2.32252	0.0247379
RWA	Rwanda	0.0202684	0.0305334	0.0242282	0.0104455	0.022164	0.00784556	0.0768922	0.0154729	0.0144701	0.239763	0.0525392	0.0182059	0.00962425	0.0128342	0.0273546	0.00923529	0.00294374	0.0667119	0.00749757	0.0147378	0.0151845	0.0322021	0.0177904	0.0127248	0.0161184	0.111708	0.00858363	0.0109905	0.0172653	0.0442504	0.0213824	0.01667	0.0143613	0.104892	0.0147747	0.00919867	0.0121962	0.0128649	0.0479113	1.78998	0.0816038	0.0158021	0.0134012	0.0161243	0.0147869	0.0128395	0.0420224	0.00984139
WSM	Samoa	0.0838489	0.121613	0.0751112	0.0511305	0.0845298	0.0309727	0.254151	0.0630974	0.0546338	8.27842	0.121218	0.0719247	0.0388819	0.0491083	0.0998971	0.0368637	0.0105353	0.121281	0.0292517	0.0568242	0.058885	0.124715	0.0701797	0.0513381	0.0626625	0.267218	0.0340164	0.0422255	0.06168	0.175398	0.0848777	0.059048	0.0527994	0.214469	0.0565612	0.036968	0.0475292	0.0514513	0.13947	1.51665	0.153229	0.060902	0.0484124	0.056678	0.0553356	0.0466571	0.11065	0.0380784
SMR	San Marino	0	0	0	0	0	0	0	0	0	0	0	0	0	0	0	0	0	0	0	0	0	0	0	0	0	0	0	0	0	0	0	0	0	0	0	0	0	0	0	0	0	0	0	0	0	0	0	0
STP	Sao Tome and Principe	0.128995	0.15075	0.10252	0.0666535	0.251471	0.0510598	0.396431	0.0912154	0.0835886	0.815301	0.21247	0.106902	0.0636409	0.0759183	0.135144	0.0595856	0.013004	0.176131	0.0485256	0.0810168	0.0888533	0.163894	0.10582	0.0781144	0.103012	0.410173	0.0561587	0.064082	0.0912757	0.220675	0.113541	0.0846417	0.0781608	0.293914	0.0815957	0.0590681	0.0718562	0.0731267	0.216644	2.0911	0.249109	0.0826265	0.0746483	0.0902107	0.0873402	0.0732255	0.173137	0.0573245
SAU	Saudi Arabia	0.00498646	0.00826726	0.0724596	0.0016197	0.012455	0.000753543	0.10989	0.00233528	0.00168151	1.40958	0.15848	0.00900038	0.00234762	0.00923082	0.0330596	0.00205957	0.000149946	0.168647	0.000709094	0.00459737	0.0019232	0.00238164	0.00651791	0.00419464	0.0101862	0.947206	0.000566697	0.00480148	0.0165533	0.00442989	0.00173021	0.00658426	0.00762751	0.35975	0.00149105	0.00106732	0.00176972	0.00111872	0.0857542	3.17079	0.206196	0.00379411	0.00968757	0.0164326	0.0105327	0.0184896	0.069554	0.00355311
SEN	Senegal	0.0195872	0.0313411	0.0960331	0.0103547	0.0416071	0.00645343	0.0903421	0.0163887	0.0139832	0.216231	0.247105	0.0217745	0.0083563	0.0176438	0.0275904	0.00877344	0.00218781	1.6101	0.00593618	0.358931	0.0144393	0.0269522	0.0173667	0.0168489	0.0147365	0.292419	0.00689758	0.0101653	0.0456761	0.337323	0.018069	0.0172143	0.444931	0.298513	0.116942	0.00804015	0.0187329	0.0378619	0.0615663	2.15828	0.0716536	0.239562	0.0158707	0.0499342	0.0263737	0.0472438	0.137943	0.683573
SRB	Serbia	0	0	0	0	0	0	0	0	0	0	0	0	0	0	0	0	0	0	0	0	0	0	0	0	0	0	0	0	0	0	0	0	0	0	0	0	0	0	0	0	0	0	0	0	0	0	0	0
SYC	Seychelles	0.0754926	0.108563	0.0789838	0.037967	0.079641	0.0271387	0.224271	0.0592452	0.0471661	0.411759	0.354494	0.066477	0.0329655	0.0475667	0.086136	0.0322053	0.00851603	0.219038	0.024646	0.0748592	0.0548537	0.116909	0.0652515	0.0465975	0.0589637	0.2869	0.0285645	0.0374026	0.0610737	0.169032	0.0827303	0.0538043	0.0484095	0.230771	0.0529408	0.0319029	0.0437872	0.0439848	0.130235	1.5233	0.148191	0.0579868	0.0427459	0.061575	0.0506627	0.053482	0.131789	0.0358689
SLE	Sierra Leone	0.0592495	0.100826	0.0647584	0.0287651	0.0673976	0.0202363	0.169178	0.0472579	0.0424842	0.300878	0.174956	0.0562842	0.0243807	0.0347556	0.0740594	0.0466058	0.00962436	0.243043	0.0191646	0.0420915	0.0433807	0.0971616	0.0485951	0.0359658	0.0448764	0.210736	0.021302	0.0288831	0.0540914	0.134094	0.0622337	0.0432117	0.0541577	0.535881	0.0432998	0.0248722	0.0334757	0.0391255	0.0980801	1.06804	0.105658	0.0463574	0.0335202	0.0460912	0.0439491	0.0397668	0.134973	0.0275265
SGP	Singapore	0.589308	0.0363033	0.254538	0.0155868	0.286751	0.0106752	0.857275	0.0350613	0.0256648	16.7907	1.13035	0.144752	0.0211026	0.2771	3.74484	0.0206982	0.00281565	1.33197	0.00994835	0.0396494	0.0372644	0.128534	0.0426076	0.0381014	0.0665165	3.50893	0.0111383	4.73788	0.155895	0.0915386	0.023907	1.95317	0.0581158	4.79007	0.0186033	0.0149428	0.0167082	0.0250701	0.47467	73.6375	0.521499	0.0979574	0.0891945	0.168072	0.0939155	0.20681	0.823238	0.05821
SVK	Slovakia	0.0637818	0.0731889	0.178901	0.0270965	0.154231	0.017466	0.435397	0.0725467	0.0316148	0.867935	7.22137	0.067795	0.144691	0.0472998	0.0735645	0.0216786	0.00521162	1.26302	0.0166024	0.0372508	0.0351753	0.0748731	0.046339	0.194026	0.0410498	0.931321	0.034533	0.0274739	0.680498	0.115502	0.0502319	0.0379348	0.0473194	0.921129	0.0351094	0.0209495	0.0276821	0.038439	0.222019	4.46282	0.405756	0.0652239	0.048651	0.804639	0.0823955	0.102174	15.1389	0.031207
SVN	Slovenia	0.0713132	0.315897	0.294278	0.0229495	0.069529	0.0159813	0.501052	0.0433548	0.0242406	1.05795	7.21794	0.078414	0.0253751	0.0469282	0.0710069	0.019258	0.00423917	1.31872	0.0141651	0.0297155	0.0276117	0.0441997	0.0420846	4.53991	0.0389806	1.49985	0.0181009	0.0236739	0.540805	0.0736016	0.0364557	0.0310384	0.0458213	1.28093	0.0269118	0.0179683	0.02457	0.0241718	0.28821	5.59189	0.344945	0.035818	0.0502634	10.9167	0.0714208	0.119007	2.13542	0.0311486
SOM	Somalia	0.0403354	0.0477458	0.0420238	0.0228456	0.0433288	0.0206368	0.153814	0.0326989	0.0247051	0.372248	0.0888343	0.035013	0.0224993	0.027168	0.0453546	0.0207474	0.00547412	0.069478	0.0177191	0.028876	0.0311284	0.0577856	0.0370414	0.0266936	0.0331835	0.178639	0.0179962	0.0211982	0.0357778	0.0808083	0.0432902	0.0292277	0.027306	0.1165	0.0289918	0.0224566	0.0250485	0.0251616	0.0827387	0.885488	0.130909	0.029425	0.0253039	0.0338231	0.0302847	0.0565018	0.0627691	0.0213421
ZAF	South Africa	0.0311207	0.0313759	0.224444	0.011561	7.43009	0.00700347	0.939967	0.019451	0.0168614	3.49098	1.43229	0.0420741	0.0143795	0.107565	0.119202	0.0189774	0.0018656	1.933	0.00696843	0.0372422	0.0234443	0.0206147	0.0375537	0.0396924	17.4278	3.34465	0.0107108	0.0260138	0.144847	0.0873318	0.0411792	0.0343413	0.20643	2.75484	0.0398036	0.0186565	0.0116618	0.0287367	0.509935	16.4689	0.571278	0.318478	0.0409748	0.187369	0.0639268	0.108201	0.711352	0.181325
SDS	South Sudan	0	0	0	0	0	0	0	0	0	0	0	0	0	0	0	0	0	0	0	0	0	0	0	0	0	0	0	0	0	0	0	0	0	0	0	0	0	0	0	0	0	0	0	0	0	0	0	0
ESP	Spain	0.0159247	0.0764072	2.18546	0.343723	0.398666	0.0025572	2.08653	0.0219516	0.0189671	1.41025	3.35581	0.0492568	0.00758123	0.0908921	0.123394	0.0114168	0.000472392	4.17334	0.00309117	0.031066	0.0119971	0.00593943	0.12805	0.0910712	0.0253855	4.24694	0.0043084	0.0117223	0.396232	0.0578683	0.00475333	0.0186948	0.0792124	2.56482	0.0421	0.0302314	0.00425307	0.00687599	1.58894	11.5883	1.47563	0.0285694	0.251784	0.474816	1.9863	0.312757	2.06086	0.0769052
LKA	Sri Lanka	0.00733562	0.010769	0.0729821	0.00375406	0.0184516	0.00209421	0.375001	0.00583389	0.00469264	0.423902	0.563044	0.0226411	0.00350643	0.0113426	0.0307993	0.00697844	0.000632817	0.776914	0.00337055	0.00468756	0.00428222	0.00761165	0.0903718	0.0106654	0.0120867	0.434476	0.00190352	0.00618401	0.0586086	0.0127816	0.00483367	0.00768902	0.0124742	1.54851	0.00496677	0.00234657	0.0027466	0.00348199	0.376787	3.57566	0.687116	0.00605109	0.0287166	0.0490227	0.0194564	0.0602308	0.284486	0.0056776
SUD	Sudan	0	0	0	0	0	0	0	0	0	0	0	0	0	0	0	0	0	0	0	0	0	0	0	0	0	0	0	0	0	0	0	0	0	0	0	0	0	0	0	0	0	0	0	0	0	0	0	0
SUR	Suriname	0.0453572	0.078734	0.0852608	0.0237116	0.0581713	0.0171059	0.175285	0.0358802	0.0344544	0.460374	0.203778	0.0627092	0.0215569	0.0310737	0.0553334	0.0722888	0.00700669	0.398016	0.0156915	0.0361454	0.034875	0.0793321	0.0380935	0.029515	0.0336892	0.292365	0.0178935	0.0230771	0.0464519	0.114243	0.0494948	0.034092	0.0506394	0.685316	0.0342323	0.0198754	0.0274109	0.0299094	0.107542	2.14285	0.164879	0.037363	0.0325687	0.0440995	0.0520423	0.0334224	0.13008	0.0256347
SWZ	Swaziland	0.270707	0.054236	0.0429198	0.0189292	0.209666	0.0139716	0.116696	0.0297106	0.0282972	0.42119	0.101456	0.0343642	0.0168733	0.023499	0.122386	0.0181889	0.00523574	0.140529	0.0132172	0.0498823	0.0279777	0.0648809	0.0323468	0.0235724	0.0272335	0.196678	0.0149462	0.0192846	0.0337957	0.0905797	0.0578182	0.0299258	0.0315362	0.311426	0.0277288	0.0166757	0.0222446	0.0254557	0.0721904	1.54485	0.0855601	0.0796414	0.0250088	0.0330403	0.0417011	0.0242927	0.0781825	0.018161
SWE	Sweden	0.0394776	0.0464101	0.283363	0.0210109	0.104654	0.0142947	0.877881	0.0310241	0.0230032	2.69196	1.91655	0.0574607	0.0208103	0.0780657	0.112299	0.023612	0.00298557	2.38221	0.0138559	0.0255273	0.0246329	0.0295945	0.057332	0.0744743	0.0467689	3.38271	0.0160904	0.0294802	0.24679	0.052979	0.0264	0.0341981	0.0494167	2.7125	0.02348	0.0186154	0.0190883	0.0233814	0.534402	16.2458	0.4902	0.0339845	0.0593581	0.289516	0.0891943	0.155164	1.13179	0.0302173
CHE	Switzerland	0.0241747	0.0360775	0.279332	0.0124328	0.0527861	0.00444471	0.486161	0.036525	0.0140809	0.890392	2.60935	0.0571671	0.0110368	0.0626572	0.0908489	0.0103879	0.000299598	1.10508	0.00402358	0.0128663	0.0126363	0.0148723	0.0275773	0.0547766	0.0251308	2.10966	0.00577699	0.0164504	0.200784	0.0337194	0.0116705	0.0230376	0.0299565	1.72503	0.00917778	0.00823029	0.00682827	0.0102231	0.283559	8.93347	0.346521	0.017736	0.0481409	0.265646	0.0506125	0.0823105	0.799333	0.0248195
SYR	Syria	0.00674665	0.0301643	1.23894	0.0036188	0.0177985	0.00198265	0.142987	0.0435297	0.00445761	0.252465	0.419345	0.030455	0.00284679	0.0190428	0.0144397	0.00296682	0.000692204	0.331428	0.00175267	0.00793798	0.00422694	0.00824502	0.044862	0.0117789	0.00591089	0.898894	0.00204021	0.0040169	0.210582	0.0155035	0.00522066	0.00590471	0.00840548	0.416692	0.00430268	0.00241101	0.00342172	0.00381383	0.152431	1.02669	0.437821	0.0069371	0.015714	0.0848359	0.0158307	0.373647	0.157589	0.00824426
TWN	Taiwan	0.0814988	0.035831	0.313542	0.0164022	0.102565	0.0144389	1.34337	0.036089	0.0454647	7.7783	1.32076	0.0434051	0.0857936	0.188077	1.08598	0.0328888	0.00147172	0.833606	0.0316636	0.0514195	0.0741563	0.0718523	0.0467532	0.0398506	0.066917	5.23476	0.0990067	0.128101	0.20322	0.247335	0.0187543	0.607262	0.0536963	7.86444	0.0176997	0.0176574	0.0150105	0.0167096	1.34906	31.5875	1.05171	0.0377226	0.382147	0.169624	0.160937	0.216311	0.615869	0.0856154
TJK	Tajikistan	0.0346419	0.0490621	1.07571	0.0157619	0.0342675	0.0118737	0.10238	0.0279815	0.021179	0.29709	0.214049	0.0709982	0.0139187	0.0195056	0.0387843	0.0138774	0.00460718	0.129454	0.0111165	0.0219888	0.0231371	0.0471023	0.0264668	0.0211552	0.0232415	0.294884	0.0129303	0.0155382	0.159628	0.0657743	0.0343434	0.0225262	0.020839	0.151063	0.0232953	0.0136993	0.0188123	0.0193738	0.0656052	2.08128	0.105498	0.0236355	0.0187706	0.0793489	0.0228629	0.0207894	0.30089	0.0152106
THA	Thailand	0.20398	0.0646877	0.302154	0.0351462	0.237675	0.024851	1.10207	0.0544165	0.0487402	16.3913	1.7645	0.0933501	0.0336116	0.32759	1.60743	0.0504727	0.00617982	2.40179	0.0232006	0.0868773	0.0517706	0.150406	0.0779523	0.055887	0.0757171	3.38518	0.0308637	0.284627	0.210693	0.138784	0.0631688	1.77926	0.0745415	7.77088	0.0495945	0.0314304	0.0345271	0.0400105	0.700381	62.4201	0.721674	0.111857	0.136887	0.234006	0.13629	0.300714	1.27099	0.0986679
MKD	TFYR Macedonia	0.108086	3.98427	2.44133	0.0517751	0.135954	0.0365515	0.44098	0.0893437	0.0677105	1.07448	1.43871	0.115974	0.0446988	0.0710905	0.122346	0.0420034	0.0128785	1.65166	0.0330415	0.074575	0.0763818	0.157956	0.0879471	2.1322	0.077049	0.837922	0.0401947	0.0539301	4.43076	0.229049	0.103854	0.133173	0.0797327	0.984128	0.0716519	0.043631	0.0552648	0.0675971	0.246851	4.14024	0.286099	0.0824194	0.0702582	5.67561	0.0993355	0.154124	0.748367	0.0542781
TGO	Togo	0.050385	0.08604	0.0715603	0.0247052	0.0938873	0.0176389	0.187427	0.0391045	0.0338162	0.295102	0.197129	0.0462477	0.0209327	0.0326827	0.0905552	0.0216381	0.00667734	0.348815	0.015776	2.41337	0.0880144	0.0836491	0.0411188	0.0322523	0.132807	0.487418	0.0304308	0.0253589	0.066418	1.98829	0.0517609	0.0603342	0.0926149	0.399435	0.0349956	0.0202601	0.108055	0.0779964	0.102098	1.42788	0.374198	0.263564	0.0374582	0.0483255	0.0395684	0.0335466	0.108015	0.111738
TTO	Trinidad and Tobago	0.0106789	0.0108759	0.0212457	0.00526182	0.0147558	0.131709	0.074033	0.00819587	0.0968625	0.193712	0.0610142	0.0105372	0.0230703	0.0131123	0.0134995	0.643444	0.00133439	0.0684403	0.0353603	0.00716908	0.0191235	0.0155845	0.0146944	0.00678094	0.00736119	0.670179	0.040892	0.0060302	0.0117701	0.0218542	0.0106617	0.00832206	0.00872027	1.67973	0.00714299	0.044972	0.00564969	0.00711323	0.0604381	0.808339	0.473981	0.00866497	0.0614545	0.0118793	0.0666504	0.0085663	0.0330106	0.00527421
TUN	Tunisia	0.00644468	0.0174634	0.65471	0.00595561	0.0187175	0.00221736	0.123597	0.00695129	0.00453429	0.139477	0.628559	0.00979428	0.00265939	0.0408649	0.0209852	0.00293223	0.000686391	1.33637	0.00171889	0.0187549	0.00457481	0.00886801	0.00722921	0.0146266	0.00577668	0.50039	0.00207791	0.00363985	0.0530813	0.0448922	0.00539291	0.00570374	0.0354383	0.420627	0.00460543	0.00261443	0.00337577	0.00706563	0.054746	1.01604	0.0595921	0.010895	0.00907983	0.0904748	0.0369558	0.0387939	0.267974	0.0352818
TUR	Turkey	0.0627501	0.416655	0.987598	0.0074727	0.052417	0.00358322	0.506698	0.122616	0.00962396	1.25451	2.7665	1.23333	0.010985	0.0627351	0.0997099	0.0168088	0.000966128	1.90965	0.00345943	0.0118057	0.00919041	0.0120235	0.0178446	0.156169	0.0171542	1.48223	0.0115478	0.0120515	1.15442	0.0313607	0.00807108	0.0151522	0.0427556	2.4943	0.0107024	0.00480688	0.00481333	0.00749553	0.257904	6.39228	0.230209	0.0203593	0.0357158	0.268699	0.0523161	0.0609334	1.13996	0.0231361
TKM	Turkmenistan	1.7635	0.0413295	0.0967261	0.00800448	0.0201595	0.00554415	0.0649471	0.0752081	0.0120462	0.124874	0.226862	0.223728	0.00673974	0.0129438	0.0255423	0.00656526	0.00187926	0.117724	0.00503472	0.0117942	0.031958	0.0289271	0.0131742	0.0180208	0.0108404	0.152726	0.00890771	0.00843209	0.0949575	0.0435898	0.0158533	0.0125652	0.0125431	0.173205	0.0115147	0.00655502	0.008835	0.0107781	0.0872255	6.95395	0.051931	0.0127383	0.0113019	0.0390987	0.0159513	0.0165554	0.231687	0.00837752
USR	Former USSR	0	0	0	0	0	0	0	0	0	0	0	0	0	0	0	0	0	0	0	0	0	0	0	0	0	0	0	0	0	0	0	0	0	0	0	0	0	0	0	0	0	0	0	0	0	0	0	0
UGA	Uganda	0.0223305	0.0313156	0.0747944	0.0152444	0.0397248	0.00775864	0.129617	0.0193323	0.0170729	0.43113	0.374783	0.025814	0.00940168	0.0187163	0.0286174	0.0104479	0.00275118	1.11583	0.00668418	0.0156619	0.0152651	0.0347632	0.0182449	0.0190255	0.015688	0.26011	0.00766455	0.0340974	0.0448122	0.0530613	0.0795613	0.0167176	0.0176658	0.288437	0.0159127	0.00922374	0.0116155	0.0134142	0.0626754	2.14449	0.0801725	0.355081	0.0184389	0.053147	0.0486072	0.0624411	0.379979	0.0150715
UKR	Ukraine	0.105219	0.121144	0.560613	0.0324978	0.0867847	0.0228203	0.391629	0.341394	0.0395157	0.73523	2.14	1.65924	0.0299336	0.0476912	0.0946431	0.0298149	0.0111687	0.909317	0.0207388	0.0459662	0.045845	0.0814113	0.0523751	0.0734704	0.0449985	1.22699	0.0259453	0.0321149	2.68688	0.118457	0.0564568	0.0516243	0.0665522	1.34912	0.0448804	0.0266904	0.0337274	0.0415572	0.268941	9.38733	0.392181	0.0510766	0.0715591	0.268549	0.218016	0.203256	2.80301	0.0335264
ARE	UAE	0.0108535	0.00377628	0.112996	0.00067205	0.0050104	0.00046673	0.0267606	0.118654	0.000986867	0.531749	0.040113	0.101622	0.000845925	0.00791234	0.0278616	0.000915755	0.0001438	0.0658373	0.000433204	0.00158179	0.00135229	0.00230991	0.00201162	0.00141949	0.00289965	0.117419	0.000501306	0.00294228	0.0291619	0.00329062	0.00128882	0.00567636	0.0160398	0.142192	0.000878875	0.000590887	0.000716027	0.000963832	0.0159054	1.82541	0.019023	0.00234065	0.00337132	0.00640519	0.00369327	0.0169653	0.0252976	0.00158364
GBR	UK	0.134837	0.195469	2.05982	0.0777765	0.882262	0.0816077	3.2084	0.175964	0.123824	15.6267	8.62904	0.621302	0.0747275	1.03969	0.85186	0.341514	0.00617242	14.628	0.0450465	0.096766	0.32635	0.0973631	0.158193	0.258682	0.332506	12.1467	0.0516268	0.273347	1.29193	0.240558	0.0603791	0.166321	0.290022	18.0296	0.064946	0.113684	0.0387606	0.0567491	2.00478	67.9068	2.46671	0.186131	0.294806	1.22933	0.473732	1.80073	5.65562	0.227588
TZA	Tanzania	0.0427769	0.0374812	0.352155	0.0133568	0.0824691	0.0231252	0.278211	0.0227381	0.0313396	1.05782	0.618474	0.028203	0.017616	0.0300657	0.187717	0.0141168	0.00120614	1.32855	0.00993847	0.0227507	0.0275006	0.0672475	0.022967	0.115851	0.11959	0.465299	0.0189443	0.0198243	1.08558	0.133947	0.120552	0.0250731	0.0246921	3.04915	0.016386	0.013826	0.0151826	0.0137467	0.147668	11.5396	0.314731	0.0265574	0.0527672	0.0591285	0.0419633	0.049951	0.281439	0.0185391
USA	USA	0.0690771	0.0580111	0.962301	0.0165694	0.346126	0.208065	4.47043	0.0800504	0.277005	15.0837	2.90264	0.165886	1.70396	0.268578	0.420347	0.522067	0.00113861	4.1963	0.162026	0.0266602	0.277438	0.0188001	0.550922	0.0658901	0.086804	16.9094	0.0340891	0.0965482	0.352367	0.0593728	0.0113875	0.118268	0.0924137	117.432	0.0175316	0.133704	0.00802696	0.0157223	3.52476	88.5722	10.9455	0.0874345	2.59814	0.390389	0.284123	0.285414	1.60868	0.066182
URY	Uruguay	0.0376939	0.0401948	0.143489	0.0191808	0.0722326	0.0137627	17.6471	0.0293287	0.0296298	0.799427	0.28142	0.033856	0.0187421	0.0289568	0.0690695	0.0197895	0.00498659	0.550511	0.0135827	0.0264867	0.0273078	0.0595535	0.258315	0.0264556	0.0331913	45.4425	0.0156353	0.0195854	0.0745212	0.0857806	0.0387479	0.0277434	0.0272932	2.03052	0.0264347	0.0196238	0.0216745	0.0249453	3.52382	7.77611	0.965815	0.0416785	0.100629	0.0554068	0.16385	0.0536019	0.184849	0.0190787
UZB	Uzbekistan	0.389696	0.298461	0.30009	0.158597	0.287325	0.12463	0.853133	0.405043	0.178881	1.4614	0.937163	0.440338	0.1502	0.181306	0.271832	0.146313	0.0330289	1.02406	0.117306	0.196889	0.216837	0.382692	0.251804	0.184344	0.232974	1.5726	0.137963	0.157418	0.34064	0.563548	0.307784	0.202032	0.193842	0.961566	0.207905	0.145805	0.180062	0.179854	0.525172	8.44176	0.521764	0.214325	0.175639	0.254556	0.215458	0.191792	0.804438	0.139741
VUT	Vanuatu	0.0951422	0.133777	0.0808708	0.0470079	0.0958279	0.0348991	0.261806	0.06999	0.0623616	0.759279	0.137616	0.080986	0.0420166	0.0543339	0.106187	0.0402548	0.0120167	0.168677	0.0323577	0.065794	0.0681899	0.145467	0.0769797	0.0550543	0.0674313	0.281425	0.0381978	0.047154	0.0668639	0.191185	0.0985009	0.0665583	0.0610595	0.23611	0.0650795	0.0417475	0.0545271	0.0579279	0.144339	1.55675	0.164972	0.0693523	0.0517537	0.0620979	0.0591167	0.0531616	0.117088	0.0428836
VEN	Venezuela	0.0149123	0.015559	0.0533508	0.00791223	0.0281771	0.0207336	0.335897	0.0119569	0.881627	0.477368	0.173891	0.0226451	0.0446871	0.0135678	0.024272	0.0293444	0.00176472	0.332101	0.0154534	0.010321	0.012722	0.0200626	0.112745	0.0122266	0.0123162	6.32048	0.0133465	0.0090718	0.031354	0.446585	0.0137412	0.0133826	0.0126979	2.79521	0.00996522	0.00712379	0.00752021	0.00959802	0.870344	2.29088	8.04081	0.0123904	0.61888	0.0461102	1.3737	0.0177663	0.0934249	0.0243242
VNM	Viet Nam	0.0744651	0.0749498	1.05519	0.0380818	0.48884	0.0263387	0.814026	0.0545215	0.0505476	13.779	1.45478	0.0677473	0.0419234	0.0757007	0.241171	0.0352549	0.00804212	1.88271	0.024919	0.0528911	0.0515777	0.116849	0.0694531	0.0579653	0.0607229	2.2365	0.0261274	0.0759147	0.24191	0.154479	0.0783259	1.31961	0.0625913	3.4517	0.0687818	0.0302729	0.0459472	0.0447795	0.609143	43.6497	1.35786	0.129656	0.0822423	0.20733	0.517348	0.101569	1.60013	0.0459745
YEM	Yemen	0.00824745	0.0100038	0.0190473	0.00338728	0.0100575	0.00239339	0.0473932	0.00539742	0.00474016	0.396972	0.0414508	0.00749736	0.00307276	0.00774161	0.0283219	0.00302644	0.000933987	0.0449502	0.00219124	0.00674275	0.00493606	0.010795	0.00681704	0.00481232	0.00566142	0.265288	0.00247412	0.00530114	0.00921281	0.0163772	0.00690534	0.0134975	0.00550114	0.124799	0.00477998	0.0028372	0.00560584	0.00447199	0.028021	7.11118	0.0385567	0.00605325	0.00620001	0.0268463	0.00781709	0.00733001	0.0265806	0.00416457
ZMB	Zambia	0.0269173	0.0443841	0.0503847	0.0131102	1.15789	0.00922886	0.127376	0.0200789	0.0192516	0.351559	0.208825	0.0263268	0.0111045	0.0220609	0.0566971	0.0108724	0.0032616	0.302929	0.00864462	0.0208963	0.0195557	0.0449581	0.0213059	0.0181134	0.262124	0.285287	0.0100265	0.0143462	0.034756	0.0644727	0.0680962	0.0224713	0.0290787	0.285439	0.0185901	0.0111238	0.0147513	0.0173493	0.0762366	7.66455	0.0923851	0.0311765	0.0185329	0.0353557	0.0242158	0.0275164	0.0969958	0.014614
ZWE	Zimbabwe	0.244556	0.21396	0.360544	0.186177	0.191478	0.173949	1.22568	0.182612	0.169779	8.90911	1.03604	0.159202	0.19799	0.193894	0.265124	0.18054	0.027269	0.943216	0.149159	0.205815	0.22136	0.179248	0.234387	0.201644	0.209466	1.88107	0.178121	0.150919	0.215733	0.227314	0.201247	0.188893	0.201825	1.7467	0.189524	0.188116	0.192953	0.178942	1.03288	6.45929	3.05389	0.174818	0.210314	0.265466	0.210203	0.216307	0.659609	0.17099
ROW	Rest of World	0	0	0	0	0	0	0	0	0	0	0	0	0	0	0	0	0	0	0	0	0	0	0	0	0	0	0	0	0	0	0	0	0	0	0	0	0	0	0	0	0	0	0	0	0	0	0	0
[truncated: 142 more columns]

## Sheet: NH3_pressure FP shares
		AFG	ALB	DZA	AND	AGO	ATG	ARG	ARM	ABW	AUS	AUT	AZE	BHS	BHR	BGD	BRB	BLR	BEL	BLZ	BEN	BMU	BTN	BOL	BIH	BWA	BRA	VGB	BRN	BGR	BFA	BDI	KHM	CMR	CAN	CPV	CYM	CAF	TCD	CHL	CHN	COL	COG	CRI	HRV	CUB	CYP	CZE	CIV
		Afghanistan	Albania	Algeria	Andorra	Angola	Antigua	Argentina	Armenia	Aruba	Australia	Austria	Azerbaijan	Bahamas	Bahrain	Bangladesh	Barbados	Belarus	Belgium	Belize	Benin	Bermuda	Bhutan	Bolivia	Bosnia and Herzegovina	Botswana	Brazil	British Virgin Islands	Brunei	Bulgaria	Burkina Faso	Burundi	Cambodia	Cameroon	Canada	Cape Verde	Cayman Islands	Central African Republic	Chad	Chile	China	Colombia	Congo	Costa Rica	Croatia	Cuba	Cyprus	Czech Republic	Cote dIvoire
AFG	Afghanistan	0.8946	0.0001	0.0001	0.0012	0.0001	0	0	0.0001	0.0001	0.0001	0.0001	0.0001	0	0.0001	0.0001	0	0.0011	0.0007	0	0	0.0001	0.0002	0	0	0	0	0	0.0001	0.0001	0.0001	0.0001	0	0	0.0001	0.0001	0	0	0	0.0001	0	0.0001	0.0001	0.0001	0.0001	0	0.0001	0.0001	0.0006
ALB	Albania	0.0003	0.8727	0.0003	0.0027	0.0002	0.0001	0.0001	0.0002	0.0002	0.0001	0.001	0.0002	0.0001	0.0002	0.0001	0.0001	0.0028	0.0003	0.0001	0.0001	0.0001	0.0004	0.0001	0.0002	0.0001	0.0001	0.0001	0.0001	0.0006	0.0003	0.0002	0.0001	0.0001	0.0002	0.0001	0.0001	0	0.0001	0.0001	0.0001	0.0001	0.0002	0.0001	0.0003	0.0001	0.0002	0.0008	0.0014
DZA	Algeria	0	0.0001	0.7381	0.001	0.0001	0	0.0002	0	0	0.0001	0.0011	0.0001	0	0.0001	0	0	0.0003	0.0029	0	0	0	0	0.0001	0.0001	0	0.0011	0	0	0.0003	0.0001	0	0	0.0001	0.0007	0	0	0	0	0.0002	0.0001	0.0001	0.0001	0.0001	0.0003	0.0002	0.0002	0.0007	0.0012
AND	Andorra	0	0	0	0	0	0	0	0	0	0	0	0	0	0	0	0	0	0	0	0	0	0	0	0	0	0	0	0	0	0	0	0	0	0	0	0	0	0	0	0	0	0	0	0	0	0	0	0
AGO	Angola	0	0.0001	0.0002	0.0009	0.7279	0	0.0001	0	0.0001	0.0002	0.0002	0.0001	0	0.0001	0.0001	0	0.0007	0.0008	0	0	0	0.0001	0.0001	0	0	0.0002	0	0.0001	0.0001	0.0001	0	0.0001	0	0.0005	0	0	0	0	0.001	0.0017	0.0001	0.0001	0.0001	0.0001	0.0001	0.0001	0.0002	0.0006
ATG	Antigua	0.0004	0.0006	0.0004	0.0073	0.0004	0.9628	0.0002	0.0004	0.0017	0.0002	0.0004	0.0004	0.0003	0.0004	0.0002	0.0005	0.0074	0.0004	0.0005	0.0003	0.0004	0.0011	0.0003	0.0003	0.0003	0.0001	0.0036	0.0004	0.0004	0.0007	0.0005	0.0003	0.0002	0.0003	0.0004	0.0003	0	0.0002	0.0002	0.0001	0.0002	0.0004	0.0004	0.0003	0.0005	0.0003	0.0004	0.0037
ARG	Argentina	0.0002	0.0003	0.0028	0.0038	0.0014	0.0001	0.8481	0.0002	0.0003	0.0008	0.003	0.0003	0.0002	0.0006	0.0005	0.0002	0.0028	0.0111	0.0001	0.0001	0.0002	0.0004	0.0172	0.0003	0.0004	0.0432	0.0001	0.0002	0.0018	0.0003	0.0002	0.0002	0.0002	0.0047	0.0002	0.0002	0	0.0001	0.0517	0.0014	0.0053	0.0004	0.0022	0.0011	0.0023	0.0013	0.0027	0.0041
ARM	Armenia	0.0003	0.0003	0.0002	0.0034	0.0002	0.0001	0.0001	0.9188	0.0002	0.0001	0.0004	0.0003	0.0001	0.0002	0.0001	0.0001	0.0033	0.0011	0.0001	0.0001	0.0002	0.0005	0.0001	0.0002	0.0001	0.0001	0.0002	0.0002	0.0003	0.0003	0.0002	0.0001	0.0001	0.0005	0.0002	0.0001	0	0.0001	0.0001	0.0001	0.0001	0.0002	0.0002	0.0002	0.0001	0.0002	0.0003	0.0018
ABW	Aruba	0.0005	0.0005	0.0004	0.0089	0.0005	0.0003	0.0003	0.0004	0.9233	0.0004	0.0003	0.0004	0.0003	0.0004	0.0002	0.0003	0.0074	0.0005	0.0003	0.0003	0.0004	0.001	0.0003	0.0003	0.0003	0.001	0.0004	0.0005	0.0006	0.0006	0.0006	0.0004	0.0003	0.0004	0.0004	0.0003	0	0.0002	0.0003	0.0001	0.0009	0.0005	0.0004	0.0003	0.0005	0.0003	0.0003	0.0042
AUS	Australia	0.0009	0.0007	0.0033	0.0106	0.0015	0.0003	0.0016	0.0011	0.0007	0.7807	0.0036	0.0011	0.0005	0.0057	0.0026	0.0008	0.0092	0.0063	0.0004	0.0004	0.0006	0.0013	0.0006	0.0006	0.0012	0.0015	0.0005	0.0063	0.0021	0.0009	0.0007	0.0024	0.0005	0.016	0.0005	0.0004	0	0.0003	0.0028	0.0096	0.0011	0.0008	0.0012	0.0014	0.0011	0.0022	0.0029	0.0101
AUT	Austria	0.0002	0.0008	0.0023	0.0028	0.0003	0	0.0007	0.0002	0.0001	0.0012	0.4652	0.0004	0.0001	0.0007	0.0002	0.0001	0.0009	0.0054	0	0.0001	0.0001	0.0005	0.0002	0.0033	0.0002	0.0007	0.0001	0.0002	0.0056	0.0002	0.0001	0.0001	0.0002	0.0022	0.0001	0.0001	0	0.0001	0.0009	0.0008	0.0008	0.0002	0.0004	0.0113	0.0004	0.0011	0.0138	0.003
AZE	Azerbaijan	0.0011	0.0002	0.0002	0.0019	0.0001	0.0001	0.0001	0.0002	0.0001	0.0001	0.001	0.8773	0.0001	0.0001	0	0.0001	0.0017	0.0004	0.0001	0.0001	0.0001	0.0003	0.0001	0.0001	0.0001	0.0001	0.0003	0.0001	0.0003	0.0002	0.0001	0.0001	0.0001	0.0002	0.0001	0.0001	0	0.0001	0.0001	0.0001	0.0001	0.0001	0.0001	0.0002	0.0001	0.0001	0.0008	0.001
BHS	Bahamas	0.0001	0.0002	0.0001	0.002	0.0001	0.0002	0.0001	0.0001	0.0003	0.0001	0.0002	0.0001	0.9437	0.0001	0	0.0001	0.002	0.0002	0.0001	0.0001	0.0002	0.0003	0.0001	0.0001	0.0001	0.0001	0.0004	0.0001	0.0002	0.0002	0.0001	0.0001	0.0001	0.0008	0.0001	0.0002	0	0.0001	0.0001	0	0.0001	0.0001	0.0001	0.0001	0.0012	0.0001	0.0004	0.001
BHR	Bahrain	0.0001	0.0001	0.0007	0.0012	0.0001	0	0.0001	0.0001	0.0001	0.0005	0.0002	0.0001	0	0.8748	0.0001	0.0001	0.0012	0.0005	0	0.0001	0.0001	0.0002	0	0.0001	0.0001	0.0001	0.0001	0.0001	0.0001	0.0001	0.0001	0.0001	0	0.0004	0.0001	0	0	0	0.0001	0.0002	0.0001	0.0001	0.0001	0.0001	0.0001	0.0002	0.0001	0.0007
BGD	Bangladesh	0.0001	0.0001	0.0004	0.0014	0.0002	0	0.0002	0.0001	0.0001	0.0004	0.0027	0.0001	0.0001	0.0003	0.9166	0.0001	0.0011	0.0048	0	0.0001	0.0001	0.0002	0.0001	0.0001	0.0001	0.0003	0	0.0003	0.0009	0.0001	0.0001	0.0001	0.0001	0.0035	0.0001	0	0	0	0.0003	0.0022	0.0002	0.0001	0.0002	0.0004	0.0003	0.0005	0.001	0.0017
BRB	Barbados	0.0002	0.0003	0.0002	0.0031	0.0002	0.0021	0.0001	0.0002	0.0005	0.0001	0.0002	0.0002	0.0005	0.0002	0.0001	0.9425	0.0029	0.0002	0.0006	0.0001	0.0012	0.0005	0.0001	0.0001	0.0001	0.0002	0.0028	0.0002	0.0002	0.0003	0.0002	0.0001	0.0001	0.0008	0.0002	0.0015	0	0.0001	0.0001	0	0.0001	0.0002	0.0002	0.0001	0.0001	0.0001	0.0001	0.0018
BLR	Belarus	0.0004	0.0004	0.0008	0.0044	0.0004	0.0001	0.0004	0.0006	0.0002	0.0003	0.0033	0.0016	0.0002	0.0003	0.0002	0.0002	0.2831	0.0024	0.0001	0.0001	0.0002	0.0003	0.0002	0.0003	0.0002	0.0003	0.0002	0.0003	0.0019	0.0003	0.0003	0.0002	0.0002	0.0009	0.0002	0.0001	0	0.0001	0.0004	0.0007	0.0002	0.0003	0.0003	0.001	0.0004	0.0005	0.0038	0.0029
BEL	Belgium	0.0002	0.0004	0.0048	0.0041	0.0013	0.0001	0.0008	0.0004	0.0003	0.0009	0.007	0.0004	0.0001	0.0009	0.0003	0.0001	0.0009	0.3694	0.0001	0.0002	0.0001	0.0001	0.0002	0.0006	0.0002	0.0009	0.0001	0.0002	0.0029	0.0004	0.0002	0.0002	0.0009	0.0028	0.0002	0.0001	0	0.0001	0.0011	0.0012	0.0007	0.0005	0.0008	0.0021	0.0008	0.0016	0.0052	0.0108
BLZ	Belize	0.0005	0.0007	0.0004	0.0086	0.0005	0.0003	0.0002	0.0005	0.0006	0.0002	0.0005	0.0004	0.0003	0.0004	0.0002	0.001	0.0081	0.0003	0.9602	0.0003	0.0004	0.0012	0.0003	0.0003	0.0003	0.0001	0.0008	0.0004	0.0004	0.0008	0.0006	0.0003	0.0003	0.0009	0.0005	0.0005	0	0.0002	0.0003	0.0001	0.0002	0.0005	0.0008	0.0003	0.0005	0.0003	0.0003	0.004
BEN	Benin	0.0011	0.0003	0.0002	0.0031	0.0004	0.0001	0.0001	0.0002	0.0002	0.0001	0.0002	0.0002	0.0002	0.0002	0.0002	0.0001	0.0033	0.0004	0.0001	0.9465	0.0002	0.0005	0.0001	0.0001	0.0001	0.0002	0.0001	0.0002	0.0002	0.0011	0.0002	0.0001	0.0002	0.0001	0.0002	0.0001	0	0.0001	0.0001	0.0001	0.0012	0.0006	0.0001	0.0002	0.0001	0.0001	0.0002	0.0062
BMU	Bermuda	0.0001	0.0002	0.0001	0.0024	0.0001	0.0001	0.0001	0.0001	0.0001	0.0001	0.0001	0.0001	0.0002	0.0001	0	0.0001	0.0022	0.0001	0.0001	0.0001	0.9441	0.0003	0.0001	0.0001	0.0001	0	0.0001	0.0001	0.0001	0.0002	0.0002	0.0001	0.0001	0.0004	0.0001	0.0001	0	0.0001	0.0001	0	0.0001	0.0001	0.0003	0.0002	0.0003	0.0001	0.0001	0.0012
BTN	Bhutan	0.0004	0.0007	0.0004	0.0077	0.0004	0.0002	0.0003	0.0004	0.0005	0.0002	0.0003	0.0004	0.0003	0.0005	0.0004	0.0003	0.0074	0.0003	0.0003	0.0003	0.0004	0.8978	0.0003	0.0003	0.0003	0.0001	0.0003	0.0004	0.0006	0.0007	0.0006	0.0003	0.0002	0.0002	0.0004	0.0003	0	0.0002	0.0003	0.0001	0.0002	0.0005	0.0003	0.0003	0.0004	0.0003	0.0003	0.004
BOL	Bolivia	0.0001	0.0002	0.0002	0.0019	0.0002	0.0001	0.0019	0.0001	0.0002	0.0001	0.0003	0.0001	0.0001	0.0001	0.0001	0.0001	0.0016	0.0004	0.0001	0.0001	0.0001	0.0002	0.9088	0.0001	0.0001	0.0058	0.0001	0.0001	0.0002	0.0002	0.0001	0.0001	0.0001	0.001	0.0001	0.0001	0	0.0001	0.0048	0.0003	0.0111	0.0001	0.0003	0.0001	0.0002	0.0001	0.0003	0.0011
BIH	Bosnia and Herzegovina	0.0001	0.0002	0.0002	0.0018	0.0001	0.0001	0.0001	0.0001	0.0001	0.0001	0.003	0.0001	0.0001	0.0001	0	0.0001	0.0017	0.0007	0.0001	0.0001	0.0001	0.0003	0.0001	0.8551	0.0001	0.0001	0.0001	0.0001	0.0005	0.0002	0.0001	0.0001	0.0001	0.0002	0.0001	0.0001	0	0.0001	0.0001	0.0001	0.0001	0.0001	0.0001	0.0255	0.0001	0.0002	0.0007	0.0011
BWA	Botswana	0.0001	0.0001	0.0001	0.0017	0.0001	0.0001	0.0001	0.0001	0.0001	0.0001	0.0001	0.0001	0.0001	0.0001	0	0.0001	0.0016	0.0001	0.0001	0.0001	0.0001	0.0002	0.0001	0.0001	0.8416	0	0.0001	0.0001	0.0001	0.0001	0.0001	0.0001	0.0001	0.0001	0.0001	0.0001	0	0	0.0001	0	0	0.0001	0.0001	0.0001	0.0001	0.0001	0.0001	0.0008
BRA	Brazil	0.0002	0.0003	0.0022	0.0035	0.0115	0.0001	0.0264	0.0002	0.0007	0.0016	0.0051	0.0005	0.0002	0.0012	0.0004	0.0004	0.0013	0.0096	0.0001	0.0001	0.0001	0.0002	0.008	0.0003	0.0003	0.8443	0.0001	0.0002	0.0024	0.0002	0.0001	0.0002	0.0003	0.0086	0.0003	0.0003	0	0.0001	0.0131	0.0023	0.0049	0.0003	0.0031	0.0022	0.0024	0.0011	0.0052	0.0054
VGB	British Virgin Islands	0.0006	0.0009	0.0005	0.0111	0.0006	0.0008	0.0004	0.0035	0.0008	0.0004	0.0005	0.0014	0.0004	0.0005	0.0002	0.0004	0.0105	0.0005	0.0004	0.0004	0.0006	0.0015	0.0004	0.0004	0.0005	0.0008	0.9486	0.0006	0.001	0.001	0.0008	0.0004	0.0003	0.0005	0.0006	0.0004	0.0001	0.0003	0.0004	0.0001	0.0003	0.0006	0.0006	0.0008	0.0007	0.0004	0.0005	0.0057
BRN	Brunei	0.0001	0.0002	0.0001	0.0018	0.0001	0.0001	0.0001	0.0001	0.0001	0.0015	0.0001	0.0001	0.0001	0.0001	0.0001	0.0001	0.0019	0.0002	0.0001	0.0001	0.0001	0.0003	0.0001	0.0001	0.0001	0.0001	0.0001	0.8558	0.0001	0.0002	0.0001	0.0002	0.0001	0.0003	0.0001	0.0001	0	0	0.0001	0.0004	0.0001	0.0001	0.0001	0.0001	0.0001	0.0001	0.0001	0.001
BGR	Bulgaria	0.0004	0.0034	0.0014	0.0012	0.0002	0	0.0002	0.0008	0.0001	0.0004	0.0033	0.0008	0.0001	0.0002	0.0001	0.0001	0.0009	0.0023	0	0	0	0.0001	0	0.0011	0.0001	0.0001	0.0001	0.0001	0.6783	0.0001	0.0001	0	0.0001	0.0007	0	0	0	0	0.0001	0.0002	0.0001	0.0001	0.0001	0.0012	0.0002	0.0018	0.0021	0.0012
BFA	Burkina Faso	0.0001	0.0003	0.0002	0.0031	0.0002	0.0001	0.0001	0.0002	0.0002	0.0002	0.0004	0.0001	0.0001	0.0002	0.0001	0.0001	0.0032	0.002	0.0001	0.0002	0.0001	0.0004	0.0001	0.0001	0.0001	0.0001	0.0001	0.0002	0.0002	0.9061	0.0002	0.0001	0.0001	0.0002	0.0002	0.0001	0	0.0001	0.0001	0.0001	0.0016	0.0002	0.0001	0.0002	0.0001	0.0001	0.0003	0.0017
BDI	Burundi	0.0003	0.0005	0.0002	0.0057	0.0003	0.0002	0.0002	0.0003	0.0004	0.0002	0.0003	0.0003	0.0002	0.0003	0.0001	0.0002	0.0051	0.0004	0.0002	0.0002	0.0003	0.0008	0.0002	0.0002	0.0003	0.0001	0.0003	0.0003	0.0003	0.0005	0.9419	0.0002	0.0002	0.0001	0.0003	0.0002	0	0.0001	0.0002	0.0001	0.0001	0.0003	0.0002	0.0002	0.0002	0.0002	0.0003	0.0028
KHM	Cambodia	0.0002	0.0002	0.0004	0.003	0.0002	0.0001	0.0002	0.0002	0.0002	0.0003	0.001	0.0002	0.0001	0.0002	0.0002	0.0001	0.0024	0.0007	0.0001	0.0001	0.0002	0.0005	0.0001	0.0001	0.0001	0.0001	0.0001	0.0006	0.0003	0.0003	0.0002	0.9152	0.0001	0.0009	0.0002	0.0001	0	0.0001	0.0002	0.0018	0.0002	0.0002	0.0002	0.0002	0.0002	0.0002	0.0005	0.0015
CMR	Cameroon	0.0001	0.0003	0.0013	0.003	0.0015	0	0.0002	0.0001	0.0002	0.0002	0.003	0.0002	0.0001	0.0003	0.0001	0.0001	0.0015	0.0056	0.0001	0.0002	0.0001	0.0002	0.0001	0.0002	0.0001	0.0002	0.0001	0.0001	0.0008	0.0002	0.0001	0.0001	0.9374	0.0013	0.0001	0.0001	0.0002	0.0011	0.0003	0.0018	0.0002	0.0067	0.0002	0.0008	0.0004	0.0004	0.0014	0.0054
CAN	Canada	0.0001	0.0001	0.0019	0.0014	0.0003	0.0002	0.0007	0.0002	0.0002	0.0013	0.0021	0.0002	0.0006	0.0004	0.0002	0.001	0.0006	0.0048	0.0002	0	0.0004	0.0001	0.0003	0.0001	0.0001	0.0017	0.0001	0.0002	0.0007	0.0001	0.0001	0.0001	0.0001	0.4941	0.0001	0.0001	0	0	0.002	0.0024	0.0025	0.0001	0.0018	0.0007	0.0035	0.0006	0.0017	0.002
CPV	Cape Verde	0.0003	0.0005	0.0006	0.0059	0.0005	0.0002	0.0002	0.0003	0.0004	0.0002	0.0002	0.0003	0.0002	0.0003	0.0001	0.0002	0.006	0.0002	0.0002	0.0002	0.0003	0.0008	0.0002	0.0002	0.0002	0.0001	0.0003	0.0003	0.0003	0.0005	0.0005	0.0002	0.0002	0.0001	0.948	0.0002	0	0.0002	0.0002	0.0001	0.0001	0.0004	0.0002	0.0002	0.0003	0.0002	0.0002	0.0029
CYM	Cayman Islands	0.0002	0.0004	0.0002	0.0045	0.0002	0.0002	0.0001	0.0002	0.0003	0.0001	0.0002	0.0002	0.0002	0.0002	0.0001	0.0002	0.0045	0.0002	0.0002	0.0002	0.0002	0.0006	0.0002	0.0002	0.0002	0.0001	0.0002	0.0002	0.0002	0.0004	0.0003	0.0002	0.0001	0.0001	0.0002	0.9613	0	0.0001	0.0001	0.0001	0.0001	0.0002	0.0002	0.0002	0.0004	0.0002	0.0002	0.0022
CAF	Central African Republic	0.002	0.0035	0.0043	0.043	0.0032	0.0011	0.0017	0.002	0.0027	0.0019	0.0061	0.0019	0.0012	0.0021	0.0009	0.0013	0.0383	0.0207	0.0012	0.0014	0.0018	0.0056	0.0013	0.0017	0.0014	0.0009	0.0016	0.0019	0.0032	0.0038	0.0026	0.0014	0.0044	0.0027	0.0021	0.0012	0.9957	0.0046	0.0019	0.0013	0.0015	0.0497	0.0019	0.0024	0.0027	0.003	0.0132	0.0194
TCD	Chad	0.0006	0.0013	0.001	0.0116	0.0009	0.0004	0.0004	0.0006	0.0009	0.0004	0.0021	0.0006	0.0004	0.0006	0.0003	0.0004	0.0132	0.0017	0.0004	0.0004	0.0006	0.0019	0.0004	0.0005	0.0004	0.0004	0.0005	0.0006	0.0011	0.0012	0.0008	0.0004	0.0041	0.0012	0.0007	0.0004	0.0003	0.9693	0.0005	0.0003	0.0006	0.0007	0.0006	0.0021	0.0005	0.0005	0.0018	0.0063
CHL	Chile	0.0001	0.0001	0.0005	0.0017	0.0003	0	0.0098	0.0001	0.0002	0.0005	0.0012	0.0001	0.0001	0.0002	0.0001	0.0002	0.0008	0.0025	0.0001	0	0.0001	0.0002	0.0105	0.0001	0.0002	0.0034	0.0001	0.0001	0.0012	0.0001	0.0001	0.0001	0.0001	0.0043	0.0001	0.0001	0	0	0.7891	0.001	0.0117	0.0001	0.0043	0.0004	0.0018	0.0003	0.0009	0.0012
CHN	China	0.0011	0.0013	0.0145	0.0063	0.0024	0.0001	0.0045	0.0004	0.0011	0.0123	0.0168	0.002	0.0003	0.004	0.0067	0.0008	0.0013	0.0204	0.0002	0.0007	0.0004	0.0004	0.002	0.0008	0.0009	0.0037	0.0001	0.0026	0.0079	0.0005	0.0001	0.0047	0.0017	0.0308	0.0003	0.0001	0	0.0001	0.0098	0.8279	0.0063	0.0012	0.0047	0.005	0.0078	0.0049	0.0153	0.0308
COL	Colombia	0	0	0.0001	0.0005	0.0001	0	0.0004	0	0.0006	0.0001	0.0003	0	0.0001	0	0	0.0001	0.0003	0.0007	0	0	0	0	0.0008	0	0	0.0005	0	0	0.0001	0	0	0	0	0.0026	0	0	0	0	0.0029	0.0001	0.8381	0.0001	0.004	0.0002	0.0009	0.0001	0.0003	0.0005
COG	Congo	0.0002	0.0003	0.0006	0.0028	0.0002	0.0001	0.0002	0.0001	0.0002	0.0002	0.0004	0.0002	0.0001	0.0002	0.0001	0.0001	0.0027	0.0006	0.0001	0.0001	0.0001	0.0004	0.0001	0.0001	0.0001	0.0005	0.0001	0.0002	0.0003	0.0003	0.0002	0.0001	0.0006	0.0005	0.0002	0.0001	0	0.0001	0.0004	0.0015	0.0001	0.8679	0.0002	0.0002	0.0002	0.0002	0.0005	0.0016
CRI	Costa Rica	0	0.0001	0.0002	0.0009	0.0001	0	0.0001	0	0.0002	0.0001	0.001	0.0001	0.0001	0.0001	0	0.0001	0.0005	0.0017	0.0001	0	0	0.0001	0.0001	0.0001	0	0.0001	0	0	0.0002	0.0001	0	0	0.0001	0.0025	0	0.0001	0	0	0.0003	0.0001	0.0008	0	0.7779	0.0002	0.0006	0.0001	0.0006	0.0005
HRV	Croatia	0.0001	0.0005	0.0003	0.0008	0.0001	0.0002	0.0001	0.0001	0.0001	0.0002	0.0056	0.0001	0.0001	0.0001	0	0	0.0007	0.0009	0	0	0.0001	0.0001	0	0.0281	0	0.0001	0	0	0.0007	0.0001	0	0	0	0.0004	0	0	0	0	0.0001	0.0001	0.0001	0.0001	0.0001	0.7015	0.0001	0.0002	0.0017	0.0011
CUB	Cuba	0	0.0001	0.0001	0.0011	0.0001	0	0.0001	0.0001	0.0001	0.0002	0.0005	0	0	0	0	0.0001	0.0006	0.0003	0.0002	0	0	0.0001	0.0001	0	0	0.0001	0	0	0.0003	0.0001	0	0.0001	0	0.002	0	0.0003	0	0	0.0002	0.0007	0.0002	0	0.0002	0.0002	0.8723	0.0002	0.0003	0.0004
CYP	Cyprus	0.0001	0.0003	0.0002	0.0011	0.0001	0	0	0.0004	0.0001	0.0001	0.0004	0.0001	0	0.0005	0.0001	0.0001	0.0009	0.0005	0	0	0.0001	0.0002	0	0.0001	0.0001	0	0.0001	0.0001	0.001	0.0001	0.0001	0	0	0.0001	0.0001	0	0	0	0.0001	0	0	0.0001	0.0001	0.0002	0.0001	0.842	0.0005	0.0006
CZE	Czech Republic	0.0003	0.0006	0.0018	0.004	0.0005	0.0001	0.0006	0.0003	0.0002	0.0005	0.0177	0.0006	0.0001	0.0005	0.0002	0.0001	0.0014	0.006	0.0001	0.0002	0.0002	0.0004	0.0002	0.0018	0.0002	0.0005	0.0002	0.0002	0.0084	0.0003	0.0002	0.0002	0.0002	0.0019	0.0002	0.0001	0	0.0001	0.0006	0.0007	0.0004	0.0003	0.0004	0.0059	0.0007	0.0009	0.5644	0.0033
CIV	Cote dIvoire	0	0	0	0	0	0	0	0	0	0	0	0	0	0	0	0	0	0	0	0	0	0	0	0	0	0	0	0	0	0	0	0	0	0	0	0	0	0	0	0	0	0	0	0	0	0	0	0
PRK	North Korea	0.0001	0.0002	0.0011	0.0019	0.0001	0.0001	0.0002	0.0001	0.0001	0.0002	0.0003	0.0001	0.0001	0.0001	0.0001	0.0001	0.0018	0.0003	0.0001	0.0002	0.0001	0.0003	0.0004	0.0001	0.0001	0.0019	0.0001	0.0001	0.0004	0.0002	0.0001	0.0007	0.0001	0.0004	0.0001	0.0001	0	0.0001	0.0002	0.0034	0.0003	0.0001	0.0006	0.0002	0.0008	0.0001	0.0002	0.0011
COD	DR Congo	0.0003	0.0004	0.0007	0.0047	0.0005	0.0001	0.0002	0.0003	0.0004	0.0003	0.0011	0.0003	0.0002	0.0003	0.0001	0.0002	0.0042	0.0137	0.0002	0.0002	0.0002	0.0007	0.0002	0.0002	0.0002	0.0002	0.0002	0.0003	0.0006	0.0005	0.0003	0.0002	0.0004	0.0006	0.0003	0.0002	0	0.0001	0.0003	0.0002	0.0002	0.0003	0.0002	0.0004	0.0002	0.0008	0.001	0.0028
DNK	Denmark	0.0003	0.0005	0.0025	0.0037	0.001	0.0001	0.0013	0.0003	0.0003	0.0026	0.01	0.0007	0.0001	0.0017	0.0004	0.0003	0.0014	0.0111	0.0001	0.0002	0.0002	0.0002	0.0003	0.0012	0.0003	0.0012	0.0001	0.0003	0.0048	0.0004	0.0001	0.0003	0.0003	0.0049	0.0002	0.0002	0	0.0001	0.0017	0.002	0.0008	0.0003	0.0007	0.0033	0.0007	0.0023	0.0094	0.0043
DJI	Djibouti	0.0005	0.0009	0.0004	0.0089	0.0005	0.0003	0.0002	0.0005	0.0006	0.0002	0.0003	0.0005	0.0003	0.0004	0.0002	0.0003	0.0089	0.0003	0.0003	0.0003	0.0004	0.0014	0.0003	0.0003	0.0003	0.0001	0.0004	0.0005	0.0005	0.0009	0.0007	0.0003	0.0003	0.0002	0.0005	0.0003	0	0.0003	0.0003	0.0001	0.0002	0.0005	0.0004	0.0003	0.0003	0.0006	0.0003	0.0045
DOM	Dominican Republic	0	0	0.0001	0.0005	0	0.0001	0.0001	0	0	0.0001	0.0003	0	0.0001	0	0	0.0001	0.0004	0.0006	0	0	0	0.0001	0	0	0	0.0001	0	0	0.0001	0	0	0	0	0.0017	0	0	0	0	0.0001	0.0001	0.0002	0	0.0004	0.0001	0.001	0.0001	0.0002	0.0003
ECU	Ecuador	0.0006	0.0003	0.0002	0.0015	0.0001	0	0.0014	0.0001	0.0003	0.0002	0.0012	0.0002	0.0001	0.0001	0	0.0001	0.0012	0.0017	0.0001	0.0001	0.0001	0.0002	0.0007	0.0001	0.0001	0.0003	0.0001	0.0001	0.0005	0.0002	0.0001	0.0001	0.0001	0.0021	0.0001	0.0001	0	0.0001	0.005	0.0002	0.0165	0.0001	0.0013	0.0007	0.001	0.0001	0.0008	0.0009
EGY	Egypt	0.0001	0.0004	0.005	0.0014	0.0002	0	0.0004	0.0001	0.0001	0.0004	0.0035	0.0002	0	0.0003	0.0001	0.0001	0.0004	0.0037	0	0	0	0.0001	0.0001	0.0002	0.0001	0.0005	0	0.0001	0.0017	0.0001	0	0.0001	0.0002	0.002	0	0	0	0	0.0003	0.0006	0.0002	0.0001	0.0002	0.0017	0.0003	0.0038	0.0018	0.0017
SLV	El Salvador	0.0001	0.0001	0.0001	0.001	0.0001	0	0	0.0001	0.0001	0	0.0004	0.0001	0.0001	0.0001	0	0.0001	0.0009	0.0003	0.0005	0	0.0001	0.0002	0	0	0	0	0	0.0001	0.0001	0.0001	0.0001	0	0	0.0006	0.0001	0.0001	0	0	0.0001	0	0.0001	0.0001	0.0119	0.0001	0.0004	0	0.0005	0.0005
ERI	Eritrea	0.0004	0.0007	0.0003	0.0076	0.0004	0.0003	0.0002	0.0004	0.0005	0.0003	0.0003	0.0004	0.0003	0.0004	0.0002	0.0003	0.0076	0.0002	0.0003	0.0003	0.0004	0.0011	0.0003	0.0003	0.0003	0.0001	0.0004	0.0004	0.0004	0.0007	0.0006	0.0003	0.0002	0.0002	0.0004	0.0003	0	0.0002	0.0003	0.0001	0.0002	0.0004	0.0003	0.0003	0.0004	0.0003	0.0003	0.0038
EST	Estonia	0.0004	0.0005	0.001	0.0082	0.0012	0.0006	0.0006	0.0005	0.0005	0.0009	0.0028	0.0008	0.0014	0.0007	0.0002	0.0003	0.0073	0.0035	0.0005	0.0003	0.0004	0.0008	0.0004	0.0005	0.0004	0.0004	0.0005	0.0005	0.0014	0.0006	0.0005	0.0019	0.0003	0.002	0.0004	0.0003	0	0.0002	0.0006	0.0005	0.0006	0.0005	0.0006	0.001	0.0005	0.0007	0.0032	0.0047
ETH	Ethiopia	0.0016	0.0029	0.0069	0.0269	0.0018	0.0009	0.001	0.0016	0.0019	0.0015	0.0123	0.0016	0.001	0.0016	0.0008	0.001	0.025	0.0137	0.001	0.0013	0.0014	0.0044	0.001	0.0013	0.001	0.0007	0.0012	0.0016	0.0038	0.0027	0.0019	0.0011	0.001	0.0051	0.0015	0.001	0.0001	0.0008	0.0013	0.0045	0.0011	0.0017	0.0014	0.0024	0.0012	0.0024	0.009	0.0141
FJI	Fiji	0.0002	0.0004	0.0002	0.0037	0.0002	0.0001	0.0001	0.0003	0.0003	0.0066	0.0002	0.0002	0.0001	0.0002	0.0002	0.0001	0.0043	0.0002	0.0001	0.0001	0.0002	0.0006	0.0001	0.0001	0.0001	0	0.0002	0.0002	0.0002	0.0004	0.0003	0.0001	0.0001	0.0005	0.0002	0.0001	0	0.0001	0.0001	0.0001	0.0001	0.0002	0.0002	0.0001	0.0001	0.0002	0.0002	0.0018
FIN	Finland	0.0001	0.0003	0.0013	0.0024	0.0003	0.0001	0.0006	0.0002	0.0001	0.0011	0.0042	0.0004	0.0001	0.0004	0.0002	0.0001	0.0014	0.004	0.0001	0.0001	0.0001	0.0002	0.0002	0.0003	0.0001	0.0006	0.0001	0.0002	0.0016	0.0001	0.0001	0.0002	0.0002	0.003	0.0001	0.0001	0	0	0.0009	0.0014	0.0007	0.0002	0.0003	0.0011	0.0004	0.0007	0.003	0.0025
FRA	France	0.0003	0.0006	0.0166	0.0244	0.0021	0.0001	0.0016	0.0005	0.0003	0.0018	0.0109	0.0006	0.0002	0.0015	0.0004	0.0003	0.0016	0.0391	0.0001	0.0012	0.0002	0.0002	0.0004	0.0007	0.0003	0.0017	0.0002	0.0004	0.0053	0.0015	0.0002	0.0008	0.0043	0.0048	0.0002	0.0002	0	0.0003	0.0018	0.0018	0.0013	0.0016	0.001	0.0032	0.0017	0.0026	0.0092	0.05
PYF	French Polynesia	0.0001	0.0002	0.0001	0.0023	0.0001	0.0001	0.0001	0.0001	0.0001	0.0001	0.0001	0.0001	0.0001	0.0001	0	0.0001	0.0019	0.0002	0.0001	0.0001	0.0001	0.0003	0.0001	0.0001	0.0001	0	0.0001	0.0001	0.0001	0.0002	0.0001	0.0006	0.0001	0.0003	0.0001	0.0001	0	0.0001	0.0002	0.0001	0	0.0001	0.0001	0.0001	0.0001	0.0001	0.0001	0.0009
GAB	Gabon	0.0001	0.0001	0.0003	0.0011	0.0002	0	0.0001	0.0001	0.0001	0.0001	0.0002	0.0001	0	0.0001	0	0	0.0012	0.0003	0	0.0001	0.0001	0.0002	0	0	0	0.0001	0	0.0001	0.0001	0.0001	0.0001	0	0.0002	0.0003	0.0001	0	0	0	0.0001	0.0006	0.0001	0.0007	0.0001	0.0001	0.0001	0.0001	0.0001	0.0029
GMB	Gambia	0.0003	0.0004	0.0002	0.0062	0.0003	0.0002	0.0002	0.0003	0.0003	0.0002	0.0002	0.0003	0.0003	0.0003	0.0001	0.0003	0.0048	0.0005	0.0003	0.0002	0.0003	0.0006	0.0003	0.0002	0.0003	0.0001	0.0003	0.0004	0.0004	0.0004	0.0005	0.0002	0.0002	0.0001	0.0004	0.0002	0	0.0001	0.0002	0.0001	0.0001	0.0003	0.0003	0.0003	0.0002	0.0003	0.0002	0.003
GEO	Georgia	0.0006	0.0008	0.0029	0.0081	0.0005	0.0003	0.0003	0.0079	0.0005	0.0002	0.0005	0.0077	0.0006	0.0004	0.0002	0.0003	0.0092	0.0005	0.0003	0.0003	0.0004	0.0013	0.0003	0.0003	0.0003	0.0001	0.0004	0.0004	0.0008	0.0007	0.0006	0.0003	0.0003	0.0003	0.0004	0.0003	0	0.0002	0.0003	0.0001	0.0002	0.0029	0.0003	0.0003	0.0003	0.0004	0.0006	0.0041
DEU	Germany	0.0005	0.0011	0.0052	0.0092	0.0013	0.0002	0.0016	0.0007	0.0006	0.0018	0.0603	0.0012	0.0003	0.0016	0.0005	0.0004	0.0036	0.0288	0.0002	0.0003	0.0003	0.0004	0.0006	0.0022	0.0005	0.0018	0.0003	0.0006	0.0092	0.0005	0.0003	0.0004	0.0006	0.0049	0.0004	0.0002	0	0.0002	0.0023	0.0025	0.0014	0.0006	0.0014	0.0078	0.0012	0.0028	0.0221	0.0092
GHA	Ghana	0.0002	0.0003	0.001	0.0028	0.0004	0.0001	0.0003	0.0002	0.0003	0.0005	0.0072	0.0003	0.0001	0.0005	0.0002	0.0001	0.0018	0.0118	0.0001	0.0007	0.0001	0.0003	0.0001	0.0004	0.0003	0.0004	0.0001	0.0002	0.0014	0.0003	0.0001	0.0001	0.0002	0.0065	0.0001	0.0001	0	0.0001	0.0004	0.0007	0.0003	0.0002	0.0003	0.0035	0.0004	0.0007	0.0024	0.0029
GRC	Greece	0.0004	0.0177	0.001	0.0014	0.0002	0	0.0002	0.0013	0.0003	0.0006	0.0023	0.0003	0.0001	0.0005	0.0001	0.0001	0.0008	0.0022	0	0	0.0001	0.0001	0.0001	0.0008	0.0001	0.0002	0.0001	0.0001	0.0233	0.0001	0.0001	0.0001	0.0002	0.001	0.0001	0.0001	0	0	0.0003	0.0002	0.0003	0.0001	0.0001	0.0015	0.0002	0.0213	0.0019	0.0015
GRL	Greenland	0	0	0	0	0	0	0	0	0	0	0	0	0	0	0	0	0	0	0	0	0	0	0	0	0	0	0	0	0	0	0	0	0	0	0	0	0	0	0	0	0	0	0	0	0	0	0	0
GTM	Guatemala	0.0001	0.0001	0.0001	0.0007	0.0001	0	0.0002	0	0.0002	0.0001	0.0011	0.0001	0.0001	0.0001	0	0.0001	0.0006	0.001	0.0014	0	0	0.0001	0.0001	0.0001	0	0.0001	0.0001	0.0001	0.0003	0.0001	0	0	0	0.0028	0	0	0	0	0.0003	0.0001	0.0011	0	0.0142	0.0004	0.0008	0.0001	0.0005	0.0005
GIN	Guinea	0.0005	0.0008	0.0014	0.011	0.0006	0.0003	0.0004	0.0005	0.0006	0.0004	0.0024	0.0049	0.0003	0.0005	0.0002	0.0003	0.0093	0.007	0.0003	0.0003	0.0004	0.0012	0.0003	0.0004	0.0003	0.0003	0.0004	0.0005	0.0009	0.0008	0.0006	0.0003	0.003	0.0011	0.0005	0.0003	0	0.0003	0.0005	0.0003	0.0003	0.0005	0.0005	0.0008	0.0007	0.0015	0.0031	0.062
GUY	Guyana	0	0	0	0.0001	0	0	0	0	0	0.0001	0	0	0	0	0	0.0001	0.0001	0.0001	0	0	0	0	0	0	0	0	0	0	0	0	0	0	0	0.0001	0	0	0	0	0	0	0	0	0	0	0	0	0	0.0001
HTI	Haiti	0.0001	0.0002	0.0001	0.0023	0.0001	0.0001	0.0001	0.0001	0.0002	0.0001	0.0001	0.0001	0.0001	0.0001	0.0001	0.0002	0.0024	0.0003	0.0001	0.0001	0.0001	0.0003	0.0001	0.0001	0.0001	0	0.0001	0.0001	0.0001	0.0002	0.0002	0.0001	0.0001	0.0006	0.0001	0.0001	0	0.0001	0.0001	0	0.0001	0.0001	0.0001	0.0001	0.0001	0.0001	0.0001	0.0012
HND	Honduras	0.0001	0.0001	0.0001	0.0013	0.0001	0.0001	0.0001	0.0001	0.0001	0.0001	0.0006	0.0001	0.0001	0.0001	0	0.0001	0.0011	0.0014	0.0003	0	0.0001	0.0002	0.0001	0.0001	0.0001	0.0001	0.0001	0.0001	0.0002	0.0001	0.0001	0	0	0.0012	0.0001	0.0002	0	0	0.0001	0.0001	0.0002	0.0001	0.009	0.0001	0.0002	0.0001	0.001	0.0007
HKG	Hong Kong	0.0005	0.0003	0.0006	0.0071	0.0006	0.0002	0.0004	0.0006	0.0009	0.0011	0.0008	0.0004	0.0003	0.0008	0.0008	0.0003	0.0057	0.0009	0.0003	0.0002	0.0007	0.0008	0.0003	0.0003	0.0004	0.0004	0.0004	0.0009	0.0005	0.0005	0.0004	0.0015	0.0004	0.0024	0.0004	0.0003	0	0.0002	0.0017	0.0023	0.0005	0.0006	0.0012	0.0004	0.0004	0.0008	0.0006	0.0036
HUN	Hungary	0.0003	0.0009	0.0018	0.005	0.0004	0.0001	0.0007	0.0004	0.0003	0.0007	0.0265	0.0007	0.0002	0.0005	0.0002	0.0002	0.0031	0.0072	0.0002	0.0002	0.0002	0.0004	0.0002	0.0051	0.0002	0.0007	0.0002	0.0003	0.0079	0.0003	0.0003	0.0002	0.0003	0.002	0.0002	0.0002	0	0.0001	0.0007	0.0006	0.0005	0.0003	0.0004	0.0114	0.0005	0.0011	0.0136	0.0038
ISL	Iceland	0.0001	0.0001	0.0004	0.002	0.0002	0.0001	0.0001	0.0001	0.0001	0.0002	0.0008	0.0001	0.0001	0.0002	0.0001	0.0001	0.0016	0.0019	0.0001	0.0001	0.0001	0.0003	0.0001	0.0001	0.0001	0.0001	0.0001	0.0001	0.0003	0.0002	0.0001	0.0001	0.0001	0.0018	0.0001	0.0001	0	0.0001	0.0003	0.0003	0.0001	0.0001	0.0001	0.0006	0.0001	0.0002	0.0005	0.0012
IND	India	0.0024	0.0005	0.0056	0.005	0.0025	0.0001	0.0023	0.0006	0.0003	0.0034	0.0088	0.0011	0.0002	0.0145	0.0203	0.0004	0.0025	0.0149	0.0001	0.0004	0.0003	0.0008	0.0004	0.0006	0.001	0.0027	0.0002	0.0018	0.0038	0.0007	0.0004	0.001	0.0007	0.0165	0.0002	0.0002	0	0.0003	0.0036	0.0041	0.0021	0.0029	0.0014	0.003	0.0012	0.0033	0.0069	0.029
IDN	Indonesia	0.0008	0.0002	0.0016	0.0023	0.0012	0.0001	0.0011	0.0001	0.0002	0.0036	0.0035	0.0002	0.0001	0.0011	0.0016	0.0002	0.0015	0.0063	0.0001	0.0001	0.0002	0.0003	0.0002	0.0002	0.0002	0.001	0.0001	0.0025	0.0013	0.0002	0.0001	0.001	0.0003	0.0053	0.0001	0.0001	0	0.0001	0.0016	0.0032	0.001	0.0005	0.0006	0.0009	0.0006	0.0008	0.0026	0.0058
IRN	Iran	0.0025	0.0002	0.0005	0.0018	0.0002	0	0.0002	0.0026	0.0001	0.0004	0.0009	0.0029	0	0.0008	0.0003	0.0001	0.001	0.001	0	0.0001	0.0001	0.0001	0.0001	0.0001	0.0002	0.0001	0.0001	0.0002	0.0006	0.0001	0.0001	0.0001	0.0001	0.0008	0.0001	0	0	0	0.0002	0.0011	0.0001	0.0001	0.0001	0.0003	0.0002	0.0004	0.0007	0.0012
IRQ	Iraq	0	0	0.0001	0.0003	0	0	0	0	0	0.0001	0.0003	0	0	0	0	0	0.0001	0.0002	0	0	0	0	0	0	0	0.0001	0	0	0	0	0	0	0	0.0002	0	0	0	0	0	0.0001	0	0	0	0.0002	0	0	0.0001	0.0002
IRL	Ireland	0.0002	0.0002	0.0014	0.0031	0.0005	0.0001	0.0006	0.0002	0.0002	0.0019	0.0039	0.0003	0.0001	0.0011	0.0002	0.0003	0.0014	0.0084	0.0001	0.0001	0.0003	0.0003	0.0001	0.0003	0.0002	0.0006	0.0001	0.0003	0.0015	0.0002	0.0001	0.0002	0.0002	0.0028	0.0001	0.0001	0	0.0001	0.0006	0.0007	0.0006	0.0003	0.0004	0.0012	0.0003	0.0016	0.0028	0.0038
ISR	Israel	0.0003	0.0005	0.0014	0.0053	0.0007	0.0002	0.0025	0.001	0.0003	0.0021	0.0055	0.0007	0.0003	0.0005	0.0003	0.0003	0.0035	0.0133	0.0002	0.0002	0.0003	0.0005	0.0004	0.0006	0.001	0.0016	0.0002	0.0005	0.0031	0.0004	0.0003	0.0003	0.0004	0.0078	0.0003	0.0002	0	0.0001	0.0021	0.0016	0.0016	0.0003	0.0014	0.0021	0.0012	0.0076	0.0051	0.0057
ITA	Italy	0.0001	0.0041	0.0081	0.0047	0.0009	0.0001	0.0016	0.0006	0.0002	0.0016	0.0159	0.0005	0.0001	0.0011	0.0003	0.0001	0.0006	0.0095	0	0.0001	0.0002	0.0001	0.0002	0.0042	0.0002	0.0014	0.0001	0.0002	0.006	0.0003	0.0001	0.0001	0.0005	0.0043	0.0001	0.0001	0	0	0.0015	0.0011	0.0011	0.0004	0.0009	0.0124	0.0018	0.0032	0.0081	0.0083
JAM	Jamaica	0.0001	0.0001	0.0001	0.001	0.0001	0.0002	0.0001	0.0001	0.0001	0.0001	0.0002	0.0001	0.0001	0.0001	0	0.0012	0.0009	0.0002	0.0003	0	0.0003	0.0001	0.0001	0	0	0	0.0001	0.0001	0.0001	0.0001	0.0001	0	0.0001	0.0012	0.0001	0.0012	0	0	0.0001	0.0001	0.0001	0.0001	0.0002	0.0001	0.0004	0.0001	0.0002	0.0005
JPN	Japan	0.0008	0.0003	0.0031	0.0047	0.0008	0.0002	0.0021	0.0002	0.0002	0.0055	0.0052	0.0005	0.0003	0.0018	0.0018	0.0005	0.0019	0.0063	0.0002	0.0002	0.0005	0.0007	0.0005	0.0003	0.0004	0.0021	0.0002	0.0016	0.0018	0.0004	0.0002	0.0014	0.0006	0.0108	0.0002	0.0001	0	0.0001	0.002	0.0108	0.0016	0.0003	0.0021	0.0019	0.0012	0.0018	0.0037	0.0056
JOR	Jordan	0	0.0001	0.0008	0.0007	0.0001	0	0	0.0001	0	0.0001	0.0001	0.0001	0	0.0024	0.0001	0	0.0007	0.0001	0	0	0	0.0001	0	0.0001	0	0	0	0	0.0002	0.0001	0	0	0	0.0001	0	0	0	0	0	0	0	0	0	0	0	0.0002	0.0001	0.0005
KAZ	Kazakhstan	0.0113	0.001	0.002	0.0128	0.0008	0.0004	0.0007	0.0013	0.0007	0.0008	0.0288	0.0054	0.0005	0.0008	0.0004	0.0005	0.0099	0.0043	0.0004	0.0005	0.0057	0.0014	0.0005	0.0009	0.0005	0.0006	0.0017	0.0007	0.0034	0.0011	0.0009	0.0005	0.0005	0.0017	0.0006	0.0004	0.0001	0.0003	0.0009	0.0025	0.0007	0.0008	0.0007	0.0022	0.0009	0.0011	0.0229	0.0073
KEN	Kenya	0.0016	0.0002	0.0004	0.004	0.0003	0.0001	0.0002	0.0003	0.0003	0.0004	0.0011	0.0003	0.0001	0.0006	0.0003	0.0002	0.0032	0.0026	0.0001	0.0002	0.0002	0.0005	0.0002	0.0002	0.0003	0.0001	0.0002	0.0002	0.0005	0.0003	0.0019	0.0002	0.0002	0.0008	0.0002	0.0001	0	0.0001	0.0002	0.0003	0.0002	0.0006	0.0002	0.0003	0.0002	0.0003	0.0007	0.0026
KWT	Kuwait	0.0004	0.0003	0.0005	0.0064	0.0004	0.0002	0.0002	0.0003	0.0004	0.0004	0.0005	0.0005	0.0002	0.0004	0.0002	0.0002	0.0052	0.0009	0.0002	0.0002	0.0003	0.0009	0.0002	0.0002	0.0003	0.0002	0.0003	0.0005	0.0004	0.0006	0.0005	0.0004	0.0002	0.0004	0.0003	0.0002	0	0.0002	0.0003	0.0004	0.0002	0.0004	0.0003	0.0003	0.0003	0.0004	0.0004	0.0031
KGZ	Kyrgyzstan	0.0159	0.0016	0.0013	0.0244	0.0013	0.0008	0.0007	0.0018	0.0013	0.0007	0.0012	0.004	0.0009	0.0012	0.0005	0.0009	0.022	0.001	0.0009	0.0008	0.0013	0.0025	0.001	0.0009	0.001	0.0003	0.0011	0.0013	0.0015	0.0016	0.0018	0.0008	0.0007	0.0007	0.0012	0.0008	0.0001	0.0006	0.0009	0.0016	0.0006	0.0013	0.001	0.0009	0.0013	0.001	0.002	0.012
LAO	Laos	0.0002	0.0003	0.0002	0.0033	0.0002	0.0001	0.0001	0.0002	0.0002	0.0003	0.0006	0.0002	0.0001	0.0002	0.0002	0.0001	0.0035	0.0009	0.0001	0.0001	0.0002	0.0005	0.0001	0.0001	0.0001	0.0001	0.0002	0.0002	0.0003	0.0003	0.0002	0.0004	0.0001	0.0004	0.0002	0.0001	0	0.0001	0.0002	0.0017	0.0001	0.0002	0.0002	0.0002	0.0001	0.0002	0.0003	0.0018
LVA	Latvia	0.0012	0.0009	0.001	0.0115	0.0008	0.0004	0.0011	0.0011	0.0007	0.0005	0.0029	0.0011	0.0006	0.001	0.0003	0.0004	0.0118	0.0028	0.0005	0.0004	0.0006	0.0015	0.0005	0.0006	0.0005	0.0012	0.0008	0.0006	0.0019	0.0011	0.0008	0.0006	0.0004	0.0011	0.0006	0.0004	0.0001	0.0003	0.0009	0.0004	0.0004	0.0007	0.0007	0.0009	0.0006	0.0007	0.0024	0.0088
LBN	Lebanon	0	0.0001	0.0008	0.0008	0.0011	0	0.0001	0.0002	0.0001	0.0001	0.0001	0.0001	0	0.0023	0	0.0001	0.0007	0.0004	0	0.0001	0.0001	0.0001	0	0	0	0	0	0	0.0001	0.0005	0.0001	0	0.0001	0.0003	0	0	0	0	0	0	0	0.0006	0	0.0001	0	0.0014	0.0001	0.0105
LSO	Lesotho	0.0003	0.0004	0.0002	0.0049	0.0003	0.0002	0.0001	0.0003	0.0003	0.0003	0.0002	0.0003	0.0002	0.0002	0.0001	0.0002	0.0053	0.0005	0.0002	0.0002	0.0002	0.0006	0.0002	0.0002	0.0005	0.0001	0.0002	0.0003	0.0003	0.0004	0.0003	0.0002	0.0002	0.0003	0.0003	0.0002	0	0.0001	0.0002	0.0001	0.0002	0.0003	0.0002	0.0002	0.0002	0.0002	0.0002	0.0024
LBR	Liberia	0.0004	0.0007	0.0006	0.0074	0.0005	0.0006	0.0003	0.0004	0.0005	0.0002	0.001	0.0004	0.0003	0.0004	0.0002	0.0003	0.0076	0.0024	0.0003	0.0003	0.0004	0.0011	0.0003	0.0003	0.0003	0.0002	0.0003	0.0004	0.0006	0.0007	0.0005	0.0003	0.0003	0.0013	0.0004	0.0003	0	0.0002	0.0006	0.0003	0.0002	0.0004	0.0004	0.0014	0.0003	0.0004	0.0008	0.0043
LBY	Libya	0	0.0002	0.0005	0.0014	0.0001	0	0.0001	0.0001	0	0.0001	0.0019	0.0001	0	0.0001	0	0	0.0006	0.0009	0	0.0001	0	0.0001	0	0.0001	0	0.0002	0	0.0001	0.0004	0.0001	0	0	0.0001	0.0002	0	0	0	0	0.0002	0.0001	0.0001	0.0001	0.0001	0.0007	0.0002	0.0003	0.0008	0.0009
LIE	Liechtenstein	0	0	0	0	0	0	0	0	0	0	0	0	0	0	0	0	0	0	0	0	0	0	0	0	0	0	0	0	0	0	0	0	0	0	0	0	0	0	0	0	0	0	0	0	0	0	0	0
LTU	Lithuania	0.0007	0.0006	0.0012	0.0117	0.0007	0.0004	0.0005	0.0008	0.0007	0.0005	0.0033	0.001	0.0011	0.0007	0.0003	0.0005	0.0101	0.0039	0.0006	0.0004	0.0005	0.0011	0.0005	0.0006	0.0005	0.0003	0.0006	0.0007	0.0023	0.0008	0.0009	0.0005	0.0004	0.0012	0.0006	0.0004	0.0001	0.0003	0.0006	0.0004	0.0004	0.0007	0.0006	0.0012	0.0006	0.0007	0.0037	0.0061
LUX	Luxembourg	0.0003	0.0003	0.0011	0.0069	0.0004	0.0002	0.0004	0.0003	0.0003	0.0005	0.0025	0.0003	0.0002	0.0004	0.0002	0.0003	0.0044	0.0131	0.0003	0.0002	0.0003	0.0005	0.0003	0.0004	0.0003	0.0003	0.0003	0.0004	0.001	0.0004	0.0004	0.0002	0.0003	0.0008	0.0003	0.0002	0	0.0002	0.0005	0.0003	0.0004	0.0004	0.0004	0.0008	0.0003	0.0005	0.0016	0.0058
MAC	Macao SAR	0	0	0	0	0	0	0	0	0	0	0	0	0	0	0	0	0	0	0	0	0	0	0	0	0	0	0	0	0	0	0	0	0	0	0	0	0	0	0	0	0	0	0	0	0	0	0	0
MDG	Madagascar	0.0002	0.0003	0.0024	0.003	0.0002	0.0001	0.0003	0.0002	0.0002	0.0002	0.0027	0.0002	0.0001	0.0002	0.0001	0.0001	0.0023	0.0029	0.0001	0.0001	0.0003	0.0004	0.0001	0.0002	0.0002	0.0002	0.0001	0.0002	0.0006	0.0003	0.0002	0.0001	0.0002	0.0031	0.0001	0.0001	0	0.0001	0.0002	0.0006	0.0002	0.0002	0.0003	0.0007	0.0002	0.0003	0.0016	0.0021
MWI	Malawi	0.0002	0.0003	0.0003	0.0033	0.0004	0.0001	0.0001	0.0002	0.0002	0.0003	0.0007	0.0002	0.0001	0.0002	0.0001	0.0001	0.003	0.0018	0.0001	0.0001	0.0005	0.0005	0.0001	0.0002	0.0012	0.0001	0.0004	0.0002	0.0004	0.0003	0.0003	0.0001	0.0002	0.001	0.0002	0.0001	0	0.0001	0.0002	0.0001	0.0001	0.0008	0.0002	0.0011	0.0002	0.0002	0.0011	0.0024
MYS	Malaysia	0.0005	0.0003	0.0014	0.0048	0.0004	0.0002	0.0009	0.0003	0.0003	0.0078	0.0023	0.0004	0.0002	0.0017	0.0019	0.0003	0.0033	0.003	0.0002	0.0002	0.0002	0.0005	0.0002	0.0002	0.0003	0.0009	0.0002	0.0116	0.001	0.0003	0.0002	0.0026	0.0003	0.0046	0.0002	0.0002	0	0.0001	0.0009	0.0038	0.0005	0.0007	0.0005	0.0006	0.0004	0.0009	0.0019	0.0042
MDV	Maldives	0.0003	0.0005	0.0002	0.0057	0.0003	0.0002	0.0002	0.0003	0.0004	0.0002	0.0002	0.0003	0.0002	0.0003	0.0001	0.0002	0.0059	0.0003	0.0002	0.0002	0.0003	0.0009	0.0002	0.0002	0.0002	0.0001	0.0003	0.0003	0.0003	0.0006	0.0004	0.0002	0.0002	0.0003	0.0003	0.0002	0	0.0002	0.0002	0.0001	0.0001	0.0003	0.0002	0.0002	0.0002	0.0002	0.0002	0.0029
MLI	Mali	0.0002	0.0004	0.0005	0.0045	0.0009	0.0001	0.0001	0.0002	0.0003	0.0002	0.0004	0.0002	0.0001	0.0003	0.0002	0.0001	0.0046	0.0014	0.0001	0.0002	0.0002	0.0006	0.0001	0.0002	0.0002	0.0003	0.0002	0.0003	0.0003	0.0058	0.0003	0.0002	0.0001	0.0004	0.0002	0.0001	0	0.0001	0.0002	0.0001	0.0001	0.0003	0.0002	0.0002	0.0002	0.0002	0.0014	0.076
MLT	Malta	0.0011	0.0013	0.0018	0.0183	0.001	0.0006	0.0007	0.0009	0.001	0.0012	0.0023	0.001	0.0006	0.0017	0.0005	0.0007	0.0132	0.0029	0.0007	0.001	0.0009	0.0021	0.0007	0.0008	0.0008	0.0005	0.0008	0.0012	0.0013	0.0013	0.0013	0.0007	0.0006	0.0019	0.001	0.0006	0.0001	0.0004	0.0008	0.0005	0.0007	0.001	0.0011	0.0064	0.0008	0.0018	0.0017	0.009
MRT	Mauritania	0.0003	0.0006	0.0011	0.0064	0.0004	0.0002	0.0002	0.0003	0.0004	0.0002	0.0005	0.0003	0.0002	0.0003	0.0001	0.0002	0.0052	0.0012	0.0002	0.0013	0.0003	0.0008	0.0002	0.0003	0.0002	0.0002	0.0003	0.0003	0.0009	0.0005	0.0004	0.0002	0.0025	0.0003	0.0003	0.0002	0	0.0002	0.0003	0.0005	0.0002	0.0005	0.0003	0.0007	0.0004	0.0004	0.0005	0.0036
MUS	Mauritius	0.0003	0.0005	0.0006	0.0059	0.0004	0.0002	0.0002	0.0003	0.0004	0.0004	0.0014	0.0003	0.0002	0.0004	0.0001	0.0002	0.0055	0.0033	0.0002	0.0002	0.0003	0.0007	0.0002	0.0002	0.0007	0.0001	0.0002	0.0003	0.0005	0.0005	0.0005	0.0002	0.0002	0.0007	0.0003	0.0002	0	0.0002	0.0003	0.0003	0.0002	0.0004	0.0005	0.0005	0.0002	0.0004	0.0005	0.0047
MEX	Mexico	0.0001	0.0001	0.001	0.001	0.0001	0.0001	0.0011	0.0001	0.0008	0.0007	0.0008	0.0001	0.0003	0.0002	0.0001	0.0002	0.0006	0.0016	0.0007	0	0.0001	0.0001	0.0009	0.0001	0	0.001	0.0001	0.0001	0.0003	0.0001	0	0.0001	0	0.0127	0	0.0003	0	0	0.0025	0.0004	0.0031	0.0001	0.0069	0.0002	0.0054	0.0002	0.0008	0.0009
MCO	Monaco	0	0	0	0	0	0	0	0	0	0	0	0	0	0	0	0	0	0	0	0	0	0	0	0	0	0	0	0	0	0	0	0	0	0	0	0	0	0	0	0	0	0	0	0	0	0	0	0
MNG	Mongolia	0.0002	0.0004	0.0003	0.0043	0.0002	0.0001	0.0002	0.0002	0.0003	0.0002	0.0003	0.0002	0.0002	0.0002	0.0002	0.0002	0.0044	0.0004	0.0002	0.0002	0.0002	0.0006	0.0002	0.0002	0.0002	0.0001	0.0002	0.0002	0.0003	0.0004	0.0003	0.0002	0.0001	0.0005	0.0002	0.0001	0	0.0001	0.0002	0.0035	0.0001	0.0002	0.0002	0.0002	0.0002	0.0002	0.0003	0.0023
MNE	Montenegro	0	0	0	0	0	0	0	0	0	0	0	0	0	0	0	0	0	0	0	0	0	0	0	0	0	0	0	0	0	0	0	0	0	0	0	0	0	0	0	0	0	0	0	0	0	0	0	0
MAR	Morocco	0	0.0001	0.0009	0.0021	0.0002	0	0.0002	0.0001	0.0001	0.0004	0.002	0.0001	0	0.0001	0.0001	0	0.0005	0.0047	0	0.0001	0	0.0001	0	0.0001	0	0.0003	0	0.0001	0.0007	0.0001	0	0.0001	0.0003	0.0018	0	0	0	0	0.0003	0.0002	0.0002	0.0001	0.0001	0.0008	0.0003	0.0003	0.0012	0.0015
MOZ	Mozambique	0.0001	0.0002	0.0001	0.0028	0.0004	0.0001	0.0001	0.0001	0.0001	0.0001	0.0003	0.0001	0.0001	0.0001	0.0001	0.0001	0.0023	0.0005	0.0001	0.0001	0.0001	0.0003	0.0001	0.0001	0.0006	0	0.0001	0.0001	0.0002	0.0002	0.0002	0.0001	0.0001	0.0001	0.0001	0.0001	0	0.0001	0.0001	0.0001	0.0001	0.0001	0.0001	0.0003	0.0002	0.0001	0.0002	0.0012
MMR	Myanmar	0.0001	0.0001	0.0004	0.0009	0.0001	0	0.0002	0.0001	0.0001	0.0005	0.0008	0.0001	0	0.0002	0.0003	0.0001	0.0006	0.001	0	0	0	0.0001	0.0001	0.0001	0.0001	0.0001	0	0.0006	0.0003	0.0001	0.0001	0.0005	0.0001	0.0011	0	0	0	0	0.0002	0.0076	0.0001	0.0001	0.0002	0.0002	0.0002	0.0002	0.0009	0.0011
NAM	Namibia	0.0001	0.0002	0.0002	0.0024	0.0825	0.0001	0.0001	0.0001	0.0001	0.0002	0.0005	0.0002	0.0001	0.0001	0.0001	0.0001	0.0022	0.0009	0.0002	0.0001	0.0001	0.0003	0.0001	0.0001	0.0022	0.0001	0.0001	0.0001	0.0002	0.0002	0.0002	0.0004	0.0005	0.0004	0.0002	0.0001	0	0.0001	0.0002	0.0002	0.0001	0.0015	0.0001	0.0002	0.0001	0.0001	0.0003	0.0016
NPL	Nepal	0.0001	0.0001	0.0001	0.0011	0.0001	0	0.0001	0	0.0001	0.0001	0.0002	0.0001	0	0.0002	0.0003	0	0.0008	0.0003	0	0	0.0001	0.0005	0	0	0	0	0	0.0001	0.0001	0.0001	0.0001	0	0	0.0005	0	0	0	0	0.0001	0.0001	0	0.0001	0.0001	0.0002	0	0.0001	0.0002	0.0007
NLD	Netherlands	0.0004	0.0006	0.0029	0.0072	0.0014	0.0002	0.0009	0.0005	0.0014	0.0012	0.0104	0.0008	0.0002	0.0016	0.0004	0.0004	0.0037	0.033	0.0002	0.0003	0.0003	0.0004	0.0003	0.0009	0.0004	0.001	0.0003	0.0005	0.0035	0.0003	0.0003	0.0003	0.0005	0.003	0.0004	0.0003	0	0.0001	0.0011	0.0012	0.001	0.0005	0.001	0.0028	0.0009	0.0023	0.0066	0.0079
ANT	Netherlands Antilles	0.0001	0.0002	0.0001	0.0019	0.0001	0.0015	0.0001	0.0001	0.0002	0.0001	0.0001	0.0001	0.0017	0.0001	0	0.0001	0.0018	0.0003	0.0008	0.0001	0.0001	0.0003	0.0001	0.0001	0.0006	0.0002	0.0001	0.0001	0.0001	0.0002	0.0001	0.0001	0.0001	0.0002	0.0001	0.0001	0	0.0001	0.0001	0	0.0002	0.0001	0.0002	0.0001	0.0007	0.0001	0.0001	0.001
NCL	New Caledonia	0.0001	0.0002	0.0003	0.0023	0.0001	0.0001	0.0001	0.0001	0.0001	0.0012	0.0002	0.0001	0.0001	0.0001	0.0001	0.0001	0.0022	0.0004	0.0001	0.0001	0.0001	0.0003	0.0001	0.0001	0.0001	0.0001	0.0001	0.0001	0.0002	0.0002	0.0002	0.0001	0.0001	0.0003	0.0001	0.0001	0	0.0001	0.0001	0.0003	0.0001	0.0001	0.0001	0.0001	0.0001	0.0001	0.0002	0.0014
NZL	New Zealand	0.0003	0.0003	0.0021	0.0048	0.0005	0.0002	0.0007	0.0003	0.0003	0.0365	0.0034	0.0005	0.0002	0.0014	0.0005	0.0009	0.004	0.0087	0.0002	0.0002	0.0004	0.0006	0.0003	0.0003	0.0003	0.0007	0.0002	0.0009	0.0008	0.0004	0.0003	0.0005	0.0002	0.0096	0.0002	0.0002	0	0.0001	0.0022	0.0039	0.0005	0.0003	0.0008	0.0007	0.0004	0.001	0.0017	0.0034
NIC	Nicaragua	0.0001	0.0002	0.0002	0.0025	0.0001	0.0001	0.0001	0.0001	0.0002	0.0001	0.0007	0.0001	0.0001	0.0001	0.0001	0.0001	0.0022	0.0006	0.0001	0.0001	0.0001	0.0003	0.0001	0.0001	0.0001	0	0.0001	0.0001	0.0003	0.0002	0.0002	0.0001	0.0001	0.0011	0.0001	0.0005	0	0.0001	0.0001	0.0001	0.0002	0.0001	0.0427	0.0001	0.001	0.0001	0.0003	0.0012
NER	Niger	0.0002	0.0002	0.0003	0.0028	0.0002	0.0001	0.0001	0.0002	0.0002	0.0001	0.0002	0.0002	0.0001	0.0002	0.0001	0.0001	0.0031	0.0002	0.0001	0.0001	0.0001	0.0003	0.0001	0.0001	0.0001	0	0.0001	0.0002	0.0002	0.0025	0.0002	0.0001	0.0001	0.0002	0.0001	0.0001	0	0.0024	0.0001	0.0001	0.0001	0.0002	0.0001	0.0001	0.0001	0.0001	0.0002	0.0103
NGA	Nigeria	0.0001	0.0001	0.001	0.0016	0.0003	0	0.0004	0.0001	0.0001	0.0005	0.0028	0.0001	0.0001	0.0003	0.0002	0.0001	0.0006	0.0035	0	0.0001	0.0001	0.0001	0.0001	0.0001	0.0002	0.0012	0	0.0001	0.0006	0.0001	0	0.0001	0.0013	0.002	0.0001	0	0	0.0005	0.0012	0.0009	0.0003	0.0001	0.0002	0.0005	0.0003	0.0003	0.0022	0.0204
NOR	Norway	0.0001	0.0002	0.0008	0.0014	0.0008	0	0.0004	0.0001	0.0001	0.0007	0.0024	0.0004	0.0001	0.0003	0.0001	0.0001	0.0007	0.0034	0	0.0001	0.0001	0.0001	0.0001	0.0003	0.0001	0.0005	0.0001	0.0001	0.0009	0.0001	0.0001	0.0001	0.0001	0.0032	0.0001	0.0001	0	0	0.0006	0.0008	0.0004	0.0002	0.0003	0.0011	0.0002	0.0006	0.0024	0.0023
PSE	Gaza Strip	0	0	0	0	0	0	0	0	0	0	0	0	0	0	0	0	0	0	0	0	0	0	0	0	0	0	0	0	0	0	0	0	0	0	0	0	0	0	0	0	0	0	0	0	0	0	0	0
OMN	Oman	0.0002	0	0.0001	0.0007	0.0002	0	0.0001	0.0001	0	0.0003	0.0001	0.0001	0	0.0021	0.0001	0	0.0006	0.0001	0	0	0	0.0001	0	0	0	0	0	0.0001	0.0001	0.0001	0	0.0001	0	0.0002	0	0	0	0	0.0001	0.0008	0.0001	0.0001	0.0001	0	0	0.0001	0.0001	0.0004
PAK	Pakistan	0.0001	0.0001	0.0015	0.0009	0.0002	0	0.0003	0.0001	0.0001	0.0006	0.002	0.0003	0.0001	0.0002	0.0002	0.0001	0.0004	0.0029	0	0.0001	0	0.0001	0.0001	0.0001	0.0001	0.0002	0	0.0002	0.0006	0.0001	0	0.0001	0.0001	0.0053	0	0	0	0	0.0006	0.0018	0.0004	0.0001	0.0004	0.0005	0.0002	0.0009	0.0012	0.0011
PAN	Panama	0	0.0001	0.0001	0.0008	0.0001	0.0002	0.0001	0.0004	0.0009	0.0001	0.0003	0.0001	0.0005	0.0001	0	0.0004	0.0008	0.0004	0.0009	0.0001	0	0.0001	0.0005	0	0	0.0001	0	0	0.0002	0.0001	0.0001	0.0001	0	0.0007	0	0	0	0	0.0003	0	0.001	0.0001	0.0192	0.0001	0.0059	0.0001	0.0004	0.0005
PNG	Papua New Guinea	0.0001	0.0001	0.0002	0.0017	0.0001	0.0001	0.0001	0.0001	0.0001	0.0076	0.0003	0.0001	0.0001	0.0001	0.0001	0.0001	0.0015	0.0007	0.0001	0.0001	0.0001	0.0002	0.0001	0.0001	0.0001	0.0001	0.0001	0.0001	0.0002	0.0002	0.0001	0.0001	0.0001	0.0002	0.0001	0.0001	0	0	0.0001	0.0004	0.0001	0.0001	0.0001	0.0001	0.0001	0.0001	0.0002	0.0009
PRY	Paraguay	0.0001	0.0001	0.0001	0.0022	0.0002	0.0001	0.0084	0.0001	0.0002	0.0001	0.0001	0.0001	0.0001	0.0001	0.0001	0.0001	0.0022	0.0003	0.0001	0.0001	0.0002	0.0003	0.0012	0.0001	0.0001	0.0068	0.0001	0.0001	0.0001	0.0002	0.0002	0.0001	0.0001	0.0002	0.0001	0.0019	0	0.0001	0.005	0.0001	0.0005	0.0001	0.0002	0.0001	0.0001	0.0001	0.0001	0.0011
PER	Peru	0.0001	0.0001	0.0003	0.0006	0.0001	0	0.0006	0	0.0002	0.0003	0.0007	0	0	0.0001	0.0001	0.0001	0.0004	0.001	0	0	0.0001	0.0001	0.0061	0.0001	0	0.0007	0	0	0.0003	0.0001	0	0	0	0.0018	0	0	0	0	0.0049	0.0005	0.0033	0	0.0008	0.0002	0.0003	0.0002	0.0007	0.0005
PHL	Philippines	0.0003	0.0002	0.0007	0.0035	0.0005	0.0001	0.0005	0.0002	0.0003	0.0017	0.0019	0.0002	0.0002	0.0009	0.0004	0.0002	0.0025	0.0023	0.0001	0.0001	0.0002	0.0007	0.0002	0.0002	0.0002	0.0005	0.0002	0.0009	0.0006	0.0003	0.0002	0.0004	0.0002	0.0056	0.0002	0.0001	0	0.0001	0.0006	0.002	0.0003	0.0003	0.0005	0.0006	0.0003	0.0005	0.0013	0.0023
POL	Poland	0.0003	0.0003	0.0015	0.0042	0.0004	0.0001	0.0005	0.0003	0.0002	0.0005	0.0088	0.0011	0.0002	0.0004	0.0002	0.0002	0.0031	0.0059	0.0001	0.0001	0.0002	0.0003	0.0002	0.0007	0.0002	0.0004	0.0002	0.0002	0.0056	0.0002	0.0002	0.0002	0.0002	0.0017	0.0002	0.0001	0	0.0001	0.0006	0.0005	0.0004	0.0003	0.0003	0.0024	0.0004	0.0006	0.0189	0.0032
PRT	Portugal	0.0005	0.0004	0.0022	0.01	0.0365	0.0002	0.0007	0.0003	0.0004	0.0006	0.003	0.0004	0.0002	0.0005	0.0002	0.0003	0.0016	0.0045	0.0002	0.0003	0.0003	0.0007	0.0003	0.0003	0.0005	0.0008	0.0003	0.0004	0.0013	0.0005	0.0005	0.0003	0.0003	0.002	0.0071	0.0003	0	0.0003	0.0008	0.0005	0.0004	0.0007	0.0004	0.0007	0.001	0.001	0.0017	0.0057
QAT	Qatar	0.0001	0	0.0001	0.0005	0	0	0.0001	0	0	0.0002	0.0001	0	0	0.0006	0.0001	0	0.0004	0.0001	0	0	0	0.0001	0	0	0	0	0	0.0001	0	0	0	0	0	0.0001	0	0	0	0	0.0001	0.0002	0.0001	0	0	0	0	0	0.0001	0.0003
KOR	South Korea	0.0005	0.0001	0.0011	0.0009	0.0004	0	0.0007	0.0001	0.0001	0.0018	0.0011	0.0002	0.0001	0.0006	0.0011	0.0001	0.0004	0.0014	0	0	0.0001	0.0001	0.0002	0.0001	0.0001	0.0007	0	0.0003	0.0006	0.0001	0	0.0006	0.0001	0.0031	0	0.0001	0	0	0.0011	0.0048	0.0006	0.0001	0.0008	0.0004	0.0004	0.0004	0.0009	0.002
MDA	Moldova	0.002	0.0016	0.0015	0.0412	0.0018	0.0017	0.0011	0.0019	0.002	0.0014	0.0015	0.0016	0.0017	0.0018	0.0007	0.0017	0.0358	0.0014	0.0018	0.0013	0.0017	0.0028	0.0015	0.0016	0.0018	0.0004	0.0023	0.0023	0.0023	0.0018	0.0025	0.0012	0.0012	0.0008	0.0018	0.0017	0.0002	0.001	0.0013	0.0004	0.0009	0.0019	0.0017	0.0014	0.0014	0.0016	0.0015	0.0193
ROU	Romania	0.0003	0.0008	0.0022	0.0064	0.0004	0.0002	0.0005	0.0004	0.0003	0.0006	0.0067	0.0006	0.0003	0.0006	0.0003	0.0002	0.0045	0.0038	0.0003	0.0002	0.0003	0.0006	0.0003	0.0012	0.0003	0.0003	0.0003	0.0004	0.0135	0.0004	0.0004	0.0004	0.0003	0.0013	0.0003	0.0002	0	0.0002	0.0006	0.0004	0.0006	0.0005	0.0004	0.0023	0.0005	0.001	0.0031	0.0043
RUS	Russia	0.0011	0.0004	0.0021	0.0033	0.0008	0.0001	0.0004	0.0054	0.0002	0.0004	0.0035	0.0108	0.0001	0.0003	0.0003	0.0001	0.0094	0.004	0.0001	0.0001	0.0003	0.0003	0.0002	0.0004	0.0001	0.0009	0.0009	0.0002	0.0115	0.0003	0.0002	0.0002	0.0002	0.0022	0.0002	0.0001	0	0.0001	0.0005	0.0029	0.0004	0.0003	0.0003	0.0023	0.0024	0.0011	0.0073	0.0029
RWA	Rwanda	0.0001	0.0002	0.0001	0.0023	0.0001	0.0001	0.0001	0.0001	0.0002	0.0001	0.0001	0.0001	0.0001	0.0001	0.0001	0.0001	0.0025	0.0002	0.0001	0.0001	0.0001	0.0003	0.0001	0.0001	0.0001	0	0.0001	0.0001	0.0001	0.0002	0.0002	0.0001	0.0001	0.0001	0.0001	0.0001	0	0.0001	0.0001	0.0001	0.0001	0.0001	0.0001	0.0001	0.0001	0.0001	0.0001	0.0012
WSM	Samoa	0.0005	0.0008	0.0004	0.0115	0.0005	0.0003	0.0003	0.0005	0.0006	0.0048	0.0003	0.0005	0.0003	0.0005	0.0002	0.0004	0.0089	0.0003	0.0003	0.0003	0.0005	0.0013	0.0004	0.0004	0.0004	0.0001	0.0004	0.0005	0.0005	0.0008	0.0007	0.0003	0.0003	0.0002	0.0005	0.0003	0	0.0003	0.0003	0.0001	0.0002	0.0005	0.0004	0.0003	0.0003	0.0003	0.0003	0.0045
SMR	San Marino	0	0	0	0	0	0	0	0	0	0	0	0	0	0	0	0	0	0	0	0	0	0	0	0	0	0	0	0	0	0	0	0	0	0	0	0	0	0	0	0	0	0	0	0	0	0	0	0
STP	Sao Tome and Principe	0.0008	0.001	0.0005	0.015	0.0014	0.0005	0.0004	0.0007	0.0009	0.0005	0.0005	0.0007	0.0006	0.0007	0.0003	0.0006	0.011	0.0005	0.0006	0.0005	0.0007	0.0016	0.0006	0.0006	0.0006	0.0001	0.0007	0.0008	0.0007	0.001	0.0009	0.0005	0.0004	0.0003	0.0007	0.0005	0.0001	0.0004	0.0005	0.0002	0.0003	0.0007	0.0006	0.0005	0.0005	0.0005	0.0005	0.0067
SAU	Saudi Arabia	0	0.0001	0.0004	0.0004	0.0001	0	0.0001	0	0	0.0008	0.0004	0.0001	0	0.0001	0.0001	0	0.0001	0.0005	0	0	0	0	0	0	0.0001	0.0003	0	0.0001	0.0001	0	0	0	0	0.0004	0	0	0	0	0.0002	0.0003	0.0003	0	0.0001	0.0001	0.0001	0.0001	0.0002	0.0004
SEN	Senegal	0.0001	0.0002	0.0005	0.0023	0.0002	0.0001	0.0001	0.0001	0.0002	0.0001	0.0006	0.0001	0.0001	0.0002	0.0001	0.0001	0.0019	0.0045	0.0001	0.0021	0.0001	0.0003	0.0001	0.0001	0.0001	0.0001	0.0001	0.0001	0.0003	0.0016	0.0001	0.0001	0.0024	0.0003	0.001	0.0001	0	0.0002	0.0001	0.0002	0.0001	0.002	0.0001	0.0003	0.0002	0.0004	0.0004	0.0804
SRB	Serbia	0	0	0	0	0	0	0	0	0	0	0	0	0	0	0	0	0	0	0	0	0	0	0	0	0	0	0	0	0	0	0	0	0	0	0	0	0	0	0	0	0	0	0	0	0	0	0	0
SYC	Seychelles	0.0005	0.0007	0.0004	0.0085	0.0005	0.0003	0.0003	0.0005	0.0005	0.0002	0.0008	0.0004	0.0003	0.0005	0.0002	0.0003	0.0072	0.0006	0.0003	0.0004	0.0004	0.0012	0.0003	0.0003	0.0004	0.0001	0.0004	0.0005	0.0005	0.0008	0.0006	0.0003	0.0003	0.0003	0.0005	0.0003	0	0.0002	0.0003	0.0001	0.0002	0.0005	0.0003	0.0003	0.0003	0.0004	0.0004	0.0042
SLE	Sierra Leone	0.0004	0.0007	0.0003	0.0065	0.0004	0.0002	0.0002	0.0004	0.0005	0.0002	0.0004	0.0004	0.0002	0.0003	0.0002	0.0005	0.0081	0.0007	0.0002	0.0002	0.0003	0.001	0.0003	0.0003	0.0003	0.0001	0.0003	0.0003	0.0004	0.0006	0.0005	0.0002	0.0003	0.0006	0.0004	0.0002	0	0.0002	0.0002	0.0001	0.0001	0.0004	0.0003	0.0003	0.0003	0.0003	0.0004	0.0032
SGP	Singapore	0.0036	0.0002	0.0013	0.0035	0.0016	0.0001	0.001	0.0003	0.0003	0.0097	0.0027	0.0009	0.0002	0.0027	0.0086	0.0002	0.0024	0.0038	0.0001	0.0002	0.0003	0.0013	0.0002	0.0003	0.0004	0.0011	0.0001	0.0574	0.0012	0.0004	0.0002	0.011	0.0003	0.0054	0.0002	0.0001	0	0.0001	0.001	0.0059	0.0007	0.0008	0.0007	0.0009	0.0005	0.0015	0.0026	0.0068
SVK	Slovakia	0.0004	0.0005	0.0009	0.0061	0.0009	0.0002	0.0005	0.0006	0.0004	0.0005	0.0172	0.0004	0.0013	0.0005	0.0002	0.0002	0.0044	0.0036	0.0002	0.0002	0.0003	0.0008	0.0002	0.0014	0.0003	0.0003	0.0005	0.0003	0.0052	0.0005	0.0004	0.0002	0.0003	0.001	0.0003	0.0002	0	0.0002	0.0005	0.0004	0.0005	0.0006	0.0004	0.0044	0.0005	0.0008	0.0476	0.0037
SVN	Slovenia	0.0004	0.0021	0.0015	0.0051	0.0004	0.0002	0.0006	0.0003	0.0003	0.0006	0.0172	0.0005	0.0002	0.0005	0.0002	0.0002	0.0036	0.0037	0.0002	0.0002	0.0002	0.0004	0.0002	0.0324	0.0002	0.0005	0.0002	0.0003	0.0041	0.0003	0.0003	0.0002	0.0002	0.0014	0.0002	0.0002	0	0.0001	0.0006	0.0004	0.0004	0.0003	0.0004	0.0594	0.0004	0.0009	0.0067	0.0037
SOM	Somalia	0.0002	0.0003	0.0002	0.0051	0.0002	0.0002	0.0002	0.0003	0.0003	0.0002	0.0002	0.0002	0.0002	0.0003	0.0001	0.0002	0.0046	0.0002	0.0002	0.0002	0.0002	0.0006	0.0002	0.0002	0.0002	0.0001	0.0002	0.0003	0.0003	0.0004	0.0003	0.0002	0.0001	0.0001	0.0002	0.0002	0	0.0001	0.0002	0.0001	0.0002	0.0002	0.0002	0.0002	0.0002	0.0004	0.0002	0.0025
ZAF	South Africa	0.0002	0.0002	0.0012	0.0026	0.0424	0.0001	0.0011	0.0002	0.0002	0.002	0.0034	0.0003	0.0001	0.001	0.0003	0.0002	0.0016	0.0054	0.0001	0.0002	0.0002	0.0002	0.0002	0.0003	0.1065	0.0011	0.0001	0.0003	0.0011	0.0004	0.0003	0.0002	0.0011	0.0031	0.0003	0.0002	0	0.0001	0.0011	0.0013	0.0007	0.0027	0.0003	0.001	0.0004	0.0008	0.0022	0.0213
SDS	South Sudan	0	0	0	0	0	0	0	0	0	0	0	0	0	0	0	0	0	0	0	0	0	0	0	0	0	0	0	0	0	0	0	0	0	0	0	0	0	0	0	0	0	0	0	0	0	0	0	0
ESP	Spain	0.0001	0.0005	0.0114	0.0771	0.0023	0	0.0024	0.0002	0.0002	0.0008	0.008	0.0003	0.0001	0.0009	0.0003	0.0001	0.0004	0.0118	0	0.0002	0.0001	0.0001	0.0007	0.0006	0.0002	0.0014	0.0001	0.0001	0.003	0.0003	0	0.0001	0.0004	0.0029	0.0004	0.0003	0	0	0.0034	0.0009	0.0019	0.0002	0.0021	0.0026	0.0116	0.0023	0.0065	0.009
LKA	Sri Lanka	0	0.0001	0.0004	0.0008	0.0001	0	0.0004	0	0.0001	0.0002	0.0013	0.0001	0	0.0001	0.0001	0.0001	0.0005	0.0022	0	0	0	0.0001	0.0005	0.0001	0.0001	0.0001	0	0.0001	0.0004	0.0001	0	0	0.0001	0.0017	0	0	0	0	0.0008	0.0003	0.0009	0.0001	0.0002	0.0003	0.0001	0.0004	0.0009	0.0007
SUD	Sudan	0	0	0	0	0	0	0	0	0	0	0	0	0	0	0	0	0	0	0	0	0	0	0	0	0	0	0	0	0	0	0	0	0	0	0	0	0	0	0	0	0	0	0	0	0	0	0	0
SUR	Suriname	0.0003	0.0005	0.0004	0.0053	0.0003	0.0002	0.0002	0.0003	0.0004	0.0003	0.0005	0.0004	0.0002	0.0003	0.0001	0.0007	0.0059	0.0011	0.0002	0.0002	0.0003	0.0008	0.0002	0.0002	0.0002	0.0001	0.0002	0.0003	0.0004	0.0005	0.0004	0.0002	0.0003	0.0008	0.0003	0.0002	0	0.0001	0.0002	0.0002	0.0002	0.0003	0.0003	0.0002	0.0003	0.0002	0.0004	0.003
SWZ	Swaziland	0.0017	0.0004	0.0002	0.0042	0.0012	0.0001	0.0001	0.0002	0.0003	0.0002	0.0002	0.0002	0.0001	0.0002	0.0003	0.0002	0.0044	0.0004	0.0002	0.0003	0.0002	0.0007	0.0002	0.0002	0.0002	0.0001	0.0002	0.0002	0.0003	0.0004	0.0005	0.0002	0.0002	0.0003	0.0002	0.0001	0	0.0001	0.0002	0.0001	0.0001	0.0007	0.0002	0.0002	0.0002	0.0002	0.0002	0.0021
SWE	Sweden	0.0002	0.0003	0.0015	0.0047	0.0006	0.0001	0.001	0.0002	0.0003	0.0016	0.0046	0.0004	0.0002	0.0007	0.0003	0.0002	0.0025	0.0067	0.0002	0.0002	0.0002	0.0003	0.0003	0.0005	0.0003	0.0011	0.0002	0.0004	0.0019	0.0002	0.0002	0.0002	0.0003	0.003	0.0002	0.0002	0	0.0001	0.0012	0.0013	0.0006	0.0003	0.0005	0.0016	0.0005	0.0012	0.0036	0.0036
CHE	Switzerland	0.0001	0.0002	0.0015	0.0028	0.0003	0	0.0005	0.0003	0.0002	0.0005	0.0062	0.0004	0.0001	0.0006	0.0002	0.0001	0.0003	0.0031	0	0.0001	0.0001	0.0001	0.0001	0.0004	0.0002	0.0007	0.0001	0.0002	0.0015	0.0002	0.0001	0.0001	0.0002	0.0019	0.0001	0.0001	0	0.0001	0.0006	0.0007	0.0004	0.0002	0.0004	0.0014	0.0003	0.0006	0.0025	0.0029
SYR	Syria	0	0.0002	0.0065	0.0008	0.0001	0	0.0002	0.0003	0	0.0001	0.001	0.0002	0	0.0002	0	0	0.0006	0.0009	0	0	0	0.0001	0.0002	0.0001	0	0.0003	0	0	0.0016	0.0001	0	0	0	0.0005	0	0	0	0	0.0003	0.0001	0.0006	0.0001	0.0001	0.0005	0.0001	0.0028	0.0005	0.001
TWN	Taiwan	0.0005	0.0002	0.0016	0.0037	0.0006	0.0001	0.0015	0.0003	0.0005	0.0045	0.0032	0.0003	0.0008	0.0018	0.0025	0.0003	0.0012	0.0023	0.0004	0.0003	0.0006	0.0007	0.0002	0.0003	0.0004	0.0017	0.0013	0.0016	0.0015	0.0012	0.0001	0.0034	0.0003	0.0088	0.0002	0.0002	0	0.0001	0.0029	0.0025	0.0014	0.0003	0.0031	0.0009	0.0009	0.0016	0.0019	0.0101
TJK	Tajikistan	0.0002	0.0003	0.0056	0.0035	0.0002	0.0001	0.0001	0.0002	0.0002	0.0002	0.0005	0.0005	0.0001	0.0002	0.0001	0.0001	0.0039	0.0004	0.0001	0.0001	0.0002	0.0005	0.0001	0.0002	0.0001	0.0001	0.0002	0.0002	0.0012	0.0003	0.0003	0.0001	0.0001	0.0002	0.0002	0.0001	0	0.0001	0.0001	0.0002	0.0001	0.0002	0.0002	0.0004	0.0001	0.0002	0.0009	0.0018
THA	Thailand	0.0012	0.0004	0.0016	0.0079	0.0014	0.0002	0.0012	0.0004	0.0005	0.0095	0.0042	0.0006	0.0003	0.0031	0.0037	0.0005	0.0052	0.0068	0.0003	0.0005	0.0004	0.0015	0.0004	0.0004	0.0005	0.0011	0.0004	0.0034	0.0016	0.0007	0.0005	0.01	0.0004	0.0087	0.0004	0.0003	0	0.0002	0.0015	0.005	0.0009	0.0009	0.0011	0.0013	0.0008	0.0022	0.004	0.0116
MKD	TFYR Macedonia	0.0007	0.0264	0.0128	0.0116	0.0008	0.0004	0.0005	0.0007	0.0008	0.0006	0.0034	0.0008	0.0004	0.0007	0.0003	0.0004	0.0109	0.0047	0.0004	0.0004	0.0006	0.0016	0.0005	0.0152	0.0005	0.0003	0.0005	0.0007	0.0338	0.0011	0.0008	0.0007	0.0004	0.0011	0.0006	0.0004	0.0001	0.0003	0.0005	0.0003	0.0004	0.0007	0.0006	0.0309	0.0006	0.0011	0.0024	0.0064
TGO	Togo	0.0003	0.0006	0.0004	0.0055	0.0005	0.0002	0.0002	0.0003	0.0004	0.0002	0.0005	0.0003	0.0002	0.0003	0.0002	0.0002	0.0057	0.001	0.0002	0.0142	0.0007	0.0008	0.0002	0.0002	0.0008	0.0002	0.0004	0.0003	0.0005	0.0093	0.0004	0.0003	0.0005	0.0004	0.0003	0.0002	0.0001	0.0004	0.0002	0.0001	0.0005	0.0022	0.0003	0.0003	0.0002	0.0002	0.0003	0.0131
TTO	Trinidad and Tobago	0.0001	0.0001	0.0001	0.0012	0.0001	0.0013	0.0001	0.0001	0.0011	0.0001	0.0001	0.0001	0.0002	0.0001	0	0.0063	0.0011	0.0002	0.0004	0	0.0001	0.0002	0.0001	0	0	0.0002	0.0005	0.0001	0.0001	0.0001	0.0001	0	0	0.0019	0.0001	0.0004	0	0	0.0001	0.0001	0.0006	0.0001	0.0005	0.0001	0.0004	0.0001	0.0001	0.0006
TUN	Tunisia	0	0.0001	0.0034	0.0013	0.0001	0	0.0001	0.0001	0.0001	0.0001	0.0015	0.0001	0	0.0004	0	0	0.0006	0.0038	0	0.0001	0	0.0001	0	0.0001	0	0.0002	0	0	0.0004	0.0002	0	0	0.0002	0.0005	0	0	0	0	0.0001	0.0001	0.0001	0.0001	0.0001	0.0005	0.0002	0.0003	0.0008	0.0042
TUR	Turkey	0.0004	0.0028	0.0052	0.0017	0.0003	0	0.0006	0.001	0.0001	0.0007	0.0066	0.008	0.0001	0.0006	0.0002	0.0002	0.0008	0.0054	0	0.0001	0.0001	0.0001	0.0001	0.0011	0.0001	0.0005	0.0002	0.0001	0.0088	0.0001	0.0001	0.0001	0.0002	0.0028	0.0001	0	0	0	0.0006	0.0005	0.0003	0.0002	0.0003	0.0015	0.0003	0.0005	0.0036	0.0027
TKM	Turkmenistan	0.0108	0.0003	0.0005	0.0018	0.0001	0.0001	0.0001	0.0006	0.0001	0.0001	0.0005	0.0015	0.0001	0.0001	0.0001	0.0001	0.0016	0.0003	0.0001	0.0001	0.0002	0.0003	0.0001	0.0001	0.0001	0	0.0001	0.0001	0.0007	0.0002	0.0001	0.0001	0.0001	0.0002	0.0001	0.0001	0	0.0001	0.0002	0.0006	0.0001	0.0001	0.0001	0.0002	0.0001	0.0001	0.0007	0.001
USR	Former USSR	0	0	0	0	0	0	0	0	0	0	0	0	0	0	0	0	0	0	0	0	0	0	0	0	0	0	0	0	0	0	0	0	0	0	0	0	0	0	0	0	0	0	0	0	0	0	0	0
UGA	Uganda	0.0001	0.0002	0.0004	0.0034	0.0002	0.0001	0.0001	0.0002	0.0002	0.0003	0.0009	0.0002	0.0001	0.0002	0.0001	0.0001	0.0023	0.0031	0.0001	0.0001	0.0001	0.0003	0.0001	0.0001	0.0001	0.0001	0.0001	0.0004	0.0003	0.0002	0.0006	0.0001	0.0001	0.0003	0.0001	0.0001	0	0.0001	0.0001	0.0002	0.0001	0.003	0.0002	0.0003	0.0003	0.0005	0.0012	0.0018
UKR	Ukraine	0.0006	0.0008	0.0029	0.0073	0.0005	0.0002	0.0004	0.0027	0.0004	0.0004	0.0051	0.0108	0.0003	0.0005	0.0002	0.0003	0.0095	0.0026	0.0002	0.0003	0.0004	0.0008	0.0003	0.0005	0.0003	0.0004	0.0003	0.0004	0.0205	0.0006	0.0004	0.0003	0.0004	0.0015	0.0004	0.0002	0	0.0002	0.0006	0.0008	0.0005	0.0004	0.0006	0.0015	0.0013	0.0015	0.0088	0.0039
ARE	UAE	0.0001	0	0.0006	0.0002	0	0	0	0.0009	0	0.0003	0.0001	0.0007	0	0.0001	0.0001	0	0.0001	0.0002	0	0	0	0	0	0	0	0	0	0	0.0002	0	0	0	0.0001	0.0002	0	0	0	0	0	0.0001	0	0	0	0	0	0.0001	0.0001	0.0002
GBR	UK	0.0008	0.0013	0.0108	0.0175	0.005	0.0008	0.0036	0.0014	0.0014	0.0091	0.0206	0.0041	0.0007	0.01	0.002	0.0033	0.0052	0.0412	0.0005	0.0006	0.0025	0.001	0.0008	0.0018	0.002	0.004	0.0007	0.0033	0.0098	0.0011	0.0005	0.0009	0.0015	0.0202	0.0006	0.001	0	0.0003	0.0044	0.0054	0.0032	0.0016	0.0024	0.0067	0.0028	0.0134	0.0178	0.0268
TZA	Tanzania	0.0003	0.0002	0.0018	0.003	0.0005	0.0002	0.0003	0.0002	0.0003	0.0006	0.0015	0.0002	0.0002	0.0003	0.0004	0.0001	0.001	0.0037	0.0001	0.0001	0.0002	0.0007	0.0001	0.0008	0.0007	0.0002	0.0002	0.0002	0.0083	0.0006	0.0009	0.0001	0.0001	0.0034	0.0001	0.0001	0	0.0001	0.0003	0.0009	0.0004	0.0002	0.0004	0.0003	0.0002	0.0004	0.0009	0.0022
USA	USA	0.0004	0.0004	0.005	0.0037	0.002	0.002	0.0051	0.0006	0.0031	0.0087	0.0069	0.0011	0.015	0.0026	0.001	0.0051	0.001	0.0118	0.0019	0.0002	0.0022	0.0002	0.0029	0.0005	0.0005	0.0055	0.0004	0.0012	0.0027	0.0003	0.0001	0.0007	0.0005	0.1318	0.0001	0.0012	0	0.0001	0.0077	0.0071	0.0141	0.0007	0.0212	0.0021	0.0017	0.0021	0.0051	0.0078
URY	Uruguay	0.0002	0.0003	0.0007	0.0043	0.0004	0.0001	0.0199	0.0002	0.0003	0.0005	0.0007	0.0002	0.0002	0.0003	0.0002	0.0002	0.0042	0.0016	0.0002	0.0002	0.0002	0.0006	0.0013	0.0002	0.0002	0.0148	0.0002	0.0002	0.0006	0.0004	0.0003	0.0002	0.0001	0.0023	0.0002	0.0002	0	0.0001	0.0077	0.0006	0.0012	0.0004	0.0008	0.0003	0.001	0.0004	0.0006	0.0022
UZB	Uzbekistan	0.0024	0.002	0.0016	0.0356	0.0016	0.0012	0.001	0.0032	0.002	0.0008	0.0022	0.0029	0.0013	0.0017	0.0006	0.0014	0.028	0.0029	0.0014	0.0012	0.0017	0.0038	0.0013	0.0013	0.0014	0.0005	0.0018	0.0019	0.0026	0.0026	0.0024	0.0011	0.001	0.0011	0.0018	0.0013	0.0002	0.0009	0.0011	0.0007	0.0007	0.0018	0.0014	0.0014	0.0013	0.0014	0.0025	0.0164
VUT	Vanuatu	0.0006	0.0009	0.0004	0.0105	0.0005	0.0003	0.0003	0.0006	0.0007	0.0004	0.0003	0.0005	0.0004	0.0005	0.0002	0.0004	0.0102	0.0005	0.0004	0.0004	0.0005	0.0015	0.0004	0.0004	0.0004	0.0001	0.0005	0.0006	0.0005	0.0009	0.0008	0.0004	0.0003	0.0003	0.0006	0.0004	0.0001	0.0003	0.0003	0.0001	0.0002	0.0006	0.0004	0.0003	0.0003	0.0004	0.0004	0.005
VEN	Venezuela	0.0001	0.0001	0.0003	0.0018	0.0002	0.0002	0.0004	0.0001	0.0098	0.0003	0.0004	0.0001	0.0004	0.0001	0.0001	0.0003	0.0015	0.0009	0.0002	0.0001	0.0001	0.0002	0.0006	0.0001	0.0001	0.0021	0.0002	0.0001	0.0002	0.0021	0.0001	0.0001	0.0001	0.0031	0.0001	0.0001	0	0	0.0019	0.0002	0.0104	0.0001	0.005	0.0003	0.008	0.0001	0.0003	0.0029
VNM	Viet Nam	0.0005	0.0005	0.0055	0.0085	0.0028	0.0003	0.0009	0.0004	0.0006	0.008	0.0035	0.0004	0.0004	0.0007	0.0006	0.0003	0.0068	0.0053	0.0003	0.0003	0.0004	0.0012	0.0004	0.0004	0.0004	0.0007	0.0003	0.0009	0.0018	0.0007	0.0006	0.0074	0.0003	0.0039	0.0006	0.0003	0	0.0002	0.0013	0.0035	0.0018	0.0011	0.0007	0.0011	0.003	0.0008	0.005	0.0054
YEM	Yemen	0.0001	0.0001	0.0001	0.0008	0.0001	0	0.0001	0	0.0001	0.0002	0.0001	0	0	0.0001	0.0001	0	0.0008	0.0001	0	0	0	0.0001	0	0	0	0.0001	0	0.0001	0.0001	0.0001	0.0001	0.0001	0	0.0001	0	0	0	0	0.0001	0.0006	0	0.0001	0.0001	0.0001	0	0.0001	0.0001	0.0005
ZMB	Zambia	0.0002	0.0003	0.0003	0.0029	0.0066	0.0001	0.0001	0.0002	0.0002	0.0002	0.0005	0.0002	0.0001	0.0002	0.0001	0.0001	0.0028	0.0009	0.0001	0.0001	0.0002	0.0005	0.0001	0.0001	0.0016	0.0001	0.0001	0.0002	0.0003	0.0003	0.0005	0.0001	0.0002	0.0003	0.0002	0.0001	0	0.0001	0.0002	0.0006	0.0001	0.0003	0.0002	0.0002	0.0001	0.0002	0.0003	0.0017
ZWE	Zimbabwe	0.0015	0.0014	0.0019	0.0418	0.0011	0.0017	0.0014	0.0014	0.0019	0.0052	0.0025	0.001	0.0017	0.0019	0.0006	0.0018	0.0231	0.0027	0.0018	0.0012	0.0017	0.0018	0.0012	0.0014	0.0013	0.0006	0.0023	0.0018	0.0016	0.0011	0.0016	0.0011	0.0011	0.002	0.0016	0.0017	0.0002	0.0009	0.0022	0.0005	0.0039	0.0015	0.0017	0.0014	0.0012	0.0016	0.0021	0.0201
ROW	Rest of World	0	0	0	0	0	0	0	0	0	0	0	0	0	0	0	0	0	0	0	0	0	0	0	0	0	0	0	0	0	0	0	0	0	0	0	0	0	0	0	0	0	0	0	0	0	0	0	0
[truncated: 142 more columns]
