# Supplementary material for: Resource footprints and their ecosystem consequences
Source: Sci Rep. 2017 Jan 23;7:40743. doi: 10.1038/srep40743 (PMC5256307; doi:10.1038/srep40743)
Supplement: Supplementary Dataset 15 [file srep40743-s16.xls]

## Sheet: NOx_ImpactFootprint
Unit: PDF		AFG	ALB	DZA	AND	AGO	ATG	ARG	ARM	ABW	AUS	AUT	AZE	BHS	BHR	BGD	BRB	BLR	BEL	BLZ	BEN	BMU	BTN	BOL	BIH	BWA	BRA	VGB	BRN	BGR	BFA	BDI	KHM	CMR	CAN	CPV	CYM	CAF	TCD	CHL	CHN	COL	COG	CRI	HRV	CUB	CYP	CZE	CIV
		Afghanistan	Albania	Algeria	Andorra	Angola	Antigua	Argentina	Armenia	Aruba	Australia	Austria	Azerbaijan	Bahamas	Bahrain	Bangladesh	Barbados	Belarus	Belgium	Belize	Benin	Bermuda	Bhutan	Bolivia	Bosnia and Herzegovina	Botswana	Brazil	British Virgin Islands	Brunei	Bulgaria	Burkina Faso	Burundi	Cambodia	Cameroon	Canada	Cape Verde	Cayman Islands	Central African Republic	Chad	Chile	China	Colombia	Congo	Costa Rica	Croatia	Cuba	Cyprus	Czech Republic	Cote dIvoire
AFG	Afghanistan	6.16919e-14	6.58009e-18	6.56421e-18	2.3097e-18	4.60903e-18	1.46759e-18	1.65942e-17	3.13261e-18	2.78677e-18	6.80494e-17	1.73917e-17	3.99881e-18	1.78871e-18	2.84008e-18	7.06911e-18	1.71651e-18	5.20132e-19	4.4129e-17	1.34305e-18	2.91128e-18	2.91374e-18	6.48086e-18	3.47512e-18	2.63817e-18	2.96096e-18	3.07354e-17	1.55164e-18	2.01428e-18	4.02075e-18	9.46997e-18	4.09623e-18	2.93036e-18	2.82319e-18	3.09034e-17	2.87601e-18	1.71949e-18	2.31589e-18	2.56485e-18	1.20525e-17	1.44344e-16	2.36738e-17	3.22191e-18	3.74008e-18	4.02143e-18	2.88331e-18	2.71003e-18	1.15706e-17	2.041e-18
ALB	Albania	2.6646e-18	8.76244e-15	2.73828e-18	7.45887e-19	1.71267e-18	5.011e-19	4.92274e-18	1.24004e-18	1.06298e-18	8.52657e-18	2.1337e-17	1.43533e-18	5.94522e-19	9.44291e-19	1.54747e-18	5.71561e-19	2.07913e-19	5.91673e-18	4.66579e-19	1.05674e-18	1.05383e-18	2.50523e-18	1.20298e-18	1.29456e-18	9.99239e-19	8.68961e-18	5.49174e-19	7.13896e-19	4.04292e-18	3.67124e-18	1.48207e-18	1.08591e-18	1.16823e-18	7.15198e-18	1.0547e-18	5.99662e-19	8.15116e-19	9.71095e-19	2.90674e-18	4.04725e-17	3.44136e-18	1.1561e-18	1.02026e-18	3.5387e-18	1.51032e-18	1.89677e-18	9.35515e-18	7.17185e-19
DZA	Algeria	4.31475e-19	1.75396e-18	7.36475e-15	5.30124e-19	2.38166e-18	1.08189e-19	2.29158e-17	5.41725e-19	3.18836e-19	2.78589e-17	5.91682e-17	9.86995e-19	7.9363e-19	1.08634e-18	1.80047e-18	2.9187e-19	2.18239e-20	1.3067e-16	1.086e-19	5.91746e-19	2.46708e-19	2.9463e-19	1.1178e-18	1.3937e-18	5.71603e-19	3.83929e-16	8.58906e-20	3.53579e-19	5.08612e-18	1.28825e-18	2.40914e-19	5.65318e-19	1.81171e-18	7.99403e-17	2.61405e-19	1.87757e-19	1.75289e-19	4.7938e-19	1.16844e-17	2.07917e-16	1.22918e-17	7.06186e-19	1.82144e-18	5.9251e-18	3.48595e-18	2.8103e-18	3.14839e-17	1.19595e-18
AND	Andorra	0	0	0	0	0	0	0	0	0	0	0	0	0	0	0	0	0	0	0	0	0	0	0	0	0	0	0	0	0	0	0	0	0	0	0	0	0	0	0	0	0	0	0	0	0	0	0	0
AGO	Angola	3.51009e-19	4.50876e-19	1.82915e-18	1.57804e-19	5.11183e-15	9.36154e-20	6.14442e-18	2.22761e-19	2.03705e-19	1.19829e-17	4.26761e-18	3.43064e-19	2.15154e-19	3.23645e-19	1.31416e-18	1.49912e-19	3.30037e-20	2.42298e-17	8.94476e-20	2.19761e-19	1.9212e-19	4.10653e-19	6.21016e-19	2.23325e-19	2.85631e-19	2.46766e-17	9.05876e-20	2.0191e-19	7.31121e-19	6.84188e-19	2.42073e-19	4.38047e-19	3.37049e-19	1.86602e-17	1.83831e-19	1.17817e-19	1.36493e-19	1.75144e-19	2.41051e-17	9.43035e-16	3.89992e-18	2.55772e-19	5.83339e-19	6.94162e-19	8.0988e-19	4.60969e-19	2.63928e-18	2.45545e-19
ATG	Antigua	4.35432e-19	6.24677e-19	4.76726e-19	2.14463e-19	4.45578e-19	6.48361e-16	1.30494e-18	3.31168e-19	1.02843e-18	2.31861e-18	1.17458e-18	3.79571e-19	2.41156e-19	2.53083e-19	4.77319e-19	3.07654e-19	5.72144e-20	8.31653e-19	2.63364e-19	3.09858e-19	3.12011e-19	7.18013e-19	3.53488e-19	2.64365e-19	3.11099e-19	1.71618e-18	1.80119e-18	2.15975e-19	3.7457e-19	1.01036e-18	4.45812e-19	3.08956e-19	2.82506e-19	1.51974e-18	2.97053e-19	1.94196e-19	2.48151e-19	2.66689e-19	7.4739e-19	9.17364e-18	8.93134e-19	3.16028e-19	3.04707e-19	3.957e-19	5.75071e-19	2.55739e-19	7.97882e-19	2.08363e-19
ARG	Argentina	1.09473e-18	1.29567e-18	2.03567e-17	5.36224e-19	8.88157e-18	3.3568e-19	2.79776e-14	8.88989e-19	8.61592e-19	5.07311e-17	3.036e-17	1.41712e-18	7.23219e-19	3.80109e-18	1.44451e-17	8.28032e-19	1.10816e-19	9.14362e-17	4.45942e-19	7.28729e-19	6.91373e-19	1.44472e-18	1.2401e-16	1.11102e-18	2.26528e-18	3.89844e-15	3.21245e-19	7.11802e-19	6.90486e-18	2.17725e-18	8.43397e-19	9.83568e-19	1.18013e-18	1.12301e-16	6.80105e-19	1.00401e-18	4.58964e-19	6.09933e-19	8.66135e-16	5.64202e-16	1.53792e-16	1.66331e-18	1.1465e-17	5.58624e-18	1.74723e-17	5.82421e-18	1.94235e-17	1.06038e-18
ARM	Armenia	5.61294e-18	5.88678e-18	5.94607e-18	1.93777e-18	4.48164e-18	1.37621e-18	1.38262e-17	1.49922e-14	2.46821e-18	2.70487e-17	2.27509e-17	4.99844e-18	1.65621e-18	2.54302e-18	4.74713e-18	1.62115e-18	4.99661e-19	6.61e-17	1.27803e-18	2.64424e-18	2.89316e-18	5.65095e-18	3.20872e-18	2.78153e-18	2.9169e-18	2.65898e-17	1.71042e-18	1.90933e-18	5.37417e-18	7.79985e-18	4.01221e-18	2.76657e-18	2.68322e-18	5.99009e-17	2.71404e-18	1.67168e-18	2.10201e-18	2.3594e-18	8.1993e-18	1.88356e-16	1.04934e-17	2.98361e-18	2.39397e-18	4.68042e-18	2.91955e-18	2.86784e-18	1.4173e-17	1.9274e-18
ABW	Aruba	6.28656e-19	6.84995e-19	6.10215e-19	3.28121e-19	6.57267e-19	2.56801e-19	2.41301e-18	4.49706e-19	6.94436e-16	5.14026e-18	1.20149e-18	5.14138e-19	3.25696e-19	3.7916e-19	6.26176e-19	2.98082e-19	7.2672e-20	1.61708e-18	2.35022e-19	4.15965e-19	4.40271e-19	7.90836e-19	5.5188e-19	3.91036e-19	4.72994e-19	2.4581e-17	2.73848e-19	3.1996e-19	6.70887e-19	1.09984e-18	6.34305e-19	5.28608e-19	4.14098e-19	3.13959e-18	4.27586e-19	2.95302e-19	3.6572e-19	3.73763e-19	1.33128e-18	1.15457e-17	6.1843e-18	4.48955e-19	4.40548e-19	4.5385e-19	7.67957e-19	3.80349e-19	9.07793e-19	2.9886e-19
AUS	Australia	3.47016e-17	1.95897e-17	1.30027e-16	8.48154e-18	5.20232e-17	6.41601e-18	3.49477e-16	2.66809e-17	1.08636e-17	2.59265e-13	2.9648e-16	3.31616e-17	1.00339e-17	1.20358e-16	2.76409e-16	1.68377e-17	1.83415e-18	4.3803e-16	5.56293e-18	1.29743e-17	1.39268e-17	2.52175e-17	2.58234e-17	1.64049e-17	4.71865e-17	1.04027e-15	5.91234e-18	8.96727e-17	5.65428e-17	3.48693e-17	1.47748e-17	8.36923e-17	2.07317e-17	2.27787e-15	1.11412e-17	7.10067e-18	9.42272e-18	1.14356e-17	3.0424e-16	2.418e-14	2.02117e-16	1.70724e-17	3.47604e-17	5.60324e-17	3.84812e-17	6.12264e-17	1.88776e-16	1.54326e-17
AUT	Austria	1.14752e-18	3.5674e-18	1.68205e-17	3.94912e-19	1.79841e-18	1.16314e-19	2.16796e-17	9.0781e-19	3.20339e-19	5.51168e-17	4.99942e-15	2.20245e-18	3.21261e-19	2.1105e-18	2.85402e-18	3.07004e-19	2.60915e-20	5.49514e-17	1.17039e-19	3.79557e-19	3.10254e-19	2.3277e-18	1.0259e-18	1.39713e-17	1.30977e-18	6.89018e-17	1.60362e-19	5.30883e-19	2.36769e-17	1.053e-18	2.66571e-19	5.76288e-19	1.12053e-18	5.77865e-17	3.0219e-19	1.57446e-19	1.62949e-19	2.97131e-19	1.39685e-17	3.42071e-16	1.73716e-17	6.12057e-19	1.5731e-18	5.89853e-17	2.41452e-18	4.61554e-18	1.10765e-16	8.0764e-19
AZE	Azerbaijan	1.75826e-17	4.27705e-18	8.79035e-18	1.25487e-18	3.39202e-18	8.42152e-19	2.51351e-17	3.7474e-18	1.65688e-18	3.16481e-17	7.82938e-17	2.18965e-14	1.0823e-18	1.95103e-18	3.35372e-18	1.00731e-18	2.85642e-19	2.57147e-17	7.6886e-19	1.76903e-18	1.83619e-18	3.75445e-18	2.14423e-18	2.36268e-18	1.81423e-18	3.59026e-17	3.73153e-18	1.38091e-18	6.19235e-18	5.23933e-18	2.36398e-18	1.86662e-18	2.06402e-18	2.36163e-17	1.715e-18	1.01606e-18	1.30949e-18	1.5847e-18	8.17675e-18	1.79377e-16	1.12141e-17	2.35325e-18	1.76269e-18	6.40165e-18	2.55533e-18	2.80326e-18	4.23365e-17	1.44442e-18
BHS	Bahamas	2.68058e-19	3.62029e-19	3.96821e-19	1.39252e-19	3.18878e-19	3.57007e-19	1.75746e-18	2.33248e-19	3.81012e-19	3.38435e-18	1.48554e-18	2.51672e-19	1.69574e-15	1.68723e-19	2.89994e-19	1.89471e-19	3.52766e-20	1.1347e-18	1.18754e-19	1.92193e-19	3.18503e-19	4.13062e-19	2.55325e-19	1.84008e-19	2.02816e-19	3.38102e-18	4.17896e-19	1.33664e-19	3.19977e-19	5.8622e-19	2.80103e-19	1.9739e-19	1.91639e-19	1.04255e-17	2.12274e-19	3.99766e-19	1.50406e-19	1.68951e-19	6.91539e-19	8.18979e-18	7.5405e-19	2.06585e-19	2.64844e-19	4.52762e-19	4.97393e-18	2.49032e-19	1.99132e-18	1.30102e-19
BHR	Bahrain	8.10215e-18	7.87496e-18	9.75429e-17	2.68718e-18	9.23062e-18	1.92124e-18	4.73217e-17	4.44972e-18	3.67362e-18	5.07293e-16	5.2674e-17	8.80008e-18	2.71913e-18	4.99448e-14	2.74833e-17	3.33229e-18	6.96499e-19	9.68057e-17	1.76117e-18	5.34255e-18	4.10289e-18	8.36213e-18	4.98927e-18	4.16243e-18	5.68332e-18	1.10379e-16	2.04126e-18	5.17054e-18	9.37858e-18	1.23515e-17	5.42723e-18	7.01279e-18	5.08003e-18	1.84182e-16	3.69685e-18	2.30755e-18	2.87026e-18	3.46092e-18	2.24394e-17	1.80035e-15	4.44457e-17	5.10527e-18	5.59421e-18	9.62922e-18	6.12106e-18	1.40245e-17	2.68654e-17	3.51952e-18
BGD	Bangladesh	3.99574e-19	4.51255e-19	1.94708e-18	1.66718e-19	7.14096e-19	9.05552e-20	5.77644e-18	2.81744e-19	2.16492e-19	2.94303e-17	2.65582e-17	4.20342e-19	1.46888e-19	5.35198e-19	1.07029e-14	1.43368e-19	3.0767e-20	3.5572e-17	8.10044e-20	3.08916e-19	2.07771e-19	3.99079e-19	3.89363e-19	4.4147e-19	3.7891e-19	1.9039e-17	8.79464e-20	5.12474e-19	2.91389e-18	6.14198e-19	2.23498e-19	7.06885e-19	8.30598e-19	6.18709e-17	1.7961e-19	1.14733e-19	1.33446e-19	1.71837e-19	3.67606e-18	2.59743e-16	4.73135e-18	3.13955e-19	7.02716e-19	2.07239e-18	1.05753e-18	1.4395e-18	8.22791e-18	2.77148e-19
BRB	Barbados	1.64191e-19	2.33093e-19	2.44241e-19	7.91748e-20	1.83871e-19	1.22303e-18	5.42748e-19	1.27046e-19	2.72034e-19	1.41432e-18	3.64455e-19	1.52565e-19	3.33459e-19	9.70238e-20	1.75728e-19	5.55879e-16	1.97602e-20	3.18864e-19	2.77666e-19	1.17055e-19	9.02126e-19	2.8282e-19	1.5895e-19	9.58635e-20	1.16986e-19	3.21582e-18	1.21944e-18	7.99236e-20	1.26517e-19	3.95037e-19	1.7075e-19	1.15897e-19	1.05997e-19	3.86542e-18	1.15027e-19	9.78507e-19	8.96843e-20	1.021e-19	2.73058e-19	3.39766e-18	3.55122e-19	1.23554e-19	1.49407e-19	1.14068e-19	1.27421e-19	9.69417e-20	2.65651e-19	8.97453e-20
BLR	Belarus	1.30133e-18	1.60534e-18	4.05403e-18	3.36381e-19	1.35426e-18	2.03408e-19	7.05594e-18	1.67045e-18	3.16224e-19	1.16101e-17	2.35946e-17	6.2564e-18	3.53363e-19	6.7051e-19	1.94902e-18	2.87834e-19	7.04612e-18	1.90891e-17	1.95161e-19	4.35946e-19	5.56924e-19	5.25271e-19	8.00529e-19	1.0035e-18	6.93332e-19	2.94803e-17	3.1868e-19	3.90645e-19	6.67335e-18	1.07528e-18	5.9544e-19	6.14332e-19	7.53388e-19	1.65753e-17	3.56797e-19	2.63278e-19	3.04674e-19	3.44411e-19	3.69168e-18	2.12613e-16	5.37488e-18	5.46732e-19	1.07035e-18	6.03206e-18	1.53437e-18	1.34673e-18	2.84718e-17	5.16363e-19
BEL	Belgium	9.70913e-19	1.01076e-18	1.81311e-17	3.40345e-19	5.3632e-18	8.84783e-20	1.63175e-17	1.90143e-18	3.96324e-19	3.09826e-17	5.16017e-17	1.25353e-18	1.79727e-19	1.93941e-18	2.77884e-18	2.6475e-19	1.68598e-20	2.41493e-15	8.86098e-20	7.56345e-19	2.50379e-19	2.76339e-19	7.56325e-19	1.54494e-18	9.2155e-19	5.16017e-17	9.39616e-20	3.76429e-19	7.31596e-18	1.8286e-18	6.92903e-19	5.29433e-19	3.46758e-18	4.21253e-17	4.09467e-19	1.39372e-19	2.96309e-19	3.51988e-19	8.88072e-18	2.45706e-16	1.10316e-17	1.50619e-18	1.89667e-18	7.73985e-18	2.58187e-18	4.12701e-18	2.87349e-17	2.02398e-18
BLZ	Belize	1.5638e-18	2.27487e-18	1.67854e-18	7.9381e-19	1.67101e-18	6.81089e-19	4.18526e-18	1.27216e-18	1.03473e-18	7.67649e-18	4.28407e-18	1.37799e-18	7.0952e-19	9.12091e-19	1.65308e-18	2.23585e-18	1.9745e-19	2.12146e-18	1.68609e-15	1.08983e-18	1.17392e-18	2.45847e-18	1.25651e-18	9.52303e-19	1.1313e-18	5.63257e-18	1.26556e-18	7.56905e-19	1.21214e-18	3.44539e-18	1.68423e-18	1.11562e-18	1.00061e-18	1.69222e-17	1.11798e-18	1.17875e-18	8.90624e-19	9.3214e-19	2.50745e-18	2.85152e-17	2.81527e-18	1.18677e-18	2.00303e-18	1.20878e-18	1.91235e-18	9.06237e-19	2.00367e-18	7.05573e-19
BEN	Benin	3.2949e-18	7.37803e-19	5.08964e-19	2.04762e-19	9.98702e-19	1.43426e-19	1.27172e-18	3.20602e-19	2.96861e-19	2.64977e-18	1.06724e-18	3.82879e-19	3.27598e-19	2.6064e-19	2.21704e-18	1.65458e-19	5.79627e-20	2.50596e-18	1.31635e-19	2.50395e-15	2.98038e-19	7.24787e-19	3.32378e-19	2.48715e-19	3.55397e-19	1.17545e-17	1.52551e-19	2.1867e-19	3.59007e-19	3.49292e-18	4.26687e-19	3.23504e-19	5.33381e-19	1.40409e-18	2.93294e-19	1.72922e-19	4.2569e-19	4.67814e-19	7.9198e-19	1.71497e-17	1.7797e-17	1.16061e-18	2.42828e-19	4.61098e-19	3.00041e-19	2.55946e-19	1.14115e-18	8.45377e-19
BMU	Bermuda	5.69066e-19	7.693e-19	5.38291e-19	3.00317e-19	6.12442e-19	2.38172e-19	1.81928e-18	4.45922e-19	3.62291e-19	3.62384e-18	1.03125e-18	5.23283e-19	5.96709e-19	3.38654e-19	5.88274e-19	3.29583e-19	7.22089e-20	9.81383e-19	2.10932e-19	3.90774e-19	3.47432e-15	7.17129e-19	4.91114e-19	3.71288e-19	4.53754e-19	2.10888e-18	2.43482e-19	2.91663e-19	4.53826e-19	1.02473e-18	5.75847e-19	4.08403e-19	3.86261e-19	8.91682e-18	3.91135e-19	2.6302e-19	3.24169e-19	3.53492e-19	1.0563e-18	9.63833e-18	1.51698e-18	4.17998e-19	9.42378e-19	9.27434e-19	1.48738e-18	3.52292e-19	8.49577e-19	2.82175e-19
BTN	Bhutan	4.92975e-18	7.33503e-18	5.16956e-18	2.40431e-18	5.32274e-18	1.71909e-18	1.56451e-17	3.71114e-18	3.22785e-18	2.75572e-17	8.38163e-18	4.37015e-18	2.07505e-18	3.35187e-18	1.16012e-17	2.01075e-18	6.18674e-19	7.23009e-18	1.61016e-18	3.36513e-18	3.55337e-18	6.31831e-15	4.0083e-18	2.98627e-18	3.5574e-18	1.91752e-17	1.8615e-18	2.41489e-18	5.75089e-18	1.04509e-17	5.07522e-18	3.49642e-18	3.20642e-18	1.50555e-17	3.47842e-18	2.05497e-18	2.71907e-18	2.98169e-18	8.78801e-18	9.33081e-17	1.11403e-17	3.86311e-18	2.71191e-18	3.48343e-18	5.196e-18	2.88496e-18	7.11477e-18	2.4048e-18
BOL	Bolivia	1.31644e-18	3.29167e-18	2.75963e-18	6.50242e-19	3.79755e-18	4.6786e-19	1.66577e-16	9.5911e-19	1.11981e-18	2.03712e-17	1.10197e-17	1.22873e-18	7.77747e-19	1.03299e-18	2.19318e-18	7.19494e-19	1.49268e-19	1.15248e-17	4.37563e-19	9.07176e-19	9.74388e-19	1.88452e-18	1.30909e-14	8.81811e-19	9.80111e-19	2.19907e-15	4.81308e-19	7.26952e-19	1.84522e-18	2.86971e-18	1.25728e-18	1.08603e-18	9.84693e-19	7.83762e-17	1.06401e-18	6.18939e-19	6.85523e-19	8.0753e-19	1.85504e-16	3.24624e-16	7.48897e-16	1.02804e-18	3.36897e-18	1.77336e-18	2.51838e-18	1.23216e-18	6.87788e-18	7.15563e-19
BIH	Bosnia and Herzegovina	5.99794e-19	1.3549e-18	1.79956e-18	2.84972e-19	7.75133e-19	2.07794e-19	3.10217e-18	5.00192e-19	4.27344e-19	6.53479e-18	4.44055e-17	6.46152e-19	2.41876e-19	4.40539e-19	7.08435e-19	2.86935e-19	7.15048e-20	8.91011e-18	1.7735e-19	4.35158e-19	4.26263e-19	9.76902e-19	4.74099e-19	4.51382e-15	4.17688e-19	6.06083e-18	2.12094e-19	2.94205e-19	2.28744e-18	1.50385e-18	5.73054e-19	4.31215e-19	4.66208e-19	6.42853e-18	4.10583e-19	2.3391e-19	3.11039e-19	3.84665e-19	1.61028e-18	3.21423e-17	1.81525e-18	4.69639e-19	3.9816e-19	1.51606e-16	5.99378e-19	7.59421e-19	8.35894e-18	3.25687e-19
BWA	Botswana	1.66252e-18	2.21852e-18	1.83733e-18	8.49729e-19	2.83011e-18	6.29321e-19	5.8511e-18	1.27145e-18	1.08355e-18	1.36049e-17	5.40644e-18	1.52981e-18	7.50053e-19	1.04766e-18	1.81075e-18	7.29697e-19	2.14189e-19	6.85786e-18	5.73775e-19	1.14503e-18	1.19909e-18	2.38491e-18	1.37144e-18	1.0786e-18	1.57288e-14	8.53815e-18	6.75165e-19	8.43313e-19	1.51548e-18	3.47545e-18	1.6829e-18	1.18962e-18	1.13507e-18	1.17344e-17	1.18449e-18	7.44276e-19	9.42459e-19	1.08634e-18	3.37411e-18	4.52496e-17	4.21529e-18	1.27698e-18	9.7233e-19	1.4828e-18	1.14007e-18	1.43289e-18	4.54667e-18	8.11483e-19
BRA	Brazil	6.87492e-19	1.05793e-18	1.28427e-17	3.09954e-19	5.20268e-17	2.40181e-19	1.1331e-15	4.96436e-19	1.79358e-18	9.26013e-17	4.09898e-17	1.80515e-18	5.27141e-19	5.39586e-18	6.1828e-18	1.94928e-18	2.82468e-20	7.24641e-17	4.33824e-19	5.69432e-19	4.27126e-19	3.99802e-19	5.64448e-17	1.11789e-18	1.45771e-18	5.29336e-14	2.77022e-19	4.93265e-19	9.44848e-18	1.00589e-18	2.87533e-19	8.8568e-19	1.84324e-18	1.76925e-16	1.04814e-18	3.10632e-18	1.95854e-19	2.1328e-19	2.19287e-16	9.33088e-16	1.54268e-16	1.05932e-18	1.88663e-17	9.20826e-18	1.71947e-17	3.25511e-18	2.83057e-17	1.67412e-18
VGB	British Virgin Islands	6.87945e-19	9.07348e-19	6.72323e-19	3.22177e-19	7.31582e-19	5.34857e-19	2.03382e-18	2.90913e-18	4.40112e-19	4.47251e-18	1.30613e-18	1.39325e-18	2.74614e-19	3.72991e-19	6.97336e-19	2.79375e-19	8.10097e-20	1.17936e-18	2.18652e-19	4.63817e-19	4.75519e-19	1.00235e-18	4.99732e-19	3.9363e-19	4.97281e-19	1.64177e-17	4.71466e-16	3.10577e-19	8.19404e-19	1.37402e-18	6.62381e-19	4.63163e-19	4.317e-19	2.93512e-18	4.48966e-19	2.77907e-19	3.61091e-19	4.05494e-19	1.15781e-18	1.10545e-17	1.47518e-18	4.93592e-19	4.61336e-19	9.51445e-19	7.8261e-19	3.7719e-19	9.55437e-19	3.17198e-19
BRN	Brunei	8.48402e-20	9.00894e-20	1.17544e-19	3.09829e-20	7.90878e-20	2.31075e-20	3.97503e-19	4.62539e-20	4.30892e-20	1.19215e-17	2.60125e-19	6.10745e-20	2.99094e-20	5.68171e-20	2.20402e-19	3.02514e-20	8.75789e-21	2.80665e-19	2.1211e-20	4.62735e-20	4.77405e-20	1.02921e-19	6.01816e-20	3.98673e-20	4.7958e-20	7.73387e-19	2.37956e-20	2.81809e-16	6.59763e-20	1.39147e-19	6.01484e-20	1.19011e-19	4.78664e-20	1.1573e-18	4.39631e-20	2.73833e-20	3.51074e-20	3.98791e-20	2.2758e-19	2.08939e-17	2.95673e-19	4.87164e-20	6.18079e-20	6.61383e-20	5.81263e-20	6.18738e-20	1.79337e-19	3.40773e-20
BGR	Bulgaria	1.47439e-17	4.47111e-17	1.93917e-17	3.75757e-19	2.97841e-18	1.64235e-19	1.35195e-17	1.04728e-17	3.76939e-19	3.9323e-17	9.25639e-17	1.58568e-17	4.48786e-19	1.45539e-18	2.61543e-18	3.80857e-19	6.56446e-20	8.5337e-17	1.59413e-19	5.1132e-19	4.25572e-19	8.28329e-19	6.56433e-19	1.28704e-17	6.61904e-19	3.34091e-17	4.07011e-19	3.74304e-19	7.02114e-15	1.22036e-18	4.47326e-19	5.64021e-19	1.74334e-18	4.57992e-17	3.74825e-19	3.38466e-19	2.49244e-19	3.28716e-19	5.58309e-18	1.76742e-16	8.97171e-18	6.26288e-19	1.14979e-18	1.68832e-17	3.18515e-18	1.67158e-17	4.56908e-17	7.98352e-19
BFA	Burkina Faso	3.10888e-19	4.85337e-19	5.12714e-19	1.77097e-19	3.69472e-19	1.24686e-19	1.15252e-18	2.5129e-19	2.37797e-19	3.16128e-18	1.76623e-18	2.88224e-19	1.47785e-19	2.07467e-19	3.78675e-19	1.44296e-19	4.87542e-20	5.84721e-18	1.15252e-19	4.32636e-19	2.40368e-19	4.84857e-19	2.86279e-19	2.25535e-19	2.36905e-19	2.28334e-18	1.36463e-19	1.65526e-19	3.36749e-19	2.58011e-15	3.51433e-19	2.35625e-19	2.35952e-19	1.5153e-18	2.40839e-19	1.46899e-19	1.9329e-19	2.27794e-19	7.25773e-19	7.91094e-18	1.21369e-17	2.56159e-19	2.06643e-19	3.67998e-19	2.68204e-19	2.24172e-19	9.09353e-19	1.75318e-19
BDI	Burundi	8.51332e-19	1.19692e-18	7.56418e-19	4.1406e-19	8.54092e-19	3.19788e-19	2.87046e-18	6.41878e-19	5.51576e-19	4.58994e-18	2.02087e-18	7.52596e-19	4.00091e-19	4.97427e-19	9.87664e-19	3.67738e-19	9.87341e-20	2.01136e-18	2.95725e-19	5.52293e-19	6.07491e-19	1.24984e-18	7.27459e-19	5.18084e-19	6.72342e-19	3.0028e-18	3.40576e-19	4.22494e-19	6.48123e-19	1.68176e-18	2.0281e-15	5.71489e-19	5.36437e-19	1.8183e-18	5.59488e-19	3.69686e-19	4.82445e-19	4.87481e-19	1.46261e-18	1.51356e-17	1.68001e-18	6.11889e-19	4.76768e-19	6.05922e-19	5.97336e-19	4.86313e-19	1.29426e-18	3.82437e-19
KHM	Cambodia	4.76636e-19	5.3271e-19	1.28361e-18	2.04067e-19	5.82894e-19	1.44489e-19	2.85649e-18	3.23625e-19	3.16721e-19	1.04924e-17	7.39625e-18	4.23709e-19	1.83717e-19	3.59309e-19	1.25314e-18	1.78419e-19	4.12001e-20	4.53663e-18	1.33885e-19	3.17605e-19	3.17592e-19	7.44868e-19	3.46598e-19	2.80949e-19	3.04954e-19	6.31636e-18	1.5361e-19	8.44587e-19	6.14171e-19	1.00464e-18	4.2563e-19	2.49389e-15	3.04937e-19	1.4266e-17	3.05993e-19	1.75096e-19	2.31963e-19	2.82368e-19	1.6448e-18	4.43804e-16	2.1173e-18	3.51195e-19	4.30458e-19	6.95947e-19	4.51279e-19	4.81894e-19	2.7716e-18	2.05068e-19
CMR	Cameroon	3.86449e-19	1.10004e-18	6.48523e-18	3.11987e-19	6.12043e-18	1.06662e-19	5.29981e-18	3.86479e-19	3.10849e-19	1.05852e-17	3.30517e-17	7.10446e-19	1.62092e-19	6.44089e-19	1.55458e-18	1.74674e-19	3.74323e-20	5.20014e-17	9.71452e-20	7.63952e-19	2.54633e-19	5.11431e-19	3.92725e-19	7.84233e-19	4.68655e-19	1.5478e-17	1.13448e-19	2.38779e-19	2.5399e-18	9.14758e-19	2.92096e-19	4.26246e-19	3.77724e-15	2.90011e-17	3.08898e-19	1.46604e-19	5.81899e-18	5.71805e-18	3.1025e-18	5.8602e-16	3.45099e-18	1.82292e-17	6.19802e-19	3.64576e-18	1.55654e-18	1.44374e-18	1.20711e-17	1.04061e-18
CAN	Canada	2.64362e-19	1.86849e-19	7.72525e-18	5.51408e-20	6.04013e-19	2.2308e-19	1.1281e-17	2.50696e-19	1.18226e-19	3.46463e-17	7.26539e-18	3.77824e-19	7.1049e-19	4.854e-19	1.76713e-18	9.40715e-19	5.9394e-21	1.18083e-17	1.80123e-19	1.2477e-19	3.70398e-19	1.35337e-19	7.54416e-19	1.90834e-19	3.71087e-19	3.94757e-17	5.89947e-20	1.61538e-19	9.46424e-19	3.3157e-19	7.49274e-20	3.79014e-19	6.14067e-19	5.03511e-15	6.66343e-20	1.17847e-19	4.48283e-20	5.60525e-20	1.18888e-17	1.86536e-16	1.56747e-17	1.60864e-19	2.15329e-18	1.30645e-18	7.48328e-18	7.12594e-19	3.90838e-18	1.87836e-19
CPV	Cape Verde	1.4461e-18	2.17863e-18	3.21755e-18	7.2327e-19	2.20695e-18	5.60064e-19	4.06229e-18	1.12658e-18	1.00786e-18	7.46791e-18	2.11958e-18	1.32405e-18	6.67472e-19	8.36029e-19	1.70605e-18	6.25768e-19	1.97066e-19	1.78616e-18	5.16712e-19	1.07564e-18	1.09241e-18	2.25101e-18	1.2362e-18	8.90035e-19	1.0385e-18	4.62285e-18	6.21882e-19	7.36331e-19	1.07138e-18	3.23139e-18	1.6154e-18	1.02057e-18	9.80758e-19	2.82011e-18	3.07416e-15	6.6439e-19	8.60053e-19	8.92376e-19	2.37371e-18	2.47565e-17	3.06876e-18	1.31582e-18	8.09909e-19	9.81657e-19	1.37405e-18	8.27406e-19	1.88709e-18	6.7563e-19
CYM	Cayman Islands	5.04028e-19	7.53872e-19	5.47391e-19	2.65146e-19	5.36912e-19	2.04263e-19	1.51218e-18	3.81036e-19	3.51967e-19	2.95935e-18	9.76409e-19	4.49774e-19	3.29161e-19	2.91345e-19	5.68304e-19	2.41358e-19	6.92635e-20	1.00301e-18	1.95634e-19	3.67351e-19	3.67714e-19	7.62193e-19	4.19174e-19	3.22959e-19	3.61573e-19	5.83891e-18	2.19553e-19	2.5732e-19	4.00624e-19	9.99362e-19	5.11384e-19	3.63432e-19	3.32935e-19	1.50544e-18	3.54534e-19	1.43381e-15	2.93332e-19	3.22531e-19	9.01466e-19	9.27267e-18	9.86443e-19	3.63149e-19	3.08159e-19	4.30493e-19	8.52693e-19	3.0631e-19	7.58039e-19	2.4743e-19
CAF	Central African Republic	1.68761e-17	2.78448e-17	4.58133e-17	1.02107e-17	3.04879e-17	6.0498e-18	7.93671e-17	1.33865e-17	1.26696e-17	1.73447e-16	1.42474e-16	1.56401e-17	7.21014e-18	1.1557e-17	1.97011e-17	7.02731e-18	2.40249e-18	3.97883e-16	5.50898e-18	1.25143e-17	1.25533e-17	2.97966e-17	1.32549e-17	1.26707e-17	1.20287e-17	1.42517e-16	6.39299e-18	8.46426e-18	2.29167e-17	4.29524e-17	1.76479e-17	1.2721e-17	4.54563e-17	1.30749e-16	1.29719e-17	7.12491e-18	5.73615e-14	5.03488e-17	4.69071e-17	9.00467e-16	6.52771e-17	3.33181e-16	1.23562e-17	2.42645e-17	2.55296e-17	2.17455e-17	2.36719e-16	8.71846e-18
TCD	Chad	8.3044e-18	1.68197e-17	1.77099e-17	4.2972e-18	1.44568e-17	3.17127e-18	3.46046e-17	6.7065e-18	6.65335e-18	6.77869e-17	9.1577e-17	8.06851e-18	4.41149e-18	5.47983e-18	1.2061e-17	3.68595e-18	1.30516e-18	6.24731e-17	2.87297e-18	6.30344e-18	6.09355e-18	1.54971e-17	7.06908e-18	6.67576e-18	5.30839e-18	1.1177e-16	3.22525e-18	4.17738e-18	1.35525e-17	2.23187e-17	8.63167e-18	6.24668e-18	7.80436e-17	1.15562e-16	7.02395e-18	3.64018e-18	2.38706e-17	1.50633e-14	1.87127e-17	3.42568e-16	3.91871e-17	7.05599e-18	6.58517e-18	3.90476e-17	6.97056e-18	6.24065e-18	5.61439e-17	4.557e-18
CHL	Chile	7.75173e-18	5.69391e-18	3.61993e-17	2.06712e-18	1.51788e-17	1.45805e-18	2.27017e-15	3.3679e-18	3.13755e-18	3.93238e-16	1.26476e-16	5.69508e-18	3.64681e-18	1.34111e-17	3.07178e-17	6.41631e-18	2.67592e-19	2.24827e-16	1.38979e-18	2.86236e-18	3.02283e-18	1.0595e-17	6.04482e-16	4.36103e-18	1.3448e-17	2.95439e-15	1.06926e-18	3.71019e-18	1.11553e-16	7.26357e-18	2.68338e-18	7.2965e-18	5.94476e-18	8.04223e-16	2.20188e-18	2.08441e-18	1.87982e-18	2.08353e-18	7.80278e-14	4.98183e-15	1.86637e-15	3.5043e-18	1.41467e-16	2.05618e-17	1.03064e-16	1.31898e-17	6.80349e-17	3.29542e-18
CHN	China	3.09346e-16	2.96688e-16	3.67064e-15	4.60954e-17	5.51668e-16	1.74984e-17	9.18074e-15	7.27231e-17	9.12581e-17	3.13064e-14	8.7224e-15	4.79988e-16	5.75029e-17	4.84581e-16	4.48729e-15	1.13908e-16	1.92313e-18	8.88421e-15	2.7953e-17	1.51552e-16	7.71899e-17	7.70714e-17	5.94733e-16	1.58902e-16	2.17617e-16	2.14885e-14	1.33574e-17	2.45604e-16	1.41351e-15	1.50474e-16	2.99413e-17	1.16537e-15	4.24657e-16	3.75071e-14	4.38952e-17	2.31718e-17	1.97415e-17	2.57662e-17	5.49687e-15	4.94848e-12	6.28633e-15	1.66137e-16	7.67216e-16	1.2273e-15	1.89221e-15	9.11892e-16	5.77392e-15	3.84891e-16
COL	Colombia	1.01909e-19	9.83204e-20	3.28833e-19	3.14174e-20	1.5488e-19	2.88317e-20	5.17093e-18	4.25631e-20	7.93561e-19	2.73993e-18	2.07887e-18	1.20248e-19	9.36817e-20	6.12209e-20	1.08095e-19	1.38805e-19	4.33077e-21	3.86285e-18	5.46419e-20	3.07457e-20	4.08937e-20	5.07621e-20	3.07616e-18	6.74131e-20	4.49314e-20	3.52339e-17	2.72265e-20	3.05472e-20	2.2039e-19	1.15176e-19	4.21381e-20	4.06527e-20	7.45834e-20	3.15509e-17	3.44328e-20	4.03992e-20	2.39125e-20	2.57264e-20	1.58081e-17	1.29935e-17	7.25562e-15	9.07278e-20	8.37106e-18	5.28633e-19	2.92189e-18	1.12833e-19	1.62315e-18	6.61068e-20
COG	Congo	1.62919e-19	2.45565e-19	7.02141e-19	7.65282e-20	2.23243e-19	5.44858e-20	1.27492e-18	1.1502e-19	1.07795e-19	2.0561e-18	1.04211e-18	1.47483e-19	7.17456e-20	1.17307e-19	3.48627e-19	6.49844e-20	2.0022e-20	1.40073e-18	4.96557e-20	1.19566e-19	1.09485e-19	2.51378e-19	1.40648e-19	1.01045e-19	1.1517e-19	9.71381e-18	5.7023e-20	8.41143e-20	2.02372e-19	3.5295e-19	1.47494e-19	1.49463e-19	9.15261e-19	2.44708e-18	1.57066e-19	6.39736e-20	1.14928e-19	9.39444e-20	1.27401e-18	1.02743e-16	6.21975e-19	6.51933e-16	1.30011e-19	2.02784e-19	1.69065e-19	1.38502e-19	8.41035e-19	8.43098e-20
CRI	Costa Rica	6.98867e-20	8.87467e-20	2.88696e-19	4.01936e-20	1.30196e-19	3.30836e-20	1.06369e-18	6.47058e-20	1.48586e-19	2.29541e-18	2.34235e-18	9.35906e-20	1.09863e-19	7.47959e-20	1.16551e-19	1.52977e-19	8.08606e-21	4.35777e-18	1.4258e-19	4.99442e-20	6.42591e-20	9.16021e-20	1.71411e-19	6.66522e-20	6.01948e-20	4.88962e-18	2.57769e-20	4.12757e-20	2.30168e-19	1.45483e-19	6.36545e-20	5.73453e-20	1.47641e-19	1.82471e-17	4.7646e-20	1.02313e-19	4.10979e-20	4.26486e-20	1.52645e-18	1.19167e-17	5.3503e-18	5.91378e-20	1.36639e-15	2.23235e-19	1.33283e-18	1.18034e-19	1.16137e-18	4.54023e-20
HRV	Croatia	3.36291e-19	4.4701e-18	2.44501e-18	1.28658e-19	4.65857e-19	2.82609e-18	3.33001e-18	2.65121e-19	1.54244e-19	1.03926e-17	7.9346e-17	1.06827e-18	2.39704e-19	3.45543e-19	4.7671e-19	9.89694e-20	2.56097e-20	1.26472e-17	6.29914e-20	1.75631e-19	7.37215e-19	3.05281e-19	2.26229e-19	1.50655e-16	2.0914e-19	8.68184e-18	8.24727e-20	1.32323e-19	3.92329e-18	5.22975e-19	1.95346e-19	1.87488e-19	2.9332e-19	1.34786e-17	1.49331e-19	8.9544e-20	1.07855e-19	1.41835e-19	1.68836e-18	4.35266e-17	1.96628e-18	2.14374e-19	2.99923e-19	4.87445e-15	5.34579e-19	9.9414e-19	2.29153e-17	7.74837e-19
CUB	Cuba	8.64872e-20	1.17709e-19	3.34818e-19	8.51338e-20	2.44338e-19	4.14299e-20	1.80538e-18	1.35131e-19	1.35445e-19	4.36942e-18	2.56314e-18	1.03148e-19	5.89149e-20	6.35176e-20	1.46234e-19	8.3231e-20	1.03786e-20	1.49252e-18	6.4276e-19	5.88182e-20	8.2299e-20	1.19969e-19	3.35812e-19	6.37804e-20	6.22163e-20	4.86701e-18	2.92731e-20	4.31611e-20	5.38797e-19	1.75689e-19	7.67686e-20	3.10089e-19	6.74533e-20	2.69145e-17	6.51441e-20	5.82751e-19	4.15661e-20	5.18826e-20	1.15675e-18	1.06532e-16	3.48808e-18	7.91828e-20	4.59746e-19	3.64899e-19	2.60643e-15	5.68642e-19	1.28532e-18	4.5789e-20
CYP	Cyprus	2.56932e-18	9.29469e-18	6.94901e-18	8.5953e-19	3.72038e-18	6.26392e-19	6.84312e-18	1.03561e-17	1.28783e-18	2.38221e-17	2.4231e-17	2.24794e-18	7.77105e-19	9.3497e-18	4.67114e-18	9.15707e-19	1.78853e-19	2.53662e-17	5.5085e-19	1.39559e-18	1.33116e-18	3.32713e-18	1.31718e-18	2.21219e-18	2.03522e-18	1.60933e-17	6.90071e-19	1.03825e-18	2.28756e-17	4.8102e-18	1.74902e-18	1.51592e-18	1.23559e-18	1.5153e-17	1.61976e-18	7.66749e-19	9.78977e-19	1.18959e-18	4.00343e-18	7.84123e-17	5.33223e-18	1.45717e-18	1.38007e-18	6.00117e-18	1.9698e-18	2.02008e-14	2.14045e-17	8.5993e-19
CZE	Czech Republic	1.26003e-18	2.51261e-18	1.06279e-17	4.18792e-19	2.20734e-18	2.1255e-19	1.59186e-17	1.06056e-18	4.60785e-19	2.46636e-17	1.80677e-16	2.97915e-18	3.55423e-19	1.26022e-18	2.70128e-18	3.99255e-19	3.93039e-20	5.56757e-17	2.14646e-19	6.28578e-19	4.67531e-19	7.55232e-19	1.15092e-18	8.59173e-18	8.70627e-19	4.55392e-17	4.3965e-19	4.42263e-19	3.50924e-17	1.70676e-18	5.75216e-19	6.47319e-19	1.28005e-18	4.36833e-17	4.60078e-19	2.76887e-19	3.8513e-19	4.87909e-19	7.81197e-18	2.30431e-16	8.76014e-18	9.15542e-19	1.21302e-18	3.45244e-17	3.86701e-18	3.56262e-18	4.00239e-15	7.64665e-19
CIV	Cote dIvoire	0	0	0	0	0	0	0	0	0	0	0	0	0	0	0	0	0	0	0	0	0	0	0	0	0	0	0	0	0	0	0	0	0	0	0	0	0	0	0	0	0	0	0	0	0	0	0	0
PRK	North Korea	2.6649e-19	4.66608e-19	5.26927e-18	1.15227e-19	3.8704e-19	2.94935e-19	3.62082e-18	1.57502e-19	1.58478e-19	6.18852e-18	2.26047e-18	3.44809e-19	8.49508e-20	1.92959e-19	6.73413e-19	9.7137e-20	2.77441e-20	1.92574e-18	6.28363e-20	5.68508e-19	1.5268e-19	3.54721e-19	1.64927e-18	1.49796e-19	1.73686e-19	1.3699e-16	6.93722e-20	1.23034e-19	1.02449e-18	5.04075e-19	1.86013e-19	2.57152e-18	1.71247e-19	6.189e-18	1.89483e-19	8.5873e-20	1.60961e-19	1.24151e-19	1.73373e-18	3.49267e-16	5.61189e-18	1.65608e-19	1.92411e-18	5.47325e-19	3.83178e-18	2.25122e-19	1.26953e-18	1.27277e-19
COD	DR Congo	1.22785e-18	1.93626e-18	3.91216e-18	6.05654e-19	2.99315e-18	4.11386e-19	5.89869e-18	1.0432e-18	9.42756e-19	1.31257e-17	1.48981e-17	1.22907e-18	5.10163e-19	1.00771e-18	1.41214e-18	4.99063e-19	1.45164e-19	1.58057e-16	3.68787e-19	9.05389e-19	8.65982e-19	2.14304e-18	1.07617e-18	9.89256e-19	1.08735e-18	1.40317e-17	4.23036e-19	6.13892e-19	2.2298e-18	3.42295e-18	1.21978e-18	8.99318e-19	2.60648e-18	1.41763e-17	9.64118e-19	4.92997e-19	1.43303e-18	8.29878e-19	3.72996e-18	7.74196e-17	5.31795e-18	1.12929e-18	8.93582e-19	2.53015e-18	1.16048e-18	3.50482e-18	9.80352e-18	7.1352e-19
DNK	Denmark	5.63294e-19	7.51318e-19	5.22744e-18	1.76184e-19	1.98722e-18	7.91158e-20	1.20601e-17	3.63521e-19	2.3788e-19	4.44106e-17	3.85513e-17	1.11672e-18	1.47612e-19	1.67722e-18	2.08855e-18	3.20242e-19	1.71322e-20	3.714e-17	1.02337e-19	3.64146e-19	2.40153e-19	2.93299e-19	6.14499e-19	1.65612e-18	4.91442e-19	3.91057e-17	8.60694e-20	2.49335e-19	6.05508e-18	9.33942e-19	1.84539e-19	5.19505e-19	6.08613e-19	4.11515e-17	2.20558e-19	2.56143e-19	9.83359e-20	2.81557e-19	8.0663e-18	2.14757e-16	6.83634e-18	3.59245e-19	8.73043e-19	6.23573e-18	1.38832e-18	3.16939e-18	2.37444e-17	3.9121e-19
DJI	Djibouti	1.07244e-17	1.74104e-17	9.37323e-18	5.21573e-18	1.09821e-17	3.95585e-18	2.53333e-17	8.10969e-18	7.29555e-18	4.6816e-17	1.48731e-17	9.3572e-18	4.5322e-18	5.89387e-18	1.23093e-17	4.42823e-18	1.37545e-18	1.25929e-17	3.60601e-18	7.58274e-18	7.57272e-18	1.8243e-17	8.04295e-18	6.424e-18	6.99031e-18	3.00312e-17	4.24186e-18	5.28999e-18	7.79794e-18	2.54273e-17	1.11142e-17	7.5992e-18	6.85141e-18	2.05861e-17	7.591e-18	4.63029e-18	6.18344e-18	6.77673e-18	1.61444e-17	1.7291e-16	1.65969e-17	8.09121e-18	5.81219e-18	6.96656e-18	6.38741e-18	1.14823e-17	1.32274e-17	4.99498e-18
DOM	Dominican Republic	3.20359e-20	3.71269e-20	1.19765e-19	2.04672e-20	5.389e-20	5.86508e-20	4.45967e-19	2.57309e-20	2.7766e-20	1.58769e-18	5.54943e-19	3.55724e-20	5.13088e-20	3.29986e-20	5.82775e-20	1.27824e-19	3.97628e-21	9.86789e-19	1.59762e-20	2.32434e-20	2.66857e-20	4.46666e-20	5.36066e-20	2.76188e-20	2.72469e-20	1.57314e-18	1.18074e-20	1.86618e-20	7.26087e-20	7.35125e-20	2.95895e-20	2.69066e-20	3.14369e-20	6.82998e-18	2.13404e-20	1.56837e-20	1.64944e-20	2.02081e-20	3.00566e-19	4.9238e-18	1.05378e-18	2.77231e-20	3.38147e-19	9.11589e-20	1.88822e-18	6.39617e-20	2.95481e-19	2.00431e-20
ECU	Ecuador	2.21292e-18	1.90976e-18	1.11098e-18	1.79411e-19	5.4952e-19	1.35484e-19	4.32103e-17	3.37743e-19	1.19022e-18	1.08641e-17	1.04401e-17	9.05959e-19	2.59994e-19	3.11666e-19	6.20035e-19	2.91898e-19	3.86183e-20	1.57793e-17	2.76793e-19	2.74926e-19	2.54198e-19	6.32173e-19	4.85622e-18	3.5227e-19	2.78515e-19	2.80932e-17	1.74288e-19	1.93006e-19	2.10746e-18	9.01104e-19	3.4096e-19	2.96106e-19	3.23634e-19	4.20371e-17	3.0098e-19	2.15813e-19	2.41985e-19	3.4276e-19	8.90134e-17	6.95221e-17	3.28433e-16	3.04296e-19	6.53697e-18	4.31531e-18	6.35314e-18	4.63538e-19	6.27788e-18	2.11989e-19
EGY	Egypt	5.75463e-18	3.65259e-17	4.11876e-16	2.81921e-18	1.66046e-17	1.38273e-18	1.57856e-16	5.8108e-18	2.70168e-18	2.97948e-16	3.73274e-16	1.07245e-17	2.476e-18	1.09013e-17	2.0327e-17	2.35778e-18	2.84528e-19	4.60458e-16	8.95417e-19	1.01178e-17	2.63596e-18	3.55042e-18	5.75761e-18	1.17717e-17	7.86329e-18	6.71229e-16	9.49747e-19	4.55208e-18	8.81096e-17	7.95099e-18	2.37854e-18	5.15811e-18	2.35735e-17	4.93257e-16	2.42046e-18	1.46369e-18	1.65315e-18	1.9746e-18	5.49998e-17	2.74138e-15	7.61184e-17	4.5083e-18	9.28895e-18	1.40623e-16	2.00413e-17	2.79074e-16	1.79775e-16	5.63529e-18
SLV	El Salvador	2.67129e-19	3.78039e-19	3.58341e-19	1.2168e-19	2.85197e-19	9.66239e-20	9.41928e-19	1.97469e-19	2.01371e-19	2.13468e-18	2.64499e-18	2.35539e-19	3.12002e-19	1.57076e-19	3.05627e-19	2.383e-19	2.83401e-20	1.90605e-18	1.52239e-18	1.82622e-19	2.76369e-19	4.43591e-19	2.75259e-19	1.67674e-19	1.75864e-19	2.02745e-18	1.00322e-19	1.28473e-19	2.95963e-19	6.601e-19	2.4754e-19	1.96035e-19	1.64719e-19	1.33402e-17	1.76218e-19	1.8186e-19	1.39402e-19	1.67828e-19	8.99063e-19	9.11005e-18	1.80538e-18	1.90252e-19	4.57216e-17	4.00018e-19	2.19971e-18	1.67684e-19	6.37823e-18	1.20071e-19
ERI	Eritrea	1.16894e-17	1.67678e-17	1.02672e-17	5.71405e-18	1.1487e-17	4.43322e-18	3.28266e-17	8.70128e-18	8.16726e-18	7.44906e-17	2.01057e-17	9.82204e-18	5.44617e-18	6.52913e-18	1.36651e-17	5.06825e-18	1.51364e-18	1.46838e-17	4.23507e-18	7.99981e-18	8.34215e-18	1.80054e-17	9.83558e-18	7.07171e-18	8.42566e-18	3.68005e-17	5.03931e-18	5.98931e-18	8.43527e-18	2.4803e-17	1.20784e-17	8.07904e-18	7.3341e-18	2.41303e-17	8.08286e-18	5.32234e-18	6.8777e-18	7.30042e-18	1.93943e-17	2.02447e-16	2.61141e-17	8.33955e-18	6.5451e-18	7.93458e-18	1.28449e-17	6.52998e-18	1.52474e-17	5.48091e-18
EST	Estonia	8.3931e-19	9.51764e-19	2.34082e-18	4.44311e-19	2.47483e-18	7.04535e-19	6.26882e-18	8.10379e-19	4.90757e-19	1.87886e-17	1.47025e-17	1.45952e-18	1.97532e-18	9.21801e-19	1.23832e-18	4.29703e-19	1.03841e-19	1.56117e-17	5.12175e-19	6.29373e-19	6.3256e-19	9.34144e-19	8.50705e-19	8.60487e-19	7.11966e-19	1.56735e-17	4.83816e-19	4.74089e-19	2.2782e-18	1.47443e-18	8.09145e-19	3.17911e-18	7.0373e-19	2.22907e-17	5.70222e-19	3.83562e-19	4.70647e-19	5.05623e-19	3.71053e-18	7.77417e-17	6.10935e-18	6.75504e-19	8.86992e-19	2.22579e-18	1.00104e-18	1.10625e-18	1.29451e-17	4.90533e-19
ETH	Ethiopia	2.44888e-17	4.35975e-17	1.63198e-16	1.12065e-17	3.03839e-17	8.17166e-18	9.46484e-17	1.87721e-17	1.61728e-17	2.99116e-16	5.52946e-16	2.31862e-17	1.02764e-17	1.6721e-17	3.31371e-17	9.6762e-18	2.76937e-18	5.51187e-16	7.36932e-18	2.05443e-17	1.6886e-17	3.95826e-17	1.85752e-17	1.87414e-17	1.67601e-17	2.38918e-16	8.38303e-18	1.26093e-17	5.53716e-17	5.30842e-17	2.29165e-17	1.85118e-17	1.75989e-17	4.7479e-16	1.64134e-17	1.00998e-17	1.30559e-17	1.52642e-17	6.1311e-17	5.48527e-15	8.79002e-17	1.86319e-17	1.72436e-17	4.70595e-17	2.07609e-17	3.46998e-17	3.10115e-16	1.17754e-17
FJI	Fiji	4.72456e-20	7.80709e-20	4.74281e-20	2.28765e-20	5.22047e-20	1.69566e-20	1.47393e-19	4.98496e-20	3.35354e-20	1.54514e-17	1.22094e-19	4.25534e-20	2.20492e-20	2.89028e-20	9.7347e-20	2.0234e-20	6.99025e-21	9.42893e-20	1.52363e-20	3.49757e-20	3.55499e-20	8.15202e-20	3.77855e-20	2.74626e-20	3.25931e-20	1.99632e-19	1.77832e-20	2.36642e-20	3.73797e-20	1.14767e-19	4.83529e-20	3.55686e-20	3.12348e-20	5.53046e-19	3.33864e-20	1.97713e-20	2.63138e-20	3.00019e-20	8.22011e-20	1.60937e-18	1.06522e-19	3.55755e-20	2.87949e-20	3.37323e-20	2.92991e-20	2.94301e-20	7.45891e-20	2.17144e-20
FIN	Finland	2.50316e-19	5.01421e-19	3.69217e-18	1.14674e-19	6.76014e-19	7.20404e-20	8.02217e-18	2.85463e-19	1.41237e-19	2.26755e-17	2.06e-17	7.75223e-19	1.26699e-19	5.62979e-19	1.11453e-18	1.53792e-19	1.56122e-20	1.69609e-17	6.02115e-20	1.50093e-19	1.3414e-19	1.649e-19	6.35114e-19	5.01136e-19	3.41928e-19	2.3192e-17	7.18651e-20	1.69769e-19	2.74469e-18	3.34575e-19	1.20949e-19	4.48352e-19	4.45971e-19	3.18507e-17	1.10362e-19	7.6295e-20	8.57087e-20	1.0104e-19	5.12571e-18	2.01869e-16	6.58836e-18	2.9042e-19	4.96848e-19	2.51483e-18	7.32995e-19	1.26629e-18	1.16484e-17	2.7369e-19
FRA	France	2.1149e-18	3.18796e-18	1.44839e-16	4.78418e-18	1.51697e-17	3.45069e-19	7.61453e-17	2.22993e-18	7.56165e-19	1.00674e-16	1.17585e-16	3.996e-18	8.82106e-19	9.2757e-18	8.05792e-18	1.00509e-18	5.24037e-20	2.75042e-16	3.00821e-19	9.26491e-18	1.23638e-18	6.26422e-19	2.41554e-18	4.11214e-18	3.55948e-18	1.73184e-16	3.64866e-19	1.11804e-18	2.61255e-17	2.14546e-17	9.53853e-19	4.22884e-18	2.55385e-17	1.24633e-16	1.1451e-18	1.05522e-18	2.83786e-18	5.43832e-18	3.10896e-17	7.38482e-16	4.57619e-17	9.47585e-18	5.38715e-18	2.68333e-17	1.44083e-17	1.21612e-17	7.65157e-17	1.84574e-17
PYF	French Polynesia	2.68786e-20	3.94316e-20	2.98178e-20	1.65105e-20	2.85233e-20	9.86201e-21	9.42925e-20	2.09667e-20	1.87264e-20	3.82992e-19	9.68548e-20	2.40426e-20	1.84592e-20	1.70675e-20	3.32463e-20	1.1719e-20	3.51188e-21	8.98446e-20	9.01615e-21	1.87891e-20	1.98379e-20	4.42525e-20	2.22358e-20	1.66203e-20	1.963e-20	1.17616e-19	1.04911e-20	1.43915e-20	2.20521e-20	6.50295e-20	2.85502e-20	1.71138e-19	1.79726e-20	4.2489e-19	1.87043e-20	1.16398e-20	1.52168e-20	1.64659e-20	1.14409e-19	1.2048e-18	6.12306e-20	2.02023e-20	1.79311e-20	2.09747e-20	1.84052e-20	1.67785e-20	4.67853e-20	1.29036e-20
GAB	Gabon	5.60991e-20	9.77543e-20	3.78447e-19	2.86805e-20	2.22694e-19	2.03142e-20	3.63432e-19	4.26927e-20	4.06252e-20	9.70309e-19	4.18273e-19	6e-20	3.3338e-20	4.42798e-20	1.1277e-19	2.77509e-20	7.45076e-21	6.25482e-19	1.81917e-20	1.05066e-19	4.00591e-20	8.92739e-20	5.4918e-20	3.93438e-20	4.52949e-20	1.01431e-18	1.99676e-20	3.18909e-20	9.73675e-20	1.444e-19	5.30179e-20	5.11924e-20	2.16008e-19	1.6845e-18	3.86497e-20	2.33039e-20	3.87927e-20	5.5747e-20	2.52609e-19	5.30943e-17	3.14992e-19	4.84101e-19	6.21379e-20	8.53105e-20	7.33578e-20	8.26818e-20	2.40841e-19	1.52398e-19
GMB	Gambia	3.85001e-19	4.53366e-19	3.52657e-19	2.04629e-19	4.18069e-19	1.67479e-19	1.31544e-18	3.02428e-19	2.2835e-19	2.27866e-18	5.94805e-19	2.95886e-19	2.11122e-19	2.46607e-19	4.4449e-19	1.94251e-19	4.22036e-20	1.31038e-18	1.54613e-19	2.49068e-19	2.85802e-19	4.64991e-19	3.80384e-19	2.4478e-19	3.28251e-19	1.36634e-18	1.87514e-19	2.16908e-19	3.89932e-19	6.75779e-19	4.92802e-19	2.69723e-19	3.57794e-19	8.65179e-19	3.14445e-19	1.95455e-19	2.62786e-19	2.15979e-19	7.33804e-19	6.4256e-18	8.52818e-19	2.95848e-19	2.34482e-19	3.64172e-19	2.92708e-19	3.05262e-19	5.19631e-19	1.85275e-19
GEO	Georgia	9.62836e-18	1.22223e-17	5.62149e-17	3.67523e-18	8.45172e-18	2.62514e-18	2.89224e-17	1.0844e-16	4.61793e-18	4.02144e-17	2.16532e-17	1.28437e-16	7.32891e-18	4.2968e-18	7.93484e-18	2.98406e-18	1.10963e-18	1.85499e-17	2.41384e-18	5.23225e-18	5.34542e-18	1.38006e-17	5.81409e-18	4.75307e-18	4.97255e-18	3.08145e-17	2.85606e-18	3.57808e-18	1.08523e-17	1.47715e-17	7.57827e-18	5.37768e-18	5.05556e-18	2.5812e-17	5.26864e-18	3.08203e-18	4.12616e-18	4.77912e-18	1.27701e-17	1.83609e-16	1.40821e-17	3.66254e-17	4.03242e-18	6.44405e-18	5.0378e-18	5.61453e-18	1.94028e-17	3.54169e-18
DEU	Germany	3.10685e-18	5.59805e-18	4.00487e-17	1.18451e-18	6.84705e-18	4.51633e-19	6.98584e-17	2.88325e-18	1.04815e-18	1.30427e-16	3.84223e-16	6.84548e-18	7.99737e-19	6.51622e-18	8.58061e-18	1.07994e-18	8.39592e-20	2.29712e-16	5.25897e-19	1.58342e-18	9.12935e-19	1.12028e-18	3.75171e-18	1.07951e-17	3.73402e-18	2.03095e-16	4.72517e-19	1.78556e-18	3.98219e-17	3.05319e-18	9.00928e-19	2.01786e-18	4.59797e-18	1.313e-16	1.03342e-18	6.32527e-19	6.66362e-19	8.08226e-19	3.45375e-17	9.72016e-16	4.38132e-17	2.10761e-18	5.96542e-18	5.01444e-17	7.13111e-18	1.29844e-17	1.88309e-16	2.70001e-18
GHA	Ghana	4.3294e-19	7.90188e-19	4.01482e-18	2.00765e-19	1.33018e-18	1.05885e-19	5.56692e-18	4.09299e-19	4.65915e-19	1.76793e-17	6.47138e-17	8.58811e-19	1.95162e-19	9.58867e-19	1.64521e-18	2.12162e-19	3.15771e-20	8.90734e-17	9.94476e-20	3.4666e-18	2.43815e-19	3.71903e-19	4.92062e-19	1.05277e-18	8.79489e-19	2.37443e-17	9.74286e-20	2.55249e-19	3.69513e-18	9.59009e-19	2.50798e-19	3.98522e-19	8.24388e-19	1.18292e-16	2.72069e-19	1.41996e-19	1.44764e-19	1.89901e-19	3.69445e-18	1.41656e-16	4.78537e-18	3.96507e-19	7.99915e-19	1.36693e-17	1.20411e-18	1.95782e-18	1.57369e-17	4.63344e-19
GRC	Greece	5.91997e-18	2.90034e-16	2.54593e-17	5.56011e-19	2.52534e-18	3.00951e-19	2.0821e-17	2.77754e-17	1.93207e-18	8.49413e-17	7.56977e-17	5.40419e-18	5.1749e-19	5.16397e-18	4.25273e-18	5.08207e-19	8.9556e-20	6.65333e-17	2.69257e-19	8.39157e-19	6.87078e-19	1.07469e-18	1.09031e-18	1.18561e-17	1.15053e-18	4.53785e-17	3.65539e-19	8.59019e-19	2.99575e-16	2.21489e-18	1.03575e-18	9.29534e-19	5.62325e-18	6.80171e-17	6.06163e-19	7.95736e-19	4.80509e-19	7.88642e-19	1.08291e-17	2.15412e-16	1.86151e-17	1.3788e-18	1.52046e-18	2.52812e-17	2.46353e-18	2.84784e-16	4.63438e-17	1.23842e-18
GRL	Greenland	0	0	0	0	0	0	0	0	0	0	0	0	0	0	0	0	0	0	0	0	0	0	0	0	0	0	0	0	0	0	0	0	0	0	0	0	0	0	0	0	0	0	0	0	0	0	0	0
GTM	Guatemala	3.33381e-19	2.18418e-19	5.01473e-19	8.44205e-20	2.709e-19	8.39404e-20	2.30181e-18	1.50773e-19	7.29838e-19	3.39045e-18	5.75114e-18	2.02887e-19	3.02931e-19	2.45557e-19	2.79378e-19	5.75601e-19	2.20005e-20	5.23887e-18	3.82635e-18	1.24037e-19	1.51211e-19	2.4617e-19	2.84149e-19	1.67805e-19	1.4526e-19	4.25841e-18	9.90829e-20	1.06536e-19	1.45131e-18	3.72989e-19	1.60829e-19	1.43187e-19	1.7096e-19	3.54384e-17	1.18172e-19	8.33764e-20	8.77221e-20	1.12793e-19	4.0571e-18	1.61131e-17	1.32283e-17	1.37787e-19	5.09619e-17	1.15772e-18	4.46523e-18	2.22044e-19	2.46395e-18	9.86392e-20
GIN	Guinea	9.75181e-19	1.46115e-18	3.63573e-18	6.42104e-19	1.4374e-18	3.30808e-19	4.50384e-18	7.92659e-19	7.31471e-19	8.81334e-18	1.43958e-17	8.91125e-18	4.1063e-19	7.29077e-19	1.30285e-18	3.97304e-19	1.43345e-19	3.78297e-17	3.05187e-19	7.60627e-19	7.41352e-19	1.60538e-18	7.92927e-19	8.15532e-19	7.08678e-19	1.12911e-17	3.54706e-19	4.93185e-19	1.62775e-18	2.27478e-18	9.97138e-19	7.48029e-19	7.00404e-18	1.21564e-17	7.04245e-19	4.07174e-19	5.37635e-19	6.69859e-19	2.99267e-18	4.67234e-17	3.57202e-18	7.9953e-19	7.47237e-19	2.0272e-18	1.42217e-18	3.11915e-18	1.54151e-17	8.3956e-18
GUY	Guyana	5.43325e-21	6.55506e-21	2.49192e-20	2.94802e-21	1.07508e-20	1.69193e-20	8.19454e-20	4.37574e-21	1.23199e-20	6.70316e-19	8.10198e-20	6.16414e-21	3.64758e-21	6.50932e-21	1.11161e-20	5.72992e-20	6.04523e-22	1.16658e-19	3.17676e-21	4.14032e-21	2.32382e-20	7.4623e-21	8.04866e-21	5.01121e-21	5.065e-21	1.4931e-19	4e-21	3.30983e-21	1.01985e-20	1.25133e-20	5.47127e-21	4.68417e-21	5.83478e-21	4.10736e-19	3.86446e-21	2.5916e-21	3.09113e-21	3.4573e-21	7.22535e-20	6.40431e-19	2.23682e-19	5.44252e-21	9.19862e-21	1.11483e-20	2.09356e-20	7.22201e-21	4.80306e-20	3.70384e-21
HTI	Haiti	1.80767e-19	2.75033e-19	1.9703e-19	9.18776e-20	1.95298e-19	8.75797e-20	6.0642e-19	1.37904e-19	1.28857e-19	1.04559e-18	4.70897e-19	1.63405e-19	1.32096e-19	1.07613e-19	2.04117e-19	1.65412e-19	2.48057e-20	7.05658e-19	6.24419e-20	1.27155e-19	1.32443e-19	3.02069e-19	1.48785e-19	1.07252e-19	1.35446e-19	8.82083e-19	7.08676e-20	8.89777e-20	1.44607e-19	4.4202e-19	1.87337e-19	1.25622e-19	1.17961e-19	4.10843e-18	1.28098e-19	7.93067e-20	1.01245e-19	1.15942e-19	3.34476e-19	4.17176e-18	3.97259e-19	1.37012e-19	1.45068e-19	1.51385e-19	1.46378e-19	1.0401e-19	3.02611e-19	8.67176e-20
HND	Honduras	2.3591e-19	3.0865e-19	4.53268e-19	1.18121e-19	3.07009e-19	1.68236e-19	1.21363e-18	1.85451e-19	1.73784e-19	3.24404e-18	3.02516e-18	2.2779e-19	2.19833e-19	1.66316e-19	2.80181e-19	5.17226e-19	2.81868e-20	6.87629e-18	9.19551e-19	1.70495e-19	1.76926e-19	3.4447e-19	2.13135e-19	1.68423e-19	1.69659e-19	2.87494e-18	8.46486e-20	1.15535e-19	3.93819e-19	4.87116e-19	2.26382e-19	1.72464e-19	1.7303e-19	1.81797e-17	1.59561e-19	5.39892e-19	1.21233e-19	1.46952e-19	7.93415e-19	1.12459e-17	2.94223e-18	1.80331e-19	2.41535e-17	4.31352e-19	1.04571e-18	2.31248e-19	3.17921e-18	1.16362e-19
HKG	Hong Kong	8.09839e-19	4.42402e-19	1.22492e-18	2.78731e-19	1.16976e-18	2.22356e-19	3.78248e-18	6.78088e-19	7.01395e-19	2.26881e-17	4.05621e-18	5.06977e-19	3.01154e-19	9.44288e-19	4.57468e-18	3.12516e-19	5.84592e-20	3.77281e-18	2.08439e-19	3.87853e-19	8.88423e-19	6.93311e-19	5.55325e-19	3.61993e-19	6.43984e-19	1.65995e-17	2.32157e-19	8.15916e-19	7.7475e-19	9.92563e-19	4.87777e-19	3.27459e-18	7.21213e-19	2.28289e-17	3.62644e-19	2.50655e-19	3.02847e-19	3.47832e-19	8.86501e-18	3.32467e-16	4.22381e-18	7.85221e-19	1.54674e-18	7.72395e-19	7.6415e-19	1.13477e-18	2.32974e-18	2.99309e-19
HUN	Hungary	1.23974e-18	4.11602e-18	1.12691e-17	6.42939e-19	2.16298e-18	3.99103e-19	1.95776e-17	1.42073e-18	6.41961e-19	3.74805e-17	2.8075e-16	3.08273e-18	5.90685e-19	1.61483e-18	3.10364e-18	5.66684e-19	1.01738e-19	7.2519e-17	3.81316e-19	8.1667e-19	7.23549e-19	1.03245e-18	1.24923e-18	2.30207e-17	1.2801e-18	6.27879e-17	4.43917e-19	7.22997e-19	2.81822e-17	1.806e-18	1.15397e-18	9.30465e-19	1.40964e-18	5.15637e-17	7.01312e-19	4.86245e-19	5.69447e-19	6.09526e-19	9.4944e-18	2.26061e-16	1.15464e-17	1.01543e-18	1.47391e-18	5.64145e-17	2.35225e-18	3.94867e-18	1.03122e-16	9.64379e-19
ISL	Iceland	6.00215e-20	7.98382e-20	2.62887e-19	3.30156e-20	1.05886e-19	2.16183e-20	3.97999e-19	4.74575e-20	4.56397e-20	1.14538e-18	1.24589e-18	6.88781e-20	2.76103e-20	6.08707e-20	8.70338e-20	3.42854e-20	6.83298e-21	2.54253e-18	1.98976e-20	4.35281e-20	4.32561e-20	9.32071e-20	4.98688e-20	5.67923e-20	4.79815e-20	1.37493e-18	2.10166e-20	3.1033e-20	1.60565e-19	1.39955e-19	5.58949e-20	5.11641e-20	7.96785e-20	5.74507e-18	4.14756e-20	2.46945e-20	3.28593e-20	3.8643e-20	4.46934e-19	1.51279e-17	3.52493e-19	4.7825e-20	5.34505e-20	3.82874e-19	9.09071e-20	1.09895e-19	6.10763e-19	3.70447e-20
IND	India	2.32798e-16	3.90191e-17	5.08324e-16	8.89955e-18	2.49769e-16	5.12438e-18	1.31566e-15	3.76242e-17	1.04501e-17	3.16242e-15	1.39469e-15	9.69819e-17	1.26172e-17	6.22233e-16	5.07395e-15	1.63185e-17	1.08087e-18	2.01298e-15	4.81752e-18	3.59315e-17	1.47092e-17	4.48e-17	4.88737e-17	3.63116e-17	1.08401e-16	3.99507e-15	4.88799e-18	6.32137e-17	2.06402e-16	8.64644e-17	2.66144e-17	1.03258e-16	7.9011e-17	5.4619e-15	8.26761e-18	8.70145e-18	1.20257e-17	2.93422e-17	7.78401e-16	2.44363e-14	9.72797e-16	2.30573e-16	9.74674e-17	2.2024e-16	1.11649e-16	2.20477e-16	8.42653e-16	1.45155e-16
IDN	Indonesia	2.06739e-18	2.77524e-19	4.45694e-18	1.01396e-19	2.5984e-18	5.77739e-20	1.13217e-17	1.72225e-19	1.73955e-19	1.0733e-16	1.3684e-17	4.14832e-19	3.4797e-19	1.67806e-18	1.09805e-17	2.12769e-19	1.12467e-20	2.12015e-17	5.62389e-20	2.96854e-19	1.88956e-19	2.83394e-19	4.86918e-19	3.04354e-19	4.08924e-19	3.03701e-17	8.06511e-20	2.56792e-18	2.20798e-18	5.04086e-19	1.20469e-19	3.92111e-18	6.34802e-19	4.45182e-17	1.07636e-19	1.08542e-19	7.42607e-20	1.23843e-19	6.93424e-18	4.96677e-16	7.94453e-18	8.62505e-19	8.90805e-19	1.9357e-18	1.26104e-18	1.5336e-18	8.66988e-18	5.73469e-19
IRN	Iran	1.29921e-16	1.32982e-17	3.02469e-17	2.56998e-18	1.30644e-17	1.20851e-18	5.17545e-17	1.01738e-16	2.18531e-18	2.26213e-16	1.08276e-16	1.33346e-16	1.69072e-18	2.06788e-17	3.88956e-17	1.89323e-18	3.4345e-19	1.21287e-16	1.10301e-18	2.78548e-18	2.51676e-18	4.38213e-18	4.49729e-18	5.28681e-18	9.05128e-18	1.54123e-16	1.25714e-18	5.1632e-18	2.2804e-17	9.71153e-18	3.16732e-18	6.28978e-18	5.907e-18	1.80291e-16	2.67632e-18	1.56861e-18	1.90067e-18	2.15416e-18	3.07596e-17	4.5489e-15	3.51341e-17	5.10073e-18	5.46586e-18	1.70704e-17	1.10296e-17	1.68414e-17	5.53869e-17	3.43984e-18
IRQ	Iraq	4.6524e-18	1.75578e-17	5.77188e-17	3.47914e-18	1.22411e-17	7.77196e-19	8.93235e-17	3.73411e-18	1.86127e-18	5.38292e-16	4.71864e-16	4.70506e-18	2.97348e-18	6.60397e-18	1.8547e-17	1.74765e-18	1.35048e-19	2.00363e-16	7.36925e-19	2.42926e-18	1.6277e-18	2.21646e-18	6.02196e-18	8.00048e-18	3.26849e-18	1.00685e-15	5.6693e-19	4.97447e-18	2.83666e-17	5.30194e-18	1.30524e-18	5.88987e-18	6.38246e-18	5.72453e-16	1.69849e-18	1.41089e-18	9.54643e-19	1.23061e-18	5.43635e-17	3.1025e-15	6.85108e-17	3.0485e-18	1.05205e-17	2.73033e-16	2.29645e-17	2.08714e-17	8.49048e-17	4.38303e-18
IRL	Ireland	4.60798e-19	4.32557e-19	3.36283e-18	1.55652e-19	9.68823e-19	9.17927e-20	6.98179e-18	2.54255e-19	1.74189e-19	3.7917e-17	1.8036e-17	6.09032e-19	1.29842e-19	1.18496e-18	8.76253e-19	3.3526e-19	1.8521e-20	3.20164e-17	7.18484e-20	2.18201e-19	3.86537e-19	4.42747e-19	3.30357e-19	5.08154e-19	5.44662e-19	2.12174e-17	8.02042e-20	2.74968e-19	2.57243e-18	5.66564e-19	1.62177e-19	4.01652e-19	6.14004e-19	2.62048e-17	1.40722e-19	1.55533e-19	1.11583e-19	1.38525e-19	3.42284e-18	8.86791e-17	5.07223e-18	3.77455e-19	6.46364e-19	2.7028e-18	6.81064e-19	2.29648e-18	1.06885e-17	3.56549e-19
ISR	Israel	2.18593e-17	3.31755e-17	1.30405e-16	1.11285e-17	5.92395e-17	7.31351e-18	1.15823e-15	7.57948e-17	1.40771e-17	1.88488e-15	1.0711e-15	6.25682e-17	1.37682e-17	2.77312e-17	6.54041e-17	1.31214e-17	1.92148e-18	2.25136e-15	7.18597e-18	1.44225e-17	2.06092e-17	2.25396e-17	4.17269e-17	3.86198e-17	8.80831e-17	2.5171e-15	6.5119e-18	1.87353e-17	1.98032e-16	3.83095e-17	1.62683e-17	2.69148e-17	3.33112e-17	3.31681e-15	1.44096e-17	8.28709e-18	1.24707e-17	1.13452e-17	4.88127e-16	9.82533e-15	6.62561e-16	1.92021e-17	8.83032e-17	1.87181e-16	1.0957e-16	5.796e-16	7.62766e-16	2.45972e-17
ITA	Italy	2.0594e-18	5.91939e-17	1.35996e-16	2.07909e-18	1.54211e-17	3.83018e-19	1.56237e-16	5.76411e-18	1.32717e-18	2.25557e-16	3.09411e-16	8.75552e-18	8.30307e-19	1.31342e-17	1.41327e-17	1.23695e-18	4.25354e-20	1.95501e-16	2.42992e-19	2.96828e-18	4.65702e-18	1.47662e-18	6.56972e-18	3.57294e-17	9.79779e-18	3.65284e-16	6.17812e-19	2.61476e-18	7.91388e-17	6.37557e-18	7.59388e-19	2.60193e-18	9.33204e-18	2.19593e-16	1.36128e-18	1.70182e-18	4.26699e-19	1.20907e-18	7.08158e-17	1.20689e-15	8.16744e-17	6.42059e-18	1.08465e-17	1.55225e-16	3.3357e-17	4.23564e-17	1.36602e-16	7.14741e-18
JAM	Jamaica	1.35782e-19	1.84011e-19	3.19633e-19	6.69983e-20	2.06111e-19	4.7308e-19	7.64852e-19	1.09067e-19	1.32151e-19	2.97619e-18	1.60414e-18	1.68445e-19	2.75866e-19	1.11745e-19	1.80392e-19	2.17888e-18	1.69754e-20	1.53225e-18	5.52231e-19	9.67543e-20	5.73928e-19	1.8606e-19	1.56537e-19	1.09992e-19	1.16889e-19	2.18706e-18	1.61445e-19	7.15917e-20	2.23842e-19	2.69765e-19	1.3106e-19	1.0284e-19	1.3836e-19	1.46781e-17	9.33537e-20	2.01206e-18	7.20261e-20	8.2956e-20	5.2225e-19	1.26114e-17	1.15152e-18	1.08039e-19	3.0417e-19	2.64619e-19	1.28389e-18	5.65959e-19	1.06132e-18	7.45693e-20
JPN	Japan	1.84757e-18	2.96335e-19	4.88052e-18	1.51161e-19	9.99912e-19	1.19816e-19	1.68136e-17	1.85356e-19	1.12689e-19	8.64978e-17	1.25988e-17	6.42802e-19	3.07479e-19	1.61899e-18	6.18063e-18	5.06956e-19	1.00897e-20	1.41574e-17	1.18544e-19	3.20484e-19	5.07143e-19	8.295e-19	1.21284e-18	2.90018e-19	4.96391e-19	3.92391e-17	6.27828e-20	9.31833e-19	1.65949e-18	5.29554e-19	1.1332e-19	1.87769e-18	1.05941e-18	5.53939e-17	2.13016e-19	1.03962e-19	1.89978e-19	1.13418e-19	7.09117e-18	7.63826e-16	1.08269e-17	2.51048e-19	2.26066e-18	2.3531e-18	1.45924e-18	2.36244e-18	7.11823e-18	3.28488e-19
JOR	Jordan	3.87931e-18	4.76168e-18	1.27865e-16	1.65011e-18	6.13165e-18	1.15035e-18	1.73151e-17	4.80182e-18	2.09598e-18	7.55198e-17	2.00119e-17	6.74096e-18	1.4542e-18	1.20309e-16	3.03159e-17	1.477e-18	4.17308e-19	2.58301e-17	1.05781e-18	2.61923e-18	2.28477e-18	4.37999e-18	2.81228e-18	4.73062e-18	3.04723e-18	6.3581e-17	1.23447e-18	2.37151e-18	1.75803e-17	6.20902e-18	3.13851e-18	3.11192e-18	2.86731e-18	5.36365e-17	2.24719e-18	1.39223e-18	1.80818e-18	2.18595e-18	9.74773e-18	4.29734e-16	1.37968e-17	2.95017e-18	2.44564e-18	4.60874e-18	2.92406e-18	1.68963e-17	1.19163e-17	2.74509e-18
KAZ	Kazakhstan	6.00512e-16	3.78741e-17	1.09446e-16	1.35948e-17	3.74056e-17	9.32434e-18	1.88639e-16	4.16745e-17	1.54325e-17	3.73929e-16	3.08346e-15	2.93285e-16	1.24542e-17	2.22507e-17	4.39454e-17	1.16827e-17	2.76773e-18	4.32617e-16	8.64579e-18	1.83219e-17	3.68062e-16	3.35708e-17	2.48479e-17	3.1896e-17	2.14192e-17	5.00808e-16	5.81951e-17	1.42e-17	1.26188e-16	5.36166e-17	2.58567e-17	2.14932e-17	2.47545e-17	4.63692e-16	1.78069e-17	1.09579e-17	1.41839e-17	1.58443e-17	1.16461e-16	1.01104e-14	1.37317e-16	2.19653e-17	2.29403e-17	1.17146e-16	4.45839e-17	3.96149e-17	1.89934e-15	1.57377e-17
KEN	Kenya	3.59279e-17	1.6107e-18	3.2721e-18	8.00764e-19	2.6055e-18	5.95937e-19	8.52105e-18	1.23645e-18	1.02703e-18	3.74967e-17	2.16507e-17	1.58545e-18	7.34831e-19	2.59545e-18	3.35698e-18	7.20538e-19	1.73015e-19	4.47396e-17	5.44449e-19	1.34595e-18	1.11848e-18	1.94672e-18	1.29578e-18	1.24984e-18	1.93527e-18	1.67629e-17	6.19814e-19	8.63313e-19	2.39569e-18	3.34598e-18	8.00392e-18	1.19825e-18	1.49678e-18	3.23367e-17	1.06439e-18	7.12307e-19	8.52531e-19	1.11283e-18	4.77982e-18	1.27428e-16	6.65438e-18	3.01781e-18	1.18176e-18	2.61098e-18	1.82339e-18	2.04505e-18	9.30943e-18	1.06133e-18
KWT	Kuwait	3.37377e-17	2.27705e-17	5.18293e-17	1.25411e-17	3.52147e-17	9.14589e-18	1.17867e-16	1.89904e-17	1.4088e-17	5.39716e-16	1.09351e-16	3.7931e-17	1.14706e-17	2.33273e-17	6.06942e-17	1.14177e-17	2.67965e-18	1.99095e-16	8.21544e-18	1.71855e-17	1.74871e-17	3.8066e-17	2.26197e-17	1.55631e-17	2.58023e-17	4.6418e-16	9.19225e-18	2.12668e-17	2.70473e-17	5.2484e-17	2.58256e-17	3.66912e-17	1.77757e-17	2.31997e-16	1.76571e-17	1.08994e-17	1.42252e-17	1.58438e-17	7.22723e-17	4.01434e-15	8.74973e-17	2.10104e-17	1.99872e-17	2.82067e-17	2.24735e-17	3.10704e-17	6.80167e-17	1.22913e-17
KGZ	Kyrgyzstan	1.29195e-15	1.15732e-16	1.17185e-16	5.20067e-17	1.0525e-16	3.85675e-17	3.12005e-16	1.11365e-16	5.76113e-17	5.55985e-16	2.53187e-16	3.02825e-16	4.7113e-17	6.03226e-17	1.08796e-16	4.45159e-17	1.24385e-17	1.75917e-16	3.60806e-17	6.7785e-17	7.91729e-17	1.18023e-16	9.08148e-17	6.28587e-17	8.09789e-17	4.29309e-16	4.14769e-17	5.08108e-17	9.31188e-17	1.65596e-16	1.09514e-16	7.17947e-17	6.77847e-17	2.95656e-16	7.01272e-17	4.55379e-17	6.05555e-17	5.8861e-17	1.90246e-16	9.78274e-15	2.38055e-16	7.5445e-17	5.9474e-17	7.99245e-17	1.0638e-16	6.26681e-17	3.06333e-16	4.86592e-17
LAO	Laos	5.59358e-19	7.07393e-19	6.74418e-19	2.16554e-19	5.07628e-19	1.61974e-19	1.64042e-18	3.41827e-19	3.14555e-19	6.81638e-18	3.61777e-18	4.04009e-19	1.93248e-19	3.15117e-19	9.86104e-19	1.9106e-19	6.12543e-20	4.70786e-18	1.49985e-19	3.18474e-19	3.23937e-19	7.85105e-19	3.79661e-19	2.79211e-19	3.24036e-19	2.44528e-18	1.75739e-19	2.63395e-19	5.35008e-19	1.01165e-18	4.63706e-19	8.8242e-19	3.06413e-19	5.244e-18	3.19228e-19	1.90384e-19	2.54883e-19	2.76595e-19	1.03024e-18	2.7801e-16	1.10604e-18	3.50875e-19	2.90162e-19	4.45113e-19	3.571e-19	3.78247e-19	1.58818e-18	2.25575e-19
LVA	Latvia	2.71708e-18	1.83424e-18	2.91632e-18	7.09207e-19	1.93498e-18	5.23906e-19	1.53257e-17	1.98503e-18	9.13501e-19	1.27536e-17	1.77828e-17	2.45894e-18	9.84442e-19	1.47632e-18	1.62856e-18	5.99778e-19	1.92971e-19	1.49491e-17	6.27219e-19	1.01186e-18	1.05844e-18	2.09401e-18	1.27607e-18	1.17843e-18	1.08149e-18	5.70723e-17	8.20179e-19	7.17539e-19	3.34373e-18	3.13273e-18	1.53893e-18	1.32214e-18	1.05369e-18	1.46844e-17	1.00473e-18	5.94644e-19	7.73257e-19	9.12101e-19	6.07495e-18	6.76605e-17	4.29638e-18	1.1274e-18	1.1849e-18	2.42033e-18	1.33015e-18	1.43067e-18	1.12341e-17	1.21386e-18
LBN	Lebanon	1.65128e-18	2.9592e-18	3.75286e-17	7.88764e-19	4.16422e-17	6.70314e-19	9.21926e-18	7.83696e-18	2.06544e-18	4.94605e-17	1.08108e-17	2.56252e-18	6.79863e-19	4.87379e-17	2.99648e-18	1.8885e-18	1.87302e-19	3.26181e-17	5.02283e-19	4.17545e-18	1.99253e-18	2.59509e-18	1.3251e-18	1.20377e-18	1.11144e-18	2.51209e-17	6.01013e-19	8.21828e-19	4.03522e-18	2.88389e-17	1.61833e-18	1.20814e-18	6.72354e-18	4.98409e-17	1.10379e-18	6.61142e-19	4.83797e-18	1.15298e-18	4.59828e-18	8.18612e-17	6.37101e-18	1.54473e-17	1.08334e-18	2.27363e-18	1.45876e-18	4.80186e-17	6.28223e-18	1.47508e-17
LSO	Lesotho	5.41324e-18	8.48969e-18	6.06249e-18	2.89322e-18	5.9598e-18	2.10109e-18	1.73154e-17	4.20327e-18	3.76631e-18	6.31698e-17	1.19307e-17	5.09723e-18	2.52905e-18	3.29664e-18	6.74394e-18	2.43172e-18	8.31317e-19	2.43206e-17	1.94317e-18	3.92909e-18	4.15143e-18	8.02315e-18	4.70503e-18	3.56004e-18	1.16839e-17	2.2969e-17	2.27708e-18	2.75524e-18	4.40097e-18	1.11264e-17	5.8172e-18	3.93979e-18	3.82394e-18	3.21865e-17	4.01387e-18	2.50478e-18	3.20403e-18	3.62826e-18	1.18657e-17	1.06752e-16	2.15014e-17	4.13e-18	3.34726e-18	4.19241e-18	3.71857e-18	3.30445e-18	9.56244e-18	2.69154e-18
LBR	Liberia	3.61569e-19	5.57685e-19	6.80585e-19	1.74451e-19	4.26204e-19	3.27133e-19	1.33561e-18	2.92703e-19	2.41277e-19	2.27854e-18	2.49245e-18	3.32225e-19	1.66596e-19	2.31971e-19	4.62638e-19	1.48948e-19	4.7844e-20	5.10919e-18	1.13822e-19	2.7963e-19	2.58751e-19	5.75746e-19	2.904e-19	2.66587e-19	2.63064e-19	2.67964e-18	1.32607e-19	1.78944e-19	4.73593e-19	7.94948e-19	3.58265e-19	2.55525e-19	2.6725e-19	7.35271e-18	2.46736e-19	1.50209e-19	1.95029e-19	2.18289e-19	1.61034e-18	1.88044e-17	9.30679e-19	2.72007e-19	2.46371e-19	1.53912e-18	2.72908e-19	2.66626e-19	1.44367e-18	2.04817e-19
LBY	Libya	1.32727e-18	7.77754e-18	2.87647e-17	1.52632e-18	5.44077e-18	3.01786e-19	3.88095e-17	1.74945e-18	7.25397e-19	5.26057e-17	2.31131e-16	3.38611e-18	4.75208e-19	2.78685e-18	4.27364e-18	5.48852e-19	8.56048e-20	9.93789e-17	2.62761e-19	6.88578e-18	7.45277e-19	1.17602e-18	2.0772e-18	4.90335e-18	1.5866e-18	1.40638e-16	3.0707e-19	8.66031e-19	1.67283e-17	2.6391e-18	7.36493e-19	1.15575e-18	2.60106e-18	6.69641e-17	8.84993e-19	5.28264e-19	4.426e-19	6.00338e-19	2.23936e-17	4.7421e-16	2.52228e-17	1.36972e-18	3.28094e-18	7.14487e-17	1.04765e-17	1.5578e-17	7.27953e-17	1.87435e-18
LIE	Liechtenstein	0	0	0	0	0	0	0	0	0	0	0	0	0	0	0	0	0	0	0	0	0	0	0	0	0	0	0	0	0	0	0	0	0	0	0	0	0	0	0	0	0	0	0	0	0	0	0	0
LTU	Lithuania	1.77079e-18	1.55089e-18	3.69887e-18	8.56841e-19	2.01035e-18	7.50023e-19	8.95916e-18	1.62998e-18	9.95886e-19	1.33861e-17	2.16455e-17	2.51834e-18	1.91161e-18	1.15595e-18	2.256e-18	7.85166e-19	1.95826e-19	2.21422e-17	8.14412e-19	1.12822e-18	1.11678e-18	1.83906e-18	1.57753e-18	1.38587e-18	1.24489e-18	1.42488e-17	7.94954e-19	9.21333e-19	4.72753e-18	2.69013e-18	1.82468e-18	1.30089e-18	1.25689e-18	1.68696e-17	1.15029e-18	8.16293e-19	1.04143e-18	1.00176e-18	4.33483e-18	7.34435e-17	5.40848e-18	1.33465e-18	1.12126e-18	3.52823e-18	1.85711e-18	1.56961e-18	1.83094e-17	8.51403e-19
LUX	Luxembourg	8.66915e-19	8.61779e-19	4.03915e-18	5.21341e-19	1.30659e-18	3.50675e-19	6.45439e-18	7.97847e-19	4.93432e-19	1.41415e-17	1.80388e-17	7.68985e-19	4.52874e-19	7.67509e-19	1.17956e-18	4.35976e-19	8.31785e-20	7.19003e-17	3.5047e-19	6.39821e-19	5.22571e-19	7.21405e-19	7.97657e-19	9.88033e-19	7.51456e-19	1.6658e-17	3.99854e-19	5.57041e-19	2.42093e-18	1.45087e-18	7.66585e-19	6.11213e-19	8.99087e-19	1.26986e-17	5.58784e-19	4.02025e-19	5.8262e-19	5.55479e-19	3.7192e-18	7.55916e-17	4.59503e-18	7.8979e-19	7.47458e-19	2.71931e-18	1.02335e-18	1.05432e-18	1.01857e-17	9.78191e-19
MAC	Macao SAR	0	0	0	0	0	0	0	0	0	0	0	0	0	0	0	0	0	0	0	0	0	0	0	0	0	0	0	0	0	0	0	0	0	0	0	0	0	0	0	0	0	0	0	0	0	0	0	0
MDG	Madagascar	9.0902e-19	1.34149e-18	7.31333e-18	4.75057e-19	1.22751e-18	3.2771e-19	5.54136e-18	6.99313e-19	5.91797e-19	9.39039e-18	1.70624e-17	9.22274e-19	4.48661e-19	6.62455e-19	1.25997e-18	4.35044e-19	1.0829e-19	2.15621e-17	2.90995e-19	6.52113e-19	7.98483e-19	1.38175e-18	7.37124e-19	7.10021e-19	9.53914e-19	9.15012e-18	3.17783e-19	5.39879e-19	1.78767e-18	2.11456e-18	1.02734e-18	7.24938e-19	9.19557e-19	3.69726e-17	6.09403e-19	3.6233e-19	5.92098e-19	5.63628e-19	2.55206e-18	1.10783e-16	2.86259e-18	1.05677e-18	7.59996e-19	2.29231e-18	8.89192e-19	9.40717e-19	8.08999e-18	5.57757e-19
MWI	Malawi	5.51636e-19	8.51848e-19	9.14298e-19	2.66842e-19	1.31898e-18	1.91995e-19	2.27437e-18	4.28761e-19	3.97183e-19	8.57757e-18	4.58909e-18	5.24436e-19	2.4296e-19	3.93583e-19	7.93712e-19	2.42255e-19	6.53285e-20	1.00875e-17	1.76858e-19	4.09554e-19	9.10719e-19	8.88337e-19	4.49824e-19	4.25151e-19	3.28918e-18	4.14777e-18	4.23463e-19	3.18447e-19	7.58502e-19	1.29352e-18	7.26501e-19	4.18041e-19	7.52212e-19	1.22297e-17	3.8588e-19	2.30663e-19	2.99732e-19	3.34703e-19	1.25221e-18	2.43692e-17	1.68831e-18	1.48268e-18	4.0637e-19	3.35388e-18	4.54725e-19	4.86873e-19	5.60909e-18	3.54818e-19
MYS	Malaysia	5.97215e-19	2.07956e-19	1.78388e-18	1.10713e-19	5.13888e-19	7.3991e-20	7.40243e-18	1.75176e-19	1.23224e-19	9.81156e-17	6.70269e-18	3.74502e-19	1.22436e-19	1.12538e-18	5.54289e-18	1.62302e-19	1.6804e-20	7.33381e-18	7.09492e-20	1.50721e-19	1.41852e-19	3.21281e-19	2.89301e-19	1.97455e-19	3.19371e-19	2.04031e-17	7.67381e-20	5.30975e-18	8.55415e-19	3.37252e-19	1.36673e-19	3.19897e-18	3.5593e-19	2.80658e-17	1.16613e-19	8.73672e-20	1.00027e-19	1.16382e-19	2.77179e-18	3.09968e-16	3.19573e-18	4.58211e-19	4.83386e-19	8.67629e-19	5.51817e-19	8.55696e-19	4.7404e-18	2.34491e-19
MDV	Maldives	8.97651e-19	1.39553e-18	8.40177e-19	4.43949e-19	9.78043e-19	3.32721e-19	2.38892e-18	6.74059e-19	6.11915e-19	5.08449e-18	1.64781e-18	7.93003e-19	3.8431e-19	5.10816e-19	1.05402e-18	3.77479e-19	1.2245e-19	1.61789e-18	2.98479e-19	6.61521e-19	6.5314e-19	1.49546e-18	7.16886e-19	5.63411e-19	6.10614e-19	2.89381e-18	3.49134e-19	4.66808e-19	6.87369e-19	2.05341e-18	9.64564e-19	6.49394e-19	6.02597e-19	4.14675e-18	6.46944e-19	3.96359e-19	5.25915e-19	5.95232e-19	1.47363e-18	1.65033e-17	1.77696e-18	6.94972e-19	5.03047e-19	6.26265e-19	5.64254e-19	5.22479e-19	1.3626e-18	4.23947e-19
MLI	Mali	1.75502e-18	2.33305e-18	4.45339e-18	8.76316e-19	6.81066e-18	5.52962e-19	5.35392e-18	1.2723e-18	1.2041e-18	1.32061e-17	8.55726e-18	1.5037e-18	6.75585e-19	1.34423e-18	3.50582e-18	6.56368e-19	2.38298e-19	2.48625e-17	5.11e-19	1.82082e-18	1.20043e-18	2.80598e-18	1.21362e-18	1.07586e-18	1.11554e-18	3.86202e-17	5.94845e-19	1.01282e-18	1.78137e-18	5.91149e-17	1.62001e-18	1.69444e-18	1.24468e-18	1.61773e-17	1.19383e-18	6.80485e-19	8.93911e-19	1.12584e-18	3.63547e-18	8.80113e-17	4.88532e-18	1.73994e-18	1.06516e-18	1.82122e-18	1.70902e-18	1.2509e-18	2.27314e-17	3.01904e-17
MLT	Malta	1.13395e-17	1.30669e-17	2.22401e-17	5.30898e-18	1.12957e-17	3.88735e-18	4.0334e-17	7.59288e-18	5.88785e-18	1.39073e-16	6.32051e-17	1.00378e-17	4.75628e-18	1.13979e-17	1.38672e-17	4.62667e-18	1.0124e-18	6.7473e-17	3.57671e-18	1.08206e-17	7.30489e-18	1.37718e-17	8.69201e-18	7.31442e-18	8.11627e-18	9.39836e-17	4.16654e-18	6.5023e-18	1.1288e-17	1.84794e-17	1.05367e-17	7.86175e-18	7.49047e-18	1.0909e-16	7.41329e-18	4.44208e-18	5.80754e-18	5.81968e-18	2.41356e-17	4.43904e-16	3.38374e-17	7.65211e-18	8.64369e-18	7.69531e-17	8.46763e-18	1.55256e-17	3.60795e-17	4.98752e-18
MRT	Mauritania	1.82472e-18	3.00767e-18	7.54352e-18	9.97844e-19	2.33401e-18	6.57804e-19	7.45197e-18	1.43639e-18	1.21222e-18	1.17832e-17	7.9853e-18	1.73985e-18	7.93463e-19	1.19759e-18	2.27604e-18	7.46985e-19	2.19223e-19	1.94433e-17	5.92885e-19	1.17515e-17	1.35951e-18	2.82927e-18	1.56492e-18	1.27736e-18	1.35802e-18	2.1066e-17	7.04134e-19	9.03125e-19	4.20458e-18	4.02825e-18	1.86503e-18	1.31778e-18	2.05625e-17	9.75161e-18	1.29061e-18	7.71751e-19	1.04128e-18	1.12049e-18	4.14475e-18	1.54144e-16	4.78163e-18	2.18934e-18	1.15642e-18	4.05753e-18	2.09294e-18	1.86166e-18	5.43802e-18	1.17891e-18
MUS	Mauritius	5.5296e-19	8.56217e-19	1.17362e-18	2.86467e-19	7.70815e-19	1.97344e-19	2.25497e-18	4.46253e-19	3.70837e-19	8.07218e-18	6.52898e-18	5.40704e-19	2.75571e-19	4.29701e-19	7.14484e-19	2.37002e-19	7.07511e-20	1.2823e-17	1.88363e-19	4.22955e-19	4.18299e-19	7.81471e-19	4.62836e-19	3.79652e-19	1.23309e-18	3.90339e-18	2.04886e-19	2.97514e-19	6.77021e-19	1.25399e-18	6.65034e-19	4.18569e-19	4.84772e-19	7.07145e-18	3.9201e-19	2.37029e-19	3.05027e-19	3.60814e-19	1.51858e-18	3.64284e-17	1.35741e-18	4.65037e-19	6.30129e-19	1.03446e-18	4.39611e-19	5.76337e-19	1.86499e-18	4.39128e-19
MEX	Mexico	2.99559e-18	1.73549e-18	6.17726e-17	8.3114e-19	5.19537e-18	1.4314e-18	4.04408e-16	1.23028e-18	2.35692e-17	2.92696e-16	6.37578e-17	2.56205e-18	7.55238e-18	3.39774e-18	9.53909e-18	5.86785e-18	1.09617e-19	9.11079e-17	1.49269e-17	9.50796e-19	2.30136e-18	1.71182e-18	3.84243e-17	1.63538e-18	2.17144e-18	6.77689e-16	7.29305e-19	1.47878e-18	9.71693e-18	2.7165e-18	8.50732e-19	2.11098e-18	2.08689e-18	2.10012e-15	9.37844e-19	1.37968e-17	6.45156e-19	7.773e-19	2.88904e-16	1.05137e-15	5.59406e-16	1.29257e-18	2.11705e-16	8.26614e-18	2.02154e-16	5.45267e-18	4.039e-17	2.11243e-18
MCO	Monaco	0	0	0	0	0	0	0	0	0	0	0	0	0	0	0	0	0	0	0	0	0	0	0	0	0	0	0	0	0	0	0	0	0	0	0	0	0	0	0	0	0	0	0	0	0	0	0	0
MNG	Mongolia	3.37186e-18	5.09473e-18	5.39856e-18	1.68805e-18	3.77014e-18	1.22451e-18	1.34525e-17	2.50129e-18	2.20375e-18	3.14185e-17	1.22317e-17	3.30591e-18	1.4767e-18	2.17421e-18	6.69205e-18	1.44291e-18	4.63698e-19	1.19446e-17	1.12883e-18	2.34559e-18	2.47196e-18	4.97136e-18	2.93394e-18	2.11007e-18	2.42763e-18	2.51615e-17	1.32519e-18	1.7754e-18	3.58157e-18	6.76679e-18	3.35264e-18	3.00662e-18	2.34814e-18	4.3458e-17	2.34635e-18	1.44653e-18	1.85306e-18	2.04756e-18	9.18071e-18	2.66655e-15	1.00849e-17	2.50483e-18	2.36948e-18	3.1976e-18	3.14596e-18	2.42719e-18	9.8801e-18	1.73714e-18
MNE	Montenegro	0	0	0	0	0	0	0	0	0	0	0	0	0	0	0	0	0	0	0	0	0	0	0	0	0	0	0	0	0	0	0	0	0	0	0	0	0	0	0	0	0	0	0	0	0	0	0	0
MAR	Morocco	2.47455e-19	4.32513e-19	3.97386e-18	1.93723e-19	6.74599e-19	4.50513e-20	4.57573e-18	1.81345e-19	1.10955e-19	1.80262e-17	1.58667e-17	3.13249e-19	8.71199e-20	3.52613e-19	9.97471e-19	8.82495e-20	1.39592e-20	3.35316e-17	4.16192e-20	5.08746e-19	1.10831e-19	1.83763e-19	2.27502e-19	3.96068e-19	1.8187e-19	2.45451e-17	4.60156e-20	3.19014e-19	3.81207e-18	4.3474e-19	1.16367e-19	2.9087e-19	1.32648e-18	2.28765e-17	1.58356e-19	6.58169e-20	1.61342e-19	1.07595e-19	2.50558e-18	7.69858e-17	3.7414e-18	2.33431e-19	3.77315e-19	4.39943e-18	9.77635e-19	1.07985e-18	6.90411e-18	3.07444e-19
MOZ	Mozambique	6.18456e-19	9.56314e-19	8.09201e-19	4.09008e-19	1.98795e-18	2.08549e-19	1.93632e-18	4.76092e-19	4.16641e-19	4.09021e-18	3.96916e-18	5.78586e-19	2.5179e-19	3.8761e-19	7.35923e-19	2.40343e-19	8.62943e-20	5.72155e-18	1.94724e-19	4.39214e-19	4.54345e-19	9.58953e-19	5.27527e-19	4.25051e-19	3.25013e-18	4.78879e-18	2.28042e-19	3.10805e-19	7.26359e-19	1.32945e-18	6.38264e-19	4.44891e-19	4.50898e-19	2.96566e-18	4.57708e-19	2.54578e-19	3.31855e-19	4.05922e-19	1.25724e-18	3.56385e-17	1.4209e-18	5.23422e-19	3.63004e-19	1.0281e-18	9.24753e-19	4.21633e-19	1.87554e-18	3.23697e-19
MMR	Myanmar	3.54143e-19	2.71307e-19	1.20007e-18	9.58707e-20	4.07358e-19	7.26704e-20	3.1322e-18	1.5706e-19	1.31606e-19	1.68533e-17	6.63849e-18	2.48084e-19	1.08816e-19	4.56441e-19	2.5526e-18	1.1455e-19	1.76558e-20	6.63247e-18	7.32674e-20	1.49192e-19	1.39545e-19	2.44953e-19	2.66285e-19	1.868e-19	1.96138e-19	7.12051e-18	8.34837e-20	9.26489e-19	6.33808e-19	3.34265e-19	1.91497e-19	1.49142e-18	2.24403e-19	1.68552e-17	1.21497e-19	8.7446e-20	1.05225e-19	1.00734e-19	1.84003e-18	1.48919e-15	1.91539e-18	2.07272e-19	3.51798e-19	7.2106e-19	5.09101e-19	5.11723e-19	4.59381e-18	1.81778e-19
NAM	Namibia	5.76928e-18	8.03737e-18	1.05492e-17	3.10138e-18	3.87131e-15	2.03643e-18	2.53698e-17	4.64032e-18	3.83328e-18	9.20327e-17	4.73665e-17	9.58928e-18	3.04249e-18	3.848e-18	6.95699e-18	2.48084e-18	7.43355e-19	9.19372e-17	4.08546e-18	4.09489e-18	4.18823e-18	8.45899e-18	5.05437e-18	4.02668e-18	8.58448e-17	5.09986e-17	2.15659e-18	2.91304e-18	7.04246e-18	1.22605e-17	5.99417e-18	1.60777e-17	3.19428e-17	1.17433e-16	4.93333e-18	2.66721e-18	7.72513e-18	3.76373e-18	2.17211e-17	5.54066e-16	1.62219e-17	5.13081e-17	4.76279e-18	8.36846e-18	6.07115e-18	4.4383e-18	2.01761e-17	3.90625e-18
NPL	Nepal	9.5014e-19	1.01895e-18	1.67491e-18	4.80263e-19	1.14975e-18	2.59306e-19	4.44043e-18	5.71323e-19	4.77113e-19	1.12189e-17	9.09216e-18	7.60641e-19	3.3454e-19	1.34005e-18	9.45636e-18	3.16435e-19	9.16739e-20	8.68146e-18	2.35155e-19	5.2228e-19	6.4982e-19	5.86171e-18	6.38793e-19	5.61403e-19	6.74812e-19	1.07141e-17	2.74452e-19	5.32398e-19	1.08414e-18	1.70208e-18	7.28412e-19	6.68473e-19	5.86754e-19	3.74763e-17	4.89745e-19	3.06005e-19	4.00735e-19	4.77283e-19	2.83629e-18	1.00182e-16	2.8157e-18	8.39936e-19	5.9604e-19	2.95773e-18	7.36631e-19	9.01328e-19	5.30515e-18	5.31741e-19
NLD	Netherlands	1.07212e-18	1.30712e-18	1.04464e-17	4.73427e-19	4.42025e-18	2.84787e-19	1.33634e-17	9.23446e-19	2.08707e-18	3.09171e-17	5.13776e-17	1.8755e-18	3.98973e-19	2.36828e-18	2.61651e-18	5.53099e-19	5.84067e-20	1.66317e-16	4.17752e-19	9.89719e-19	4.94468e-19	5.0521e-19	1.04059e-18	1.95142e-18	1.14601e-18	4.43603e-17	3.09462e-19	5.74551e-19	6.94011e-18	1.2504e-18	5.12654e-19	7.45959e-19	1.77023e-18	3.44815e-17	7.67067e-19	7.78208e-19	3.70854e-19	4.3877e-19	7.46133e-18	1.954e-16	1.02715e-17	1.1514e-18	2.1971e-18	7.23419e-18	2.86568e-18	3.96795e-18	2.5993e-17	1.21313e-18
ANT	Netherlands Antilles	1.68711e-19	2.49802e-19	2.41605e-19	8.2113e-20	2.14911e-19	1.92332e-18	8.21691e-19	1.64921e-19	1.42501e-19	1.62542e-18	6.60246e-19	1.58241e-19	2.18927e-18	1.11255e-19	2.08815e-19	1.79242e-19	2.04911e-20	1.60574e-18	7.278e-19	1.17162e-19	1.27661e-19	2.69393e-19	2.45941e-19	1.08683e-19	1.00138e-18	7.14887e-18	6.32557e-20	9.23967e-20	1.67179e-19	3.76967e-19	1.69629e-19	1.26027e-19	1.20996e-19	2.69583e-18	1.16145e-19	7.00394e-20	8.98064e-20	1.02169e-19	4.83307e-19	6.1974e-18	2.31481e-18	1.28685e-19	2.6099e-19	1.59418e-19	1.32658e-18	1.18199e-19	4.38542e-19	8.43746e-20
NCL	New Caledonia	5.03706e-20	7.7073e-20	1.28167e-19	2.63922e-20	6.21313e-20	1.79324e-20	2.6036e-19	3.92595e-20	3.35969e-20	5.64941e-18	2.10722e-19	4.8347e-20	2.30521e-20	3.85091e-20	8.67015e-20	2.22062e-20	6.71719e-21	3.54296e-19	1.64518e-20	3.75153e-20	3.78652e-20	8.3601e-20	4.18303e-20	3.24965e-20	3.82725e-20	4.52169e-19	1.90154e-20	2.92908e-20	6.19385e-20	1.28479e-19	5.23261e-20	4.88679e-20	4.23993e-20	6.16228e-19	3.47498e-20	2.12644e-20	2.78705e-20	3.1304e-20	1.45423e-19	8.55999e-18	1.47859e-19	4.0368e-20	3.89558e-20	5.57342e-20	5.40236e-20	3.99906e-20	1.42251e-19	3.029e-20
NZL	New Zealand	6.75434e-20	6.14124e-20	5.34501e-19	2.64253e-20	1.07909e-19	2.10883e-20	7.88706e-19	4.53679e-20	3.73721e-20	8.7477e-17	1.29199e-18	1.36334e-19	2.83129e-20	1.64845e-19	2.66222e-19	1.19442e-19	6.35193e-21	2.7156e-18	1.71503e-20	3.88258e-20	5.52936e-20	8.56786e-20	8.49398e-20	4.405e-20	6.87054e-20	2.45814e-18	1.83485e-20	9.4131e-20	1.14977e-19	1.24245e-19	4.85873e-20	1.05261e-19	4.96248e-20	8.48087e-18	3.56131e-20	2.38993e-20	2.81277e-20	3.42565e-20	1.13845e-18	5.10472e-17	4.71318e-19	4.53786e-20	1.10119e-19	1.39361e-19	9.75609e-20	1.67328e-19	5.40174e-19	3.63099e-20
NIC	Nicaragua	3.11916e-19	4.86489e-19	4.07286e-19	1.5876e-19	3.8751e-19	1.05262e-19	1.14262e-18	2.44734e-19	2.17072e-19	2.45644e-18	2.69041e-18	3.07086e-19	1.63918e-19	1.96502e-19	3.39126e-19	1.38133e-19	3.94364e-20	1.96126e-18	1.65402e-19	2.21207e-19	2.33204e-19	4.61338e-19	3.18459e-19	2.09107e-19	2.38054e-19	1.88358e-18	1.07625e-19	1.54659e-19	1.25548e-18	6.92409e-19	3.06129e-19	2.24011e-19	2.19655e-19	1.17728e-17	2.12061e-19	9.07144e-19	1.59797e-19	2.5639e-19	7.37075e-19	8.5218e-18	1.5099e-18	2.43026e-19	5.31321e-17	3.04582e-19	2.88934e-18	2.0781e-19	1.21187e-18	1.52269e-19
NER	Niger	9.59264e-19	1.31634e-18	2.28297e-18	4.63101e-19	1.52279e-18	3.27329e-19	3.52698e-18	7.21519e-19	5.64156e-19	7.23393e-18	2.36139e-18	8.98949e-19	4.02727e-19	6.03808e-19	1.19286e-18	3.90058e-19	1.35011e-19	2.84379e-18	3.07803e-19	9.51372e-19	6.52717e-19	1.24505e-18	8.18705e-19	5.71997e-19	7.2471e-19	4.72758e-18	3.42463e-19	4.80448e-19	8.38263e-19	1.6745e-17	9.21391e-19	7.08558e-19	7.22582e-19	5.88491e-18	6.3327e-19	3.97486e-19	5.27448e-19	1.9116e-17	2.00328e-18	3.04875e-17	2.17895e-18	7.60092e-19	6.20771e-19	8.01744e-19	7.35514e-19	5.9586e-19	1.78508e-18	2.61355e-18
NGA	Nigeria	4.52909e-19	6.51688e-19	9.04493e-18	4.11155e-19	4.02482e-18	1.25075e-19	4.4721e-17	3.61399e-19	3.08087e-19	4.14148e-17	5.47225e-17	7.80206e-19	4.02464e-19	1.39882e-18	2.82072e-18	3.05193e-19	2.503e-20	4.75592e-17	1.09986e-19	2.47104e-18	2.76894e-19	3.26929e-19	1.41584e-18	8.2885e-19	2.11766e-18	2.20535e-16	9.3015e-20	3.40125e-19	3.41718e-18	1.14262e-18	2.21855e-19	5.16304e-19	5.14074e-17	7.77978e-17	3.13293e-19	1.84191e-19	1.91687e-19	4.00333e-18	5.80481e-17	4.51968e-16	1.45759e-17	6.12292e-19	1.50426e-18	7.37506e-18	2.68241e-18	1.88687e-18	2.62022e-17	5.29791e-17
NOR	Norway	1.1159e-19	2.46955e-19	1.6506e-18	5.85061e-20	1.78689e-18	4.45837e-20	3.70683e-18	1.06092e-19	7.98843e-20	1.10305e-17	9.55283e-18	5.959e-19	6.24399e-20	3.20337e-19	5.63365e-19	1.05104e-19	6.98601e-21	1.23989e-17	3.01108e-20	9.91079e-20	1.63515e-19	8.34549e-20	1.73973e-19	3.61044e-19	1.94493e-19	1.35209e-17	5.3823e-20	1.14373e-19	1.10566e-18	1.78184e-19	6.07509e-20	1.38746e-19	2.5824e-19	2.60229e-17	6.73712e-20	7.18533e-20	4.07356e-20	5.27107e-20	2.9738e-18	9.11017e-17	3.10976e-18	1.82706e-19	3.45113e-19	1.89358e-18	3.9086e-19	7.28105e-19	7.25968e-18	1.84289e-19
PSE	Gaza Strip	0	0	0	0	0	0	0	0	0	0	0	0	0	0	0	0	0	0	0	0	0	0	0	0	0	0	0	0	0	0	0	0	0	0	0	0	0	0	0	0	0	0	0	0	0	0	0	0
OMN	Oman	6.2865e-18	1.46985e-18	5.59435e-18	5.64689e-19	6.02083e-18	4.07327e-19	1.35315e-17	1.83679e-18	7.62497e-19	1.23552e-16	1.09401e-17	3.43878e-18	7.15228e-19	4.46124e-17	1.17093e-17	6.28597e-19	1.35421e-19	1.35512e-17	3.82543e-19	8.86303e-19	8.74949e-19	1.76063e-18	1.55962e-18	8.00521e-19	1.02152e-18	3.82148e-17	4.02211e-19	1.55495e-18	4.01556e-18	2.57953e-18	1.22201e-18	4.84326e-18	1.33173e-18	5.32551e-17	7.8129e-19	5.03019e-19	7.20501e-19	1.33505e-18	9.13701e-18	3.02557e-15	1.23356e-17	3.16958e-18	2.06686e-18	2.17837e-18	2.05892e-18	3.0309e-18	7.08611e-18	7.89639e-19
PAK	Pakistan	1.3342e-17	1.9843e-17	2.44004e-16	5.06107e-18	3.31855e-17	2.07128e-18	5.61444e-16	7.7069e-18	5.89999e-18	1.8588e-15	9.58281e-16	4.7642e-17	6.06503e-18	2.08289e-17	7.59522e-17	9.31511e-18	5.15217e-19	1.18224e-15	2.03163e-18	5.29232e-17	6.05793e-18	6.94904e-18	2.02027e-17	1.65018e-17	3.37581e-17	6.78147e-16	1.7073e-18	1.3734e-17	9.0249e-17	1.36407e-17	4.09501e-18	3.02666e-17	7.5111e-17	3.98832e-15	3.88402e-18	2.74759e-18	5.16194e-18	3.47929e-18	5.33166e-16	2.15419e-14	5.24276e-16	9.23437e-18	6.13846e-17	1.21241e-16	5.20996e-17	1.74429e-16	4.46212e-16	1.00053e-17
PAN	Panama	8.69319e-20	1.50259e-19	2.84685e-19	4.11521e-20	1.41545e-19	2.85405e-19	6.82536e-19	1.50728e-18	9.29494e-19	1.24108e-18	1.00542e-18	1.87904e-19	7.37433e-19	6.3696e-20	1.62052e-19	5.25317e-19	9.43271e-21	1.35224e-18	8.86132e-19	1.26509e-19	6.1789e-20	1.24546e-19	1.18226e-18	6.008e-20	5.99627e-20	5.07035e-18	3.01613e-20	4.55052e-20	2.383e-19	2.00776e-19	7.60883e-20	9.23403e-20	7.30614e-20	4.82359e-18	5.82751e-20	4.02599e-20	4.20611e-20	5.25397e-20	1.7595e-18	5.5144e-18	9.81119e-18	6.69469e-20	2.6424e-17	1.43816e-19	1.29774e-17	8.93793e-20	9.1356e-19	4.27224e-20
PNG	Papua New Guinea	6.66082e-20	8.43212e-20	1.95898e-19	3.0009e-20	7.96653e-20	2.11872e-20	3.10126e-19	4.79829e-20	3.96719e-20	6.07388e-17	5.33434e-19	6.27879e-20	2.66307e-20	5.35351e-20	1.22987e-19	2.70376e-20	7.39243e-21	9.36549e-19	1.94839e-20	4.25783e-20	4.57964e-20	9.22626e-20	5.53529e-20	4.55047e-20	5.09654e-20	6.44336e-19	2.19945e-20	4.20728e-20	1.08043e-19	1.33191e-19	6.15766e-20	5.95144e-20	4.42954e-20	7.69155e-19	4.24067e-20	2.49902e-20	3.36612e-20	3.80513e-20	1.83595e-19	2.14629e-17	1.93607e-19	4.89445e-20	4.71429e-20	9.24493e-20	5.64311e-20	5.84697e-20	2.78173e-19	3.19667e-20
PRY	Paraguay	5.91964e-19	6.1508e-19	7.91457e-19	2.9844e-19	1.22649e-18	2.16544e-19	2.45659e-16	4.25066e-19	4.77754e-19	3.47869e-18	1.90816e-18	4.89552e-19	2.60707e-19	3.67983e-19	8.29569e-19	2.47247e-19	7.82598e-20	3.07916e-18	1.91732e-19	5.26152e-19	6.63732e-19	9.78372e-19	9.62837e-18	3.71007e-19	3.79576e-19	6.28936e-16	2.58833e-19	2.83287e-19	5.80489e-19	1.45001e-18	6.1421e-19	6.38442e-19	3.85446e-19	5.96341e-18	4.3062e-19	7.6558e-18	3.39302e-19	4.20951e-19	7.46839e-17	2.43388e-17	1.33545e-17	4.8017e-19	6.15222e-19	5.43561e-19	6.26978e-19	4.18756e-19	1.19858e-18	2.72055e-19
PER	Peru	3.0153e-18	2.38928e-18	1.52971e-17	6.07092e-19	3.26802e-18	4.21693e-19	1.25081e-16	9.6955e-19	7.35827e-18	1.71741e-16	4.62421e-17	1.60958e-18	1.0331e-18	1.70848e-18	6.40928e-18	1.50601e-18	1.18795e-19	6.55844e-17	5.78703e-19	8.16651e-19	1.55865e-18	1.37852e-18	2.42327e-16	1.52217e-18	1.1582e-18	5.83593e-16	3.75946e-19	8.97153e-19	1.64526e-17	3.02558e-18	8.9349e-19	1.55944e-18	2.56041e-18	3.38372e-16	6.9627e-19	4.89324e-19	5.03212e-19	6.45354e-19	5.19447e-16	1.80338e-15	5.77273e-16	1.14342e-18	2.43518e-17	1.14008e-17	1.09386e-17	4.86159e-18	4.81066e-17	9.68018e-19
PHL	Philippines	2.70944e-19	1.40002e-19	9.09435e-19	7.2046e-20	4.55972e-19	4.71934e-20	3.11023e-18	1.06319e-19	1.26216e-19	2.35097e-17	4.62064e-18	1.85544e-19	9.15981e-20	5.12128e-19	1.44333e-18	1.00314e-19	1.13736e-20	4.84226e-18	4.26881e-20	1.00778e-19	1.39362e-19	3.93325e-19	1.82309e-19	1.51939e-19	1.49569e-19	9.85499e-18	6.50357e-20	5.31954e-19	4.82122e-19	2.96513e-19	1.17125e-19	4.91402e-19	1.55386e-19	2.47492e-17	8.74302e-20	6.61693e-20	6.69948e-20	8.4247e-20	1.78561e-18	1.3391e-16	1.77098e-18	1.43112e-19	3.69582e-19	6.55203e-19	2.84144e-19	4.1789e-19	2.54146e-18	1.02288e-19
POL	Poland	4.34983e-18	3.64318e-18	1.13006e-17	2.0616e-18	4.72979e-18	1.69167e-18	2.57635e-17	3.30933e-18	2.26366e-18	5.24548e-17	1.20239e-16	6.53109e-18	2.29658e-18	3.03461e-18	5.01536e-18	1.97863e-18	4.11673e-19	5.8743e-17	1.63287e-18	2.53367e-18	2.52017e-18	3.5743e-18	4.14835e-18	4.97608e-18	3.23058e-18	5.08788e-17	1.93744e-18	2.2503e-18	1.94135e-17	5.35783e-18	4.17411e-18	2.74963e-18	3.26081e-18	4.65656e-17	2.59034e-18	1.95098e-18	2.43782e-18	2.26744e-18	1.43655e-17	2.24567e-16	2.00617e-17	3.1975e-18	3.1324e-18	1.57443e-17	4.31753e-18	4.49604e-18	1.74261e-16	2.18868e-18
PRT	Portugal	5.66121e-18	4.05033e-18	3.78295e-17	3.19513e-18	5.29873e-16	1.39964e-18	5.60823e-17	2.70852e-18	2.18105e-18	8.57221e-17	1.04605e-16	4.07014e-18	1.75085e-18	4.37989e-18	5.66185e-18	2.14891e-18	1.32575e-19	1.42074e-16	1.01352e-18	3.14663e-18	2.68865e-18	4.47659e-18	4.68678e-18	3.5526e-18	8.43556e-18	1.85239e-16	1.29321e-18	2.08036e-18	1.56723e-17	7.78901e-18	3.97719e-18	4.89827e-18	4.60495e-18	1.30125e-16	8.10928e-17	1.81917e-18	2.45801e-18	6.10053e-18	3.63509e-17	5.0774e-16	2.6196e-17	6.07572e-18	4.17821e-18	1.11529e-17	1.43303e-17	1.22778e-17	4.83723e-17	3.67061e-18
QAT	Qatar	1.40128e-17	3.33849e-18	1.53964e-17	1.48581e-18	6.49508e-18	1.05802e-18	6.18779e-17	2.49192e-18	1.68687e-18	4.97276e-16	3.06924e-17	4.19208e-18	1.73326e-18	5.62866e-17	3.66621e-17	1.91851e-18	2.99645e-19	3.71688e-17	9.95628e-19	2.20729e-18	2.36794e-18	4.84312e-18	4.67578e-18	2.12577e-18	4.67387e-18	9.90161e-17	9.84275e-19	6.35273e-18	5.74702e-18	5.81837e-18	2.5108e-18	8.07644e-18	3.7338e-18	1.15177e-16	1.94385e-18	1.35666e-18	1.63937e-18	1.75229e-18	3.22194e-17	2.62611e-15	5.60822e-17	2.61145e-18	6.86771e-18	8.85051e-18	5.16349e-18	7.16495e-18	1.91224e-17	2.37953e-18
KOR	South Korea	3.60056e-18	3.34252e-19	4.776e-18	6.59898e-20	1.14346e-18	5.10674e-20	1.32904e-17	1.34908e-19	1.42501e-19	6.5983e-17	7.7416e-18	5.68832e-19	1.2181e-19	1.6128e-18	9.90667e-18	1.75506e-19	4.63683e-21	9.15927e-18	6.16136e-20	1.24363e-19	1.10771e-19	2.29964e-19	7.16373e-19	2.07115e-19	3.84745e-19	3.46767e-17	2.71809e-20	5.46948e-19	1.37981e-18	2.06459e-19	5.6337e-20	2.22833e-18	3.88789e-19	3.88856e-17	5.51885e-20	2.97108e-19	4.93703e-20	8.71516e-20	9.49287e-18	8.4536e-16	9.4215e-18	2.46391e-19	2.10834e-18	1.68966e-18	1.51039e-18	1.15495e-18	4.84311e-18	3.13057e-19
MDA	Moldova	1.08719e-17	7.63442e-18	9.11271e-18	5.95331e-18	1.00547e-17	5.55843e-18	3.27838e-17	7.69473e-18	5.97311e-18	8.03532e-17	1.95881e-17	7.72445e-18	6.13938e-18	6.18797e-18	1.0344e-17	5.60581e-18	1.37519e-18	1.47256e-17	4.78344e-18	6.94576e-18	7.08159e-18	8.99047e-18	9.43266e-18	7.02863e-18	9.3704e-18	3.60065e-17	5.66717e-18	6.12285e-18	9.16844e-18	1.2285e-17	1.02324e-17	6.94261e-18	7.04716e-18	2.3918e-17	6.77785e-18	6.04224e-18	6.52641e-18	6.76262e-18	2.00807e-17	1.558e-16	2.37186e-17	7.23645e-18	6.63258e-18	8.15893e-18	7.58984e-18	6.8236e-18	1.45925e-17	5.31031e-18
ROU	Romania	2.22016e-18	7.1113e-18	2.61154e-17	1.13413e-18	3.24747e-18	7.38998e-19	2.10112e-17	2.1893e-18	1.15403e-18	4.4973e-17	1.19343e-16	5.48066e-18	1.22156e-18	3.05883e-18	5.19354e-18	9.44244e-19	2.07885e-19	6.26815e-17	9.30818e-19	2.3882e-18	1.3101e-18	2.2283e-18	2.05877e-18	8.33649e-18	1.80311e-18	4.38202e-17	8.05274e-19	1.15935e-18	1.04752e-16	3.60198e-18	2.06432e-18	2.38871e-18	2.99786e-18	5.33357e-17	1.74219e-18	8.86505e-19	1.1106e-18	1.22274e-18	1.16822e-17	2.70392e-16	2.31276e-17	2.33501e-18	2.11066e-18	1.8462e-17	5.04062e-18	6.51307e-18	4.37574e-17	1.87518e-18
RUS	Russia	3.6907e-17	2.51753e-17	1.99971e-16	2.88165e-18	2.55661e-17	1.72297e-18	1.48533e-16	1.07205e-16	2.90188e-18	2.49486e-16	3.99371e-16	3.32899e-16	3.43088e-18	1.03641e-17	5.12702e-17	3.00669e-18	1.55743e-18	3.48597e-16	1.92553e-18	5.0141e-18	1.60628e-17	6.61684e-18	9.77125e-18	2.33924e-17	6.96107e-18	5.65416e-16	4.76067e-17	4.11346e-18	7.87021e-16	1.31558e-17	3.85747e-18	8.79301e-18	1.18871e-17	3.38829e-16	3.33057e-18	2.12101e-18	3.951e-18	3.01398e-18	9.0464e-17	6.36675e-15	1.42587e-16	6.04517e-18	1.70803e-17	2.86121e-16	7.51448e-17	7.04707e-17	8.4631e-16	9.2035e-18
RWA	Rwanda	3.25502e-19	4.86818e-19	3.74054e-19	1.68054e-19	3.51825e-19	1.26528e-19	1.20366e-18	2.48875e-19	2.32451e-19	3.82252e-18	7.83584e-19	2.91452e-19	1.54638e-19	2.03667e-19	4.24359e-19	1.48519e-19	4.72312e-20	9.06288e-19	1.2114e-19	2.35999e-19	2.4323e-19	5.13919e-19	2.85726e-19	2.05011e-19	2.61336e-19	1.64922e-18	1.38975e-19	1.75665e-19	2.70407e-19	7.1205e-19	3.45042e-19	2.56079e-19	2.31426e-19	1.43458e-18	2.36916e-19	1.4841e-19	1.96349e-19	2.0664e-19	7.47416e-19	2.08254e-17	1.29746e-18	2.52191e-19	2.09478e-19	2.53587e-19	2.33159e-19	2.01234e-19	6.35526e-19	1.57929e-19
WSM	Samoa	9.97336e-20	1.44538e-19	8.93704e-20	6.08826e-20	1.00507e-19	3.68346e-20	3.02241e-19	7.50446e-20	6.49743e-20	9.86893e-18	1.44126e-19	8.55172e-20	4.6244e-20	5.84021e-20	1.18845e-19	4.38382e-20	1.25258e-20	1.43813e-19	3.47871e-20	6.75942e-20	7.00205e-20	1.48238e-19	8.34843e-20	6.10697e-20	7.45213e-20	3.17877e-19	4.04562e-20	5.02294e-20	7.33465e-20	2.08474e-19	1.00933e-19	7.02403e-20	6.2817e-20	2.5502e-19	6.72837e-20	4.39717e-20	5.65373e-20	6.11983e-20	1.65893e-19	1.80403e-18	1.82382e-19	7.24609e-20	5.75833e-20	6.7422e-20	6.5817e-20	5.54893e-20	1.31657e-19	4.53e-20
SMR	San Marino	0	0	0	0	0	0	0	0	0	0	0	0	0	0	0	0	0	0	0	0	0	0	0	0	0	0	0	0	0	0	0	0	0	0	0	0	0	0	0	0	0	0	0	0	0	0	0	0
STP	Sao Tome and Principe	5.99749e-19	7.01939e-19	4.76903e-19	3.09858e-19	1.15525e-18	2.37312e-19	1.84385e-18	4.24228e-19	3.88798e-19	3.79246e-18	9.88528e-19	4.97278e-19	2.95802e-19	3.52988e-19	6.28918e-19	2.76961e-19	6.04781e-20	8.18753e-19	2.25535e-19	3.76737e-19	4.1321e-19	7.62701e-19	4.92059e-19	3.63247e-19	4.78985e-19	1.90819e-18	2.6097e-19	2.97914e-19	4.24605e-19	1.02717e-18	5.28146e-19	3.93574e-19	3.63418e-19	1.36696e-18	3.79431e-19	2.74539e-19	3.34062e-19	3.39974e-19	1.00726e-18	9.73685e-18	1.15878e-18	3.84271e-19	3.47049e-19	4.19645e-19	4.06121e-19	3.40435e-19	8.05647e-19	2.66547e-19
SAU	Saudi Arabia	8.59553e-17	9.49536e-17	5.54254e-16	1.15192e-17	1.83139e-16	4.4961e-18	9.77219e-16	2.15671e-17	1.09421e-17	1.25919e-14	1.23215e-15	5.78418e-17	1.66713e-17	8.09769e-17	3.73312e-16	1.62702e-17	5.32681e-19	1.4882e-15	4.70437e-18	6.99783e-17	1.35254e-17	2.08858e-17	5.19307e-17	3.20509e-17	3.03768e-16	6.60011e-15	2.91251e-18	7.67982e-17	1.74227e-16	2.98322e-17	8.84904e-18	8.8201e-17	8.30144e-17	2.74753e-15	9.3863e-18	8.74884e-18	1.05994e-17	6.87806e-18	6.44704e-16	3.13722e-14	1.13167e-15	2.99181e-17	8.78801e-17	1.554e-16	9.36263e-17	2.41226e-16	5.36827e-16	3.03187e-17
SEN	Senegal	2.3699e-19	4.09871e-19	1.30961e-18	1.27669e-19	5.43304e-19	7.71644e-20	1.19203e-18	2.03145e-19	1.693e-19	2.92526e-18	3.47631e-18	2.68962e-19	1.00077e-19	2.24958e-19	3.61335e-19	1.08723e-19	2.62778e-20	2.30753e-17	7.10239e-20	4.15141e-18	1.73784e-19	3.20487e-19	2.2461e-19	2.17017e-19	1.81041e-19	3.99991e-18	8.23382e-20	1.23941e-19	6.1601e-19	3.39298e-18	2.16882e-19	2.15732e-19	4.86247e-18	3.93645e-18	1.54336e-18	9.66802e-20	2.73114e-19	6.18803e-19	8.14262e-19	3.08862e-17	9.62833e-19	3.19345e-18	2.02809e-19	6.92191e-19	3.61079e-19	5.87673e-19	1.92e-18	5.5665e-18
SRB	Serbia	0	0	0	0	0	0	0	0	0	0	0	0	0	0	0	0	0	0	0	0	0	0	0	0	0	0	0	0	0	0	0	0	0	0	0	0	0	0	0	0	0	0	0	0	0	0	0	0
SYC	Seychelles	1.29203e-18	1.86283e-18	1.36258e-18	6.49211e-19	1.36806e-18	4.63816e-19	3.84522e-18	1.01559e-18	8.07516e-19	7.09134e-18	6.11306e-18	1.13835e-18	5.63222e-19	8.14586e-19	1.47786e-18	5.50602e-19	1.45867e-19	3.80381e-18	4.21201e-19	1.28563e-18	9.38016e-19	2.00223e-18	1.1193e-18	7.98379e-19	1.0165e-18	4.94686e-18	4.88037e-19	6.40046e-19	1.04952e-18	2.89598e-18	1.41405e-18	9.21247e-19	8.29882e-19	3.97815e-18	9.06078e-19	5.4539e-19	7.48636e-19	7.53208e-19	2.23218e-18	2.63231e-17	2.54204e-18	9.9274e-19	7.31833e-19	1.06065e-18	8.67743e-19	9.22742e-19	2.27385e-18	6.14724e-19
SLE	Sierra Leone	4.43101e-19	7.61383e-19	5.02128e-19	2.1449e-19	5.1032e-19	1.50962e-19	1.2664e-18	3.54576e-19	3.17471e-19	2.21167e-18	1.44734e-18	4.2077e-19	1.80957e-19	2.60949e-19	5.50586e-19	3.9684e-19	7.25928e-20	2.3334e-18	1.42567e-19	3.16195e-19	3.24376e-19	7.29697e-19	3.60212e-19	2.69161e-19	3.33275e-19	1.61769e-18	1.58669e-19	2.1583e-19	4.20346e-19	1.00448e-18	4.67485e-19	3.24269e-19	3.99849e-19	4.64305e-18	3.24694e-19	1.85507e-19	2.50499e-19	2.93622e-19	7.32081e-19	8.27521e-18	7.80404e-19	3.48724e-19	2.50704e-19	3.68249e-19	3.25841e-19	3.11546e-19	1.20196e-18	2.06321e-19
SGP	Singapore	2.47305e-18	1.58471e-19	1.14618e-18	6.66027e-20	1.27403e-18	4.517e-20	3.91871e-18	1.51606e-19	1.09379e-19	8.25133e-17	4.99512e-18	6.5587e-19	9.09008e-20	1.19743e-18	1.64691e-17	9.02587e-20	1.17961e-20	5.96169e-18	4.23126e-20	1.70267e-19	1.56063e-19	5.6542e-19	1.88105e-19	1.66116e-19	3.03885e-19	1.53782e-17	4.69966e-20	1.97665e-17	6.8651e-19	3.96955e-19	1.00855e-19	8.27844e-18	2.52059e-19	2.0922e-17	7.90336e-20	6.3661e-20	7.11702e-20	1.05195e-19	2.09289e-18	3.29107e-16	2.34568e-18	4.25872e-19	3.98694e-19	7.49858e-19	4.18186e-19	8.95116e-19	3.6745e-18	2.57441e-19
SVK	Slovakia	1.59293e-18	1.74167e-18	4.50812e-18	6.1804e-19	4.31464e-18	3.93745e-19	1.13666e-17	1.71093e-18	7.16629e-19	2.10661e-17	1.7175e-16	1.62624e-18	3.21191e-18	1.12763e-18	1.77402e-18	4.95515e-19	1.16408e-19	3.13468e-17	3.86002e-19	8.50142e-19	7.93415e-19	1.67086e-18	1.0761e-18	5.21705e-18	9.69318e-19	2.35606e-17	7.70284e-19	6.2848e-19	1.84693e-17	2.60558e-18	1.1253e-18	8.69273e-19	1.14806e-18	2.26934e-17	7.90851e-19	4.72474e-19	6.31551e-19	9.48361e-19	5.4424e-18	1.13564e-16	1.01542e-17	1.53378e-18	1.21755e-18	2.18854e-17	2.23112e-18	2.65897e-18	3.5141e-16	7.35197e-19
SVN	Slovenia	1.95125e-18	9.73044e-18	8.80134e-18	6.16777e-19	1.92353e-18	4.26678e-19	1.42201e-17	1.25862e-18	6.46115e-19	2.94486e-17	1.94508e-16	2.50171e-18	6.74131e-19	1.30286e-18	1.98432e-18	5.10733e-19	1.12626e-19	3.70323e-17	3.71525e-19	8.04887e-19	7.3455e-19	1.18318e-18	1.13649e-18	1.32553e-16	1.06344e-18	4.2524e-17	4.75342e-19	6.32659e-19	1.66849e-17	1.98881e-18	9.62675e-19	8.37218e-19	1.29063e-18	3.5038e-17	7.13822e-19	4.74149e-19	6.71787e-19	6.46574e-19	8.08617e-18	1.58328e-16	9.86222e-18	9.66436e-19	1.4485e-18	3.05245e-16	1.97593e-18	3.40984e-18	6.10385e-17	8.66266e-19
SOM	Somalia	3.3659e-18	3.94045e-18	3.18173e-18	1.9103e-18	3.5543e-18	1.75093e-18	1.23514e-17	2.72425e-18	2.04469e-18	2.66958e-17	6.23516e-18	2.90414e-18	1.89125e-18	2.16473e-18	3.67299e-18	1.7438e-18	4.62913e-19	5.01653e-18	1.502e-18	2.39687e-18	2.59628e-18	4.78583e-18	3.07628e-18	2.21482e-18	2.77088e-18	1.34357e-17	1.51663e-18	1.76525e-18	2.84053e-18	6.69389e-18	3.61635e-18	2.42511e-18	2.25276e-18	8.51484e-18	2.41513e-18	1.89679e-18	2.09278e-18	2.09757e-18	6.45262e-18	6.81107e-17	8.88773e-18	2.42858e-18	2.07565e-18	2.71581e-18	2.50027e-18	3.53984e-18	4.87215e-18	1.76539e-18
ZAF	South Africa	1.4322e-17	1.41272e-17	1.05914e-16	4.58125e-18	2.41938e-15	2.61004e-18	4.60495e-16	7.96367e-18	5.91808e-18	1.90194e-15	5.10743e-16	1.6773e-17	6.80534e-18	3.701e-17	6.56192e-17	7.69822e-18	6.24215e-19	8.18974e-16	2.62181e-18	1.47073e-17	7.73904e-18	7.43602e-18	1.71183e-17	1.57389e-17	6.34108e-15	1.52586e-15	3.93556e-18	1.13923e-17	5.94377e-17	4.19818e-17	2.02424e-17	1.55269e-17	7.72747e-17	1.20214e-15	1.05623e-17	7.18751e-18	5.89138e-18	9.87595e-18	2.65139e-16	8.89428e-15	2.54102e-16	1.19531e-16	1.97973e-17	9.14005e-17	3.17079e-17	4.62688e-17	2.65204e-16	6.11563e-17
SDS	South Sudan	0	0	0	0	0	0	0	0	0	0	0	0	0	0	0	0	0	0	0	0	0	0	0	0	0	0	0	0	0	0	0	0	0	0	0	0	0	0	0	0	0	0	0	0	0	0	0	0
ESP	Spain	2.06579e-18	7.59618e-18	2.31359e-16	4.20897e-17	4.35246e-17	2.50647e-19	3.00254e-16	2.22825e-18	1.91713e-18	1.38596e-16	1.69527e-16	5.91461e-18	1.12005e-18	1.02688e-17	1.29027e-17	1.50139e-18	4.21662e-20	2.43426e-16	3.96448e-19	5.09224e-18	1.32877e-18	6.87745e-19	1.87356e-17	7.83227e-18	3.98696e-18	4.33341e-16	5.17182e-19	1.21004e-18	4.10736e-17	1.15126e-17	5.93882e-19	1.90995e-18	9.51919e-18	1.60164e-16	3.89659e-18	1.34459e-17	5.75296e-19	8.43065e-19	1.71509e-16	9.58853e-16	1.61198e-16	3.46308e-18	3.53059e-17	3.82172e-17	2.2431e-16	3.64146e-17	1.16381e-16	1.04067e-17
LKA	Sri Lanka	1.32008e-19	1.53933e-19	8.70673e-19	6.22695e-20	2.59142e-19	3.6761e-20	3.31325e-18	9.702e-20	7.34486e-20	1.08429e-17	6.82038e-18	8.30181e-19	6.29921e-20	1.6679e-19	4.57403e-19	1.55657e-19	1.09555e-20	1.26883e-17	5.42677e-20	7.87477e-20	7.40074e-20	1.33819e-19	5.49494e-19	1.43874e-19	1.69376e-19	4.43591e-18	3.24668e-20	1.06763e-19	6.63253e-19	2.20148e-19	8.4381e-20	1.23726e-19	2.2422e-19	1.76561e-17	8.38674e-20	4.06225e-20	4.74706e-20	6.02966e-20	3.03987e-18	3.28115e-17	4.2149e-18	1.00102e-19	2.56188e-19	6.98401e-19	2.21544e-19	9.2558e-19	3.92549e-18	8.80018e-20
SUD	Sudan	0	0	0	0	0	0	0	0	0	0	0	0	0	0	0	0	0	0	0	0	0	0	0	0	0	0	0	0	0	0	0	0	0	0	0	0	0	0	0	0	0	0	0	0	0	0	0	0
SUR	Suriname	2.29866e-19	4.01604e-19	4.34082e-19	1.20144e-19	2.95223e-19	8.69127e-20	8.90493e-19	1.81839e-19	1.73709e-19	2.35217e-18	1.00467e-18	3.21653e-19	1.09418e-19	1.56508e-19	2.8121e-19	4.40918e-19	3.54858e-20	1.89771e-18	7.95546e-20	1.83199e-19	1.76877e-19	4.02044e-19	1.9305e-19	1.49356e-19	1.70705e-19	1.47625e-18	9.07072e-20	1.16934e-19	2.34751e-19	5.79163e-19	2.5074e-19	1.72772e-19	2.83023e-19	3.57973e-18	1.7314e-19	1.00794e-19	1.38906e-19	1.51611e-19	5.4652e-19	1.0862e-17	8.41024e-19	1.89365e-19	1.65749e-19	2.22746e-19	2.71408e-19	1.69195e-19	6.4472e-19	1.3008e-19
SWZ	Swaziland	1.63137e-17	3.1972e-18	2.47214e-18	1.10785e-18	1.41055e-17	8.19121e-19	6.80565e-18	1.73761e-18	1.65009e-18	2.43315e-17	5.48706e-18	2.0051e-18	9.88687e-19	1.36528e-18	7.99386e-18	1.06698e-18	3.06334e-19	7.37707e-18	7.74823e-19	3.25146e-18	1.63837e-18	3.79798e-18	1.9046e-18	1.37412e-18	1.59693e-18	1.13662e-17	8.76684e-19	1.13088e-18	1.96381e-18	5.30482e-18	3.65569e-18	1.75602e-18	1.8857e-18	1.80778e-17	1.62225e-18	9.77438e-19	1.30373e-18	1.49074e-18	4.20765e-18	9.13544e-17	4.96321e-18	5.28233e-18	1.46578e-18	1.92043e-18	2.48809e-18	1.40291e-18	4.19422e-18	1.06096e-18
SWE	Sweden	3.97138e-19	5.2212e-19	3.79008e-18	2.04554e-19	1.35668e-18	1.32529e-19	1.24052e-17	3.30917e-19	2.26875e-19	3.17872e-17	2.26989e-17	7.04315e-19	2.00854e-19	1.01609e-18	1.38361e-18	2.54675e-19	2.67253e-20	3.01603e-17	1.27659e-19	2.59954e-19	2.38472e-19	2.89269e-19	7.89451e-19	8.72433e-19	5.83611e-19	3.98324e-17	1.45394e-19	3.14079e-19	3.16488e-18	5.28315e-19	2.39671e-19	3.69669e-19	6.15854e-19	3.13694e-17	2.2626e-19	1.80834e-19	1.74014e-19	2.55245e-19	7.13235e-18	1.94781e-16	6.32905e-18	3.84652e-19	7.5215e-19	3.8707e-18	1.11749e-18	2.09529e-18	1.33097e-17	3.4977e-19
CHE	Switzerland	6.20874e-19	1.0038e-18	8.00417e-18	3.25804e-19	1.44071e-18	1.05519e-19	1.46205e-17	1.00017e-18	3.73217e-19	2.92189e-17	6.51912e-17	2.05893e-18	3.07746e-19	1.90642e-18	2.68434e-18	2.82398e-19	7.18373e-21	2.9617e-17	9.51665e-20	3.18915e-19	3.11494e-19	3.57305e-19	7.96274e-19	1.47344e-18	7.42941e-19	5.76062e-17	1.39706e-19	4.37762e-19	5.5904e-18	8.28242e-19	2.65887e-19	7.43542e-19	8.12042e-19	4.57823e-17	2.1377e-19	2.26466e-19	1.57366e-19	2.49972e-19	7.82475e-18	2.50864e-16	1.09022e-17	4.44224e-19	1.43171e-18	7.48367e-18	1.37621e-18	2.35795e-18	2.16746e-17	6.86591e-19
SYR	Syria	1.70977e-18	1.1408e-17	2.38221e-16	9.4517e-19	4.2721e-18	4.47681e-19	2.79655e-17	8.19271e-18	9.57465e-19	7.09804e-17	1.6051e-16	9.79677e-18	6.51212e-19	3.48308e-18	3.95399e-18	7.10731e-19	1.47459e-19	8.50876e-17	3.88647e-19	2.18035e-18	9.76038e-19	1.81586e-18	4.18009e-18	3.86667e-18	1.5916e-18	1.20832e-16	4.50804e-19	1.00527e-18	3.70665e-17	3.6823e-18	1.15072e-18	1.52552e-18	2.43178e-18	8.50887e-17	9.71015e-19	5.60719e-19	7.52358e-19	8.84779e-19	2.21336e-17	3.33043e-16	5.00034e-17	1.6403e-18	2.89154e-18	7.03974e-17	4.9312e-18	1.68548e-16	5.72873e-17	1.86424e-18
TWN	Taiwan	8.69591e-19	3.56258e-19	3.79849e-18	1.50431e-19	1.12443e-18	1.32883e-19	2.07274e-17	3.94886e-19	4.28197e-19	1.05121e-16	1.38089e-17	4.72609e-19	1.49377e-18	2.21376e-18	1.54801e-17	3.82373e-19	1.18988e-20	8.93998e-18	5.17038e-19	8.33523e-19	7.06263e-19	6.77039e-19	6.1217e-19	3.98944e-19	8.49026e-19	5.82949e-17	1.0135e-18	1.53092e-18	2.42691e-18	2.17949e-18	1.61535e-19	9.55207e-18	6.19976e-19	7.71698e-17	1.6034e-19	1.63623e-19	1.36832e-19	1.48898e-19	1.41568e-17	3.46961e-16	1.34748e-17	3.81538e-19	5.2465e-18	1.99454e-18	1.94677e-18	2.66354e-18	7.04136e-18	9.6202e-19
TJK	Tajikistan	1.42439e-17	1.97056e-17	4.54762e-16	6.31417e-18	1.382e-17	4.76e-18	4.18901e-17	1.09351e-17	8.50715e-18	1.24841e-16	5.75877e-17	2.47434e-17	5.5942e-18	7.83134e-18	1.56454e-17	5.57126e-18	1.80611e-18	5.17563e-17	4.45935e-18	8.82054e-18	9.28273e-18	1.88705e-17	1.06397e-17	8.3675e-18	9.34989e-18	1.2502e-16	5.17259e-18	6.24597e-18	8.34524e-17	2.63685e-17	1.37519e-17	9.05703e-18	8.34986e-18	5.87326e-17	9.32974e-18	5.4968e-18	7.53689e-18	7.77514e-18	2.67546e-17	8.28194e-16	4.40456e-17	9.47472e-18	7.58947e-18	3.22246e-17	9.22984e-18	8.36783e-18	9.46856e-17	6.09952e-18
THA	Thailand	3.69095e-18	9.68092e-19	5.78698e-18	5.41465e-19	4.81758e-18	3.60852e-19	3.04152e-17	8.17141e-19	7.51339e-19	2.97775e-16	2.85208e-17	1.59097e-18	5.03324e-19	5.97057e-18	3.07625e-17	9.17988e-19	8.35811e-20	3.93617e-17	3.58358e-19	1.93934e-18	7.42234e-19	2.44497e-18	1.32895e-18	8.39025e-19	1.33335e-18	5.93967e-17	4.64871e-19	5.08065e-18	3.59208e-18	2.07942e-18	9.09852e-19	3.77968e-17	1.35138e-18	1.30075e-16	8.00339e-19	4.86062e-19	4.89965e-19	5.73534e-19	1.39186e-17	1.02705e-15	1.38902e-17	2.06775e-18	2.74978e-18	4.13896e-18	2.61685e-18	7.56624e-18	2.08732e-17	1.98429e-18
MKD	TFYR Macedonia	6.99522e-18	2.56413e-16	1.60239e-16	3.34901e-18	8.81753e-18	2.36334e-18	2.90097e-17	5.79249e-18	4.38489e-18	6.92578e-17	9.2824e-17	7.55038e-18	2.88871e-18	4.61419e-18	7.95916e-18	2.71539e-18	8.36426e-19	1.09823e-16	2.13423e-18	4.82488e-18	4.94528e-18	1.02314e-17	5.69855e-18	1.36904e-16	4.99623e-18	5.45562e-17	2.57276e-18	3.48728e-18	2.81303e-16	1.4843e-17	6.71743e-18	8.53953e-18	5.1692e-18	6.33303e-17	4.63476e-18	2.81736e-18	3.56973e-18	4.36912e-18	1.60348e-17	2.70441e-16	1.86543e-17	5.33736e-18	4.5558e-18	3.69297e-16	6.46675e-18	9.96589e-18	4.6852e-17	3.5249e-18
TGO	Togo	5.8811e-19	1.02438e-18	1.01717e-18	2.88478e-19	8.56337e-19	2.05882e-19	2.16319e-18	4.61866e-19	4.0054e-19	3.37333e-18	3.07158e-18	5.4656e-19	2.42208e-19	3.9085e-19	1.2166e-18	2.57896e-19	7.76531e-20	6.08967e-18	1.82892e-19	3.36303e-17	9.44481e-19	9.68209e-19	4.7987e-19	3.90058e-19	8.89106e-19	6.466e-18	3.38171e-19	2.9634e-19	9.57336e-19	2.69499e-17	5.9614e-19	7.64359e-19	1.31036e-18	5.97023e-18	4.06037e-19	2.33648e-19	1.30514e-18	9.71743e-19	1.17942e-18	1.6648e-17	7.95919e-18	3.49325e-18	5.11158e-19	6.65997e-19	5.1069e-19	4.21365e-19	1.55009e-18	1.37394e-18
TTO	Trinidad and Tobago	6.8046e-20	7.06424e-20	1.61295e-19	3.37302e-20	1.00117e-19	9.01479e-19	5.94956e-19	5.2323e-20	6.35534e-19	1.4969e-18	4.55151e-19	6.89646e-20	1.65267e-19	6.93588e-20	9.37018e-20	4.5223e-18	8.39185e-21	5.247e-19	2.42135e-19	4.61503e-20	1.31118e-19	9.80963e-20	1.08087e-19	4.47267e-20	4.91982e-20	5.87107e-18	2.49443e-19	4.00226e-20	8.29886e-20	1.39668e-19	6.7071e-20	5.45789e-20	6.21087e-20	1.15618e-17	4.52506e-20	2.58311e-19	3.5712e-20	4.50211e-20	4.67626e-19	6.18965e-18	3.66151e-18	5.59578e-20	5.52569e-19	8.52775e-20	6.03804e-19	5.89139e-20	2.44867e-19	3.5424e-20
TUN	Tunisia	3.79682e-19	1.09395e-18	4.09249e-17	3.43137e-19	1.08454e-18	1.30012e-19	9.92557e-18	4.08843e-19	2.47923e-19	8.68347e-18	3.01424e-17	5.8489e-19	1.47298e-19	2.68589e-18	2.06984e-18	1.68787e-19	3.68079e-20	8.40748e-17	9.37891e-20	1.15017e-18	2.53599e-19	4.77885e-19	4.20168e-19	7.94783e-19	3.75959e-19	3.17351e-17	1.12676e-19	2.09144e-19	3.01986e-18	3.7789e-18	2.96261e-19	3.234e-19	2.52048e-18	2.04048e-17	2.4973e-19	1.45201e-19	2.13196e-19	4.80517e-19	3.18881e-18	6.41882e-17	3.54568e-18	7.83083e-19	5.21851e-19	4.56822e-18	3.59572e-18	2.57702e-18	1.23531e-17	1.85363e-18
TUR	Turkey	1.40364e-17	7.51779e-17	1.96714e-16	8.83939e-19	6.86393e-18	4.35748e-19	4.87901e-17	2.75842e-17	1.13596e-18	1.07681e-16	2.02731e-16	1.96082e-16	1.51492e-18	1.21936e-17	1.42169e-17	2.45626e-18	1.25458e-19	1.58341e-16	5.03222e-19	1.80402e-18	1.47562e-18	1.55691e-18	2.19263e-18	2.26329e-17	2.39734e-18	1.16094e-16	1.21719e-18	1.25336e-18	1.66729e-16	4.85649e-18	1.01718e-18	1.88445e-18	7.16266e-18	1.66267e-16	2.46062e-18	5.53427e-19	6.29921e-19	1.03351e-18	2.67184e-17	6.45575e-16	2.93671e-17	2.57549e-18	5.09448e-18	2.86831e-17	6.02066e-18	6.84542e-18	8.14429e-17	3.27097e-18
TKM	Turkmenistan	1.10117e-15	1.48901e-17	3.96104e-17	3.54777e-18	8.76595e-18	2.45434e-18	2.84367e-17	3.10835e-17	5.25731e-18	5.50996e-17	8.45929e-17	1.61882e-16	2.95396e-18	5.05091e-18	9.98228e-18	2.87682e-18	8.25141e-19	4.22159e-17	2.2309e-18	5.19982e-18	2.66782e-17	1.27451e-17	5.78122e-18	6.43729e-18	4.77021e-18	6.66621e-17	4.0586e-18	3.72189e-18	3.98052e-17	1.91395e-17	6.99868e-18	5.59117e-18	5.54552e-18	6.26348e-17	5.09621e-18	2.90331e-18	3.91799e-18	4.76037e-18	2.25319e-17	1.17487e-15	2.31685e-17	5.66187e-18	4.96558e-18	1.50947e-17	7.34961e-18	7.89039e-18	8.9015e-17	3.65906e-18
USR	Former USSR	0	0	0	0	0	0	0	0	0	0	0	0	0	0	0	0	0	0	0	0	0	0	0	0	0	0	0	0	0	0	0	0	0	0	0	0	0	0	0	0	0	0	0	0	0	0	0	0
UGA	Uganda	1.12972e-18	1.64816e-18	4.67112e-18	8.48492e-19	2.2614e-18	3.86387e-19	6.79838e-18	1.01262e-18	8.9933e-19	2.53802e-17	2.43399e-17	1.39989e-18	4.78032e-19	1.03916e-18	1.55611e-18	5.51688e-19	1.37314e-19	7.29098e-17	3.31312e-19	7.99062e-19	7.63304e-19	1.73083e-18	9.27978e-19	1.06914e-18	8.02255e-19	1.57574e-17	3.76293e-19	1.99557e-18	2.71947e-18	2.66931e-18	4.59979e-18	8.65711e-19	9.56743e-19	1.82808e-17	8.09229e-19	4.65921e-19	5.69733e-19	6.71199e-19	3.56717e-18	1.31931e-16	4.70439e-18	2.11427e-17	1.03239e-18	3.2941e-18	2.61819e-18	3.8432e-18	2.4739e-17	8.39603e-19
UKR	Ukraine	5.21345e-18	6.76135e-18	5.9964e-17	1.27901e-18	3.87187e-18	8.76008e-19	2.32072e-17	1.68276e-17	1.55276e-18	3.92467e-17	1.0666e-16	8.43858e-17	1.23189e-18	2.2061e-18	5.01242e-18	1.36496e-18	4.61503e-19	4.99968e-17	8.08227e-19	2.15781e-18	1.84336e-18	3.13715e-18	2.27833e-18	3.5526e-18	1.931e-18	7.15009e-17	1.0406e-18	1.41587e-18	1.54221e-16	4.66922e-18	2.1549e-18	2.3798e-18	4.43774e-18	7.9239e-17	2.16193e-18	1.0335e-18	1.28908e-18	1.60064e-18	1.72485e-17	5.90736e-16	2.82428e-17	2.08148e-18	5.17991e-18	1.59059e-17	1.37114e-17	1.74505e-17	1.58222e-16	1.48634e-18
ARE	UAE	2.01508e-17	4.65957e-18	1.12109e-16	7.51364e-19	7.21566e-18	5.05763e-19	5.1577e-17	1.147e-16	9.45733e-19	1.03498e-15	5.25747e-17	1.12419e-16	1.1304e-18	9.99627e-18	4.0198e-17	1.45542e-18	1.11528e-19	1.13532e-16	4.93593e-19	1.8929e-18	1.7441e-18	3.08841e-18	3.81338e-18	1.67156e-18	5.55648e-18	1.7659e-16	4.4852e-19	5.65829e-18	2.8784e-17	3.37569e-18	1.32825e-18	9.65556e-18	1.46734e-17	1.84882e-16	9.59407e-19	7.18101e-19	8.26434e-19	9.17138e-19	2.80933e-17	2.89951e-15	3.78781e-17	2.62258e-18	6.43868e-18	9.44493e-18	6.20184e-18	2.35745e-17	3.7337e-17	2.14934e-18
GBR	UK	2.07136e-18	2.73368e-18	2.97657e-17	1.06429e-18	1.33984e-17	1.14194e-18	4.75298e-17	3.03413e-18	1.88686e-18	2.34434e-16	1.176e-16	9.41469e-18	1.05671e-18	1.47669e-17	1.23967e-17	4.83453e-18	7.16672e-20	1.99328e-16	6.2547e-19	1.46761e-18	4.93802e-18	1.32096e-18	2.27905e-18	3.66486e-18	5.76654e-18	1.73418e-16	6.2043e-19	4.32738e-18	1.85772e-17	3.35084e-18	7.48111e-19	2.5301e-18	4.19953e-18	2.42582e-16	9.23061e-19	1.41675e-18	4.94835e-19	8.02898e-19	2.83543e-17	9.5521e-16	3.70012e-17	2.6616e-18	4.43931e-18	1.79387e-17	6.78983e-18	2.57361e-17	7.84495e-17	3.31721e-18
TZA	Tanzania	7.33357e-19	5.54136e-19	2.90243e-18	2.21699e-19	1.17668e-18	4.24482e-19	3.25375e-18	3.33651e-19	5.33495e-19	1.72234e-17	6.04336e-18	3.83196e-19	3.64611e-19	4.46753e-19	1.96178e-18	2.33136e-19	2.08387e-20	1.7071e-17	1.71394e-19	3.99609e-19	4.75693e-19	1.25305e-18	3.65025e-19	9.13381e-19	1.42523e-18	5.7507e-18	3.33268e-19	3.17066e-19	9.14254e-18	2.33579e-18	2.18804e-18	3.68564e-19	3.73004e-19	2.18774e-17	2.77656e-19	2.38232e-19	2.65816e-19	2.3804e-19	2.14772e-18	9.26023e-17	5.15395e-18	4.30142e-19	9.75086e-19	7.26339e-19	6.00551e-19	6.50714e-19	2.90746e-18	2.85447e-19
USA	USA	8.13139e-18	4.97683e-18	1.0891e-16	1.26e-18	3.74227e-17	1.07797e-17	3.65881e-16	1.05731e-17	1.78269e-17	1.55683e-15	1.78651e-16	2.07778e-17	1.14957e-16	3.21882e-17	3.7991e-17	3.08861e-17	5.65494e-20	2.78203e-16	1.25019e-17	2.80316e-18	1.20817e-17	2.41699e-18	4.54617e-17	5.72418e-18	1.05832e-17	1.04104e-15	1.22604e-18	1.15622e-17	3.01034e-17	5.98049e-18	7.86238e-19	1.03698e-17	1.01982e-17	3.75184e-15	1.73196e-18	9.18428e-18	7.44298e-19	2.25648e-18	2.62577e-16	3.44567e-15	5.69999e-16	7.9757e-18	2.04321e-16	3.43961e-17	1.49632e-17	3.46767e-17	1.15087e-16	5.51056e-18
URY	Uruguay	4.76307e-19	5.05024e-19	1.5078e-18	2.40791e-19	9.25212e-19	1.73516e-19	2.44314e-16	3.69802e-19	3.71559e-19	1.00636e-17	3.05088e-18	4.22988e-19	2.35774e-19	3.48326e-19	9.13479e-19	2.53851e-19	6.30089e-20	5.39646e-18	1.72953e-19	3.33742e-19	3.43483e-19	7.50729e-19	3.55785e-18	3.25052e-19	4.26209e-19	5.44391e-16	1.9928e-19	2.46138e-19	7.50962e-19	1.08238e-18	4.87798e-19	3.47956e-19	3.39743e-19	2.40593e-17	3.32143e-19	2.64085e-19	2.7346e-19	3.14843e-19	3.83056e-17	9.70247e-17	1.22015e-17	4.60534e-19	1.39813e-18	6.36067e-19	1.82698e-18	6.25219e-19	2.05964e-18	2.37433e-19
UZB	Uzbekistan	1.29938e-16	9.69019e-17	9.7708e-17	5.14384e-17	9.33099e-17	4.0425e-17	2.79082e-16	1.29848e-16	5.80777e-17	4.79234e-16	2.87573e-16	1.35809e-16	4.87631e-17	5.89069e-17	8.85491e-17	4.74956e-17	1.07145e-17	3.26414e-16	3.80444e-17	6.39085e-17	7.08662e-17	1.24314e-16	8.17675e-17	5.97976e-17	7.56261e-17	5.43854e-16	4.48123e-17	5.105e-17	1.20716e-16	1.83119e-16	9.98822e-17	6.56671e-17	6.29686e-17	3.21103e-16	6.74556e-17	4.72843e-17	5.84192e-17	5.8365e-17	1.71003e-16	2.62126e-15	1.70542e-16	6.96106e-17	5.71205e-17	8.41285e-17	7.0193e-17	6.26498e-17	2.75428e-16	4.54126e-17
VUT	Vanuatu	1.68828e-19	2.36589e-19	1.43311e-19	8.34393e-20	1.69765e-19	6.19986e-20	4.64706e-19	1.24152e-19	1.105e-19	1.32294e-18	2.43088e-19	1.43642e-19	7.46799e-20	9.64096e-20	1.87918e-19	7.15113e-20	2.12726e-20	2.91668e-19	5.74971e-20	1.16624e-19	1.20958e-19	2.57523e-19	1.36658e-19	9.77901e-20	1.19784e-19	4.99099e-19	6.78931e-20	8.36593e-20	1.18588e-19	3.38535e-19	1.74664e-19	1.18011e-19	1.08286e-19	4.18198e-19	1.15394e-19	7.41642e-20	9.67795e-20	1.02714e-19	2.56403e-19	2.74905e-18	2.93046e-19	1.22926e-19	9.18929e-20	1.10242e-19	1.05008e-19	9.43175e-20	2.07672e-19	7.60918e-20
VEN	Venezuela	2.0829e-19	2.3524e-19	9.52313e-19	1.09095e-19	4.5959e-19	4.35328e-19	7.12862e-18	1.70917e-19	1.59421e-17	8.97888e-18	3.08151e-18	3.13687e-19	1.02702e-18	2.21643e-19	4.23729e-19	5.2288e-19	2.25039e-20	6.05291e-18	3.12257e-19	1.39746e-19	1.83981e-19	2.62004e-19	2.11504e-18	1.79306e-19	1.82201e-19	1.1797e-16	1.58191e-19	1.43388e-19	5.64989e-19	8.94689e-18	1.75924e-19	2.01741e-19	1.91149e-19	4.76105e-17	1.31979e-19	1.03833e-19	9.69383e-20	1.25369e-19	1.70354e-17	4.54336e-17	1.42366e-16	1.72746e-19	1.36663e-17	8.55896e-19	3.22132e-17	3.08551e-19	1.67602e-18	5.28952e-19
VNM	Viet Nam	1.08775e-18	1.09938e-18	1.09688e-17	5.29188e-19	7.73631e-18	3.52998e-19	1.33307e-17	7.71597e-19	7.64974e-19	3.39023e-16	2.23348e-17	9.69381e-19	6.10174e-19	1.0893e-18	4.5776e-18	4.9117e-19	1.08858e-19	3.32887e-17	3.5093e-19	7.69574e-19	6.99858e-19	1.65213e-18	9.9583e-19	8.34201e-19	8.78684e-19	3.27558e-17	3.47239e-19	1.28204e-18	3.54085e-18	2.19267e-18	1.09974e-18	3.13744e-17	9.17028e-19	4.62709e-17	1.31788e-18	4.02095e-19	7.04736e-19	6.16889e-19	8.98064e-18	5.70624e-16	1.87292e-17	1.71742e-18	1.21503e-18	3.15504e-18	8.573e-18	1.80378e-18	2.18482e-17	6.75857e-19
YEM	Yemen	3.0465e-18	2.86159e-18	6.59749e-18	9.58999e-19	3.3173e-18	6.77454e-19	1.87048e-17	1.54828e-18	1.35276e-18	1.86854e-16	1.66929e-17	2.32116e-18	9.06428e-19	2.88761e-18	1.42562e-17	9.09388e-19	2.57891e-19	1.89408e-17	6.24949e-19	2.08226e-18	1.40806e-18	3.0874e-18	2.17652e-18	1.50119e-18	1.75525e-18	1.03395e-16	6.97672e-19	2.17138e-18	3.22534e-18	4.63921e-18	1.93807e-18	5.54742e-18	1.73387e-18	5.46338e-17	1.34554e-18	8.28738e-19	1.76642e-18	1.26478e-18	1.0989e-17	3.36258e-15	1.43713e-17	1.91358e-18	2.29287e-18	1.97391e-17	2.83892e-18	2.66865e-18	1.02953e-17	1.40433e-18
ZMB	Zambia	7.25775e-19	1.19762e-18	1.3064e-18	3.47533e-19	1.27045e-17	2.45077e-19	3.26146e-18	5.36186e-19	5.07486e-19	8.36072e-18	5.14695e-18	7.12389e-19	2.93767e-19	5.76145e-19	1.3935e-18	2.89709e-19	8.83891e-20	6.98632e-18	2.31647e-19	5.65083e-19	5.19022e-19	1.19699e-18	5.71575e-19	4.84493e-19	6.14797e-18	6.96538e-18	2.67385e-19	3.80376e-19	9.14511e-19	1.73938e-18	2.47828e-18	5.95339e-19	7.69884e-19	6.81637e-18	4.94474e-19	2.95576e-19	3.90753e-19	4.599e-19	1.83972e-18	2.0991e-16	2.30076e-18	7.78515e-19	4.86895e-19	9.22219e-19	6.4821e-19	6.72822e-19	2.36727e-18	3.80476e-19
ZWE	Zimbabwe	9.81943e-18	8.57132e-18	1.42579e-17	7.46752e-18	7.64563e-18	6.97983e-18	4.84316e-17	7.31719e-18	6.81069e-18	3.5036e-16	4.08598e-17	6.39025e-18	7.93993e-18	7.75655e-18	1.06354e-17	7.23582e-18	1.09541e-18	3.71633e-17	5.98753e-18	8.25326e-18	8.87951e-18	7.19416e-18	9.36007e-18	8.07634e-18	8.39369e-18	7.42048e-17	7.14506e-18	6.05248e-18	8.60567e-18	9.12212e-18	8.07174e-18	7.61369e-18	8.07921e-18	6.88141e-17	7.60514e-18	7.54861e-18	7.74047e-18	7.18514e-18	4.07645e-17	2.55156e-16	1.20029e-16	7.00345e-18	8.40893e-18	1.05839e-17	8.40867e-18	8.66291e-18	2.6084e-17	6.85431e-18
ROW	Rest of World	0	0	0	0	0	0	0	0	0	0	0	0	0	0	0	0	0	0	0	0	0	0	0	0	0	0	0	0	0	0	0	0	0	0	0	0	0	0	0	0	0	0	0	0	0	0	0	0
[truncated: 142 more columns]

## Sheet: NOx Impact FP shares
		AFG	ALB	DZA	AND	AGO	ATG	ARG	ARM	ABW	AUS	AUT	AZE	BHS	BHR	BGD	BRB	BLR	BEL	BLZ	BEN	BMU	BTN	BOL	BIH	BWA	BRA	VGB	BRN	BGR	BFA	BDI	KHM	CMR	CAN	CPV	CYM	CAF	TCD	CHL	CHN	COL	COG	CRI	HRV	CUB	CYP	CZE	CIV
		Afghanistan	Albania	Algeria	Andorra	Angola	Antigua	Argentina	Armenia	Aruba	Australia	Austria	Azerbaijan	Bahamas	Bahrain	Bangladesh	Barbados	Belarus	Belgium	Belize	Benin	Bermuda	Bhutan	Bolivia	Bosnia and Herzegovina	Botswana	Brazil	British Virgin Islands	Brunei	Bulgaria	Burkina Faso	Burundi	Cambodia	Cameroon	Canada	Cape Verde	Cayman Islands	Central African Republic	Chad	Chile	China	Colombia	Congo	Costa Rica	Croatia	Cuba	Cyprus	Czech Republic	Cote dIvoire
AFG	Afghanistan	0.9318	0.0006	0.0004	0.0053	0.0003	0.0016	0.0003	0.0002	0.0022	0.0002	0.0006	0.0002	0.0008	0.0001	0.0003	0.0016	0.0065	0.0015	0.0007	0.0009	0.0007	0.0009	0.0002	0.0005	0.0001	0.0003	0.0018	0.0017	0.0003	0.0022	0.0015	0.0006	0.0005	0.0004	0.0008	0.001	0	0.0002	0.0001	0	0.0009	0.0015	0.001	0.0004	0.0005	0.0001	0.0006	0.0018
ALB	Albania	0	0.8082	0.0002	0.0017	0.0001	0.0005	0.0001	0.0001	0.0008	0	0.0007	0.0001	0.0003	0	0.0001	0.0005	0.0026	0.0002	0.0002	0.0003	0.0002	0.0003	0.0001	0.0002	0	0.0001	0.0007	0.0006	0.0003	0.0009	0.0005	0.0002	0.0002	0.0001	0.0003	0.0003	0	0.0001	0	0	0.0001	0.0005	0.0003	0.0003	0.0002	0.0001	0.0005	0.0006
DZA	Algeria	0	0.0002	0.4315	0.0012	0.0002	0.0001	0.0005	0	0.0003	0.0001	0.0019	0	0.0004	0	0.0001	0.0003	0.0003	0.0046	0.0001	0.0002	0.0001	0	0.0001	0.0002	0	0.0034	0.0001	0.0003	0.0004	0.0003	0.0001	0.0001	0.0003	0.001	0.0001	0.0001	0	0	0.0001	0	0.0005	0.0003	0.0005	0.0006	0.0005	0.0001	0.0015	0.001
AND	Andorra	0	0	0	0	0	0	0	0	0	0	0	0	0	0	0	0	0	0	0	0	0	0	0	0	0	0	0	0	0	0	0	0	0	0	0	0	0	0	0	0	0	0	0	0	0	0	0	0
AGO	Angola	0	0	0.0001	0.0004	0.3625	0.0001	0.0001	0	0.0002	0	0.0001	0	0.0001	0	0.0001	0.0001	0.0004	0.0008	0	0.0001	0	0.0001	0	0	0	0.0002	0.0001	0.0002	0.0001	0.0002	0.0001	0.0001	0.0001	0.0002	0.0001	0.0001	0	0	0.0003	0.0002	0.0002	0.0001	0.0002	0.0001	0.0001	0	0.0001	0.0002
ATG	Antigua	0	0.0001	0	0.0005	0	0.7008	0	0	0.0008	0	0	0	0.0001	0	0	0.0003	0.0007	0	0.0001	0.0001	0.0001	0.0001	0	0	0	0	0.0021	0.0002	0	0.0002	0.0002	0.0001	0.0001	0	0.0001	0.0001	0	0	0	0	0	0.0001	0.0001	0	0.0001	0	0	0.0002
ARG	Argentina	0	0.0001	0.0012	0.0012	0.0006	0.0004	0.5511	0.0001	0.0007	0.0002	0.001	0.0001	0.0003	0.0001	0.0006	0.0008	0.0014	0.0032	0.0002	0.0002	0.0002	0.0002	0.008	0.0002	0.0001	0.0341	0.0004	0.0006	0.0005	0.0005	0.0003	0.0002	0.0002	0.0014	0.0002	0.0006	0	0	0.0095	0.0001	0.0061	0.0008	0.003	0.0005	0.0027	0.0002	0.0009	0.0009
ARM	Armenia	0.0001	0.0005	0.0003	0.0044	0.0003	0.0015	0.0003	0.9161	0.002	0.0001	0.0007	0.0002	0.0007	0	0.0002	0.0015	0.0062	0.0023	0.0006	0.0008	0.0007	0.0008	0.0002	0.0005	0.0001	0.0002	0.002	0.0016	0.0004	0.0018	0.0015	0.0006	0.0005	0.0008	0.0007	0.0009	0	0.0002	0.0001	0	0.0004	0.0014	0.0006	0.0005	0.0005	0.0001	0.0007	0.0017
ABW	Aruba	0	0.0001	0	0.0007	0	0.0003	0	0	0.5489	0	0	0	0.0001	0	0	0.0003	0.0009	0.0001	0.0001	0.0001	0.0001	0.0001	0	0.0001	0	0.0002	0.0003	0.0003	0.0001	0.0003	0.0002	0.0001	0.0001	0	0.0001	0.0002	0	0	0	0	0.0002	0.0002	0.0001	0	0.0001	0	0	0.0003
AUS	Australia	0.0005	0.0018	0.0076	0.0194	0.0037	0.0069	0.0069	0.0016	0.0086	0.7949	0.0096	0.0013	0.0045	0.0023	0.0124	0.0157	0.0229	0.0153	0.0028	0.0039	0.0031	0.0035	0.0017	0.0028	0.002	0.0091	0.007	0.0756	0.0045	0.0082	0.0055	0.0181	0.0039	0.0292	0.0031	0.0039	0.0002	0.0007	0.0033	0.0047	0.008	0.0078	0.0089	0.0055	0.006	0.0025	0.0091	0.0134
AUT	Austria	0	0.0003	0.001	0.0009	0.0001	0.0001	0.0004	0.0001	0.0003	0.0002	0.1626	0.0001	0.0001	0	0.0001	0.0003	0.0003	0.0019	0.0001	0.0001	0.0001	0.0003	0.0001	0.0024	0.0001	0.0006	0.0002	0.0004	0.0019	0.0002	0.0001	0.0001	0.0002	0.0007	0.0001	0.0001	0	0	0.0002	0.0001	0.0007	0.0003	0.0004	0.0058	0.0004	0.0002	0.0054	0.0007
AZE	Azerbaijan	0.0003	0.0004	0.0005	0.0029	0.0002	0.0009	0.0005	0.0002	0.0013	0.0001	0.0025	0.8749	0.0005	0	0.0001	0.0009	0.0036	0.0009	0.0004	0.0005	0.0004	0.0005	0.0001	0.0004	0.0001	0.0003	0.0044	0.0012	0.0005	0.0012	0.0009	0.0004	0.0004	0.0003	0.0005	0.0006	0	0.0001	0.0001	0	0.0004	0.0011	0.0005	0.0006	0.0004	0.0001	0.002	0.0013
BHS	Bahamas	0	0	0	0.0003	0	0.0004	0	0	0.0003	0	0	0	0.7599	0	0	0.0002	0.0004	0	0.0001	0.0001	0.0001	0.0001	0	0	0	0	0.0005	0.0001	0	0.0001	0.0001	0	0	0.0001	0.0001	0.0002	0	0	0	0	0	0.0001	0.0001	0	0.0008	0	0.0001	0.0001
BHR	Bahrain	0.0001	0.0007	0.0057	0.0061	0.0007	0.0021	0.0009	0.0003	0.0029	0.0016	0.0017	0.0004	0.0012	0.9569	0.0012	0.0031	0.0087	0.0034	0.0009	0.0016	0.0009	0.0011	0.0003	0.0007	0.0002	0.001	0.0024	0.0044	0.0007	0.0029	0.002	0.0015	0.001	0.0024	0.001	0.0013	0	0.0002	0.0002	0.0003	0.0018	0.0023	0.0014	0.0009	0.001	0.0006	0.0013	0.003
BGD	Bangladesh	0	0	0.0001	0.0004	0.0001	0.0001	0.0001	0	0.0002	0.0001	0.0009	0	0.0001	0	0.4782	0.0001	0.0004	0.0012	0	0.0001	0	0.0001	0	0.0001	0	0.0002	0.0001	0.0004	0.0002	0.0001	0.0001	0.0002	0.0002	0.0008	0	0.0001	0	0	0	0.0001	0.0002	0.0001	0.0002	0.0002	0.0002	0.0001	0.0004	0.0002
BRB	Barbados	0	0	0	0.0002	0	0.0013	0	0	0.0002	0	0	0	0.0001	0	0	0.5182	0.0002	0	0.0001	0	0.0002	0	0	0	0	0	0.0015	0.0001	0	0.0001	0.0001	0	0	0	0	0.0005	0	0	0	0	0	0.0001	0	0	0	0	0	0.0001
BLR	Belarus	0	0.0001	0.0002	0.0008	0.0001	0.0002	0.0001	0.0001	0.0002	0	0.0008	0.0002	0.0002	0	0.0001	0.0003	0.088	0.0007	0.0001	0.0001	0.0001	0.0001	0.0001	0.0002	0	0.0003	0.0004	0.0003	0.0005	0.0003	0.0002	0.0001	0.0001	0.0002	0.0001	0.0001	0	0	0	0	0.0002	0.0003	0.0003	0.0006	0.0002	0.0001	0.0014	0.0004
BEL	Belgium	0	0.0001	0.0011	0.0008	0.0004	0.0001	0.0003	0.0001	0.0003	0.0001	0.0017	0.0001	0.0001	0	0.0001	0.0002	0.0002	0.0845	0	0.0002	0.0001	0	0	0.0003	0	0.0005	0.0001	0.0003	0.0006	0.0004	0.0003	0.0001	0.0006	0.0005	0.0001	0.0001	0	0	0.0001	0	0.0004	0.0007	0.0005	0.0008	0.0004	0.0002	0.0014	0.0018
BLZ	Belize	0	0.0002	0.0001	0.0018	0.0001	0.0007	0.0001	0.0001	0.0008	0	0.0001	0.0001	0.0003	0	0.0001	0.0021	0.0025	0.0001	0.8539	0.0003	0.0003	0.0003	0.0001	0.0002	0	0	0.0015	0.0006	0.0001	0.0008	0.0006	0.0002	0.0002	0.0002	0.0003	0.0007	0	0.0001	0	0	0.0001	0.0005	0.0005	0.0001	0.0003	0	0.0001	0.0006
BEN	Benin	0	0.0001	0	0.0005	0.0001	0.0002	0	0	0.0002	0	0	0	0.0001	0	0.0001	0.0002	0.0007	0.0001	0.0001	0.7474	0.0001	0.0001	0	0	0	0.0001	0.0002	0.0002	0	0.0008	0.0002	0.0001	0.0001	0	0.0001	0.0001	0	0	0	0	0.0007	0.0005	0.0001	0	0	0	0.0001	0.0007
BMU	Bermuda	0	0.0001	0	0.0007	0	0.0003	0	0	0.0003	0	0	0	0.0003	0	0	0.0003	0.0009	0	0.0001	0.0001	0.7821	0.0001	0	0.0001	0	0	0.0003	0.0002	0	0.0002	0.0002	0.0001	0.0001	0.0001	0.0001	0.0001	0	0	0	0	0.0001	0.0002	0.0002	0.0001	0.0002	0	0	0.0002
BTN	Bhutan	0.0001	0.0007	0.0003	0.0055	0.0004	0.0019	0.0003	0.0002	0.0026	0.0001	0.0003	0.0002	0.0009	0.0001	0.0005	0.0019	0.0077	0.0003	0.0008	0.001	0.0008	0.8689	0.0003	0.0005	0.0002	0.0002	0.0022	0.002	0.0005	0.0025	0.0019	0.0008	0.0006	0.0002	0.001	0.0011	0	0.0002	0.0001	0	0.0004	0.0018	0.0007	0.0003	0.0008	0.0001	0.0003	0.0021
BOL	Bolivia	0	0.0003	0.0002	0.0015	0.0003	0.0005	0.0033	0.0001	0.0009	0.0001	0.0004	0	0.0003	0	0.0001	0.0007	0.0019	0.0004	0.0002	0.0003	0.0002	0.0003	0.8415	0.0002	0	0.0193	0.0006	0.0006	0.0001	0.0007	0.0005	0.0002	0.0002	0.001	0.0003	0.0003	0	0.0001	0.002	0.0001	0.0296	0.0005	0.0009	0.0002	0.0004	0.0001	0.0003	0.0006
BIH	Bosnia and Herzegovina	0	0.0001	0.0001	0.0007	0.0001	0.0002	0.0001	0	0.0003	0	0.0014	0	0.0001	0	0	0.0003	0.0009	0.0003	0.0001	0.0001	0.0001	0.0001	0	0.7704	0	0.0001	0.0003	0.0002	0.0002	0.0004	0.0002	0.0001	0.0001	0.0001	0.0001	0.0001	0	0	0	0	0.0001	0.0002	0.0001	0.0149	0.0001	0	0.0004	0.0003
BWA	Botswana	0	0.0002	0.0001	0.0019	0.0002	0.0007	0.0001	0.0001	0.0009	0	0.0002	0.0001	0.0003	0	0.0001	0.0007	0.0027	0.0002	0.0003	0.0003	0.0003	0.0003	0.0001	0.0002	0.6696	0.0001	0.0008	0.0007	0.0001	0.0008	0.0006	0.0003	0.0002	0.0002	0.0003	0.0004	0	0.0001	0	0	0.0002	0.0006	0.0003	0.0001	0.0002	0.0001	0.0002	0.0007
BRA	Brazil	0	0.0001	0.0008	0.0007	0.0037	0.0003	0.0223	0	0.0014	0.0003	0.0013	0.0001	0.0002	0.0001	0.0003	0.0018	0.0004	0.0025	0.0002	0.0002	0.0001	0.0001	0.0036	0.0002	0.0001	0.4636	0.0003	0.0004	0.0007	0.0002	0.0001	0.0002	0.0003	0.0023	0.0003	0.0017	0	0	0.0024	0.0002	0.0061	0.0005	0.0049	0.0009	0.0027	0.0001	0.0014	0.0014
VGB	British Virgin Islands	0	0.0001	0	0.0007	0.0001	0.0006	0	0.0002	0.0003	0	0	0.0001	0.0001	0	0	0.0003	0.001	0	0.0001	0.0001	0.0001	0.0001	0	0.0001	0	0.0001	0.5609	0.0003	0.0001	0.0003	0.0002	0.0001	0.0001	0	0.0001	0.0002	0	0	0	0	0.0001	0.0002	0.0001	0.0001	0.0001	0	0	0.0003
BRN	Brunei	0	0	0	0.0001	0	0	0	0	0	0	0	0	0	0	0	0	0.0001	0	0	0	0	0	0	0	0	0	0	0.2376	0	0	0	0	0	0	0	0	0	0	0	0	0	0	0	0	0	0	0	0
BGR	Bulgaria	0.0002	0.0041	0.0011	0.0009	0.0002	0.0002	0.0003	0.0006	0.0003	0.0001	0.003	0.0006	0.0002	0	0.0001	0.0004	0.0008	0.003	0.0001	0.0002	0.0001	0.0001	0	0.0022	0	0.0003	0.0005	0.0003	0.553	0.0003	0.0002	0.0001	0.0003	0.0006	0.0001	0.0002	0	0	0.0001	0	0.0004	0.0003	0.0003	0.0017	0.0005	0.0007	0.0022	0.0007
BFA	Burkina Faso	0	0	0	0.0004	0	0.0001	0	0	0.0002	0	0.0001	0	0.0001	0	0	0.0001	0.0006	0.0002	0.0001	0.0001	0.0001	0.0001	0	0	0	0	0.0002	0.0001	0	0.6087	0.0001	0.0001	0	0	0.0001	0.0001	0	0	0	0	0.0005	0.0001	0.0001	0	0	0	0	0.0002
BDI	Burundi	0	0.0001	0	0.0009	0.0001	0.0003	0.0001	0	0.0004	0	0.0001	0	0.0002	0	0	0.0003	0.0012	0.0001	0.0001	0.0002	0.0001	0.0002	0	0.0001	0	0	0.0004	0.0004	0.0001	0.0004	0.7485	0.0001	0.0001	0	0.0002	0.0002	0	0	0	0	0.0001	0.0003	0.0001	0.0001	0.0001	0	0.0001	0.0003
KHM	Cambodia	0	0	0.0001	0.0005	0	0.0002	0.0001	0	0.0003	0	0.0002	0	0.0001	0	0.0001	0.0002	0.0005	0.0002	0.0001	0.0001	0.0001	0.0001	0	0	0	0.0001	0.0002	0.0007	0	0.0002	0.0002	0.5395	0.0001	0.0002	0.0001	0.0001	0	0	0	0.0001	0.0001	0.0002	0.0001	0.0001	0.0001	0	0.0001	0.0002
CMR	Cameroon	0	0.0001	0.0004	0.0007	0.0004	0.0001	0.0001	0	0.0002	0	0.0011	0	0.0001	0	0.0001	0.0002	0.0005	0.0018	0	0.0002	0.0001	0.0001	0	0.0001	0	0.0001	0.0001	0.0002	0.0002	0.0002	0.0001	0.0001	0.7067	0.0004	0.0001	0.0001	0.0001	0.0004	0	0.0001	0.0001	0.0083	0.0002	0.0004	0.0002	0.0001	0.0006	0.0009
CAN	Canada	0	0	0.0005	0.0001	0	0.0002	0.0002	0	0.0001	0.0001	0.0002	0	0.0003	0	0.0001	0.0009	0.0001	0.0004	0.0001	0	0.0001	0	0	0	0	0.0003	0.0001	0.0001	0.0001	0.0001	0	0.0001	0.0001	0.0646	0	0.0001	0	0	0.0001	0	0.0006	0.0001	0.0006	0.0001	0.0012	0	0.0002	0.0002
CPV	Cape Verde	0	0.0002	0.0002	0.0017	0.0002	0.0006	0.0001	0.0001	0.0008	0	0.0001	0.0001	0.0003	0	0.0001	0.0006	0.0025	0.0001	0.0003	0.0003	0.0002	0.0003	0.0001	0.0002	0	0	0.0007	0.0006	0.0001	0.0008	0.0006	0.0002	0.0002	0	0.843	0.0004	0	0.0001	0	0	0.0001	0.0006	0.0002	0.0001	0.0002	0	0.0001	0.0006
CYM	Cayman Islands	0	0.0001	0	0.0006	0	0.0002	0	0	0.0003	0	0	0	0.0001	0	0	0.0002	0.0009	0	0.0001	0.0001	0.0001	0.0001	0	0.0001	0	0.0001	0.0003	0.0002	0	0.0002	0.0002	0.0001	0.0001	0	0.0001	0.7948	0	0	0	0	0	0.0002	0.0001	0	0.0001	0	0	0.0002
CAF	Central African Republic	0.0003	0.0026	0.0027	0.0233	0.0022	0.0065	0.0016	0.0008	0.01	0.0005	0.0046	0.0006	0.0032	0.0002	0.0009	0.0066	0.03	0.0139	0.0028	0.0037	0.0028	0.0041	0.0009	0.0022	0.0005	0.0012	0.0076	0.0071	0.0018	0.0101	0.0065	0.0028	0.0085	0.0017	0.0036	0.0039	0.9927	0.0032	0.0005	0.0002	0.0026	0.1524	0.0032	0.0024	0.004	0.0009	0.0114	0.0076
TCD	Chad	0.0001	0.0016	0.001	0.0098	0.001	0.0034	0.0007	0.0004	0.0053	0.0002	0.003	0.0003	0.002	0.0001	0.0005	0.0034	0.0163	0.0022	0.0015	0.0019	0.0014	0.0021	0.0005	0.0011	0.0002	0.001	0.0038	0.0035	0.0011	0.0053	0.0032	0.0014	0.0146	0.0015	0.0019	0.002	0.0004	0.9673	0.0002	0.0001	0.0015	0.0032	0.0017	0.0038	0.0011	0.0003	0.0027	0.0039
CHL	Chile	0.0001	0.0005	0.0021	0.0047	0.0011	0.0016	0.0447	0.0002	0.0025	0.0012	0.0041	0.0002	0.0016	0.0003	0.0014	0.006	0.0033	0.0079	0.0007	0.0009	0.0007	0.0015	0.0389	0.0007	0.0006	0.0259	0.0013	0.0031	0.0088	0.0017	0.001	0.0016	0.0011	0.0103	0.0006	0.0012	0	0.0001	0.8541	0.001	0.0738	0.0016	0.0364	0.002	0.0161	0.0005	0.0033	0.0029
CHN	China	0.0047	0.0274	0.2151	0.1052	0.0391	0.0189	0.1809	0.0044	0.0721	0.096	0.2837	0.0192	0.0258	0.0093	0.2005	0.1062	0.024	0.3107	0.0142	0.0452	0.0174	0.0106	0.0382	0.0271	0.0093	0.1882	0.0159	0.2071	0.1113	0.0355	0.0111	0.2521	0.0795	0.4814	0.012	0.0128	0.0003	0.0017	0.0602	0.9556	0.2486	0.076	0.1975	0.1207	0.2955	0.0377	0.2789	0.3334
COL	Colombia	0	0	0	0.0001	0	0	0.0001	0	0.0006	0	0.0001	0	0	0	0	0.0001	0.0001	0.0001	0	0	0	0	0.0002	0	0	0.0003	0	0	0	0	0	0	0	0.0004	0	0	0	0	0.0002	0	0.287	0	0.0022	0.0001	0.0005	0	0.0001	0.0001
COG	Congo	0	0	0	0.0002	0	0.0001	0	0	0.0001	0	0	0	0	0	0	0.0001	0.0003	0	0	0	0	0	0	0	0	0.0001	0.0001	0.0001	0	0.0001	0.0001	0	0.0002	0	0	0	0	0	0	0	0	0.2983	0	0	0	0	0	0.0001
CRI	Costa Rica	0	0	0	0.0001	0	0	0	0	0.0001	0	0.0001	0	0	0	0	0.0001	0.0001	0.0002	0.0001	0	0	0	0	0	0	0	0	0	0	0	0	0	0	0.0002	0	0.0001	0	0	0	0	0.0002	0	0.3517	0	0.0002	0	0.0001	0
HRV	Croatia	0	0.0004	0.0001	0.0003	0	0.0031	0.0001	0	0.0001	0	0.0026	0	0.0001	0	0	0.0001	0.0003	0.0004	0	0.0001	0.0002	0	0	0.0257	0	0.0001	0.0001	0.0001	0.0003	0.0001	0.0001	0	0.0001	0.0002	0	0	0	0	0	0	0.0001	0.0001	0.0001	0.4793	0.0001	0	0.0011	0.0007
CUB	Cuba	0	0	0	0.0002	0	0	0	0	0.0001	0	0.0001	0	0	0	0	0.0001	0.0001	0.0001	0.0003	0	0	0	0	0	0	0	0	0	0	0	0	0.0001	0	0.0003	0	0.0003	0	0	0	0	0.0001	0	0.0001	0	0.407	0	0.0001	0
CYP	Cyprus	0	0.0009	0.0004	0.002	0.0003	0.0007	0.0001	0.0006	0.001	0.0001	0.0008	0.0001	0.0003	0.0002	0.0002	0.0009	0.0022	0.0009	0.0003	0.0004	0.0003	0.0005	0.0001	0.0004	0.0001	0.0001	0.0008	0.0009	0.0018	0.0011	0.0006	0.0003	0.0002	0.0002	0.0004	0.0004	0	0.0001	0	0	0.0002	0.0007	0.0004	0.0006	0.0003	0.8362	0.001	0.0007
CZE	Czech Republic	0	0.0002	0.0006	0.001	0.0002	0.0002	0.0003	0.0001	0.0004	0.0001	0.0059	0.0001	0.0002	0	0.0001	0.0004	0.0005	0.0019	0.0001	0.0002	0.0001	0.0001	0.0001	0.0015	0	0.0004	0.0005	0.0004	0.0028	0.0004	0.0002	0.0001	0.0002	0.0006	0.0001	0.0002	0	0	0.0001	0	0.0003	0.0004	0.0003	0.0034	0.0006	0.0001	0.1934	0.0007
CIV	Cote dIvoire	0	0	0	0	0	0	0	0	0	0	0	0	0	0	0	0	0	0	0	0	0	0	0	0	0	0	0	0	0	0	0	0	0	0	0	0	0	0	0	0	0	0	0	0	0	0	0	0
PRK	North Korea	0	0	0.0003	0.0003	0	0.0003	0.0001	0	0.0001	0	0.0001	0	0	0	0	0.0001	0.0003	0.0001	0	0.0002	0	0	0.0001	0	0	0.0012	0.0001	0.0001	0.0001	0.0001	0.0001	0.0006	0	0.0001	0.0001	0	0	0	0	0.0001	0.0002	0.0001	0.0005	0.0001	0.0006	0	0.0001	0.0001
COD	DR Congo	0	0.0002	0.0002	0.0014	0.0002	0.0004	0.0001	0.0001	0.0007	0	0.0005	0	0.0002	0	0.0001	0.0005	0.0018	0.0055	0.0002	0.0003	0.0002	0.0003	0.0001	0.0002	0	0.0001	0.0005	0.0005	0.0002	0.0008	0.0005	0.0002	0.0005	0.0002	0.0003	0.0003	0	0.0001	0	0	0.0002	0.0005	0.0002	0.0002	0.0002	0.0001	0.0005	0.0006
DNK	Denmark	0	0.0001	0.0003	0.0004	0.0001	0.0001	0.0002	0	0.0002	0.0001	0.0013	0	0.0001	0	0.0001	0.0003	0.0002	0.0013	0.0001	0.0001	0.0001	0	0	0.0003	0	0.0003	0.0001	0.0002	0.0005	0.0002	0.0001	0.0001	0.0001	0.0005	0.0001	0.0001	0	0	0.0001	0	0.0003	0.0002	0.0002	0.0006	0.0002	0.0001	0.0011	0.0003
DJI	Djibouti	0.0002	0.0016	0.0005	0.0119	0.0008	0.0043	0.0005	0.0005	0.0058	0.0001	0.0005	0.0004	0.002	0.0001	0.0006	0.0041	0.0172	0.0004	0.0018	0.0023	0.0017	0.0025	0.0005	0.0011	0.0003	0.0003	0.005	0.0045	0.0006	0.006	0.0041	0.0016	0.0013	0.0003	0.0021	0.0026	0.0001	0.0004	0.0002	0	0.0007	0.0037	0.0015	0.0007	0.001	0.0005	0.0006	0.0043
DOM	Dominican Republic	0	0	0	0	0	0.0001	0	0	0	0	0	0	0	0	0	0.0001	0	0	0	0	0	0	0	0	0	0	0	0	0	0	0	0	0	0.0001	0	0	0	0	0	0	0	0	0.0001	0	0.0003	0	0	0
ECU	Ecuador	0	0.0002	0.0001	0.0004	0	0.0001	0.0009	0	0.0009	0	0.0003	0	0.0001	0	0	0.0003	0.0005	0.0006	0.0001	0.0001	0.0001	0.0001	0.0003	0.0001	0	0.0002	0.0002	0.0002	0.0002	0.0002	0.0001	0.0001	0.0001	0.0005	0.0001	0.0001	0	0	0.001	0	0.013	0.0001	0.0017	0.0004	0.001	0	0.0003	0.0002
EGY	Egypt	0.0001	0.0034	0.0241	0.0064	0.0012	0.0015	0.0031	0.0004	0.0021	0.0009	0.0121	0.0004	0.0011	0.0002	0.0009	0.0022	0.0036	0.0161	0.0005	0.003	0.0006	0.0005	0.0004	0.002	0.0003	0.0059	0.0011	0.0038	0.0069	0.0019	0.0009	0.0011	0.0044	0.0063	0.0007	0.0008	0	0.0001	0.0006	0.0005	0.003	0.0021	0.0024	0.0138	0.0031	0.0116	0.0087	0.0049
SLV	El Salvador	0	0	0	0.0003	0	0.0001	0	0	0.0002	0	0.0001	0	0.0001	0	0	0.0002	0.0004	0.0001	0.0008	0.0001	0.0001	0.0001	0	0	0	0	0.0001	0.0001	0	0.0002	0.0001	0	0	0.0002	0	0.0001	0	0	0	0	0.0001	0.0001	0.0118	0	0.0003	0	0.0003	0.0001
ERI	Eritrea	0.0002	0.0015	0.0006	0.013	0.0008	0.0048	0.0006	0.0005	0.0065	0.0002	0.0007	0.0004	0.0024	0.0001	0.0006	0.0047	0.0189	0.0005	0.0021	0.0024	0.0019	0.0025	0.0006	0.0012	0.0004	0.0003	0.006	0.005	0.0007	0.0059	0.0045	0.0017	0.0014	0.0003	0.0022	0.003	0.0001	0.0005	0.0002	0	0.001	0.0038	0.0017	0.0008	0.002	0.0003	0.0007	0.0047
EST	Estonia	0	0.0001	0.0001	0.001	0.0002	0.0008	0.0001	0	0.0004	0.0001	0.0005	0.0001	0.0009	0	0.0001	0.0004	0.0013	0.0005	0.0003	0.0002	0.0001	0.0001	0.0001	0.0001	0	0.0001	0.0006	0.0004	0.0002	0.0003	0.0003	0.0007	0.0001	0.0003	0.0002	0.0002	0	0	0	0	0.0002	0.0003	0.0002	0.0002	0.0002	0	0.0006	0.0004
ETH	Ethiopia	0.0004	0.004	0.0096	0.0256	0.0022	0.0088	0.0019	0.0011	0.0128	0.0009	0.018	0.0009	0.0046	0.0003	0.0015	0.009	0.0346	0.0193	0.0037	0.0061	0.0038	0.0054	0.0012	0.0032	0.0007	0.0021	0.01	0.0106	0.0044	0.0125	0.0085	0.004	0.0033	0.0061	0.0045	0.0056	0.0002	0.001	0.0007	0.0011	0.0035	0.0085	0.0044	0.0046	0.0032	0.0014	0.015	0.0102
FJI	Fiji	0	0	0	0.0001	0	0	0	0	0	0	0	0	0	0	0	0	0.0001	0	0	0	0	0	0	0	0	0	0	0	0	0	0	0	0	0	0	0	0	0	0	0	0	0	0	0	0	0	0	0
FIN	Finland	0	0	0.0002	0.0003	0	0.0001	0.0002	0	0.0001	0.0001	0.0007	0	0.0001	0	0	0.0001	0.0002	0.0006	0	0	0	0	0	0.0001	0	0.0002	0.0001	0.0001	0.0002	0.0001	0	0.0001	0.0001	0.0004	0	0	0	0	0.0001	0	0.0003	0.0001	0.0001	0.0002	0.0001	0.0001	0.0006	0.0002
FRA	France	0	0.0003	0.0085	0.0109	0.0011	0.0004	0.0015	0.0001	0.0006	0.0003	0.0038	0.0002	0.0004	0.0002	0.0004	0.0009	0.0007	0.0096	0.0002	0.0028	0.0003	0.0001	0.0002	0.0007	0.0002	0.0015	0.0004	0.0009	0.0021	0.0051	0.0004	0.0009	0.0048	0.0016	0.0003	0.0006	0	0.0003	0.0003	0.0001	0.0018	0.0043	0.0014	0.0026	0.0022	0.0005	0.0037	0.016
PYF	French Polynesia	0	0	0	0	0	0	0	0	0	0	0	0	0	0	0	0	0	0	0	0	0	0	0	0	0	0	0	0	0	0	0	0	0	0	0	0	0	0	0	0	0	0	0	0	0	0	0	0
GAB	Gabon	0	0	0	0.0001	0	0	0	0	0	0	0	0	0	0	0	0	0.0001	0	0	0	0	0	0	0	0	0	0	0	0	0	0	0	0	0	0	0	0	0	0	0	0	0.0002	0	0	0	0	0	0.0001
GMB	Gambia	0	0	0	0.0005	0	0.0002	0	0	0.0002	0	0	0	0.0001	0	0	0.0002	0.0005	0	0.0001	0.0001	0.0001	0.0001	0	0	0	0	0.0002	0.0002	0	0.0002	0.0002	0.0001	0.0001	0	0.0001	0.0001	0	0	0	0	0	0.0001	0.0001	0	0	0	0	0.0002
GEO	Georgia	0.0001	0.0011	0.0033	0.0084	0.0006	0.0028	0.0006	0.0066	0.0037	0.0001	0.0007	0.0051	0.0033	0.0001	0.0004	0.0028	0.0139	0.0006	0.0012	0.0016	0.0012	0.0019	0.0004	0.0008	0.0002	0.0003	0.0034	0.003	0.0009	0.0035	0.0028	0.0012	0.0009	0.0003	0.0014	0.0017	0.0001	0.0003	0.0001	0	0.0006	0.0168	0.001	0.0006	0.0008	0.0002	0.0009	0.0031
DEU	Germany	0	0.0005	0.0023	0.0027	0.0005	0.0005	0.0014	0.0002	0.0008	0.0004	0.0125	0.0003	0.0004	0.0001	0.0004	0.001	0.001	0.008	0.0003	0.0005	0.0002	0.0002	0.0002	0.0018	0.0002	0.0018	0.0006	0.0015	0.0031	0.0007	0.0003	0.0004	0.0009	0.0017	0.0003	0.0004	0	0.0001	0.0004	0.0002	0.0017	0.001	0.0015	0.0049	0.0011	0.0005	0.0091	0.0023
GHA	Ghana	0	0.0001	0.0002	0.0005	0.0001	0.0001	0.0001	0	0.0004	0.0001	0.0021	0	0.0001	0	0.0001	0.0002	0.0004	0.0031	0.0001	0.001	0.0001	0.0001	0	0.0002	0	0.0002	0.0001	0.0002	0.0003	0.0002	0.0001	0.0001	0.0002	0.0015	0.0001	0.0001	0	0	0	0	0.0002	0.0002	0.0002	0.0013	0.0002	0.0001	0.0008	0.0004
GRC	Greece	0.0001	0.0268	0.0015	0.0013	0.0002	0.0003	0.0004	0.0017	0.0015	0.0003	0.0025	0.0002	0.0002	0.0001	0.0002	0.0005	0.0011	0.0023	0.0001	0.0003	0.0002	0.0001	0.0001	0.002	0	0.0004	0.0004	0.0007	0.0236	0.0005	0.0004	0.0002	0.0011	0.0009	0.0002	0.0004	0	0.0001	0.0001	0	0.0007	0.0006	0.0004	0.0025	0.0004	0.0118	0.0022	0.0011
GRL	Greenland	0	0	0	0	0	0	0	0	0	0	0	0	0	0	0	0	0	0	0	0	0	0	0	0	0	0	0	0	0	0	0	0	0	0	0	0	0	0	0	0	0	0	0	0	0	0	0	0
GTM	Guatemala	0	0	0	0.0002	0	0.0001	0	0	0.0006	0	0.0002	0	0.0001	0	0	0.0005	0.0003	0.0002	0.0019	0	0	0	0	0	0	0	0.0001	0.0001	0.0001	0.0001	0.0001	0	0	0.0005	0	0	0	0	0	0	0.0005	0.0001	0.0131	0.0001	0.0007	0	0.0001	0.0001
GIN	Guinea	0	0.0001	0.0002	0.0015	0.0001	0.0004	0.0001	0	0.0006	0	0.0005	0.0004	0.0002	0	0.0001	0.0004	0.0018	0.0013	0.0002	0.0002	0.0002	0.0002	0.0001	0.0001	0	0.0001	0.0004	0.0004	0.0001	0.0005	0.0004	0.0002	0.0013	0.0002	0.0002	0.0002	0	0	0	0	0.0001	0.0004	0.0002	0.0002	0.0002	0.0001	0.0007	0.0073
GUY	Guyana	0	0	0	0	0	0	0	0	0	0	0	0	0	0	0	0.0001	0	0	0	0	0	0	0	0	0	0	0	0	0	0	0	0	0	0	0	0	0	0	0	0	0	0	0	0	0	0	0	0
HTI	Haiti	0	0	0	0.0002	0	0.0001	0	0	0.0001	0	0	0	0.0001	0	0	0.0002	0.0003	0	0	0	0	0	0	0	0	0	0.0001	0.0001	0	0.0001	0.0001	0	0	0.0001	0	0	0	0	0	0	0	0.0001	0	0	0	0	0	0.0001
HND	Honduras	0	0	0	0.0003	0	0.0002	0	0	0.0001	0	0.0001	0	0.0001	0	0	0.0005	0.0004	0.0002	0.0005	0.0001	0	0	0	0	0	0	0.0001	0.0001	0	0.0001	0.0001	0	0	0.0002	0	0.0003	0	0	0	0	0.0001	0.0001	0.0062	0	0.0002	0	0.0002	0.0001
HKG	Hong Kong	0	0	0.0001	0.0006	0.0001	0.0002	0.0001	0	0.0006	0.0001	0.0001	0	0.0001	0	0.0002	0.0003	0.0007	0.0001	0.0001	0.0001	0.0002	0.0001	0	0.0001	0	0.0001	0.0003	0.0007	0.0001	0.0002	0.0002	0.0007	0.0001	0.0003	0.0001	0.0001	0	0	0.0001	0.0001	0.0002	0.0004	0.0004	0.0001	0.0001	0	0.0001	0.0003
HUN	Hungary	0	0.0004	0.0007	0.0015	0.0002	0.0004	0.0004	0.0001	0.0005	0.0001	0.0091	0.0001	0.0003	0	0.0001	0.0005	0.0013	0.0025	0.0002	0.0002	0.0002	0.0001	0.0001	0.0039	0.0001	0.0005	0.0005	0.0006	0.0022	0.0004	0.0004	0.0002	0.0003	0.0007	0.0002	0.0003	0	0	0.0001	0	0.0005	0.0005	0.0004	0.0055	0.0004	0.0002	0.005	0.0008
ISL	Iceland	0	0	0	0.0001	0	0	0	0	0	0	0	0	0	0	0	0	0.0001	0.0001	0	0	0	0	0	0	0	0	0	0	0	0	0	0	0	0.0001	0	0	0	0	0	0	0	0	0	0	0	0	0	0
IND	India	0.0035	0.0036	0.0298	0.0203	0.0177	0.0055	0.0259	0.0023	0.0083	0.0097	0.0454	0.0039	0.0057	0.0119	0.2267	0.0152	0.0135	0.0704	0.0024	0.0107	0.0033	0.0062	0.0031	0.0062	0.0046	0.035	0.0058	0.0533	0.0163	0.0204	0.0098	0.0223	0.0148	0.0701	0.0023	0.0048	0.0002	0.0019	0.0085	0.0047	0.0385	0.1055	0.0251	0.0217	0.0174	0.0091	0.0407	0.1257
IDN	Indonesia	0	0	0.0003	0.0002	0.0002	0.0001	0.0002	0	0.0001	0.0003	0.0004	0	0.0002	0	0.0005	0.0002	0.0001	0.0007	0	0.0001	0	0	0	0.0001	0	0.0003	0.0001	0.0022	0.0002	0.0001	0	0.0008	0.0001	0.0006	0	0.0001	0	0	0.0001	0.0001	0.0003	0.0004	0.0002	0.0002	0.0002	0.0001	0.0004	0.0005
IRN	Iran	0.002	0.0012	0.0018	0.0059	0.0009	0.0013	0.001	0.0062	0.0017	0.0007	0.0035	0.0053	0.0008	0.0004	0.0017	0.0018	0.0043	0.0042	0.0006	0.0008	0.0006	0.0006	0.0003	0.0009	0.0004	0.0013	0.0015	0.0044	0.0018	0.0023	0.0012	0.0014	0.0011	0.0023	0.0007	0.0009	0	0.0001	0.0003	0.0009	0.0014	0.0023	0.0014	0.0017	0.0017	0.0007	0.0027	0.003
IRQ	Iraq	0.0001	0.0016	0.0034	0.0079	0.0009	0.0008	0.0018	0.0002	0.0015	0.0017	0.0153	0.0002	0.0013	0.0001	0.0008	0.0016	0.0017	0.007	0.0004	0.0007	0.0004	0.0003	0.0004	0.0014	0.0001	0.0088	0.0007	0.0042	0.0022	0.0013	0.0005	0.0013	0.0012	0.0073	0.0005	0.0008	0	0.0001	0.0006	0.0006	0.0027	0.0014	0.0027	0.0268	0.0036	0.0009	0.0041	0.0038
IRL	Ireland	0	0	0.0002	0.0004	0.0001	0.0001	0.0001	0	0.0001	0.0001	0.0006	0	0.0001	0	0	0.0003	0.0002	0.0011	0	0.0001	0.0001	0.0001	0	0.0001	0	0.0002	0.0001	0.0002	0.0002	0.0001	0.0001	0.0001	0.0001	0.0003	0	0.0001	0	0	0	0	0.0002	0.0002	0.0002	0.0003	0.0001	0.0001	0.0005	0.0003
ISR	Israel	0.0003	0.0031	0.0076	0.0254	0.0042	0.0079	0.0228	0.0046	0.0111	0.0058	0.0348	0.0025	0.0062	0.0005	0.0029	0.0122	0.024	0.0787	0.0036	0.0043	0.0046	0.0031	0.0027	0.0066	0.0037	0.022	0.0077	0.0158	0.0156	0.009	0.006	0.0058	0.0062	0.0426	0.004	0.0046	0.0002	0.0007	0.0053	0.0019	0.0262	0.0088	0.0227	0.0184	0.0171	0.024	0.0369	0.0213
ITA	Italy	0	0.0055	0.008	0.0047	0.0011	0.0004	0.0031	0.0004	0.001	0.0007	0.0101	0.0003	0.0004	0.0003	0.0006	0.0012	0.0005	0.0068	0.0001	0.0009	0.001	0.0002	0.0004	0.0061	0.0004	0.0032	0.0007	0.0022	0.0062	0.0015	0.0003	0.0006	0.0017	0.0028	0.0004	0.0009	0	0.0001	0.0008	0.0002	0.0032	0.0029	0.0028	0.0153	0.0052	0.0018	0.0066	0.0062
JAM	Jamaica	0	0	0	0.0002	0	0.0005	0	0	0.0001	0	0.0001	0	0.0001	0	0	0.002	0.0002	0.0001	0.0003	0	0.0001	0	0	0	0	0	0.0002	0.0001	0	0.0001	0	0	0	0.0002	0	0.0011	0	0	0	0	0	0	0.0001	0	0.0002	0	0.0001	0.0001
JPN	Japan	0	0	0.0003	0.0003	0.0001	0.0001	0.0003	0	0.0001	0.0003	0.0004	0	0.0001	0	0.0003	0.0005	0.0001	0.0005	0.0001	0.0001	0.0001	0.0001	0.0001	0	0	0.0003	0.0001	0.0008	0.0001	0.0001	0	0.0004	0.0002	0.0007	0.0001	0.0001	0	0	0.0001	0.0001	0.0004	0.0001	0.0006	0.0002	0.0002	0.0001	0.0003	0.0003
JOR	Jordan	0.0001	0.0004	0.0075	0.0038	0.0004	0.0012	0.0003	0.0003	0.0017	0.0002	0.0007	0.0003	0.0007	0.0023	0.0014	0.0014	0.0052	0.0009	0.0005	0.0008	0.0005	0.0006	0.0002	0.0008	0.0001	0.0006	0.0015	0.002	0.0014	0.0015	0.0012	0.0007	0.0005	0.0007	0.0006	0.0008	0	0.0001	0.0001	0.0001	0.0005	0.0013	0.0006	0.0005	0.0005	0.0007	0.0006	0.0024
KAZ	Kazakhstan	0.0091	0.0035	0.0064	0.031	0.0027	0.0101	0.0037	0.0025	0.0122	0.0011	0.1003	0.0117	0.0056	0.0004	0.002	0.0109	0.0346	0.0151	0.0044	0.0055	0.0829	0.0046	0.0016	0.0054	0.0009	0.0044	0.0692	0.012	0.0099	0.0126	0.0095	0.0046	0.0046	0.006	0.0049	0.0061	0.0002	0.001	0.0013	0.002	0.0054	0.01	0.0059	0.0115	0.007	0.0016	0.0918	0.0136
KEN	Kenya	0.0005	0.0001	0.0002	0.0018	0.0002	0.0006	0.0002	0.0001	0.0008	0.0001	0.0007	0.0001	0.0003	0	0.0001	0.0007	0.0022	0.0016	0.0003	0.0004	0.0003	0.0003	0.0001	0.0002	0.0001	0.0001	0.0007	0.0007	0.0002	0.0008	0.003	0.0003	0.0003	0.0004	0.0003	0.0004	0	0.0001	0.0001	0	0.0003	0.0014	0.0003	0.0003	0.0003	0.0001	0.0004	0.0009
KWT	Kuwait	0.0005	0.0021	0.003	0.0286	0.0025	0.0099	0.0023	0.0012	0.0111	0.0017	0.0036	0.0015	0.0051	0.0004	0.0027	0.0106	0.0335	0.007	0.0042	0.0051	0.0039	0.0052	0.0015	0.0027	0.0011	0.0041	0.0109	0.0179	0.0021	0.0124	0.0095	0.0079	0.0033	0.003	0.0048	0.006	0.0002	0.001	0.0008	0.0008	0.0035	0.0096	0.0051	0.0028	0.0035	0.0013	0.0033	0.0106
KGZ	Kyrgyzstan	0.0195	0.0107	0.0069	0.1187	0.0075	0.0417	0.0061	0.0068	0.0455	0.0017	0.0082	0.0121	0.0211	0.0012	0.0049	0.0415	0.1554	0.0062	0.0183	0.0202	0.0178	0.0162	0.0058	0.0107	0.0034	0.0038	0.0493	0.0428	0.0073	0.0391	0.0404	0.0155	0.0127	0.0038	0.0192	0.0252	0.001	0.0038	0.0021	0.0019	0.0094	0.0345	0.0153	0.0079	0.0166	0.0026	0.0148	0.0421
LAO	Laos	0	0.0001	0	0.0005	0	0.0002	0	0	0.0002	0	0.0001	0	0.0001	0	0	0.0002	0.0008	0.0002	0.0001	0.0001	0.0001	0.0001	0	0	0	0	0.0002	0.0002	0	0.0002	0.0002	0.0002	0.0001	0.0001	0.0001	0.0001	0	0	0	0.0001	0	0.0002	0.0001	0	0.0001	0	0.0001	0.0002
LVA	Latvia	0	0.0002	0.0002	0.0016	0.0001	0.0006	0.0003	0.0001	0.0007	0	0.0006	0.0001	0.0004	0	0.0001	0.0006	0.0024	0.0005	0.0003	0.0003	0.0002	0.0003	0.0001	0.0002	0	0.0005	0.001	0.0006	0.0003	0.0007	0.0006	0.0003	0.0002	0.0002	0.0003	0.0003	0	0.0001	0.0001	0	0.0002	0.0005	0.0003	0.0002	0.0002	0.0001	0.0005	0.0011
LBN	Lebanon	0	0.0003	0.0022	0.0018	0.003	0.0007	0.0002	0.0005	0.0016	0.0002	0.0004	0.0001	0.0003	0.0009	0.0001	0.0018	0.0023	0.0011	0.0003	0.0012	0.0004	0.0004	0.0001	0.0002	0	0.0002	0.0007	0.0007	0.0003	0.0068	0.0006	0.0003	0.0013	0.0006	0.0003	0.0004	0.0001	0.0001	0.0001	0	0.0003	0.0071	0.0003	0.0002	0.0002	0.002	0.0003	0.0128
LSO	Lesotho	0.0001	0.0008	0.0004	0.0066	0.0004	0.0023	0.0003	0.0003	0.003	0.0002	0.0004	0.0002	0.0011	0.0001	0.0003	0.0023	0.0104	0.0009	0.001	0.0012	0.0009	0.0011	0.0003	0.0006	0.0005	0.0002	0.0027	0.0023	0.0003	0.0026	0.0021	0.0009	0.0007	0.0004	0.0011	0.0014	0.0001	0.0002	0.0001	0	0.0009	0.0019	0.0009	0.0004	0.0006	0.0001	0.0005	0.0023
LBR	Liberia	0	0.0001	0	0.0004	0	0.0004	0	0	0.0002	0	0.0001	0	0.0001	0	0	0.0001	0.0006	0.0002	0.0001	0.0001	0.0001	0.0001	0	0	0	0	0.0002	0.0002	0	0.0002	0.0001	0.0001	0.0001	0.0001	0.0001	0.0001	0	0	0	0	0	0.0001	0.0001	0.0002	0	0	0.0001	0.0002
LBY	Libya	0	0.0007	0.0017	0.0035	0.0004	0.0003	0.0008	0.0001	0.0006	0.0002	0.0075	0.0001	0.0002	0.0001	0.0002	0.0005	0.0011	0.0035	0.0001	0.0021	0.0002	0.0002	0.0001	0.0008	0.0001	0.0012	0.0004	0.0007	0.0013	0.0006	0.0003	0.0003	0.0005	0.0009	0.0002	0.0003	0	0	0.0002	0.0001	0.001	0.0006	0.0008	0.007	0.0016	0.0006	0.0035	0.0016
LIE	Liechtenstein	0	0	0	0	0	0	0	0	0	0	0	0	0	0	0	0	0	0	0	0	0	0	0	0	0	0	0	0	0	0	0	0	0	0	0	0	0	0	0	0	0	0	0	0	0	0	0	0
LTU	Lithuania	0	0.0001	0.0002	0.002	0.0001	0.0008	0.0002	0.0001	0.0008	0	0.0007	0.0001	0.0009	0	0.0001	0.0007	0.0024	0.0008	0.0004	0.0003	0.0003	0.0003	0.0001	0.0002	0.0001	0.0001	0.0009	0.0008	0.0004	0.0006	0.0007	0.0003	0.0002	0.0002	0.0003	0.0005	0	0.0001	0	0	0.0002	0.0006	0.0003	0.0003	0.0003	0.0001	0.0009	0.0007
LUX	Luxembourg	0	0.0001	0.0002	0.0012	0.0001	0.0004	0.0001	0	0.0004	0	0.0006	0	0.0002	0	0.0001	0.0004	0.001	0.0025	0.0002	0.0002	0.0001	0.0001	0.0001	0.0002	0	0.0001	0.0005	0.0005	0.0002	0.0003	0.0003	0.0001	0.0002	0.0002	0.0002	0.0002	0	0	0	0	0.0002	0.0004	0.0002	0.0003	0.0002	0	0.0005	0.0008
MAC	Macao SAR	0	0	0	0	0	0	0	0	0	0	0	0	0	0	0	0	0	0	0	0	0	0	0	0	0	0	0	0	0	0	0	0	0	0	0	0	0	0	0	0	0	0	0	0	0	0	0	0
MDG	Madagascar	0	0.0001	0.0004	0.0011	0.0001	0.0004	0.0001	0	0.0005	0	0.0006	0	0.0002	0	0.0001	0.0004	0.0014	0.0008	0.0001	0.0002	0.0002	0.0002	0	0.0001	0	0.0001	0.0004	0.0005	0.0001	0.0005	0.0004	0.0002	0.0002	0.0005	0.0002	0.0002	0	0	0	0	0.0001	0.0005	0.0002	0.0002	0.0001	0	0.0004	0.0005
MWI	Malawi	0	0.0001	0.0001	0.0006	0.0001	0.0002	0	0	0.0003	0	0.0001	0	0.0001	0	0	0.0002	0.0008	0.0004	0.0001	0.0001	0.0002	0.0001	0	0.0001	0.0001	0	0.0005	0.0003	0.0001	0.0003	0.0003	0.0001	0.0001	0.0002	0.0001	0.0001	0	0	0	0	0.0001	0.0007	0.0001	0.0003	0.0001	0	0.0003	0.0003
MYS	Malaysia	0	0	0.0001	0.0003	0	0.0001	0.0001	0	0.0001	0.0003	0.0002	0	0.0001	0	0.0002	0.0002	0.0002	0.0003	0	0	0	0	0	0	0	0.0002	0.0001	0.0045	0.0001	0.0001	0.0001	0.0007	0.0001	0.0004	0	0	0	0	0	0.0001	0.0001	0.0002	0.0001	0.0001	0.0001	0	0.0002	0.0002
MDV	Maldives	0	0.0001	0	0.001	0.0001	0.0004	0	0	0.0005	0	0.0001	0	0.0002	0	0	0.0004	0.0015	0.0001	0.0002	0.0002	0.0001	0.0002	0	0.0001	0	0	0.0004	0.0004	0.0001	0.0005	0.0004	0.0001	0.0001	0.0001	0.0002	0.0002	0	0	0	0	0.0001	0.0003	0.0001	0.0001	0.0001	0	0.0001	0.0004
MLI	Mali	0	0.0002	0.0003	0.002	0.0005	0.0006	0.0001	0.0001	0.001	0	0.0003	0.0001	0.0003	0	0.0002	0.0006	0.003	0.0009	0.0003	0.0005	0.0003	0.0004	0.0001	0.0002	0	0.0003	0.0007	0.0009	0.0001	0.0139	0.0006	0.0004	0.0002	0.0002	0.0003	0.0004	0	0.0001	0	0	0.0002	0.0008	0.0003	0.0002	0.0003	0.0001	0.0011	0.0261
MLT	Malta	0.0002	0.0012	0.0013	0.0121	0.0008	0.0042	0.0008	0.0005	0.0047	0.0004	0.0021	0.0004	0.0021	0.0002	0.0006	0.0043	0.0127	0.0024	0.0018	0.0032	0.0016	0.0019	0.0006	0.0012	0.0003	0.0008	0.005	0.0055	0.0009	0.0044	0.0039	0.0017	0.0014	0.0014	0.002	0.0025	0.0001	0.0004	0.0003	0.0001	0.0013	0.0035	0.0022	0.0076	0.0013	0.0006	0.0017	0.0043
MRT	Mauritania	0	0.0003	0.0004	0.0023	0.0002	0.0007	0.0001	0.0001	0.001	0	0.0003	0.0001	0.0004	0	0.0001	0.0007	0.0027	0.0007	0.0003	0.0035	0.0003	0.0004	0.0001	0.0002	0.0001	0.0002	0.0008	0.0008	0.0003	0.001	0.0007	0.0003	0.0038	0.0001	0.0004	0.0004	0	0.0001	0	0	0.0002	0.001	0.0003	0.0004	0.0003	0.0001	0.0003	0.001
MUS	Mauritius	0	0.0001	0.0001	0.0007	0.0001	0.0002	0	0	0.0003	0	0.0002	0	0.0001	0	0	0.0002	0.0009	0.0004	0.0001	0.0001	0.0001	0.0001	0	0.0001	0.0001	0	0.0002	0.0003	0.0001	0.0003	0.0002	0.0001	0.0001	0.0001	0.0001	0.0001	0	0	0	0	0.0001	0.0002	0.0002	0.0001	0.0001	0	0.0001	0.0004
MEX	Mexico	0	0.0002	0.0036	0.0019	0.0004	0.0015	0.008	0.0001	0.0186	0.0009	0.0021	0.0001	0.0034	0.0001	0.0004	0.0055	0.0014	0.0032	0.0076	0.0003	0.0005	0.0002	0.0025	0.0003	0.0001	0.0059	0.0009	0.0012	0.0008	0.0006	0.0003	0.0005	0.0004	0.027	0.0003	0.0076	0	0	0.0032	0.0002	0.0221	0.0006	0.0545	0.0008	0.0316	0.0002	0.002	0.0018
MCO	Monaco	0	0	0	0	0	0	0	0	0	0	0	0	0	0	0	0	0	0	0	0	0	0	0	0	0	0	0	0	0	0	0	0	0	0	0	0	0	0	0	0	0	0	0	0	0	0	0	0
MNG	Mongolia	0.0001	0.0005	0.0003	0.0039	0.0003	0.0013	0.0003	0.0002	0.0017	0.0001	0.0004	0.0001	0.0007	0	0.0003	0.0013	0.0058	0.0004	0.0006	0.0007	0.0006	0.0007	0.0002	0.0004	0.0001	0.0002	0.0016	0.0015	0.0003	0.0016	0.0012	0.0007	0.0004	0.0006	0.0006	0.0008	0	0.0001	0.0001	0.0005	0.0004	0.0011	0.0006	0.0003	0.0005	0.0001	0.0005	0.0015
MNE	Montenegro	0	0	0	0	0	0	0	0	0	0	0	0	0	0	0	0	0	0	0	0	0	0	0	0	0	0	0	0	0	0	0	0	0	0	0	0	0	0	0	0	0	0	0	0	0	0	0	0
MAR	Morocco	0	0	0.0002	0.0004	0	0	0.0001	0	0.0001	0.0001	0.0005	0	0	0	0	0.0001	0.0002	0.0012	0	0.0002	0	0	0	0.0001	0	0.0002	0.0001	0.0003	0.0003	0.0001	0	0.0001	0.0002	0.0003	0	0	0	0	0	0	0.0001	0.0001	0.0001	0.0004	0.0002	0	0.0003	0.0003
MOZ	Mozambique	0	0.0001	0	0.0009	0.0001	0.0002	0	0	0.0003	0	0.0001	0	0.0001	0	0	0.0002	0.0011	0.0002	0.0001	0.0001	0.0001	0.0001	0	0.0001	0.0001	0	0.0003	0.0003	0.0001	0.0003	0.0002	0.0001	0.0001	0	0.0001	0.0001	0	0	0	0	0.0001	0.0002	0.0001	0.0001	0.0001	0	0.0001	0.0003
MMR	Myanmar	0	0	0.0001	0.0002	0	0.0001	0.0001	0	0.0001	0.0001	0.0002	0	0	0	0.0001	0.0001	0.0002	0.0002	0	0	0	0	0	0	0	0.0001	0.0001	0.0008	0	0.0001	0.0001	0.0003	0	0.0002	0	0	0	0	0	0.0003	0.0001	0.0001	0.0001	0.0001	0.0001	0	0.0002	0.0002
NAM	Namibia	0.0001	0.0007	0.0006	0.0071	0.2746	0.0022	0.0005	0.0003	0.003	0.0003	0.0015	0.0004	0.0014	0.0001	0.0003	0.0023	0.0093	0.0032	0.0021	0.0012	0.0009	0.0012	0.0003	0.0007	0.0037	0.0004	0.0026	0.0025	0.0006	0.0029	0.0022	0.0035	0.006	0.0015	0.0014	0.0015	0.0001	0.0002	0.0002	0.0001	0.0006	0.0235	0.0012	0.0008	0.0009	0.0002	0.001	0.0034
NPL	Nepal	0	0.0001	0.0001	0.0011	0.0001	0.0003	0.0001	0	0.0004	0	0.0003	0	0.0001	0	0.0004	0.0003	0.0011	0.0003	0.0001	0.0002	0.0001	0.0008	0	0.0001	0	0.0001	0.0003	0.0004	0.0001	0.0004	0.0003	0.0001	0.0001	0.0005	0.0001	0.0002	0	0	0	0	0.0001	0.0004	0.0002	0.0003	0.0001	0	0.0003	0.0005
NLD	Netherlands	0	0.0001	0.0006	0.0011	0.0003	0.0003	0.0003	0.0001	0.0016	0.0001	0.0017	0.0001	0.0002	0	0.0001	0.0005	0.0007	0.0058	0.0002	0.0003	0.0001	0.0001	0.0001	0.0003	0	0.0004	0.0004	0.0005	0.0005	0.0003	0.0002	0.0002	0.0003	0.0004	0.0002	0.0004	0	0	0.0001	0	0.0004	0.0005	0.0006	0.0007	0.0004	0.0002	0.0013	0.0011
ANT	Netherlands Antilles	0	0	0	0.0002	0	0.0021	0	0	0.0001	0	0	0	0.001	0	0	0.0002	0.0003	0.0001	0.0004	0	0	0	0	0	0	0.0001	0.0001	0.0001	0	0.0001	0.0001	0	0	0	0	0	0	0	0	0	0.0001	0.0001	0.0001	0	0.0002	0	0	0.0001
NCL	New Caledonia	0	0	0	0.0001	0	0	0	0	0	0	0	0	0	0	0	0	0.0001	0	0	0	0	0	0	0	0	0	0	0	0	0	0	0	0	0	0	0	0	0	0	0	0	0	0	0	0	0	0	0
NZL	New Zealand	0	0	0	0.0001	0	0	0	0	0	0.0003	0	0	0	0	0	0.0001	0.0001	0.0001	0	0	0	0	0	0	0	0	0	0.0001	0	0	0	0	0	0.0001	0	0	0	0	0	0	0	0	0	0	0	0	0	0
NIC	Nicaragua	0	0	0	0.0004	0	0.0001	0	0	0.0002	0	0.0001	0	0.0001	0	0	0.0001	0.0005	0.0001	0.0001	0.0001	0.0001	0.0001	0	0	0	0	0.0001	0.0001	0.0001	0.0002	0.0001	0	0	0.0002	0.0001	0.0005	0	0	0	0	0.0001	0.0001	0.0137	0	0.0005	0	0.0001	0.0001
NER	Niger	0	0.0001	0.0001	0.0011	0.0001	0.0004	0.0001	0	0.0004	0	0.0001	0	0.0002	0	0.0001	0.0004	0.0017	0.0001	0.0002	0.0003	0.0001	0.0002	0.0001	0.0001	0	0	0.0004	0.0004	0.0001	0.004	0.0003	0.0002	0.0001	0.0001	0.0002	0.0002	0	0.0012	0	0	0.0001	0.0003	0.0002	0.0001	0.0001	0	0.0001	0.0023
NGA	Nigeria	0	0.0001	0.0005	0.0009	0.0003	0.0001	0.0009	0	0.0002	0.0001	0.0018	0	0.0002	0	0.0001	0.0003	0.0003	0.0017	0.0001	0.0007	0.0001	0	0.0001	0.0001	0.0001	0.0019	0.0001	0.0003	0.0003	0.0003	0.0001	0.0001	0.0096	0.001	0.0001	0.0001	0	0.0003	0.0006	0.0001	0.0006	0.0003	0.0004	0.0007	0.0004	0.0001	0.0013	0.0459
NOR	Norway	0	0	0.0001	0.0001	0.0001	0	0.0001	0	0.0001	0	0.0003	0	0	0	0	0.0001	0.0001	0.0004	0	0	0	0	0	0.0001	0	0.0001	0.0001	0.0001	0.0001	0	0	0	0	0.0003	0	0	0	0	0	0	0.0001	0.0001	0.0001	0.0002	0.0001	0	0.0004	0.0002
PSE	Gaza Strip	0	0	0	0	0	0	0	0	0	0	0	0	0	0	0	0	0	0	0	0	0	0	0	0	0	0	0	0	0	0	0	0	0	0	0	0	0	0	0	0	0	0	0	0	0	0	0	0
OMN	Oman	0.0001	0.0001	0.0003	0.0013	0.0004	0.0004	0.0003	0.0001	0.0006	0.0004	0.0004	0.0001	0.0003	0.0009	0.0005	0.0006	0.0017	0.0005	0.0002	0.0003	0.0002	0.0002	0.0001	0.0001	0	0.0003	0.0005	0.0013	0.0003	0.0006	0.0005	0.001	0.0002	0.0007	0.0002	0.0003	0	0.0001	0.0001	0.0006	0.0005	0.0015	0.0005	0.0002	0.0003	0.0001	0.0003	0.0007
PAK	Pakistan	0.0002	0.0018	0.0143	0.0115	0.0024	0.0022	0.0111	0.0005	0.0047	0.0057	0.0312	0.0019	0.0027	0.0004	0.0034	0.0087	0.0064	0.0413	0.001	0.0158	0.0014	0.001	0.0013	0.0028	0.0014	0.0059	0.002	0.0116	0.0071	0.0032	0.0015	0.0065	0.0141	0.0512	0.0011	0.0015	0.0001	0.0002	0.0058	0.0042	0.0207	0.0042	0.0158	0.0119	0.0081	0.0072	0.0216	0.0087
PAN	Panama	0	0	0	0.0001	0	0.0003	0	0.0001	0.0007	0	0	0	0.0003	0	0	0.0005	0.0001	0	0.0004	0	0	0	0.0001	0	0	0	0	0	0	0	0	0	0	0.0001	0	0	0	0	0	0	0.0004	0	0.0068	0	0.002	0	0	0
PNG	Papua New Guinea	0	0	0	0.0001	0	0	0	0	0	0.0002	0	0	0	0	0	0	0.0001	0	0	0	0	0	0	0	0	0	0	0	0	0	0	0	0	0	0	0	0	0	0	0	0	0	0	0	0	0	0	0
PRY	Paraguay	0	0.0001	0	0.0007	0.0001	0.0002	0.0048	0	0.0004	0	0.0001	0	0.0001	0	0	0.0002	0.001	0.0001	0.0001	0.0002	0.0001	0.0001	0.0006	0.0001	0	0.0055	0.0003	0.0002	0	0.0003	0.0002	0.0001	0.0001	0.0001	0.0001	0.0042	0	0	0.0008	0	0.0005	0.0002	0.0002	0.0001	0.0001	0	0.0001	0.0002
PER	Peru	0	0.0002	0.0009	0.0014	0.0002	0.0005	0.0025	0.0001	0.0058	0.0005	0.0015	0.0001	0.0005	0	0.0003	0.0014	0.0015	0.0023	0.0003	0.0002	0.0004	0.0002	0.0156	0.0003	0	0.0051	0.0004	0.0008	0.0013	0.0007	0.0003	0.0003	0.0005	0.0043	0.0002	0.0003	0	0	0.0057	0.0003	0.0228	0.0005	0.0063	0.0011	0.0017	0.0002	0.0023	0.0008
PHL	Philippines	0	0	0.0001	0.0002	0	0.0001	0.0001	0	0.0001	0.0001	0.0002	0	0	0	0.0001	0.0001	0.0001	0.0002	0	0	0	0.0001	0	0	0	0.0001	0.0001	0.0004	0	0.0001	0	0.0001	0	0.0003	0	0	0	0	0	0	0.0001	0.0001	0.0001	0.0001	0	0	0.0001	0.0001
POL	Poland	0.0001	0.0003	0.0007	0.0047	0.0003	0.0018	0.0005	0.0002	0.0018	0.0002	0.0039	0.0003	0.001	0.0001	0.0002	0.0018	0.0051	0.0021	0.0008	0.0008	0.0006	0.0005	0.0003	0.0008	0.0001	0.0004	0.0023	0.0019	0.0015	0.0013	0.0015	0.0006	0.0006	0.0006	0.0007	0.0011	0	0.0001	0.0002	0	0.0008	0.0015	0.0008	0.0015	0.0007	0.0002	0.0084	0.0019
PRT	Portugal	0.0001	0.0004	0.0022	0.0073	0.0376	0.0015	0.0011	0.0002	0.0017	0.0003	0.0034	0.0002	0.0008	0.0001	0.0003	0.002	0.0017	0.005	0.0005	0.0009	0.0006	0.0006	0.0003	0.0006	0.0004	0.0016	0.0015	0.0018	0.0012	0.0018	0.0015	0.0011	0.0009	0.0017	0.0222	0.001	0	0.0004	0.0004	0.0001	0.001	0.0028	0.0011	0.0011	0.0022	0.0005	0.0023	0.0032
QAT	Qatar	0.0002	0.0003	0.0009	0.0034	0.0005	0.0011	0.0012	0.0002	0.0013	0.0015	0.001	0.0002	0.0008	0.0011	0.0016	0.0018	0.0037	0.0013	0.0005	0.0007	0.0005	0.0007	0.0003	0.0004	0.0002	0.0009	0.0012	0.0054	0.0005	0.0014	0.0009	0.0017	0.0007	0.0015	0.0005	0.0008	0	0.0001	0.0004	0.0005	0.0022	0.0012	0.0018	0.0009	0.0008	0.0003	0.0009	0.0021
KOR	South Korea	0.0001	0	0.0003	0.0002	0.0001	0.0001	0.0003	0	0.0001	0.0002	0.0003	0	0.0001	0	0.0004	0.0002	0.0001	0.0003	0	0	0	0	0	0	0	0.0003	0	0.0005	0.0001	0	0	0.0005	0.0001	0.0005	0	0.0002	0	0	0.0001	0.0002	0.0004	0.0001	0.0005	0.0002	0.0002	0	0.0002	0.0003
MDA	Moldova	0.0002	0.0007	0.0005	0.0136	0.0007	0.006	0.0006	0.0005	0.0047	0.0002	0.0006	0.0003	0.0028	0.0001	0.0005	0.0052	0.0172	0.0005	0.0024	0.0021	0.0016	0.0012	0.0006	0.0012	0.0004	0.0003	0.0067	0.0052	0.0007	0.0029	0.0038	0.0015	0.0013	0.0003	0.0019	0.0033	0.0001	0.0004	0.0002	0	0.0009	0.0033	0.0017	0.0008	0.0012	0.0003	0.0007	0.0046
ROU	Romania	0	0.0007	0.0015	0.0026	0.0002	0.0008	0.0004	0.0001	0.0009	0.0001	0.0039	0.0002	0.0005	0.0001	0.0002	0.0009	0.0026	0.0022	0.0005	0.0007	0.0003	0.0003	0.0001	0.0014	0.0001	0.0004	0.001	0.001	0.0083	0.0008	0.0008	0.0005	0.0006	0.0007	0.0005	0.0005	0	0.0001	0.0001	0.0001	0.0009	0.0011	0.0005	0.0018	0.0008	0.0003	0.0021	0.0016
RUS	Russia	0.0006	0.0023	0.0117	0.0066	0.0018	0.0019	0.0029	0.0066	0.0023	0.0008	0.013	0.0133	0.0015	0.0002	0.0023	0.0028	0.0195	0.0122	0.001	0.0015	0.0036	0.0009	0.0006	0.004	0.0003	0.005	0.0566	0.0035	0.062	0.0031	0.0014	0.0019	0.0022	0.0043	0.0009	0.0012	0.0001	0.0002	0.001	0.0012	0.0056	0.0028	0.0044	0.0281	0.0117	0.0029	0.0409	0.008
RWA	Rwanda	0	0	0	0.0004	0	0.0001	0	0	0.0002	0	0	0	0.0001	0	0	0.0001	0.0006	0	0.0001	0.0001	0.0001	0.0001	0	0	0	0	0.0002	0.0001	0	0.0002	0.0001	0.0001	0	0	0.0001	0.0001	0	0	0	0	0.0001	0.0001	0.0001	0	0	0	0	0.0001
WSM	Samoa	0	0	0	0.0001	0	0	0	0	0.0001	0	0	0	0	0	0	0	0.0002	0	0	0	0	0	0	0	0	0	0	0	0	0	0	0	0	0	0	0	0	0	0	0	0	0	0	0	0	0	0	0
SMR	San Marino	0	0	0	0	0	0	0	0	0	0	0	0	0	0	0	0	0	0	0	0	0	0	0	0	0	0	0	0	0	0	0	0	0	0	0	0	0	0	0	0	0	0	0	0	0	0	0	0
STP	Sao Tome and Principe	0	0.0001	0	0.0007	0.0001	0.0003	0	0	0.0003	0	0	0	0.0001	0	0	0.0003	0.0008	0	0.0001	0.0001	0.0001	0.0001	0	0.0001	0	0	0.0003	0.0003	0	0.0002	0.0002	0.0001	0.0001	0	0.0001	0.0002	0	0	0	0	0	0.0002	0.0001	0	0.0001	0	0	0.0002
SAU	Saudi Arabia	0.0013	0.0088	0.0325	0.0263	0.013	0.0049	0.0193	0.0013	0.0086	0.0386	0.0401	0.0023	0.0075	0.0016	0.0167	0.0152	0.0067	0.052	0.0024	0.0209	0.003	0.0029	0.0033	0.0055	0.0129	0.0578	0.0035	0.0647	0.0137	0.007	0.0033	0.0191	0.0155	0.0353	0.0026	0.0048	0.0002	0.0004	0.0071	0.0061	0.0448	0.0137	0.0226	0.0153	0.0146	0.01	0.0259	0.0263
SEN	Senegal	0	0	0.0001	0.0003	0	0.0001	0	0	0.0001	0	0.0001	0	0	0	0	0.0001	0.0003	0.0008	0	0.0012	0	0	0	0	0	0	0.0001	0.0001	0	0.0008	0.0001	0	0.0009	0.0001	0.0004	0.0001	0	0	0	0	0	0.0015	0.0001	0.0001	0.0001	0	0.0001	0.0048
SRB	Serbia	0	0	0	0	0	0	0	0	0	0	0	0	0	0	0	0	0	0	0	0	0	0	0	0	0	0	0	0	0	0	0	0	0	0	0	0	0	0	0	0	0	0	0	0	0	0	0	0
SYC	Seychelles	0	0.0002	0.0001	0.0015	0.0001	0.0005	0.0001	0.0001	0.0006	0	0.0002	0	0.0003	0	0.0001	0.0005	0.0018	0.0001	0.0002	0.0004	0.0002	0.0003	0.0001	0.0001	0	0	0.0006	0.0005	0.0001	0.0007	0.0005	0.0002	0.0002	0.0001	0.0002	0.0003	0	0	0	0	0.0001	0.0005	0.0002	0.0001	0.0001	0	0.0001	0.0005
SLE	Sierra Leone	0	0.0001	0	0.0005	0	0.0002	0	0	0.0003	0	0	0	0.0001	0	0	0.0004	0.0009	0.0001	0.0001	0.0001	0.0001	0.0001	0	0	0	0	0.0002	0.0002	0	0.0002	0.0002	0.0001	0.0001	0.0001	0.0001	0.0001	0	0	0	0	0	0.0002	0.0001	0	0.0001	0	0.0001	0.0002
SGP	Singapore	0	0	0.0001	0.0002	0.0001	0	0.0001	0	0.0001	0.0003	0.0002	0	0	0	0.0007	0.0001	0.0001	0.0002	0	0.0001	0	0.0001	0	0	0	0.0001	0.0001	0.0167	0.0001	0.0001	0	0.0018	0	0.0003	0	0	0	0	0	0.0001	0.0001	0.0002	0.0001	0.0001	0.0001	0	0.0002	0.0002
SVK	Slovakia	0	0.0002	0.0003	0.0014	0.0003	0.0004	0.0002	0.0001	0.0006	0.0001	0.0056	0.0001	0.0014	0	0.0001	0.0005	0.0015	0.0011	0.0002	0.0003	0.0002	0.0002	0.0001	0.0009	0	0.0002	0.0009	0.0005	0.0015	0.0006	0.0004	0.0002	0.0002	0.0003	0.0002	0.0003	0	0.0001	0.0001	0	0.0004	0.0007	0.0003	0.0022	0.0003	0.0001	0.017	0.0006
SVN	Slovenia	0	0.0009	0.0005	0.0014	0.0001	0.0005	0.0003	0.0001	0.0005	0.0001	0.0063	0.0001	0.0003	0	0.0001	0.0005	0.0014	0.0013	0.0002	0.0002	0.0002	0.0002	0.0001	0.0226	0	0.0004	0.0006	0.0005	0.0013	0.0005	0.0004	0.0002	0.0002	0.0004	0.0002	0.0003	0	0	0.0001	0	0.0004	0.0004	0.0004	0.03	0.0003	0.0001	0.0029	0.0008
SOM	Somalia	0.0001	0.0004	0.0002	0.0044	0.0003	0.0019	0.0002	0.0002	0.0016	0.0001	0.0002	0.0001	0.0008	0	0.0002	0.0016	0.0058	0.0002	0.0008	0.0007	0.0006	0.0007	0.0002	0.0004	0.0001	0.0001	0.0018	0.0015	0.0002	0.0016	0.0013	0.0005	0.0004	0.0001	0.0007	0.0011	0	0.0001	0.0001	0	0.0004	0.0011	0.0005	0.0003	0.0004	0.0001	0.0002	0.0015
ZAF	South Africa	0.0002	0.0013	0.0062	0.0105	0.1716	0.0028	0.0091	0.0005	0.0047	0.0058	0.0166	0.0007	0.003	0.0007	0.0029	0.0072	0.0078	0.0286	0.0013	0.0044	0.0017	0.001	0.0011	0.0027	0.27	0.0134	0.0047	0.0096	0.0047	0.0099	0.0075	0.0034	0.0145	0.0154	0.0029	0.004	0.0001	0.0006	0.0029	0.0017	0.0101	0.0547	0.0051	0.009	0.005	0.0019	0.0128	0.053
SDS	South Sudan	0	0	0	0	0	0	0	0	0	0	0	0	0	0	0	0	0	0	0	0	0	0	0	0	0	0	0	0	0	0	0	0	0	0	0	0	0	0	0	0	0	0	0	0	0	0	0	0
ESP	Spain	0	0.0007	0.0136	0.096	0.0031	0.0003	0.0059	0.0001	0.0015	0.0004	0.0055	0.0002	0.0005	0.0002	0.0006	0.0014	0.0005	0.0085	0.0002	0.0015	0.0003	0.0001	0.0012	0.0013	0.0002	0.0038	0.0006	0.001	0.0032	0.0027	0.0002	0.0004	0.0018	0.0021	0.0011	0.0075	0	0.0001	0.0019	0.0002	0.0064	0.0016	0.0091	0.0038	0.035	0.0015	0.0056	0.009
LKA	Sri Lanka	0	0	0.0001	0.0001	0	0	0.0001	0	0.0001	0	0.0002	0	0	0	0	0.0001	0.0001	0.0004	0	0	0	0	0	0	0	0	0	0.0001	0.0001	0.0001	0	0	0	0.0002	0	0	0	0	0	0	0.0002	0	0.0001	0.0001	0	0	0.0002	0.0001
SUD	Sudan	0	0	0	0	0	0	0	0	0	0	0	0	0	0	0	0	0	0	0	0	0	0	0	0	0	0	0	0	0	0	0	0	0	0	0	0	0	0	0	0	0	0	0	0	0	0	0	0
SUR	Suriname	0	0	0	0.0003	0	0.0001	0	0	0.0001	0	0	0	0	0	0	0.0004	0.0004	0.0001	0	0.0001	0	0.0001	0	0	0	0	0.0001	0.0001	0	0.0001	0.0001	0	0.0001	0	0	0.0001	0	0	0	0	0	0.0001	0	0	0	0	0	0.0001
SWZ	Swaziland	0.0002	0.0003	0.0001	0.0025	0.001	0.0009	0.0001	0.0001	0.0013	0.0001	0.0002	0.0001	0.0004	0	0.0004	0.001	0.0038	0.0003	0.0004	0.001	0.0004	0.0005	0.0001	0.0002	0.0001	0.0001	0.001	0.001	0.0002	0.0013	0.0013	0.0004	0.0004	0.0002	0.0004	0.0005	0	0.0001	0	0	0.0002	0.0024	0.0004	0.0002	0.0004	0.0001	0.0002	0.0009
SWE	Sweden	0	0	0.0002	0.0005	0.0001	0.0001	0.0002	0	0.0002	0.0001	0.0007	0	0.0001	0	0.0001	0.0002	0.0003	0.0011	0.0001	0.0001	0.0001	0	0.0001	0.0001	0	0.0003	0.0002	0.0003	0.0002	0.0001	0.0001	0.0001	0.0001	0.0004	0.0001	0.0001	0	0	0.0001	0	0.0003	0.0002	0.0002	0.0004	0.0002	0.0001	0.0006	0.0003
CHE	Switzerland	0	0.0001	0.0005	0.0007	0.0001	0.0001	0.0003	0.0001	0.0003	0.0001	0.0021	0.0001	0.0001	0	0.0001	0.0003	0.0001	0.001	0	0.0001	0.0001	0	0.0001	0.0003	0	0.0005	0.0002	0.0004	0.0004	0.0002	0.0001	0.0002	0.0002	0.0006	0.0001	0.0001	0	0	0.0001	0	0.0004	0.0002	0.0004	0.0007	0.0002	0.0001	0.001	0.0006
SYR	Syria	0	0.0011	0.014	0.0022	0.0003	0.0005	0.0006	0.0005	0.0008	0.0002	0.0052	0.0004	0.0003	0.0001	0.0002	0.0007	0.0018	0.003	0.0002	0.0007	0.0002	0.0002	0.0003	0.0007	0.0001	0.0011	0.0005	0.0008	0.0029	0.0009	0.0004	0.0003	0.0005	0.0011	0.0003	0.0003	0	0.0001	0.0002	0.0001	0.002	0.0008	0.0007	0.0069	0.0008	0.007	0.0028	0.0016
TWN	Taiwan	0	0	0.0002	0.0003	0.0001	0.0001	0.0004	0	0.0003	0.0003	0.0004	0	0.0007	0	0.0007	0.0004	0.0001	0.0003	0.0003	0.0002	0.0002	0.0001	0	0.0001	0	0.0005	0.0012	0.0013	0.0002	0.0005	0.0001	0.0021	0.0001	0.001	0	0.0001	0	0	0.0002	0.0001	0.0005	0.0002	0.0014	0.0002	0.0003	0.0001	0.0003	0.0008
TJK	Tajikistan	0.0002	0.0018	0.0266	0.0144	0.001	0.0051	0.0008	0.0007	0.0067	0.0004	0.0019	0.001	0.0025	0.0002	0.0007	0.0052	0.0226	0.0018	0.0023	0.0026	0.0021	0.0026	0.0007	0.0014	0.0004	0.0011	0.0062	0.0053	0.0066	0.0062	0.0051	0.002	0.0016	0.0008	0.0026	0.003	0.0001	0.0005	0.0003	0.0002	0.0017	0.0043	0.002	0.0032	0.0014	0.0003	0.0046	0.0053
THA	Thailand	0.0001	0.0001	0.0003	0.0012	0.0003	0.0004	0.0006	0	0.0006	0.0009	0.0009	0.0001	0.0002	0.0001	0.0014	0.0009	0.001	0.0014	0.0002	0.0006	0.0002	0.0003	0.0001	0.0001	0.0001	0.0005	0.0006	0.0043	0.0003	0.0005	0.0003	0.0082	0.0003	0.0017	0.0002	0.0003	0	0	0.0002	0.0002	0.0005	0.0009	0.0007	0.0004	0.0004	0.0003	0.001	0.0017
MKD	TFYR Macedonia	0.0001	0.0236	0.0094	0.0076	0.0006	0.0026	0.0006	0.0004	0.0035	0.0002	0.003	0.0003	0.0013	0.0001	0.0004	0.0025	0.0105	0.0038	0.0011	0.0014	0.0011	0.0014	0.0004	0.0234	0.0002	0.0005	0.0031	0.0029	0.0222	0.0035	0.0025	0.0018	0.001	0.0008	0.0013	0.0016	0.0001	0.0003	0.0002	0.0001	0.0007	0.0024	0.0012	0.0363	0.001	0.0004	0.0023	0.0031
TGO	Togo	0	0.0001	0.0001	0.0007	0.0001	0.0002	0	0	0.0003	0	0.0001	0	0.0001	0	0.0001	0.0002	0.001	0.0002	0.0001	0.01	0.0002	0.0001	0	0.0001	0	0.0001	0.0004	0.0002	0.0001	0.0064	0.0002	0.0002	0.0002	0.0001	0.0001	0.0001	0	0.0001	0	0	0.0003	0.0016	0.0001	0.0001	0.0001	0	0.0001	0.0012
TTO	Trinidad and Tobago	0	0	0	0.0001	0	0.001	0	0	0.0005	0	0	0	0.0001	0	0	0.0042	0.0001	0	0.0001	0	0	0	0	0	0	0.0001	0.0003	0	0	0	0	0	0	0.0001	0	0.0001	0	0	0	0	0.0001	0	0.0001	0	0.0001	0	0	0
TUN	Tunisia	0	0.0001	0.0024	0.0008	0.0001	0.0001	0.0002	0	0.0002	0	0.001	0	0.0001	0.0001	0.0001	0.0002	0.0005	0.0029	0	0.0003	0.0001	0.0001	0	0.0001	0	0.0003	0.0001	0.0002	0.0002	0.0009	0.0001	0.0001	0.0005	0.0003	0.0001	0.0001	0	0	0	0	0.0001	0.0004	0.0001	0.0004	0.0006	0.0001	0.0006	0.0016
TUR	Turkey	0.0002	0.0069	0.0115	0.002	0.0005	0.0005	0.001	0.0017	0.0009	0.0003	0.0066	0.0078	0.0007	0.0002	0.0006	0.0023	0.0016	0.0055	0.0003	0.0005	0.0003	0.0002	0.0001	0.0039	0.0001	0.001	0.0014	0.0011	0.0131	0.0011	0.0004	0.0004	0.0013	0.0021	0.0007	0.0003	0	0.0001	0.0003	0.0001	0.0012	0.0012	0.0013	0.0028	0.0009	0.0003	0.0039	0.0028
TKM	Turkmenistan	0.0166	0.0014	0.0023	0.0081	0.0006	0.0027	0.0006	0.0019	0.0042	0.0002	0.0028	0.0065	0.0013	0.0001	0.0004	0.0027	0.0103	0.0015	0.0011	0.0016	0.006	0.0018	0.0004	0.0011	0.0002	0.0006	0.0048	0.0031	0.0031	0.0045	0.0026	0.0012	0.001	0.0008	0.0014	0.0016	0.0001	0.0003	0.0002	0.0002	0.0009	0.0026	0.0013	0.0015	0.0011	0.0003	0.0043	0.0032
USR	Former USSR	0	0	0	0	0	0	0	0	0	0	0	0	0	0	0	0	0	0	0	0	0	0	0	0	0	0	0	0	0	0	0	0	0	0	0	0	0	0	0	0	0	0	0	0	0	0	0	0
UGA	Uganda	0	0.0002	0.0003	0.0019	0.0002	0.0004	0.0001	0.0001	0.0007	0.0001	0.0008	0.0001	0.0002	0	0.0001	0.0005	0.0017	0.0025	0.0002	0.0002	0.0002	0.0002	0.0001	0.0002	0	0.0001	0.0004	0.0017	0.0002	0.0006	0.0017	0.0002	0.0002	0.0002	0.0002	0.0003	0	0	0	0	0.0002	0.0097	0.0003	0.0003	0.0004	0.0002	0.0012	0.0007
UKR	Ukraine	0.0001	0.0006	0.0035	0.0029	0.0003	0.0009	0.0005	0.001	0.0012	0.0001	0.0035	0.0034	0.0006	0	0.0002	0.0013	0.0058	0.0017	0.0004	0.0006	0.0004	0.0004	0.0001	0.0006	0.0001	0.0006	0.0012	0.0012	0.0121	0.0011	0.0008	0.0005	0.0008	0.001	0.0006	0.0006	0	0.0001	0.0002	0.0001	0.0011	0.001	0.0013	0.0016	0.0021	0.0007	0.0076	0.0013
ARE	UAE	0.0003	0.0004	0.0066	0.0017	0.0005	0.0005	0.001	0.007	0.0007	0.0032	0.0017	0.0045	0.0005	0.0002	0.0018	0.0014	0.0014	0.004	0.0002	0.0006	0.0004	0.0004	0.0002	0.0003	0.0002	0.0015	0.0005	0.0048	0.0023	0.0008	0.0005	0.0021	0.0027	0.0024	0.0003	0.0004	0	0.0001	0.0003	0.0006	0.0015	0.0012	0.0017	0.0009	0.001	0.001	0.0018	0.0019
GBR	UK	0	0.0003	0.0017	0.0024	0.001	0.0012	0.0009	0.0002	0.0015	0.0007	0.0038	0.0004	0.0005	0.0003	0.0006	0.0045	0.0009	0.007	0.0003	0.0004	0.0011	0.0002	0.0001	0.0006	0.0002	0.0015	0.0007	0.0036	0.0015	0.0008	0.0003	0.0005	0.0008	0.0031	0.0003	0.0008	0	0.0001	0.0003	0.0002	0.0015	0.0012	0.0011	0.0018	0.0011	0.0011	0.0038	0.0029
TZA	Tanzania	0	0.0001	0.0002	0.0005	0.0001	0.0005	0.0001	0	0.0004	0.0001	0.0002	0	0.0002	0	0.0001	0.0002	0.0003	0.0006	0.0001	0.0001	0.0001	0.0002	0	0.0002	0.0001	0.0001	0.0004	0.0003	0.0007	0.0006	0.0008	0.0001	0.0001	0.0003	0.0001	0.0001	0	0	0	0	0.0002	0.0002	0.0003	0.0001	0.0001	0	0.0001	0.0002
USA	USA	0.0001	0.0005	0.0064	0.0029	0.0027	0.0117	0.0072	0.0006	0.0141	0.0048	0.0058	0.0008	0.0515	0.0006	0.0017	0.0288	0.0007	0.0097	0.0063	0.0008	0.0027	0.0003	0.0029	0.001	0.0005	0.0091	0.0015	0.0097	0.0024	0.0014	0.0003	0.0022	0.0019	0.0482	0.0005	0.0051	0	0.0001	0.0029	0.0007	0.0225	0.0036	0.0526	0.0034	0.0023	0.0014	0.0056	0.0048
URY	Uruguay	0	0	0.0001	0.0005	0.0001	0.0002	0.0048	0	0.0003	0	0.0001	0	0.0001	0	0	0.0002	0.0008	0.0002	0.0001	0.0001	0.0001	0.0001	0.0002	0.0001	0	0.0048	0.0002	0.0002	0.0001	0.0003	0.0002	0.0001	0.0001	0.0003	0.0001	0.0001	0	0	0.0004	0	0.0005	0.0002	0.0004	0.0001	0.0003	0	0.0001	0.0002
UZB	Uzbekistan	0.002	0.0089	0.0057	0.1174	0.0066	0.0437	0.0055	0.0079	0.0459	0.0015	0.0094	0.0054	0.0219	0.0011	0.004	0.0443	0.1339	0.0114	0.0193	0.0191	0.016	0.0171	0.0053	0.0102	0.0032	0.0048	0.0533	0.043	0.0095	0.0432	0.0369	0.0142	0.0118	0.0041	0.0185	0.0262	0.001	0.0037	0.0019	0.0005	0.0067	0.0318	0.0147	0.0083	0.011	0.0026	0.0133	0.0393
VUT	Vanuatu	0	0	0	0.0002	0	0.0001	0	0	0.0001	0	0	0	0	0	0	0.0001	0.0003	0	0	0	0	0	0	0	0	0	0.0001	0.0001	0	0.0001	0.0001	0	0	0	0	0	0	0	0	0	0	0.0001	0	0	0	0	0	0.0001
VEN	Venezuela	0	0	0.0001	0.0002	0	0.0005	0.0001	0	0.0126	0	0.0001	0	0.0005	0	0	0.0005	0.0003	0.0002	0.0002	0	0	0	0.0001	0	0	0.001	0.0002	0.0001	0	0.0021	0.0001	0	0	0.0006	0	0.0001	0	0	0.0002	0	0.0056	0.0001	0.0035	0.0001	0.005	0	0.0001	0.0005
VNM	Viet Nam	0	0.0001	0.0006	0.0012	0.0005	0.0004	0.0003	0	0.0006	0.001	0.0007	0	0.0003	0	0.0002	0.0005	0.0014	0.0012	0.0002	0.0002	0.0002	0.0002	0.0001	0.0001	0	0.0003	0.0004	0.0011	0.0003	0.0005	0.0004	0.0068	0.0002	0.0006	0.0004	0.0002	0	0	0.0001	0.0001	0.0007	0.0008	0.0003	0.0003	0.0013	0.0001	0.0011	0.0006
YEM	Yemen	0	0.0003	0.0004	0.0022	0.0002	0.0007	0.0004	0.0001	0.0011	0.0006	0.0005	0.0001	0.0004	0.0001	0.0006	0.0008	0.0032	0.0007	0.0003	0.0006	0.0003	0.0004	0.0001	0.0003	0.0001	0.0009	0.0008	0.0018	0.0003	0.0011	0.0007	0.0012	0.0003	0.0007	0.0004	0.0005	0	0.0001	0.0001	0.0006	0.0006	0.0009	0.0006	0.0019	0.0004	0.0001	0.0005	0.0012
ZMB	Zambia	0	0.0001	0.0001	0.0008	0.0009	0.0003	0.0001	0	0.0004	0	0.0002	0	0.0001	0	0.0001	0.0003	0.0011	0.0002	0.0001	0.0002	0.0001	0.0002	0	0.0001	0.0003	0.0001	0.0003	0.0003	0.0001	0.0004	0.0009	0.0001	0.0001	0.0001	0.0001	0.0002	0	0	0	0	0.0001	0.0004	0.0001	0.0001	0.0001	0	0.0001	0.0003
ZWE	Zimbabwe	0.0001	0.0008	0.0008	0.017	0.0005	0.0075	0.001	0.0004	0.0054	0.0011	0.0013	0.0003	0.0036	0.0001	0.0005	0.0067	0.0137	0.0013	0.003	0.0025	0.002	0.001	0.0006	0.0014	0.0004	0.0006	0.0085	0.0051	0.0007	0.0022	0.003	0.0016	0.0015	0.0009	0.0021	0.0042	0.0001	0.0005	0.0004	0	0.0047	0.0032	0.0022	0.001	0.0013	0.0004	0.0013	0.0059
ROW	Rest of World	0	0	0	0	0	0	0	0	0	0	0	0	0	0	0	0	0	0	0	0	0	0	0	0	0	0	0	0	0	0	0	0	0	0	0	0	0	0	0	0	0	0	0	0	0	0	0	0
[truncated: 142 more columns]
