# Supplementary material for: Resource footprints and their ecosystem consequences
Source: Sci Rep. 2017 Jan 23;7:40743. doi: 10.1038/srep40743 (PMC5256307; doi:10.1038/srep40743)
Supplement: Supplementary Dataset 16 [file srep40743-s17.xls]

## Sheet: NOx_PressureFootprint
Unit: Gg		AFG	ALB	DZA	AND	AGO	ATG	ARG	ARM	ABW	AUS	AUT	AZE	BHS	BHR	BGD	BRB	BLR	BEL	BLZ	BEN	BMU	BTN	BOL	BIH	BWA	BRA	VGB	BRN	BGR	BFA	BDI	KHM	CMR	CAN	CPV	CYM	CAF	TCD	CHL	CHN	COL	COG	CRI	HRV	CUB	CYP	CZE	CIV
		Afghanistan	Albania	Algeria	Andorra	Angola	Antigua	Argentina	Armenia	Aruba	Australia	Austria	Azerbaijan	Bahamas	Bahrain	Bangladesh	Barbados	Belarus	Belgium	Belize	Benin	Bermuda	Bhutan	Bolivia	Bosnia and Herzegovina	Botswana	Brazil	British Virgin Islands	Brunei	Bulgaria	Burkina Faso	Burundi	Cambodia	Cameroon	Canada	Cape Verde	Cayman Islands	Central African Republic	Chad	Chile	China	Colombia	Congo	Costa Rica	Croatia	Cuba	Cyprus	Czech Republic	Cote dIvoire
AFG	Afghanistan	128.684	0.0137255	0.0136924	0.00481783	0.00961403	0.00306127	0.0346141	0.00653435	0.00581295	0.141945	0.0362776	0.00834117	0.00373109	0.00592416	0.0147455	0.00358049	0.00108495	0.0920492	0.00280147	0.00607268	0.00607781	0.0135185	0.00724879	0.005503	0.00617629	0.0641113	0.00323659	0.00420161	0.00838692	0.0197535	0.00854438	0.00611248	0.00588892	0.0644618	0.00599911	0.0035867	0.00483074	0.00535006	0.0251405	0.301089	0.0493815	0.00672062	0.00780147	0.00838835	0.00601432	0.00565288	0.0241353	0.00425735
ALB	Albania	0.0397678	130.775	0.0408675	0.011132	0.0255607	0.00747867	0.0734694	0.018507	0.0158645	0.127255	0.318444	0.0214216	0.00887294	0.0140931	0.0230951	0.00853026	0.003103	0.0883042	0.00696346	0.0157713	0.0157278	0.0373893	0.0179538	0.0193207	0.0149131	0.129688	0.00819614	0.0106545	0.0603385	0.0547914	0.0221191	0.0162067	0.0174352	0.10674	0.0157409	0.00894965	0.0121652	0.0144931	0.0433817	0.604031	0.0513606	0.0172541	0.0152269	0.0528133	0.0225408	0.0283083	0.139621	0.0107036
DZA	Algeria	0.0102742	0.041765	175.368	0.0126232	0.0567116	0.00257617	0.545665	0.0128994	0.00759205	0.663369	1.4089	0.0235021	0.0188977	0.0258677	0.0428724	0.00694994	0.000519666	3.11149	0.00258597	0.0140905	0.00587456	0.00701565	0.0266168	0.0331864	0.0136109	9.14202	0.00204521	0.00841935	0.121109	0.0306754	0.00573659	0.0134612	0.0431401	1.90352	0.0062245	0.00447084	0.00417395	0.0114149	0.278227	4.95088	0.292689	0.0168155	0.0433717	0.141087	0.0830066	0.0669181	0.749687	0.0284776
AND	Andorra	0	0	0	0	0	0	0	0	0	0	0	0	0	0	0	0	0	0	0	0	0	0	0	0	0	0	0	0	0	0	0	0	0	0	0	0	0	0	0	0	0	0	0	0	0	0	0	0
AGO	Angola	0.00907662	0.011659	0.0472994	0.00408059	132.185	0.00242077	0.158886	0.00576028	0.00526752	0.309861	0.110355	0.00887117	0.00556359	0.00836901	0.0339825	0.00387651	0.000853432	0.626549	0.00231299	0.00568272	0.00496797	0.0106189	0.0160586	0.00577488	0.00738602	0.638103	0.00234247	0.00522111	0.0189058	0.0176922	0.00625967	0.0113273	0.00871563	0.482526	0.00475361	0.00304658	0.00352951	0.00452898	0.623325	24.3856	0.100847	0.00661392	0.0150844	0.0179501	0.0209424	0.01192	0.0682481	0.00634945
ATG	Antigua	0.0653139	0.0937001	0.0715079	0.0321689	0.0668357	97.2527	0.195738	0.0496745	0.154263	0.347786	0.176185	0.0569348	0.0361728	0.0379619	0.0715968	0.0461475	0.00858204	0.124746	0.0395041	0.046478	0.046801	0.1077	0.0530225	0.0396541	0.0466643	0.257423	0.270174	0.0323958	0.0561846	0.151552	0.0668709	0.0463427	0.0423752	0.227957	0.0445573	0.029129	0.0372222	0.0400028	0.112107	1.37603	0.133968	0.0474036	0.0457053	0.0593541	0.0862594	0.0383603	0.119681	0.031254
ARG	Argentina	0.0341154	0.0403773	0.634382	0.0167105	0.276778	0.0104609	871.871	0.0277038	0.02685	1.58095	0.946117	0.0441621	0.0225378	0.118454	0.450157	0.0258042	0.0034534	2.84945	0.013897	0.0227096	0.0215454	0.0450221	3.86456	0.0346231	0.0705934	121.488	0.010011	0.0221821	0.215178	0.0678502	0.026283	0.0306512	0.0367765	3.49968	0.0211943	0.031288	0.0143028	0.0190075	26.9916	17.5824	4.79265	0.051834	0.357287	0.174085	0.544493	0.181501	0.605301	0.0330449
ARM	Armenia	0.0425664	0.0446431	0.0450928	0.0146953	0.033987	0.0104367	0.104853	113.695	0.0187179	0.205127	0.172534	0.0379063	0.0125601	0.0192853	0.0360004	0.0122942	0.00378924	0.501277	0.00969212	0.0200529	0.0219406	0.0428547	0.0243338	0.0210941	0.0221207	0.201647	0.0129712	0.0144797	0.0407556	0.0591511	0.0304271	0.0209806	0.0203485	0.454266	0.0205822	0.0126774	0.0159408	0.0178928	0.0621804	1.42842	0.0795779	0.0226265	0.018155	0.0354945	0.0221407	0.0217486	0.107482	0.0146167
ABW	Aruba	0.0732256	0.0797879	0.0710776	0.0382193	0.0765583	0.0299121	0.281066	0.0523816	80.8876	0.598735	0.139949	0.0598866	0.0379369	0.0441645	0.0729368	0.0347205	0.00846481	0.188357	0.0273753	0.0484514	0.0512826	0.0921162	0.0642828	0.0455477	0.0550942	2.86318	0.0318978	0.0372688	0.0781447	0.128109	0.0738836	0.0615721	0.048234	0.365698	0.0498051	0.0343966	0.042599	0.0435358	0.155067	1.34484	0.720345	0.0522941	0.0513149	0.0528643	0.0894513	0.0443028	0.105739	0.0348111
AUS	Australia	0.20735	0.117053	0.776944	0.0506792	0.310851	0.0383372	2.08821	0.159424	0.0649124	1549.17	1.77154	0.198148	0.0599549	0.719165	1.65161	0.10061	0.0109595	2.61733	0.0332399	0.0775243	0.0832162	0.150681	0.154301	0.0980233	0.28195	6.21587	0.0353276	0.535815	0.337856	0.208352	0.0882829	0.500082	0.123877	13.6108	0.0665714	0.0424282	0.056303	0.0683306	1.8179	144.481	1.2077	0.102012	0.207702	0.334807	0.229934	0.365842	1.12798	0.0922134
AUT	Austria	0.0509706	0.158457	0.747134	0.0175412	0.0798817	0.00516642	0.962963	0.0403231	0.0142288	2.44817	222.064	0.0978281	0.0142697	0.0937439	0.12677	0.0136365	0.00115893	2.44083	0.00519862	0.0168592	0.0137809	0.103392	0.0455685	0.620575	0.0581771	3.06047	0.00712294	0.0235807	1.05168	0.0467723	0.0118405	0.0255975	0.0497716	2.56676	0.0134227	0.00699342	0.00723786	0.0131979	0.620454	15.1941	0.771611	0.0271863	0.0698738	2.62001	0.107248	0.205013	4.91993	0.0358737
AZE	Azerbaijan	0.107737	0.0262075	0.0538626	0.00768917	0.0207845	0.00516026	0.154014	0.0229621	0.0101525	0.193923	0.479743	134.17	0.00663176	0.0119549	0.0205498	0.00617224	0.00175026	0.157566	0.00471117	0.0108397	0.0112512	0.0230053	0.0131387	0.0144772	0.0111166	0.219992	0.0228649	0.0084615	0.0379434	0.0321038	0.0144852	0.0114377	0.0126472	0.144708	0.0105086	0.00622587	0.00802384	0.00971024	0.0501028	1.09913	0.0687144	0.0144195	0.0108009	0.039226	0.0156577	0.0171769	0.259415	0.00885067
BHS	Bahamas	0.0180261	0.0243454	0.0266851	0.00936428	0.0214437	0.0240077	0.118184	0.0156852	0.025622	0.227588	0.0998985	0.0169242	114.034	0.0113461	0.0195013	0.0127414	0.00237225	0.0763054	0.00798584	0.0129244	0.0214184	0.0277772	0.0171699	0.012374	0.0136388	0.227364	0.0281023	0.00898852	0.0215175	0.0394216	0.0188361	0.0132739	0.0128871	0.701086	0.0142748	0.0268831	0.0101143	0.0113615	0.046504	0.55074	0.0507077	0.0138923	0.01781	0.030447	0.334483	0.0167467	0.133911	0.00874902
BHR	Bahrain	0.0170661	0.0165876	0.205461	0.00566018	0.0194431	0.00404683	0.0996768	0.00937275	0.00773799	1.06855	0.110951	0.0185362	0.00572749	105.202	0.0578899	0.00701902	0.00146708	0.203908	0.00370967	0.0112534	0.0086422	0.0176137	0.0105092	0.00876761	0.0119712	0.2325	0.00429963	0.0108911	0.0197547	0.0260167	0.0114317	0.0147715	0.0107004	0.387956	0.00778692	0.00486056	0.00604583	0.00728997	0.0472656	3.79221	0.093619	0.0107536	0.0117835	0.0202827	0.0128932	0.0295408	0.0565885	0.00741339
BGD	Bangladesh	0.00882438	0.00996573	0.0430002	0.00368187	0.0157704	0.00199986	0.12757	0.00622217	0.00478111	0.649952	0.586523	0.00928303	0.00324394	0.0118196	236.367	0.00316621	0.000679474	0.78559	0.00178894	0.00682226	0.00458852	0.00881344	0.00859888	0.00974964	0.00836803	0.420466	0.00194225	0.0113177	0.0643517	0.0135642	0.00493583	0.0156112	0.0183433	1.36638	0.0039666	0.00253381	0.00294707	0.00379492	0.0811838	5.73628	0.104489	0.00693353	0.0155191	0.0457677	0.0233551	0.0317907	0.181709	0.00612067
BRB	Barbados	0.0282549	0.040112	0.0420304	0.0136248	0.0316415	0.210467	0.093399	0.0218628	0.0468132	0.243385	0.0627175	0.0262542	0.0573835	0.0166964	0.0302402	95.6587	0.00340045	0.0548719	0.0477824	0.0201435	0.155243	0.0486693	0.027353	0.0164967	0.0201316	0.553397	0.209848	0.0137537	0.0217717	0.0679802	0.0293836	0.0199443	0.0182406	0.665183	0.0197945	0.168387	0.0154334	0.0175699	0.0469893	0.584688	0.0611114	0.0212619	0.0257108	0.0196295	0.0219273	0.0166823	0.0457147	0.0154439
BLR	Belarus	0.0671658	0.0828567	0.209242	0.0173617	0.0698981	0.0104986	0.364181	0.0862176	0.0163214	0.599239	1.21779	0.322914	0.0182382	0.0346073	0.100596	0.0148561	0.363674	0.985252	0.0100729	0.0225007	0.0287447	0.027111	0.041318	0.0517939	0.0357852	1.52158	0.0164481	0.0201625	0.344434	0.0554991	0.0307327	0.0317077	0.0388849	0.855506	0.0184155	0.0135887	0.0157252	0.0177762	0.19054	10.9737	0.277416	0.0282187	0.0552446	0.311335	0.079194	0.0695091	1.46953	0.0266512
BEL	Belgium	0.0674215	0.0701883	1.25905	0.023634	0.372428	0.00614406	1.13311	0.132038	0.0275213	2.15148	3.58329	0.0870469	0.0124805	0.134675	0.192966	0.0183846	0.00117077	167.696	0.00615319	0.0525217	0.0173866	0.0191894	0.0525203	0.107283	0.0639937	3.58329	0.00652482	0.0261398	0.508031	0.12698	0.0481161	0.0367646	0.240794	2.92524	0.0284339	0.00967821	0.0205761	0.0244425	0.61669	17.0622	0.766049	0.104592	0.131707	0.537466	0.179289	0.286585	1.99539	0.140548
BLZ	Belize	0.0741515	0.107869	0.0795924	0.0376406	0.0792353	0.0322956	0.198455	0.0603229	0.0490643	0.364	0.20314	0.0653409	0.0336437	0.0432491	0.0783853	0.106019	0.00936261	0.100595	79.9501	0.051677	0.0556643	0.116575	0.0595805	0.0451559	0.0536435	0.267083	0.0600096	0.0358906	0.0574767	0.163372	0.079862	0.0529	0.0474467	0.802412	0.0530121	0.0558935	0.0422312	0.0441999	0.118897	1.35212	0.133493	0.0562736	0.0949789	0.0573176	0.0906792	0.0429716	0.0950091	0.0334566
BEN	Benin	0.260907	0.0584229	0.0403023	0.0162141	0.0790822	0.0113572	0.100701	0.0253869	0.0235069	0.209822	0.0845094	0.0303183	0.0259409	0.0206388	0.175557	0.0131018	0.00458977	0.198435	0.0104236	198.275	0.0236001	0.0573922	0.0263193	0.0196945	0.0281421	0.93078	0.0120798	0.0173154	0.028428	0.276587	0.0337872	0.0256166	0.0422357	0.111183	0.0232244	0.0136928	0.0337083	0.0370438	0.062713	1.358	1.40925	0.0919031	0.0192284	0.0365121	0.0237587	0.0202671	0.0903619	0.0669412
BMU	Bermuda	0.0198435	0.0268257	0.0187704	0.0104722	0.0213561	0.00830514	0.0634388	0.0155494	0.0126332	0.126365	0.0359599	0.018247	0.0208075	0.011809	0.0205133	0.0114927	0.00251795	0.0342211	0.00735525	0.0136264	121.151	0.0250065	0.0171253	0.0129469	0.0158226	0.0735373	0.0084903	0.0101704	0.0158251	0.0357325	0.02008	0.0142411	0.0134691	0.310933	0.013639	0.00917158	0.0113039	0.0123264	0.0368337	0.336092	0.0528977	0.0145757	0.032861	0.0323399	0.0518654	0.0122845	0.029625	0.00983953
BTN	Bhutan	0.0692674	0.103064	0.072637	0.0337828	0.0747894	0.0241548	0.219828	0.052145	0.0453542	0.387204	0.117769	0.0614046	0.0291564	0.0470969	0.163007	0.0282528	0.00869293	0.101589	0.0226242	0.0472832	0.049928	88.7781	0.0563203	0.0419599	0.0499846	0.269429	0.0261557	0.0339314	0.0808052	0.146845	0.0713115	0.0491279	0.0450531	0.211543	0.048875	0.0288743	0.0382053	0.0418954	0.12348	1.31106	0.156532	0.0542803	0.0381049	0.0489454	0.0730086	0.0405363	0.099969	0.0337897
BOL	Bolivia	0.0160659	0.0401719	0.0336788	0.00793564	0.0463458	0.00570983	2.03292	0.0117051	0.0136663	0.248612	0.134486	0.0149956	0.00949173	0.0126067	0.0267659	0.00878079	0.00182169	0.14065	0.00534007	0.0110713	0.0118916	0.0229989	159.763	0.0107617	0.0119614	26.8378	0.00587395	0.00887182	0.0225193	0.0350223	0.015344	0.0132541	0.0120173	0.956513	0.0129853	0.0075536	0.00836621	0.0098552	2.26392	3.96175	9.13963	0.0125463	0.0411154	0.0216423	0.0307346	0.0150375	0.0839385	0.00873281
BIH	Bosnia and Herzegovina	0.0170148	0.0384355	0.0510494	0.008084	0.0219888	0.00589465	0.0880016	0.0141893	0.0121228	0.185377	1.25968	0.0183299	0.00686148	0.0124971	0.0200967	0.00813969	0.00202843	0.25276	0.00503103	0.0123444	0.0120921	0.0277125	0.0134491	128.047	0.0118489	0.171932	0.00601663	0.00834592	0.0648894	0.0426608	0.0162563	0.0122326	0.0132253	0.182363	0.0116473	0.0066355	0.00882348	0.0109121	0.0456801	0.911806	0.0514946	0.0133226	0.0112949	4.30072	0.017003	0.0215431	0.237124	0.00923902
BWA	Botswana	0.0145103	0.0193629	0.0160359	0.00741631	0.0247008	0.00549262	0.0510675	0.0110971	0.00945703	0.118742	0.0471866	0.013352	0.00654636	0.00914381	0.015804	0.00636869	0.00186941	0.0598544	0.00500782	0.00999367	0.0104654	0.0208151	0.0119697	0.00941389	137.279	0.0745197	0.00589274	0.00736031	0.0132269	0.0303332	0.0146881	0.0103829	0.00990673	0.102416	0.010338	0.00649593	0.00822565	0.00948144	0.0294487	0.394931	0.0367905	0.0111453	0.00848636	0.0129417	0.00995039	0.012506	0.0396827	0.00708251
BRA	Brazil	0.036157	0.0556393	0.675431	0.0163013	2.73623	0.0126318	59.5927	0.0261089	0.0943292	4.87015	2.15576	0.0949379	0.0277238	0.283783	0.32517	0.102518	0.00148557	3.81108	0.022816	0.029948	0.0224637	0.0210267	2.96858	0.0587926	0.0766648	2783.92	0.0145693	0.0259421	0.496921	0.0529026	0.0151221	0.0465803	0.0969411	9.30495	0.0551245	0.163369	0.0103005	0.0112169	11.5329	49.0736	8.11335	0.0557123	0.992228	0.484287	0.904316	0.171195	1.48867	0.0880468
VGB	British Virgin Islands	0.103452	0.136445	0.101103	0.0484482	0.110014	0.0804307	0.305842	0.437469	0.0661831	0.672566	0.196413	0.209514	0.0412959	0.0560896	0.104864	0.0420118	0.0121821	0.17735	0.0328805	0.0697479	0.0715075	0.150732	0.0751487	0.0591933	0.0747801	2.46885	70.898	0.0467039	0.12322	0.206623	0.0996075	0.0696496	0.0649181	0.441377	0.0675146	0.0417911	0.0543001	0.0609773	0.17411	1.66235	0.221834	0.0742253	0.0693748	0.143076	0.117687	0.056721	0.143677	0.0476995
BRN	Brunei	0.0215716	0.0229063	0.0298871	0.00787777	0.020109	0.00587536	0.10107	0.0117606	0.010956	3.03119	0.0661398	0.0155289	0.00760482	0.0144464	0.0560398	0.00769178	0.0022268	0.0713624	0.00539315	0.0117656	0.0121386	0.0261688	0.0153019	0.0101367	0.0121939	0.196643	0.00605031	71.6534	0.0167753	0.0353798	0.0152935	0.0302598	0.0121706	0.294256	0.0111781	0.00696253	0.00892646	0.0101397	0.057865	5.31253	0.0751782	0.0123867	0.0157154	0.0168164	0.0147793	0.0157322	0.0455984	0.00866456
BGR	Bulgaria	0.293534	0.890147	0.386068	0.0074809	0.0592967	0.00326974	0.269158	0.208501	0.00750443	0.782878	1.84284	0.315692	0.00893483	0.0289752	0.0520704	0.00758243	0.00130691	1.69897	0.00317374	0.0101798	0.00847267	0.0164911	0.0130688	0.256236	0.0131778	0.665138	0.00810313	0.00745197	139.783	0.0242961	0.00890577	0.011229	0.034708	0.911811	0.00746235	0.00673849	0.00496218	0.00654437	0.111153	3.51873	0.178617	0.0124687	0.022891	0.336125	0.0634129	0.332793	0.909653	0.0158943
BFA	Burkina Faso	0.0197654	0.0308564	0.0325969	0.0112593	0.02349	0.00792721	0.0732742	0.0159763	0.0151185	0.200986	0.112292	0.0183245	0.00939574	0.0131902	0.0240751	0.00917395	0.00309966	0.371749	0.0073274	0.0275058	0.0152819	0.0308259	0.0182009	0.0143389	0.0150617	0.145169	0.00867595	0.0105237	0.0214096	164.036	0.0223431	0.0149804	0.0150012	0.0963386	0.0153119	0.00933944	0.0122889	0.0144825	0.0461426	0.502956	0.771632	0.0162859	0.0131378	0.0233963	0.0170516	0.0142522	0.0578142	0.0111462
BDI	Burundi	0.0497487	0.0699435	0.0442022	0.0241961	0.0499099	0.0186872	0.167739	0.0375089	0.032232	0.268219	0.118092	0.0439789	0.0233798	0.0290678	0.0577154	0.0214893	0.00576965	0.117537	0.0172811	0.0322739	0.0354995	0.0730361	0.04251	0.0302749	0.0392891	0.175472	0.019902	0.024689	0.0378739	0.0982758	118.515	0.0333957	0.0313474	0.106255	0.0326944	0.0216031	0.0281923	0.0284866	0.0854693	0.88447	0.0981735	0.0357565	0.0278606	0.0354078	0.0349061	0.0284183	0.0756318	0.0223482
KHM	Cambodia	0.0407016	0.0454899	0.109612	0.017426	0.0497753	0.0123384	0.243925	0.0276355	0.0270459	0.895985	0.631591	0.036182	0.0156882	0.0306826	0.10701	0.0152358	0.00351822	0.387398	0.0114329	0.0271214	0.0271202	0.0636069	0.0295972	0.0239912	0.0260411	0.539376	0.0131173	0.0721222	0.0524461	0.0857893	0.036346	212.962	0.0260396	1.21822	0.0261298	0.014952	0.0198081	0.0241123	0.140455	37.8979	0.180804	0.0299898	0.0367583	0.0594293	0.0385362	0.0411506	0.236676	0.0175115
CMR	Cameroon	0.0260804	0.0742386	0.43767	0.0210551	0.41305	0.0071983	0.357669	0.0260824	0.0209783	0.714367	2.23056	0.047946	0.0109391	0.0434677	0.104914	0.0117883	0.0025262	3.50943	0.00655605	0.051557	0.0171845	0.0345151	0.0265039	0.0529257	0.0316282	1.04457	0.0076563	0.0161145	0.17141	0.0617344	0.0197128	0.0287661	254.916	1.9572	0.0208467	0.00989387	0.392707	0.385895	0.209379	39.5489	0.232897	1.23024	0.0418287	0.246042	0.105047	0.0974337	0.814641	0.0702281
CAN	Canada	0.0465642	0.0329113	1.36071	0.00971241	0.10639	0.0392929	1.98701	0.0441571	0.0208241	6.10254	1.27971	0.0665492	0.125144	0.0854975	0.311259	0.165696	0.00104616	2.07989	0.0317266	0.0219767	0.0652413	0.023838	0.132881	0.0336131	0.0653626	6.95319	0.0103912	0.028453	0.166701	0.0584022	0.0131976	0.0667588	0.108161	886.876	0.0117368	0.0207573	0.00789598	0.00987299	2.09407	32.8561	2.76091	0.0283344	0.379276	0.230116	1.31809	0.125515	0.688415	0.033085
CPV	Cape Verde	0.0510962	0.0769795	0.113689	0.025556	0.0779803	0.0197893	0.143537	0.0398065	0.0356118	0.263871	0.0748929	0.0467839	0.0235844	0.0295402	0.0602814	0.0221109	0.00696311	0.063112	0.0182575	0.0380067	0.0385992	0.079537	0.0436797	0.0314484	0.0366941	0.163344	0.0219736	0.0260175	0.0378559	0.114178	0.0570785	0.0360607	0.034654	0.0996457	108.622	0.0234755	0.0303891	0.0315311	0.0838725	0.874744	0.108431	0.046493	0.0286173	0.0346858	0.0485507	0.0292355	0.0666782	0.0238726
CYM	Cayman Islands	0.0373025	0.0557932	0.0405118	0.0196231	0.0397362	0.0151173	0.111915	0.0282	0.0260487	0.219018	0.072263	0.0332873	0.0243608	0.0215621	0.0420595	0.0178627	0.00512611	0.0742314	0.0144787	0.0271872	0.0272141	0.0564091	0.0310226	0.0239018	0.0267596	0.432131	0.0162488	0.019044	0.0296497	0.0739617	0.0378469	0.0268972	0.0246402	0.111416	0.0262386	106.115	0.0217092	0.0238701	0.0667165	0.68626	0.0730055	0.0268762	0.0228065	0.0318603	0.0631068	0.0226696	0.0561016	0.018312
CAF	Central African Republic	0.768138	1.26739	2.08525	0.464753	1.38769	0.275364	3.61249	0.609303	0.57667	7.89463	6.48489	0.711876	0.328178	0.526029	0.89672	0.319856	0.109352	18.1101	0.250748	0.569604	0.571379	1.35623	0.603315	0.576721	0.547502	6.48684	0.290984	0.385261	1.04308	1.95503	0.803265	0.57901	2.069	5.95119	0.590431	0.324299	2610.88	2.29169	2.13503	40.9858	2.97117	15.1651	0.562408	1.10443	1.16201	0.989772	10.7745	0.396831
TCD	Chad	0.154605	0.313136	0.329708	0.0800018	0.269145	0.0590403	0.644242	0.124856	0.123867	1.262	1.70491	0.150213	0.0821296	0.102019	0.224542	0.0686222	0.0242984	1.16308	0.0534868	0.117352	0.113445	0.288514	0.131606	0.124284	0.0988274	2.08086	0.0600452	0.0777711	0.25231	0.415512	0.160698	0.116296	1.45295	2.15144	0.130766	0.06777	0.444405	280.437	0.348379	6.37767	0.729556	0.131363	0.122597	0.726958	0.129773	0.116183	1.04524	0.0848387
CHL	Chile	0.0454132	0.0333576	0.212072	0.0121102	0.0889246	0.00854193	13.2997	0.0197307	0.0183812	2.30377	0.740957	0.0333644	0.0213647	0.0785683	0.179959	0.0375897	0.00156768	1.31714	0.00814202	0.0167691	0.0177091	0.0620703	3.54133	0.0255489	0.0787845	17.3082	0.00626425	0.021736	0.653527	0.0425534	0.0157205	0.0427463	0.0348272	4.71151	0.0128997	0.0122115	0.0110129	0.0122063	457.123	29.1859	10.9341	0.0205298	0.82878	0.12046	0.603796	0.077272	0.39858	0.0193061
CHN	China	0.714428	0.685196	8.47726	0.106456	1.27407	0.0404122	21.2027	0.167953	0.210759	72.3015	20.1442	1.10852	0.132802	1.11913	10.3633	0.263068	0.00444144	20.5179	0.064557	0.350006	0.178268	0.177995	1.37352	0.366981	0.502582	49.6272	0.0308487	0.567218	3.26446	0.347517	0.0691488	2.69139	0.980737	86.6218	0.101375	0.0535148	0.0455927	0.0595065	12.6949	11428.4	14.5182	0.38369	1.77187	2.83442	4.37003	2.106	13.3348	0.888897
COL	Colombia	0.00925445	0.00892852	0.0298615	0.00285303	0.0140648	0.00261822	0.469574	0.00386518	0.0720636	0.248814	0.188783	0.0109198	0.00850728	0.0055595	0.00981618	0.0126049	0.00039328	0.350787	0.00496206	0.00279203	0.00371358	0.00460973	0.279348	0.00612181	0.00408024	3.1996	0.00247246	0.00277401	0.0200137	0.0104592	0.00382658	0.00369169	0.00677296	2.86515	0.00312686	0.00366868	0.00217151	0.00233622	1.43554	1.17994	658.886	0.00823904	0.76018	0.0480054	0.265338	0.0102464	0.147399	0.00600319
COG	Congo	0.025601	0.038588	0.110335	0.0120256	0.0350804	0.00856189	0.20034	0.0180743	0.0169388	0.323095	0.163757	0.0231755	0.0112741	0.0184337	0.0547833	0.0102116	0.00314626	0.22011	0.0078029	0.0187885	0.0172045	0.0395015	0.0221015	0.0158782	0.0180978	1.52643	0.0089606	0.0132177	0.0318007	0.0554625	0.0231772	0.0234865	0.143824	0.384535	0.0246813	0.0100528	0.0180598	0.0147624	0.200199	16.145	0.0977372	102.445	0.0204299	0.0318655	0.0265669	0.0217641	0.13216	0.0132484
CRI	Costa Rica	0.00541385	0.00687486	0.0223641	0.00311364	0.0100858	0.00256285	0.0824	0.00501251	0.0115104	0.177816	0.181452	0.00725009	0.00851069	0.00579415	0.00902873	0.0118505	0.000626395	0.337579	0.0110451	0.00386898	0.0049779	0.00709606	0.0132786	0.00516329	0.00466305	0.37878	0.00199684	0.00319746	0.0178302	0.01127	0.00493106	0.00444231	0.0114372	1.41353	0.00369095	0.0079258	0.00318369	0.00330382	0.118249	0.92314	0.414467	0.00458118	105.849	0.0172931	0.103249	0.00914359	0.0899666	0.00351713
HRV	Croatia	0.0106586	0.141677	0.0774931	0.00407774	0.0147651	0.0895713	0.105543	0.00840286	0.00488867	0.329387	2.51483	0.0338581	0.00759727	0.0109518	0.0151091	0.00313678	0.000811684	0.400845	0.00199648	0.00556652	0.0233656	0.0096757	0.00717018	4.77494	0.00662857	0.275166	0.00261393	0.00419389	0.124346	0.0165754	0.00619137	0.00594234	0.00929661	0.427196	0.00473297	0.00283804	0.00341841	0.00449538	0.0535117	1.37955	0.06232	0.00679444	0.00950588	154.493	0.0169432	0.0315087	0.726288	0.024558
CUB	Cuba	0.00592625	0.00806563	0.0229423	0.00583352	0.0167425	0.00283885	0.123708	0.00925943	0.00928093	0.2994	0.175631	0.00706789	0.00403695	0.00435234	0.0100202	0.00570313	0.000711163	0.10227	0.044043	0.00403033	0.00563928	0.00822051	0.0230104	0.00437035	0.00426317	0.333496	0.00200584	0.00295747	0.0369193	0.0120385	0.00526032	0.0212478	0.00462202	1.84423	0.00446379	0.0399311	0.00284818	0.00355509	0.0792626	7.29975	0.23901	0.00542575	0.0315026	0.0250036	178.597	0.0389643	0.0880726	0.00313754
CYP	Cyprus	0.0149577	0.0541104	0.0404547	0.00500388	0.0216587	0.00364663	0.0398382	0.0602894	0.00749731	0.138684	0.141064	0.0130867	0.00452403	0.0544306	0.0271937	0.00533092	0.00104122	0.147673	0.00320685	0.00812464	0.00774954	0.0193694	0.00766817	0.0128786	0.0118483	0.0936892	0.00401735	0.00604431	0.133173	0.0280033	0.0101822	0.00882515	0.00719315	0.0882151	0.00942967	0.00446374	0.00569926	0.00692535	0.0233065	0.456488	0.0310423	0.00848314	0.00803427	0.0349367	0.0114675	117.602	0.124609	0.0050062
CZE	Czech Republic	0.0659884	0.131587	0.55659	0.0219324	0.115599	0.0111314	0.833666	0.0555423	0.0241316	1.29165	9.46216	0.15602	0.0186137	0.0659985	0.141468	0.0209092	0.00205837	2.91577	0.0112411	0.032919	0.0244849	0.039552	0.0602745	0.449954	0.0455953	2.38491	0.0230248	0.0231616	1.83781	0.089384	0.0301244	0.0339005	0.0670368	2.28772	0.0240945	0.0145008	0.0201695	0.0255521	0.409118	12.0678	0.458774	0.0479475	0.0635266	1.80807	0.202518	0.186577	209.607	0.040046
CIV	Cote dIvoire	0	0	0	0	0	0	0	0	0	0	0	0	0	0	0	0	0	0	0	0	0	0	0	0	0	0	0	0	0	0	0	0	0	0	0	0	0	0	0	0	0	0	0	0	0	0	0	0
PRK	North Korea	0.0323271	0.0566029	0.639199	0.0139778	0.0469506	0.0357776	0.439231	0.0191061	0.0192245	0.75071	0.274211	0.0418277	0.0103051	0.0234073	0.0816897	0.0117834	0.00336555	0.233606	0.00762248	0.068964	0.0185212	0.0430302	0.200067	0.0181713	0.0210693	16.6178	0.00841532	0.0149249	0.124278	0.0611479	0.0225646	0.311944	0.0207735	0.750768	0.0229856	0.010417	0.0195258	0.0150604	0.210314	42.3685	0.680761	0.0200894	0.233408	0.0663943	0.464822	0.0273088	0.154002	0.0154395
COD	DR Congo	0.0907079	0.143042	0.289012	0.0447428	0.22112	0.0303913	0.435768	0.0770666	0.0696464	0.969666	1.1006	0.0907978	0.0376884	0.0744446	0.104322	0.0368684	0.010724	11.6765	0.0272443	0.0668859	0.0639747	0.158318	0.0795025	0.0730815	0.0803286	1.03659	0.0312519	0.0453515	0.164727	0.252872	0.0901118	0.0664374	0.192554	1.04728	0.0712245	0.0364203	0.105866	0.0613074	0.275552	5.71939	0.392865	0.0834263	0.0660136	0.186916	0.0857307	0.25892	0.724238	0.0527115
DNK	Denmark	0.0550695	0.0734513	0.511052	0.0172243	0.194278	0.00773462	1.17903	0.0355391	0.023256	4.34173	3.76891	0.109174	0.014431	0.163971	0.204184	0.031308	0.0016749	3.63093	0.0100048	0.0356001	0.0234781	0.0286739	0.0600755	0.161908	0.048045	3.8231	0.00841443	0.0243758	0.591965	0.0913053	0.0180412	0.0507885	0.0595	4.02311	0.0215625	0.0250414	0.00961365	0.027526	0.788588	20.9954	0.668343	0.035121	0.0853516	0.609625	0.135727	0.30985	2.32133	0.038246
DJI	Djibouti	0.0806466	0.130925	0.0704861	0.039222	0.0825849	0.0297477	0.190505	0.0609843	0.054862	0.352053	0.111845	0.0703656	0.0340818	0.0443215	0.092565	0.0333	0.0103433	0.094698	0.027117	0.0570217	0.0569464	0.137186	0.0604825	0.0483081	0.0525667	0.225833	0.0318985	0.0397804	0.05864	0.191212	0.0835785	0.0571455	0.0515222	0.154806	0.0570838	0.0348195	0.0464991	0.0509606	0.121405	1.30027	0.124808	0.0608454	0.0437073	0.0523881	0.0480329	0.086346	0.0994691	0.0375619
DOM	Dominican Republic	0.00404877	0.00469219	0.0151363	0.0025867	0.00681076	0.00741243	0.0563625	0.00325193	0.00350913	0.200656	0.0701351	0.00449573	0.00648453	0.00417045	0.00736526	0.0161547	0.000502532	0.124713	0.00201911	0.00293756	0.0033726	0.00564508	0.00677494	0.00349053	0.00344353	0.198817	0.00149225	0.00235853	0.00917647	0.0092907	0.0037396	0.00340053	0.00397308	0.86319	0.00269706	0.00198214	0.0020846	0.00255395	0.0379863	0.622283	0.13318	0.00350371	0.0427359	0.0115209	0.238638	0.00808364	0.0373436	0.0025331
ECU	Ecuador	0.0887678	0.0766072	0.0445653	0.00719679	0.0220432	0.00543475	1.73332	0.0135481	0.0477438	0.435799	0.418787	0.0363412	0.0104293	0.012502	0.0248718	0.011709	0.00154911	0.632961	0.0111031	0.0110282	0.0101968	0.0253587	0.1948	0.0141308	0.0111722	1.12692	0.00699129	0.00774214	0.0845377	0.0361464	0.0136771	0.0118778	0.0129821	1.68625	0.0120733	0.00865702	0.00970686	0.0137493	3.57064	2.78877	13.1746	0.0122064	0.262221	0.173102	0.254847	0.0185941	0.251828	0.00850364
EGY	Egypt	0.00920394	0.0584195	0.658754	0.00450904	0.0265573	0.00221154	0.252475	0.00929378	0.00432106	0.476538	0.597013	0.0171528	0.00396012	0.0174356	0.0325109	0.00377103	0.000455074	0.736456	0.00143213	0.0161824	0.00421595	0.00567853	0.00920871	0.0188276	0.0125765	1.07356	0.00151902	0.00728058	0.140922	0.0127168	0.00380424	0.00824987	0.0377033	0.788915	0.00387128	0.00234102	0.00264405	0.00315817	0.0879666	4.38455	0.121744	0.00721058	0.0148567	0.224912	0.0320539	0.44635	0.287532	0.00901307
SLV	El Salvador	0.00944042	0.01336	0.0126639	0.0043002	0.0100789	0.00341472	0.033288	0.00697863	0.00711653	0.0754403	0.0934749	0.008324	0.0110263	0.00555112	0.010801	0.00842159	0.00100155	0.0673605	0.0538018	0.00645394	0.00976696	0.0156767	0.00972775	0.00592564	0.00621508	0.0716508	0.00354542	0.00454026	0.0104594	0.0233281	0.00874815	0.00692793	0.00582122	0.471447	0.00622759	0.00642698	0.00492652	0.00593108	0.0317732	0.321952	0.0638028	0.00672356	1.61581	0.0141368	0.0777384	0.00592602	0.225409	0.00424335
ERI	Eritrea	0.0658905	0.0945163	0.0578736	0.0322088	0.0647493	0.024989	0.185036	0.0490471	0.046037	0.419886	0.113331	0.0553645	0.0306988	0.0368032	0.0770272	0.0285686	0.00853205	0.0827692	0.0238721	0.0450931	0.0470227	0.101492	0.0554409	0.0398616	0.0474935	0.207436	0.0284054	0.0337604	0.0475476	0.139809	0.0680832	0.0455397	0.0413406	0.136017	0.0455612	0.0300008	0.038768	0.0411507	0.109321	1.14115	0.147199	0.0470081	0.0368932	0.0447254	0.0724038	0.036808	0.085946	0.0308946
EST	Estonia	0.0694977	0.0788093	0.193828	0.0367905	0.204925	0.0583379	0.51908	0.0671022	0.0406363	1.55576	1.21742	0.120854	0.163563	0.0763283	0.102537	0.0355809	0.0085984	1.2927	0.0424099	0.0521142	0.0523781	0.0773504	0.0704413	0.0712513	0.0589532	1.29782	0.0400616	0.0392562	0.188643	0.122088	0.067	0.263241	0.0582713	1.84575	0.0472164	0.0317602	0.0389712	0.0418673	0.307245	6.43728	0.505875	0.0559341	0.073446	0.184303	0.0828899	0.0916011	1.0719	0.0406178
ETH	Ethiopia	0.274277	0.488296	1.82783	0.125514	0.340303	0.0915233	1.06007	0.210249	0.181137	3.35013	6.19304	0.259687	0.115097	0.187276	0.371138	0.108374	0.0310172	6.17334	0.082537	0.230098	0.189125	0.443329	0.208044	0.209906	0.187714	2.6759	0.0938906	0.141225	0.620167	0.594547	0.256667	0.207334	0.197109	5.31769	0.183831	0.113118	0.146227	0.170961	0.686688	61.4354	0.98449	0.208678	0.19313	0.52707	0.232524	0.388641	3.47331	0.131885
FJI	Fiji	0.0329564	0.0544586	0.0330836	0.0159576	0.0364156	0.0118281	0.102814	0.0347728	0.0233928	10.7782	0.0851671	0.0296833	0.0153805	0.0201612	0.0679048	0.0141143	0.00487607	0.0657719	0.0106281	0.0243974	0.024798	0.0568647	0.0263574	0.0191567	0.0227354	0.139254	0.0124047	0.016507	0.0260744	0.0800562	0.0337288	0.024811	0.021788	0.385779	0.0232888	0.0137915	0.0183553	0.020928	0.0573397	1.12262	0.0743046	0.0248158	0.020086	0.0235301	0.0204377	0.0205291	0.0520299	0.015147
FIN	Finland	0.0275847	0.0552563	0.406875	0.012637	0.0744963	0.00793882	0.884038	0.0314579	0.0155642	2.49883	2.27011	0.0854292	0.0139621	0.0620399	0.122821	0.0169478	0.00172046	1.86908	0.00663528	0.0165402	0.0147822	0.0181719	0.0699892	0.0552249	0.0376803	2.55575	0.0079195	0.0187085	0.302463	0.03687	0.0133286	0.0494081	0.0491457	3.50993	0.0121618	0.00840767	0.00944505	0.0111346	0.56485	22.2459	0.726034	0.0320041	0.0547523	0.277133	0.0807757	0.139545	1.28364	0.0301605
FRA	France	0.0866863	0.130669	5.93669	0.196096	0.621779	0.0141438	3.12107	0.0914012	0.0309939	4.12648	4.81963	0.163789	0.036156	0.380195	0.33028	0.0411969	0.00214794	11.2735	0.0123301	0.379753	0.0506772	0.025676	0.0990089	0.168549	0.145897	7.09852	0.0149552	0.0458268	1.07084	0.879386	0.0390968	0.173333	1.04678	5.1085	0.0469357	0.0432518	0.116319	0.222908	1.27431	30.2691	1.8757	0.388399	0.22081	1.09985	0.590572	0.498467	3.13625	0.756539
PYF	French Polynesia	0.0167025	0.024503	0.0185289	0.0102597	0.0177245	0.00612829	0.0585938	0.0130288	0.0116367	0.237993	0.060186	0.0149402	0.0114707	0.0106058	0.0206594	0.00728224	0.0021823	0.0558298	0.00560267	0.0116756	0.0123274	0.0274987	0.0138174	0.0103279	0.0121982	0.0730873	0.0065192	0.00894291	0.0137033	0.0404096	0.0177412	0.106346	0.0111682	0.264028	0.0116229	0.00723305	0.00945576	0.010232	0.0710944	0.748666	0.038049	0.0125538	0.0111424	0.0130337	0.0114371	0.0104262	0.0290726	0.00801832
GAB	Gabon	0.010504	0.0183036	0.0708608	0.00537016	0.0416974	0.00380365	0.0680492	0.00799382	0.0076067	0.181681	0.0783177	0.0112344	0.00624223	0.00829099	0.021115	0.0051961	0.00139508	0.117116	0.00340623	0.0196726	0.00750068	0.0167157	0.0102829	0.00736675	0.00848105	0.18992	0.00373875	0.00597127	0.0182312	0.0270376	0.00992711	0.00958531	0.0404455	0.315407	0.00723679	0.00436344	0.00726356	0.0104381	0.0472988	9.94141	0.0589793	0.0906434	0.0116347	0.0159736	0.0137356	0.0154814	0.0450953	0.0285352
GMB	Gambia	0.0523168	0.0616067	0.0479215	0.0278065	0.0568102	0.0227583	0.178752	0.0410961	0.0310299	0.309641	0.0808264	0.0402072	0.0286888	0.0335107	0.0604005	0.0263962	0.00573494	0.178064	0.0210099	0.0338451	0.0388369	0.0631863	0.0516893	0.0332626	0.0446051	0.185668	0.0254808	0.029475	0.0529869	0.0918298	0.0669655	0.0366519	0.0486196	0.117567	0.042729	0.0265598	0.0357093	0.0293487	0.0997146	0.873157	0.115887	0.0402019	0.0318631	0.0494864	0.0397752	0.0414812	0.0706113	0.0251766
GEO	Georgia	0.0940153	0.119344	0.548906	0.0358865	0.0825261	0.025633	0.28241	1.05885	0.0450915	0.39267	0.211431	1.25412	0.0715626	0.0419557	0.0774791	0.0291377	0.0108349	0.181129	0.0235698	0.0510899	0.052195	0.134755	0.0567713	0.046411	0.0485541	0.300886	0.0278878	0.0349379	0.105967	0.144235	0.0739974	0.0525099	0.0493647	0.25204	0.0514452	0.0300942	0.0402896	0.0466654	0.124692	1.79284	0.137504	0.357626	0.0393742	0.0629224	0.0491912	0.0548227	0.189457	0.0345826
DEU	Germany	0.191741	0.345487	2.47163	0.0731026	0.422569	0.0278728	4.31134	0.177941	0.0646871	8.04935	23.7125	0.422472	0.0493562	0.402152	0.529556	0.066649	0.00518159	14.1768	0.032456	0.0977217	0.0563422	0.0691388	0.231538	0.666225	0.230447	12.5341	0.0291616	0.110197	2.45763	0.188429	0.0556012	0.124533	0.283766	8.10323	0.0637781	0.0390367	0.0411249	0.0498801	2.1315	59.9885	2.70395	0.130072	0.368159	3.09469	0.4401	0.80134	11.6216	0.166632
GHA	Ghana	0.0474117	0.0865343	0.439667	0.021986	0.145669	0.0115955	0.609639	0.0448227	0.0510228	1.93607	7.08687	0.0940493	0.0213724	0.105007	0.180169	0.0232341	0.00345804	9.75452	0.0108906	0.379631	0.0267004	0.0407275	0.0538862	0.11529	0.0963137	2.60026	0.0106695	0.0279526	0.404658	0.105022	0.0274651	0.0436426	0.0902796	12.9543	0.0297946	0.0155501	0.0158533	0.0207962	0.404583	15.5129	0.52405	0.0434218	0.0875994	1.49694	0.131863	0.214403	1.72337	0.0507412
GRC	Greece	0.0798871	3.91386	0.343561	0.00750309	0.0340782	0.00406119	0.28097	0.374815	0.0260724	1.14624	1.0215	0.0729269	0.00698327	0.0696852	0.0573885	0.00685801	0.00120852	0.897835	0.00363349	0.011324	0.00927179	0.0145025	0.0147132	0.159992	0.0155258	0.612361	0.00493277	0.011592	4.04262	0.0298888	0.013977	0.0125436	0.075883	0.917858	0.00817987	0.0107381	0.00648423	0.0106423	0.146134	2.90688	0.251201	0.0186063	0.0205178	0.341158	0.0332442	3.84302	0.625387	0.0167119
GRL	Greenland	0	0	0	0	0	0	0	0	0	0	0	0	0	0	0	0	0	0	0	0	0	0	0	0	0	0	0	0	0	0	0	0	0	0	0	0	0	0	0	0	0	0	0	0	0	0	0	0
GTM	Guatemala	0.0115709	0.0075808	0.017405	0.00293005	0.00940231	0.00291338	0.0798907	0.00523298	0.025331	0.117675	0.199609	0.00704176	0.0105141	0.00852271	0.00969658	0.0199778	0.000763587	0.181829	0.132804	0.00430505	0.0052482	0.00854402	0.00986216	0.00582413	0.00504164	0.1478	0.00343894	0.00369763	0.0503716	0.0129456	0.00558202	0.0049697	0.00593365	1.22999	0.0041015	0.00289381	0.00304464	0.0039148	0.140813	0.559248	0.459125	0.00478227	1.76877	0.040182	0.154978	0.00770666	0.085518	0.00342354
GIN	Guinea	0.134692	0.201814	0.502166	0.0886873	0.198533	0.0456912	0.62207	0.109482	0.101031	1.2173	1.98835	1.23082	0.0567161	0.1007	0.179949	0.0548756	0.0197987	5.22503	0.0421523	0.105058	0.102395	0.221734	0.109519	0.112641	0.0978824	1.55953	0.048992	0.0681186	0.224824	0.314193	0.137724	0.103318	0.967396	1.67905	0.0972702	0.0562388	0.074258	0.0925208	0.413347	6.45342	0.493367	0.110431	0.103208	0.279996	0.19643	0.430816	2.12913	1.1596
GUY	Guyana	0.000847749	0.00102278	0.00388813	0.000459978	0.00167744	0.00263991	0.0127859	0.000682745	0.00192227	0.104589	0.0126415	0.000961788	0.000569131	0.00101565	0.00173445	0.00894037	9.43235e-05	0.0182021	0.000495668	0.000646012	0.00362584	0.00116434	0.00125583	0.000781897	0.00079029	0.0232968	0.000624118	0.000516432	0.00159127	0.00195245	0.00085368	0.000730869	0.000910398	0.0640869	0.00060297	0.000404366	0.000482307	0.000539441	0.0112737	0.0999263	0.0349011	0.000849194	0.00143526	0.00173947	0.00326657	0.00112685	0.00749419	0.000577908
HTI	Haiti	0.0191423	0.0291246	0.0208645	0.00972938	0.020681	0.00927425	0.0642169	0.0146034	0.0136453	0.110723	0.0498656	0.0173038	0.0139883	0.0113957	0.021615	0.0175163	0.0026268	0.0747257	0.00661229	0.0134651	0.014025	0.0319876	0.0157556	0.0113575	0.014343	0.0934081	0.00750452	0.00942229	0.0153132	0.0468077	0.019838	0.0133027	0.0124915	0.435063	0.0135649	0.00839818	0.0107214	0.0122777	0.0354194	0.441768	0.0420678	0.0145089	0.0153619	0.0160309	0.0155007	0.0110141	0.0320449	0.00918296
HND	Honduras	0.012031	0.0157406	0.0231159	0.00602398	0.0156569	0.00857972	0.0618928	0.00945765	0.00886269	0.16544	0.154278	0.0116169	0.0112111	0.00848179	0.0142887	0.0263776	0.00143748	0.350679	0.0468954	0.00869495	0.00902289	0.0175673	0.0108695	0.00858925	0.00865232	0.146617	0.00431693	0.00589206	0.0200841	0.024842	0.0115451	0.00879537	0.00882424	0.927132	0.0081373	0.0275335	0.00618266	0.00749426	0.0404627	0.57352	0.150049	0.00919654	1.23179	0.0219981	0.0533291	0.0117932	0.162134	0.00593427
HKG	Hong Kong	0.0922145	0.0503753	0.139479	0.0317385	0.133198	0.0253192	0.430702	0.0772123	0.0798662	2.58344	0.461871	0.0577283	0.0342916	0.107524	0.520908	0.0355855	0.00665662	0.4296	0.0237345	0.0441639	0.101163	0.0789457	0.0632336	0.0412193	0.0733289	1.89014	0.0264352	0.0929065	0.0882189	0.113021	0.055542	0.37287	0.0821228	2.59947	0.0412934	0.0285415	0.0344844	0.0396068	1.00944	37.8572	0.480955	0.0894113	0.176123	0.0879508	0.087012	0.129214	0.265282	0.0340816
HUN	Hungary	0.0474729	0.157613	0.431522	0.0246197	0.0828258	0.0152826	0.749677	0.0544034	0.0245823	1.43522	10.7506	0.118045	0.0226188	0.0618357	0.118846	0.0216997	0.00389579	2.77693	0.0146015	0.0312723	0.0277065	0.0395351	0.047836	0.88152	0.0490182	2.4043	0.0169987	0.0276854	1.07916	0.0691562	0.0441885	0.0356298	0.0539788	1.9745	0.026855	0.0186195	0.0218056	0.0233403	0.363564	8.65646	0.442139	0.0388832	0.0564399	2.16025	0.0900737	0.151204	3.94881	0.0369285
ISL	Iceland	0.0157748	0.020983	0.0690916	0.00867714	0.0278288	0.0056817	0.104602	0.0124727	0.011995	0.301029	0.327443	0.0181025	0.00725651	0.015998	0.0228741	0.00901085	0.00179584	0.668227	0.00522947	0.01144	0.0113685	0.0244966	0.0131065	0.0149261	0.0126105	0.361359	0.00552357	0.00815608	0.0421994	0.0367828	0.0146903	0.0134469	0.020941	1.50992	0.0109006	0.00649018	0.00863605	0.0101561	0.117463	3.97589	0.092642	0.0125693	0.0140478	0.100627	0.0238922	0.0288826	0.16052	0.00973607
IND	India	0.704361	0.118057	1.538	0.0269268	0.755711	0.0155045	3.9807	0.113837	0.0316182	9.56834	4.21982	0.293432	0.0381749	1.88265	15.3519	0.0493737	0.00327031	6.09055	0.0145761	0.108716	0.0445046	0.135548	0.147874	0.109866	0.327982	12.0876	0.0147893	0.191262	0.624495	0.26161	0.0805255	0.312422	0.239058	16.5257	0.0250148	0.0263274	0.0363855	0.0887789	2.35516	73.9355	2.94333	0.697631	0.294901	0.666367	0.33781	0.667082	2.54956	0.439185
IDN	Indonesia	0.299583	0.0402157	0.645851	0.0146931	0.376531	0.00837195	1.64062	0.0249569	0.0252076	15.5531	1.98294	0.0601129	0.0504239	0.243166	1.59118	0.0308321	0.00162975	3.07228	0.00814951	0.0430168	0.0273814	0.0410663	0.0705588	0.0441037	0.0592567	4.4009	0.0116871	0.372114	0.319955	0.0730465	0.017457	0.568203	0.0919885	6.45108	0.0155974	0.0157288	0.010761	0.0179459	1.00483	71.973	1.15123	0.124985	0.129086	0.280499	0.182736	0.222232	1.25634	0.0831008
IRN	Iran	0.466719	0.0477712	0.108657	0.0092322	0.0469316	0.00434136	0.185919	0.365475	0.00785032	0.812628	0.388964	0.479023	0.0060736	0.0742847	0.139725	0.00680109	0.00123378	0.435701	0.00396237	0.0100063	0.00904099	0.015742	0.0161557	0.0189919	0.0325151	0.553658	0.00451605	0.0185479	0.0819194	0.0348869	0.011378	0.0225949	0.0212198	0.647664	0.0096142	0.00563495	0.0068278	0.00773844	0.110498	16.3411	0.126213	0.0183234	0.0196351	0.0613224	0.0396218	0.0604996	0.198967	0.012357
IRQ	Iraq	0.0179258	0.0676506	0.222392	0.0134052	0.0471652	0.00299455	0.344165	0.0143876	0.00717152	2.07405	1.8181	0.0181287	0.0114569	0.0254452	0.0714622	0.00673372	0.000520341	0.772003	0.00283939	0.00935999	0.00627157	0.00854006	0.0232028	0.030826	0.0125936	3.87941	0.00218439	0.0191667	0.109297	0.0204285	0.00502913	0.0226938	0.0245917	2.20567	0.00654432	0.00543618	0.00367826	0.00474157	0.209464	11.954	0.263974	0.0117459	0.0405357	1.052	0.0884828	0.080418	0.32714	0.0168879
IRL	Ireland	0.0418617	0.0392961	0.3055	0.0141403	0.0880138	0.00833901	0.634268	0.023098	0.0158244	3.44461	1.6385	0.0553282	0.0117956	0.107649	0.0796042	0.030457	0.00168256	2.90857	0.00652714	0.0198227	0.0351154	0.0402218	0.0300116	0.0461638	0.0494805	1.92752	0.00728624	0.0249797	0.233695	0.0514701	0.0147331	0.0364885	0.0557799	2.3806	0.0127841	0.0141295	0.0101369	0.0125845	0.310952	8.05615	0.460792	0.0342903	0.0587196	0.245539	0.061872	0.208626	0.971004	0.0323911
ISR	Israel	0.0517433	0.07853	0.308682	0.0263424	0.140226	0.0173119	2.74166	0.179415	0.0333219	4.46171	2.53541	0.148106	0.0325909	0.0656428	0.154819	0.0310597	0.00454836	5.32921	0.01701	0.0341397	0.0487843	0.0533536	0.0987721	0.0914174	0.208502	5.95826	0.0154144	0.0443485	0.468764	0.0906828	0.0385088	0.0637102	0.0788513	7.85124	0.0341092	0.0196165	0.0295194	0.0268554	1.15545	23.2576	1.56835	0.0454536	0.209024	0.443078	0.259365	1.37198	1.80555	0.0582243
ITA	Italy	0.0483628	1.3901	3.19372	0.0488252	0.362147	0.00899477	3.66906	0.135364	0.0311671	5.29696	7.26618	0.205614	0.0194989	0.308443	0.331891	0.0290485	0.000998899	4.59112	0.0057064	0.0697067	0.109365	0.0346768	0.154283	0.839065	0.23009	8.5783	0.0145086	0.0614047	1.85849	0.149723	0.0178334	0.0611034	0.219153	5.15691	0.0319681	0.0399654	0.0100205	0.0283936	1.66303	28.3424	1.91803	0.150781	0.254718	3.6453	0.783352	0.994694	3.20796	0.167849
JAM	Jamaica	0.00955862	0.0129538	0.0225011	0.00471646	0.0145096	0.0333033	0.0538431	0.00767796	0.00930303	0.209514	0.112926	0.011858	0.0194201	0.00786646	0.012699	0.153386	0.00119501	0.107865	0.0388753	0.00681119	0.0404027	0.013098	0.0110197	0.00774308	0.00822863	0.153962	0.0113652	0.00503982	0.0157577	0.0189906	0.00922617	0.00723959	0.00974009	1.03329	0.0065718	0.141643	0.00507041	0.00583983	0.0367647	0.887803	0.0810636	0.0076056	0.0214126	0.0186283	0.0903816	0.0398417	0.0747133	0.00524944
JPN	Japan	0.613971	0.0984762	1.62186	0.0502327	0.332284	0.0398163	5.58737	0.0615963	0.0374479	28.7444	4.18676	0.213612	0.10218	0.538013	2.05391	0.168468	0.00335295	4.7047	0.0393939	0.106501	0.16853	0.275654	0.403041	0.0963769	0.164957	13.0397	0.0208636	0.309661	0.55147	0.175978	0.0376577	0.623983	0.352056	18.4081	0.0707882	0.0345479	0.0631324	0.0376904	2.35649	253.83	3.59791	0.0834266	0.751248	0.781967	0.484925	0.785071	2.36548	0.109161
JOR	Jordan	0.00861755	0.0105777	0.28404	0.00366559	0.0136209	0.00255541	0.038464	0.0106668	0.00465604	0.167761	0.0444547	0.0149745	0.00323037	0.267256	0.0673442	0.00328102	0.000927014	0.0573793	0.00234984	0.00581839	0.00507542	0.00972978	0.00624724	0.0105087	0.00676917	0.14124	0.00274227	0.00526811	0.0390532	0.0137928	0.00697193	0.00691285	0.00636949	0.119149	0.00499195	0.00309271	0.00401672	0.00485589	0.0216537	0.954617	0.0306484	0.00655355	0.00543278	0.0102379	0.00649554	0.0375338	0.0264711	0.00609798
KAZ	Kazakhstan	2.68604	0.169408	0.489543	0.0608087	0.167312	0.041707	0.843767	0.186407	0.0690284	1.67256	13.7921	1.31184	0.0557066	0.0995257	0.196565	0.052256	0.0123798	1.93506	0.0386719	0.0819524	1.64631	0.15016	0.111143	0.142668	0.0958065	2.24007	0.260302	0.0635153	0.56443	0.239823	0.115655	0.0961375	0.110725	2.07406	0.0796486	0.0490138	0.0634435	0.0708701	0.520922	45.2229	0.614208	0.098249	0.10261	0.523986	0.19942	0.177194	8.4956	0.0703934
KEN	Kenya	0.674709	0.0302482	0.0614485	0.0150379	0.0489299	0.0111914	0.160021	0.02322	0.0192871	0.704169	0.40659	0.0297739	0.0137998	0.0487413	0.0630424	0.0135313	0.00324914	0.840188	0.0102245	0.0252762	0.0210045	0.0365585	0.0243341	0.0234714	0.0363434	0.314799	0.0116398	0.0162126	0.0449898	0.0628357	0.15031	0.0225025	0.0281087	0.607267	0.0199888	0.0133768	0.0160101	0.0208984	0.0897627	2.39303	0.124966	0.0566729	0.0221929	0.0490328	0.0342424	0.0384049	0.174826	0.0199312
KWT	Kuwait	0.0785891	0.0530419	0.120732	0.0292135	0.0820295	0.0213045	0.27456	0.0442365	0.0328167	1.25722	0.254724	0.0883568	0.0267198	0.0543389	0.141382	0.0265964	0.00624202	0.463775	0.0191371	0.040032	0.0407347	0.0886713	0.0526905	0.0362529	0.0601043	1.08126	0.0214125	0.0495392	0.0630042	0.122257	0.0601586	0.085469	0.0414069	0.540417	0.0411307	0.0253892	0.0331362	0.0369066	0.168352	9.35106	0.203817	0.0489418	0.0465583	0.0657051	0.0523499	0.0723756	0.158439	0.0286315
KGZ	Kyrgyzstan	2.70113	0.241966	0.245002	0.108732	0.220051	0.0806345	0.652321	0.232834	0.12045	1.16242	0.529347	0.633127	0.0985008	0.126119	0.227464	0.093071	0.0260057	0.367796	0.075435	0.14172	0.16553	0.246754	0.18987	0.131421	0.169306	0.897572	0.0867173	0.106232	0.194687	0.346217	0.228966	0.150104	0.14172	0.61814	0.146618	0.0952077	0.126606	0.123063	0.397753	20.4531	0.497711	0.157736	0.124344	0.167101	0.222413	0.131022	0.640461	0.101734
LAO	Laos	0.0365619	0.0462381	0.0440827	0.0141548	0.0331806	0.0105873	0.107225	0.0223432	0.0205606	0.445547	0.236472	0.0264076	0.0126314	0.0205973	0.0644558	0.0124884	0.00400383	0.307725	0.00980363	0.0208168	0.0211739	0.0513177	0.0248162	0.0182503	0.0211803	0.159834	0.011487	0.0172166	0.0349703	0.0661256	0.0303097	0.0576786	0.0200284	0.342769	0.0208661	0.0124443	0.0166602	0.0180794	0.0673409	18.1719	0.0722952	0.0229346	0.0189662	0.0290944	0.0233415	0.0247237	0.10381	0.0147445
LVA	Latvia	0.199511	0.134685	0.214141	0.0520758	0.142082	0.0384695	1.12534	0.145757	0.0670768	0.936474	1.30576	0.180555	0.0722859	0.108404	0.119582	0.0440407	0.0141695	1.09768	0.0460556	0.0742989	0.0777192	0.153759	0.0936996	0.0865301	0.0794117	4.19072	0.0602244	0.0526877	0.245524	0.230031	0.113001	0.0970821	0.0773708	1.07825	0.0737754	0.0436637	0.0567789	0.066974	0.446073	4.96819	0.315476	0.0827828	0.0870052	0.17772	0.0976709	0.105051	0.824902	0.0891315
LBN	Lebanon	0.00737268	0.0132123	0.167559	0.0035217	0.185925	0.00299284	0.0411624	0.0349907	0.00922183	0.220833	0.0482684	0.0114412	0.00303547	0.217607	0.0133788	0.00843183	0.000836272	0.145634	0.00224261	0.0186427	0.00889628	0.0115866	0.00591633	0.00537462	0.00496239	0.112161	0.00268342	0.00366932	0.0180165	0.12876	0.00722556	0.00539414	0.0300194	0.222531	0.00492826	0.00295189	0.0216007	0.00514786	0.0205305	0.365496	0.0284455	0.0689694	0.00483692	0.0101514	0.00651311	0.214395	0.0280491	0.0658599
LSO	Lesotho	0.03863	0.0605842	0.0432632	0.0206466	0.0425304	0.0149938	0.123566	0.0299954	0.0268772	0.450793	0.0851402	0.0363749	0.0180478	0.0235255	0.0481261	0.0173533	0.00593245	0.173557	0.0138669	0.0280388	0.0296255	0.0572549	0.0335761	0.0254052	0.0833785	0.163912	0.0162497	0.0196619	0.0314062	0.0794004	0.0415128	0.0281152	0.0272884	0.229689	0.0286438	0.0178746	0.0228647	0.025892	0.0846761	0.761807	0.153439	0.0294726	0.0238867	0.0299179	0.0265365	0.0235813	0.0682395	0.0192074
LBR	Liberia	0.0646763	0.099757	0.121741	0.0312053	0.0762381	0.0585166	0.23891	0.0523578	0.0431589	0.407579	0.445842	0.0594273	0.0298002	0.0414943	0.0827553	0.0266434	0.00855819	0.913916	0.0203601	0.0500194	0.0462845	0.102988	0.0519459	0.0476863	0.0470561	0.479326	0.0237203	0.032009	0.0847148	0.142198	0.0640854	0.0457075	0.0478049	1.31523	0.0441353	0.026869	0.0348863	0.0390469	0.288052	3.36366	0.166477	0.0486557	0.0440701	0.275313	0.048817	0.0476932	0.25824	0.036637
LBY	Libya	0.0128794	0.0754709	0.279124	0.0148109	0.0527956	0.00292844	0.376596	0.0169761	0.00703903	0.51047	2.24282	0.0328578	0.00461128	0.0270428	0.0414701	0.00532589	0.000830684	0.964343	0.00254975	0.0668176	0.00723194	0.0114117	0.0201565	0.0475806	0.0153959	1.36471	0.00297972	0.00840371	0.162326	0.025609	0.0071467	0.011215	0.0252399	0.6498	0.0085877	0.00512612	0.00429486	0.0058255	0.217301	4.60159	0.244755	0.0132914	0.0318373	0.693317	0.101661	0.151164	0.706384	0.0181881
LIE	Liechtenstein	0	0	0	0	0	0	0	0	0	0	0	0	0	0	0	0	0	0	0	0	0	0	0	0	0	0	0	0	0	0	0	0	0	0	0	0	0	0	0	0	0	0	0	0	0	0	0	0
LTU	Lithuania	0.119429	0.104598	0.249466	0.0577887	0.135586	0.0505845	0.604241	0.109932	0.0671665	0.902812	1.45986	0.169847	0.128927	0.0779617	0.152153	0.0529547	0.0132073	1.49335	0.0549271	0.0760913	0.0753202	0.124033	0.106395	0.0934685	0.0839606	0.960995	0.0536148	0.0621383	0.318843	0.181433	0.123064	0.0877374	0.0847693	1.13775	0.0775799	0.055054	0.0702378	0.0675625	0.292358	4.95332	0.364769	0.0900144	0.075622	0.237958	0.12525	0.105861	1.23486	0.057422
LUX	Luxembourg	0.0517673	0.0514607	0.241196	0.0311316	0.0780226	0.0209404	0.385421	0.047643	0.029465	0.844453	1.07718	0.0459196	0.0270431	0.0458314	0.0704365	0.0260341	0.00496696	4.29349	0.0209281	0.0382066	0.031205	0.0430783	0.0476317	0.0589999	0.0448728	0.994724	0.0238771	0.0332634	0.144565	0.0866381	0.0457762	0.0364983	0.0536885	0.758292	0.0333675	0.0240067	0.0347908	0.0331701	0.22209	4.51391	0.27439	0.0471619	0.044634	0.162382	0.061109	0.0629583	0.608232	0.0584122
MAC	Macao SAR	0	0	0	0	0	0	0	0	0	0	0	0	0	0	0	0	0	0	0	0	0	0	0	0	0	0	0	0	0	0	0	0	0	0	0	0	0	0	0	0	0	0	0	0	0	0	0	0
MDG	Madagascar	0.019644	0.0289898	0.158042	0.010266	0.0265265	0.00708183	0.119749	0.0151122	0.0127888	0.202927	0.368721	0.0199304	0.00969561	0.0143157	0.0272281	0.00940134	0.00234017	0.46596	0.00628842	0.0140922	0.0172553	0.0298598	0.0159293	0.0153436	0.0206142	0.197735	0.00686732	0.0116668	0.0386317	0.0456959	0.0222009	0.015666	0.0198717	0.798981	0.0131693	0.00782998	0.0127953	0.01218	0.0551503	2.39403	0.0618609	0.0228369	0.0164236	0.049537	0.0192155	0.020329	0.174825	0.0120532
MWI	Malawi	0.0273752	0.0422733	0.0453724	0.0132421	0.0654551	0.00952784	0.112866	0.0212775	0.0197104	0.425666	0.227736	0.0260253	0.012057	0.0195317	0.0393883	0.012022	0.00324196	0.500597	0.00877665	0.0203243	0.0451948	0.0440841	0.0223227	0.0210983	0.163227	0.205835	0.0210145	0.0158031	0.037641	0.0641915	0.0360529	0.0207455	0.0373288	0.606905	0.0191495	0.0114468	0.0148743	0.0166098	0.0621413	1.20933	0.0837832	0.0735786	0.0201663	0.166438	0.0225659	0.0241613	0.278354	0.017608
MYS	Malaysia	0.136437	0.0475084	0.407535	0.0252928	0.1174	0.0169036	1.69112	0.0400197	0.0281511	22.415	1.53126	0.0855568	0.027971	0.257099	1.2663	0.0370787	0.00383895	1.67544	0.0162087	0.0344328	0.0324067	0.0733981	0.0660921	0.0451095	0.0729617	4.66119	0.0175312	1.21304	0.195423	0.0770467	0.0312237	0.73082	0.0813139	6.41177	0.0266407	0.0199594	0.0228516	0.0265881	0.633228	70.8137	0.730079	0.10468	0.110432	0.198214	0.126065	0.195488	1.08297	0.0535706
MDV	Maldives	0.0516807	0.080345	0.0483717	0.0255596	0.0563091	0.0191558	0.137538	0.0388078	0.0352299	0.29273	0.0948694	0.0456557	0.0221259	0.0294093	0.0606834	0.0217327	0.00704985	0.0931474	0.0171844	0.0380859	0.0376034	0.0860986	0.0412734	0.0324374	0.035155	0.166606	0.0201008	0.0268757	0.0395741	0.118221	0.0555331	0.0373877	0.0346934	0.238742	0.0372467	0.0228197	0.0302786	0.0342694	0.0848418	0.950148	0.102305	0.0400117	0.0289621	0.0360561	0.0324859	0.0300808	0.0784492	0.024408
MLI	Mali	0.0459275	0.0610539	0.116542	0.0229325	0.17823	0.0144706	0.140108	0.033295	0.0315102	0.345593	0.223937	0.0393506	0.0176795	0.0351776	0.0917444	0.0171766	0.00623607	0.650633	0.0133725	0.0476495	0.0314143	0.0734301	0.0317594	0.0281543	0.0291927	1.01066	0.0155666	0.0265046	0.046617	1.54699	0.0423943	0.0443421	0.0325724	0.423347	0.0312414	0.0178077	0.0233929	0.0294624	0.0951373	2.30319	0.127845	0.0455328	0.0278744	0.0476599	0.0447238	0.0327351	0.594863	0.790058
MLT	Malta	0.168555	0.194233	0.330588	0.0789153	0.167905	0.0577835	0.599544	0.112864	0.0875199	2.06725	0.939512	0.149207	0.0706997	0.169424	0.206129	0.068773	0.0150488	1.00295	0.053166	0.160843	0.108583	0.204711	0.129202	0.108725	0.120644	1.39702	0.0619336	0.0966534	0.16779	0.274686	0.156623	0.116861	0.111342	1.62157	0.110195	0.0660292	0.0863262	0.0865065	0.358763	6.5984	0.502975	0.113745	0.128484	1.14387	0.125867	0.230779	0.536303	0.0741369
MRT	Mauritania	0.0503268	0.082953	0.208054	0.027521	0.0643732	0.0181425	0.205529	0.0396163	0.0334337	0.324987	0.220239	0.0479859	0.0218841	0.0330301	0.0627744	0.0206022	0.00604628	0.536256	0.0163521	0.324112	0.037496	0.0780327	0.0431612	0.0352302	0.0374548	0.58101	0.0194204	0.0249086	0.115964	0.111101	0.0514384	0.036345	0.567123	0.268954	0.0355956	0.0212853	0.0287189	0.0309035	0.114314	4.25135	0.13188	0.0603832	0.0318948	0.111909	0.0577243	0.0513455	0.149983	0.032515
MUS	Mauritius	0.0487452	0.0754783	0.103459	0.0252529	0.0679498	0.0173965	0.198783	0.0393387	0.0326905	0.711588	0.57555	0.0476648	0.0242924	0.0378795	0.0629841	0.0208925	0.00623694	1.13039	0.0166048	0.0372849	0.0368744	0.0688891	0.0408005	0.0334676	0.108701	0.344097	0.0180614	0.0262268	0.0596816	0.110543	0.0586249	0.0368982	0.0427343	0.623371	0.034557	0.0208948	0.0268891	0.0318069	0.133868	3.21128	0.11966	0.0409945	0.0555479	0.0911907	0.0387531	0.050806	0.164404	0.0387106
MEX	Mexico	0.0329432	0.0190855	0.679327	0.00914023	0.0571347	0.0157414	4.44737	0.0135297	0.259196	3.21884	0.701158	0.0281754	0.0830551	0.0373657	0.104903	0.0645301	0.00120549	1.00193	0.164155	0.0104561	0.0253086	0.0188253	0.42256	0.0179847	0.0238798	7.45269	0.00802033	0.0162625	0.106859	0.029874	0.00935569	0.0232149	0.02295	23.0955	0.0103137	0.151727	0.00709493	0.00854814	3.17714	11.5621	6.15191	0.0142147	2.32817	0.0909046	2.22313	0.0599642	0.444178	0.0232309
MCO	Monaco	0	0	0	0	0	0	0	0	0	0	0	0	0	0	0	0	0	0	0	0	0	0	0	0	0	0	0	0	0	0	0	0	0	0	0	0	0	0	0	0	0	0	0	0	0	0	0	0
MNG	Mongolia	0.0377385	0.0570211	0.0604216	0.018893	0.042196	0.013705	0.150563	0.0279949	0.0246647	0.351641	0.136899	0.0370003	0.0165275	0.0243341	0.0748986	0.0161493	0.00518979	0.133686	0.0126341	0.0262522	0.0276666	0.0556403	0.0328372	0.0236162	0.0271705	0.281612	0.0148318	0.0198705	0.0400856	0.0757351	0.0375233	0.0336506	0.0262808	0.48639	0.0262608	0.0161898	0.0207398	0.0229166	0.102752	29.8445	0.112872	0.0280344	0.0265196	0.0357881	0.0352101	0.0271656	0.11058	0.0194424
MNE	Montenegro	0	0	0	0	0	0	0	0	0	0	0	0	0	0	0	0	0	0	0	0	0	0	0	0	0	0	0	0	0	0	0	0	0	0	0	0	0	0	0	0	0	0	0	0	0	0	0	0
MAR	Morocco	0.00928713	0.0162325	0.149141	0.00727054	0.0253181	0.0016908	0.17173	0.00680597	0.0041642	0.676534	0.595485	0.0117564	0.00326966	0.0132338	0.0374356	0.00331205	0.000523896	1.25846	0.00156199	0.0190935	0.00415954	0.00689674	0.00853829	0.0148646	0.00682569	0.92119	0.00172699	0.0119728	0.143069	0.016316	0.00436731	0.0109165	0.0497837	0.858569	0.00594317	0.00247014	0.00605525	0.0040381	0.0940357	2.88932	0.140417	0.00876079	0.0141608	0.165113	0.0366912	0.0405272	0.259115	0.0115385
MOZ	Mozambique	0.0187881	0.0290519	0.0245827	0.0124253	0.0603919	0.0063355	0.0588234	0.0144632	0.0126571	0.124257	0.120579	0.0175769	0.00764912	0.0117752	0.0223566	0.0073014	0.00262154	0.173815	0.00591553	0.0133429	0.0138026	0.029132	0.0160257	0.0129126	0.0987357	0.145479	0.00692768	0.00944197	0.0220661	0.0403874	0.0193898	0.0135154	0.0136978	0.0900939	0.0139047	0.00773384	0.0100814	0.0123315	0.0381937	1.08266	0.0431656	0.015901	0.0110277	0.0312328	0.0280931	0.0128088	0.056977	0.00983359
MMR	Myanmar	0.0119875	0.00918351	0.0406215	0.00324515	0.0137888	0.00245984	0.106023	0.00531635	0.00445476	0.57047	0.224708	0.00839744	0.00368332	0.0154501	0.0864035	0.00387742	0.000597635	0.224504	0.00248004	0.00505002	0.00472348	0.00829148	0.00901353	0.00632303	0.0066391	0.241024	0.00282586	0.0313609	0.0214539	0.0113146	0.00648203	0.0504833	0.00759587	0.570536	0.00411259	0.00295998	0.00356178	0.00340978	0.0622835	50.4081	0.0648346	0.00701601	0.0119081	0.0244073	0.0172327	0.0173214	0.155497	0.00615304
NAM	Namibia	0.0186314	0.0259559	0.0340679	0.0100156	12.5021	0.00657648	0.0819297	0.0149855	0.0123792	0.297211	0.152966	0.0309677	0.00982545	0.0124268	0.022467	0.00801167	0.0024006	0.296903	0.0131936	0.0132241	0.0135255	0.0273176	0.0163226	0.0130038	0.277228	0.164696	0.0069645	0.00940741	0.022743	0.0395942	0.0193577	0.0519217	0.103156	0.379238	0.0159317	0.00861353	0.0249476	0.0121546	0.0701465	1.78931	0.0523872	0.165695	0.015381	0.0270252	0.0196062	0.0143331	0.0651569	0.0126149
NPL	Nepal	0.00907402	0.00973114	0.0159958	0.0045866	0.0109804	0.00247642	0.042407	0.00545625	0.00455652	0.107143	0.086832	0.00726427	0.00319493	0.0127978	0.0903101	0.00302202	0.000875504	0.0829097	0.00224578	0.00498788	0.00620591	0.0559805	0.0061006	0.00536151	0.00644459	0.102322	0.00262107	0.00508451	0.0103537	0.0162552	0.00695648	0.00638405	0.00560362	0.357906	0.00467716	0.00292241	0.0038271	0.00455814	0.0270872	0.956762	0.0268905	0.00802156	0.0056923	0.0282469	0.00703498	0.00860786	0.0506653	0.00507823
NLD	Netherlands	0.0813587	0.0991923	0.792739	0.0359265	0.335436	0.0216114	1.0141	0.0700768	0.158379	2.34618	3.89885	0.142325	0.0302765	0.17972	0.198557	0.0419725	0.00443226	12.6212	0.0317016	0.075106	0.0375233	0.0383385	0.0789662	0.148086	0.0869663	3.36633	0.0234839	0.0436004	0.526658	0.0948878	0.0389034	0.056608	0.134336	2.61667	0.0582097	0.0590552	0.0281427	0.0332966	0.566212	14.8281	0.779465	0.0873757	0.166729	0.548975	0.217465	0.301112	1.97251	0.09206
ANT	Netherlands Antilles	0.0201584	0.0298476	0.0288682	0.00981127	0.0256787	0.229808	0.0981798	0.0197056	0.0170268	0.194213	0.0788895	0.0189074	0.261584	0.0132933	0.0249503	0.0214167	0.00244838	0.191862	0.0869612	0.0139991	0.0152536	0.0321884	0.0293862	0.0129859	0.11965	0.854183	0.00755811	0.01104	0.0199754	0.0450419	0.0202681	0.0150583	0.0144572	0.322111	0.0138776	0.00836865	0.0107305	0.0122077	0.0577479	0.740496	0.276585	0.015376	0.0311844	0.0190481	0.158507	0.014123	0.0523991	0.0100815
NCL	New Caledonia	0.0189185	0.0289475	0.0481376	0.00991252	0.0233356	0.00673515	0.0977875	0.0147453	0.0126185	2.12184	0.0791442	0.0181584	0.00865803	0.0144635	0.0325638	0.00834035	0.00252288	0.133069	0.00617906	0.0140902	0.0142216	0.0313994	0.0157109	0.0122052	0.0143746	0.169828	0.00714193	0.0110012	0.0232632	0.048255	0.0196529	0.0183541	0.0159246	0.231446	0.0130515	0.0079866	0.0104677	0.0117573	0.0546189	3.21501	0.0555338	0.0151617	0.0146312	0.020933	0.0202905	0.0150199	0.0534275	0.0113765
NZL	New Zealand	0.0462897	0.0420879	0.36631	0.0181101	0.0739536	0.0144525	0.540526	0.031092	0.0256123	59.9508	0.88544	0.0934343	0.0194037	0.112974	0.18245	0.0818578	0.00435318	1.86109	0.0117537	0.0266086	0.0378945	0.0587183	0.058212	0.0301888	0.047086	1.68464	0.0125748	0.064511	0.0787973	0.0851489	0.0332985	0.0721385	0.0340095	5.81221	0.0244068	0.016379	0.0192768	0.0234771	0.780217	34.9843	0.323009	0.0310994	0.0754684	0.0955085	0.0668616	0.114675	0.370199	0.0248843
NIC	Nicaragua	0.019634	0.0306227	0.0256372	0.00999336	0.0243923	0.00662587	0.0719235	0.0154051	0.0136639	0.154624	0.169351	0.0193299	0.010318	0.0123691	0.0213467	0.00869494	0.00248237	0.123454	0.0104115	0.0139242	0.0146794	0.0290395	0.0200458	0.0131625	0.0149846	0.118564	0.0067746	0.00973519	0.0790275	0.0435846	0.0192697	0.0141007	0.0138265	0.741053	0.0133485	0.0571014	0.0100586	0.0161388	0.0463962	0.536416	0.0950427	0.0152976	3.34447	0.0191723	0.181874	0.0130809	0.0762831	0.0095848
NER	Niger	0.0238233	0.0326913	0.0566975	0.0115011	0.0378186	0.00812921	0.0875926	0.0179189	0.0140108	0.179655	0.0586451	0.0223254	0.0100017	0.0149956	0.0296246	0.00968709	0.00335301	0.0706256	0.00764428	0.0236273	0.0162102	0.0309209	0.0203325	0.0142055	0.0179982	0.117409	0.00850507	0.0119319	0.0208182	0.415861	0.0228827	0.017597	0.0179453	0.146152	0.0157273	0.00987156	0.0130992	0.474745	0.0497513	0.757157	0.0541143	0.0188769	0.0154168	0.0199113	0.0182665	0.0147982	0.0443325	0.0649075
NGA	Nigeria	0.022571	0.0324772	0.450759	0.0204901	0.200579	0.0062332	2.2287	0.0180105	0.0153537	2.06393	2.72712	0.0388819	0.020057	0.0697107	0.140572	0.0152094	0.00124738	2.37014	0.0054812	0.123146	0.0137992	0.0162927	0.0705592	0.0413062	0.105535	10.9905	0.00463545	0.0169503	0.170297	0.0569433	0.0110563	0.0257302	2.56191	3.87709	0.0156131	0.00917926	0.0095528	0.199508	2.89286	22.524	0.7264	0.0305139	0.0749657	0.36754	0.133679	0.094033	1.3058	2.64024
NOR	Norway	0.014778	0.0327046	0.21859	0.00774802	0.236639	0.00590427	0.4909	0.0140499	0.0105792	1.46078	1.26509	0.0789157	0.00826898	0.0424225	0.074607	0.013919	0.000925164	1.642	0.0039876	0.013125	0.0216544	0.011052	0.0230394	0.0478135	0.0257569	1.79058	0.00712784	0.0151466	0.146424	0.023597	0.0080453	0.0183743	0.034199	3.44623	0.00892204	0.00951561	0.00539466	0.00698054	0.393823	12.0647	0.411829	0.0241959	0.0457037	0.250769	0.051762	0.0964237	0.961407	0.0244056
PSE	Gaza Strip	0	0	0	0	0	0	0	0	0	0	0	0	0	0	0	0	0	0	0	0	0	0	0	0	0	0	0	0	0	0	0	0	0	0	0	0	0	0	0	0	0	0	0	0	0	0	0	0
OMN	Oman	0.0356915	0.00834508	0.0317619	0.00320601	0.0341832	0.00231259	0.0768251	0.0104284	0.00432907	0.701464	0.0621122	0.0195237	0.0040607	0.253286	0.0664794	0.00356885	0.000768852	0.0769371	0.00217189	0.00503197	0.00496751	0.00999595	0.00885475	0.00454495	0.00579965	0.216964	0.00228355	0.00882819	0.0227983	0.0146453	0.00693796	0.0274976	0.0075609	0.302355	0.00443577	0.00285589	0.00409064	0.00757976	0.0518753	17.1777	0.0700355	0.0179952	0.0117345	0.0123677	0.0116895	0.0172079	0.0402313	0.00448317
PAK	Pakistan	0.0153932	0.0228937	0.281517	0.00583916	0.0382874	0.00238972	0.64776	0.00889176	0.00680706	2.14457	1.10561	0.0549665	0.00699747	0.0240311	0.0876291	0.0107472	0.000594426	1.36399	0.00234397	0.0610596	0.00698927	0.00801738	0.0233086	0.0190388	0.0389481	0.782406	0.00196978	0.0158455	0.104124	0.0157378	0.00472458	0.0349198	0.0866586	4.60148	0.00448115	0.00317	0.00595554	0.0040142	0.615135	24.8537	0.604879	0.0106541	0.0708219	0.139881	0.0601094	0.201245	0.514813	0.0115435
PAN	Panama	0.00855399	0.0147853	0.0280127	0.00404931	0.0139279	0.0280835	0.0671606	0.148315	0.091461	0.122121	0.098932	0.0184895	0.0725625	0.0062676	0.0159457	0.0516906	0.000928167	0.133059	0.0871942	0.0124483	0.00607996	0.0122551	0.116332	0.0059118	0.00590026	0.498916	0.00296784	0.00447765	0.0234484	0.0197561	0.00748699	0.00908616	0.00718916	0.474636	0.0057342	0.00396152	0.00413875	0.00516984	0.173133	0.54261	0.965409	0.00658749	2.60008	0.0141513	1.27696	0.00879481	0.0898931	0.00420383
PNG	Papua New Guinea	0.0164538	0.0208293	0.0483914	0.00741291	0.0196792	0.00523372	0.0766083	0.0118529	0.00979987	15.0039	0.131771	0.0155101	0.0065784	0.0132244	0.0303805	0.00667891	0.0018261	0.231349	0.00481297	0.0105178	0.0113128	0.022791	0.0136735	0.0112407	0.0125897	0.159166	0.00543316	0.0103929	0.0266891	0.0329012	0.0152108	0.0147014	0.010942	0.189999	0.0104755	0.00617316	0.00831509	0.00939956	0.0453522	5.30183	0.0478256	0.0120904	0.0116454	0.0228371	0.0139398	0.0144434	0.0687153	0.00789651
PRY	Paraguay	0.0208457	0.0216597	0.0278707	0.0105094	0.0431902	0.00762547	8.65075	0.0149684	0.0168238	0.1225	0.0671947	0.0172393	0.00918066	0.0129583	0.0292128	0.00870666	0.00275588	0.108431	0.00675172	0.0185281	0.0233729	0.0344528	0.339058	0.0130648	0.0133665	22.1476	0.00911467	0.00997577	0.0204416	0.0510613	0.021629	0.0224824	0.0135733	0.209998	0.0151641	0.269595	0.0119483	0.0148235	2.62995	0.857075	0.470271	0.0169089	0.0216647	0.0191412	0.0220787	0.0147463	0.0422073	0.00958026
PER	Peru	0.0126122	0.0099937	0.0639834	0.0025393	0.0136693	0.00176383	0.523178	0.00405536	0.0307776	0.718345	0.193418	0.00673245	0.00432116	0.00714612	0.0268083	0.00629922	0.000496885	0.274322	0.00242056	0.00341583	0.00651942	0.00576599	1.01359	0.00636683	0.00484446	2.44101	0.00157248	0.00375255	0.0688167	0.0126552	0.00373723	0.00652269	0.0107095	1.41532	0.00291231	0.00204671	0.0021048	0.00269934	2.1727	7.54303	2.41458	0.00478262	0.101857	0.0476865	0.045753	0.0203347	0.201217	0.00404895
PHL	Philippines	0.068846	0.035574	0.231084	0.0183066	0.115861	0.0119917	0.790299	0.0270153	0.0320709	5.97372	1.17409	0.0471461	0.0232747	0.13013	0.366744	0.0254895	0.00289	1.2304	0.0108469	0.0256074	0.0354115	0.0999425	0.0463239	0.0386071	0.0380049	2.50412	0.0165253	0.135167	0.122505	0.0753428	0.029761	0.124863	0.039483	6.28868	0.0222157	0.0168134	0.0170231	0.0214069	0.453717	34.026	0.449999	0.0363642	0.0939093	0.166485	0.0721998	0.106184	0.645776	0.025991
POL	Poland	0.248958	0.208513	0.64678	0.117994	0.270705	0.0968211	1.47455	0.189406	0.129558	3.0022	6.88175	0.3738	0.131443	0.173683	0.287049	0.113245	0.0235617	3.3621	0.0934555	0.145012	0.14424	0.204571	0.237427	0.284801	0.184899	2.912	0.110888	0.128794	1.11111	0.30665	0.238901	0.157372	0.186629	2.66513	0.148256	0.111662	0.139526	0.129775	0.822196	12.8529	1.14821	0.183005	0.17928	0.901111	0.247109	0.257327	9.97365	0.125267
PRT	Portugal	0.087859	0.0628591	0.587094	0.0495868	8.22336	0.0217217	0.870369	0.0420348	0.0338488	1.33036	1.62342	0.0631665	0.0271722	0.0679737	0.087869	0.0333499	0.0020575	2.20492	0.0157293	0.0488341	0.0417266	0.0694744	0.0727364	0.0551345	0.130915	2.87481	0.0200699	0.0322861	0.243226	0.120882	0.061724	0.0760186	0.0714665	2.01946	1.25852	0.0282326	0.0381471	0.0946771	0.564147	7.87986	0.406549	0.0942921	0.0648436	0.173087	0.2224	0.190546	0.750713	0.056966
QAT	Qatar	0.0284827	0.00678586	0.031295	0.00302007	0.013202	0.00215054	0.125774	0.00506511	0.00342875	1.01077	0.0623859	0.00852089	0.00352305	0.114409	0.0745199	0.00389959	0.000609064	0.0755498	0.00202373	0.00448657	0.00481311	0.00984419	0.00950404	0.00432087	0.00950017	0.201262	0.00200065	0.0129126	0.0116815	0.0118265	0.00510349	0.0164163	0.00758936	0.23411	0.0039511	0.00275756	0.0033322	0.00356172	0.0654896	5.33786	0.113993	0.00530807	0.0139594	0.0179897	0.0104954	0.0145636	0.0388685	0.00483667
KOR	South Korea	0.70534	0.0654792	0.935606	0.0129272	0.224001	0.010004	2.60356	0.0264281	0.0279155	12.9259	1.51656	0.111433	0.0238624	0.315944	1.94069	0.0343813	0.000908344	1.79428	0.0120699	0.0243624	0.0216998	0.0450494	0.140336	0.0405734	0.0753706	6.79308	0.00532468	0.107146	0.270302	0.0404449	0.0110363	0.436524	0.0761628	7.61759	0.0108113	0.0582028	0.00967152	0.0170728	1.85963	165.604	1.84565	0.0482674	0.413018	0.331001	0.295881	0.226251	0.948753	0.0613271
MDA	Moldova	0.314186	0.220626	0.263346	0.172043	0.290569	0.160632	0.947412	0.222369	0.172616	2.32211	0.566072	0.223227	0.177421	0.178825	0.298929	0.162001	0.0397413	0.425551	0.138236	0.200724	0.204649	0.259814	0.272592	0.203119	0.270793	1.04054	0.163774	0.176943	0.264957	0.355022	0.295704	0.200633	0.203654	0.691203	0.195872	0.174614	0.188605	0.195432	0.580309	4.50244	0.685438	0.209125	0.191674	0.235783	0.219337	0.197194	0.421704	0.153462
ROU	Romania	0.0613415	0.19648	0.721549	0.0313351	0.0897253	0.020418	0.580524	0.0604888	0.031885	1.24257	3.29737	0.151427	0.0337508	0.0845133	0.143494	0.0260888	0.00574373	1.73185	0.0257178	0.0659842	0.036197	0.0615663	0.0568824	0.230331	0.0498185	1.21072	0.0222492	0.032032	2.89423	0.0995202	0.0570356	0.0659984	0.0828286	1.47363	0.0481354	0.0244935	0.0306852	0.0337835	0.32277	7.47073	0.638998	0.0645147	0.0583161	0.510092	0.139269	0.179951	1.20898	0.0518099
RUS	Russia	0.801381	0.546645	4.34207	0.0625706	0.55513	0.0374117	3.22517	2.3278	0.06301	5.41721	8.67173	7.22839	0.0744964	0.225041	1.11326	0.0652858	0.0338173	7.56926	0.0418099	0.108874	0.34878	0.143675	0.212168	0.50793	0.151149	12.2772	1.03371	0.0893176	17.089	0.285659	0.0837591	0.190927	0.258111	7.35717	0.0723183	0.0460544	0.0857899	0.065444	1.96429	138.244	3.09605	0.131262	0.370872	6.21269	1.63166	1.53016	18.3763	0.19984
RWA	Rwanda	0.0182298	0.0272643	0.020949	0.00941192	0.0197041	0.0070862	0.067411	0.0139383	0.0130184	0.214081	0.0438848	0.0163228	0.00866054	0.0114064	0.0237663	0.00831781	0.00264519	0.0507568	0.00678446	0.0132172	0.0136221	0.0287821	0.0160022	0.0114817	0.0146362	0.0923649	0.00778335	0.00983813	0.0151442	0.0398785	0.0193242	0.0143418	0.0129611	0.0803439	0.0132685	0.00831173	0.0109966	0.0115729	0.0418592	1.16633	0.0726644	0.014124	0.0117319	0.0142022	0.0130581	0.0112701	0.0355928	0.00884487
WSM	Samoa	0.0817575	0.118486	0.0732621	0.049909	0.0823913	0.0301955	0.247765	0.0615184	0.0532633	8.09014	0.118149	0.0701034	0.0379089	0.0478756	0.0974243	0.0359367	0.0102682	0.117892	0.028517	0.0554109	0.0573999	0.121519	0.068437	0.0500624	0.0610894	0.260582	0.0331643	0.041176	0.0601264	0.170898	0.0827404	0.0575801	0.0514947	0.209055	0.0551564	0.0360461	0.0463469	0.0501678	0.135992	1.47887	0.149509	0.0594004	0.0472044	0.0552697	0.053954	0.0454878	0.107927	0.0371351
SMR	San Marino	0	0	0	0	0	0	0	0	0	0	0	0	0	0	0	0	0	0	0	0	0	0	0	0	0	0	0	0	0	0	0	0	0	0	0	0	0	0	0	0	0	0	0	0	0	0	0	0
STP	Sao Tome and Principe	0.126687	0.148273	0.100738	0.0654524	0.244027	0.0501283	0.389483	0.0896111	0.0821272	0.801095	0.20881	0.105042	0.0624834	0.0745628	0.132849	0.0585035	0.012775	0.172948	0.0476406	0.0795795	0.0872837	0.161108	0.103939	0.0767299	0.101178	0.403073	0.0551256	0.0629294	0.0896909	0.216973	0.111562	0.0831359	0.0767661	0.288748	0.0801484	0.0579919	0.070565	0.0718138	0.212767	2.05675	0.244773	0.081171	0.0733084	0.0886431	0.0857863	0.0719113	0.17018	0.0563036
SAU	Saudi Arabia	0.0864607	0.0955119	0.557513	0.0115869	0.184215	0.00452253	0.982964	0.0216939	0.0110064	12.666	1.2394	0.0581818	0.0167693	0.0814529	0.375506	0.0163658	0.000535812	1.49694	0.00473203	0.0703897	0.0136049	0.0210086	0.052236	0.0322393	0.305554	6.63891	0.00292963	0.0772497	0.175252	0.0300076	0.00890106	0.0887196	0.0835024	2.76369	0.00944149	0.00880027	0.0106617	0.0069185	0.648494	31.5566	1.13833	0.030094	0.0883967	0.156314	0.0941767	0.242645	0.539983	0.030497
SEN	Senegal	0.0214295	0.0370621	0.11842	0.0115443	0.0491276	0.0069775	0.107788	0.0183691	0.0153087	0.264514	0.314341	0.0243206	0.0090493	0.0203415	0.0326733	0.00983114	0.00237614	2.08656	0.00642225	0.375386	0.0157142	0.0289797	0.0203101	0.0196235	0.0163705	0.361687	0.00744533	0.0112073	0.055702	0.306807	0.0196113	0.0195073	0.439683	0.355949	0.139556	0.00874219	0.024696	0.0559545	0.0736287	2.79284	0.087063	0.288764	0.0183388	0.0625906	0.0326502	0.0531396	0.173614	0.503344
SRB	Serbia	0	0	0	0	0	0	0	0	0	0	0	0	0	0	0	0	0	0	0	0	0	0	0	0	0	0	0	0	0	0	0	0	0	0	0	0	0	0	0	0	0	0	0	0	0	0	0	0
SYC	Seychelles	0.075241	0.108481	0.0793497	0.0378068	0.079669	0.0270103	0.223926	0.0591428	0.0470256	0.412963	0.355994	0.066292	0.0327992	0.0474374	0.0860632	0.0320643	0.00849454	0.221515	0.0245286	0.0748685	0.0546253	0.1166	0.0651823	0.0464935	0.0591956	0.28808	0.0284208	0.037273	0.0611188	0.168647	0.0823473	0.0536487	0.0483281	0.231667	0.0527654	0.0317607	0.0435968	0.043863	0.129991	1.53293	0.148035	0.0578122	0.0426182	0.061767	0.050533	0.0537358	0.132417	0.0357984
SLE	Sierra Leone	0.0714734	0.122813	0.0809945	0.0345977	0.0823159	0.0243506	0.204274	0.0571941	0.0512088	0.356749	0.23346	0.0678712	0.0291888	0.0420918	0.0888109	0.0640112	0.0117094	0.376383	0.0229965	0.0510031	0.0523226	0.117702	0.0581032	0.0434164	0.0537581	0.260937	0.0255936	0.0348139	0.0678028	0.162025	0.0754065	0.0523054	0.0644967	0.748935	0.052374	0.0299227	0.0404061	0.047362	0.118086	1.33481	0.125881	0.0562501	0.0404393	0.0593996	0.0525589	0.0502532	0.193879	0.03328
SGP	Singapore	0.588789	0.0377292	0.272884	0.0158569	0.303325	0.0107542	0.932976	0.0360947	0.0260412	19.645	1.18925	0.156151	0.0216419	0.285087	3.92101	0.021489	0.00280845	1.41937	0.0100739	0.0405377	0.0371559	0.134617	0.0447845	0.0395493	0.0723496	3.66128	0.0111891	4.70605	0.163446	0.094508	0.0240117	1.97095	0.0600109	4.98116	0.0188165	0.0151566	0.0169444	0.025045	0.498281	78.3547	0.558465	0.101393	0.0949221	0.178528	0.0995627	0.213111	0.874833	0.0612923
SVK	Slovakia	0.0723708	0.0791284	0.204816	0.0280792	0.196025	0.0178888	0.516414	0.0777322	0.0325583	0.957086	7.80303	0.0738844	0.145925	0.0512312	0.0805984	0.0225125	0.00528869	1.42416	0.0175371	0.0386242	0.0360469	0.0759112	0.0488898	0.237024	0.0440386	1.07042	0.034996	0.0285535	0.839109	0.118378	0.051125	0.0394933	0.0521591	1.03102	0.0359304	0.0214657	0.028693	0.0430865	0.247262	5.15952	0.461331	0.0696837	0.0553165	0.994312	0.101365	0.120804	15.9655	0.0334019
SVN	Slovenia	0.0749901	0.37396	0.338253	0.0237039	0.0739248	0.0163981	0.546507	0.0483712	0.0248315	1.13177	7.47531	0.0961454	0.0259082	0.0500715	0.0762611	0.0196285	0.00432845	1.42322	0.0142784	0.0309334	0.0282302	0.0454717	0.0436775	5.09428	0.04087	1.63428	0.0182683	0.0243143	0.641231	0.0764337	0.0369974	0.0321759	0.0496014	1.34658	0.0274335	0.0182225	0.0258181	0.0248491	0.310767	6.08487	0.379024	0.037142	0.0556687	11.7312	0.0759388	0.131047	2.34583	0.0332923
SOM	Somalia	0.031034	0.0363315	0.0293359	0.0176132	0.0327711	0.0161438	0.113881	0.025118	0.0188523	0.246139	0.0574889	0.0267766	0.0174376	0.0199591	0.0338654	0.016078	0.00426811	0.0462531	0.0138486	0.0220994	0.0239381	0.044126	0.0283637	0.0204209	0.0255479	0.123879	0.0139835	0.0162758	0.02619	0.0617185	0.0333432	0.0223599	0.0207707	0.0785079	0.0222678	0.0174886	0.0192957	0.0193398	0.059494	0.627989	0.081946	0.0223919	0.0191378	0.0250401	0.0230528	0.0326378	0.0449219	0.0162771
ZAF	South Africa	0.0598837	0.0590691	0.442852	0.0191553	10.116	0.0109132	1.92544	0.0332979	0.0247449	7.95245	2.13553	0.0701317	0.0284547	0.154747	0.274369	0.032188	0.00260998	3.42432	0.0109624	0.0614945	0.0323587	0.0310917	0.0715754	0.0658079	26.5135	6.37995	0.0164555	0.047634	0.248523	0.175536	0.0846379	0.0649215	0.323103	5.02644	0.0441633	0.0300526	0.0246332	0.0412936	1.10861	37.189	1.06246	0.499788	0.0827771	0.382166	0.132578	0.19346	1.10888	0.255708
SDS	South Sudan	0	0	0	0	0	0	0	0	0	0	0	0	0	0	0	0	0	0	0	0	0	0	0	0	0	0	0	0	0	0	0	0	0	0	0	0	0	0	0	0	0	0	0	0	0	0	0	0
ESP	Spain	0.0481381	0.17701	5.39125	0.980797	1.01423	0.0058407	6.99667	0.0519238	0.0446739	3.22964	3.95042	0.137825	0.0260999	0.239289	0.300665	0.0349863	0.000982579	5.67245	0.00923825	0.118662	0.0309636	0.0160262	0.436586	0.182512	0.0929062	10.098	0.0120517	0.028197	0.957119	0.268273	0.0138389	0.0445066	0.221821	3.73222	0.0908003	0.313324	0.0134059	0.0196456	3.99659	22.3437	3.75632	0.0806986	0.822717	0.890557	5.22699	0.848552	2.71198	0.242503
LKA	Sri Lanka	0.00850062	0.00991247	0.0560669	0.00400983	0.0166874	0.00236722	0.213356	0.00624759	0.00472971	0.698229	0.439197	0.0534594	0.00405637	0.0107405	0.0294544	0.0100235	0.00070548	0.817063	0.00349456	0.00507095	0.00476569	0.00861726	0.0353846	0.00926473	0.010907	0.28565	0.0020907	0.006875	0.0427101	0.0141764	0.0054337	0.00796733	0.0144386	1.13696	0.00540063	0.00261588	0.00305687	0.00388279	0.195752	2.11289	0.271418	0.00644608	0.0164972	0.0449734	0.0142663	0.0596026	0.252781	0.00566686
SUD	Sudan	0	0	0	0	0	0	0	0	0	0	0	0	0	0	0	0	0	0	0	0	0	0	0	0	0	0	0	0	0	0	0	0	0	0	0	0	0	0	0	0	0	0	0	0	0	0	0	0
SUR	Suriname	0.0448994	0.0784448	0.0847887	0.0234677	0.0576655	0.0169766	0.173939	0.0355183	0.0339304	0.459447	0.19624	0.0628281	0.0213724	0.0305706	0.0549284	0.086124	0.0069314	0.370678	0.0155393	0.0357841	0.0345492	0.0785307	0.0377082	0.0291735	0.0333436	0.288355	0.0177177	0.0228405	0.0458536	0.113127	0.0489767	0.0337472	0.0552826	0.699225	0.0338192	0.0196879	0.0271323	0.0296141	0.106751	2.12166	0.164276	0.0369884	0.0323756	0.0435087	0.0530138	0.0330487	0.125932	0.0254083
SWZ	Swaziland	0.26016	0.0509867	0.039424	0.0176672	0.224944	0.0130628	0.108532	0.0277101	0.0263146	0.388022	0.0875038	0.0319759	0.0157669	0.0217725	0.12748	0.0170154	0.0048852	0.117644	0.0123563	0.051852	0.0261277	0.0605675	0.0303732	0.0219135	0.0254667	0.181261	0.0139808	0.0180345	0.0313174	0.0845975	0.0582985	0.0280037	0.0300718	0.288292	0.0258704	0.0155875	0.020791	0.0237733	0.0671006	1.45686	0.0791498	0.084239	0.0233752	0.0306257	0.0396783	0.0223726	0.0668866	0.0169195
SWE	Sweden	0.0452216	0.0594531	0.431572	0.0232923	0.154484	0.0150909	1.41256	0.0376811	0.025834	3.61958	2.5847	0.0801994	0.0228711	0.115701	0.15755	0.0289995	0.00304317	3.43432	0.0145364	0.0296007	0.0271545	0.0329387	0.0898938	0.0993429	0.0664551	4.53566	0.0165558	0.0357638	0.360381	0.0601586	0.0272911	0.0420937	0.0701265	3.572	0.0257639	0.0205913	0.0198147	0.0290644	0.812152	22.1795	0.720682	0.0437999	0.0856464	0.440752	0.127247	0.238588	1.51556	0.0398279
CHE	Switzerland	0.0280601	0.0453661	0.361745	0.0147246	0.0651122	0.0047689	0.660766	0.0452024	0.0168674	1.32054	2.94629	0.0930524	0.0139085	0.0861597	0.121318	0.0127629	0.000324666	1.33853	0.00430101	0.0144132	0.0140779	0.0161483	0.0359873	0.0665917	0.0335769	2.60349	0.00631394	0.0197845	0.252656	0.0374321	0.0120166	0.0336041	0.0366999	2.06911	0.00966126	0.0102351	0.00711208	0.0112974	0.353637	11.3377	0.492719	0.0200765	0.0647055	0.338222	0.0621974	0.106567	0.979576	0.0310302
SYR	Syria	0.00892827	0.0595717	1.24397	0.00493559	0.0223085	0.00233775	0.146034	0.0427816	0.0049998	0.370654	0.838166	0.0511579	0.00340057	0.0181883	0.0206474	0.00371137	0.000770017	0.44432	0.00202948	0.0113856	0.00509678	0.00948226	0.0218281	0.0201914	0.00831119	0.630976	0.00235406	0.00524941	0.193558	0.0192286	0.00600895	0.00796611	0.0126985	0.444326	0.00507055	0.00292802	0.00392875	0.00462024	0.11558	1.73912	0.261113	0.0085655	0.0150993	0.367609	0.0257503	0.880143	0.299149	0.00973488
TWN	Taiwan	0.13488	0.0552582	0.589174	0.0233329	0.174407	0.0206111	3.21497	0.0612497	0.0664164	16.305	2.14186	0.073305	0.231694	0.34337	2.40108	0.0593088	0.0018456	1.38665	0.0801963	0.129285	0.109547	0.105014	0.0949519	0.061879	0.13169	9.04196	0.157202	0.237457	0.376431	0.338054	0.0250552	1.48159	0.0961628	11.9696	0.0248699	0.0253792	0.0212237	0.0230951	2.19583	53.8161	2.09004	0.0591793	0.81377	0.309368	0.301958	0.413135	1.09217	0.149216
TJK	Tajikistan	0.0336542	0.0465585	1.07447	0.0149185	0.0326526	0.0112465	0.0989741	0.0258364	0.0200999	0.294962	0.136063	0.0584614	0.0132175	0.0185031	0.0369656	0.0131632	0.00426732	0.122285	0.0105361	0.0208404	0.0219324	0.0445854	0.0251385	0.0197699	0.022091	0.295386	0.0122213	0.0147574	0.197174	0.062301	0.0324918	0.0213991	0.0197283	0.138768	0.0220434	0.0129873	0.0178075	0.0183704	0.0632133	1.95678	0.104067	0.022386	0.0179317	0.0761373	0.0218074	0.0197707	0.223714	0.0144114
THA	Thailand	0.283664	0.0744015	0.444751	0.0416137	0.370249	0.0277328	2.33752	0.0628004	0.0577432	22.8851	2.19193	0.122272	0.0386823	0.458861	2.36421	0.0705508	0.00642353	3.0251	0.0275412	0.149045	0.0570435	0.187905	0.102135	0.0644822	0.102473	4.56487	0.0357271	0.390467	0.276065	0.159811	0.0699256	2.90483	0.103859	9.99676	0.0615091	0.0373557	0.0376556	0.0440782	1.0697	78.9324	1.06751	0.158915	0.211331	0.318095	0.201115	0.581494	1.60418	0.152501
MKD	TFYR Macedonia	0.111351	4.08163	2.5507	0.05331	0.140359	0.03762	0.46178	0.0922057	0.0697994	1.10246	1.47759	0.120188	0.0459829	0.0734494	0.126695	0.0432241	0.0133144	1.74818	0.033973	0.0768032	0.0787198	0.162865	0.0907104	2.17926	0.0795308	0.868434	0.0409536	0.055511	4.47783	0.236273	0.106929	0.135934	0.0822841	1.0081	0.0737769	0.0448471	0.0568235	0.0695484	0.255245	4.30492	0.296942	0.084961	0.07252	5.87853	0.102939	0.158638	0.745797	0.0561099
TGO	Togo	0.0574529	0.100072	0.099368	0.0281817	0.0836562	0.0201128	0.211324	0.0451201	0.0391291	0.329543	0.300065	0.0533938	0.0236615	0.0381824	0.118851	0.0251941	0.00758599	0.594904	0.0178668	3.28536	0.0922671	0.094585	0.0468789	0.0381051	0.0868574	0.631668	0.0330361	0.0289497	0.0935228	2.63275	0.0582374	0.0746708	0.12801	0.583236	0.0396661	0.0228252	0.1275	0.0949303	0.115218	1.62635	0.777539	0.341258	0.0499354	0.0650617	0.0498896	0.0411634	0.151429	0.134221
TTO	Trinidad and Tobago	0.0105269	0.0109286	0.0249528	0.00521815	0.0154883	0.139461	0.0920412	0.0080945	0.0983187	0.231575	0.0704131	0.010669	0.0255672	0.01073	0.0144959	0.699612	0.00129824	0.0811724	0.0374588	0.00713956	0.0202843	0.0151757	0.0167214	0.00691933	0.00761109	0.90827	0.0385894	0.00619161	0.0128385	0.0216069	0.0103761	0.00844349	0.00960838	1.78865	0.00700037	0.0399614	0.00552473	0.00696488	0.072343	0.957555	0.566445	0.00865681	0.0854839	0.0131927	0.0934099	0.00911413	0.0378815	0.00548018
TUN	Tunisia	0.00704145	0.0202881	0.75898	0.0063637	0.0201136	0.00241116	0.184076	0.00758226	0.00459789	0.161041	0.559011	0.0108472	0.00273175	0.0498116	0.0383865	0.00313028	0.000682627	1.55922	0.00173938	0.0213307	0.00470316	0.00886269	0.00779229	0.0147398	0.00697242	0.588548	0.00208965	0.00387872	0.0560054	0.0700822	0.00549436	0.00599768	0.046744	0.378421	0.00463142	0.00269285	0.00395386	0.00891151	0.0591386	1.19041	0.065757	0.0145228	0.00967807	0.0847207	0.0666851	0.0477926	0.229096	0.0343768
TUR	Turkey	0.127994	0.685524	1.79377	0.00806036	0.06259	0.00397345	0.444902	0.251532	0.0103585	0.981906	1.84864	1.78801	0.0138141	0.11119	0.129639	0.0223979	0.00114402	1.44386	0.00458872	0.0164503	0.0134558	0.014197	0.0199939	0.206382	0.0218606	1.05863	0.0110992	0.011429	1.52035	0.0442848	0.0092753	0.0171837	0.065314	1.51614	0.0224376	0.00504653	0.00574405	0.00942426	0.243637	5.88679	0.26779	0.0234851	0.046455	0.261553	0.0549005	0.0624212	0.742653	0.029827
TKM	Turkmenistan	2.2356	0.0302299	0.0804172	0.0072027	0.0177967	0.0049828	0.0577323	0.0631058	0.0106734	0.111863	0.171741	0.328652	0.00599713	0.0102544	0.0202661	0.00584052	0.0016752	0.0857069	0.00452917	0.0105567	0.0541622	0.0258752	0.011737	0.013069	0.0096845	0.135338	0.00823977	0.0075562	0.0808127	0.038857	0.0142087	0.0113512	0.0112585	0.127161	0.0103464	0.0058943	0.00795432	0.00966453	0.0457444	2.38522	0.0470367	0.0114947	0.0100811	0.0306453	0.0149212	0.0160191	0.180719	0.00742864
USR	Former USSR	0	0	0	0	0	0	0	0	0	0	0	0	0	0	0	0	0	0	0	0	0	0	0	0	0	0	0	0	0	0	0	0	0	0	0	0	0	0	0	0	0	0	0	0	0	0	0	0
UGA	Uganda	0.0294337	0.0429411	0.121701	0.0221066	0.0589185	0.0100669	0.177125	0.0263828	0.0234311	0.661254	0.634151	0.0364727	0.0124546	0.0270743	0.0405429	0.0143736	0.00357756	1.89959	0.00863199	0.0208187	0.0198871	0.0450949	0.0241775	0.0278554	0.0209019	0.410543	0.00980392	0.0519925	0.0708531	0.0695462	0.119843	0.0225552	0.0249269	0.476289	0.0210836	0.0121391	0.0148438	0.0174874	0.092939	3.43734	0.122568	0.550851	0.0268978	0.0858243	0.0682142	0.100131	0.644549	0.021875
UKR	Ukraine	0.153386	0.198927	1.76422	0.0376301	0.113915	0.0257733	0.682785	0.49509	0.045684	1.15469	3.13807	2.48273	0.0362437	0.0649061	0.147472	0.0401588	0.013578	1.47097	0.023779	0.0634853	0.0542341	0.092299	0.0670313	0.104522	0.0568123	2.10364	0.0306158	0.0416567	4.53737	0.137374	0.0633998	0.0700165	0.130564	2.33131	0.0636067	0.0304069	0.0379262	0.0470929	0.507473	17.3802	0.830939	0.0612397	0.152399	0.46797	0.403405	0.513415	4.65507	0.04373
ARE	UAE	0.0486239	0.0112435	0.270519	0.00181304	0.0174114	0.00122041	0.124455	0.27677	0.00228205	2.49742	0.126863	0.271268	0.00272766	0.024121	0.0969977	0.00351193	0.000269117	0.273953	0.00119104	0.00456758	0.00420851	0.00745234	0.00920168	0.00403347	0.0134078	0.426111	0.00108228	0.0136534	0.0694558	0.00814555	0.00320506	0.0232989	0.035407	0.44612	0.00231505	0.00173278	0.00199419	0.00221305	0.0677892	6.99651	0.0913999	0.00632829	0.0155365	0.0227906	0.0149651	0.0568853	0.0900941	0.00518636
GBR	UK	0.187867	0.247938	2.69968	0.0965284	1.2152	0.103571	4.31083	0.275188	0.171134	21.2626	10.666	0.853889	0.0958407	1.33932	1.12435	0.438479	0.00650003	18.0786	0.0567286	0.133108	0.447866	0.119807	0.206704	0.332394	0.52301	15.7286	0.0562714	0.392483	1.6849	0.303913	0.0678518	0.229474	0.380887	22.0016	0.0837193	0.128496	0.0448802	0.0728208	2.57166	86.6351	3.35592	0.241401	0.402634	1.62699	0.61582	2.3342	7.11517	0.300863
TZA	Tanzania	0.0333915	0.0252312	0.132155	0.0100945	0.0535769	0.0193277	0.148151	0.0151919	0.0242913	0.784223	0.275169	0.0174478	0.0166016	0.0203417	0.0893243	0.0106152	0.000948834	0.777281	0.00780399	0.0181951	0.0216594	0.0570542	0.0166205	0.0415884	0.064894	0.261843	0.0151745	0.0144368	0.416282	0.106354	0.0996266	0.0167816	0.0169838	0.996131	0.0126424	0.0108473	0.0121033	0.0108385	0.0977911	4.2164	0.234672	0.0195854	0.044398	0.0330719	0.0273445	0.0296286	0.132384	0.0129971
USA	USA	0.488413	0.298933	6.54166	0.0756818	2.2478	0.647482	21.9767	0.635074	1.07077	93.5113	10.7307	1.24802	6.90491	1.93338	2.28193	1.85518	0.00339664	16.7103	0.750928	0.168372	0.725686	0.145177	2.73066	0.343823	0.635679	62.5303	0.073642	0.694482	1.80817	0.359218	0.0472254	0.622861	0.612554	225.354	0.10403	0.551654	0.0447063	0.135536	15.7717	206.964	34.237	0.479061	12.2726	2.066	0.898764	2.08286	6.91272	0.330992
URY	Uruguay	0.0307632	0.0326179	0.0973839	0.015552	0.0597566	0.0112068	15.7795	0.0238844	0.0239979	0.649977	0.197047	0.0273195	0.0152279	0.0224973	0.0589988	0.0163954	0.00406955	0.34854	0.0111705	0.0215553	0.0221845	0.0484873	0.22979	0.0209941	0.0275275	35.1605	0.0128709	0.0158973	0.0485023	0.0699079	0.0315054	0.0224734	0.021943	1.55392	0.0214521	0.0170564	0.0176619	0.0203347	2.47404	6.26652	0.788054	0.0297445	0.0903011	0.0410816	0.117999	0.040381	0.133026	0.0153351
UZB	Uzbekistan	0.403175	0.300668	0.303169	0.159604	0.289523	0.125431	0.865938	0.402893	0.180204	1.48697	0.892285	0.421391	0.151303	0.182777	0.274751	0.14737	0.033245	1.0128	0.118045	0.198296	0.219885	0.385723	0.253709	0.185541	0.234654	1.68748	0.139044	0.158398	0.374559	0.568184	0.309916	0.203753	0.19538	0.996323	0.209302	0.146714	0.181264	0.181096	0.530589	8.13326	0.529161	0.215989	0.177234	0.261035	0.217796	0.194391	0.854603	0.140907
VUT	Vanuatu	0.0912449	0.127868	0.0774544	0.0450958	0.0917515	0.0335079	0.251156	0.0670997	0.059721	0.714998	0.13138	0.0776333	0.0403617	0.0521058	0.101563	0.0386492	0.0114971	0.157635	0.031075	0.0630306	0.0653733	0.139181	0.0738586	0.0528519	0.0647386	0.269744	0.0366936	0.0452147	0.064092	0.182966	0.0943994	0.0637805	0.0585244	0.22602	0.062366	0.040083	0.0523057	0.0555129	0.138576	1.48576	0.15838	0.0664366	0.0496646	0.0595818	0.0567531	0.050975	0.112239	0.0411247
VEN	Venezuela	0.0204702	0.0231188	0.0935908	0.0107216	0.0451673	0.0427828	0.700582	0.0167973	1.56675	0.88242	0.302843	0.0308283	0.100933	0.0217825	0.041643	0.0513872	0.00221163	0.594864	0.0306877	0.0137338	0.0180812	0.025749	0.207861	0.0176217	0.0179062	11.5938	0.0155466	0.0140918	0.0555257	0.879277	0.0172894	0.0198266	0.0187857	4.67903	0.0129705	0.0102045	0.00952684	0.0123209	1.6742	4.46509	13.9914	0.016977	1.34309	0.0841152	3.16582	0.0303235	0.164714	0.051984
VNM	Viet Nam	0.0752167	0.0760209	0.758485	0.0365929	0.53496	0.0244095	0.921807	0.0533553	0.0528973	23.4431	1.54443	0.0670319	0.042193	0.0753244	0.316537	0.033964	0.00752741	2.30188	0.0242665	0.0532154	0.0483946	0.114243	0.0688608	0.0576843	0.0607602	2.26504	0.0240113	0.0886523	0.244847	0.151621	0.0760463	2.16951	0.0634118	3.19959	0.0911304	0.0278046	0.0487319	0.0426573	0.621004	39.4582	1.29511	0.118758	0.0840183	0.218168	0.592816	0.12473	1.51078	0.0467349
YEM	Yemen	0.0123013	0.0115546	0.0266396	0.00387228	0.0133947	0.00273545	0.0755268	0.00625172	0.00546221	0.754485	0.0674032	0.00937246	0.00366001	0.0116597	0.0575644	0.00367197	0.00104132	0.0764799	0.00252345	0.00840785	0.00568553	0.0124664	0.00878845	0.00606158	0.0070874	0.417493	0.00281709	0.00876768	0.0130234	0.0187324	0.00782561	0.0223996	0.00700107	0.220603	0.00543308	0.00334631	0.00713251	0.00510698	0.0443717	13.5775	0.058029	0.00772672	0.00925825	0.0797034	0.0114631	0.0107756	0.041571	0.00567044
ZMB	Zambia	0.024298	0.0400948	0.0437365	0.011635	0.425331	0.00820485	0.10919	0.0179508	0.01699	0.279906	0.172313	0.0238499	0.00983494	0.0192886	0.0466527	0.00969909	0.00295915	0.233893	0.00775524	0.0189183	0.0173762	0.0400736	0.0191356	0.0162202	0.205826	0.233192	0.00895172	0.0127345	0.0306166	0.0582323	0.0829695	0.0199312	0.0257747	0.228203	0.0165544	0.00989549	0.0130819	0.0153969	0.0615915	7.02751	0.0770267	0.0260637	0.0163006	0.0308747	0.0217012	0.0225252	0.0792533	0.0127379
ZWE	Zimbabwe	0.226408	0.19763	0.328747	0.17218	0.176286	0.160935	1.11669	0.168713	0.157035	8.0783	0.942109	0.147341	0.183072	0.178844	0.245223	0.166837	0.025257	0.85688	0.138055	0.190297	0.204736	0.165877	0.215816	0.186217	0.193535	1.71095	0.164745	0.139553	0.198422	0.21033	0.186111	0.17555	0.186284	1.58666	0.175353	0.174049	0.178473	0.165669	0.939913	5.88316	2.76753	0.161479	0.193886	0.244034	0.19388	0.199742	0.601423	0.158041
ROW	Rest of World	0	0	0	0	0	0	0	0	0	0	0	0	0	0	0	0	0	0	0	0	0	0	0	0	0	0	0	0	0	0	0	0	0	0	0	0	0	0	0	0	0	0	0	0	0	0	0	0
[truncated: 142 more columns]

## Sheet: NOx Pressure FP shares
		AFG	ALB	DZA	AND	AGO	ATG	ARG	ARM	ABW	AUS	AUT	AZE	BHS	BHR	BGD	BRB	BLR	BEL	BLZ	BEN	BMU	BTN	BOL	BIH	BWA	BRA	VGB	BRN	BGR	BFA	BDI	KHM	CMR	CAN	CPV	CYM	CAF	TCD	CHL	CHN	COL	COG	CRI	HRV	CUB	CYP	CZE	CIV
		Afghanistan	Albania	Algeria	Andorra	Angola	Antigua	Argentina	Armenia	Aruba	Australia	Austria	Azerbaijan	Bahamas	Bahrain	Bangladesh	Barbados	Belarus	Belgium	Belize	Benin	Bermuda	Bhutan	Bolivia	Bosnia and Herzegovina	Botswana	Brazil	British Virgin Islands	Brunei	Bulgaria	Burkina Faso	Burundi	Cambodia	Cameroon	Canada	Cape Verde	Cayman Islands	Central African Republic	Chad	Chile	China	Colombia	Congo	Costa Rica	Croatia	Cuba	Cyprus	Czech Republic	Cote dIvoire
AFG	Afghanistan	0.8401	0.0001	0.0001	0.0008	0.0001	0	0	0.0001	0.0001	0.0001	0.0001	0.0001	0	0	0	0	0.0008	0.0002	0	0	0	0.0001	0	0	0	0	0	0	0	0.0001	0.0001	0	0	0	0.0001	0	0	0	0	0	0.0001	0.0001	0.0001	0	0	0	0.0001	0.0003
ALB	Albania	0.0003	0.8344	0.0002	0.0018	0.0001	0.0001	0.0001	0.0001	0.0002	0.0001	0.0006	0.0001	0.0001	0.0001	0.0001	0.0001	0.0023	0.0002	0.0001	0.0001	0.0001	0.0004	0.0001	0.0001	0.0001	0	0.0001	0.0001	0.0003	0.0003	0.0002	0.0001	0.0001	0.0001	0.0001	0.0001	0	0.0001	0.0001	0	0.0001	0.0001	0.0001	0.0002	0.0001	0.0002	0.0003	0.0007
DZA	Algeria	0.0001	0.0003	0.662	0.0021	0.0003	0	0.0005	0.0001	0.0001	0.0003	0.0028	0.0001	0.0001	0.0002	0.0001	0.0001	0.0004	0.0064	0	0.0001	0	0.0001	0.0001	0.0002	0.0001	0.0026	0	0.0001	0.0006	0.0002	0	0.0001	0.0002	0.0012	0.0001	0	0	0	0.0005	0.0003	0.0003	0.0001	0.0003	0.0006	0.0004	0.0004	0.0018	0.0019
AND	Andorra	0	0	0	0	0	0	0	0	0	0	0	0	0	0	0	0	0	0	0	0	0	0	0	0	0	0	0	0	0	0	0	0	0	0	0	0	0	0	0	0	0	0	0	0	0	0	0	0
AGO	Angola	0.0001	0.0001	0.0002	0.0007	0.6911	0	0.0001	0	0.0001	0.0001	0.0002	0.0001	0	0.0001	0.0001	0	0.0006	0.0013	0	0	0	0.0001	0.0001	0	0	0.0002	0	0.0001	0.0001	0.0001	0	0	0	0.0003	0	0	0	0	0.001	0.0017	0.0001	0.0001	0.0001	0.0001	0.0001	0.0001	0.0002	0.0004
ATG	Antigua	0.0004	0.0006	0.0003	0.0053	0.0003	0.9518	0.0002	0.0004	0.0017	0.0002	0.0003	0.0003	0.0003	0.0003	0.0002	0.0004	0.0063	0.0003	0.0005	0.0002	0.0004	0.0011	0.0003	0.0003	0.0003	0.0001	0.0035	0.0004	0.0003	0.0008	0.0005	0.0002	0.0002	0.0001	0.0004	0.0003	0	0.0001	0.0002	0.0001	0.0002	0.0004	0.0003	0.0003	0.0004	0.0003	0.0003	0.0021
ARG	Argentina	0.0002	0.0003	0.0024	0.0027	0.0014	0.0001	0.7709	0.0002	0.0003	0.0007	0.0019	0.0003	0.0002	0.0009	0.0015	0.0002	0.0025	0.0059	0.0002	0.0001	0.0002	0.0004	0.0207	0.0002	0.0004	0.035	0.0001	0.0003	0.001	0.0004	0.0002	0.0001	0.0001	0.0022	0.0002	0.0003	0	0.0001	0.0442	0.0012	0.0056	0.0004	0.0024	0.0007	0.0025	0.0012	0.0015	0.0022
ARM	Armenia	0.0003	0.0003	0.0002	0.0024	0.0002	0.0001	0.0001	0.8831	0.0002	0.0001	0.0003	0.0002	0.0001	0.0002	0.0001	0.0001	0.0028	0.001	0.0001	0.0001	0.0002	0.0004	0.0001	0.0001	0.0001	0.0001	0.0002	0.0002	0.0002	0.0003	0.0002	0.0001	0.0001	0.0003	0.0002	0.0001	0	0.0001	0.0001	0.0001	0.0001	0.0002	0.0001	0.0002	0.0001	0.0001	0.0003	0.001
ABW	Aruba	0.0005	0.0005	0.0003	0.0063	0.0004	0.0003	0.0002	0.0004	0.8929	0.0003	0.0003	0.0004	0.0003	0.0004	0.0002	0.0003	0.0062	0.0004	0.0003	0.0002	0.0004	0.0009	0.0003	0.0003	0.0003	0.0008	0.0004	0.0004	0.0004	0.0007	0.0006	0.0003	0.0002	0.0002	0.0004	0.0003	0	0.0002	0.0003	0.0001	0.0008	0.0004	0.0003	0.0002	0.0004	0.0003	0.0003	0.0024
AUS	Australia	0.0014	0.0007	0.0029	0.0083	0.0016	0.0004	0.0018	0.0012	0.0007	0.7012	0.0035	0.0012	0.0005	0.0057	0.0055	0.001	0.0081	0.0054	0.0004	0.0004	0.0006	0.0015	0.0008	0.0006	0.0016	0.0018	0.0005	0.0062	0.0016	0.0011	0.0007	0.0021	0.0004	0.0086	0.0006	0.0004	0	0.0002	0.003	0.01	0.0014	0.0008	0.0014	0.0014	0.001	0.0024	0.0027	0.0062
AUT	Austria	0.0003	0.001	0.0028	0.0029	0.0004	0.0001	0.0009	0.0003	0.0002	0.0011	0.4346	0.0006	0.0001	0.0007	0.0004	0.0001	0.0009	0.005	0.0001	0.0001	0.0001	0.001	0.0002	0.004	0.0003	0.0009	0.0001	0.0003	0.0049	0.0002	0.0001	0.0001	0.0002	0.0016	0.0001	0.0001	0	0	0.001	0.0011	0.0009	0.0002	0.0005	0.0112	0.0005	0.0013	0.0119	0.0024
AZE	Azerbaijan	0.0007	0.0002	0.0002	0.0013	0.0001	0.0001	0.0001	0.0002	0.0001	0.0001	0.0009	0.8073	0.0001	0.0001	0.0001	0.0001	0.0013	0.0003	0.0001	0.0001	0.0001	0.0002	0.0001	0.0001	0.0001	0.0001	0.0003	0.0001	0.0002	0.0002	0.0001	0	0	0.0001	0.0001	0.0001	0	0	0.0001	0.0001	0.0001	0.0001	0.0001	0.0002	0.0001	0.0001	0.0006	0.0006
BHS	Bahamas	0.0001	0.0002	0.0001	0.0015	0.0001	0.0002	0.0001	0.0001	0.0003	0.0001	0.0002	0.0001	0.8983	0.0001	0.0001	0.0001	0.0017	0.0002	0.0001	0.0001	0.0002	0.0003	0.0001	0.0001	0.0001	0.0001	0.0004	0.0001	0.0001	0.0002	0.0001	0.0001	0	0.0004	0.0001	0.0002	0	0	0.0001	0	0.0001	0.0001	0.0001	0.0001	0.0015	0.0001	0.0003	0.0006
BHR	Bahrain	0.0001	0.0001	0.0008	0.0009	0.0001	0	0.0001	0.0001	0.0001	0.0005	0.0002	0.0001	0	0.841	0.0002	0.0001	0.0011	0.0004	0	0.0001	0.0001	0.0002	0.0001	0.0001	0.0001	0.0001	0.0001	0.0001	0.0001	0.0001	0.0001	0.0001	0	0.0002	0.0001	0	0	0	0.0001	0.0003	0.0001	0.0001	0.0001	0.0001	0.0001	0.0002	0.0001	0.0005
BGD	Bangladesh	0.0001	0.0001	0.0002	0.0006	0.0001	0	0.0001	0	0.0001	0.0003	0.0011	0.0001	0	0.0001	0.7846	0	0.0005	0.0016	0	0	0	0.0001	0	0.0001	0	0.0001	0	0.0001	0.0003	0.0001	0	0.0001	0.0001	0.0009	0	0	0	0	0.0001	0.0004	0.0001	0.0001	0.0001	0.0002	0.0001	0.0002	0.0004	0.0004
BRB	Barbados	0.0002	0.0003	0.0002	0.0022	0.0002	0.0021	0.0001	0.0002	0.0005	0.0001	0.0001	0.0002	0.0005	0.0001	0.0001	0.9167	0.0025	0.0001	0.0006	0.0001	0.0012	0.0005	0.0001	0.0001	0.0001	0.0002	0.0027	0.0002	0.0001	0.0004	0.0002	0.0001	0.0001	0.0004	0.0002	0.0015	0	0.0001	0.0001	0	0.0001	0.0002	0.0002	0.0001	0.0001	0.0001	0.0001	0.001
BLR	Belarus	0.0004	0.0005	0.0008	0.0029	0.0004	0.0001	0.0003	0.0007	0.0002	0.0003	0.0024	0.0019	0.0001	0.0003	0.0003	0.0001	0.2681	0.002	0.0001	0.0001	0.0002	0.0003	0.0002	0.0003	0.0002	0.0004	0.0002	0.0002	0.0016	0.0003	0.0002	0.0001	0.0001	0.0005	0.0002	0.0001	0	0.0001	0.0003	0.0008	0.0003	0.0002	0.0004	0.0013	0.0004	0.0005	0.0036	0.0018
BEL	Belgium	0.0004	0.0004	0.0048	0.0039	0.0019	0.0001	0.001	0.001	0.0003	0.001	0.007	0.0005	0.0001	0.0011	0.0006	0.0002	0.0009	0.3467	0.0001	0.0002	0.0001	0.0002	0.0003	0.0007	0.0004	0.001	0.0001	0.0003	0.0024	0.0007	0.0004	0.0002	0.0009	0.0018	0.0002	0.0001	0	0.0001	0.001	0.0012	0.0009	0.0008	0.0009	0.0023	0.0008	0.0019	0.0048	0.0095
BLZ	Belize	0.0005	0.0007	0.0003	0.0062	0.0004	0.0003	0.0002	0.0005	0.0005	0.0002	0.0004	0.0004	0.0003	0.0003	0.0003	0.001	0.0069	0.0002	0.9443	0.0002	0.0004	0.0012	0.0003	0.0003	0.0003	0.0001	0.0008	0.0004	0.0003	0.0009	0.0006	0.0002	0.0002	0.0005	0.0005	0.0005	0	0.0002	0.0002	0.0001	0.0002	0.0004	0.0006	0.0002	0.0004	0.0003	0.0002	0.0023
BEN	Benin	0.0017	0.0004	0.0002	0.0027	0.0004	0.0001	0.0001	0.0002	0.0003	0.0001	0.0002	0.0002	0.0002	0.0002	0.0006	0.0001	0.0034	0.0004	0.0001	0.9401	0.0002	0.0006	0.0001	0.0001	0.0002	0.0003	0.0002	0.0002	0.0001	0.0015	0.0003	0.0001	0.0002	0.0001	0.0002	0.0001	0	0.0001	0.0001	0.0001	0.0016	0.0007	0.0001	0.0002	0.0001	0.0001	0.0002	0.0045
BMU	Bermuda	0.0001	0.0002	0.0001	0.0017	0.0001	0.0001	0.0001	0.0001	0.0001	0.0001	0.0001	0.0001	0.0002	0.0001	0.0001	0.0001	0.0019	0.0001	0.0001	0.0001	0.9228	0.0002	0.0001	0.0001	0.0001	0	0.0001	0.0001	0.0001	0.0002	0.0002	0.0001	0	0.0002	0.0001	0.0001	0	0	0.0001	0	0.0001	0.0001	0.0002	0.0001	0.0002	0.0001	0.0001	0.0007
BTN	Bhutan	0.0005	0.0007	0.0003	0.0055	0.0004	0.0002	0.0002	0.0004	0.0005	0.0002	0.0002	0.0004	0.0002	0.0004	0.0005	0.0003	0.0064	0.0002	0.0003	0.0002	0.0004	0.8759	0.0003	0.0003	0.0003	0.0001	0.0003	0.0004	0.0004	0.0008	0.0006	0.0002	0.0002	0.0001	0.0004	0.0003	0	0.0001	0.0002	0.0001	0.0002	0.0004	0.0003	0.0002	0.0003	0.0003	0.0002	0.0023
BOL	Bolivia	0.0001	0.0003	0.0001	0.0013	0.0002	0.0001	0.0018	0.0001	0.0002	0.0001	0.0003	0.0001	0.0001	0.0001	0.0001	0.0001	0.0013	0.0003	0.0001	0.0001	0.0001	0.0002	0.854	0.0001	0.0001	0.0077	0.0001	0.0001	0.0001	0.0002	0.0001	0.0001	0	0.0006	0.0001	0.0001	0	0	0.0037	0.0003	0.0106	0.0001	0.0003	0.0001	0.0001	0.0001	0.0002	0.0006
BIH	Bosnia and Herzegovina	0.0001	0.0002	0.0002	0.0013	0.0001	0.0001	0.0001	0.0001	0.0001	0.0001	0.0025	0.0001	0.0001	0.0001	0.0001	0.0001	0.0015	0.0005	0.0001	0.0001	0.0001	0.0003	0.0001	0.8334	0.0001	0	0.0001	0.0001	0.0003	0.0002	0.0001	0.0001	0	0.0001	0.0001	0.0001	0	0	0.0001	0.0001	0.0001	0.0001	0.0001	0.0184	0.0001	0.0001	0.0006	0.0006
BWA	Botswana	0.0001	0.0001	0.0001	0.0012	0.0001	0.0001	0	0.0001	0.0001	0.0001	0.0001	0.0001	0.0001	0.0001	0.0001	0.0001	0.0014	0.0001	0.0001	0	0.0001	0.0002	0.0001	0.0001	0.7806	0	0.0001	0.0001	0.0001	0.0002	0.0001	0	0	0.0001	0.0001	0.0001	0	0	0	0	0	0.0001	0.0001	0.0001	0	0.0001	0.0001	0.0005
BRA	Brazil	0.0002	0.0004	0.0025	0.0027	0.0143	0.0001	0.0527	0.0002	0.001	0.0022	0.0042	0.0006	0.0002	0.0023	0.0011	0.001	0.0011	0.0079	0.0003	0.0001	0.0002	0.0002	0.0159	0.0004	0.0004	0.8022	0.0002	0.0003	0.0023	0.0003	0.0001	0.0002	0.0004	0.0059	0.0005	0.0015	0	0	0.0189	0.0034	0.0094	0.0004	0.0066	0.0021	0.0041	0.0011	0.0036	0.006
VGB	British Virgin Islands	0.0007	0.0009	0.0004	0.008	0.0006	0.0008	0.0003	0.0034	0.0007	0.0003	0.0004	0.0013	0.0003	0.0004	0.0003	0.0004	0.009	0.0004	0.0004	0.0003	0.0005	0.0015	0.0004	0.0004	0.0004	0.0007	0.9279	0.0005	0.0006	0.0011	0.0008	0.0003	0.0002	0.0003	0.0006	0.0004	0	0.0002	0.0003	0.0001	0.0003	0.0006	0.0005	0.0006	0.0005	0.0004	0.0003	0.0032
BRN	Brunei	0.0001	0.0001	0.0001	0.0013	0.0001	0.0001	0.0001	0.0001	0.0001	0.0014	0.0001	0.0001	0.0001	0.0001	0.0002	0.0001	0.0016	0.0001	0.0001	0.0001	0.0001	0.0003	0.0001	0.0001	0.0001	0.0001	0.0001	0.828	0.0001	0.0002	0.0001	0.0001	0	0.0002	0.0001	0.0001	0	0	0.0001	0.0004	0.0001	0.0001	0.0001	0.0001	0.0001	0.0001	0.0001	0.0006
BGR	Bulgaria	0.0019	0.0057	0.0015	0.0012	0.0003	0	0.0002	0.0016	0.0001	0.0004	0.0036	0.0019	0.0001	0.0002	0.0002	0.0001	0.001	0.0035	0	0	0.0001	0.0002	0.0001	0.0017	0.0001	0.0002	0.0001	0.0001	0.6491	0.0001	0.0001	0	0.0001	0.0006	0.0001	0.0001	0	0	0.0002	0.0002	0.0002	0.0001	0.0002	0.0014	0.0003	0.0022	0.0022	0.0011
BFA	Burkina Faso	0.0001	0.0002	0.0001	0.0018	0.0001	0.0001	0.0001	0.0001	0.0002	0.0001	0.0002	0.0001	0.0001	0.0001	0.0001	0.0001	0.0023	0.0008	0.0001	0.0001	0.0001	0.0003	0.0001	0.0001	0.0001	0	0.0001	0.0001	0.0001	0.864	0.0002	0.0001	0.0001	0.0001	0.0001	0.0001	0	0.0001	0.0001	0	0.0009	0.0001	0.0001	0.0001	0.0001	0.0001	0.0001	0.0008
BDI	Burundi	0.0003	0.0004	0.0002	0.004	0.0003	0.0002	0.0001	0.0003	0.0004	0.0001	0.0002	0.0003	0.0002	0.0002	0.0002	0.0002	0.0043	0.0002	0.0002	0.0002	0.0003	0.0007	0.0002	0.0002	0.0002	0.0001	0.0003	0.0003	0.0002	0.0005	0.9321	0.0001	0.0001	0.0001	0.0003	0.0002	0	0.0001	0.0001	0.0001	0.0001	0.0003	0.0002	0.0002	0.0002	0.0002	0.0002	0.0015
KHM	Cambodia	0.0003	0.0003	0.0004	0.0029	0.0003	0.0001	0.0002	0.0002	0.0003	0.0004	0.0012	0.0002	0.0001	0.0002	0.0004	0.0001	0.0026	0.0008	0.0001	0.0001	0.0002	0.0006	0.0002	0.0002	0.0001	0.0002	0.0002	0.0008	0.0002	0.0005	0.0003	0.9006	0.0001	0.0008	0.0002	0.0001	0	0.0001	0.0002	0.0026	0.0002	0.0002	0.0002	0.0003	0.0002	0.0003	0.0006	0.0012
CMR	Cameroon	0.0002	0.0005	0.0017	0.0035	0.0022	0.0001	0.0003	0.0002	0.0002	0.0003	0.0044	0.0003	0.0001	0.0003	0.0003	0.0001	0.0019	0.0073	0.0001	0.0002	0.0001	0.0003	0.0001	0.0003	0.0002	0.0003	0.0001	0.0002	0.0008	0.0003	0.0002	0.0001	0.9252	0.0012	0.0002	0.0001	0.0002	0.0013	0.0003	0.0027	0.0003	0.0094	0.0003	0.0011	0.0005	0.0006	0.002	0.0048
CAN	Canada	0.0003	0.0002	0.0051	0.0016	0.0006	0.0004	0.0018	0.0003	0.0002	0.0028	0.0025	0.0004	0.001	0.0007	0.001	0.0016	0.0008	0.0043	0.0004	0.0001	0.0005	0.0002	0.0007	0.0002	0.0004	0.002	0.0001	0.0003	0.0008	0.0003	0.0001	0.0003	0.0004	0.5601	0.0001	0.0002	0	0	0.0034	0.0023	0.0032	0.0002	0.0025	0.001	0.006	0.0008	0.0017	0.0022
CPV	Cape Verde	0.0003	0.0005	0.0004	0.0042	0.0004	0.0002	0.0001	0.0003	0.0004	0.0001	0.0001	0.0003	0.0002	0.0002	0.0002	0.0002	0.0051	0.0001	0.0002	0.0002	0.0003	0.0008	0.0002	0.0002	0.0002	0	0.0003	0.0003	0.0002	0.0006	0.0004	0.0002	0.0001	0.0001	0.9335	0.0002	0	0.0001	0.0001	0.0001	0.0001	0.0004	0.0002	0.0001	0.0002	0.0002	0.0002	0.0016
CYM	Cayman Islands	0.0002	0.0004	0.0002	0.0032	0.0002	0.0001	0.0001	0.0002	0.0003	0.0001	0.0001	0.0002	0.0002	0.0002	0.0001	0.0002	0.0038	0.0002	0.0002	0.0001	0.0002	0.0006	0.0002	0.0002	0.0002	0.0001	0.0002	0.0002	0.0001	0.0004	0.0003	0.0001	0.0001	0.0001	0.0002	0.946	0	0.0001	0.0001	0	0.0001	0.0002	0.0002	0.0001	0.0003	0.0001	0.0001	0.0012
CAF	Central African Republic	0.005	0.0081	0.0079	0.0763	0.0073	0.0027	0.0032	0.0047	0.0064	0.0036	0.0127	0.0043	0.0026	0.0042	0.003	0.0031	0.0806	0.0374	0.003	0.0027	0.0044	0.0134	0.0032	0.0038	0.0031	0.0019	0.0038	0.0045	0.0048	0.0103	0.0063	0.0024	0.0075	0.0038	0.0051	0.0029	0.9979	0.0079	0.0035	0.0028	0.0034	0.1161	0.0037	0.0047	0.0053	0.0065	0.0261	0.0269
TCD	Chad	0.001	0.002	0.0012	0.0131	0.0014	0.0006	0.0006	0.001	0.0014	0.0006	0.0033	0.0009	0.0006	0.0008	0.0007	0.0007	0.0179	0.0024	0.0006	0.0006	0.0009	0.0028	0.0007	0.0008	0.0006	0.0006	0.0008	0.0009	0.0012	0.0022	0.0013	0.0005	0.0053	0.0014	0.0011	0.0006	0.0002	0.97	0.0006	0.0004	0.0008	0.001	0.0008	0.0031	0.0006	0.0008	0.0025	0.0057
CHL	Chile	0.0003	0.0002	0.0008	0.002	0.0005	0.0001	0.0118	0.0002	0.0002	0.001	0.0014	0.0002	0.0002	0.0006	0.0006	0.0004	0.0012	0.0027	0.0001	0.0001	0.0001	0.0006	0.0189	0.0002	0.0004	0.005	0.0001	0.0003	0.003	0.0002	0.0001	0.0002	0.0001	0.003	0.0001	0.0001	0	0	0.7491	0.002	0.0127	0.0002	0.0055	0.0005	0.0028	0.0005	0.001	0.0013
CHN	China	0.0047	0.0044	0.032	0.0175	0.0067	0.0004	0.0187	0.0013	0.0023	0.0327	0.0394	0.0067	0.001	0.0089	0.0344	0.0025	0.0033	0.0424	0.0008	0.0017	0.0014	0.0018	0.0073	0.0024	0.0029	0.0143	0.0004	0.0066	0.0152	0.0018	0.0005	0.0114	0.0036	0.0547	0.0009	0.0005	0	0.0002	0.0208	0.7911	0.0168	0.0029	0.0117	0.0121	0.0199	0.0138	0.0323	0.0602
COL	Colombia	0.0001	0.0001	0.0001	0.0005	0.0001	0	0.0004	0	0.0008	0.0001	0.0004	0.0001	0.0001	0	0	0.0001	0.0003	0.0007	0.0001	0	0	0	0.0015	0	0	0.0009	0	0	0.0001	0.0001	0	0	0	0.0018	0	0	0	0	0.0024	0.0001	0.7645	0.0001	0.005	0.0002	0.0012	0.0001	0.0004	0.0004
COG	Congo	0.0002	0.0002	0.0004	0.002	0.0002	0.0001	0.0002	0.0001	0.0002	0.0001	0.0003	0.0001	0.0001	0.0001	0.0002	0.0001	0.0023	0.0005	0.0001	0.0001	0.0001	0.0004	0.0001	0.0001	0.0001	0.0004	0.0001	0.0002	0.0001	0.0003	0.0002	0.0001	0.0005	0.0002	0.0002	0.0001	0	0.0001	0.0003	0.0011	0.0001	0.7841	0.0001	0.0001	0.0001	0.0001	0.0003	0.0009
CRI	Costa Rica	0	0	0.0001	0.0005	0.0001	0	0.0001	0	0.0001	0.0001	0.0004	0	0.0001	0	0	0.0001	0.0005	0.0007	0.0001	0	0	0.0001	0.0001	0	0	0.0001	0	0	0.0001	0.0001	0	0	0	0.0009	0	0.0001	0	0	0.0002	0.0001	0.0005	0	0.7009	0.0001	0.0005	0.0001	0.0002	0.0002
HRV	Croatia	0.0001	0.0009	0.0003	0.0007	0.0001	0.0009	0.0001	0.0001	0.0001	0.0001	0.0049	0.0002	0.0001	0.0001	0.0001	0	0.0006	0.0008	0	0	0.0002	0.0001	0	0.0311	0	0.0001	0	0	0.0006	0.0001	0	0	0	0.0003	0	0	0	0	0.0001	0.0001	0.0001	0.0001	0.0001	0.6616	0.0001	0.0002	0.0018	0.0017
CUB	Cuba	0	0.0001	0.0001	0.001	0.0001	0	0.0001	0.0001	0.0001	0.0001	0.0003	0	0	0	0	0.0001	0.0005	0.0002	0.0005	0	0	0.0001	0.0001	0	0	0.0001	0	0	0.0002	0.0001	0	0.0001	0	0.0012	0	0.0004	0	0	0.0001	0.0005	0.0003	0	0.0002	0.0001	0.8151	0.0003	0.0002	0.0002
CYP	Cyprus	0.0001	0.0003	0.0002	0.0008	0.0001	0	0	0.0005	0.0001	0.0001	0.0003	0.0001	0	0.0004	0.0001	0.0001	0.0008	0.0003	0	0	0.0001	0.0002	0	0.0001	0.0001	0	0.0001	0.0001	0.0006	0.0001	0.0001	0	0	0.0001	0.0001	0	0	0	0	0	0	0.0001	0.0001	0.0001	0.0001	0.7714	0.0003	0.0003
CZE	Czech Republic	0.0004	0.0008	0.0021	0.0036	0.0006	0.0001	0.0007	0.0004	0.0003	0.0006	0.0185	0.0009	0.0001	0.0005	0.0005	0.0002	0.0015	0.006	0.0001	0.0002	0.0002	0.0004	0.0003	0.0029	0.0003	0.0007	0.0003	0.0003	0.0085	0.0005	0.0002	0.0001	0.0002	0.0014	0.0002	0.0001	0	0.0001	0.0007	0.0008	0.0005	0.0004	0.0004	0.0077	0.0009	0.0012	0.5084	0.0027
CIV	Cote dIvoire	0	0	0	0	0	0	0	0	0	0	0	0	0	0	0	0	0	0	0	0	0	0	0	0	0	0	0	0	0	0	0	0	0	0	0	0	0	0	0	0	0	0	0	0	0	0	0	0
PRK	North Korea	0.0002	0.0004	0.0024	0.0023	0.0002	0.0004	0.0004	0.0001	0.0002	0.0003	0.0005	0.0003	0.0001	0.0002	0.0003	0.0001	0.0025	0.0005	0.0001	0.0003	0.0001	0.0004	0.0011	0.0001	0.0001	0.0048	0.0001	0.0002	0.0006	0.0003	0.0002	0.0013	0.0001	0.0005	0.0002	0.0001	0	0.0001	0.0003	0.0029	0.0008	0.0002	0.0015	0.0003	0.0021	0.0002	0.0004	0.001
COD	DR Congo	0.0006	0.0009	0.0011	0.0073	0.0012	0.0003	0.0004	0.0006	0.0008	0.0004	0.0022	0.0005	0.0003	0.0006	0.0003	0.0004	0.0079	0.0241	0.0003	0.0003	0.0005	0.0016	0.0004	0.0005	0.0005	0.0003	0.0004	0.0005	0.0008	0.0013	0.0007	0.0003	0.0007	0.0007	0.0006	0.0003	0	0.0002	0.0005	0.0004	0.0005	0.0006	0.0004	0.0008	0.0004	0.0017	0.0018	0.0036
DNK	Denmark	0.0004	0.0005	0.0019	0.0028	0.001	0.0001	0.001	0.0003	0.0003	0.002	0.0074	0.0007	0.0001	0.0013	0.0007	0.0003	0.0012	0.0075	0.0001	0.0002	0.0002	0.0003	0.0003	0.0011	0.0003	0.0011	0.0001	0.0003	0.0027	0.0005	0.0001	0.0002	0.0002	0.0025	0.0002	0.0002	0	0.0001	0.0013	0.0015	0.0008	0.0003	0.0006	0.0026	0.0006	0.002	0.0056	0.0026
DJI	Djibouti	0.0005	0.0008	0.0003	0.0064	0.0004	0.0003	0.0002	0.0005	0.0006	0.0002	0.0002	0.0004	0.0003	0.0004	0.0003	0.0003	0.0076	0.0002	0.0003	0.0003	0.0004	0.0014	0.0003	0.0003	0.0003	0.0001	0.0004	0.0005	0.0003	0.001	0.0007	0.0002	0.0002	0.0001	0.0005	0.0003	0	0.0002	0.0002	0.0001	0.0001	0.0005	0.0003	0.0002	0.0002	0.0006	0.0002	0.0025
DOM	Dominican Republic	0	0	0.0001	0.0004	0	0.0001	0	0	0	0.0001	0.0001	0	0.0001	0	0	0.0002	0.0004	0.0003	0	0	0	0.0001	0	0	0	0.0001	0	0	0	0	0	0	0	0.0005	0	0	0	0	0.0001	0	0.0002	0	0.0003	0	0.0011	0.0001	0.0001	0.0002
ECU	Ecuador	0.0006	0.0005	0.0002	0.0012	0.0001	0.0001	0.0015	0.0001	0.0005	0.0002	0.0008	0.0002	0.0001	0.0001	0.0001	0.0001	0.0011	0.0013	0.0001	0.0001	0.0001	0.0003	0.001	0.0001	0.0001	0.0003	0.0001	0.0001	0.0004	0.0002	0.0001	0.0001	0	0.0011	0.0001	0.0001	0	0	0.0059	0.0002	0.0153	0.0001	0.0017	0.0007	0.0012	0.0001	0.0006	0.0006
EGY	Egypt	0.0001	0.0004	0.0025	0.0007	0.0001	0	0.0002	0.0001	0	0.0002	0.0012	0.0001	0	0.0001	0.0001	0	0.0003	0.0015	0	0.0001	0	0.0001	0	0.0001	0.0001	0.0003	0	0.0001	0.0007	0.0001	0	0	0.0001	0.0005	0	0	0	0	0.0001	0.0003	0.0001	0.0001	0.0001	0.001	0.0001	0.0029	0.0007	0.0006
SLV	El Salvador	0.0001	0.0001	0	0.0007	0.0001	0	0	0.0001	0.0001	0	0.0002	0.0001	0.0001	0	0	0.0001	0.0007	0.0001	0.0006	0	0.0001	0.0002	0.0001	0	0	0	0	0.0001	0	0.0001	0.0001	0	0	0.0003	0.0001	0.0001	0	0	0.0001	0	0.0001	0.0001	0.0107	0.0001	0.0004	0	0.0005	0.0003
ERI	Eritrea	0.0004	0.0006	0.0002	0.0053	0.0003	0.0002	0.0002	0.0004	0.0005	0.0002	0.0002	0.0003	0.0002	0.0003	0.0003	0.0003	0.0063	0.0002	0.0003	0.0002	0.0004	0.001	0.0003	0.0003	0.0003	0.0001	0.0004	0.0004	0.0002	0.0007	0.0005	0.0002	0.0002	0.0001	0.0004	0.0003	0	0.0001	0.0002	0.0001	0.0002	0.0004	0.0002	0.0002	0.0003	0.0002	0.0002	0.0021
EST	Estonia	0.0005	0.0005	0.0007	0.006	0.0011	0.0006	0.0005	0.0005	0.0004	0.0007	0.0024	0.0007	0.0013	0.0006	0.0003	0.0003	0.0063	0.0027	0.0005	0.0002	0.0004	0.0008	0.0004	0.0005	0.0003	0.0004	0.0005	0.0005	0.0009	0.0006	0.0005	0.0011	0.0002	0.0012	0.0004	0.0003	0	0.0001	0.0005	0.0004	0.0006	0.0004	0.0005	0.0008	0.0004	0.0006	0.0026	0.0028
ETH	Ethiopia	0.0018	0.0031	0.0069	0.0206	0.0018	0.0009	0.0009	0.0016	0.002	0.0015	0.0121	0.0016	0.0009	0.0015	0.0012	0.001	0.0229	0.0128	0.001	0.0011	0.0014	0.0044	0.0011	0.0014	0.0011	0.0008	0.0012	0.0016	0.0029	0.0031	0.002	0.0009	0.0007	0.0034	0.0016	0.001	0.0001	0.0006	0.0011	0.0043	0.0011	0.0016	0.0013	0.0023	0.0011	0.0025	0.0084	0.0089
FJI	Fiji	0.0002	0.0003	0.0001	0.0026	0.0002	0.0001	0.0001	0.0003	0.0003	0.0049	0.0002	0.0002	0.0001	0.0002	0.0002	0.0001	0.0036	0.0001	0.0001	0.0001	0.0002	0.0006	0.0001	0.0001	0.0001	0	0.0002	0.0002	0.0001	0.0004	0.0003	0.0001	0.0001	0.0002	0.0002	0.0001	0	0.0001	0.0001	0.0001	0.0001	0.0002	0.0001	0.0001	0.0001	0.0001	0.0001	0.001
FIN	Finland	0.0002	0.0004	0.0015	0.0021	0.0004	0.0001	0.0008	0.0002	0.0002	0.0011	0.0044	0.0005	0.0001	0.0005	0.0004	0.0002	0.0013	0.0039	0.0001	0.0001	0.0001	0.0002	0.0004	0.0004	0.0002	0.0007	0.0001	0.0002	0.0014	0.0002	0.0001	0.0002	0.0002	0.0022	0.0001	0.0001	0	0	0.0009	0.0015	0.0008	0.0002	0.0004	0.0012	0.0004	0.0009	0.0031	0.002
FRA	France	0.0006	0.0008	0.0224	0.0322	0.0033	0.0001	0.0028	0.0007	0.0003	0.0019	0.0094	0.001	0.0003	0.003	0.0011	0.0004	0.0016	0.0233	0.0001	0.0018	0.0004	0.0003	0.0005	0.0011	0.0008	0.002	0.0002	0.0005	0.005	0.0046	0.0003	0.0007	0.0038	0.0032	0.0004	0.0004	0	0.0008	0.0021	0.0021	0.0022	0.003	0.0015	0.0047	0.0027	0.0033	0.0076	0.0512
PYF	French Polynesia	0.0001	0.0002	0.0001	0.0017	0.0001	0.0001	0.0001	0.0001	0.0001	0.0001	0.0001	0.0001	0.0001	0.0001	0.0001	0.0001	0.0016	0.0001	0.0001	0.0001	0.0001	0.0003	0.0001	0.0001	0.0001	0	0.0001	0.0001	0.0001	0.0002	0.0001	0.0004	0	0.0002	0.0001	0.0001	0	0	0.0001	0.0001	0	0.0001	0.0001	0.0001	0.0001	0.0001	0.0001	0.0005
GAB	Gabon	0.0001	0.0001	0.0003	0.0009	0.0002	0	0.0001	0.0001	0.0001	0.0001	0.0002	0.0001	0	0.0001	0.0001	0	0.001	0.0002	0	0.0001	0.0001	0.0002	0.0001	0	0	0.0001	0	0.0001	0.0001	0.0001	0.0001	0	0.0001	0.0002	0.0001	0	0	0	0.0001	0.0007	0.0001	0.0007	0.0001	0.0001	0.0001	0.0001	0.0001	0.0019
GMB	Gambia	0.0003	0.0004	0.0002	0.0046	0.0003	0.0002	0.0002	0.0003	0.0003	0.0001	0.0002	0.0002	0.0002	0.0003	0.0002	0.0003	0.0042	0.0004	0.0002	0.0002	0.0003	0.0006	0.0003	0.0002	0.0003	0.0001	0.0003	0.0003	0.0002	0.0005	0.0005	0.0002	0.0002	0.0001	0.0004	0.0002	0	0.0001	0.0002	0.0001	0.0001	0.0003	0.0002	0.0002	0.0002	0.0003	0.0002	0.0017
GEO	Georgia	0.0006	0.0008	0.0021	0.0059	0.0004	0.0003	0.0002	0.0082	0.0005	0.0002	0.0004	0.0075	0.0006	0.0003	0.0003	0.0003	0.008	0.0004	0.0003	0.0002	0.0004	0.0013	0.0003	0.0003	0.0003	0.0001	0.0004	0.0004	0.0005	0.0008	0.0006	0.0002	0.0002	0.0002	0.0004	0.0003	0	0.0002	0.0002	0.0001	0.0002	0.0027	0.0003	0.0003	0.0002	0.0004	0.0005	0.0023
DEU	Germany	0.0013	0.0022	0.0093	0.012	0.0022	0.0003	0.0038	0.0014	0.0007	0.0036	0.0464	0.0025	0.0004	0.0032	0.0018	0.0006	0.0038	0.0293	0.0004	0.0005	0.0004	0.0007	0.0012	0.0043	0.0013	0.0036	0.0004	0.0013	0.0114	0.001	0.0004	0.0005	0.001	0.0051	0.0005	0.0003	0	0.0002	0.0035	0.0042	0.0031	0.001	0.0024	0.0133	0.002	0.0053	0.0282	0.0113
GHA	Ghana	0.0003	0.0006	0.0017	0.0036	0.0008	0.0001	0.0005	0.0003	0.0006	0.0009	0.0139	0.0006	0.0002	0.0008	0.0006	0.0002	0.0025	0.0202	0.0001	0.0018	0.0002	0.0004	0.0003	0.0008	0.0005	0.0007	0.0001	0.0003	0.0019	0.0006	0.0002	0.0002	0.0003	0.0082	0.0003	0.0001	0	0.0001	0.0007	0.0011	0.0006	0.0003	0.0006	0.0064	0.0006	0.0014	0.0042	0.0034
GRC	Greece	0.0005	0.025	0.0013	0.0012	0.0002	0	0.0002	0.0029	0.0003	0.0005	0.002	0.0004	0.0001	0.0006	0.0002	0.0001	0.0009	0.0019	0	0.0001	0.0001	0.0001	0.0001	0.001	0.0001	0.0002	0.0001	0.0001	0.0188	0.0002	0.0001	0.0001	0.0003	0.0006	0.0001	0.0001	0	0	0.0002	0.0002	0.0003	0.0001	0.0001	0.0015	0.0002	0.0252	0.0015	0.0011
GRL	Greenland	0	0	0	0	0	0	0	0	0	0	0	0	0	0	0	0	0	0	0	0	0	0	0	0	0	0	0	0	0	0	0	0	0	0	0	0	0	0	0	0	0	0	0	0	0	0	0	0
GTM	Guatemala	0.0001	0	0.0001	0.0005	0	0	0.0001	0	0.0003	0.0001	0.0004	0	0.0001	0.0001	0	0.0002	0.0006	0.0004	0.0016	0	0	0.0001	0.0001	0	0	0	0	0	0.0002	0.0001	0	0	0	0.0008	0	0	0	0	0.0002	0	0.0005	0	0.0117	0.0002	0.0007	0.0001	0.0002	0.0002
GIN	Guinea	0.0009	0.0013	0.0019	0.0146	0.001	0.0004	0.0006	0.0009	0.0011	0.0006	0.0039	0.0074	0.0004	0.0008	0.0006	0.0005	0.0146	0.0108	0.0005	0.0005	0.0008	0.0022	0.0006	0.0007	0.0006	0.0004	0.0006	0.0008	0.001	0.0017	0.0011	0.0004	0.0035	0.0011	0.0008	0.0005	0	0.0003	0.0007	0.0004	0.0006	0.0008	0.0007	0.0012	0.0009	0.0028	0.0052	0.0785
GUY	Guyana	0	0	0	0.0001	0	0	0	0	0	0	0	0	0	0	0	0.0001	0.0001	0	0	0	0	0	0	0	0	0	0	0	0	0	0	0	0	0	0	0	0	0	0	0	0	0	0	0	0	0	0	0
HTI	Haiti	0.0001	0.0002	0.0001	0.0016	0.0001	0.0001	0.0001	0.0001	0.0002	0.0001	0.0001	0.0001	0.0001	0.0001	0.0001	0.0002	0.0019	0.0002	0.0001	0.0001	0.0001	0.0003	0.0001	0.0001	0.0001	0	0.0001	0.0001	0.0001	0.0002	0.0002	0.0001	0	0.0003	0.0001	0.0001	0	0	0.0001	0	0	0.0001	0.0001	0.0001	0.0001	0.0001	0.0001	0.0006
HND	Honduras	0.0001	0.0001	0.0001	0.001	0.0001	0.0001	0.0001	0.0001	0.0001	0.0001	0.0003	0.0001	0.0001	0.0001	0	0.0003	0.0011	0.0007	0.0006	0	0.0001	0.0002	0.0001	0.0001	0	0	0.0001	0.0001	0.0001	0.0001	0.0001	0	0	0.0006	0.0001	0.0002	0	0	0.0001	0	0.0002	0.0001	0.0082	0.0001	0.0002	0.0001	0.0004	0.0004
HKG	Hong Kong	0.0006	0.0003	0.0005	0.0052	0.0007	0.0002	0.0004	0.0006	0.0009	0.0012	0.0009	0.0003	0.0003	0.0009	0.0017	0.0003	0.0049	0.0009	0.0003	0.0002	0.0008	0.0008	0.0003	0.0003	0.0004	0.0005	0.0003	0.0011	0.0004	0.0006	0.0004	0.0016	0.0003	0.0016	0.0004	0.0003	0	0.0001	0.0017	0.0026	0.0006	0.0007	0.0012	0.0004	0.0004	0.0008	0.0006	0.0023
HUN	Hungary	0.0003	0.001	0.0016	0.004	0.0004	0.0001	0.0007	0.0004	0.0003	0.0006	0.021	0.0007	0.0002	0.0005	0.0004	0.0002	0.0029	0.0057	0.0002	0.0001	0.0002	0.0004	0.0003	0.0057	0.0003	0.0007	0.0002	0.0003	0.005	0.0004	0.0003	0.0002	0.0002	0.0012	0.0002	0.0002	0	0.0001	0.0006	0.0006	0.0005	0.0003	0.0004	0.0093	0.0004	0.001	0.0096	0.0025
ISL	Iceland	0.0001	0.0001	0.0003	0.0014	0.0001	0.0001	0.0001	0.0001	0.0001	0.0001	0.0006	0.0001	0.0001	0.0001	0.0001	0.0001	0.0013	0.0014	0.0001	0.0001	0.0001	0.0002	0.0001	0.0001	0.0001	0.0001	0.0001	0.0001	0.0002	0.0002	0.0001	0.0001	0.0001	0.001	0.0001	0.0001	0	0	0.0002	0.0003	0.0001	0.0001	0.0001	0.0004	0.0001	0.0002	0.0004	0.0007
IND	India	0.0046	0.0008	0.0058	0.0044	0.004	0.0002	0.0035	0.0009	0.0003	0.0043	0.0083	0.0018	0.0003	0.0151	0.051	0.0005	0.0024	0.0126	0.0002	0.0005	0.0003	0.0013	0.0008	0.0007	0.0019	0.0035	0.0002	0.0022	0.0029	0.0014	0.0006	0.0013	0.0009	0.0104	0.0002	0.0002	0	0.0003	0.0039	0.0051	0.0034	0.0053	0.002	0.0029	0.0015	0.0044	0.0062	0.0297
IDN	Indonesia	0.002	0.0003	0.0024	0.0024	0.002	0.0001	0.0015	0.0002	0.0003	0.007	0.0039	0.0004	0.0004	0.0019	0.0053	0.0003	0.0012	0.0064	0.0001	0.0002	0.0002	0.0004	0.0004	0.0003	0.0003	0.0013	0.0002	0.0043	0.0015	0.0004	0.0001	0.0024	0.0003	0.0041	0.0001	0.0001	0	0.0001	0.0016	0.005	0.0013	0.001	0.0009	0.0012	0.0008	0.0015	0.003	0.0056
IRN	Iran	0.003	0.0003	0.0004	0.0015	0.0002	0	0.0002	0.0028	0.0001	0.0004	0.0008	0.0029	0	0.0006	0.0005	0.0001	0.0009	0.0009	0	0	0.0001	0.0002	0.0001	0.0001	0.0002	0.0002	0.0001	0.0002	0.0004	0.0002	0.0001	0.0001	0.0001	0.0004	0.0001	0.0001	0	0	0.0002	0.0011	0.0001	0.0001	0.0001	0.0003	0.0002	0.0004	0.0005	0.0008
IRQ	Iraq	0.0001	0.0004	0.0008	0.0022	0.0002	0	0.0003	0.0001	0.0001	0.0009	0.0036	0.0001	0.0001	0.0002	0.0002	0.0001	0.0004	0.0016	0	0	0	0.0001	0.0001	0.0002	0.0001	0.0011	0	0.0002	0.0005	0.0001	0	0.0001	0.0001	0.0014	0.0001	0	0	0	0.0003	0.0008	0.0003	0.0001	0.0003	0.0045	0.0004	0.0005	0.0008	0.0011
IRL	Ireland	0.0003	0.0003	0.0012	0.0023	0.0005	0.0001	0.0006	0.0002	0.0002	0.0016	0.0032	0.0003	0.0001	0.0009	0.0003	0.0003	0.0012	0.006	0.0001	0.0001	0.0003	0.0004	0.0002	0.0003	0.0003	0.0006	0.0001	0.0003	0.0011	0.0003	0.0001	0.0002	0.0002	0.0015	0.0001	0.0001	0	0	0.0005	0.0006	0.0005	0.0003	0.0004	0.0011	0.0003	0.0014	0.0024	0.0022
ISR	Israel	0.0003	0.0005	0.0012	0.0043	0.0007	0.0002	0.0024	0.0014	0.0004	0.002	0.005	0.0009	0.0003	0.0005	0.0005	0.0003	0.0034	0.011	0.0002	0.0002	0.0004	0.0005	0.0005	0.0006	0.0012	0.0017	0.0002	0.0005	0.0022	0.0005	0.0003	0.0003	0.0003	0.005	0.0003	0.0002	0	0.0001	0.0019	0.0016	0.0018	0.0003	0.0014	0.0019	0.0012	0.009	0.0044	0.0039
ITA	Italy	0.0003	0.0089	0.0121	0.008	0.0019	0.0001	0.0032	0.0011	0.0003	0.0024	0.0142	0.0012	0.0002	0.0025	0.0011	0.0003	0.0007	0.0095	0.0001	0.0003	0.0008	0.0003	0.0008	0.0055	0.0013	0.0025	0.0002	0.0007	0.0086	0.0008	0.0001	0.0003	0.0008	0.0033	0.0003	0.0004	0	0.0001	0.0027	0.002	0.0022	0.0012	0.0017	0.0156	0.0036	0.0065	0.0078	0.0114
JAM	Jamaica	0.0001	0.0001	0.0001	0.0008	0.0001	0.0003	0	0.0001	0.0001	0.0001	0.0002	0.0001	0.0002	0.0001	0	0.0015	0.0009	0.0002	0.0005	0	0.0003	0.0001	0.0001	0.0001	0	0	0.0001	0.0001	0.0001	0.0001	0.0001	0	0	0.0007	0.0001	0.0013	0	0	0.0001	0.0001	0.0001	0.0001	0.0001	0.0001	0.0004	0.0003	0.0002	0.0004
JPN	Japan	0.004	0.0006	0.0061	0.0082	0.0017	0.0004	0.0049	0.0005	0.0004	0.013	0.0082	0.0013	0.0008	0.0043	0.0068	0.0016	0.0025	0.0097	0.0005	0.0005	0.0013	0.0027	0.0022	0.0006	0.0009	0.0038	0.0003	0.0036	0.0026	0.0009	0.0003	0.0026	0.0013	0.0116	0.0006	0.0003	0	0.0001	0.0039	0.0176	0.0042	0.0006	0.005	0.0033	0.0022	0.0051	0.0057	0.0074
JOR	Jordan	0.0001	0.0001	0.0011	0.0006	0.0001	0	0	0.0001	0.0001	0.0001	0.0001	0.0001	0	0.0021	0.0002	0	0.0007	0.0001	0	0	0	0.0001	0	0.0001	0	0	0	0.0001	0.0002	0.0001	0.0001	0	0	0.0001	0	0	0	0	0	0.0001	0	0.0001	0	0	0	0.0002	0.0001	0.0004
KAZ	Kazakhstan	0.0175	0.0011	0.0018	0.01	0.0009	0.0004	0.0007	0.0014	0.0008	0.0008	0.027	0.0079	0.0004	0.0008	0.0007	0.0005	0.0091	0.004	0.0005	0.0004	0.0125	0.0015	0.0006	0.0009	0.0005	0.0006	0.0034	0.0007	0.0026	0.0013	0.0009	0.0004	0.0004	0.0013	0.0007	0.0004	0	0.0002	0.0009	0.0031	0.0007	0.0008	0.0007	0.0022	0.0009	0.0012	0.0206	0.0048
KEN	Kenya	0.0044	0.0002	0.0002	0.0025	0.0003	0.0001	0.0001	0.0002	0.0002	0.0003	0.0008	0.0002	0.0001	0.0004	0.0002	0.0001	0.0024	0.0017	0.0001	0.0001	0.0002	0.0004	0.0001	0.0002	0.0002	0.0001	0.0002	0.0002	0.0002	0.0003	0.0012	0.0001	0.0001	0.0004	0.0002	0.0001	0	0.0001	0.0001	0.0002	0.0001	0.0004	0.0001	0.0002	0.0002	0.0003	0.0004	0.0013
KWT	Kuwait	0.0005	0.0003	0.0005	0.0048	0.0004	0.0002	0.0002	0.0003	0.0004	0.0006	0.0005	0.0005	0.0002	0.0004	0.0005	0.0003	0.0046	0.001	0.0002	0.0002	0.0003	0.0009	0.0003	0.0002	0.0003	0.0003	0.0003	0.0006	0.0003	0.0006	0.0005	0.0004	0.0002	0.0003	0.0004	0.0002	0	0.0001	0.0003	0.0006	0.0002	0.0004	0.0003	0.0003	0.0002	0.0005	0.0004	0.0019
KGZ	Kyrgyzstan	0.0176	0.0015	0.0009	0.0178	0.0012	0.0008	0.0006	0.0018	0.0013	0.0005	0.001	0.0038	0.0008	0.001	0.0008	0.0009	0.0192	0.0008	0.0009	0.0007	0.0013	0.0024	0.001	0.0009	0.001	0.0003	0.0011	0.0012	0.0009	0.0018	0.0018	0.0006	0.0005	0.0004	0.0013	0.0008	0	0.0004	0.0007	0.0014	0.0006	0.0012	0.0008	0.0007	0.001	0.0009	0.0016	0.0069
LAO	Laos	0.0002	0.0003	0.0002	0.0023	0.0002	0.0001	0.0001	0.0002	0.0002	0.0002	0.0005	0.0002	0.0001	0.0002	0.0002	0.0001	0.003	0.0006	0.0001	0.0001	0.0002	0.0005	0.0001	0.0001	0.0001	0	0.0002	0.0002	0.0002	0.0003	0.0002	0.0002	0.0001	0.0002	0.0002	0.0001	0	0.0001	0.0001	0.0013	0.0001	0.0002	0.0001	0.0001	0.0001	0.0002	0.0003	0.001
LVA	Latvia	0.0013	0.0009	0.0008	0.0085	0.0007	0.0004	0.001	0.0011	0.0007	0.0004	0.0026	0.0011	0.0006	0.0009	0.0004	0.0004	0.0104	0.0023	0.0005	0.0004	0.0006	0.0015	0.0005	0.0006	0.0005	0.0012	0.0008	0.0006	0.0011	0.0012	0.0009	0.0004	0.0003	0.0007	0.0006	0.0004	0	0.0002	0.0007	0.0003	0.0004	0.0006	0.0006	0.0008	0.0004	0.0007	0.002	0.006
LBN	Lebanon	0	0.0001	0.0006	0.0006	0.001	0	0	0.0003	0.0001	0.0001	0.0001	0.0001	0	0.0017	0	0.0001	0.0006	0.0003	0	0.0001	0.0001	0.0001	0	0	0	0	0	0	0.0001	0.0007	0.0001	0	0.0001	0.0001	0	0	0	0	0	0	0	0.0005	0	0	0	0.0014	0.0001	0.0045
LSO	Lesotho	0.0003	0.0004	0.0002	0.0034	0.0002	0.0001	0.0001	0.0002	0.0003	0.0002	0.0002	0.0002	0.0001	0.0002	0.0002	0.0002	0.0044	0.0004	0.0002	0.0001	0.0002	0.0006	0.0002	0.0002	0.0005	0	0.0002	0.0002	0.0001	0.0004	0.0003	0.0001	0.0001	0.0001	0.0002	0.0002	0	0.0001	0.0001	0.0001	0.0002	0.0002	0.0002	0.0001	0.0001	0.0002	0.0002	0.0013
LBR	Liberia	0.0004	0.0006	0.0005	0.0051	0.0004	0.0006	0.0002	0.0004	0.0005	0.0002	0.0009	0.0004	0.0002	0.0003	0.0003	0.0003	0.0063	0.0019	0.0002	0.0002	0.0004	0.001	0.0003	0.0003	0.0003	0.0001	0.0003	0.0004	0.0004	0.0007	0.0005	0.0002	0.0002	0.0008	0.0004	0.0002	0	0.0001	0.0005	0.0002	0.0002	0.0004	0.0003	0.0012	0.0002	0.0003	0.0006	0.0025
LBY	Libya	0.0001	0.0005	0.0011	0.0024	0.0003	0	0.0003	0.0001	0.0001	0.0002	0.0044	0.0002	0	0.0002	0.0001	0.0001	0.0006	0.002	0	0.0003	0.0001	0.0001	0.0001	0.0003	0.0001	0.0004	0	0.0001	0.0008	0.0001	0.0001	0	0.0001	0.0004	0.0001	0	0	0	0.0004	0.0003	0.0003	0.0001	0.0002	0.003	0.0005	0.001	0.0017	0.0012
LIE	Liechtenstein	0	0	0	0	0	0	0	0	0	0	0	0	0	0	0	0	0	0	0	0	0	0	0	0	0	0	0	0	0	0	0	0	0	0	0	0	0	0	0	0	0	0	0	0	0	0	0	0
LTU	Lithuania	0.0008	0.0007	0.0009	0.0095	0.0007	0.0005	0.0005	0.0009	0.0007	0.0004	0.0029	0.001	0.001	0.0006	0.0005	0.0005	0.0097	0.0031	0.0006	0.0004	0.0006	0.0012	0.0006	0.0006	0.0005	0.0003	0.0007	0.0007	0.0015	0.001	0.001	0.0004	0.0003	0.0007	0.0007	0.0005	0	0.0002	0.0005	0.0003	0.0004	0.0007	0.0005	0.001	0.0006	0.0007	0.003	0.0039
LUX	Luxembourg	0.0003	0.0003	0.0009	0.0051	0.0004	0.0002	0.0003	0.0004	0.0003	0.0004	0.0021	0.0003	0.0002	0.0004	0.0002	0.0002	0.0037	0.0089	0.0002	0.0002	0.0002	0.0004	0.0003	0.0004	0.0003	0.0003	0.0003	0.0004	0.0007	0.0005	0.0004	0.0002	0.0002	0.0005	0.0003	0.0002	0	0.0001	0.0004	0.0003	0.0003	0.0004	0.0003	0.0007	0.0003	0.0004	0.0015	0.004
MAC	Macao SAR	0	0	0	0	0	0	0	0	0	0	0	0	0	0	0	0	0	0	0	0	0	0	0	0	0	0	0	0	0	0	0	0	0	0	0	0	0	0	0	0	0	0	0	0	0	0	0	0
MDG	Madagascar	0.0001	0.0002	0.0006	0.0017	0.0001	0.0001	0.0001	0.0001	0.0001	0.0001	0.0007	0.0001	0.0001	0.0001	0.0001	0.0001	0.0017	0.001	0.0001	0.0001	0.0001	0.0003	0.0001	0.0001	0.0001	0.0001	0.0001	0.0001	0.0002	0.0002	0.0002	0.0001	0.0001	0.0005	0.0001	0.0001	0	0	0.0001	0.0002	0.0001	0.0002	0.0001	0.0002	0.0001	0.0001	0.0004	0.0008
MWI	Malawi	0.0002	0.0003	0.0002	0.0022	0.0003	0.0001	0.0001	0.0002	0.0002	0.0002	0.0004	0.0002	0.0001	0.0002	0.0001	0.0001	0.0024	0.001	0.0001	0.0001	0.0003	0.0004	0.0001	0.0001	0.0009	0.0001	0.0003	0.0002	0.0002	0.0003	0.0003	0.0001	0.0001	0.0004	0.0002	0.0001	0	0.0001	0.0001	0.0001	0.0001	0.0006	0.0001	0.0007	0.0001	0.0002	0.0007	0.0012
MYS	Malaysia	0.0009	0.0003	0.0015	0.0042	0.0006	0.0002	0.0015	0.0003	0.0003	0.0101	0.003	0.0005	0.0002	0.0021	0.0042	0.0004	0.0028	0.0035	0.0002	0.0002	0.0002	0.0007	0.0004	0.0003	0.0004	0.0013	0.0002	0.014	0.0009	0.0004	0.0002	0.0031	0.0003	0.004	0.0002	0.0002	0	0.0001	0.001	0.0049	0.0008	0.0008	0.0007	0.0008	0.0006	0.0013	0.0026	0.0036
MDV	Maldives	0.0003	0.0005	0.0002	0.0042	0.0003	0.0002	0.0001	0.0003	0.0004	0.0001	0.0002	0.0003	0.0002	0.0002	0.0002	0.0002	0.0052	0.0002	0.0002	0.0002	0.0003	0.0008	0.0002	0.0002	0.0002	0	0.0003	0.0003	0.0002	0.0006	0.0004	0.0002	0.0001	0.0002	0.0003	0.0002	0	0.0001	0.0001	0.0001	0.0001	0.0003	0.0002	0.0002	0.0001	0.0002	0.0002	0.0017
MLI	Mali	0.0003	0.0004	0.0004	0.0038	0.0009	0.0001	0.0001	0.0003	0.0003	0.0002	0.0004	0.0002	0.0001	0.0003	0.0003	0.0002	0.0046	0.0013	0.0002	0.0002	0.0002	0.0007	0.0002	0.0002	0.0002	0.0003	0.0002	0.0003	0.0002	0.0081	0.0003	0.0002	0.0001	0.0003	0.0003	0.0002	0	0.0001	0.0002	0.0002	0.0001	0.0003	0.0002	0.0002	0.0002	0.0002	0.0014	0.0535
MLT	Malta	0.0011	0.0012	0.0012	0.013	0.0009	0.0006	0.0005	0.0009	0.001	0.0009	0.0018	0.0009	0.0006	0.0014	0.0007	0.0007	0.0111	0.0021	0.0006	0.0008	0.0008	0.002	0.0007	0.0007	0.0007	0.0004	0.0008	0.0011	0.0008	0.0014	0.0012	0.0005	0.0004	0.001	0.0009	0.0006	0	0.0003	0.0006	0.0005	0.0006	0.0009	0.0009	0.0049	0.0006	0.0015	0.0013	0.005
MRT	Mauritania	0.0003	0.0005	0.0008	0.0045	0.0003	0.0002	0.0002	0.0003	0.0004	0.0001	0.0004	0.0003	0.0002	0.0003	0.0002	0.0002	0.0045	0.0011	0.0002	0.0015	0.0003	0.0008	0.0002	0.0002	0.0002	0.0002	0.0003	0.0003	0.0005	0.0006	0.0004	0.0002	0.0021	0.0002	0.0003	0.0002	0	0.0001	0.0002	0.0003	0.0002	0.0005	0.0002	0.0005	0.0003	0.0003	0.0004	0.0022
MUS	Mauritius	0.0003	0.0005	0.0004	0.0041	0.0004	0.0002	0.0002	0.0003	0.0004	0.0003	0.0011	0.0003	0.0002	0.0003	0.0002	0.0002	0.0046	0.0023	0.0002	0.0002	0.0003	0.0007	0.0002	0.0002	0.0006	0.0001	0.0002	0.0003	0.0003	0.0006	0.0005	0.0002	0.0002	0.0004	0.0003	0.0002	0	0.0001	0.0002	0.0002	0.0001	0.0003	0.0004	0.0004	0.0002	0.0003	0.0004	0.0026
MEX	Mexico	0.0002	0.0001	0.0026	0.0015	0.0003	0.0002	0.0039	0.0001	0.0029	0.0015	0.0014	0.0002	0.0007	0.0003	0.0003	0.0006	0.0009	0.0021	0.0019	0	0.0002	0.0002	0.0023	0.0001	0.0001	0.0021	0.0001	0.0002	0.0005	0.0002	0.0001	0.0001	0.0001	0.0146	0.0001	0.0014	0	0	0.0052	0.0008	0.0071	0.0001	0.0154	0.0004	0.0101	0.0004	0.0011	0.0016
MCO	Monaco	0	0	0	0	0	0	0	0	0	0	0	0	0	0	0	0	0	0	0	0	0	0	0	0	0	0	0	0	0	0	0	0	0	0	0	0	0	0	0	0	0	0	0	0	0	0	0	0
MNG	Mongolia	0.0002	0.0004	0.0002	0.0031	0.0002	0.0001	0.0001	0.0002	0.0003	0.0002	0.0003	0.0002	0.0001	0.0002	0.0002	0.0002	0.0038	0.0003	0.0001	0.0001	0.0002	0.0005	0.0002	0.0002	0.0002	0.0001	0.0002	0.0002	0.0002	0.0004	0.0003	0.0001	0.0001	0.0003	0.0002	0.0001	0	0.0001	0.0002	0.0021	0.0001	0.0002	0.0002	0.0002	0.0002	0.0002	0.0003	0.0013
MNE	Montenegro	0	0	0	0	0	0	0	0	0	0	0	0	0	0	0	0	0	0	0	0	0	0	0	0	0	0	0	0	0	0	0	0	0	0	0	0	0	0	0	0	0	0	0	0	0	0	0	0
MAR	Morocco	0.0001	0.0001	0.0006	0.0012	0.0001	0	0.0002	0.0001	0	0.0003	0.0012	0.0001	0	0.0001	0.0001	0	0.0004	0.0026	0	0.0001	0	0.0001	0	0.0001	0	0.0003	0	0.0001	0.0007	0.0001	0	0	0.0002	0.0005	0.0001	0	0	0	0.0002	0.0002	0.0002	0.0001	0.0001	0.0007	0.0002	0.0003	0.0006	0.0008
MOZ	Mozambique	0.0001	0.0002	0.0001	0.002	0.0003	0.0001	0.0001	0.0001	0.0001	0.0001	0.0002	0.0001	0.0001	0.0001	0.0001	0.0001	0.0019	0.0004	0.0001	0.0001	0.0001	0.0003	0.0001	0.0001	0.0006	0	0.0001	0.0001	0.0001	0.0002	0.0002	0.0001	0	0.0001	0.0001	0.0001	0	0	0.0001	0.0001	0.0001	0.0001	0.0001	0.0001	0.0001	0.0001	0.0001	0.0007
MMR	Myanmar	0.0001	0.0001	0.0002	0.0005	0.0001	0	0.0001	0	0	0.0003	0.0004	0.0001	0	0.0001	0.0003	0	0.0004	0.0005	0	0	0	0.0001	0	0	0	0.0001	0	0.0004	0.0001	0.0001	0.0001	0.0002	0	0.0004	0	0	0	0	0.0001	0.0035	0.0001	0.0001	0.0001	0.0001	0.0001	0.0001	0.0004	0.0004
NAM	Namibia	0.0001	0.0002	0.0001	0.0016	0.0654	0.0001	0.0001	0.0001	0.0001	0.0001	0.0003	0.0002	0.0001	0.0001	0.0001	0.0001	0.0018	0.0006	0.0002	0.0001	0.0001	0.0003	0.0001	0.0001	0.0016	0	0.0001	0.0001	0.0001	0.0002	0.0002	0.0002	0.0004	0.0002	0.0001	0.0001	0	0	0.0001	0.0001	0.0001	0.0013	0.0001	0.0001	0.0001	0.0001	0.0002	0.0009
NPL	Nepal	0.0001	0.0001	0.0001	0.0008	0.0001	0	0	0	0.0001	0	0.0002	0	0	0.0001	0.0003	0	0.0006	0.0002	0	0	0	0.0006	0	0	0	0	0	0.0001	0	0.0001	0.0001	0	0	0.0002	0	0	0	0	0	0.0001	0	0.0001	0	0.0001	0	0.0001	0.0001	0.0003
NLD	Netherlands	0.0005	0.0006	0.003	0.0059	0.0018	0.0002	0.0009	0.0005	0.0017	0.0011	0.0076	0.0009	0.0002	0.0014	0.0007	0.0004	0.0033	0.0261	0.0004	0.0004	0.0003	0.0004	0.0004	0.001	0.0005	0.001	0.0003	0.0005	0.0024	0.0005	0.0003	0.0002	0.0005	0.0017	0.0005	0.0005	0	0.0001	0.0009	0.001	0.0009	0.0007	0.0011	0.0024	0.001	0.002	0.0048	0.0062
ANT	Netherlands Antilles	0.0001	0.0002	0.0001	0.0016	0.0001	0.0022	0.0001	0.0002	0.0002	0.0001	0.0002	0.0001	0.0021	0.0001	0.0001	0.0002	0.0018	0.0004	0.001	0.0001	0.0001	0.0003	0.0002	0.0001	0.0007	0.0002	0.0001	0.0001	0.0001	0.0002	0.0002	0.0001	0.0001	0.0002	0.0001	0.0001	0	0	0.0001	0.0001	0.0003	0.0001	0.0002	0.0001	0.0007	0.0001	0.0001	0.0007
NCL	New Caledonia	0.0001	0.0002	0.0002	0.0016	0.0001	0.0001	0.0001	0.0001	0.0001	0.001	0.0002	0.0001	0.0001	0.0001	0.0001	0.0001	0.0019	0.0003	0.0001	0.0001	0.0001	0.0003	0.0001	0.0001	0.0001	0	0.0001	0.0001	0.0001	0.0003	0.0002	0.0001	0.0001	0.0001	0.0001	0.0001	0	0	0.0001	0.0002	0.0001	0.0001	0.0001	0.0001	0.0001	0.0001	0.0001	0.0008
NZL	New Zealand	0.0003	0.0003	0.0014	0.003	0.0004	0.0001	0.0005	0.0002	0.0003	0.0271	0.0017	0.0006	0.0002	0.0009	0.0006	0.0008	0.0032	0.0038	0.0001	0.0001	0.0003	0.0006	0.0003	0.0002	0.0003	0.0005	0.0002	0.0007	0.0004	0.0004	0.0003	0.0003	0.0001	0.0037	0.0002	0.0001	0	0.0001	0.0013	0.0024	0.0004	0.0002	0.0005	0.0004	0.0003	0.0008	0.0009	0.0017
NIC	Nicaragua	0.0001	0.0002	0.0001	0.0016	0.0001	0.0001	0.0001	0.0001	0.0002	0.0001	0.0003	0.0001	0.0001	0.0001	0.0001	0.0001	0.0018	0.0003	0.0001	0.0001	0.0001	0.0003	0.0001	0.0001	0.0001	0	0.0001	0.0001	0.0004	0.0002	0.0002	0.0001	0.0001	0.0005	0.0001	0.0005	0	0.0001	0.0001	0	0.0001	0.0001	0.0221	0.0001	0.0008	0.0001	0.0002	0.0006
NER	Niger	0.0002	0.0002	0.0002	0.0019	0.0002	0.0001	0.0001	0.0001	0.0002	0.0001	0.0001	0.0001	0.0001	0.0001	0.0001	0.0001	0.0025	0.0001	0.0001	0.0001	0.0001	0.0003	0.0001	0.0001	0.0001	0	0.0001	0.0001	0.0001	0.0022	0.0002	0.0001	0.0001	0.0001	0.0001	0.0001	0	0.0016	0.0001	0.0001	0.0001	0.0001	0.0001	0.0001	0.0001	0.0001	0.0001	0.0044
NGA	Nigeria	0.0001	0.0002	0.0017	0.0034	0.001	0.0001	0.002	0.0001	0.0002	0.0009	0.0053	0.0002	0.0002	0.0006	0.0005	0.0001	0.0009	0.0049	0.0001	0.0006	0.0001	0.0002	0.0004	0.0003	0.0006	0.0032	0.0001	0.0002	0.0008	0.0003	0.0001	0.0001	0.0093	0.0024	0.0001	0.0001	0	0.0007	0.0047	0.0016	0.0008	0.0002	0.0005	0.0016	0.0006	0.0006	0.0032	0.1788
NOR	Norway	0.0001	0.0002	0.0008	0.0013	0.0012	0.0001	0.0004	0.0001	0.0001	0.0007	0.0025	0.0005	0.0001	0.0003	0.0002	0.0001	0.0007	0.0034	0	0.0001	0.0002	0.0001	0.0001	0.0003	0.0001	0.0005	0.0001	0.0002	0.0007	0.0001	0.0001	0.0001	0.0001	0.0022	0.0001	0.0001	0	0	0.0006	0.0008	0.0005	0.0002	0.0003	0.0011	0.0002	0.0006	0.0023	0.0017
PSE	Gaza Strip	0	0	0	0	0	0	0	0	0	0	0	0	0	0	0	0	0	0	0	0	0	0	0	0	0	0	0	0	0	0	0	0	0	0	0	0	0	0	0	0	0	0	0	0	0	0	0	0
OMN	Oman	0.0002	0.0001	0.0001	0.0005	0.0002	0	0.0001	0.0001	0	0.0003	0.0001	0.0001	0	0.002	0.0002	0	0.0006	0.0002	0	0	0	0.0001	0	0	0	0.0001	0	0.0001	0.0001	0.0001	0.0001	0.0001	0	0.0002	0	0	0	0	0.0001	0.0012	0.0001	0.0001	0.0001	0.0001	0.0001	0.0001	0.0001	0.0003
PAK	Pakistan	0.0001	0.0001	0.0011	0.001	0.0002	0	0.0006	0.0001	0.0001	0.001	0.0022	0.0003	0.0001	0.0002	0.0003	0.0001	0.0004	0.0028	0	0.0003	0.0001	0.0001	0.0001	0.0001	0.0002	0.0002	0	0.0002	0.0005	0.0001	0	0.0001	0.0003	0.0029	0	0	0	0	0.001	0.0017	0.0007	0.0001	0.0005	0.0006	0.0003	0.0013	0.0012	0.0008
PAN	Panama	0.0001	0.0001	0.0001	0.0007	0.0001	0.0003	0.0001	0.0012	0.001	0.0001	0.0002	0.0001	0.0006	0.0001	0.0001	0.0005	0.0007	0.0003	0.001	0.0001	0	0.0001	0.0006	0	0	0.0001	0	0.0001	0.0001	0.0001	0.0001	0	0	0.0003	0	0	0	0	0.0003	0	0.0011	0.0001	0.0172	0.0001	0.0058	0.0001	0.0002	0.0003
PNG	Papua New Guinea	0.0001	0.0001	0.0002	0.0012	0.0001	0.0001	0.0001	0.0001	0.0001	0.0068	0.0003	0.0001	0.0001	0.0001	0.0001	0.0001	0.0013	0.0005	0.0001	0	0.0001	0.0002	0.0001	0.0001	0.0001	0	0.0001	0.0001	0.0001	0.0002	0.0001	0.0001	0	0.0001	0.0001	0.0001	0	0	0.0001	0.0004	0.0001	0.0001	0.0001	0.0001	0.0001	0.0001	0.0002	0.0005
PRY	Paraguay	0.0001	0.0001	0.0001	0.0017	0.0002	0.0001	0.0076	0.0001	0.0002	0.0001	0.0001	0.0001	0.0001	0.0001	0.0001	0.0001	0.002	0.0002	0.0001	0.0001	0.0002	0.0003	0.0018	0.0001	0.0001	0.0064	0.0001	0.0001	0.0001	0.0003	0.0002	0.0001	0	0.0001	0.0001	0.0024	0	0.0001	0.0043	0.0001	0.0005	0.0001	0.0001	0.0001	0.0001	0.0001	0.0001	0.0006
PER	Peru	0.0001	0.0001	0.0002	0.0004	0.0001	0	0.0005	0	0.0003	0.0003	0.0004	0	0	0.0001	0.0001	0.0001	0.0004	0.0006	0	0	0	0.0001	0.0054	0	0	0.0007	0	0	0.0003	0.0001	0	0	0	0.0009	0	0	0	0	0.0036	0.0005	0.0028	0	0.0007	0.0002	0.0002	0.0001	0.0005	0.0003
PHL	Philippines	0.0004	0.0002	0.0009	0.003	0.0006	0.0001	0.0007	0.0002	0.0004	0.0027	0.0023	0.0003	0.0002	0.001	0.0012	0.0002	0.0021	0.0025	0.0001	0.0001	0.0003	0.001	0.0002	0.0003	0.0002	0.0007	0.0002	0.0016	0.0006	0.0004	0.0002	0.0005	0.0001	0.004	0.0002	0.0001	0	0.0001	0.0007	0.0024	0.0005	0.0003	0.0006	0.0007	0.0003	0.0007	0.0016	0.0018
POL	Poland	0.0016	0.0013	0.0024	0.0194	0.0014	0.0009	0.0013	0.0015	0.0014	0.0014	0.0135	0.0022	0.001	0.0014	0.001	0.0011	0.0174	0.007	0.0011	0.0007	0.0011	0.002	0.0013	0.0019	0.0011	0.0008	0.0015	0.0015	0.0052	0.0016	0.0019	0.0007	0.0007	0.0017	0.0013	0.001	0.0001	0.0004	0.0013	0.0009	0.0013	0.0014	0.0012	0.0039	0.0011	0.0017	0.0242	0.0085
PRT	Portugal	0.0006	0.0004	0.0022	0.0081	0.043	0.0002	0.0008	0.0003	0.0004	0.0006	0.0032	0.0004	0.0002	0.0005	0.0003	0.0003	0.0015	0.0046	0.0002	0.0002	0.0003	0.0007	0.0004	0.0004	0.0007	0.0008	0.0003	0.0004	0.0011	0.0006	0.0005	0.0003	0.0003	0.0013	0.0108	0.0003	0	0.0003	0.0009	0.0005	0.0005	0.0007	0.0004	0.0007	0.001	0.0012	0.0018	0.0039
QAT	Qatar	0.0002	0	0.0001	0.0005	0.0001	0	0.0001	0	0	0.0005	0.0001	0.0001	0	0.0009	0.0002	0	0.0004	0.0002	0	0	0	0.0001	0.0001	0	0.0001	0.0001	0	0.0001	0.0001	0.0001	0	0.0001	0	0.0001	0	0	0	0	0.0001	0.0004	0.0001	0	0.0001	0.0001	0	0.0001	0.0001	0.0003
KOR	South Korea	0.0046	0.0004	0.0035	0.0021	0.0012	0.0001	0.0023	0.0002	0.0003	0.0059	0.003	0.0007	0.0002	0.0025	0.0064	0.0003	0.0007	0.0037	0.0001	0.0001	0.0002	0.0004	0.0008	0.0003	0.0004	0.002	0.0001	0.0012	0.0013	0.0002	0.0001	0.0018	0.0003	0.0048	0.0001	0.0005	0	0.0001	0.003	0.0115	0.0021	0.0004	0.0027	0.0014	0.0014	0.0015	0.0023	0.0042
MDA	Moldova	0.0021	0.0014	0.001	0.0282	0.0015	0.0016	0.0008	0.0017	0.0019	0.0011	0.0011	0.0013	0.0014	0.0014	0.001	0.0016	0.0293	0.0009	0.0016	0.001	0.0016	0.0026	0.0015	0.0013	0.0015	0.0003	0.0021	0.002	0.0012	0.0019	0.0023	0.0008	0.0007	0.0004	0.0017	0.0016	0.0001	0.0007	0.001	0.0003	0.0008	0.0016	0.0013	0.001	0.001	0.0013	0.001	0.0104
ROU	Romania	0.0004	0.0013	0.0027	0.0051	0.0005	0.0002	0.0005	0.0005	0.0004	0.0006	0.0065	0.0009	0.0003	0.0007	0.0005	0.0002	0.0042	0.0036	0.0003	0.0003	0.0003	0.0006	0.0003	0.0015	0.0003	0.0003	0.0003	0.0004	0.0134	0.0005	0.0004	0.0003	0.0003	0.0009	0.0004	0.0002	0	0.0001	0.0005	0.0005	0.0007	0.0005	0.0004	0.0022	0.0006	0.0012	0.0029	0.0035
RUS	Russia	0.0052	0.0035	0.0164	0.0103	0.0029	0.0004	0.0029	0.0181	0.0007	0.0025	0.017	0.0435	0.0006	0.0018	0.0037	0.0006	0.0249	0.0156	0.0005	0.0005	0.0027	0.0014	0.0011	0.0033	0.0009	0.0035	0.0135	0.001	0.0794	0.0015	0.0007	0.0008	0.0009	0.0046	0.0006	0.0004	0	0.0002	0.0032	0.0096	0.0036	0.001	0.0025	0.0266	0.0074	0.01	0.0446	0.0135
RWA	Rwanda	0.0001	0.0002	0.0001	0.0015	0.0001	0.0001	0.0001	0.0001	0.0001	0.0001	0.0001	0.0001	0.0001	0.0001	0.0001	0.0001	0.002	0.0001	0.0001	0.0001	0.0001	0.0003	0.0001	0.0001	0.0001	0	0.0001	0.0001	0.0001	0.0002	0.0002	0.0001	0	0.0001	0.0001	0.0001	0	0	0.0001	0.0001	0.0001	0.0001	0.0001	0.0001	0.0001	0.0001	0.0001	0.0006
WSM	Samoa	0.0005	0.0008	0.0003	0.0082	0.0004	0.0003	0.0002	0.0005	0.0006	0.0037	0.0002	0.0004	0.0003	0.0004	0.0003	0.0003	0.0076	0.0002	0.0003	0.0003	0.0004	0.0012	0.0004	0.0003	0.0003	0.0001	0.0004	0.0005	0.0003	0.0009	0.0007	0.0002	0.0002	0.0001	0.0005	0.0003	0	0.0002	0.0002	0.0001	0.0002	0.0005	0.0003	0.0002	0.0002	0.0003	0.0003	0.0025
SMR	San Marino	0	0	0	0	0	0	0	0	0	0	0	0	0	0	0	0	0	0	0	0	0	0	0	0	0	0	0	0	0	0	0	0	0	0	0	0	0	0	0	0	0	0	0	0	0	0	0	0
STP	Sao Tome and Principe	0.0008	0.0009	0.0004	0.0107	0.0013	0.0005	0.0003	0.0007	0.0009	0.0004	0.0004	0.0006	0.0005	0.0006	0.0004	0.0006	0.0094	0.0004	0.0006	0.0004	0.0007	0.0016	0.0006	0.0005	0.0006	0.0001	0.0007	0.0007	0.0004	0.0011	0.0009	0.0004	0.0003	0.0002	0.0007	0.0005	0	0.0002	0.0003	0.0001	0.0003	0.0006	0.0005	0.0004	0.0004	0.0005	0.0004	0.0038
SAU	Saudi Arabia	0.0006	0.0006	0.0021	0.0019	0.001	0	0.0009	0.0002	0.0001	0.0057	0.0024	0.0004	0.0001	0.0007	0.0012	0.0002	0.0004	0.0031	0.0001	0.0003	0.0001	0.0002	0.0003	0.0002	0.0017	0.0019	0	0.0009	0.0008	0.0002	0.0001	0.0004	0.0003	0.0017	0.0001	0.0001	0	0	0.0011	0.0022	0.0013	0.0002	0.0006	0.0007	0.0004	0.0016	0.0013	0.0021
SEN	Senegal	0.0001	0.0002	0.0004	0.0019	0.0003	0.0001	0.0001	0.0001	0.0002	0.0001	0.0006	0.0001	0.0001	0.0002	0.0001	0.0001	0.0018	0.0043	0.0001	0.0018	0.0001	0.0003	0.0001	0.0001	0.0001	0.0001	0.0001	0.0001	0.0003	0.0016	0.0002	0.0001	0.0016	0.0002	0.0012	0.0001	0	0.0002	0.0001	0.0002	0.0001	0.0022	0.0001	0.0003	0.0001	0.0003	0.0004	0.0341
SRB	Serbia	0	0	0	0	0	0	0	0	0	0	0	0	0	0	0	0	0	0	0	0	0	0	0	0	0	0	0	0	0	0	0	0	0	0	0	0	0	0	0	0	0	0	0	0	0	0	0	0
SYC	Seychelles	0.0005	0.0007	0.0003	0.0062	0.0004	0.0003	0.0002	0.0005	0.0005	0.0002	0.0007	0.0004	0.0003	0.0004	0.0003	0.0003	0.0063	0.0005	0.0003	0.0004	0.0004	0.0012	0.0003	0.0003	0.0003	0.0001	0.0004	0.0004	0.0003	0.0009	0.0006	0.0002	0.0002	0.0001	0.0005	0.0003	0	0.0002	0.0002	0.0001	0.0002	0.0004	0.0003	0.0003	0.0002	0.0004	0.0003	0.0024
SLE	Sierra Leone	0.0005	0.0008	0.0003	0.0057	0.0004	0.0002	0.0002	0.0004	0.0006	0.0002	0.0005	0.0004	0.0002	0.0003	0.0003	0.0006	0.0086	0.0008	0.0003	0.0002	0.0004	0.0012	0.0003	0.0003	0.0003	0.0001	0.0003	0.0004	0.0003	0.0009	0.0006	0.0002	0.0002	0.0005	0.0005	0.0003	0	0.0002	0.0002	0.0001	0.0001	0.0004	0.0003	0.0003	0.0002	0.0003	0.0005	0.0023
SGP	Singapore	0.0038	0.0002	0.001	0.0026	0.0016	0.0001	0.0008	0.0003	0.0003	0.0089	0.0023	0.0009	0.0002	0.0023	0.013	0.0002	0.0021	0.0029	0.0001	0.0002	0.0003	0.0013	0.0002	0.0003	0.0004	0.0011	0.0001	0.0544	0.0008	0.0005	0.0002	0.0083	0.0002	0.0031	0.0002	0.0001	0	0.0001	0.0008	0.0054	0.0006	0.0008	0.0006	0.0008	0.0005	0.0014	0.0021	0.0042
SVK	Slovakia	0.0005	0.0005	0.0008	0.0046	0.001	0.0002	0.0005	0.0006	0.0004	0.0004	0.0153	0.0004	0.0011	0.0004	0.0003	0.0002	0.0039	0.0029	0.0002	0.0002	0.0003	0.0007	0.0003	0.0015	0.0003	0.0003	0.0005	0.0003	0.0039	0.0006	0.0004	0.0002	0.0002	0.0007	0.0003	0.0002	0	0.0001	0.0004	0.0004	0.0005	0.0005	0.0004	0.0043	0.0005	0.0008	0.0387	0.0023
SVN	Slovenia	0.0005	0.0024	0.0013	0.0039	0.0004	0.0002	0.0005	0.0004	0.0003	0.0005	0.0146	0.0006	0.0002	0.0004	0.0003	0.0002	0.0032	0.0029	0.0002	0.0001	0.0002	0.0004	0.0002	0.0332	0.0002	0.0005	0.0002	0.0003	0.003	0.0004	0.0003	0.0001	0.0002	0.0009	0.0002	0.0002	0	0.0001	0.0005	0.0004	0.0004	0.0003	0.0004	0.0502	0.0003	0.0009	0.0057	0.0023
SOM	Somalia	0.0002	0.0002	0.0001	0.0029	0.0002	0.0002	0.0001	0.0002	0.0002	0.0001	0.0001	0.0002	0.0001	0.0002	0.0001	0.0002	0.0031	0.0001	0.0002	0.0001	0.0002	0.0004	0.0002	0.0001	0.0001	0	0.0002	0.0002	0.0001	0.0003	0.0003	0.0001	0.0001	0	0.0002	0.0002	0	0.0001	0.0001	0	0.0001	0.0002	0.0001	0.0001	0.0001	0.0002	0.0001	0.0011
ZAF	South Africa	0.0004	0.0004	0.0017	0.0031	0.0529	0.0001	0.0017	0.0003	0.0003	0.0036	0.0042	0.0004	0.0002	0.0012	0.0009	0.0003	0.0019	0.0071	0.0001	0.0003	0.0002	0.0003	0.0004	0.0004	0.1508	0.0018	0.0002	0.0006	0.0012	0.0009	0.0007	0.0003	0.0012	0.0032	0.0004	0.0003	0	0.0001	0.0018	0.0026	0.0012	0.0038	0.0005	0.0016	0.0006	0.0013	0.0027	0.0173
SDS	South Sudan	0	0	0	0	0	0	0	0	0	0	0	0	0	0	0	0	0	0	0	0	0	0	0	0	0	0	0	0	0	0	0	0	0	0	0	0	0	0	0	0	0	0	0	0	0	0	0	0
ESP	Spain	0.0003	0.0011	0.0204	0.161	0.0053	0.0001	0.0062	0.0004	0.0005	0.0015	0.0077	0.0008	0.0002	0.0019	0.001	0.0003	0.0007	0.0117	0.0001	0.0006	0.0002	0.0002	0.0023	0.0012	0.0005	0.0029	0.0002	0.0003	0.0044	0.0014	0.0001	0.0002	0.0008	0.0024	0.0008	0.0028	0	0.0001	0.0065	0.0015	0.0044	0.0006	0.0054	0.0038	0.0239	0.0056	0.0066	0.0164
LKA	Sri Lanka	0.0001	0.0001	0.0002	0.0007	0.0001	0	0.0002	0	0.0001	0.0003	0.0009	0.0003	0	0.0001	0.0001	0.0001	0.0005	0.0017	0	0	0	0.0001	0.0002	0.0001	0.0001	0.0001	0	0.0001	0.0002	0.0001	0	0	0.0001	0.0007	0	0	0	0	0.0003	0.0001	0.0003	0	0.0001	0.0002	0.0001	0.0004	0.0006	0.0004
SUD	Sudan	0	0	0	0	0	0	0	0	0	0	0	0	0	0	0	0	0	0	0	0	0	0	0	0	0	0	0	0	0	0	0	0	0	0	0	0	0	0	0	0	0	0	0	0	0	0	0	0
SUR	Suriname	0.0003	0.0005	0.0003	0.0039	0.0003	0.0002	0.0002	0.0003	0.0004	0.0002	0.0004	0.0004	0.0002	0.0002	0.0002	0.0008	0.0051	0.0008	0.0002	0.0002	0.0003	0.0008	0.0002	0.0002	0.0002	0.0001	0.0002	0.0003	0.0002	0.0006	0.0004	0.0001	0.0002	0.0004	0.0003	0.0002	0	0.0001	0.0002	0.0001	0.0002	0.0003	0.0002	0.0002	0.0002	0.0002	0.0003	0.0017
SWZ	Swaziland	0.0017	0.0003	0.0001	0.0029	0.0012	0.0001	0.0001	0.0002	0.0003	0.0002	0.0002	0.0002	0.0001	0.0002	0.0004	0.0002	0.0036	0.0002	0.0001	0.0002	0.0002	0.0006	0.0002	0.0001	0.0001	0.0001	0.0002	0.0002	0.0001	0.0004	0.0005	0.0001	0.0001	0.0002	0.0002	0.0001	0	0.0001	0.0001	0.0001	0.0001	0.0006	0.0002	0.0001	0.0002	0.0001	0.0002	0.0011
SWE	Sweden	0.0003	0.0004	0.0016	0.0038	0.0008	0.0001	0.0012	0.0003	0.0003	0.0016	0.0051	0.0005	0.0002	0.0009	0.0005	0.0003	0.0022	0.0071	0.0002	0.0001	0.0002	0.0003	0.0005	0.0006	0.0004	0.0013	0.0002	0.0004	0.0017	0.0003	0.0002	0.0002	0.0003	0.0023	0.0002	0.0002	0	0.0001	0.0013	0.0015	0.0008	0.0003	0.0006	0.0019	0.0006	0.0016	0.0037	0.0027
CHE	Switzerland	0.0002	0.0003	0.0014	0.0024	0.0003	0	0.0006	0.0004	0.0002	0.0006	0.0058	0.0006	0.0001	0.0007	0.0004	0.0001	0.0002	0.0028	0.0001	0.0001	0.0001	0.0002	0.0002	0.0004	0.0002	0.0008	0.0001	0.0002	0.0012	0.0002	0.0001	0.0001	0.0001	0.0013	0.0001	0.0001	0	0	0.0006	0.0008	0.0006	0.0002	0.0004	0.0014	0.0003	0.0007	0.0024	0.0021
SYR	Syria	0.0001	0.0004	0.0047	0.0008	0.0001	0	0.0001	0.0003	0.0001	0.0002	0.0016	0.0003	0	0.0001	0.0001	0	0.0006	0.0009	0	0.0001	0	0.0001	0.0001	0.0001	0	0.0002	0	0.0001	0.0009	0.0001	0	0	0	0.0003	0	0	0	0	0.0002	0.0001	0.0003	0.0001	0.0001	0.0016	0.0001	0.0058	0.0007	0.0007
TWN	Taiwan	0.0009	0.0004	0.0022	0.0038	0.0009	0.0002	0.0028	0.0005	0.0007	0.0074	0.0042	0.0004	0.0018	0.0027	0.008	0.0006	0.0014	0.0029	0.0009	0.0006	0.0008	0.001	0.0005	0.0004	0.0007	0.0026	0.0021	0.0027	0.0017	0.0018	0.0002	0.0063	0.0003	0.0076	0.0002	0.0002	0	0.0001	0.0036	0.0037	0.0024	0.0005	0.0054	0.0013	0.0014	0.0027	0.0026	0.0101
TJK	Tajikistan	0.0002	0.0003	0.0041	0.0024	0.0002	0.0001	0.0001	0.0002	0.0002	0.0001	0.0003	0.0004	0.0001	0.0001	0.0001	0.0001	0.0031	0.0003	0.0001	0.0001	0.0002	0.0004	0.0001	0.0001	0.0001	0.0001	0.0002	0.0002	0.0009	0.0003	0.0003	0.0001	0.0001	0.0001	0.0002	0.0001	0	0.0001	0.0001	0.0001	0.0001	0.0002	0.0001	0.0003	0.0001	0.0001	0.0005	0.001
THA	Thailand	0.0019	0.0005	0.0017	0.0068	0.0019	0.0003	0.0021	0.0005	0.0006	0.0104	0.0043	0.0007	0.0003	0.0037	0.0078	0.0007	0.0047	0.0063	0.0003	0.0007	0.0004	0.0019	0.0005	0.0004	0.0006	0.0013	0.0005	0.0045	0.0013	0.0008	0.0005	0.0123	0.0004	0.0063	0.0005	0.0003	0	0.0002	0.0018	0.0055	0.0012	0.0012	0.0014	0.0014	0.0009	0.0038	0.0039	0.0103
MKD	TFYR Macedonia	0.0007	0.026	0.0096	0.0088	0.0007	0.0004	0.0004	0.0007	0.0008	0.0005	0.0029	0.0007	0.0004	0.0006	0.0004	0.0004	0.0098	0.0036	0.0004	0.0004	0.0006	0.0016	0.0005	0.0142	0.0005	0.0003	0.0005	0.0006	0.0208	0.0012	0.0008	0.0006	0.0003	0.0006	0.0006	0.0004	0	0.0002	0.0004	0.0003	0.0003	0.0007	0.0005	0.0252	0.0005	0.001	0.0018	0.0038
TGO	Togo	0.0004	0.0006	0.0004	0.0046	0.0004	0.0002	0.0002	0.0004	0.0004	0.0001	0.0006	0.0003	0.0002	0.0003	0.0004	0.0002	0.0056	0.0012	0.0002	0.0156	0.0007	0.0009	0.0003	0.0002	0.0005	0.0002	0.0004	0.0003	0.0004	0.0139	0.0005	0.0003	0.0005	0.0004	0.0003	0.0002	0	0.0003	0.0002	0.0001	0.0009	0.0026	0.0003	0.0003	0.0002	0.0003	0.0004	0.0091
TTO	Trinidad and Tobago	0.0001	0.0001	0.0001	0.0009	0.0001	0.0014	0.0001	0.0001	0.0011	0.0001	0.0001	0.0001	0.0002	0.0001	0	0.0067	0.001	0.0002	0.0004	0	0.0002	0.0001	0.0001	0	0	0.0003	0.0005	0.0001	0.0001	0.0001	0.0001	0	0	0.0011	0.0001	0.0004	0	0	0.0001	0.0001	0.0007	0.0001	0.0006	0.0001	0.0004	0.0001	0.0001	0.0004
TUN	Tunisia	0	0.0001	0.0029	0.001	0.0001	0	0.0002	0.0001	0.0001	0.0001	0.0011	0.0001	0	0.0004	0.0001	0	0.0005	0.0032	0	0.0001	0	0.0001	0	0.0001	0	0.0002	0	0	0.0003	0.0004	0	0	0.0002	0.0002	0	0	0	0	0.0001	0.0001	0.0001	0.0001	0.0001	0.0004	0.0003	0.0003	0.0006	0.0023
TUR	Turkey	0.0008	0.0044	0.0068	0.0013	0.0003	0	0.0004	0.002	0.0001	0.0004	0.0036	0.0108	0.0001	0.0009	0.0004	0.0002	0.0008	0.003	0.0001	0.0001	0.0001	0.0001	0.0001	0.0013	0.0001	0.0003	0.0001	0.0001	0.0071	0.0002	0.0001	0.0001	0.0002	0.001	0.0002	0	0	0	0.0004	0.0004	0.0003	0.0002	0.0003	0.0011	0.0003	0.0004	0.0018	0.002
TKM	Turkmenistan	0.0146	0.0002	0.0003	0.0012	0.0001	0	0.0001	0.0005	0.0001	0.0001	0.0003	0.002	0	0.0001	0.0001	0.0001	0.0012	0.0002	0.0001	0.0001	0.0004	0.0003	0.0001	0.0001	0.0001	0	0.0001	0.0001	0.0004	0.0002	0.0001	0	0	0.0001	0.0001	0.0001	0	0	0.0001	0.0002	0.0001	0.0001	0.0001	0.0001	0.0001	0.0001	0.0004	0.0005
USR	Former USSR	0	0	0	0	0	0	0	0	0	0	0	0	0	0	0	0	0	0	0	0	0	0	0	0	0	0	0	0	0	0	0	0	0	0	0	0	0	0	0	0	0	0	0	0	0	0	0	0
UGA	Uganda	0.0002	0.0003	0.0005	0.0036	0.0003	0.0001	0.0002	0.0002	0.0003	0.0003	0.0012	0.0002	0.0001	0.0002	0.0001	0.0001	0.0026	0.0039	0.0001	0.0001	0.0002	0.0004	0.0001	0.0002	0.0001	0.0001	0.0001	0.0006	0.0003	0.0004	0.0009	0.0001	0.0001	0.0003	0.0002	0.0001	0	0.0001	0.0002	0.0002	0.0001	0.0042	0.0002	0.0004	0.0003	0.0007	0.0016	0.0015
UKR	Ukraine	0.001	0.0013	0.0067	0.0062	0.0006	0.0003	0.0006	0.0038	0.0005	0.0005	0.0061	0.0149	0.0003	0.0005	0.0005	0.0004	0.01	0.003	0.0003	0.0003	0.0004	0.0009	0.0004	0.0007	0.0003	0.0006	0.0004	0.0005	0.0211	0.0007	0.0005	0.0003	0.0005	0.0015	0.0005	0.0003	0	0.0002	0.0008	0.0012	0.001	0.0005	0.001	0.002	0.0018	0.0034	0.0113	0.003
ARE	UAE	0.0003	0.0001	0.001	0.0003	0.0001	0	0.0001	0.0021	0	0.0011	0.0002	0.0016	0	0.0002	0.0003	0	0.0002	0.0006	0	0	0	0.0001	0	0	0.0001	0.0001	0	0.0002	0.0003	0	0	0.0001	0.0001	0.0003	0	0	0	0	0.0001	0.0005	0.0001	0	0.0001	0.0001	0.0001	0.0004	0.0002	0.0004
GBR	UK	0.0012	0.0016	0.0102	0.0158	0.0064	0.001	0.0038	0.0021	0.0019	0.0096	0.0209	0.0051	0.0008	0.0107	0.0037	0.0042	0.0048	0.0374	0.0007	0.0006	0.0034	0.0012	0.0011	0.0022	0.003	0.0045	0.0007	0.0045	0.0078	0.0016	0.0005	0.001	0.0014	0.0139	0.0007	0.0011	0	0.0003	0.0042	0.006	0.0039	0.0018	0.0027	0.007	0.0028	0.0153	0.0173	0.0204
TZA	Tanzania	0.0002	0.0002	0.0005	0.0017	0.0003	0.0002	0.0001	0.0001	0.0003	0.0004	0.0005	0.0001	0.0001	0.0002	0.0003	0.0001	0.0007	0.0016	0.0001	0.0001	0.0002	0.0006	0.0001	0.0003	0.0004	0.0001	0.0002	0.0002	0.0019	0.0006	0.0008	0.0001	0.0001	0.0006	0.0001	0.0001	0	0	0.0002	0.0003	0.0003	0.0001	0.0003	0.0001	0.0001	0.0002	0.0003	0.0009
USA	USA	0.0032	0.0019	0.0247	0.0124	0.0118	0.0063	0.0194	0.0049	0.0118	0.0423	0.021	0.0075	0.0544	0.0155	0.0076	0.0178	0.0025	0.0345	0.0089	0.0008	0.0055	0.0014	0.0146	0.0022	0.0036	0.018	0.001	0.008	0.0084	0.0019	0.0004	0.0026	0.0022	0.1423	0.0009	0.0049	0	0.0005	0.0258	0.0143	0.0397	0.0037	0.0813	0.0088	0.0041	0.0137	0.0168	0.0224
URY	Uruguay	0.0002	0.0002	0.0004	0.0026	0.0003	0.0001	0.014	0.0002	0.0003	0.0003	0.0004	0.0002	0.0001	0.0002	0.0002	0.0002	0.003	0.0007	0.0001	0.0001	0.0002	0.0005	0.0012	0.0001	0.0002	0.0101	0.0002	0.0002	0.0002	0.0004	0.0002	0.0001	0.0001	0.001	0.0002	0.0002	0	0.0001	0.0041	0.0004	0.0009	0.0002	0.0006	0.0002	0.0005	0.0003	0.0003	0.001
UZB	Uzbekistan	0.0026	0.0019	0.0011	0.0262	0.0015	0.0012	0.0008	0.0031	0.002	0.0007	0.0017	0.0025	0.0012	0.0015	0.0009	0.0014	0.0245	0.0021	0.0014	0.0009	0.0017	0.0038	0.0014	0.0012	0.0013	0.0005	0.0018	0.0018	0.0017	0.003	0.0024	0.0009	0.0007	0.0006	0.0018	0.0013	0.0001	0.0006	0.0009	0.0006	0.0006	0.0017	0.0012	0.0011	0.001	0.0013	0.0021	0.0095
VUT	Vanuatu	0.0006	0.0008	0.0003	0.0074	0.0005	0.0003	0.0002	0.0005	0.0007	0.0003	0.0003	0.0005	0.0003	0.0004	0.0003	0.0004	0.0085	0.0003	0.0004	0.0003	0.0005	0.0014	0.0004	0.0003	0.0004	0.0001	0.0005	0.0005	0.0003	0.001	0.0007	0.0003	0.0002	0.0001	0.0005	0.0004	0	0.0002	0.0002	0.0001	0.0002	0.0005	0.0003	0.0003	0.0003	0.0003	0.0003	0.0028
VEN	Venezuela	0.0001	0.0001	0.0004	0.0018	0.0002	0.0004	0.0006	0.0001	0.0173	0.0004	0.0006	0.0002	0.0008	0.0002	0.0001	0.0005	0.0016	0.0012	0.0004	0.0001	0.0001	0.0003	0.0011	0.0001	0.0001	0.0033	0.0002	0.0002	0.0003	0.0046	0.0001	0.0001	0.0001	0.003	0.0001	0.0001	0	0	0.0027	0.0003	0.0162	0.0001	0.0089	0.0004	0.0144	0.0002	0.0004	0.0035
VNM	Viet Nam	0.0005	0.0005	0.0029	0.006	0.0028	0.0002	0.0008	0.0004	0.0006	0.0106	0.003	0.0004	0.0003	0.0006	0.0011	0.0003	0.0055	0.0048	0.0003	0.0003	0.0004	0.0011	0.0004	0.0004	0.0003	0.0007	0.0003	0.001	0.0011	0.0008	0.0006	0.0092	0.0002	0.002	0.0008	0.0002	0	0.0001	0.001	0.0027	0.0015	0.0009	0.0006	0.0009	0.0027	0.0008	0.0037	0.0032
YEM	Yemen	0.0001	0.0001	0.0001	0.0006	0.0001	0	0.0001	0	0.0001	0.0003	0.0001	0.0001	0	0.0001	0.0002	0	0.0008	0.0002	0	0	0	0.0001	0	0	0	0.0001	0	0.0001	0.0001	0.0001	0.0001	0.0001	0	0.0001	0	0	0	0	0.0001	0.0009	0.0001	0.0001	0.0001	0.0003	0.0001	0.0001	0.0001	0.0004
ZMB	Zambia	0.0002	0.0003	0.0002	0.0019	0.0022	0.0001	0.0001	0.0001	0.0002	0.0001	0.0003	0.0001	0.0001	0.0002	0.0002	0.0001	0.0022	0.0005	0.0001	0.0001	0.0001	0.0004	0.0001	0.0001	0.0012	0.0001	0.0001	0.0001	0.0001	0.0003	0.0007	0.0001	0.0001	0.0001	0.0001	0.0001	0	0.0001	0.0001	0.0005	0.0001	0.0002	0.0001	0.0001	0.0001	0.0001	0.0002	0.0009
ZWE	Zimbabwe	0.0015	0.0013	0.0012	0.0283	0.0009	0.0016	0.001	0.0013	0.0017	0.0037	0.0018	0.0009	0.0014	0.0014	0.0008	0.0016	0.0186	0.0018	0.0016	0.0009	0.0016	0.0016	0.0012	0.0012	0.0011	0.0005	0.0022	0.0016	0.0009	0.0011	0.0015	0.0007	0.0007	0.001	0.0015	0.0016	0.0001	0.0006	0.0015	0.0004	0.0032	0.0012	0.0013	0.001	0.0009	0.0013	0.0015	0.0107
ROW	Rest of World	0	0	0	0	0	0	0	0	0	0	0	0	0	0	0	0	0	0	0	0	0	0	0	0	0	0	0	0	0	0	0	0	0	0	0	0	0	0	0	0	0	0	0	0	0	0	0	0
[truncated: 142 more columns]
