# Supplementary material for: Resource footprints and their ecosystem consequences
Source: Sci Rep. 2017 Jan 23;7:40743. doi: 10.1038/srep40743 (PMC5256307; doi:10.1038/srep40743)
Supplement: Supplementary Dataset 17 [file srep40743-s18.xls]

## Sheet: Pemission_ImpactFootprint
Unit: PDF		AFG	ALB	DZA	AND	AGO	ATG	ARG	ARM	ABW	AUS	AUT	AZE	BHS	BHR	BGD	BRB	BLR	BEL	BLZ	BEN	BMU	BTN	BOL	BIH	BWA	BRA	VGB	BRN	BGR	BFA	BDI	KHM	CMR	CAN	CPV	CYM	CAF	TCD	CHL	CHN	COL	COG	CRI	HRV	CUB	CYP	CZE	CIV
		Afghanistan	Albania	Algeria	Andorra	Angola	Antigua	Argentina	Armenia	Aruba	Australia	Austria	Azerbaijan	Bahamas	Bahrain	Bangladesh	Barbados	Belarus	Belgium	Belize	Benin	Bermuda	Bhutan	Bolivia	Bosnia and Herzegovina	Botswana	Brazil	British Virgin Islands	Brunei	Bulgaria	Burkina Faso	Burundi	Cambodia	Cameroon	Canada	Cape Verde	Cayman Islands	Central African Republic	Chad	Chile	China	Colombia	Congo	Costa Rica	Croatia	Cuba	Cyprus	Czech Republic	Cote dIvoire
AFG	Afghanistan	3.31189e-05	4.48389e-09	1.80321e-08	1.01024e-09	3.84547e-09	7.4661e-10	1.46049e-08	2.35282e-09	1.49182e-09	4.30369e-08	4.08439e-08	3.77908e-09	9.29995e-10	4.56139e-09	2.43142e-08	8.62222e-10	3.14991e-10	3.0457e-07	6.72447e-10	1.59941e-09	1.58876e-09	3.74044e-09	1.76165e-09	1.98434e-09	1.74527e-09	4.64762e-08	7.98083e-10	1.3295e-09	6.76329e-09	4.80185e-09	2.2466e-09	1.97637e-09	2.02307e-09	5.51301e-08	1.59409e-09	8.83765e-10	1.23198e-09	1.47083e-09	9.54227e-09	4.40793e-07	1.35588e-08	2.47226e-09	3.17874e-09	5.48488e-09	2.44079e-09	3.25588e-09	2.83274e-08	1.66871e-09
ALB	Albania	1.26039e-10	7.73036e-07	4.81655e-10	5.66672e-11	1.67788e-10	3.8865e-11	5.93926e-10	1.20498e-10	8.65275e-11	1.23732e-09	5.54078e-09	1.81128e-10	4.74557e-11	9.59885e-11	1.28638e-10	4.51634e-11	1.62451e-11	1.84984e-09	3.6088e-11	8.54507e-11	8.48808e-11	2.03758e-10	8.95581e-11	1.95246e-10	8.07965e-11	1.76768e-09	4.2577e-11	5.74656e-11	8.45206e-10	2.74786e-10	1.06087e-10	9.01411e-11	2.79309e-10	1.59654e-09	8.09452e-11	4.81056e-11	6.33064e-11	7.97035e-11	3.63342e-10	6.52799e-09	4.60669e-10	9.97628e-11	1.02613e-10	6.72381e-10	1.50834e-10	3.00917e-10	4.91484e-09	6.51012e-11
DZA	Algeria	7.27822e-13	1.94934e-12	3.82518e-08	6.93276e-13	2.84789e-12	2.12135e-13	1.86615e-11	7.87004e-13	5.32101e-13	2.92693e-11	6.42028e-11	1.19174e-12	6.78184e-13	1.31072e-12	2.04584e-12	5.30541e-13	6.45968e-14	1.37934e-10	2.02038e-13	8.94328e-13	4.70209e-13	8.12118e-13	1.2716e-12	1.56785e-12	7.42566e-13	4.63665e-10	1.97415e-13	5.1362e-13	5.68502e-12	2.07773e-12	5.40836e-13	8.41327e-13	2.26891e-12	1.06591e-10	4.66355e-13	3.02023e-13	3.563e-13	6.14745e-13	1.10292e-11	2.22516e-10	1.28939e-11	1.03888e-12	2.0409e-12	6.98813e-12	4.2937e-12	3.60921e-12	3.03218e-11	1.49705e-12
AND	Andorra	0	0	0	0	0	0	0	0	0	0	0	0	0	0	0	0	0	0	0	0	0	0	0	0	0	0	0	0	0	0	0	0	0	0	0	0	0	0	0	0	0	0	0	0	0	0	0	0
AGO	Angola	3.83408e-10	6.20081e-10	1.08068e-09	1.87227e-10	1.0485e-05	1.21812e-10	2.75197e-09	2.80974e-10	2.73427e-10	8.15678e-09	2.54275e-09	3.70784e-10	1.98617e-10	2.90534e-10	8.35264e-10	1.63192e-10	5.06063e-11	1.16357e-08	1.14635e-10	2.69852e-10	2.63114e-10	6.34422e-10	4.70459e-10	2.41277e-10	2.77233e-10	2.14962e-08	1.26831e-10	2.03116e-10	5.0417e-10	9.19013e-10	3.59652e-10	3.79757e-10	2.87867e-10	1.01898e-08	2.6012e-10	1.52494e-10	1.93802e-10	2.48807e-10	1.04043e-08	4.66407e-07	2.74759e-09	3.08127e-10	3.85922e-10	4.77273e-10	5.17122e-10	3.51104e-10	1.57286e-09	2.01704e-10
ATG	Antigua	0	0	0	0	0	0	0	0	0	0	0	0	0	0	0	0	0	0	0	0	0	0	0	0	0	0	0	0	0	0	0	0	0	0	0	0	0	0	0	0	0	0	0	0	0	0	0	0
ARG	Argentina	4.90129e-10	1.01574e-09	1.3332e-08	2.98044e-10	7.83309e-09	1.4934e-10	6.05471e-06	5.16925e-10	5.75278e-10	4.09554e-08	3.82402e-08	1.04449e-09	3.44474e-10	1.23065e-09	3.78209e-09	4.08844e-10	4.2688e-11	1.65041e-07	1.47441e-10	3.76191e-10	3.20092e-10	5.42558e-10	8.73086e-08	9.1611e-10	2.56419e-09	4.76455e-06	1.32668e-10	4.62967e-10	6.24836e-09	9.87992e-10	3.34688e-10	6.58465e-10	8.80764e-10	8.05398e-08	3.71296e-10	2.53472e-10	1.8828e-10	2.55685e-10	4.93628e-07	5.93673e-07	1.26505e-07	6.99173e-10	3.97623e-09	5.19925e-09	8.21529e-09	6.24163e-09	2.10529e-08	6.4009e-10
ARM	Armenia	5.46619e-11	5.76435e-11	5.45183e-11	2.17045e-11	5.06933e-11	1.57103e-11	1.12663e-10	2.87473e-07	3.09625e-11	2.94519e-10	1.22598e-10	6.57307e-11	1.85234e-11	2.56328e-11	4.34916e-11	1.78788e-11	4.95464e-12	1.85832e-10	1.41174e-11	3.23042e-11	3.32127e-11	7.25798e-11	3.1562e-11	2.61713e-11	2.97709e-11	1.5958e-10	1.83369e-11	2.15765e-11	7.95661e-11	9.68805e-11	4.6378e-11	3.22763e-11	2.98367e-11	4.80061e-10	3.23939e-11	1.87581e-11	2.4887e-11	2.99732e-11	7.51559e-11	9.77078e-10	1.14327e-10	3.48863e-11	2.42487e-11	3.19957e-11	2.61221e-11	2.44883e-11	9.97914e-11	2.04843e-11
ABW	Aruba	0	0	0	0	0	0	0	0	0	0	0	0	0	0	0	0	0	0	0	0	0	0	0	0	0	0	0	0	0	0	0	0	0	0	0	0	0	0	0	0	0	0	0	0	0	0	0	0
AUS	Australia	0	0	0	0	0	0	0	0	0	0	0	0	0	0	0	0	0	0	0	0	0	0	0	0	0	0	0	0	0	0	0	0	0	0	0	0	0	0	0	0	0	0	0	0	0	0	0	0
AUT	Austria	7.9752e-11	5.03701e-10	8.67928e-10	1.74389e-11	1.02321e-10	6.7771e-12	8.77155e-10	9.30699e-11	1.85416e-11	5.64216e-09	8.22759e-07	1.71628e-10	1.67559e-11	1.64495e-10	1.12638e-10	1.26322e-11	1.22582e-12	6.07284e-09	5.33027e-12	1.90458e-11	4.57022e-11	8.75662e-11	6.71412e-11	1.62354e-09	4.08775e-11	5.7578e-09	5.29779e-12	1.92859e-11	1.97746e-09	4.23363e-11	9.22111e-12	2.91998e-11	6.14552e-11	2.98638e-09	1.3848e-11	6.9109e-12	5.60377e-12	9.06649e-12	5.04075e-10	1.38415e-08	1.15849e-09	2.77025e-11	7.97557e-11	1.02835e-08	1.39724e-10	3.91604e-10	2.52607e-08	4.02834e-11
AZE	Azerbaijan	2.34436e-09	1.37316e-10	3.14644e-10	4.26706e-11	1.07245e-10	2.93334e-11	3.50828e-10	1.35877e-10	5.82658e-11	7.87435e-10	2.15223e-09	7.28213e-07	3.97807e-11	7.23797e-11	1.0804e-10	3.52559e-11	1.27825e-11	8.58777e-10	2.67995e-11	5.94498e-11	6.21792e-11	1.31427e-10	6.90961e-11	9.69954e-11	5.74629e-11	9.82998e-10	3.69973e-11	4.26545e-11	2.87182e-10	1.78202e-10	8.24243e-11	6.2631e-11	6.46759e-11	1.37159e-09	5.9669e-11	3.47382e-11	4.48678e-11	5.47403e-11	2.51849e-10	8.2974e-09	4.10295e-10	7.08618e-11	6.09043e-11	2.60595e-10	7.98834e-11	9.01811e-11	1.88257e-09	4.43318e-11
BHS	Bahamas	0	0	0	0	0	0	0	0	0	0	0	0	0	0	0	0	0	0	0	0	0	0	0	0	0	0	0	0	0	0	0	0	0	0	0	0	0	0	0	0	0	0	0	0	0	0	0	0
BHR	Bahrain	0	0	0	0	0	0	0	0	0	0	0	0	0	0	0	0	0	0	0	0	0	0	0	0	0	0	0	0	0	0	0	0	0	0	0	0	0	0	0	0	0	0	0	0	0	0	0	0
BGD	Bangladesh	3.17706e-10	2.55229e-10	1.29064e-09	8.8497e-11	5.6207e-10	5.27177e-11	3.38823e-09	1.77438e-10	1.36406e-10	9.54208e-09	1.98866e-08	2.79707e-10	8.5394e-11	5.44278e-10	6.00873e-06	8.61988e-11	1.8035e-11	3.15858e-08	4.66697e-11	1.72887e-10	1.26119e-10	2.39403e-10	2.31651e-10	2.60929e-10	2.15538e-10	1.7574e-08	5.34484e-11	3.43542e-10	1.99774e-09	3.22825e-10	1.16971e-10	4.35571e-10	3.94324e-10	5.62878e-08	1.01619e-10	6.75372e-11	7.54294e-11	1.03439e-10	2.45376e-09	5.62885e-07	2.6112e-09	2.61056e-10	4.21281e-10	1.29508e-09	1.03326e-09	1.20124e-09	5.68013e-09	2.4793e-10
BRB	Barbados	0	0	0	0	0	0	0	0	0	0	0	0	0	0	0	0	0	0	0	0	0	0	0	0	0	0	0	0	0	0	0	0	0	0	0	0	0	0	0	0	0	0	0	0	0	0	0	0
BLR	Belarus	4.45438e-10	4.72383e-10	1.3148e-09	1.68022e-10	5.36362e-10	1.00835e-10	2.42006e-09	6.58929e-10	1.51831e-10	4.06628e-09	1.53658e-08	1.64475e-09	1.69582e-10	3.06613e-10	4.82297e-10	1.40196e-10	3.48362e-10	8.40157e-09	9.32968e-11	2.13252e-10	2.63955e-10	2.84022e-10	3.92995e-10	4.19181e-10	3.37211e-10	5.23977e-09	1.2748e-10	1.82378e-10	1.58205e-09	5.72866e-10	3.2915e-10	2.74174e-10	3.06979e-10	7.13473e-09	1.85255e-10	1.32148e-10	1.57644e-10	1.72556e-10	1.36505e-09	6.62261e-08	1.43133e-09	2.7915e-10	2.99334e-10	1.40042e-09	4.76541e-10	5.82595e-10	1.06015e-08	2.04434e-10
BEL	Belgium	2.73908e-11	5.9993e-11	1.06201e-09	1.42051e-11	1.80327e-10	3.14308e-12	6.96656e-10	3.33539e-11	3.56275e-11	1.82345e-09	3.98782e-09	6.39989e-11	7.29752e-12	9.91963e-11	1.39475e-10	1.48865e-11	3.72543e-13	1.20075e-07	3.09612e-12	2.89527e-11	1.01199e-11	6.10898e-12	3.38392e-11	1.0299e-10	2.4467e-11	2.84541e-09	2.61832e-12	1.57263e-11	4.82864e-10	4.46982e-11	1.4443e-11	2.68815e-11	1.71304e-10	3.47939e-09	1.75571e-11	6.17066e-12	6.66749e-12	8.08389e-12	7.93642e-10	2.37135e-08	6.36666e-10	3.99253e-11	1.20634e-10	4.59124e-10	1.81308e-10	3.158e-10	2.67925e-09	9.307e-11
BLZ	Belize	0	0	0	0	0	0	0	0	0	0	0	0	0	0	0	0	0	0	0	0	0	0	0	0	0	0	0	0	0	0	0	0	0	0	0	0	0	0	0	0	0	0	0	0	0	0	0	0
BEN	Benin	2.58439e-09	2.50802e-10	2.22646e-10	6.69527e-11	2.92556e-10	4.4112e-11	4.36695e-10	1.03082e-10	9.63598e-11	1.04416e-09	5.32038e-10	1.27928e-10	5.40928e-11	9.17438e-11	7.74157e-10	5.17955e-11	1.86723e-11	1.71579e-09	4.0267e-11	8.12266e-07	9.41389e-11	2.38681e-10	1.07259e-10	8.05284e-11	1.44753e-10	4.3343e-09	4.61852e-11	7.27274e-11	1.32338e-10	8.87835e-10	1.3632e-10	1.14898e-10	1.34506e-10	6.76674e-10	9.47181e-11	5.36161e-11	1.09404e-10	1.11113e-10	2.98629e-10	1.00671e-08	1.4133e-08	6.81569e-10	8.53699e-11	2.21312e-10	1.1411e-10	9.24653e-11	5.80639e-10	3.05363e-10
BMU	Bermuda	0	0	0	0	0	0	0	0	0	0	0	0	0	0	0	0	0	0	0	0	0	0	0	0	0	0	0	0	0	0	0	0	0	0	0	0	0	0	0	0	0	0	0	0	0	0	0	0
BTN	Bhutan	1.52685e-09	2.15017e-09	1.47523e-09	7.53574e-10	1.57055e-09	5.32023e-10	5.37833e-09	1.18201e-09	9.05509e-10	9.04319e-09	2.58488e-09	1.37596e-09	6.54888e-10	9.77325e-10	2.56604e-09	6.27037e-10	1.76955e-10	2.12651e-09	4.87975e-10	9.81088e-10	1.10994e-09	2.6703e-06	1.25945e-09	9.19136e-10	1.14253e-09	5.84414e-09	5.54487e-10	7.12949e-10	1.50457e-09	3.04922e-09	1.6784e-09	1.02858e-09	9.66159e-10	4.14455e-09	1.07753e-09	6.25892e-10	8.56848e-10	8.23933e-10	2.87159e-09	2.41888e-08	4.15011e-09	1.16325e-09	8.24691e-10	1.07444e-09	1.68415e-09	8.64712e-10	1.99013e-09	7.15411e-10
BOL	Bolivia	9.2782e-10	1.31974e-09	2.8963e-09	4.46207e-10	1.71154e-09	3.0568e-10	1.80225e-07	7.37208e-10	8.89258e-10	2.42593e-08	2.29394e-08	9.92566e-10	4.07529e-10	8.36364e-10	1.24446e-09	4.07155e-10	9.69041e-11	4.27789e-08	2.79001e-10	6.53587e-10	6.46793e-10	1.29293e-09	8.15137e-06	8.21749e-10	9.00643e-10	2.18612e-07	3.17681e-10	4.71261e-10	2.15849e-09	2.10776e-09	8.87247e-10	6.99597e-10	8.10199e-10	1.19482e-07	8.22745e-10	3.80488e-10	4.7547e-10	5.62028e-10	1.89439e-07	9.28513e-08	1.32133e-06	7.62462e-10	3.06802e-09	2.25282e-09	1.83315e-09	1.88657e-09	2.5536e-08	5.58304e-10
BIH	Bosnia and Herzegovina	8.96973e-11	2.29986e-10	3.33695e-10	3.9812e-11	1.20916e-10	3.07937e-11	4.59878e-10	7.61225e-11	6.10236e-11	1.062e-09	9.91479e-09	1.06763e-10	3.51208e-11	7.22675e-11	9.75762e-11	5.94874e-11	9.61847e-12	2.12097e-09	2.4435e-11	6.30953e-11	5.93288e-11	1.36465e-10	6.36431e-11	7.30038e-07	5.69998e-11	1.18292e-09	2.93192e-11	4.20513e-11	4.63701e-10	2.13796e-10	7.99289e-11	6.25211e-11	7.31666e-11	1.43572e-09	5.82606e-11	3.29697e-11	4.34907e-11	5.46681e-11	2.66047e-10	5.59927e-09	3.19266e-10	6.95131e-11	6.33128e-11	5.33427e-08	1.02102e-10	1.41681e-10	1.95024e-09	5.00218e-11
BWA	Botswana	3.03342e-09	4.37103e-09	3.2191e-09	1.54897e-09	5.33984e-09	1.12187e-09	1.1368e-08	2.42237e-09	2.02465e-09	2.03253e-08	1.19302e-08	2.93671e-09	1.35311e-09	2.00059e-09	3.10937e-09	1.29235e-09	3.87877e-10	1.15062e-08	1.01091e-09	2.00098e-09	2.2428e-09	4.56122e-09	2.56405e-09	1.88919e-09	4.33338e-05	1.59859e-08	1.14034e-09	1.47045e-09	2.99631e-09	6.75933e-09	3.26146e-09	2.10564e-09	2.00994e-09	1.54309e-08	2.16971e-09	1.28833e-09	1.68878e-09	1.8784e-09	5.95195e-09	7.24947e-08	6.2831e-09	2.38183e-09	1.68164e-09	2.76575e-09	2.13937e-09	2.36721e-09	7.35464e-09	1.42022e-09
BRA	Brazil	2.94361e-09	4.92887e-09	5.23489e-08	1.72131e-09	2.04579e-07	1.03666e-09	2.14249e-06	2.45902e-09	5.70879e-09	2.94404e-07	3.02472e-07	7.96449e-09	2.02132e-09	1.20982e-08	1.63799e-08	4.96807e-09	1.87934e-10	4.36397e-07	1.29988e-09	2.47817e-09	2.08067e-09	2.43486e-09	1.89381e-07	6.94134e-09	4.13436e-09	0.000262649	9.84175e-10	2.14311e-09	3.80525e-08	4.61525e-09	1.47487e-09	3.61852e-09	7.20306e-09	9.6157e-07	3.58392e-09	3.45184e-09	9.90007e-10	1.30272e-09	5.8652e-07	2.49093e-06	4.48905e-07	4.28291e-09	3.28201e-08	5.62543e-08	4.32005e-08	2.00771e-08	2.34545e-07	4.68416e-09
VGB	British Virgin Islands	0	0	0	0	0	0	0	0	0	0	0	0	0	0	0	0	0	0	0	0	0	0	0	0	0	0	0	0	0	0	0	0	0	0	0	0	0	0	0	0	0	0	0	0	0	0	0	0
BRN	Brunei	0	0	0	0	0	0	0	0	0	0	0	0	0	0	0	0	0	0	0	0	0	0	0	0	0	0	0	0	0	0	0	0	0	0	0	0	0	0	0	0	0	0	0	0	0	0	0	0
BGR	Bulgaria	3.47219e-10	6.98367e-09	5.34097e-09	5.21765e-11	3.21851e-10	1.94997e-11	3.02316e-09	1.04441e-09	5.92916e-11	1.42164e-08	2.31811e-08	1.5849e-09	3.77465e-11	2.39871e-10	2.91298e-10	1.04612e-10	7.86664e-12	1.05619e-08	1.8146e-11	9.01564e-11	5.0562e-11	6.95853e-11	9.40026e-11	1.4207e-09	1.23315e-10	5.84593e-09	2.39149e-11	6.6637e-11	6.53905e-07	1.34659e-10	4.72469e-11	8.14513e-11	1.73553e-10	8.276e-09	4.91156e-11	2.83331e-11	2.77716e-11	3.77751e-11	8.25308e-10	2.1066e-08	1.02915e-09	8.21129e-11	1.62093e-10	3.28932e-09	3.32337e-10	4.36282e-09	1.13989e-08	1.39346e-10
BFA	Burkina Faso	6.82817e-10	1.23546e-09	2.38068e-09	3.98703e-10	1.10358e-09	2.51517e-10	3.48673e-09	5.71172e-10	5.6748e-10	1.07809e-08	1.07927e-08	6.76375e-10	3.03593e-10	5.58295e-10	1.10787e-09	3.04897e-10	1.08459e-10	5.17674e-08	2.28944e-10	1.58425e-09	5.18049e-10	1.09731e-09	6.23569e-10	6.31173e-10	4.996e-10	9.8868e-09	2.68404e-10	3.87043e-10	1.26736e-09	5.34305e-06	7.53567e-10	5.90941e-10	6.64673e-10	7.26328e-09	5.37324e-10	3.01667e-10	4.23279e-10	5.24512e-10	2.41578e-09	3.4583e-08	8.54123e-08	6.66401e-10	5.86794e-10	1.57448e-09	9.03923e-10	7.33882e-10	4.55499e-09	5.27537e-10
BDI	Burundi	8.86289e-12	1.59103e-11	1.04322e-11	4.13211e-12	1.04369e-11	3.07062e-12	3.07308e-11	6.93234e-12	6.42294e-12	4.65518e-11	1.01298e-10	8.52402e-12	3.7502e-12	5.73327e-12	1.00492e-11	3.58459e-12	1.05276e-12	1.21356e-10	2.8418e-12	6.34155e-12	6.43103e-12	1.54434e-11	6.81946e-12	5.84456e-12	6.25702e-12	4.30645e-11	3.23611e-12	4.33006e-12	8.97592e-12	1.96891e-11	2.37252e-08	6.3753e-12	5.92556e-12	3.29627e-11	6.16762e-12	3.73804e-12	4.91525e-12	5.61018e-12	1.67015e-11	1.83286e-10	1.88864e-11	6.95518e-12	4.90867e-12	8.57677e-12	6.36181e-12	5.94715e-12	2.9282e-11	4.25595e-12
KHM	Cambodia	2.67225e-10	2.62185e-10	8.78264e-10	1.1084e-10	3.4354e-10	7.69372e-11	2.11352e-09	1.73848e-10	1.72981e-10	7.83428e-09	5.03875e-09	2.37345e-10	1.00795e-10	2.28556e-10	8.28323e-10	9.9067e-11	1.97221e-11	3.25207e-09	7.16411e-11	1.71663e-10	1.7099e-10	3.94463e-10	1.94797e-10	1.58692e-10	1.68873e-10	4.94179e-09	8.06139e-11	5.59881e-10	4.16581e-10	5.17417e-10	2.24591e-10	1.5008e-06	1.72885e-10	1.0937e-08	1.6413e-10	9.26081e-11	1.22894e-10	1.49968e-10	1.1677e-09	3.8024e-07	1.54805e-09	1.95527e-10	2.52997e-10	4.79964e-10	3.05823e-10	3.17608e-10	2.01771e-09	1.16977e-10
CMR	Cameroon	6.25849e-11	1.98943e-10	1.27218e-09	5.63808e-11	4.67338e-10	1.56496e-11	1.03005e-09	6.62644e-11	5.19949e-11	2.09028e-09	7.08896e-09	1.34121e-10	2.54488e-11	1.23693e-10	2.85517e-10	2.89803e-11	5.30672e-12	1.11647e-08	1.41717e-11	7.62817e-11	3.96515e-11	7.40882e-11	6.51323e-11	1.51662e-10	8.63492e-11	2.97124e-09	1.6295e-11	4.05862e-11	5.17354e-10	1.38245e-10	4.26869e-11	7.57801e-11	5.16901e-07	6.07601e-09	5.19756e-11	2.24227e-11	8.64472e-10	8.23412e-10	6.06056e-10	1.30246e-07	6.76947e-10	3.27099e-09	1.17781e-10	7.43576e-10	3.08643e-10	2.87148e-10	2.58439e-09	1.476e-10
CAN	Canada	2.04917e-10	2.77546e-10	7.6856e-09	7.51239e-11	7.19889e-10	3.46709e-10	9.00202e-09	4.22003e-10	3.02298e-10	3.77049e-08	1.84256e-08	4.64226e-10	1.53074e-09	7.03598e-10	1.85195e-09	2.07863e-09	3.5167e-12	3.53561e-08	2.32216e-10	8.57413e-11	8.07599e-10	5.81944e-11	1.54454e-09	3.35925e-10	2.74463e-10	9.90192e-08	8.71701e-11	2.71498e-10	2.06293e-09	1.779e-10	3.6711e-11	4.40034e-10	3.5774e-10	6.56845e-06	6.03833e-11	2.30518e-10	2.36335e-11	3.54577e-11	1.70598e-08	7.65792e-07	5.46183e-08	2.12061e-10	5.21063e-09	2.89092e-09	1.01217e-08	2.06996e-09	1.2468e-08	2.68051e-10
CPV	Cape Verde	0	0	0	0	0	0	0	0	0	0	0	0	0	0	0	0	0	0	0	0	0	0	0	0	0	0	0	0	0	0	0	0	0	0	0	0	0	0	0	0	0	0	0	0	0	0	0	0
CYM	Cayman Islands	0	0	0	0	0	0	0	0	0	0	0	0	0	0	0	0	0	0	0	0	0	0	0	0	0	0	0	0	0	0	0	0	0	0	0	0	0	0	0	0	0	0	0	0	0	0	0	0
CAF	Central African Republic	1.082e-10	1.77586e-10	2.95601e-10	6.54983e-11	1.95932e-10	3.89142e-11	5.10065e-10	8.5688e-11	8.10474e-11	1.1186e-09	9.22139e-10	1.00289e-10	4.63407e-11	7.41594e-11	1.25654e-10	4.51938e-11	1.5396e-11	2.58856e-09	3.54331e-11	8.01132e-11	8.04241e-11	1.90716e-10	8.48201e-11	8.14622e-11	7.72128e-11	9.26768e-10	4.11293e-11	5.4243e-11	1.47518e-10	2.75287e-10	1.12992e-10	8.12091e-11	2.91276e-10	8.40549e-10	8.30323e-11	4.57853e-11	4.09742e-07	3.20644e-10	3.01736e-10	5.79371e-09	4.20696e-10	2.17887e-09	7.92566e-11	1.56544e-10	1.64763e-10	1.41388e-10	1.53523e-09	5.59004e-11
TCD	Chad	1.86367e-10	3.88837e-10	4.69184e-10	9.74762e-11	3.70909e-10	7.09508e-11	8.90115e-10	1.50837e-10	1.5133e-10	1.6445e-09	2.63577e-09	1.85227e-10	1.05169e-10	1.28972e-10	2.82762e-10	8.40626e-11	2.93188e-11	1.77568e-09	6.40883e-11	1.43625e-10	1.37248e-10	3.50264e-10	1.61452e-10	1.62177e-10	1.18184e-10	2.88704e-09	7.09394e-11	9.41293e-11	3.6154e-10	5.04036e-10	1.92163e-10	1.42301e-10	2.19173e-09	3.35329e-09	1.5871e-10	8.11219e-11	3.97872e-10	2.96222e-07	4.67894e-10	9.11241e-09	9.5901e-10	1.63601e-10	1.63299e-10	1.07496e-09	1.58893e-10	1.53542e-10	1.49846e-09	1.07059e-10
CHL	Chile	0	0	0	0	0	0	0	0	0	0	0	0	0	0	0	0	0	0	0	0	0	0	0	0	0	0	0	0	0	0	0	0	0	0	0	0	0	0	0	0	0	0	0	0	0	0	0	0
CHN	China	6.98437e-09	7.07306e-09	1.09789e-07	1.0887e-09	1.68681e-08	5.15337e-10	1.32199e-07	1.87238e-09	4.34858e-09	8.50021e-07	2.65676e-07	1.15934e-08	1.12892e-09	1.81807e-08	1.17321e-07	3.27219e-09	6.27325e-11	2.76211e-07	6.98788e-10	4.9933e-09	2.30139e-09	1.48226e-09	1.49218e-08	4.2903e-09	5.60286e-09	3.91226e-07	3.10979e-10	9.16515e-09	3.8679e-08	3.92669e-09	6.75641e-10	3.38126e-08	1.28788e-08	1.04165e-06	1.23231e-09	5.58846e-10	4.47612e-10	6.72606e-10	1.73021e-07	0.000433668	1.87279e-07	5.63667e-09	2.26152e-08	3.55043e-08	5.17245e-08	2.60795e-08	1.9296e-07	1.05998e-08
COL	Colombia	1.57311e-10	1.90757e-10	6.15951e-10	7.27278e-11	2.81855e-10	6.0555e-11	8.37175e-09	1.10051e-10	8.92679e-10	4.51707e-09	4.58873e-09	3.57708e-10	1.72048e-10	1.38647e-10	2.28054e-10	3.02912e-10	1.3433e-11	6.91083e-09	6.43719e-11	8.357e-11	9.77596e-11	1.71343e-10	2.02855e-09	1.56273e-10	1.12845e-10	3.25114e-08	5.00786e-11	7.28125e-11	5.00893e-10	2.70636e-10	1.15978e-10	9.95274e-11	1.31049e-10	1.01015e-07	8.6814e-11	6.37161e-11	6.29257e-11	7.40734e-11	1.08945e-07	2.57794e-08	2.68708e-05	4.93195e-10	4.74562e-09	8.85464e-10	1.88372e-09	3.15627e-10	3.84391e-09	9.82962e-11
COG	Congo	1.72522e-11	3.05584e-11	3.23254e-10	9.8566e-12	5.17018e-11	5.74244e-12	1.27307e-10	1.39492e-11	1.29578e-11	1.9687e-10	3.26427e-10	1.90517e-11	7.35341e-12	1.58163e-11	2.90215e-11	6.94602e-12	2.22273e-12	4.24399e-10	5.12965e-12	1.30366e-11	1.22534e-11	2.88254e-11	1.41223e-11	1.58139e-11	1.41088e-11	1.2919e-09	5.86766e-12	8.56604e-12	4.19839e-11	3.84902e-11	1.6346e-11	1.41708e-11	7.65719e-11	3.20975e-10	1.75846e-11	6.85337e-12	1.27431e-11	1.07968e-11	8.08068e-11	6.42879e-09	9.97841e-11	8.57473e-08	1.51154e-11	4.83683e-11	2.89923e-11	2.58776e-11	3.28991e-10	1.04667e-11
CRI	Costa Rica	0	0	0	0	0	0	0	0	0	0	0	0	0	0	0	0	0	0	0	0	0	0	0	0	0	0	0	0	0	0	0	0	0	0	0	0	0	0	0	0	0	0	0	0	0	0	0	0
HRV	Croatia	6.08158e-11	6.9747e-10	4.43425e-10	2.25447e-11	8.65272e-11	9.14339e-11	5.39741e-10	4.85194e-11	2.88629e-11	4.63669e-09	2.28541e-08	9.72893e-11	6.69432e-11	7.06334e-11	7.93198e-11	1.82271e-11	4.74685e-12	2.29538e-09	1.11306e-11	3.115e-11	3.95945e-11	5.35897e-11	4.01157e-11	4.03625e-08	3.40312e-11	1.48939e-09	1.4871e-11	2.25003e-11	7.73099e-10	9.02152e-11	3.51595e-11	3.28967e-11	5.03341e-11	3.58115e-09	2.7221e-11	1.64017e-11	1.91119e-11	2.53439e-11	3.06598e-10	7.16129e-09	3.44276e-10	3.87501e-11	5.61543e-11	9.80226e-07	1.03051e-10	1.92761e-10	4.46016e-09	5.33327e-11
CUB	Cuba	0	0	0	0	0	0	0	0	0	0	0	0	0	0	0	0	0	0	0	0	0	0	0	0	0	0	0	0	0	0	0	0	0	0	0	0	0	0	0	0	0	0	0	0	0	0	0	0
CYP	Cyprus	0	0	0	0	0	0	0	0	0	0	0	0	0	0	0	0	0	0	0	0	0	0	0	0	0	0	0	0	0	0	0	0	0	0	0	0	0	0	0	0	0	0	0	0	0	0	0	0
CZE	Czech Republic	2.89086e-11	1.14833e-10	4.71295e-10	9.55143e-12	8.16323e-11	3.5492e-12	6.58953e-10	4.68285e-11	1.53208e-11	1.21134e-09	1.53186e-08	1.3879e-10	8.6264e-12	6.39527e-11	1.09551e-10	9.4427e-12	1.12324e-12	4.48861e-09	6.87763e-12	1.47405e-11	9.31007e-12	1.11188e-11	3.30865e-11	3.49463e-10	2.45538e-11	2.26444e-09	2.3356e-11	1.2597e-11	1.8165e-09	4.14843e-11	7.24823e-12	1.9974e-11	4.21935e-11	2.43895e-09	8.99776e-12	4.68746e-12	4.73654e-12	6.97813e-12	4.22009e-10	1.18423e-08	4.68922e-10	2.14805e-11	5.22433e-11	1.92612e-09	1.27705e-10	1.61492e-10	4.91274e-07	2.63567e-11
CIV	Cote dIvoire	0	0	0	0	0	0	0	0	0	0	0	0	0	0	0	0	0	0	0	0	0	0	0	0	0	0	0	0	0	0	0	0	0	0	0	0	0	0	0	0	0	0	0	0	0	0	0	0
PRK	North Korea	8.34266e-11	9.02491e-11	5.27103e-10	3.32927e-11	1.07213e-10	4.31704e-11	5.70799e-10	5.70214e-11	5.74452e-11	1.89325e-09	6.08155e-10	8.69182e-11	2.87655e-11	6.38072e-11	2.35445e-10	3.06332e-11	6.5306e-12	5.39257e-10	2.11877e-11	1.03062e-10	5.83146e-11	1.34942e-10	2.30041e-10	4.30167e-11	5.33634e-11	2.03522e-08	2.52365e-11	4.24638e-11	2.08969e-10	1.63707e-10	6.91963e-11	3.84172e-10	5.61318e-11	1.85223e-09	5.333e-11	3.01333e-11	3.68063e-11	4.42003e-11	4.05357e-10	6.82422e-07	6.87399e-10	5.80876e-11	2.26856e-10	1.11679e-10	3.78182e-10	7.77014e-11	3.51495e-10	4.07215e-11
COD	DR Congo	7.24208e-11	1.15725e-10	2.27855e-10	3.53806e-11	1.80782e-10	2.42078e-11	3.40494e-10	6.11936e-11	5.63796e-11	7.73938e-10	8.93424e-10	7.17969e-11	2.95825e-11	5.96356e-11	8.04936e-11	2.92656e-11	8.5141e-12	9.73315e-09	2.16607e-11	5.35676e-11	5.12693e-11	1.28297e-10	6.21949e-11	5.85013e-11	6.03146e-11	8.00013e-10	2.48622e-11	3.58501e-11	1.31367e-10	2.04139e-10	7.16243e-11	5.26868e-11	1.61822e-10	7.81898e-10	5.77097e-11	2.90373e-11	1.04912e-10	4.95523e-11	2.17006e-10	4.18983e-09	3.14771e-10	6.67839e-11	5.07706e-11	1.49653e-10	6.81552e-11	2.21349e-10	5.94307e-10	4.12413e-11
DNK	Denmark	0	0	0	0	0	0	0	0	0	0	0	0	0	0	0	0	0	0	0	0	0	0	0	0	0	0	0	0	0	0	0	0	0	0	0	0	0	0	0	0	0	0	0	0	0	0	0	0
DJI	Djibouti	2.15366e-11	4.07687e-11	1.98574e-11	1.03043e-11	2.37452e-11	7.59892e-12	4.31184e-11	1.66949e-11	1.51135e-11	6.74111e-11	2.72726e-11	1.89092e-11	8.31727e-12	1.12894e-11	2.02927e-11	8.36204e-12	2.95498e-12	3.86648e-11	6.74919e-12	1.4823e-11	1.53935e-11	4.15332e-11	1.35345e-11	1.25385e-11	1.28083e-11	5.57724e-11	7.82093e-12	1.04024e-11	1.68913e-11	5.81427e-11	2.28891e-11	1.58317e-11	1.38934e-11	4.37117e-11	1.59499e-11	8.87157e-12	1.23833e-11	1.42284e-11	3.03436e-11	4.01548e-10	2.41532e-11	1.73513e-11	1.13546e-11	1.29717e-11	1.05241e-11	1.17533e-11	2.34809e-11	1.03149e-11
DOM	Dominican Republic	0	0	0	0	0	0	0	0	0	0	0	0	0	0	0	0	0	0	0	0	0	0	0	0	0	0	0	0	0	0	0	0	0	0	0	0	0	0	0	0	0	0	0	0	0	0	0	0
ECU	Ecuador	0	0	0	0	0	0	0	0	0	0	0	0	0	0	0	0	0	0	0	0	0	0	0	0	0	0	0	0	0	0	0	0	0	0	0	0	0	0	0	0	0	0	0	0	0	0	0	0
EGY	Egypt	1.25198e-11	8.44673e-11	1.47555e-09	8.43982e-12	5.85149e-11	2.91086e-12	5.24601e-10	1.88273e-11	1.11385e-11	1.17002e-09	2.42486e-09	3.90045e-11	8.10806e-12	5.15312e-11	6.02066e-11	9.1679e-12	5.93332e-13	2.11388e-09	2.42893e-12	9.90465e-12	6.55227e-12	7.12845e-12	1.67816e-11	4.95098e-11	2.14467e-11	2.23163e-09	2.20181e-12	1.34451e-11	3.2987e-10	2.08625e-11	5.00278e-12	1.52126e-11	4.40476e-11	2.92629e-09	7.12538e-12	3.60896e-12	3.55396e-12	4.34111e-12	1.99813e-10	9.76005e-09	3.0551e-10	1.36737e-11	3.61484e-11	4.53004e-10	6.34329e-11	6.07777e-10	9.81692e-10	2.15279e-11
SLV	El Salvador	0	0	0	0	0	0	0	0	0	0	0	0	0	0	0	0	0	0	0	0	0	0	0	0	0	0	0	0	0	0	0	0	0	0	0	0	0	0	0	0	0	0	0	0	0	0	0	0
ERI	Eritrea	2.5621e-10	4.41397e-10	2.67244e-10	1.24083e-10	2.72544e-10	9.51042e-11	8.32137e-10	1.99489e-10	1.9264e-10	2.04899e-09	5.10732e-10	2.26414e-10	1.19966e-10	1.47377e-10	2.96628e-10	1.10895e-10	3.70833e-11	4.20561e-10	9.03147e-11	1.84e-10	1.88775e-10	4.47567e-10	2.20896e-10	1.60079e-10	1.81075e-10	9.29232e-10	1.06365e-10	1.29652e-10	2.02969e-10	6.26503e-10	2.73278e-10	1.82271e-10	1.6771e-10	6.63702e-10	1.84619e-10	1.10546e-10	1.51723e-10	1.63099e-10	4.93133e-10	4.97283e-09	7.77576e-10	1.9428e-10	1.47677e-10	1.85938e-10	2.42994e-10	1.52776e-10	3.57682e-10	1.23614e-10
EST	Estonia	4.22367e-12	5.13357e-12	1.58314e-11	2.00532e-12	9.00084e-12	1.64587e-11	3.13942e-11	5.71322e-12	2.98331e-12	9.03015e-11	1.25748e-10	1.59939e-11	4.18646e-11	4.15365e-12	6.18148e-12	1.9746e-12	5.73486e-13	1.29377e-10	3.1866e-11	2.87402e-12	2.8983e-12	5.25506e-12	3.8958e-12	4.38057e-12	3.11325e-12	1.09441e-10	1.41203e-12	2.08812e-12	1.70001e-11	8.14466e-12	3.72362e-12	6.09264e-10	3.62205e-12	5.32451e-10	2.7314e-12	1.65089e-12	1.98957e-12	2.44433e-12	1.85911e-11	5.55439e-10	2.31383e-11	3.23508e-12	9.74748e-12	1.62815e-11	6.76527e-12	7.41367e-12	2.9493e-10	2.50083e-12
ETH	Ethiopia	1.33092e-09	4.58197e-09	3.454e-08	6.64015e-10	2.65084e-09	4.18144e-10	1.39115e-08	1.29936e-09	1.06744e-09	4.23466e-08	1.58596e-07	1.88121e-09	7.43336e-10	1.77618e-09	3.2263e-09	6.86687e-10	1.28974e-10	1.45933e-07	3.79575e-10	9.49119e-10	9.00675e-10	1.81354e-09	1.36655e-09	2.10595e-09	1.19202e-09	5.03791e-08	3.88216e-10	9.2766e-10	1.01225e-08	2.68204e-09	1.11561e-09	1.29431e-09	1.56851e-09	1.30394e-07	8.58179e-10	4.89698e-10	6.16747e-10	6.80583e-10	8.51298e-09	1.60915e-06	1.40872e-08	1.1249e-09	2.01779e-09	9.10292e-09	2.71797e-09	6.7938e-09	8.54056e-08	1.02795e-09
FJI	Fiji	0	0	0	0	0	0	0	0	0	0	0	0	0	0	0	0	0	0	0	0	0	0	0	0	0	0	0	0	0	0	0	0	0	0	0	0	0	0	0	0	0	0	0	0	0	0	0	0
FIN	Finland	6.97418e-11	2.15837e-10	1.35949e-09	3.55989e-11	2.33167e-10	2.11103e-11	2.20434e-09	1.14456e-10	4.75448e-11	1.04605e-08	1.10821e-08	3.61401e-10	5.44734e-11	1.99291e-10	4.0847e-10	4.81339e-11	3.66765e-12	1.19375e-08	1.81007e-11	6.33956e-11	4.89852e-11	4.00641e-11	1.5599e-10	2.05828e-10	8.28599e-11	9.19974e-09	1.5885e-11	5.28927e-11	1.35801e-09	9.90404e-11	2.50781e-11	2.06358e-10	1.76524e-10	1.5493e-08	2.80253e-11	1.96783e-11	1.57266e-11	2.31611e-11	2.40646e-09	2.23065e-07	1.75307e-09	7.85022e-11	2.26788e-10	1.18458e-09	3.57476e-10	6.46978e-10	6.89192e-09	9.69338e-11
FRA	France	0	0	0	0	0	0	0	0	0	0	0	0	0	0	0	0	0	0	0	0	0	0	0	0	0	0	0	0	0	0	0	0	0	0	0	0	0	0	0	0	0	0	0	0	0	0	0	0
PYF	French Polynesia	0	0	0	0	0	0	0	0	0	0	0	0	0	0	0	0	0	0	0	0	0	0	0	0	0	0	0	0	0	0	0	0	0	0	0	0	0	0	0	0	0	0	0	0	0	0	0	0
GAB	Gabon	5.89754e-13	2.28094e-12	3.1448e-11	2.80223e-13	2.29419e-12	1.3354e-13	8.38652e-12	4.97086e-13	4.18571e-13	3.42328e-11	1.70435e-11	1.5097e-12	2.0599e-13	8.10964e-13	3.25467e-12	2.38135e-13	5.03395e-14	2.24227e-11	1.30826e-13	5.27383e-13	3.85348e-13	6.55691e-13	6.49585e-13	6.3297e-13	5.05943e-13	2.04116e-11	1.37329e-13	4.12287e-13	4.04121e-12	1.09362e-12	3.71597e-13	1.18343e-12	2.70697e-12	3.92087e-11	4.08138e-13	1.71027e-13	2.22687e-13	2.81613e-13	5.69615e-12	5.44951e-09	5.49444e-12	3.69594e-12	1.01802e-12	2.5023e-12	1.93828e-12	3.52708e-12	9.22307e-12	6.11511e-13
GMB	Gambia	0	0	0	0	0	0	0	0	0	0	0	0	0	0	0	0	0	0	0	0	0	0	0	0	0	0	0	0	0	0	0	0	0	0	0	0	0	0	0	0	0	0	0	0	0	0	0	0
GEO	Georgia	3.89822e-09	1.13596e-09	9.08554e-09	4.83647e-10	1.10694e-09	3.50019e-10	2.6294e-09	1.26136e-08	6.28218e-10	3.68439e-09	4.83614e-09	1.01334e-08	5.0007e-10	5.80174e-10	8.5616e-10	3.7764e-10	1.22128e-10	2.89165e-09	3.21269e-10	6.86132e-10	7.32522e-10	1.64782e-09	7.53639e-10	5.89822e-10	6.65026e-10	4.04855e-09	3.642e-10	4.7068e-10	2.68916e-09	1.94009e-09	9.61792e-10	6.87187e-10	6.41385e-10	3.02196e-09	6.99295e-10	4.09344e-10	5.45368e-10	6.19028e-10	1.67275e-09	1.97231e-08	1.55055e-09	1.20243e-09	5.09222e-10	9.00951e-10	6.34779e-10	6.94123e-10	4.12031e-09	4.21208e-10
DEU	Germany	1.6379e-10	5.01253e-10	3.31615e-09	7.71998e-11	6.85481e-10	2.56261e-11	3.32957e-09	2.4793e-10	1.63037e-10	9.32055e-09	1.19104e-07	6.50109e-10	3.55006e-11	4.60174e-10	5.18065e-10	8.13624e-11	2.25369e-12	4.39377e-08	1.34179e-11	7.9809e-11	4.46041e-11	3.28548e-11	3.03003e-10	1.02732e-09	1.48596e-10	1.50667e-08	1.10739e-11	7.86998e-11	4.58391e-09	1.38537e-10	2.25426e-11	1.62107e-10	3.06458e-10	1.34982e-08	6.54715e-11	2.31364e-11	1.40959e-11	2.5934e-11	3.6032e-09	1.0145e-07	3.10577e-09	1.12042e-10	5.55652e-10	5.05214e-09	6.0708e-10	1.32195e-09	2.83732e-08	1.88208e-10
GHA	Ghana	1.0779e-10	2.0827e-10	1.19433e-09	4.86205e-11	3.81615e-10	2.37422e-11	1.62439e-09	1.06876e-10	1.29466e-10	5.14095e-09	1.98994e-08	2.42172e-10	4.88079e-11	2.81315e-10	4.76265e-10	5.51749e-11	6.62748e-12	2.7654e-08	2.24808e-11	3.27863e-10	5.696e-11	7.52432e-11	1.3577e-10	3.10594e-10	2.20091e-10	7.71468e-09	2.05449e-11	6.60874e-11	1.19895e-09	2.26457e-10	5.13536e-11	1.03869e-10	2.07456e-10	3.69387e-08	6.21984e-11	3.31629e-11	3.0345e-11	3.99881e-11	1.08625e-09	4.05257e-08	1.39549e-09	1.00648e-10	2.30901e-10	4.3993e-09	3.47881e-10	5.57238e-10	4.81681e-09	1.27732e-10
GRC	Greece	0	0	0	0	0	0	0	0	0	0	0	0	0	0	0	0	0	0	0	0	0	0	0	0	0	0	0	0	0	0	0	0	0	0	0	0	0	0	0	0	0	0	0	0	0	0	0	0
GRL	Greenland	0	0	0	0	0	0	0	0	0	0	0	0	0	0	0	0	0	0	0	0	0	0	0	0	0	0	0	0	0	0	0	0	0	0	0	0	0	0	0	0	0	0	0	0	0	0	0	0
GTM	Guatemala	0	0	0	0	0	0	0	0	0	0	0	0	0	0	0	0	0	0	0	0	0	0	0	0	0	0	0	0	0	0	0	0	0	0	0	0	0	0	0	0	0	0	0	0	0	0	0	0
GIN	Guinea	8.15081e-10	1.17252e-09	3.28913e-09	5.61212e-10	1.22355e-09	2.76349e-10	3.74609e-09	6.63309e-10	6.21917e-10	7.73963e-09	1.387e-08	5.56567e-09	3.40772e-10	6.25925e-10	1.10082e-09	3.32791e-10	1.21227e-10	3.66585e-08	2.54529e-10	6.48428e-10	6.19429e-10	1.35246e-09	6.59296e-10	7.05409e-10	5.94843e-10	9.70066e-09	2.94472e-10	4.14978e-10	1.43363e-09	1.89146e-09	8.3701e-10	6.31498e-10	4.30665e-09	1.01002e-08	5.95599e-10	3.39377e-10	4.49817e-10	5.4365e-10	2.59717e-09	3.7838e-08	3.18224e-09	6.73564e-10	6.35712e-10	1.80563e-09	1.22182e-09	3.19399e-09	1.55082e-08	9.39143e-09
GUY	Guyana	5.81816e-13	7.31863e-13	3.57608e-12	3.0395e-13	2.52992e-12	6.08122e-12	1.03586e-11	4.71381e-13	6.34358e-12	7.80845e-11	1.5896e-11	7.42556e-13	4.00073e-13	9.1994e-13	1.38553e-12	1.99541e-11	5.83447e-14	3.42876e-11	5.51582e-13	4.34099e-13	5.42887e-13	7.17184e-13	1.01711e-12	6.54737e-13	5.46883e-13	2.30825e-11	7.82995e-13	3.65222e-13	1.66619e-12	1.25172e-12	5.34702e-13	5.22122e-13	7.26997e-13	6.02676e-11	5.38207e-13	3.43375e-13	3.06562e-13	3.47893e-13	8.38117e-12	1.80035e-10	2.68727e-11	6.10255e-13	1.16522e-12	2.00352e-12	3.05802e-12	1.42445e-12	9.68926e-12	4.64059e-13
HTI	Haiti	0	0	0	0	0	0	0	0	0	0	0	0	0	0	0	0	0	0	0	0	0	0	0	0	0	0	0	0	0	0	0	0	0	0	0	0	0	0	0	0	0	0	0	0	0	0	0	0
HND	Honduras	0	0	0	0	0	0	0	0	0	0	0	0	0	0	0	0	0	0	0	0	0	0	0	0	0	0	0	0	0	0	0	0	0	0	0	0	0	0	0	0	0	0	0	0	0	0	0	0
HKG	Hong Kong	0	0	0	0	0	0	0	0	0	0	0	0	0	0	0	0	0	0	0	0	0	0	0	0	0	0	0	0	0	0	0	0	0	0	0	0	0	0	0	0	0	0	0	0	0	0	0	0
HUN	Hungary	3.58241e-11	4.14485e-10	8.36604e-10	1.48651e-11	1.30055e-10	5.87212e-12	7.3721e-10	1.03758e-10	2.33759e-11	2.08421e-09	4.10032e-08	4.41479e-10	1.19231e-11	8.30392e-11	1.23747e-10	1.26466e-11	1.91196e-12	8.38736e-09	4.9036e-12	2.16185e-11	1.38138e-11	1.70131e-11	3.85165e-11	2.27282e-09	3.10357e-11	3.55453e-09	5.59096e-12	1.68829e-11	3.88173e-09	4.43082e-11	1.47408e-11	4.36285e-11	6.40826e-11	4.02795e-09	1.37881e-11	7.44382e-12	6.55495e-12	9.59863e-12	5.05901e-10	1.31008e-08	5.08069e-10	2.81759e-11	7.66655e-11	8.24102e-09	1.1922e-10	5.34124e-10	2.35546e-08	4.16858e-11
ISL	Iceland	0	0	0	0	0	0	0	0	0	0	0	0	0	0	0	0	0	0	0	0	0	0	0	0	0	0	0	0	0	0	0	0	0	0	0	0	0	0	0	0	0	0	0	0	0	0	0	0
IND	India	2.66763e-08	5.88587e-09	7.99791e-08	1.97952e-09	2.5511e-08	8.23866e-10	1.35106e-07	5.56961e-09	2.03612e-09	5.23157e-07	2.72642e-07	1.12194e-08	1.75883e-09	1.24388e-07	6.90141e-07	2.27083e-09	2.10301e-10	5.11342e-07	7.67453e-10	4.05788e-09	1.92267e-09	7.85008e-09	6.0028e-09	5.47914e-09	9.04712e-09	6.69195e-07	7.96727e-10	1.17177e-08	3.94269e-08	9.97144e-09	2.95221e-09	1.15207e-08	9.34529e-09	1.30661e-06	1.51098e-09	1.28423e-09	1.57886e-09	3.43787e-09	8.84427e-08	3.71722e-06	1.07201e-07	1.92118e-08	1.04157e-08	3.58743e-08	1.4528e-08	3.74019e-08	1.99703e-07	1.19346e-08
IDN	Indonesia	0	0	0	0	0	0	0	0	0	0	0	0	0	0	0	0	0	0	0	0	0	0	0	0	0	0	0	0	0	0	0	0	0	0	0	0	0	0	0	0	0	0	0	0	0	0	0	0
IRN	Iran	6.42491e-09	8.50145e-10	1.85289e-09	1.43364e-10	7.86169e-10	7.10289e-11	2.8574e-09	5.9404e-09	1.2337e-10	1.11835e-08	6.8307e-09	7.8267e-09	1.01197e-10	1.61649e-09	2.19307e-09	1.11094e-10	1.89996e-11	7.34079e-09	6.61119e-11	1.62341e-10	1.45673e-10	2.51768e-10	2.57462e-10	3.22745e-10	6.96853e-10	7.80562e-09	7.43977e-11	2.6373e-10	1.5707e-09	6.19813e-10	1.81695e-10	3.31269e-10	3.82486e-10	1.24576e-08	1.48157e-10	9.0519e-11	1.11914e-10	1.27056e-10	1.66441e-09	2.00236e-07	1.84878e-09	2.76079e-10	3.09672e-10	1.105e-09	5.72112e-10	1.10514e-09	4.24296e-09	1.98208e-10
IRQ	Iraq	8.40765e-12	1.04828e-11	3.43279e-10	4.74385e-12	1.18292e-11	3.10053e-12	4.96287e-11	6.44916e-12	5.34243e-12	1.24949e-10	1.50909e-10	8.09011e-12	4.20019e-12	6.31143e-12	9.81274e-12	3.65591e-12	1.11226e-12	6.65555e-11	2.71918e-12	5.75892e-12	5.60632e-12	1.13428e-11	7.83021e-12	6.11083e-12	6.42593e-12	4.92535e-10	3.08592e-12	4.26888e-12	1.03154e-11	1.78173e-11	8.62481e-12	6.25608e-12	6.31437e-12	1.72434e-10	5.96728e-12	3.48674e-12	4.74632e-12	5.38877e-12	2.77977e-11	8.62929e-10	2.93712e-11	6.9436e-12	6.67717e-12	2.79957e-11	1.09477e-11	7.76328e-12	2.9264e-11	4.74453e-12
IRL	Ireland	0	0	0	0	0	0	0	0	0	0	0	0	0	0	0	0	0	0	0	0	0	0	0	0	0	0	0	0	0	0	0	0	0	0	0	0	0	0	0	0	0	0	0	0	0	0	0	0
ISR	Israel	0	0	0	0	0	0	0	0	0	0	0	0	0	0	0	0	0	0	0	0	0	0	0	0	0	0	0	0	0	0	0	0	0	0	0	0	0	0	0	0	0	0	0	0	0	0	0	0
ITA	Italy	0	0	0	0	0	0	0	0	0	0	0	0	0	0	0	0	0	0	0	0	0	0	0	0	0	0	0	0	0	0	0	0	0	0	0	0	0	0	0	0	0	0	0	0	0	0	0	0
JAM	Jamaica	0	0	0	0	0	0	0	0	0	0	0	0	0	0	0	0	0	0	0	0	0	0	0	0	0	0	0	0	0	0	0	0	0	0	0	0	0	0	0	0	0	0	0	0	0	0	0	0
JPN	Japan	0	0	0	0	0	0	0	0	0	0	0	0	0	0	0	0	0	0	0	0	0	0	0	0	0	0	0	0	0	0	0	0	0	0	0	0	0	0	0	0	0	0	0	0	0	0	0	0
JOR	Jordan	2.46391e-11	2.8753e-11	2.09265e-10	1.03454e-11	5.22801e-11	7.24337e-12	9.67539e-11	1.33932e-10	1.43687e-11	5.65639e-10	2.26358e-10	5.39045e-11	9.59436e-12	7.11496e-09	3.56083e-11	8.50616e-12	2.54914e-12	2.23966e-10	6.73217e-12	1.54374e-11	1.55623e-11	2.98636e-11	1.66172e-11	3.65621e-11	1.51786e-11	3.97601e-10	7.85555e-12	1.08466e-11	1.86706e-10	4.27194e-11	1.85091e-11	1.86486e-11	2.28474e-11	1.85004e-09	1.49441e-11	9.00315e-12	1.32623e-11	1.43948e-11	5.05932e-11	1.51624e-09	7.56821e-11	2.25993e-11	1.51821e-11	3.7202e-11	1.69138e-11	7.63933e-11	1.48815e-10	2.34886e-11
KAZ	Kazakhstan	7.03537e-10	4.30136e-11	1.33925e-10	1.16154e-11	3.65626e-11	7.40033e-12	2.2793e-10	3.3746e-11	1.35894e-11	1.10365e-09	3.0658e-09	5.51022e-10	1.07497e-11	2.32884e-11	4.72334e-11	1.02933e-11	2.39274e-12	5.51648e-10	6.75079e-12	1.63871e-11	2.96173e-10	2.95e-11	2.41046e-11	3.28339e-11	1.91154e-11	5.70556e-10	4.63358e-11	1.24262e-11	1.31176e-10	4.833e-11	2.12911e-11	1.93017e-11	2.36085e-11	5.59428e-10	1.49218e-11	9.06097e-12	1.16265e-11	1.37204e-11	1.68679e-10	1.87593e-08	3.81103e-10	2.0071e-11	2.448e-11	1.13253e-10	3.67005e-11	3.7755e-11	2.04951e-09	1.46474e-11
KEN	Kenya	2.54524e-10	1.96273e-10	3.26831e-10	1.1381e-10	4.41972e-10	8.76679e-11	9.19726e-10	1.54249e-10	1.29185e-10	3.28091e-09	2.17881e-09	1.92449e-10	1.06978e-10	4.33904e-10	2.25551e-10	1.07111e-10	2.3722e-11	3.18071e-09	8.11528e-11	1.42607e-10	1.46075e-10	2.26239e-10	1.80014e-10	1.75346e-10	2.01112e-10	1.61404e-09	9.1759e-11	1.10271e-10	2.46589e-10	3.13852e-10	2.19044e-10	1.45529e-10	1.62093e-10	1.61088e-09	1.40535e-10	1.01136e-10	1.19854e-10	1.28017e-10	5.64016e-10	7.2993e-09	9.34353e-10	1.61482e-10	1.46612e-10	2.7008e-10	1.73036e-10	2.15796e-10	9.36884e-10	1.1079e-10
KWT	Kuwait	1.94305e-13	1.45651e-13	2.20242e-13	9.49786e-14	2.12264e-13	7.03398e-14	5.28327e-13	1.39719e-13	1.01633e-13	2.06721e-12	4.22601e-13	1.73721e-13	8.39162e-14	1.51695e-13	1.86349e-13	8.05185e-14	1.86346e-14	6.50031e-13	6.16258e-14	1.2509e-13	1.30506e-13	2.82334e-13	1.55103e-13	1.07017e-13	1.39677e-13	3.03909e-12	6.86191e-14	9.45867e-14	1.39902e-13	3.98209e-13	1.99727e-13	2.10701e-13	1.15094e-13	6.75595e-13	1.36066e-13	7.87694e-14	1.0935e-13	1.15248e-13	3.96618e-13	5.35667e-12	6.70587e-13	1.51691e-13	1.02383e-13	1.31487e-13	1.32142e-13	1.23017e-13	2.87181e-13	8.12696e-14
KGZ	Kyrgyzstan	8.36696e-10	6.85719e-11	5.97003e-11	3.11843e-11	6.20148e-11	2.25959e-11	1.60581e-10	5.00631e-11	3.46173e-11	2.21699e-10	1.06927e-10	7.70252e-11	2.7417e-11	3.57592e-11	5.38062e-11	2.60018e-11	7.33072e-12	7.43521e-11	2.09434e-11	4.07875e-11	4.6501e-11	7.28343e-11	5.25914e-11	3.72461e-11	4.81357e-11	1.79721e-10	2.37469e-11	2.95973e-11	5.14693e-11	1.04227e-10	6.40525e-11	4.22071e-11	3.98871e-11	1.36458e-10	4.2021e-11	2.65588e-11	3.42729e-11	3.51667e-11	1.04565e-10	4.03267e-09	1.02834e-10	4.49119e-11	3.36551e-11	4.11853e-11	4.25418e-11	3.56571e-11	1.05812e-10	2.88737e-11
LAO	Laos	7.90689e-10	6.75177e-10	1.40439e-09	1.82444e-10	5.96494e-10	1.32655e-10	3.03404e-09	2.88756e-10	3.05277e-10	2.12498e-08	6.55204e-09	4.19774e-10	1.64669e-10	5.26789e-10	2.93312e-09	1.77772e-10	4.24803e-11	6.15673e-09	1.21977e-10	3.04114e-10	2.85154e-10	8.62617e-10	3.83219e-10	2.69528e-10	3.07244e-10	6.61937e-09	1.50561e-10	4.18842e-10	1.07394e-09	8.97e-10	3.70834e-10	2.46802e-09	3.44233e-10	1.79672e-08	2.66853e-10	1.52467e-10	1.9892e-10	2.3311e-10	2.2528e-09	1.69488e-06	2.05911e-09	3.39172e-10	4.40661e-10	8.13691e-10	6.2172e-10	6.83123e-10	3.41574e-09	2.69715e-10
LVA	Latvia	8.24305e-12	7.09352e-12	1.8137e-11	2.76848e-12	8.5032e-12	2.39713e-12	3.84862e-11	2.33374e-11	4.03334e-12	8.37538e-11	1.98035e-10	1.2707e-11	4.46659e-12	5.72784e-12	7.57283e-12	2.39989e-12	8.55637e-13	1.44037e-10	2.26815e-12	4.03285e-12	4.08331e-12	8.492e-12	4.80047e-12	5.9172e-12	4.07018e-12	4.66914e-10	2.03353e-12	2.82337e-12	2.80075e-11	1.29922e-11	5.61455e-12	1.15023e-11	4.602e-12	1.3856e-10	3.84696e-12	2.27728e-12	2.83264e-12	3.54268e-12	2.46851e-11	4.74685e-10	2.47933e-11	4.46458e-12	5.61037e-12	1.69724e-11	6.28639e-12	8.31463e-12	1.93457e-10	4.69396e-12
LBN	Lebanon	0	0	0	0	0	0	0	0	0	0	0	0	0	0	0	0	0	0	0	0	0	0	0	0	0	0	0	0	0	0	0	0	0	0	0	0	0	0	0	0	0	0	0	0	0	0	0	0
LSO	Lesotho	2.27114e-10	3.01812e-10	3.0146e-10	1.25761e-10	2.37688e-10	9.72164e-11	1.00961e-09	1.70449e-10	1.49099e-10	4.86402e-09	7.34245e-10	2.04393e-10	1.22201e-10	1.51379e-10	2.82203e-10	1.14091e-10	3.11946e-11	1.1824e-09	9.15791e-11	1.57648e-10	1.71956e-10	2.89725e-10	2.16079e-10	1.5493e-10	6.36183e-10	1.35393e-09	1.0662e-10	1.22762e-10	1.94548e-10	3.96998e-10	2.335e-10	1.62911e-10	1.641e-10	2.33878e-09	1.60261e-10	1.13442e-10	1.38563e-10	1.46605e-10	7.1867e-10	5.45886e-09	1.63337e-09	1.68382e-10	1.62215e-10	1.96195e-10	1.76671e-10	1.51835e-10	5.12132e-10	1.13822e-10
LBR	Liberia	0	0	0	0	0	0	0	0	0	0	0	0	0	0	0	0	0	0	0	0	0	0	0	0	0	0	0	0	0	0	0	0	0	0	0	0	0	0	0	0	0	0	0	0	0	0	0	0
LBY	Libya	2.89653e-13	8.60371e-13	3.15367e-12	2.255e-13	7.84913e-13	8.55934e-14	4.25845e-12	2.9306e-13	1.97384e-13	5.83698e-12	2.75646e-11	4.93166e-13	1.15929e-13	3.67124e-13	5.79389e-13	1.18871e-13	3.11064e-14	1.07487e-11	7.67204e-14	5.55818e-13	1.87726e-13	4.12946e-13	3.39709e-13	5.69618e-13	2.6324e-13	1.7501e-11	8.89077e-14	1.63595e-13	1.77361e-12	6.21625e-13	2.38722e-13	2.30598e-13	3.53513e-13	7.66709e-12	2.05836e-13	1.1721e-13	1.31149e-13	1.76403e-13	2.68534e-12	5.23924e-11	2.59579e-12	2.5983e-13	4.24065e-13	5.26846e-12	1.18923e-12	1.32605e-12	8.29074e-12	2.611e-13
LIE	Liechtenstein	0	0	0	0	0	0	0	0	0	0	0	0	0	0	0	0	0	0	0	0	0	0	0	0	0	0	0	0	0	0	0	0	0	0	0	0	0	0	0	0	0	0	0	0	0	0	0	0
LTU	Lithuania	7.95804e-12	8.8241e-12	3.41257e-11	3.56216e-12	1.2067e-11	2.48001e-12	5.14582e-11	1.78598e-11	4.78027e-12	1.14618e-10	5.10984e-10	3.1641e-11	5.88375e-11	7.07768e-12	1.37086e-11	3.21037e-12	1.19161e-12	3.55673e-10	3.30068e-12	4.83388e-12	4.55479e-12	8.66964e-12	5.80554e-12	1.03439e-11	4.86967e-12	1.95876e-10	2.81275e-12	3.35584e-12	1.46275e-10	1.40575e-11	5.84607e-12	1.03151e-11	6.81753e-12	3.35296e-10	4.30321e-12	2.6899e-12	3.58221e-12	3.98483e-12	3.57768e-11	1.27325e-09	3.46934e-11	5.40199e-12	6.78848e-12	5.14448e-11	1.16202e-11	1.4212e-11	8.2788e-10	4.67006e-12
LUX	Luxembourg	1.21515e-12	2.39663e-12	1.65624e-11	7.16519e-13	3.89041e-12	3.34646e-13	1.85236e-11	1.31588e-12	1.09602e-12	5.6545e-11	9.58622e-11	2.02567e-12	4.87962e-13	2.35079e-12	3.09983e-12	5.71792e-13	9.71176e-14	6.34165e-10	3.06625e-13	1.11512e-12	7.37858e-13	1.18167e-12	1.43091e-12	3.43334e-12	1.19032e-12	6.33007e-11	3.26721e-13	7.21197e-13	9.19701e-12	2.62089e-12	1.00392e-12	1.1234e-12	2.83988e-12	5.20626e-11	8.08852e-13	4.56952e-13	5.57319e-13	6.42396e-13	1.20038e-11	2.64924e-10	2.63214e-11	1.4521e-12	2.10237e-12	1.14326e-11	3.14066e-12	4.62755e-12	3.92811e-11	1.86325e-12
MAC	Macao SAR	0	0	0	0	0	0	0	0	0	0	0	0	0	0	0	0	0	0	0	0	0	0	0	0	0	0	0	0	0	0	0	0	0	0	0	0	0	0	0	0	0	0	0	0	0	0	0	0
MDG	Madagascar	0	0	0	0	0	0	0	0	0	0	0	0	0	0	0	0	0	0	0	0	0	0	0	0	0	0	0	0	0	0	0	0	0	0	0	0	0	0	0	0	0	0	0	0	0	0	0	0
MWI	Malawi	6.61766e-10	1.20621e-09	3.58842e-09	3.32483e-10	3.73767e-09	2.11306e-10	5.97187e-09	5.73818e-10	6.02856e-10	2.75977e-08	2.97692e-08	9.08229e-10	3.70961e-10	9.94002e-10	2.08537e-09	4.34776e-10	6.86243e-11	5.71257e-08	1.92811e-10	5.18003e-10	4.86938e-09	8.82197e-10	6.16139e-10	1.13788e-09	8.99009e-09	1.83616e-08	2.10317e-09	7.52332e-10	2.99372e-09	1.39759e-09	8.68497e-10	7.11505e-10	3.42294e-09	9.28514e-08	4.56865e-10	2.52502e-10	2.96199e-10	3.47505e-10	3.67535e-09	1.10974e-07	5.26525e-09	9.41493e-09	1.21321e-09	1.62166e-08	1.20643e-09	1.69568e-09	3.49595e-08	9.56613e-10
MYS	Malaysia	0	0	0	0	0	0	0	0	0	0	0	0	0	0	0	0	0	0	0	0	0	0	0	0	0	0	0	0	0	0	0	0	0	0	0	0	0	0	0	0	0	0	0	0	0	0	0	0
MDV	Maldives	0	0	0	0	0	0	0	0	0	0	0	0	0	0	0	0	0	0	0	0	0	0	0	0	0	0	0	0	0	0	0	0	0	0	0	0	0	0	0	0	0	0	0	0	0	0	0	0
MLI	Mali	2.01192e-09	2.14418e-09	7.13016e-09	9.49589e-10	5.71509e-09	5.70102e-10	6.89884e-09	1.33671e-09	1.29838e-09	1.84541e-08	1.43776e-08	1.59517e-09	7.12673e-10	1.82755e-09	5.34279e-09	7.00987e-10	2.49666e-10	4.76183e-08	5.18041e-10	2.33708e-09	1.25149e-09	2.94482e-09	1.26462e-09	1.25296e-09	1.15963e-09	4.75199e-08	6.02106e-10	1.27117e-09	2.35993e-09	9.13664e-08	1.69281e-09	2.30077e-09	1.44223e-09	2.42378e-08	1.27797e-09	7.06612e-10	9.23e-10	1.19728e-09	4.90548e-09	1.50099e-07	7.04335e-09	1.81155e-09	1.29264e-09	2.61298e-09	2.16874e-09	1.65238e-09	4.30986e-08	2.60966e-08
MLT	Malta	0	0	0	0	0	0	0	0	0	0	0	0	0	0	0	0	0	0	0	0	0	0	0	0	0	0	0	0	0	0	0	0	0	0	0	0	0	0	0	0	0	0	0	0	0	0	0	0
MRT	Mauritania	8.80885e-10	1.53651e-09	9.09463e-09	5.30779e-10	1.17285e-09	3.19654e-10	3.14841e-09	7.45967e-10	5.58598e-10	6.1844e-09	4.63591e-09	9.20877e-10	3.79934e-10	6.09198e-10	9.77574e-10	3.59029e-10	1.09956e-10	6.20985e-09	2.85576e-10	7.06987e-09	6.77043e-10	1.4238e-09	7.35799e-10	7.18569e-10	6.49376e-10	1.15512e-08	3.36815e-10	4.44203e-10	5.68341e-09	2.01325e-09	9.15658e-10	6.88016e-10	3.11846e-08	7.55299e-09	6.39146e-10	3.74719e-10	5.20051e-10	5.70991e-10	2.07564e-09	5.42105e-07	2.3084e-09	7.93363e-10	5.9113e-10	9.41568e-09	2.83419e-09	8.52952e-10	3.91036e-09	5.89091e-10
MUS	Mauritius	0	0	0	0	0	0	0	0	0	0	0	0	0	0	0	0	0	0	0	0	0	0	0	0	0	0	0	0	0	0	0	0	0	0	0	0	0	0	0	0	0	0	0	0	0	0	0	0
MEX	Mexico	0	0	0	0	0	0	0	0	0	0	0	0	0	0	0	0	0	0	0	0	0	0	0	0	0	0	0	0	0	0	0	0	0	0	0	0	0	0	0	0	0	0	0	0	0	0	0	0
MCO	Monaco	0	0	0	0	0	0	0	0	0	0	0	0	0	0	0	0	0	0	0	0	0	0	0	0	0	0	0	0	0	0	0	0	0	0	0	0	0	0	0	0	0	0	0	0	0	0	0	0
MNG	Mongolia	2.86585e-10	4.80005e-10	5.52361e-10	1.43576e-10	3.51085e-10	1.03736e-10	9.59483e-10	1.87756e-10	1.99327e-10	2.50686e-09	1.65377e-09	2.74679e-10	1.37362e-10	1.88253e-10	5.18637e-10	1.27696e-10	3.69441e-11	1.40939e-09	9.30987e-11	2.11504e-10	2.19215e-10	4.51515e-10	2.54957e-10	1.77515e-10	1.94825e-10	2.05297e-09	1.07796e-10	1.53683e-10	3.61213e-10	6.10747e-10	2.99447e-10	2.6529e-10	2.17433e-10	5.44867e-09	2.09071e-10	1.21485e-10	1.5776e-10	1.81328e-10	9.10394e-10	1.09788e-06	9.80233e-10	2.29189e-10	2.13561e-10	3.63193e-10	3.05115e-10	2.34781e-10	1.29393e-09	1.58743e-10
MNE	Montenegro	2.4537e-11	4.96042e-11	2.92714e-11	1.17488e-11	2.9368e-11	8.38344e-12	7.91049e-11	1.93583e-11	1.66443e-11	3.62006e-10	5.52617e-11	2.26707e-11	9.81117e-12	1.46194e-11	3.54306e-11	9.84872e-12	3.70496e-12	4.35455e-11	7.70742e-12	1.84251e-11	1.77312e-11	4.25007e-11	2.03506e-11	1.59607e-11	1.61963e-11	1.0415e-10	8.59362e-12	1.22131e-11	1.97259e-11	6.25963e-11	2.58214e-11	1.86723e-11	1.73537e-11	7.87298e-11	1.74237e-11	1.03171e-11	1.37037e-11	1.62024e-11	5.92262e-11	4.44127e-10	1.23402e-10	1.96968e-11	1.49511e-11	1.85834e-11	1.5882e-11	1.4502e-11	4.28271e-11	1.23652e-11
MAR	Morocco	0	0	0	0	0	0	0	0	0	0	0	0	0	0	0	0	0	0	0	0	0	0	0	0	0	0	0	0	0	0	0	0	0	0	0	0	0	0	0	0	0	0	0	0	0	0	0	0
MOZ	Mozambique	6.35745e-10	1.01219e-09	1.75837e-09	3.06011e-10	3.4597e-09	1.94276e-10	3.44015e-09	4.93361e-10	4.34015e-10	8.44221e-09	1.75831e-08	7.09127e-10	2.47263e-10	5.98677e-10	1.35712e-09	2.42742e-10	7.96821e-11	1.419e-08	1.77584e-10	4.44893e-10	4.64615e-10	8.68735e-10	5.08675e-10	6.12416e-10	6.30992e-09	1.16362e-08	2.08323e-10	3.39482e-10	1.57624e-09	1.25301e-09	5.95159e-10	5.72025e-10	5.67135e-10	1.13843e-08	4.84315e-10	2.35142e-10	3.06292e-10	3.83379e-10	2.39202e-09	2.98526e-07	2.49105e-09	5.99695e-10	5.47376e-10	1.73273e-09	7.40557e-10	8.13594e-10	7.98377e-09	3.97928e-10
MMR	Myanmar	5.22459e-10	3.57483e-10	2.24395e-09	9.53803e-11	5.94917e-10	6.46107e-11	4.88153e-09	1.70404e-10	1.59649e-10	2.76597e-08	1.08788e-08	3.59006e-10	1.11807e-10	7.82793e-10	4.89399e-09	1.35847e-10	1.49299e-11	1.19081e-08	6.80559e-11	1.61572e-10	1.44942e-10	2.8672e-10	3.54321e-10	2.57031e-10	2.41771e-10	1.3717e-08	7.52774e-11	1.74759e-09	1.1205e-09	3.43696e-10	1.60725e-10	2.37313e-09	3.28102e-10	3.08134e-08	1.1511e-10	7.98112e-11	8.98061e-11	9.42278e-11	3.41525e-09	3.4266e-06	3.42742e-09	2.55834e-10	5.6359e-10	1.29644e-09	9.09606e-10	8.36835e-10	9.55898e-09	2.66547e-10
NAM	Namibia	1.80221e-09	2.51768e-09	6.73815e-09	1.03534e-09	2.40562e-06	6.19855e-10	1.02094e-08	1.52763e-09	1.28444e-09	5.04513e-08	4.79818e-08	2.17023e-09	8.01759e-10	1.67434e-09	2.43805e-09	7.9027e-10	2.3798e-10	9.04894e-08	1.55374e-09	1.3619e-09	1.29655e-09	2.57238e-09	1.68725e-09	1.84578e-09	9.46712e-08	3.38123e-08	6.48397e-10	9.51788e-10	5.34588e-09	3.8196e-09	1.81752e-09	1.64942e-08	1.22408e-08	3.66049e-08	2.93908e-09	7.82512e-10	1.12389e-09	1.18318e-09	1.61904e-08	2.00802e-07	8.44256e-09	2.67368e-08	1.91276e-09	5.08895e-09	2.61458e-09	2.50276e-09	2.52957e-08	1.83084e-09
NPL	Nepal	1.88892e-09	1.362e-09	3.42264e-09	6.55973e-10	2.08773e-09	3.32464e-10	8.72234e-09	8.60165e-10	6.2031e-10	2.2475e-08	1.71745e-08	1.23579e-09	4.6049e-10	4.13922e-09	3.16487e-08	4.44432e-10	1.04411e-10	1.97745e-08	3.10177e-10	7.61873e-10	9.21765e-10	6.51766e-09	9.61507e-10	7.84801e-10	1.02826e-09	2.82322e-08	3.56928e-10	8.57083e-10	2.19341e-09	2.51054e-09	1.0121e-09	1.07787e-09	9.29216e-10	7.59244e-08	6.65224e-10	3.93303e-10	5.36023e-10	6.66101e-10	5.88268e-09	5.5074e-07	5.73159e-09	1.43965e-09	9.75512e-10	4.8044e-09	1.28188e-09	1.87993e-09	1.10006e-08	8.78639e-10
NLD	Netherlands	0	0	0	0	0	0	0	0	0	0	0	0	0	0	0	0	0	0	0	0	0	0	0	0	0	0	0	0	0	0	0	0	0	0	0	0	0	0	0	0	0	0	0	0	0	0	0	0
ANT	Netherlands Antilles	0	0	0	0	0	0	0	0	0	0	0	0	0	0	0	0	0	0	0	0	0	0	0	0	0	0	0	0	0	0	0	0	0	0	0	0	0	0	0	0	0	0	0	0	0	0	0	0
NCL	New Caledonia	0	0	0	0	0	0	0	0	0	0	0	0	0	0	0	0	0	0	0	0	0	0	0	0	0	0	0	0	0	0	0	0	0	0	0	0	0	0	0	0	0	0	0	0	0	0	0	0
NZL	New Zealand	0	0	0	0	0	0	0	0	0	0	0	0	0	0	0	0	0	0	0	0	0	0	0	0	0	0	0	0	0	0	0	0	0	0	0	0	0	0	0	0	0	0	0	0	0	0	0	0
NIC	Nicaragua	0	0	0	0	0	0	0	0	0	0	0	0	0	0	0	0	0	0	0	0	0	0	0	0	0	0	0	0	0	0	0	0	0	0	0	0	0	0	0	0	0	0	0	0	0	0	0	0
NER	Niger	1.12736e-10	1.56013e-10	2.46566e-10	6.08623e-11	1.56607e-10	3.91721e-11	4.25582e-10	9.10439e-11	7.06934e-11	8.00572e-10	3.50485e-10	1.14846e-10	4.72782e-11	7.34003e-11	1.19628e-10	4.64591e-11	1.87891e-11	3.6403e-10	3.61755e-11	9.89016e-11	8.41381e-11	1.66742e-10	9.12607e-11	6.51381e-11	8.32125e-11	5.65232e-10	3.98298e-11	5.73193e-11	1.05079e-10	9.5806e-09	1.17443e-10	8.60863e-11	8.5127e-11	8.37013e-10	8.06003e-11	4.81287e-11	6.5072e-11	1.6437e-09	2.66857e-10	3.05069e-09	2.97734e-10	9.51258e-11	7.69619e-11	1.09396e-10	1.17831e-10	7.58678e-11	2.37837e-10	2.14843e-09
NGA	Nigeria	1.02733e-10	1.44151e-10	1.9638e-09	5.14885e-11	4.20831e-10	2.61388e-11	2.37649e-09	8.74475e-11	7.18159e-11	7.42092e-09	1.09105e-08	1.95275e-10	4.8408e-11	3.99655e-10	7.42777e-10	6.4011e-11	6.3047e-12	1.41834e-08	2.14333e-11	1.81185e-10	6.54387e-11	7.54662e-11	1.40365e-10	1.95739e-10	3.87307e-10	2.21251e-08	2.18307e-11	6.7367e-11	8.49188e-10	1.93822e-10	5.28833e-11	1.00329e-10	1.89283e-09	1.66907e-08	5.54144e-11	3.40742e-11	3.34533e-11	1.25082e-09	2.35135e-09	1.19615e-07	2.21772e-09	1.09361e-10	2.07071e-10	9.2113e-10	3.04094e-10	4.76375e-10	8.04894e-09	1.19689e-09
NOR	Norway	0	0	0	0	0	0	0	0	0	0	0	0	0	0	0	0	0	0	0	0	0	0	0	0	0	0	0	0	0	0	0	0	0	0	0	0	0	0	0	0	0	0	0	0	0	0	0	0
PSE	Gaza Strip	9.42432e-12	1.44569e-11	1.40082e-11	4.82822e-12	1.0843e-11	3.58636e-12	4.68383e-11	7.28995e-12	6.41903e-12	1.93035e-10	3.54675e-11	8.55397e-12	4.44832e-12	9.7393e-12	1.05776e-11	4.20936e-12	1.30615e-12	1.13414e-10	3.1657e-12	6.67181e-12	6.96255e-12	1.5446e-11	8.50706e-12	6.05005e-12	7.61056e-12	6.23641e-11	3.5326e-12	4.6818e-12	8.64457e-12	2.28149e-11	1.05851e-11	6.65251e-12	6.65469e-12	4.74842e-11	6.90331e-12	3.92747e-12	5.63955e-12	5.77412e-12	2.86185e-11	2.27595e-10	6.30623e-11	7.53146e-12	6.21835e-12	8.2137e-12	7.05884e-12	6.50647e-12	2.14726e-11	4.51083e-12
OMN	Oman	0	0	0	0	0	0	0	0	0	0	0	0	0	0	0	0	0	0	0	0	0	0	0	0	0	0	0	0	0	0	0	0	0	0	0	0	0	0	0	0	0	0	0	0	0	0	0	0
PAK	Pakistan	3.72804e-09	5.93704e-09	1.00643e-07	1.27895e-09	9.53285e-09	6.2134e-10	9.35084e-08	2.33552e-09	2.01691e-09	3.46014e-07	2.88227e-07	1.65642e-08	2.06682e-09	8.13956e-09	3.07602e-08	2.05679e-09	1.39317e-10	3.62186e-07	6.00969e-10	3.51429e-09	1.70777e-09	1.85904e-09	4.44063e-09	5.22593e-09	6.06002e-09	1.92832e-07	4.74612e-10	4.50853e-09	2.53663e-08	3.69066e-09	1.08321e-09	8.31803e-09	8.12442e-09	1.7042e-06	1.12048e-09	7.57457e-10	1.00164e-09	9.26265e-10	9.10272e-08	8.10057e-06	8.91641e-08	2.746e-09	1.37472e-08	3.12479e-08	1.38435e-08	3.78227e-08	1.27549e-07	3.0146e-09
PAN	Panama	0	0	0	0	0	0	0	0	0	0	0	0	0	0	0	0	0	0	0	0	0	0	0	0	0	0	0	0	0	0	0	0	0	0	0	0	0	0	0	0	0	0	0	0	0	0	0	0
PNG	Papua New Guinea	0	0	0	0	0	0	0	0	0	0	0	0	0	0	0	0	0	0	0	0	0	0	0	0	0	0	0	0	0	0	0	0	0	0	0	0	0	0	0	0	0	0	0	0	0	0	0	0
PRY	Paraguay	7.50249e-10	8.20822e-10	1.58535e-09	3.75846e-10	2.79716e-09	2.6406e-10	1.84569e-07	5.43584e-10	8.44559e-10	6.85147e-09	4.72107e-09	7.15068e-10	3.57023e-10	5.84955e-10	1.0296e-09	3.42064e-10	8.84385e-11	1.14005e-08	2.42855e-10	5.50194e-10	1.35496e-09	1.14797e-09	1.13678e-08	5.01147e-10	6.20932e-10	3.15498e-06	2.85557e-10	3.7175e-10	1.09736e-09	1.73281e-09	7.20858e-10	5.68197e-10	5.41815e-10	1.56519e-08	5.29401e-10	2.59351e-09	3.98393e-10	4.89532e-10	1.80416e-07	5.1836e-08	4.7264e-08	5.9773e-10	1.18934e-09	1.1056e-09	1.31942e-09	7.22651e-10	3.10928e-09	3.6149e-10
PER	Peru	3.42618e-10	3.01787e-10	2.18666e-09	1.38972e-10	7.05234e-10	8.89478e-11	2.50153e-08	1.56144e-10	3.36392e-10	1.78303e-08	2.46572e-08	2.56219e-10	2.59299e-10	3.24938e-10	7.11281e-10	2.84779e-10	1.49231e-11	2.0913e-08	6.58237e-11	1.22654e-10	4.68006e-10	1.7572e-10	6.41778e-08	3.60554e-10	1.47998e-10	9.38988e-08	1.169e-10	1.00299e-10	1.35565e-09	3.31208e-10	1.17817e-10	1.65815e-10	2.52227e-10	7.34667e-08	1.31847e-10	7.08108e-11	6.61944e-11	8.63872e-11	9.12769e-08	1.01432e-07	1.20527e-07	1.61266e-10	2.75616e-09	1.79361e-09	1.54114e-09	1.13525e-09	9.2056e-09	1.66683e-10
PHL	Philippines	0	0	0	0	0	0	0	0	0	0	0	0	0	0	0	0	0	0	0	0	0	0	0	0	0	0	0	0	0	0	0	0	0	0	0	0	0	0	0	0	0	0	0	0	0	0	0	0
POL	Poland	2.87639e-11	5.5062e-11	4.63409e-10	7.18046e-12	5.50648e-11	2.55851e-12	4.6507e-10	4.45071e-11	1.70334e-11	1.3153e-09	5.84089e-09	3.42864e-10	9.56533e-12	3.98583e-11	6.92029e-11	6.43927e-12	1.80028e-12	3.82512e-09	2.44754e-12	1.04274e-11	6.34267e-12	6.33344e-12	2.21806e-11	1.38688e-10	1.53754e-11	1.93672e-09	2.70868e-12	8.57994e-12	1.68352e-09	2.07998e-11	4.81366e-12	1.79241e-11	3.96104e-11	2.66493e-09	6.72782e-12	3.58957e-12	2.73948e-12	4.44282e-12	2.57609e-10	6.96885e-09	3.00672e-10	1.32482e-11	3.75959e-11	7.08153e-10	6.11778e-11	9.89681e-11	1.44683e-08	2.04213e-11
PRT	Portugal	0	0	0	0	0	0	0	0	0	0	0	0	0	0	0	0	0	0	0	0	0	0	0	0	0	0	0	0	0	0	0	0	0	0	0	0	0	0	0	0	0	0	0	0	0	0	0	0
QAT	Qatar	0	0	0	0	0	0	0	0	0	0	0	0	0	0	0	0	0	0	0	0	0	0	0	0	0	0	0	0	0	0	0	0	0	0	0	0	0	0	0	0	0	0	0	0	0	0	0	0
KOR	South Korea	0	0	0	0	0	0	0	0	0	0	0	0	0	0	0	0	0	0	0	0	0	0	0	0	0	0	0	0	0	0	0	0	0	0	0	0	0	0	0	0	0	0	0	0	0	0	0	0
MDA	Moldova	3.03324e-10	2.24584e-10	3.1553e-10	1.65581e-10	2.94041e-10	1.51868e-10	9.39203e-10	2.28089e-10	1.67318e-10	2.44196e-09	1.1135e-09	2.33044e-10	1.68729e-10	1.77708e-10	2.98329e-10	1.5428e-10	3.76126e-11	7.35183e-10	1.30915e-10	1.9578e-10	1.97475e-10	2.53967e-10	2.68437e-10	2.04075e-10	2.64306e-10	1.14517e-09	1.55277e-10	1.73764e-10	4.82207e-10	3.57134e-10	3.15374e-10	1.96904e-10	2.07383e-10	8.29491e-10	1.91461e-10	1.6632e-10	1.83252e-10	1.9073e-10	5.95913e-10	5.02866e-09	7.28485e-10	2.09635e-10	1.88822e-10	3.53726e-10	2.25381e-10	2.0994e-10	6.09775e-10	1.49964e-10
ROU	Romania	1.20935e-11	1.15274e-10	3.33708e-10	7.19535e-12	3.81165e-11	2.65835e-12	2.59091e-10	2.24156e-11	9.96837e-12	6.11001e-10	5.11148e-09	6.97048e-11	5.19542e-12	3.21154e-11	3.62541e-11	5.2429e-12	8.3222e-13	1.64796e-09	2.30895e-12	1.13315e-11	6.80309e-12	8.9603e-12	1.33296e-11	2.16953e-10	1.11245e-11	7.62181e-10	2.96004e-12	6.64439e-12	2.23031e-09	2.04971e-11	7.22746e-12	2.45683e-10	3.05644e-11	1.07281e-09	7.62794e-12	2.10834e-11	3.67112e-12	5.04102e-12	1.78338e-10	3.6038e-09	2.00463e-10	1.36967e-11	2.30228e-11	1.01788e-09	4.92123e-11	9.50377e-11	1.51661e-09	1.66302e-11
RUS	Russia	6.05545e-10	4.23868e-10	3.04224e-09	5.16647e-11	3.53632e-10	2.07707e-11	2.49236e-09	3.48164e-09	6.29926e-11	9.27188e-09	1.4703e-08	1.14409e-08	5.29534e-11	2.19405e-10	8.86399e-10	5.59744e-11	9.18023e-11	1.34697e-08	2.65849e-11	6.61267e-11	1.63092e-10	6.1794e-11	2.2764e-10	2.78477e-10	9.43863e-11	9.30489e-09	1.81551e-10	7.77454e-11	4.37702e-09	1.39606e-10	3.97019e-11	2.14907e-10	1.81783e-10	3.21541e-08	4.46921e-11	4.23408e-11	2.79148e-11	3.32587e-11	2.26858e-09	8.9143e-07	2.0741e-09	8.85283e-11	2.71886e-10	1.84482e-09	6.81936e-10	1.43735e-09	1.3525e-08	1.23735e-10
RWA	Rwanda	1.72287e-12	2.99556e-12	2.49296e-12	8.8679e-13	2.07282e-12	6.47244e-13	6.57418e-12	1.3681e-12	1.29477e-12	2.10688e-11	8.04492e-12	1.62561e-12	7.77502e-13	1.14697e-12	2.13477e-12	7.58651e-13	2.63749e-13	2.2644e-11	6.13102e-13	1.32087e-12	1.29937e-12	2.95389e-12	1.53547e-12	1.17356e-12	1.23939e-12	9.95099e-12	6.8349e-13	8.88036e-13	1.8475e-12	4.00955e-12	1.93753e-12	1.29944e-12	1.24605e-12	8.15524e-12	1.32286e-12	7.70145e-13	1.06306e-12	1.12614e-12	4.32538e-12	5.04711e-11	7.69604e-12	1.45467e-12	1.13343e-12	1.73578e-12	1.25256e-12	1.24478e-12	6.66601e-12	8.85104e-13
WSM	Samoa	0	0	0	0	0	0	0	0	0	0	0	0	0	0	0	0	0	0	0	0	0	0	0	0	0	0	0	0	0	0	0	0	0	0	0	0	0	0	0	0	0	0	0	0	0	0	0	0
SMR	San Marino	0	0	0	0	0	0	0	0	0	0	0	0	0	0	0	0	0	0	0	0	0	0	0	0	0	0	0	0	0	0	0	0	0	0	0	0	0	0	0	0	0	0	0	0	0	0	0	0
STP	Sao Tome and Principe	0	0	0	0	0	0	0	0	0	0	0	0	0	0	0	0	0	0	0	0	0	0	0	0	0	0	0	0	0	0	0	0	0	0	0	0	0	0	0	0	0	0	0	0	0	0	0	0
SAU	Saudi Arabia	1.60377e-12	3.56991e-12	3.23034e-11	7.12328e-13	4.53163e-12	3.65328e-13	5.05172e-11	9.79376e-13	7.38045e-13	6.30462e-10	6.24016e-11	6.14965e-12	1.0772e-12	4.27552e-12	1.02703e-11	9.7421e-13	7.69465e-14	6.37386e-11	3.25783e-13	1.73158e-12	9.27438e-13	1.02631e-12	3.06128e-12	1.88739e-12	2.66402e-12	3.9865e-10	2.52964e-13	1.61108e-12	6.13726e-12	1.91223e-12	8.779e-13	2.12763e-12	3.35851e-12	1.62919e-10	7.27316e-13	4.80883e-13	6.83252e-13	5.11546e-13	4.26273e-11	8.97403e-10	1.29391e-10	1.72459e-12	4.19741e-12	6.61683e-12	4.13392e-12	5.70466e-12	2.98208e-11	1.5064e-12
SEN	Senegal	4.01776e-10	7.62508e-10	4.31651e-09	2.45458e-10	1.59943e-09	1.21586e-10	3.38041e-09	3.75429e-10	3.25956e-10	9.19668e-09	1.4107e-08	5.33231e-10	1.6156e-10	5.57348e-10	8.28252e-10	2.23199e-10	3.29528e-11	9.67684e-08	1.13022e-10	6.65716e-09	2.90276e-10	4.75377e-10	3.82153e-10	5.39188e-10	3.26044e-10	1.3568e-08	1.27194e-10	2.31881e-10	1.74538e-09	3.59767e-09	3.28891e-10	4.9031e-10	9.82899e-09	1.10352e-08	2.91444e-09	1.57523e-10	2.74855e-10	6.38801e-10	2.3979e-09	1.27942e-07	3.01618e-09	5.08798e-09	5.14332e-10	2.44661e-09	1.00733e-09	1.05178e-09	7.37497e-09	7.2542e-09
SRB	Serbia	4.98681e-11	7.63701e-11	1.30657e-10	2.55659e-11	7.02749e-11	1.79144e-11	4.03665e-10	2.95868e-11	3.55971e-11	3.11949e-09	3.45651e-10	4.64673e-11	2.45685e-11	3.74229e-11	6.76575e-11	2.24975e-11	7.89737e-12	3.16958e-10	1.42419e-11	3.82334e-11	3.39536e-11	7.47087e-11	5.20137e-11	3.6936e-11	3.61201e-11	6.27831e-10	1.71536e-11	2.77563e-11	5.81583e-11	1.18977e-10	4.98793e-11	3.93508e-11	4.2983e-11	5.95803e-10	3.5984e-11	1.97339e-11	2.91936e-11	3.51768e-11	3.28508e-10	2.36908e-09	1.05284e-09	4.58736e-11	4.02773e-11	5.89566e-11	4.37295e-11	3.86365e-11	2.18773e-10	2.24911e-11
SYC	Seychelles	0	0	0	0	0	0	0	0	0	0	0	0	0	0	0	0	0	0	0	0	0	0	0	0	0	0	0	0	0	0	0	0	0	0	0	0	0	0	0	0	0	0	0	0	0	0	0	0
SLE	Sierra Leone	0	0	0	0	0	0	0	0	0	0	0	0	0	0	0	0	0	0	0	0	0	0	0	0	0	0	0	0	0	0	0	0	0	0	0	0	0	0	0	0	0	0	0	0	0	0	0	0
SGP	Singapore	0	0	0	0	0	0	0	0	0	0	0	0	0	0	0	0	0	0	0	0	0	0	0	0	0	0	0	0	0	0	0	0	0	0	0	0	0	0	0	0	0	0	0	0	0	0	0	0
SVK	Slovakia	1.06498e-11	2.2888e-11	9.1857e-11	4.1029e-12	3.42896e-11	2.18234e-12	1.52606e-10	1.33579e-11	5.79655e-12	5.60998e-10	8.3642e-09	2.89136e-11	2.83177e-11	1.39953e-11	2.17974e-11	3.62945e-12	6.87546e-13	7.38739e-10	2.1276e-12	5.79856e-12	4.84945e-12	8.89068e-12	1.0011e-11	1.02807e-10	7.74806e-12	4.58507e-10	5.86016e-12	4.60175e-12	5.21987e-10	1.61947e-11	5.70624e-12	6.95892e-12	1.17216e-11	4.13214e-10	4.57103e-12	2.69134e-12	3.41931e-12	5.32629e-12	9.24045e-11	1.90373e-09	1.90217e-10	1.0006e-11	1.44803e-11	6.0528e-10	2.49036e-11	3.59192e-11	3.79754e-08	7.34266e-12
SVN	Slovenia	1.64173e-11	1.40011e-10	1.11149e-10	5.35931e-12	2.24151e-11	4.23336e-12	1.59035e-10	1.33187e-11	6.36291e-12	7.84313e-10	4.47494e-09	2.92375e-11	5.11106e-12	1.52357e-11	2.11749e-11	4.25053e-12	1.17752e-12	7.17183e-10	2.54965e-12	7.66364e-12	6.62505e-12	1.21807e-11	1.01911e-11	5.31241e-09	9.80216e-12	7.09126e-10	3.49285e-12	5.59458e-12	2.12467e-10	2.16326e-11	7.82127e-12	8.31319e-12	1.39256e-11	6.3678e-10	6.25115e-12	3.60918e-12	4.98281e-12	5.74714e-12	9.81056e-11	2.13116e-09	9.58437e-11	9.31124e-12	1.60306e-11	1.62417e-08	2.35764e-11	4.25038e-11	1.44795e-09	9.38023e-12
SOM	Somalia	0	0	0	0	0	0	0	0	0	0	0	0	0	0	0	0	0	0	0	0	0	0	0	0	0	0	0	0	0	0	0	0	0	0	0	0	0	0	0	0	0	0	0	0	0	0	0	0
ZAF	South Africa	0	0	0	0	0	0	0	0	0	0	0	0	0	0	0	0	0	0	0	0	0	0	0	0	0	0	0	0	0	0	0	0	0	0	0	0	0	0	0	0	0	0	0	0	0	0	0	0
SDS	South Sudan	0	0	0	0	0	0	0	0	0	0	0	0	0	0	0	0	0	0	0	0	0	0	0	0	0	0	0	0	0	0	0	0	0	0	0	0	0	0	0	0	0	0	0	0	0	0	0	0
ESP	Spain	0	0	0	0	0	0	0	0	0	0	0	0	0	0	0	0	0	0	0	0	0	0	0	0	0	0	0	0	0	0	0	0	0	0	0	0	0	0	0	0	0	0	0	0	0	0	0	0
LKA	Sri Lanka	0	0	0	0	0	0	0	0	0	0	0	0	0	0	0	0	0	0	0	0	0	0	0	0	0	0	0	0	0	0	0	0	0	0	0	0	0	0	0	0	0	0	0	0	0	0	0	0
SUD	Sudan	0	0	0	0	0	0	0	0	0	0	0	0	0	0	0	0	0	0	0	0	0	0	0	0	0	0	0	0	0	0	0	0	0	0	0	0	0	0	0	0	0	0	0	0	0	0	0	0
SUR	Suriname	1.12844e-11	1.59321e-11	4.17711e-11	5.75299e-12	2.68544e-11	3.86936e-12	7.32556e-11	9.44457e-12	1.26683e-11	2.16597e-10	2.47691e-10	1.46247e-11	4.64141e-12	1.46026e-11	1.71837e-11	9.75899e-12	1.67737e-12	7.89135e-10	3.63825e-12	9.29759e-12	8.14799e-12	1.813e-11	1.04857e-11	1.08769e-11	9.0469e-12	2.28118e-10	3.98526e-12	6.06701e-12	2.96232e-11	2.71404e-11	1.11413e-11	9.11913e-12	1.25859e-11	3.29564e-10	9.30123e-12	4.88422e-12	6.14677e-12	6.99659e-12	4.91646e-11	1.21389e-09	7.5311e-11	1.00038e-11	1.12353e-11	3.01701e-11	1.52364e-11	2.00567e-11	1.55037e-10	7.99938e-12
SWZ	Swaziland	8.2796e-10	7.52039e-10	1.26636e-09	3.0957e-10	1.66569e-09	2.13105e-10	2.3638e-09	5.08699e-10	5.20091e-10	1.33641e-08	5.9286e-09	6.34884e-10	2.61243e-10	5.00704e-10	1.20225e-09	2.98215e-10	8.72496e-11	1.12719e-08	1.98975e-10	5.897e-10	4.54509e-10	1.09943e-09	4.9384e-10	4.4401e-10	4.51703e-10	5.60579e-09	2.19016e-10	3.05692e-10	8.35387e-10	1.53371e-09	7.37967e-10	4.8607e-10	4.921e-10	7.67207e-09	4.66672e-10	2.59809e-10	3.49127e-10	4.16777e-10	1.51001e-09	2.72249e-08	2.01674e-09	7.79494e-10	4.27246e-10	8.60312e-10	5.42831e-10	6.11594e-10	4.86476e-09	3.36918e-10
SWE	Sweden	5.13855e-11	1.32382e-10	8.41646e-10	2.90877e-11	2.59813e-10	1.76906e-11	2.66645e-09	6.50005e-11	6.68134e-11	1.31311e-08	9.84333e-09	1.79551e-10	4.85753e-11	2.15287e-10	3.29611e-10	6.4978e-11	2.95164e-12	1.11916e-08	1.38863e-11	3.98949e-11	3.74747e-11	4.0779e-11	1.2707e-10	3.55204e-10	8.07498e-11	1.0921e-08	1.80102e-11	7.7591e-11	1.40361e-09	9.26501e-11	2.36778e-11	8.99595e-11	1.15892e-10	1.42149e-08	2.74539e-11	2.97119e-11	1.43186e-11	3.14308e-11	2.09557e-09	7.58559e-08	2.42569e-09	5.96571e-11	2.22613e-10	1.81437e-09	2.1939e-10	8.67918e-10	1.13957e-08	7.00063e-11
CHE	Switzerland	2.88638e-12	8.35962e-12	6.86522e-11	3.28164e-12	8.09083e-12	4.06572e-13	9.77192e-11	1.74304e-11	1.59558e-12	2.13984e-10	1.01097e-09	1.14747e-11	1.39914e-12	1.50573e-11	2.38206e-11	1.87984e-12	6.28767e-14	2.95979e-10	4.41076e-13	1.87079e-12	2.295e-12	1.91354e-12	5.36999e-12	1.32343e-11	3.73292e-12	5.86491e-10	4.77705e-13	3.6902e-12	5.12872e-11	3.28783e-12	8.04149e-13	4.25506e-12	5.85798e-12	4.80379e-10	8.62658e-13	1.04539e-12	6.58691e-13	9.52998e-13	7.38554e-11	1.49844e-09	8.35562e-11	3.97895e-12	9.61189e-12	7.48098e-11	1.14353e-11	1.98999e-11	2.48883e-10	5.67791e-12
SYR	Syria	1.1271e-10	5.31864e-10	3.36342e-08	5.73537e-11	4.207e-10	2.8932e-11	4.68602e-09	1.17579e-09	8.01021e-11	5.70748e-09	5.90068e-09	5.15327e-10	4.87037e-11	6.1108e-10	3.17295e-10	5.149e-11	9.95328e-12	9.20305e-09	2.56374e-11	1.11821e-10	6.42282e-11	1.17783e-10	1.86441e-09	2.38334e-10	1.05799e-10	3.48033e-08	2.87633e-11	7.70934e-11	7.1502e-09	2.57412e-10	7.23943e-11	1.13564e-10	1.68941e-10	1.32854e-08	6.95589e-11	3.53324e-11	5.71324e-11	5.43717e-11	5.61993e-09	2.25433e-08	1.79994e-08	1.38766e-10	5.0126e-10	1.1016e-09	3.1541e-10	9.40264e-09	2.66826e-09	2.18612e-10
TWN	Taiwan	0	0	0	0	0	0	0	0	0	0	0	0	0	0	0	0	0	0	0	0	0	0	0	0	0	0	0	0	0	0	0	0	0	0	0	0	0	0	0	0	0	0	0	0	0	0	0	0
TJK	Tajikistan	3.72272e-11	5.75846e-11	8.10702e-10	1.67065e-11	3.75174e-11	1.22642e-11	1.07593e-10	4.68516e-11	2.18043e-11	2.15838e-10	1.42638e-09	2.65243e-10	1.42537e-11	2.19905e-11	4.40003e-11	1.43326e-11	6.63027e-12	2.92393e-10	1.13521e-11	2.31193e-11	2.49508e-11	5.0372e-11	2.7661e-11	3.34425e-11	2.35394e-11	3.86152e-10	1.42414e-11	1.59094e-11	2.22821e-10	7.06695e-11	3.66986e-11	2.37574e-11	2.36694e-11	3.35031e-10	2.48235e-11	1.39979e-11	1.97987e-11	1.99415e-11	7.14287e-11	4.02608e-09	8.43449e-11	2.56007e-11	1.97181e-11	1.55153e-10	2.73061e-11	2.85107e-11	1.8794e-09	1.71051e-11
THA	Thailand	3.51215e-09	1.81153e-09	6.46775e-09	1.09784e-09	4.29287e-09	8.65011e-10	1.60428e-08	1.7672e-09	1.40377e-09	3.56661e-07	3.79823e-08	2.46849e-09	1.09358e-09	5.88919e-09	3.36306e-08	1.1743e-09	2.05261e-10	6.61131e-08	7.90207e-10	1.86783e-09	1.46711e-09	3.16659e-09	2.17139e-09	1.60974e-09	1.97602e-09	5.56378e-08	9.2427e-10	7.1804e-09	4.79477e-09	3.85603e-09	2.21924e-09	4.66521e-08	1.8975e-09	1.7294e-07	1.58206e-09	9.69155e-10	1.20691e-09	1.24671e-09	1.16671e-08	2.29794e-06	1.62242e-08	3.15181e-09	2.6042e-09	4.43374e-09	3.21264e-09	5.15026e-09	3.43133e-08	1.9506e-09
MKD	TFYR Macedonia	5.10634e-11	8.67558e-09	9.49878e-10	2.26563e-11	7.44423e-11	1.55049e-11	3.1624e-10	6.00585e-11	3.13763e-11	3.66289e-09	2.2949e-09	9.42856e-11	1.98934e-11	4.70922e-11	6.96925e-11	1.87818e-11	5.81022e-12	1.57744e-09	1.32703e-11	3.37683e-11	3.21721e-11	6.5068e-11	4.29572e-11	3.7311e-09	3.53537e-11	1.01192e-09	6.08716e-11	2.47051e-11	6.79825e-09	1.02704e-10	4.24501e-11	4.30237e-11	4.83401e-11	1.11149e-09	3.04047e-11	1.82092e-11	2.28362e-11	2.82778e-11	1.87483e-10	4.41926e-09	2.10833e-10	3.87827e-11	4.52509e-11	1.12324e-08	6.27148e-11	1.77882e-10	4.837e-09	3.06331e-11
TGO	Togo	1.37406e-10	2.66408e-10	4.1778e-10	7.11215e-11	1.93465e-10	5.11514e-11	6.09094e-10	1.12953e-10	1.06066e-10	9.2092e-10	1.85856e-09	1.33897e-10	5.77541e-11	1.11027e-10	2.36855e-10	7.21576e-11	1.86678e-11	4.06551e-09	4.3413e-11	1.22214e-08	1.59208e-10	2.25349e-10	1.19435e-10	1.13369e-10	1.02995e-10	2.01941e-09	5.03906e-11	7.39219e-11	2.41018e-10	1.01535e-08	1.37958e-10	1.15298e-10	1.62079e-10	3.64939e-09	9.65553e-11	5.37477e-11	2.22736e-10	1.04744e-10	3.5861e-10	5.60559e-09	2.73388e-09	1.32265e-09	2.30451e-10	2.98766e-10	1.9231e-10	1.40164e-10	7.54977e-10	3.11396e-10
TTO	Trinidad and Tobago	0	0	0	0	0	0	0	0	0	0	0	0	0	0	0	0	0	0	0	0	0	0	0	0	0	0	0	0	0	0	0	0	0	0	0	0	0	0	0	0	0	0	0	0	0	0	0	0
TUN	Tunisia	2.80617e-13	1.01643e-12	4.60913e-11	3.06665e-13	1.0503e-12	8.85567e-14	6.03596e-12	3.9448e-13	2.04801e-13	9.89088e-12	7.08833e-11	5.93504e-13	1.11981e-13	4.29957e-12	8.81614e-13	1.27551e-13	2.53523e-14	8.75753e-11	6.49333e-14	1.17522e-12	1.923e-13	3.19915e-13	3.12686e-13	1.03842e-12	2.69398e-13	2.29545e-11	7.84424e-14	1.62069e-13	3.29532e-12	1.94482e-12	1.93174e-13	2.85558e-13	1.90681e-12	4.48542e-11	1.93438e-13	1.0186e-13	1.22625e-13	2.44748e-13	3.18154e-12	6.50941e-11	3.73039e-12	5.00184e-13	5.42353e-13	6.14448e-12	1.68298e-12	3.87183e-12	3.4413e-11	3.92949e-12
TUR	Turkey	2.48706e-09	1.17209e-08	3.75855e-08	2.83475e-10	2.91827e-09	9.2007e-11	3.42515e-08	2.87175e-09	4.06239e-10	8.47505e-08	2.09783e-07	4.87103e-08	4.18404e-10	2.73512e-09	4.84393e-09	9.37148e-10	1.52441e-11	1.36032e-07	7.79503e-11	4.18914e-10	2.38582e-10	1.83733e-10	8.2329e-10	7.21642e-09	7.16825e-10	1.03352e-07	5.08512e-10	5.55219e-10	5.17792e-08	8.23096e-10	1.56033e-10	5.98901e-10	2.2364e-09	1.86276e-07	2.76456e-10	1.68244e-10	9.53471e-11	1.87186e-10	1.5882e-08	3.67158e-07	1.16104e-08	9.98429e-10	1.76722e-09	1.7418e-08	2.9284e-09	3.39069e-09	8.68518e-08	9.58852e-10
TKM	Turkmenistan	5.92821e-09	1.63069e-10	3.64919e-10	1.73975e-11	4.99858e-11	1.15959e-11	1.86343e-10	2.85428e-10	2.67551e-11	3.60838e-10	1.06289e-09	4.28452e-10	1.54717e-11	4.32267e-11	8.68075e-11	1.48114e-11	4.32421e-12	5.69895e-10	1.05201e-11	2.59562e-11	4.55776e-11	6.17097e-11	3.01783e-11	7.27033e-11	2.48558e-11	5.32455e-10	1.82468e-11	1.88068e-11	3.74378e-10	9.53136e-11	3.38931e-11	2.87189e-11	3.10115e-11	7.88647e-10	2.46386e-11	1.37877e-11	1.84342e-11	2.28904e-11	5.05188e-10	5.13897e-08	1.43243e-10	2.89021e-11	2.96076e-11	1.65701e-10	4.14587e-11	4.23415e-11	1.11773e-09	2.03166e-11
USR	Former USSR	0	0	0	0	0	0	0	0	0	0	0	0	0	0	0	0	0	0	0	0	0	0	0	0	0	0	0	0	0	0	0	0	0	0	0	0	0	0	0	0	0	0	0	0	0	0	0	0
UGA	Uganda	4.47877e-12	6.98657e-12	2.62776e-11	4.18927e-12	1.15559e-11	1.50412e-12	2.88093e-11	4.45787e-12	3.93727e-12	1.25523e-10	1.51193e-10	6.54848e-12	1.98649e-12	5.11645e-12	7.25506e-12	2.47998e-12	5.23469e-13	4.62173e-10	1.28787e-12	3.25016e-12	2.98229e-12	6.51994e-12	3.83175e-12	5.32026e-12	3.30108e-12	8.87577e-11	1.42743e-12	1.20179e-11	1.53077e-11	1.03337e-11	2.17671e-11	3.67577e-12	4.48389e-12	1.10434e-10	3.3048e-12	1.90958e-12	2.13007e-12	2.58751e-12	1.82937e-11	7.93915e-10	2.50979e-11	1.24407e-10	5.22033e-12	1.91406e-11	1.21863e-11	2.30319e-11	1.54169e-10	4.22143e-12
UKR	Ukraine	9.59487e-11	3.07652e-10	1.18027e-09	3.46699e-11	1.39877e-10	2.13319e-11	5.26542e-10	6.55064e-10	4.75794e-11	1.47839e-09	5.33128e-09	1.09232e-09	3.16148e-11	7.13936e-11	1.12946e-10	2.90636e-11	1.3584e-11	3.40864e-09	1.91802e-11	4.99958e-11	4.40512e-11	8.17772e-11	7.68072e-11	1.10998e-10	4.66237e-11	2.06533e-09	2.34672e-11	3.15536e-11	5.24361e-09	1.25711e-10	5.32495e-11	6.69427e-11	8.8574e-11	2.31945e-09	5.10496e-11	2.53347e-11	3.08932e-11	4.01321e-11	3.96261e-10	1.13791e-08	5.78194e-10	5.44304e-11	1.24362e-10	7.76888e-10	1.92186e-10	9.24137e-10	9.53779e-09	4.38948e-11
ARE	UAE	5.3011e-15	1.24015e-15	3.6426e-14	2.60554e-16	2.51834e-15	1.9423e-16	5.5096e-15	8.20057e-14	4.0576e-16	1.60649e-13	1.11161e-14	4.70018e-14	2.75811e-16	6.56444e-15	5.85229e-15	2.90055e-16	6.08374e-17	1.82206e-14	1.63263e-16	5.58812e-16	5.01221e-16	8.67513e-16	5.33515e-16	5.82093e-16	1.03847e-15	4.34137e-14	1.96124e-16	9.1096e-16	6.33258e-15	1.31864e-15	6.0312e-16	1.18205e-15	5.95711e-15	4.64079e-14	3.65231e-16	2.28136e-16	3.09981e-16	4.66077e-16	3.60242e-15	3.77808e-13	4.6781e-15	6.91743e-16	7.6829e-16	1.79309e-15	9.79705e-16	7.15115e-15	6.15863e-15	4.84919e-16
GBR	UK	0	0	0	0	0	0	0	0	0	0	0	0	0	0	0	0	0	0	0	0	0	0	0	0	0	0	0	0	0	0	0	0	0	0	0	0	0	0	0	0	0	0	0	0	0	0	0	0
TZA	Tanzania	4.3155e-10	5.68225e-10	1.01969e-08	1.48952e-10	1.25713e-09	2.73133e-10	5.84674e-09	2.87601e-10	3.16386e-10	1.49805e-08	1.54365e-08	4.17187e-10	2.02814e-10	4.31001e-10	4.73999e-09	1.5455e-10	1.09081e-11	3.23747e-08	9.42836e-11	2.25113e-10	2.58025e-10	5.53704e-10	2.82731e-10	3.36803e-09	2.03869e-09	8.55498e-09	1.66832e-10	2.39326e-10	3.16331e-08	1.24247e-09	1.60989e-09	3.10858e-10	3.64589e-10	9.13517e-08	1.68699e-10	1.3315e-10	1.38139e-10	1.27147e-10	2.31048e-09	1.25239e-07	4.70925e-09	3.72589e-10	5.66403e-10	1.19362e-09	7.79431e-10	1.08339e-09	6.17886e-09	2.40008e-10
USA	USA	0	0	0	0	0	0	0	0	0	0	0	0	0	0	0	0	0	0	0	0	0	0	0	0	0	0	0	0	0	0	0	0	0	0	0	0	0	0	0	0	0	0	0	0	0	0	0	0
URY	Uruguay	8.55671e-10	8.56055e-10	2.0198e-09	4.48899e-10	1.33075e-09	3.27447e-10	9.82151e-08	7.17872e-10	6.023e-10	1.53272e-08	4.1399e-09	7.34925e-10	4.24373e-10	6.1093e-10	9.16523e-10	3.93681e-10	1.1166e-10	9.83114e-09	3.03183e-10	5.88166e-10	6.26744e-10	1.32691e-09	1.5588e-09	6.16887e-10	6.71599e-10	1.38934e-06	3.57384e-10	4.37534e-10	1.13908e-09	1.89418e-09	9.46532e-10	6.0211e-10	5.98628e-10	3.33378e-08	6.18646e-10	4.21692e-10	5.20502e-10	5.57548e-10	3.27702e-08	4.279e-08	8.99074e-09	8.12225e-10	7.5573e-10	9.09307e-10	1.64802e-09	3.07984e-09	3.54696e-09	4.13892e-10
UZB	Uzbekistan	1.08287e-10	1.48974e-10	2.38541e-10	4.21521e-11	1.10643e-10	2.99623e-11	3.02571e-10	2.55668e-10	5.8675e-11	5.3556e-10	2.42528e-09	9.67526e-10	3.59313e-11	6.2652e-11	1.13891e-10	3.28027e-11	1.08259e-11	1.90256e-09	2.70789e-11	6.12191e-11	6.2717e-11	1.43606e-10	6.59873e-11	7.6479e-11	6.00188e-11	7.75144e-10	3.26317e-11	4.43777e-11	2.71456e-10	2.1765e-10	8.61845e-11	6.73273e-11	6.35449e-11	8.40202e-10	6.09388e-11	3.46974e-11	4.72263e-11	5.37939e-11	2.06259e-10	2.79745e-08	1.9304e-10	6.66447e-11	5.49685e-11	2.29509e-10	7.28799e-11	7.97783e-11	1.5764e-09	4.2938e-11
VUT	Vanuatu	0	0	0	0	0	0	0	0	0	0	0	0	0	0	0	0	0	0	0	0	0	0	0	0	0	0	0	0	0	0	0	0	0	0	0	0	0	0	0	0	0	0	0	0	0	0	0	0
VEN	Venezuela	2.56373e-10	2.17484e-10	5.54518e-10	1.28289e-10	3.74852e-10	3.00801e-10	2.3869e-09	1.94607e-10	1.64868e-08	7.20519e-09	1.84739e-09	3.02112e-10	4.23993e-10	1.91427e-10	2.99427e-10	2.87124e-10	3.19458e-11	3.44608e-09	2.1648e-10	1.73926e-10	1.89733e-10	3.63624e-10	2.14055e-09	1.83252e-10	1.97224e-10	9.4627e-08	1.01306e-10	1.35427e-10	3.56445e-10	5.87107e-09	2.48414e-10	1.9238e-10	1.83587e-10	1.75589e-08	1.74337e-10	1.13721e-10	1.35261e-10	1.69412e-10	4.62709e-09	1.50112e-08	1.32361e-07	2.03079e-10	5.38523e-09	5.93101e-10	1.15193e-08	2.22692e-10	1.1731e-09	2.8431e-10
VNM	Viet Nam	0	0	0	0	0	0	0	0	0	0	0	0	0	0	0	0	0	0	0	0	0	0	0	0	0	0	0	0	0	0	0	0	0	0	0	0	0	0	0	0	0	0	0	0	0	0	0	0
YEM	Yemen	0	0	0	0	0	0	0	0	0	0	0	0	0	0	0	0	0	0	0	0	0	0	0	0	0	0	0	0	0	0	0	0	0	0	0	0	0	0	0	0	0	0	0	0	0	0	0	0
ZMB	Zambia	4.95988e-10	8.32122e-10	1.1234e-09	2.56407e-10	2.09462e-08	1.77599e-10	2.42077e-09	3.78935e-10	3.98742e-10	1.32998e-08	7.26995e-09	5.16308e-10	2.0982e-10	4.35936e-10	7.97354e-10	2.15267e-10	6.10242e-11	1.20267e-08	1.58266e-10	4.08485e-10	3.76834e-10	8.4342e-10	3.96337e-10	3.83715e-10	7.94586e-09	5.4509e-09	1.86265e-10	2.75842e-10	8.25785e-10	1.2322e-09	1.6817e-09	3.91856e-10	6.11252e-10	5.27401e-09	3.68466e-10	2.13031e-10	2.8953e-10	3.33218e-10	1.40134e-09	4.341e-08	2.64113e-09	9.69295e-10	3.93387e-10	8.94247e-10	4.84579e-10	9.17205e-10	2.99272e-09	2.92056e-10
ZWE	Zimbabwe	2.80399e-08	2.55511e-08	5.44278e-08	2.15032e-08	2.4467e-08	1.98025e-08	1.87109e-07	2.08711e-08	1.93636e-08	1.46671e-06	1.62447e-07	1.92597e-08	2.31046e-08	2.43509e-08	3.44449e-08	2.13602e-08	3.11136e-09	1.49371e-07	1.70018e-08	2.36442e-08	2.5564e-08	2.02442e-08	2.91664e-08	2.4242e-08	2.50386e-08	2.96383e-07	1.9895e-08	1.76237e-08	2.83253e-08	2.6262e-08	2.32135e-08	2.20305e-08	2.46793e-08	2.79739e-07	2.17073e-08	2.14696e-08	2.21446e-08	2.0301e-08	1.60322e-07	1.01915e-06	5.01717e-07	2.0936e-08	2.73939e-08	3.46038e-08	2.64001e-08	2.69292e-08	1.00156e-07	2.02628e-08
ROW	Rest of World	0	0	0	0	0	0	0	0	0	0	0	0	0	0	0	0	0	0	0	0	0	0	0	0	0	0	0	0	0	0	0	0	0	0	0	0	0	0	0	0	0	0	0	0	0	0	0	0
[truncated: 142 more columns]

## Sheet: Pemission Impact FP shares
		AFG	ALB	DZA	AND	AGO	ATG	ARG	ARM	ABW	AUS	AUT	AZE	BHS	BHR	BGD	BRB	BLR	BEL	BLZ	BEN	BMU	BTN	BOL	BIH	BWA	BRA	VGB	BRN	BGR	BFA	BDI	KHM	CMR	CAN	CPV	CYM	CAF	TCD	CHL	CHN	COL	COG	CRI	HRV	CUB	CYP	CZE	CIV
		Afghanistan	Albania	Algeria	Andorra	Angola	Antigua	Argentina	Armenia	Aruba	Australia	Austria	Azerbaijan	Bahamas	Bahrain	Bangladesh	Barbados	Belarus	Belgium	Belize	Benin	Bermuda	Bhutan	Bolivia	Bosnia and Herzegovina	Botswana	Brazil	British Virgin Islands	Brunei	Bulgaria	Burkina Faso	Burundi	Cambodia	Cameroon	Canada	Cape Verde	Cayman Islands	Central African Republic	Chad	Chile	China	Colombia	Congo	Costa Rica	Croatia	Cuba	Cyprus	Czech Republic	Cote dIvoire
AFG	Afghanistan	0.9962	0.005	0.0254	0.0228	0.0003	0.0217	0.0015	0.0063	0.0201	0.0093	0.0122	0.0041	0.0197	0.019	0.0034	0.0166	0.0403	0.0845	0.0213	0.0018	0.0252	0.0014	0.0002	0.0023	0	0.0002	0.0219	0.0183	0.0065	0.0009	0.026	0.0012	0.003	0.004	0.0286	0.0205	0.0027	0.0042	0.004	0.0009	0.0004	0.0114	0.0193	0.0039	0.0105	0.0139	0.0133	0.0141
ALB	Albania	0	0.8579	0.0007	0.0013	0	0.0011	0.0001	0.0003	0.0012	0.0003	0.0017	0.0002	0.001	0.0004	0	0.0009	0.0021	0.0005	0.0011	0.0001	0.0013	0.0001	0	0.0002	0	0	0.0012	0.0008	0.0008	0	0.0012	0.0001	0.0004	0.0001	0.0015	0.0011	0.0001	0.0002	0.0002	0	0	0.0005	0.0006	0.0005	0.0007	0.0013	0.0023	0.0005
DZA	Algeria	0	0	0.0539	0	0	0	0	0	0	0	0	0	0	0	0	0	0	0	0	0	0	0	0	0	0	0	0	0	0	0	0	0	0	0	0	0	0	0	0	0	0	0	0	0	0	0	0	0
AND	Andorra	0	0	0	0	0	0	0	0	0	0	0	0	0	0	0	0	0	0	0	0	0	0	0	0	0	0	0	0	0	0	0	0	0	0	0	0	0	0	0	0	0	0	0	0	0	0	0	0
AGO	Angola	0	0.0007	0.0015	0.0042	0.7904	0.0035	0.0003	0.0007	0.0037	0.0018	0.0008	0.0004	0.0042	0.0012	0.0001	0.0031	0.0065	0.0032	0.0036	0.0003	0.0042	0.0002	0.0001	0.0003	0	0.0001	0.0035	0.0028	0.0005	0.0002	0.0042	0.0002	0.0004	0.0007	0.0047	0.0035	0.0004	0.0007	0.0044	0.001	0.0001	0.0014	0.0023	0.0003	0.0022	0.0015	0.0007	0.0017
ATG	Antigua	0	0	0	0	0	0	0	0	0	0	0	0	0	0	0	0	0	0	0	0	0	0	0	0	0	0	0	0	0	0	0	0	0	0	0	0	0	0	0	0	0	0	0	0	0	0	0	0
ARG	Argentina	0	0.0011	0.0188	0.0067	0.0006	0.0043	0.6391	0.0014	0.0078	0.0089	0.0114	0.0011	0.0073	0.0051	0.0005	0.0079	0.0055	0.0458	0.0047	0.0004	0.0051	0.0002	0.0102	0.0011	0.0001	0.0173	0.0036	0.0064	0.006	0.0002	0.0039	0.0004	0.0013	0.0059	0.0067	0.0059	0.0004	0.0007	0.2076	0.0013	0.0042	0.0032	0.0242	0.0037	0.0355	0.0266	0.0099	0.0054
ARM	Armenia	0	0.0001	0.0001	0.0005	0	0.0005	0	0.7667	0.0004	0.0001	0	0.0001	0.0004	0.0001	0	0.0003	0.0006	0.0001	0.0004	0	0.0005	0	0	0	0	0	0.0005	0.0003	0.0001	0	0.0005	0	0	0	0.0006	0.0004	0.0001	0.0001	0	0	0	0.0002	0.0001	0	0.0001	0.0001	0	0.0002
ABW	Aruba	0	0	0	0	0	0	0	0	0	0	0	0	0	0	0	0	0	0	0	0	0	0	0	0	0	0	0	0	0	0	0	0	0	0	0	0	0	0	0	0	0	0	0	0	0	0	0	0
AUS	Australia	0	0	0	0	0	0	0	0	0	0	0	0	0	0	0	0	0	0	0	0	0	0	0	0	0	0	0	0	0	0	0	0	0	0	0	0	0	0	0	0	0	0	0	0	0	0	0	0
AUT	Austria	0	0.0006	0.0012	0.0004	0	0.0002	0.0001	0.0002	0.0002	0.0012	0.2457	0.0002	0.0004	0.0007	0	0.0002	0.0002	0.0017	0.0002	0	0.0007	0	0	0.0019	0	0	0.0001	0.0003	0.0019	0	0.0001	0	0.0001	0.0002	0.0002	0.0002	0	0	0.0002	0	0	0.0001	0.0005	0.0073	0.0006	0.0017	0.0119	0.0003
AZE	Azerbaijan	0.0001	0.0002	0.0004	0.001	0	0.0009	0	0.0004	0.0008	0.0002	0.0006	0.7909	0.0008	0.0003	0	0.0007	0.0016	0.0002	0.0008	0.0001	0.001	0	0	0.0001	0	0	0.001	0.0006	0.0003	0	0.001	0	0.0001	0.0001	0.0011	0.0008	0.0001	0.0002	0.0001	0	0	0.0003	0.0004	0.0002	0.0003	0.0004	0.0009	0.0004
BHS	Bahamas	0	0	0	0	0	0	0	0	0	0	0	0	0	0	0	0	0	0	0	0	0	0	0	0	0	0	0	0	0	0	0	0	0	0	0	0	0	0	0	0	0	0	0	0	0	0	0	0
BHR	Bahrain	0	0	0	0	0	0	0	0	0	0	0	0	0	0	0	0	0	0	0	0	0	0	0	0	0	0	0	0	0	0	0	0	0	0	0	0	0	0	0	0	0	0	0	0	0	0	0	0
BGD	Bangladesh	0	0.0003	0.0018	0.002	0	0.0015	0.0004	0.0005	0.0018	0.0021	0.0059	0.0003	0.0018	0.0023	0.8516	0.0017	0.0023	0.0088	0.0015	0.0002	0.002	0.0001	0	0.0003	0	0.0001	0.0015	0.0047	0.0019	0.0001	0.0014	0.0003	0.0006	0.0041	0.0018	0.0016	0.0002	0.0003	0.001	0.0012	0.0001	0.0012	0.0026	0.0009	0.0045	0.0051	0.0027	0.0021
BRB	Barbados	0	0	0	0	0	0	0	0	0	0	0	0	0	0	0	0	0	0	0	0	0	0	0	0	0	0	0	0	0	0	0	0	0	0	0	0	0	0	0	0	0	0	0	0	0	0	0	0
BLR	Belarus	0	0.0005	0.0019	0.0038	0	0.0029	0.0003	0.0018	0.002	0.0009	0.0046	0.0018	0.0036	0.0013	0.0001	0.0027	0.0446	0.0023	0.003	0.0002	0.0042	0.0001	0	0.0005	0	0	0.0035	0.0025	0.0015	0.0001	0.0038	0.0002	0.0005	0.0005	0.0033	0.0031	0.0003	0.0005	0.0006	0.0001	0	0.0013	0.0018	0.001	0.0021	0.0025	0.005	0.0017
BEL	Belgium	0	0.0001	0.0015	0.0003	0	0.0001	0.0001	0.0001	0.0005	0.0004	0.0012	0.0001	0.0002	0.0004	0	0.0003	0	0.0333	0.0001	0	0.0002	0	0	0.0001	0	0	0.0001	0.0002	0.0005	0	0.0002	0	0.0003	0.0003	0.0003	0.0001	0	0	0.0003	0.0001	0	0.0002	0.0007	0.0003	0.0008	0.0013	0.0013	0.0008
BLZ	Belize	0	0	0	0	0	0	0	0	0	0	0	0	0	0	0	0	0	0	0	0	0	0	0	0	0	0	0	0	0	0	0	0	0	0	0	0	0	0	0	0	0	0	0	0	0	0	0	0
BEN	Benin	0.0001	0.0003	0.0003	0.0015	0	0.0013	0	0.0003	0.0013	0.0002	0.0002	0.0001	0.0011	0.0004	0.0001	0.001	0.0024	0.0005	0.0013	0.9009	0.0015	0.0001	0	0.0001	0	0	0.0013	0.001	0.0001	0.0002	0.0016	0.0001	0.0002	0	0.0017	0.0012	0.0002	0.0003	0.0001	0	0.0005	0.0031	0.0005	0.0002	0.0005	0.0004	0.0003	0.0026
BMU	Bermuda	0	0	0	0	0	0	0	0	0	0	0	0	0	0	0	0	0	0	0	0	0	0	0	0	0	0	0	0	0	0	0	0	0	0	0	0	0	0	0	0	0	0	0	0	0	0	0	0
BTN	Bhutan	0	0.0024	0.0021	0.017	0.0001	0.0154	0.0006	0.0032	0.0122	0.002	0.0008	0.0015	0.0139	0.0041	0.0004	0.0121	0.0227	0.0006	0.0154	0.0011	0.0176	0.9699	0.0001	0.0011	0	0	0.0152	0.0098	0.0014	0.0005	0.0194	0.0006	0.0014	0.0003	0.0194	0.0145	0.0019	0.0024	0.0012	0.0001	0.0001	0.0054	0.005	0.0008	0.0073	0.0037	0.0009	0.006
BOL	Bolivia	0	0.0015	0.0041	0.0101	0.0001	0.0089	0.019	0.002	0.012	0.0052	0.0069	0.0011	0.0086	0.0035	0.0002	0.0079	0.0124	0.0119	0.0088	0.0007	0.0103	0.0005	0.9486	0.0009	0	0.0008	0.0087	0.0065	0.0021	0.0004	0.0103	0.0004	0.0012	0.0088	0.0148	0.0088	0.001	0.0016	0.0797	0.0002	0.0436	0.0035	0.0186	0.0016	0.0079	0.008	0.012	0.0047
BIH	Bosnia and Herzegovina	0	0.0003	0.0005	0.0009	0	0.0009	0	0.0002	0.0008	0.0002	0.003	0.0001	0.0007	0.0003	0	0.0011	0.0012	0.0006	0.0008	0.0001	0.0009	0	0	0.8376	0	0	0.0008	0.0006	0.0004	0	0.0009	0	0.0001	0.0001	0.001	0.0008	0.0001	0.0002	0.0001	0	0	0.0003	0.0004	0.0376	0.0004	0.0006	0.0009	0.0004
BWA	Botswana	0.0001	0.0049	0.0045	0.035	0.0004	0.0326	0.0012	0.0065	0.0273	0.0044	0.0036	0.0032	0.0287	0.0083	0.0004	0.0249	0.0497	0.0032	0.032	0.0022	0.0356	0.0017	0.0003	0.0022	0.9955	0.0001	0.0313	0.0202	0.0029	0.0012	0.0378	0.0013	0.003	0.0011	0.039	0.0299	0.0037	0.0054	0.0025	0.0002	0.0002	0.011	0.0102	0.002	0.0092	0.0101	0.0035	0.012
BRA	Brazil	0.0001	0.0055	0.0738	0.0389	0.0154	0.0301	0.2261	0.0066	0.0769	0.0637	0.0903	0.0086	0.0429	0.0503	0.0023	0.0958	0.0241	0.121	0.0411	0.0027	0.033	0.0009	0.022	0.008	0.0001	0.9558	0.027	0.0295	0.0366	0.0008	0.0171	0.0022	0.0107	0.0706	0.0644	0.0802	0.0022	0.0038	0.2467	0.0053	0.0148	0.0197	0.1995	0.0397	0.1866	0.0856	0.1105	0.0395
VGB	British Virgin Islands	0	0	0	0	0	0	0	0	0	0	0	0	0	0	0	0	0	0	0	0	0	0	0	0	0	0	0	0	0	0	0	0	0	0	0	0	0	0	0	0	0	0	0	0	0	0	0	0
BRN	Brunei	0	0	0	0	0	0	0	0	0	0	0	0	0	0	0	0	0	0	0	0	0	0	0	0	0	0	0	0	0	0	0	0	0	0	0	0	0	0	0	0	0	0	0	0	0	0	0	0
BGR	Bulgaria	0	0.0077	0.0075	0.0012	0	0.0006	0.0003	0.0028	0.0008	0.0031	0.0069	0.0017	0.0008	0.001	0	0.002	0.001	0.0029	0.0006	0.0001	0.0008	0	0	0.0016	0	0	0.0007	0.0009	0.6293	0	0.0005	0	0.0003	0.0006	0.0009	0.0007	0.0001	0.0001	0.0003	0	0	0.0004	0.001	0.0023	0.0014	0.0186	0.0054	0.0012
BFA	Burkina Faso	0	0.0014	0.0034	0.009	0.0001	0.0073	0.0004	0.0015	0.0076	0.0023	0.0032	0.0007	0.0064	0.0023	0.0002	0.0059	0.0139	0.0144	0.0072	0.0018	0.0082	0.0004	0.0001	0.0007	0	0	0.0074	0.0053	0.0012	0.9588	0.0087	0.0004	0.001	0.0005	0.0097	0.007	0.0009	0.0015	0.001	0.0001	0.0028	0.0031	0.0036	0.0011	0.0039	0.0031	0.0021	0.0044
BDI	Burundi	0	0	0	0.0001	0	0.0001	0	0	0.0001	0	0	0	0.0001	0	0	0.0001	0.0001	0	0.0001	0	0.0001	0	0	0	0	0	0.0001	0.0001	0	0	0.2749	0	0	0	0.0001	0.0001	0	0	0	0	0	0	0	0	0	0	0	0
KHM	Cambodia	0	0.0003	0.0012	0.0025	0	0.0022	0.0002	0.0005	0.0023	0.0017	0.0015	0.0003	0.0021	0.001	0.0001	0.0019	0.0025	0.0009	0.0023	0.0002	0.0027	0.0001	0	0.0002	0	0	0.0022	0.0077	0.0004	0.0001	0.0026	0.8967	0.0003	0.0008	0.0029	0.0022	0.0003	0.0004	0.0005	0.0008	0.0001	0.0009	0.0015	0.0003	0.0013	0.0014	0.001	0.001
CMR	Cameroon	0	0.0002	0.0018	0.0013	0	0.0005	0.0001	0.0002	0.0007	0.0005	0.0021	0.0001	0.0005	0.0005	0	0.0006	0.0007	0.0031	0.0004	0.0001	0.0006	0	0	0.0002	0	0	0.0004	0.0006	0.0005	0	0.0005	0	0.77	0.0004	0.0009	0.0005	0.0019	0.0024	0.0003	0.0003	0	0.0151	0.0007	0.0005	0.0013	0.0012	0.0012	0.0012
CAN	Canada	0	0.0003	0.0108	0.0017	0.0001	0.0101	0.001	0.0011	0.0041	0.0082	0.0055	0.0005	0.0325	0.0029	0.0003	0.0401	0.0005	0.0098	0.0073	0.0001	0.0128	0	0.0002	0.0004	0	0.0004	0.0024	0.0037	0.002	0	0.0004	0.0003	0.0005	0.4823	0.0011	0.0054	0.0001	0.0001	0.0072	0.0016	0.0018	0.001	0.0317	0.002	0.0437	0.0088	0.0059	0.0023
CPV	Cape Verde	0	0	0	0	0	0	0	0	0	0	0	0	0	0	0	0	0	0	0	0	0	0	0	0	0	0	0	0	0	0	0	0	0	0	0	0	0	0	0	0	0	0	0	0	0	0	0	0
CYM	Cayman Islands	0	0	0	0	0	0	0	0	0	0	0	0	0	0	0	0	0	0	0	0	0	0	0	0	0	0	0	0	0	0	0	0	0	0	0	0	0	0	0	0	0	0	0	0	0	0	0	0
CAF	Central African Republic	0	0.0002	0.0004	0.0015	0	0.0011	0.0001	0.0002	0.0011	0.0002	0.0003	0.0001	0.001	0.0003	0	0.0009	0.002	0.0007	0.0011	0.0001	0.0013	0.0001	0	0.0001	0	0	0.0011	0.0007	0.0001	0	0.0013	0	0.0004	0.0001	0.0015	0.0011	0.9027	0.0009	0.0001	0	0	0.01	0.0005	0.0001	0.0007	0.0006	0.0007	0.0005
TCD	Chad	0	0.0004	0.0007	0.0022	0	0.0021	0.0001	0.0004	0.002	0.0004	0.0008	0.0002	0.0022	0.0005	0	0.0016	0.0038	0.0005	0.002	0.0002	0.0022	0.0001	0	0.0002	0	0	0.0019	0.0013	0.0003	0.0001	0.0022	0.0001	0.0033	0.0002	0.0029	0.0019	0.0009	0.8559	0.0002	0	0	0.0008	0.001	0.0008	0.0007	0.0007	0.0007	0.0009
CHL	Chile	0	0	0	0	0	0	0	0	0	0	0	0	0	0	0	0	0	0	0	0	0	0	0	0	0	0	0	0	0	0	0	0	0	0	0	0	0	0	0	0	0	0	0	0	0	0	0	0
CHN	China	0.0002	0.0078	0.1547	0.0246	0.0013	0.015	0.014	0.005	0.0586	0.1838	0.0793	0.0126	0.0239	0.0756	0.0166	0.0631	0.008	0.0766	0.0221	0.0055	0.0365	0.0005	0.0017	0.0049	0.0001	0.0014	0.0085	0.1262	0.0372	0.0007	0.0078	0.0202	0.0192	0.0765	0.0221	0.013	0.001	0.0019	0.0728	0.9261	0.0062	0.026	0.1375	0.0251	0.2234	0.1112	0.0909	0.0894
COL	Colombia	0	0.0002	0.0009	0.0016	0	0.0018	0.0009	0.0003	0.012	0.001	0.0014	0.0004	0.0036	0.0006	0	0.0058	0.0017	0.0019	0.002	0.0001	0.0016	0.0001	0.0002	0.0002	0	0.0001	0.0014	0.001	0.0005	0	0.0013	0.0001	0.0002	0.0074	0.0016	0.0015	0.0001	0.0002	0.0458	0.0001	0.8869	0.0023	0.0288	0.0006	0.0081	0.0013	0.0018	0.0008
COG	Congo	0	0	0.0005	0.0002	0	0.0002	0	0	0.0002	0	0.0001	0	0.0002	0.0001	0	0.0001	0.0003	0.0001	0.0002	0	0.0002	0	0	0	0	0	0.0002	0.0001	0	0	0.0002	0	0.0001	0	0.0003	0.0002	0	0	0	0	0	0.3954	0.0001	0	0.0001	0.0001	0.0002	0.0001
CRI	Costa Rica	0	0	0	0	0	0	0	0	0	0	0	0	0	0	0	0	0	0	0	0	0	0	0	0	0	0	0	0	0	0	0	0	0	0	0	0	0	0	0	0	0	0	0	0	0	0	0	0
HRV	Croatia	0	0.0008	0.0006	0.0005	0	0.0027	0.0001	0.0001	0.0004	0.001	0.0068	0.0001	0.0014	0.0003	0	0.0004	0.0006	0.0006	0.0004	0	0.0006	0	0	0.0463	0	0	0.0004	0.0003	0.0007	0	0.0004	0	0.0001	0.0003	0.0005	0.0004	0	0.0001	0.0001	0	0	0.0002	0.0003	0.6916	0.0004	0.0008	0.0021	0.0004
CUB	Cuba	0	0	0	0	0	0	0	0	0	0	0	0	0	0	0	0	0	0	0	0	0	0	0	0	0	0	0	0	0	0	0	0	0	0	0	0	0	0	0	0	0	0	0	0	0	0	0	0
CYP	Cyprus	0	0	0	0	0	0	0	0	0	0	0	0	0	0	0	0	0	0	0	0	0	0	0	0	0	0	0	0	0	0	0	0	0	0	0	0	0	0	0	0	0	0	0	0	0	0	0	0
CZE	Czech Republic	0	0.0001	0.0007	0.0002	0	0.0001	0.0001	0.0001	0.0002	0.0003	0.0046	0.0002	0.0002	0.0003	0	0.0002	0.0001	0.0012	0.0002	0	0.0001	0	0	0.0004	0	0	0.0006	0.0002	0.0017	0	0.0001	0	0.0001	0.0002	0.0002	0.0001	0	0	0.0002	0	0	0.0001	0.0003	0.0014	0.0006	0.0007	0.2314	0.0002
CIV	Cote dIvoire	0	0	0	0	0	0	0	0	0	0	0	0	0	0	0	0	0	0	0	0	0	0	0	0	0	0	0	0	0	0	0	0	0	0	0	0	0	0	0	0	0	0	0	0	0	0	0	0
PRK	North Korea	0	0.0001	0.0007	0.0008	0	0.0013	0.0001	0.0002	0.0008	0.0004	0.0002	0.0001	0.0006	0.0003	0	0.0006	0.0008	0.0001	0.0007	0.0001	0.0009	0	0	0	0	0.0001	0.0007	0.0006	0.0002	0	0.0008	0.0002	0.0001	0.0001	0.001	0.0007	0.0001	0.0001	0.0002	0.0015	0	0.0003	0.0014	0.0001	0.0016	0.0003	0.0002	0.0003
COD	DR Congo	0	0.0001	0.0003	0.0008	0	0.0007	0	0.0002	0.0008	0.0002	0.0003	0.0001	0.0006	0.0002	0	0.0006	0.0011	0.0027	0.0007	0.0001	0.0008	0	0	0.0001	0	0	0.0007	0.0005	0.0001	0	0.0008	0	0.0002	0.0001	0.001	0.0007	0.0002	0.0001	0.0001	0	0	0.0003	0.0003	0.0001	0.0003	0.0009	0.0003	0.0003
DNK	Denmark	0	0	0	0	0	0	0	0	0	0	0	0	0	0	0	0	0	0	0	0	0	0	0	0	0	0	0	0	0	0	0	0	0	0	0	0	0	0	0	0	0	0	0	0	0	0	0	0
DJI	Djibouti	0	0	0	0.0002	0	0.0002	0	0	0.0002	0	0	0	0.0002	0	0	0.0002	0.0004	0	0.0002	0	0.0002	0	0	0	0	0	0.0002	0.0001	0	0	0.0003	0	0	0	0.0003	0.0002	0	0	0	0	0	0.0001	0.0001	0	0	0.0001	0	0.0001
DOM	Dominican Republic	0	0	0	0	0	0	0	0	0	0	0	0	0	0	0	0	0	0	0	0	0	0	0	0	0	0	0	0	0	0	0	0	0	0	0	0	0	0	0	0	0	0	0	0	0	0	0	0
ECU	Ecuador	0	0	0	0	0	0	0	0	0	0	0	0	0	0	0	0	0	0	0	0	0	0	0	0	0	0	0	0	0	0	0	0	0	0	0	0	0	0	0	0	0	0	0	0	0	0	0	0
EGY	Egypt	0	0.0001	0.0021	0.0002	0	0.0001	0.0001	0.0001	0.0002	0.0003	0.0007	0	0.0002	0.0002	0	0.0002	0.0001	0.0006	0.0001	0	0.0001	0	0	0.0001	0	0	0.0001	0.0002	0.0003	0	0.0001	0	0.0001	0.0002	0.0001	0.0001	0	0	0.0001	0	0	0.0001	0.0002	0.0003	0.0003	0.0026	0.0005	0.0002
SLV	El Salvador	0	0	0	0	0	0	0	0	0	0	0	0	0	0	0	0	0	0	0	0	0	0	0	0	0	0	0	0	0	0	0	0	0	0	0	0	0	0	0	0	0	0	0	0	0	0	0	0
ERI	Eritrea	0	0.0005	0.0004	0.0028	0	0.0028	0.0001	0.0005	0.0026	0.0004	0.0002	0.0002	0.0025	0.0006	0	0.0021	0.0047	0.0001	0.0029	0.0002	0.003	0.0002	0	0.0002	0	0	0.0029	0.0018	0.0002	0.0001	0.0032	0.0001	0.0002	0	0.0033	0.0026	0.0003	0.0005	0.0002	0	0	0.0009	0.0009	0.0001	0.001	0.0007	0.0002	0.001
EST	Estonia	0	0	0	0	0	0.0005	0	0	0	0	0	0	0.0009	0	0	0	0.0001	0	0.001	0	0	0	0	0	0	0	0	0	0	0	0	0.0004	0	0	0	0	0	0	0	0	0	0	0.0001	0	0	0	0.0001	0
ETH	Ethiopia	0	0.0051	0.0487	0.015	0.0002	0.0121	0.0015	0.0035	0.0144	0.0092	0.0474	0.002	0.0158	0.0074	0.0005	0.0132	0.0165	0.0405	0.012	0.0011	0.0143	0.0007	0.0002	0.0024	0	0.0002	0.0106	0.0128	0.0097	0.0005	0.0129	0.0008	0.0023	0.0096	0.0154	0.0114	0.0014	0.002	0.0036	0.0034	0.0005	0.0052	0.0123	0.0064	0.0117	0.029	0.0402	0.0087
FJI	Fiji	0	0	0	0	0	0	0	0	0	0	0	0	0	0	0	0	0	0	0	0	0	0	0	0	0	0	0	0	0	0	0	0	0	0	0	0	0	0	0	0	0	0	0	0	0	0	0	0
FIN	Finland	0	0.0002	0.0019	0.0008	0	0.0006	0.0002	0.0003	0.0006	0.0023	0.0033	0.0004	0.0012	0.0008	0.0001	0.0009	0.0005	0.0033	0.0006	0.0001	0.0008	0	0	0.0002	0	0	0.0004	0.0007	0.0013	0	0.0003	0.0001	0.0003	0.0011	0.0005	0.0005	0	0.0001	0.001	0.0005	0.0001	0.0004	0.0014	0.0008	0.0015	0.0028	0.0032	0.0008
FRA	France	0	0	0	0	0	0	0	0	0	0	0	0	0	0	0	0	0	0	0	0	0	0	0	0	0	0	0	0	0	0	0	0	0	0	0	0	0	0	0	0	0	0	0	0	0	0	0	0
PYF	French Polynesia	0	0	0	0	0	0	0	0	0	0	0	0	0	0	0	0	0	0	0	0	0	0	0	0	0	0	0	0	0	0	0	0	0	0	0	0	0	0	0	0	0	0	0	0	0	0	0	0
GAB	Gabon	0	0	0	0	0	0	0	0	0	0	0	0	0	0	0	0	0	0	0	0	0	0	0	0	0	0	0	0	0	0	0	0	0	0	0	0	0	0	0	0	0	0	0	0	0	0	0	0
GMB	Gambia	0	0	0	0	0	0	0	0	0	0	0	0	0	0	0	0	0	0	0	0	0	0	0	0	0	0	0	0	0	0	0	0	0	0	0	0	0	0	0	0	0	0	0	0	0	0	0	0
GEO	Georgia	0.0001	0.0013	0.0128	0.0109	0.0001	0.0102	0.0003	0.0336	0.0085	0.0008	0.0014	0.011	0.0106	0.0024	0.0001	0.0073	0.0156	0.0008	0.0102	0.0008	0.0116	0.0006	0.0001	0.0007	0	0	0.01	0.0065	0.0026	0.0003	0.0111	0.0004	0.001	0.0002	0.0126	0.0095	0.0012	0.0018	0.0007	0	0.0001	0.0055	0.0031	0.0006	0.0027	0.003	0.0019	0.0036
DEU	Germany	0	0.0006	0.0047	0.0017	0.0001	0.0007	0.0004	0.0007	0.0022	0.002	0.0356	0.0007	0.0008	0.0019	0.0001	0.0016	0.0003	0.0122	0.0004	0.0001	0.0007	0	0	0.0012	0	0.0001	0.0003	0.0011	0.0044	0	0.0003	0.0001	0.0005	0.001	0.0012	0.0005	0	0.0001	0.0015	0.0002	0.0001	0.0005	0.0034	0.0036	0.0026	0.0056	0.0134	0.0016
GHA	Ghana	0	0.0002	0.0017	0.0011	0	0.0007	0.0002	0.0003	0.0017	0.0011	0.0059	0.0003	0.001	0.0012	0.0001	0.0011	0.0008	0.0077	0.0007	0.0004	0.0009	0	0	0.0004	0	0	0.0006	0.0009	0.0012	0	0.0006	0.0001	0.0003	0.0027	0.0011	0.0008	0.0001	0.0001	0.0005	0.0001	0	0.0005	0.0014	0.0031	0.0015	0.0024	0.0023	0.0011
GRC	Greece	0	0	0	0	0	0	0	0	0	0	0	0	0	0	0	0	0	0	0	0	0	0	0	0	0	0	0	0	0	0	0	0	0	0	0	0	0	0	0	0	0	0	0	0	0	0	0	0
GRL	Greenland	0	0	0	0	0	0	0	0	0	0	0	0	0	0	0	0	0	0	0	0	0	0	0	0	0	0	0	0	0	0	0	0	0	0	0	0	0	0	0	0	0	0	0	0	0	0	0	0
GTM	Guatemala	0	0	0	0	0	0	0	0	0	0	0	0	0	0	0	0	0	0	0	0	0	0	0	0	0	0	0	0	0	0	0	0	0	0	0	0	0	0	0	0	0	0	0	0	0	0	0	0
GIN	Guinea	0	0.0013	0.0046	0.0127	0.0001	0.008	0.0004	0.0018	0.0084	0.0017	0.0041	0.006	0.0072	0.0026	0.0002	0.0064	0.0155	0.0102	0.0081	0.0007	0.0098	0.0005	0.0001	0.0008	0	0	0.0081	0.0057	0.0014	0.0003	0.0097	0.0004	0.0064	0.0007	0.0107	0.0079	0.001	0.0016	0.0011	0.0001	0.0001	0.0031	0.0039	0.0013	0.0053	0.0136	0.0073	0.0792
GUY	Guyana	0	0	0	0	0	0.0002	0	0	0.0001	0	0	0	0	0	0	0.0004	0	0	0	0	0	0	0	0	0	0	0	0	0	0	0	0	0	0	0	0	0	0	0	0	0	0	0	0	0	0	0	0
HTI	Haiti	0	0	0	0	0	0	0	0	0	0	0	0	0	0	0	0	0	0	0	0	0	0	0	0	0	0	0	0	0	0	0	0	0	0	0	0	0	0	0	0	0	0	0	0	0	0	0	0
HND	Honduras	0	0	0	0	0	0	0	0	0	0	0	0	0	0	0	0	0	0	0	0	0	0	0	0	0	0	0	0	0	0	0	0	0	0	0	0	0	0	0	0	0	0	0	0	0	0	0	0
HKG	Hong Kong	0	0	0	0	0	0	0	0	0	0	0	0	0	0	0	0	0	0	0	0	0	0	0	0	0	0	0	0	0	0	0	0	0	0	0	0	0	0	0	0	0	0	0	0	0	0	0	0
HUN	Hungary	0	0.0005	0.0012	0.0003	0	0.0002	0.0001	0.0003	0.0003	0.0005	0.0122	0.0005	0.0003	0.0003	0	0.0002	0.0002	0.0023	0.0002	0	0.0002	0	0	0.0026	0	0	0.0002	0.0002	0.0037	0	0.0002	0	0.0001	0.0003	0.0002	0.0002	0	0	0.0002	0	0	0.0001	0.0005	0.0058	0.0005	0.0023	0.0111	0.0004
ISL	Iceland	0	0	0	0	0	0	0	0	0	0	0	0	0	0	0	0	0	0	0	0	0	0	0	0	0	0	0	0	0	0	0	0	0	0	0	0	0	0	0	0	0	0	0	0	0	0	0	0
IND	India	0.0008	0.0065	0.1127	0.0448	0.0019	0.0239	0.0143	0.0149	0.0274	0.1131	0.0814	0.0122	0.0373	0.5172	0.0978	0.0438	0.0269	0.1418	0.0243	0.0045	0.0305	0.0029	0.0007	0.0063	0.0002	0.0024	0.0218	0.1613	0.0379	0.0018	0.0342	0.0069	0.0139	0.0959	0.0271	0.0298	0.0035	0.0099	0.0372	0.0079	0.0035	0.0886	0.0633	0.0253	0.0628	0.1595	0.094	0.1007
IDN	Indonesia	0	0	0	0	0	0	0	0	0	0	0	0	0	0	0	0	0	0	0	0	0	0	0	0	0	0	0	0	0	0	0	0	0	0	0	0	0	0	0	0	0	0	0	0	0	0	0	0
IRN	Iran	0.0002	0.0009	0.0026	0.0032	0.0001	0.0021	0.0003	0.0158	0.0017	0.0024	0.002	0.0085	0.0021	0.0067	0.0003	0.0021	0.0024	0.002	0.0021	0.0002	0.0023	0.0001	0	0.0004	0	0	0.002	0.0036	0.0015	0.0001	0.0021	0.0002	0.0006	0.0009	0.0027	0.0021	0.0002	0.0004	0.0007	0.0004	0.0001	0.0013	0.0019	0.0008	0.0025	0.0047	0.002	0.0017
IRQ	Iraq	0	0	0.0005	0.0001	0	0.0001	0	0	0.0001	0	0	0	0.0001	0	0	0.0001	0.0001	0	0.0001	0	0.0001	0	0	0	0	0	0.0001	0.0001	0	0	0.0001	0	0	0	0.0001	0.0001	0	0	0	0	0	0	0	0	0	0	0	0
IRL	Ireland	0	0	0	0	0	0	0	0	0	0	0	0	0	0	0	0	0	0	0	0	0	0	0	0	0	0	0	0	0	0	0	0	0	0	0	0	0	0	0	0	0	0	0	0	0	0	0	0
ISR	Israel	0	0	0	0	0	0	0	0	0	0	0	0	0	0	0	0	0	0	0	0	0	0	0	0	0	0	0	0	0	0	0	0	0	0	0	0	0	0	0	0	0	0	0	0	0	0	0	0
ITA	Italy	0	0	0	0	0	0	0	0	0	0	0	0	0	0	0	0	0	0	0	0	0	0	0	0	0	0	0	0	0	0	0	0	0	0	0	0	0	0	0	0	0	0	0	0	0	0	0	0
JAM	Jamaica	0	0	0	0	0	0	0	0	0	0	0	0	0	0	0	0	0	0	0	0	0	0	0	0	0	0	0	0	0	0	0	0	0	0	0	0	0	0	0	0	0	0	0	0	0	0	0	0
JPN	Japan	0	0	0	0	0	0	0	0	0	0	0	0	0	0	0	0	0	0	0	0	0	0	0	0	0	0	0	0	0	0	0	0	0	0	0	0	0	0	0	0	0	0	0	0	0	0	0	0
JOR	Jordan	0	0	0.0003	0.0002	0	0.0002	0	0.0004	0.0002	0.0001	0.0001	0.0001	0.0002	0.0296	0	0.0002	0.0003	0.0001	0.0002	0	0.0002	0	0	0	0	0	0.0002	0.0001	0.0002	0	0.0002	0	0	0.0001	0.0003	0.0002	0	0	0	0	0	0.0001	0.0001	0	0.0001	0.0003	0.0001	0.0002
KAZ	Kazakhstan	0	0	0.0002	0.0003	0	0.0002	0	0.0001	0.0002	0.0002	0.0009	0.0006	0.0002	0.0001	0	0.0002	0.0003	0.0002	0.0002	0	0.0047	0	0	0	0	0	0.0013	0.0002	0.0001	0	0.0002	0	0	0	0.0003	0.0002	0	0	0.0001	0	0	0.0001	0.0001	0.0001	0.0002	0.0002	0.001	0.0001
KEN	Kenya	0	0.0002	0.0005	0.0026	0	0.0025	0.0001	0.0004	0.0017	0.0007	0.0007	0.0002	0.0023	0.0018	0	0.0021	0.003	0.0009	0.0026	0.0002	0.0023	0.0001	0	0.0002	0	0	0.0025	0.0015	0.0002	0.0001	0.0025	0.0001	0.0002	0.0001	0.0025	0.0023	0.0003	0.0004	0.0002	0	0	0.0007	0.0009	0.0002	0.0007	0.0009	0.0004	0.0009
KWT	Kuwait	0	0	0	0	0	0	0	0	0	0	0	0	0	0	0	0	0	0	0	0	0	0	0	0	0	0	0	0	0	0	0	0	0	0	0	0	0	0	0	0	0	0	0	0	0	0	0	0
KGZ	Kyrgyzstan	0	0.0001	0.0001	0.0007	0	0.0007	0	0.0001	0.0005	0	0	0.0001	0.0006	0.0001	0	0.0005	0.0009	0	0.0007	0	0.0007	0	0	0	0	0	0.0007	0.0004	0	0	0.0007	0	0.0001	0	0.0008	0.0006	0.0001	0.0001	0	0	0	0.0002	0.0002	0	0.0002	0.0002	0	0.0002
LAO	Laos	0	0.0007	0.002	0.0041	0	0.0039	0.0003	0.0008	0.0041	0.0046	0.002	0.0005	0.0035	0.0022	0.0004	0.0034	0.0054	0.0017	0.0039	0.0003	0.0045	0.0003	0	0.0003	0	0	0.0041	0.0058	0.001	0.0002	0.0043	0.0015	0.0005	0.0013	0.0048	0.0035	0.0004	0.0007	0.0009	0.0036	0.0001	0.0016	0.0027	0.0006	0.0027	0.0029	0.0016	0.0023
LVA	Latvia	0	0	0	0.0001	0	0.0001	0	0.0001	0.0001	0	0.0001	0	0.0001	0	0	0	0.0001	0	0.0001	0	0.0001	0	0	0	0	0	0.0001	0	0	0	0.0001	0	0	0	0.0001	0.0001	0	0	0	0	0	0	0	0	0	0	0.0001	0
LBN	Lebanon	0	0	0	0	0	0	0	0	0	0	0	0	0	0	0	0	0	0	0	0	0	0	0	0	0	0	0	0	0	0	0	0	0	0	0	0	0	0	0	0	0	0	0	0	0	0	0	0
LSO	Lesotho	0	0.0003	0.0004	0.0028	0	0.0028	0.0001	0.0005	0.002	0.0011	0.0002	0.0002	0.0026	0.0006	0	0.0022	0.004	0.0003	0.0029	0.0002	0.0027	0.0001	0	0.0002	0	0	0.0029	0.0017	0.0002	0.0001	0.0027	0.0001	0.0002	0.0002	0.0029	0.0026	0.0003	0.0004	0.0003	0	0.0001	0.0008	0.001	0.0001	0.0008	0.0006	0.0002	0.001
LBR	Liberia	0	0	0	0	0	0	0	0	0	0	0	0	0	0	0	0	0	0	0	0	0	0	0	0	0	0	0	0	0	0	0	0	0	0	0	0	0	0	0	0	0	0	0	0	0	0	0	0
LBY	Libya	0	0	0	0	0	0	0	0	0	0	0	0	0	0	0	0	0	0	0	0	0	0	0	0	0	0	0	0	0	0	0	0	0	0	0	0	0	0	0	0	0	0	0	0	0	0	0	0
LIE	Liechtenstein	0	0	0	0	0	0	0	0	0	0	0	0	0	0	0	0	0	0	0	0	0	0	0	0	0	0	0	0	0	0	0	0	0	0	0	0	0	0	0	0	0	0	0	0	0	0	0	0
LTU	Lithuania	0	0	0	0.0001	0	0.0001	0	0	0.0001	0	0.0002	0	0.0012	0	0	0.0001	0.0002	0.0001	0.0001	0	0.0001	0	0	0	0	0	0.0001	0	0.0001	0	0.0001	0	0	0	0.0001	0.0001	0	0	0	0	0	0	0	0	0.0001	0.0001	0.0004	0
LUX	Luxembourg	0	0	0	0	0	0	0	0	0	0	0	0	0	0	0	0	0	0.0002	0	0	0	0	0	0	0	0	0	0	0	0	0	0	0	0	0	0	0	0	0	0	0	0	0	0	0	0	0	0
MAC	Macao SAR	0	0	0	0	0	0	0	0	0	0	0	0	0	0	0	0	0	0	0	0	0	0	0	0	0	0	0	0	0	0	0	0	0	0	0	0	0	0	0	0	0	0	0	0	0	0	0	0
MDG	Madagascar	0	0	0	0	0	0	0	0	0	0	0	0	0	0	0	0	0	0	0	0	0	0	0	0	0	0	0	0	0	0	0	0	0	0	0	0	0	0	0	0	0	0	0	0	0	0	0	0
MWI	Malawi	0	0.0013	0.0051	0.0075	0.0003	0.0061	0.0006	0.0015	0.0081	0.006	0.0089	0.001	0.0079	0.0041	0.0003	0.0084	0.0088	0.0158	0.0061	0.0006	0.0773	0.0003	0.0001	0.0013	0.0002	0.0001	0.0576	0.0104	0.0029	0.0003	0.0101	0.0004	0.0051	0.0068	0.0082	0.0059	0.0007	0.001	0.0015	0.0002	0.0002	0.0434	0.0074	0.0114	0.0052	0.0072	0.0165	0.0081
MYS	Malaysia	0	0	0	0	0	0	0	0	0	0	0	0	0	0	0	0	0	0	0	0	0	0	0	0	0	0	0	0	0	0	0	0	0	0	0	0	0	0	0	0	0	0	0	0	0	0	0	0
MDV	Maldives	0	0	0	0	0	0	0	0	0	0	0	0	0	0	0	0	0	0	0	0	0	0	0	0	0	0	0	0	0	0	0	0	0	0	0	0	0	0	0	0	0	0	0	0	0	0	0	0
MLI	Mali	0.0001	0.0024	0.01	0.0215	0.0004	0.0165	0.0007	0.0036	0.0175	0.004	0.0043	0.0017	0.0151	0.0076	0.0008	0.0135	0.032	0.0132	0.0164	0.0026	0.0199	0.0011	0.0001	0.0014	0	0.0002	0.0165	0.0175	0.0023	0.0164	0.0196	0.0014	0.0021	0.0018	0.023	0.0164	0.002	0.0035	0.0021	0.0003	0.0002	0.0084	0.0079	0.0018	0.0094	0.007	0.0203	0.2201
MLT	Malta	0	0	0	0	0	0	0	0	0	0	0	0	0	0	0	0	0	0	0	0	0	0	0	0	0	0	0	0	0	0	0	0	0	0	0	0	0	0	0	0	0	0	0	0	0	0	0	0
MRT	Mauritania	0	0.0017	0.0128	0.012	0.0001	0.0093	0.0003	0.002	0.0075	0.0013	0.0014	0.001	0.0081	0.0025	0.0001	0.0069	0.0141	0.0017	0.009	0.0078	0.0107	0.0005	0.0001	0.0008	0	0	0.0092	0.0061	0.0055	0.0004	0.0106	0.0004	0.0465	0.0006	0.0115	0.0087	0.0011	0.0016	0.0009	0.0012	0.0001	0.0037	0.0036	0.0066	0.0122	0.0036	0.0018	0.005
MUS	Mauritius	0	0	0	0	0	0	0	0	0	0	0	0	0	0	0	0	0	0	0	0	0	0	0	0	0	0	0	0	0	0	0	0	0	0	0	0	0	0	0	0	0	0	0	0	0	0	0	0
MEX	Mexico	0	0	0	0	0	0	0	0	0	0	0	0	0	0	0	0	0	0	0	0	0	0	0	0	0	0	0	0	0	0	0	0	0	0	0	0	0	0	0	0	0	0	0	0	0	0	0	0
MCO	Monaco	0	0	0	0	0	0	0	0	0	0	0	0	0	0	0	0	0	0	0	0	0	0	0	0	0	0	0	0	0	0	0	0	0	0	0	0	0	0	0	0	0	0	0	0	0	0	0	0
MNG	Mongolia	0	0.0005	0.0008	0.0032	0	0.003	0.0001	0.0005	0.0027	0.0005	0.0005	0.0003	0.0029	0.0008	0.0001	0.0025	0.0047	0.0004	0.0029	0.0002	0.0035	0.0002	0	0.0002	0	0	0.003	0.0021	0.0003	0.0001	0.0035	0.0002	0.0003	0.0004	0.0038	0.0028	0.0003	0.0005	0.0004	0.0023	0	0.0011	0.0013	0.0003	0.0013	0.001	0.0006	0.0013
MNE	Montenegro	0	0.0001	0	0.0003	0	0.0002	0	0.0001	0.0002	0.0001	0	0	0.0002	0.0001	0	0.0002	0.0005	0	0.0002	0	0.0003	0	0	0	0	0	0.0002	0.0002	0	0	0.0003	0	0	0	0.0003	0.0002	0	0	0	0	0	0.0001	0.0001	0	0.0001	0.0001	0	0.0001
MAR	Morocco	0	0	0	0	0	0	0	0	0	0	0	0	0	0	0	0	0	0	0	0	0	0	0	0	0	0	0	0	0	0	0	0	0	0	0	0	0	0	0	0	0	0	0	0	0	0	0	0
MOZ	Mozambique	0	0.0011	0.0025	0.0069	0.0003	0.0056	0.0004	0.0013	0.0059	0.0018	0.0053	0.0008	0.0052	0.0025	0.0002	0.0047	0.0102	0.0039	0.0056	0.0005	0.0074	0.0003	0.0001	0.0007	0.0001	0	0.0057	0.0047	0.0015	0.0002	0.0069	0.0003	0.0008	0.0008	0.0087	0.0055	0.0007	0.0011	0.001	0.0006	0.0001	0.0028	0.0033	0.0012	0.0032	0.0035	0.0038	0.0034
MMR	Myanmar	0	0.0004	0.0032	0.0022	0	0.0019	0.0005	0.0005	0.0022	0.006	0.0032	0.0004	0.0024	0.0033	0.0007	0.0026	0.0019	0.0033	0.0022	0.0002	0.0023	0.0001	0	0.0003	0	0	0.0021	0.0241	0.0011	0.0001	0.0019	0.0014	0.0005	0.0023	0.0021	0.0019	0.0002	0.0003	0.0014	0.0073	0.0001	0.0012	0.0034	0.0009	0.0039	0.0036	0.0045	0.0022
NAM	Namibia	0.0001	0.0028	0.0095	0.0234	0.1813	0.018	0.0011	0.0041	0.0173	0.0109	0.0143	0.0024	0.017	0.007	0.0003	0.0152	0.0305	0.0251	0.0492	0.0015	0.0206	0.0009	0.0002	0.0021	0.0022	0.0001	0.0178	0.0131	0.0051	0.0007	0.0211	0.0099	0.0182	0.0027	0.0528	0.0182	0.0025	0.0034	0.0068	0.0004	0.0003	0.1233	0.0116	0.0036	0.0113	0.0107	0.0119	0.0154
NPL	Nepal	0.0001	0.0015	0.0048	0.0148	0.0002	0.0097	0.0009	0.0023	0.0084	0.0049	0.0051	0.0013	0.0098	0.0172	0.0045	0.0086	0.0134	0.0055	0.0098	0.0008	0.0146	0.0024	0.0001	0.0009	0	0.0001	0.0098	0.0118	0.0021	0.0005	0.0117	0.0006	0.0014	0.0056	0.0119	0.0091	0.0012	0.0019	0.0025	0.0012	0.0002	0.0066	0.0059	0.0034	0.0055	0.008	0.0052	0.0074
NLD	Netherlands	0	0	0	0	0	0	0	0	0	0	0	0	0	0	0	0	0	0	0	0	0	0	0	0	0	0	0	0	0	0	0	0	0	0	0	0	0	0	0	0	0	0	0	0	0	0	0	0
ANT	Netherlands Antilles	0	0	0	0	0	0	0	0	0	0	0	0	0	0	0	0	0	0	0	0	0	0	0	0	0	0	0	0	0	0	0	0	0	0	0	0	0	0	0	0	0	0	0	0	0	0	0	0
NCL	New Caledonia	0	0	0	0	0	0	0	0	0	0	0	0	0	0	0	0	0	0	0	0	0	0	0	0	0	0	0	0	0	0	0	0	0	0	0	0	0	0	0	0	0	0	0	0	0	0	0	0
NZL	New Zealand	0	0	0	0	0	0	0	0	0	0	0	0	0	0	0	0	0	0	0	0	0	0	0	0	0	0	0	0	0	0	0	0	0	0	0	0	0	0	0	0	0	0	0	0	0	0	0	0
NIC	Nicaragua	0	0	0	0	0	0	0	0	0	0	0	0	0	0	0	0	0	0	0	0	0	0	0	0	0	0	0	0	0	0	0	0	0	0	0	0	0	0	0	0	0	0	0	0	0	0	0	0
NER	Niger	0	0.0002	0.0003	0.0014	0	0.0011	0	0.0002	0.001	0.0002	0.0001	0.0001	0.001	0.0003	0	0.0009	0.0024	0.0001	0.0011	0.0001	0.0013	0.0001	0	0.0001	0	0	0.0011	0.0008	0.0001	0.0017	0.0014	0.0001	0.0001	0.0001	0.0014	0.0011	0.0001	0.0047	0.0001	0	0	0.0004	0.0005	0.0001	0.0005	0.0003	0.0001	0.0181
NGA	Nigeria	0	0.0002	0.0028	0.0012	0	0.0008	0.0003	0.0002	0.001	0.0016	0.0033	0.0002	0.001	0.0017	0.0001	0.0012	0.0008	0.0039	0.0007	0.0002	0.001	0	0	0.0002	0	0.0001	0.0006	0.0009	0.0008	0	0.0006	0.0001	0.0028	0.0012	0.001	0.0008	0.0001	0.0036	0.001	0.0003	0.0001	0.0005	0.0013	0.0006	0.0013	0.002	0.0038	0.0101
NOR	Norway	0	0	0	0	0	0	0	0	0	0	0	0	0	0	0	0	0	0	0	0	0	0	0	0	0	0	0	0	0	0	0	0	0	0	0	0	0	0	0	0	0	0	0	0	0	0	0	0
PSE	Gaza Strip	0	0	0	0.0001	0	0.0001	0	0	0.0001	0	0	0	0.0001	0	0	0.0001	0.0002	0	0.0001	0	0.0001	0	0	0	0	0	0.0001	0.0001	0	0	0.0001	0	0	0	0.0001	0.0001	0	0	0	0	0	0	0	0	0	0	0	0
OMN	Oman	0	0	0	0	0	0	0	0	0	0	0	0	0	0	0	0	0	0	0	0	0	0	0	0	0	0	0	0	0	0	0	0	0	0	0	0	0	0	0	0	0	0	0	0	0	0	0	0
PAK	Pakistan	0.0001	0.0066	0.1418	0.0289	0.0007	0.018	0.0099	0.0062	0.0272	0.0748	0.0861	0.018	0.0438	0.0338	0.0044	0.0397	0.0178	0.1004	0.019	0.0039	0.0271	0.0007	0.0005	0.006	0.0001	0.0007	0.013	0.0621	0.0244	0.0007	0.0126	0.005	0.0121	0.1251	0.0201	0.0176	0.0022	0.0027	0.0383	0.0173	0.0029	0.0127	0.0836	0.022	0.0598	0.1613	0.0601	0.0254
PAN	Panama	0	0	0	0	0	0	0	0	0	0	0	0	0	0	0	0	0	0	0	0	0	0	0	0	0	0	0	0	0	0	0	0	0	0	0	0	0	0	0	0	0	0	0	0	0	0	0	0
PNG	Papua New Guinea	0	0	0	0	0	0	0	0	0	0	0	0	0	0	0	0	0	0	0	0	0	0	0	0	0	0	0	0	0	0	0	0	0	0	0	0	0	0	0	0	0	0	0	0	0	0	0	0
PRY	Paraguay	0	0.0009	0.0022	0.0085	0.0002	0.0077	0.0195	0.0014	0.0114	0.0015	0.0014	0.0008	0.0076	0.0024	0.0001	0.0066	0.0113	0.0032	0.0077	0.0006	0.0215	0.0004	0.0013	0.0006	0	0.0115	0.0078	0.0051	0.0011	0.0003	0.0084	0.0003	0.0008	0.0011	0.0095	0.0602	0.0009	0.0014	0.0759	0.0001	0.0016	0.0028	0.0072	0.0008	0.0057	0.0031	0.0015	0.003
PER	Peru	0	0.0003	0.0031	0.0031	0.0001	0.0026	0.0026	0.0004	0.0045	0.0039	0.0074	0.0003	0.0055	0.0014	0.0001	0.0055	0.0019	0.0058	0.0021	0.0001	0.0074	0.0001	0.0075	0.0004	0	0.0003	0.0032	0.0014	0.0013	0.0001	0.0014	0.0001	0.0004	0.0054	0.0024	0.0016	0.0001	0.0002	0.0384	0.0002	0.004	0.0007	0.0168	0.0013	0.0067	0.0048	0.0043	0.0014
PHL	Philippines	0	0	0	0	0	0	0	0	0	0	0	0	0	0	0	0	0	0	0	0	0	0	0	0	0	0	0	0	0	0	0	0	0	0	0	0	0	0	0	0	0	0	0	0	0	0	0	0
POL	Poland	0	0.0001	0.0007	0.0002	0	0.0001	0	0.0001	0.0002	0.0003	0.0017	0.0004	0.0002	0.0002	0	0.0001	0.0002	0.0011	0.0001	0	0.0001	0	0	0.0002	0	0	0.0001	0.0001	0.0016	0	0.0001	0	0.0001	0.0002	0.0001	0.0001	0	0	0.0001	0	0	0.0001	0.0002	0.0005	0.0003	0.0004	0.0068	0.0002
PRT	Portugal	0	0	0	0	0	0	0	0	0	0	0	0	0	0	0	0	0	0	0	0	0	0	0	0	0	0	0	0	0	0	0	0	0	0	0	0	0	0	0	0	0	0	0	0	0	0	0	0
QAT	Qatar	0	0	0	0	0	0	0	0	0	0	0	0	0	0	0	0	0	0	0	0	0	0	0	0	0	0	0	0	0	0	0	0	0	0	0	0	0	0	0	0	0	0	0	0	0	0	0	0
KOR	South Korea	0	0	0	0	0	0	0	0	0	0	0	0	0	0	0	0	0	0	0	0	0	0	0	0	0	0	0	0	0	0	0	0	0	0	0	0	0	0	0	0	0	0	0	0	0	0	0	0
MDA	Moldova	0	0.0002	0.0004	0.0037	0	0.0044	0.0001	0.0006	0.0023	0.0005	0.0003	0.0003	0.0036	0.0007	0	0.003	0.0048	0.0002	0.0041	0.0002	0.0031	0.0001	0	0.0002	0	0	0.0043	0.0024	0.0005	0.0001	0.0037	0.0001	0.0003	0.0001	0.0034	0.0039	0.0004	0.0006	0.0003	0	0	0.001	0.0011	0.0002	0.001	0.0009	0.0003	0.0013
ROU	Romania	0	0.0001	0.0005	0.0002	0	0.0001	0	0.0001	0.0001	0.0001	0.0015	0.0001	0.0001	0.0001	0	0.0001	0.0001	0.0005	0.0001	0	0.0001	0	0	0.0002	0	0	0.0001	0.0001	0.0021	0	0.0001	0.0001	0	0.0001	0.0001	0.0005	0	0	0.0001	0	0	0.0001	0.0001	0.0007	0.0002	0.0004	0.0007	0.0001
RUS	Russia	0	0.0005	0.0043	0.0012	0	0.0006	0.0003	0.0093	0.0008	0.002	0.0044	0.0124	0.0011	0.0009	0.0001	0.0011	0.0118	0.0037	0.0008	0.0001	0.0026	0	0	0.0003	0	0	0.005	0.0011	0.0042	0	0.0005	0.0001	0.0003	0.0024	0.0008	0.001	0.0001	0.0001	0.001	0.0019	0.0001	0.0004	0.0017	0.0013	0.0029	0.0061	0.0064	0.001
RWA	Rwanda	0	0	0	0	0	0	0	0	0	0	0	0	0	0	0	0	0	0	0	0	0	0	0	0	0	0	0	0	0	0	0	0	0	0	0	0	0	0	0	0	0	0	0	0	0	0	0	0
WSM	Samoa	0	0	0	0	0	0	0	0	0	0	0	0	0	0	0	0	0	0	0	0	0	0	0	0	0	0	0	0	0	0	0	0	0	0	0	0	0	0	0	0	0	0	0	0	0	0	0	0
SMR	San Marino	0	0	0	0	0	0	0	0	0	0	0	0	0	0	0	0	0	0	0	0	0	0	0	0	0	0	0	0	0	0	0	0	0	0	0	0	0	0	0	0	0	0	0	0	0	0	0	0
STP	Sao Tome and Principe	0	0	0	0	0	0	0	0	0	0	0	0	0	0	0	0	0	0	0	0	0	0	0	0	0	0	0	0	0	0	0	0	0	0	0	0	0	0	0	0	0	0	0	0	0	0	0	0
SAU	Saudi Arabia	0	0	0	0	0	0	0	0	0	0.0001	0	0	0	0	0	0	0	0	0	0	0	0	0	0	0	0	0	0	0	0	0	0	0	0	0	0	0	0	0	0	0	0	0	0	0	0	0	0
SEN	Senegal	0	0.0008	0.0061	0.0056	0.0001	0.0035	0.0004	0.001	0.0044	0.002	0.0042	0.0006	0.0034	0.0023	0.0001	0.0043	0.0042	0.0268	0.0036	0.0074	0.0046	0.0002	0	0.0006	0	0	0.0035	0.0032	0.0017	0.0006	0.0038	0.0003	0.0146	0.0008	0.0524	0.0037	0.0006	0.0018	0.001	0.0003	0.0001	0.0235	0.0031	0.0017	0.0044	0.0045	0.0035	0.0612
SRB	Serbia	0	0.0001	0.0002	0.0006	0	0.0005	0	0.0001	0.0005	0.0007	0.0001	0.0001	0.0005	0.0002	0	0.0004	0.001	0.0001	0.0005	0	0.0005	0	0	0	0	0	0.0005	0.0004	0.0001	0	0.0006	0	0.0001	0	0.0006	0.0005	0.0001	0.0001	0.0001	0	0	0.0002	0.0002	0	0.0002	0.0002	0.0001	0.0002
SYC	Seychelles	0	0	0	0	0	0	0	0	0	0	0	0	0	0	0	0	0	0	0	0	0	0	0	0	0	0	0	0	0	0	0	0	0	0	0	0	0	0	0	0	0	0	0	0	0	0	0	0
SLE	Sierra Leone	0	0	0	0	0	0	0	0	0	0	0	0	0	0	0	0	0	0	0	0	0	0	0	0	0	0	0	0	0	0	0	0	0	0	0	0	0	0	0	0	0	0	0	0	0	0	0	0
SGP	Singapore	0	0	0	0	0	0	0	0	0	0	0	0	0	0	0	0	0	0	0	0	0	0	0	0	0	0	0	0	0	0	0	0	0	0	0	0	0	0	0	0	0	0	0	0	0	0	0	0
SVK	Slovakia	0	0	0.0001	0.0001	0	0.0001	0	0	0.0001	0.0001	0.0025	0	0.0006	0.0001	0	0.0001	0.0001	0.0002	0.0001	0	0.0001	0	0	0.0001	0	0	0.0002	0.0001	0.0005	0	0.0001	0	0	0	0.0001	0.0001	0	0	0	0	0	0	0.0001	0.0004	0.0001	0.0002	0.0179	0.0001
SVN	Slovenia	0	0.0002	0.0002	0.0001	0	0.0001	0	0	0.0001	0.0002	0.0013	0	0.0001	0.0001	0	0.0001	0.0002	0.0002	0.0001	0	0.0001	0	0	0.0061	0	0	0.0001	0.0001	0.0002	0	0.0001	0	0	0	0.0001	0.0001	0	0	0	0	0	0	0.0001	0.0115	0.0001	0.0002	0.0007	0.0001
SOM	Somalia	0	0	0	0	0	0	0	0	0	0	0	0	0	0	0	0	0	0	0	0	0	0	0	0	0	0	0	0	0	0	0	0	0	0	0	0	0	0	0	0	0	0	0	0	0	0	0	0
ZAF	South Africa	0	0	0	0	0	0	0	0	0	0	0	0	0	0	0	0	0	0	0	0	0	0	0	0	0	0	0	0	0	0	0	0	0	0	0	0	0	0	0	0	0	0	0	0	0	0	0	0
SDS	South Sudan	0	0	0	0	0	0	0	0	0	0	0	0	0	0	0	0	0	0	0	0	0	0	0	0	0	0	0	0	0	0	0	0	0	0	0	0	0	0	0	0	0	0	0	0	0	0	0	0
ESP	Spain	0	0	0	0	0	0	0	0	0	0	0	0	0	0	0	0	0	0	0	0	0	0	0	0	0	0	0	0	0	0	0	0	0	0	0	0	0	0	0	0	0	0	0	0	0	0	0	0
LKA	Sri Lanka	0	0	0	0	0	0	0	0	0	0	0	0	0	0	0	0	0	0	0	0	0	0	0	0	0	0	0	0	0	0	0	0	0	0	0	0	0	0	0	0	0	0	0	0	0	0	0	0
SUD	Sudan	0	0	0	0	0	0	0	0	0	0	0	0	0	0	0	0	0	0	0	0	0	0	0	0	0	0	0	0	0	0	0	0	0	0	0	0	0	0	0	0	0	0	0	0	0	0	0	0
SUR	Suriname	0	0	0.0001	0.0001	0	0.0001	0	0	0.0002	0	0.0001	0	0.0001	0.0001	0	0.0002	0.0002	0.0002	0.0001	0	0.0001	0	0	0	0	0	0.0001	0.0001	0	0	0.0001	0	0	0	0.0002	0.0001	0	0	0	0	0	0	0.0001	0	0.0001	0.0001	0.0001	0.0001
SWZ	Swaziland	0	0.0008	0.0018	0.007	0.0001	0.0062	0.0002	0.0014	0.007	0.0029	0.0018	0.0007	0.0055	0.0021	0.0002	0.0058	0.0112	0.0031	0.0063	0.0007	0.0072	0.0004	0.0001	0.0005	0	0	0.006	0.0042	0.0008	0.0003	0.0086	0.0003	0.0007	0.0006	0.0084	0.006	0.0008	0.0012	0.0006	0.0001	0.0001	0.0036	0.0026	0.0006	0.0023	0.0026	0.0023	0.0028
SWE	Sweden	0	0.0001	0.0012	0.0007	0	0.0005	0.0003	0.0002	0.0009	0.0028	0.0029	0.0002	0.001	0.0009	0	0.0013	0.0004	0.0031	0.0004	0	0.0006	0	0	0.0004	0	0	0.0005	0.0011	0.0014	0	0.0003	0.0001	0.0002	0.001	0.0005	0.0007	0	0.0001	0.0009	0.0002	0.0001	0.0003	0.0014	0.0013	0.0009	0.0037	0.0054	0.0006
CHE	Switzerland	0	0	0.0001	0.0001	0	0	0	0	0	0	0.0003	0	0	0.0001	0	0	0	0.0001	0	0	0	0	0	0	0	0	0	0.0001	0	0	0	0	0	0	0	0	0	0	0	0	0	0	0.0001	0.0001	0	0.0001	0.0001	0
SYR	Syria	0	0.0006	0.0474	0.0013	0	0.0008	0.0005	0.0031	0.0011	0.0012	0.0018	0.0006	0.001	0.0025	0	0.001	0.0013	0.0026	0.0008	0.0001	0.001	0	0.0002	0.0003	0	0.0001	0.0008	0.0011	0.0069	0	0.0008	0.0001	0.0003	0.001	0.0012	0.0008	0.0001	0.0002	0.0024	0	0.0006	0.0006	0.003	0.0008	0.0014	0.0401	0.0013	0.0018
TWN	Taiwan	0	0	0	0	0	0	0	0	0	0	0	0	0	0	0	0	0	0	0	0	0	0	0	0	0	0	0	0	0	0	0	0	0	0	0	0	0	0	0	0	0	0	0	0	0	0	0	0
TJK	Tajikistan	0	0.0001	0.0011	0.0004	0	0.0004	0	0.0001	0.0003	0	0.0004	0.0003	0.0003	0.0001	0	0.0003	0.0008	0.0001	0.0004	0	0.0004	0	0	0	0	0	0.0004	0.0002	0.0002	0	0.0004	0	0	0	0.0004	0.0003	0	0.0001	0	0	0	0.0001	0.0001	0.0001	0.0001	0.0001	0.0009	0.0001
THA	Thailand	0.0001	0.002	0.0091	0.0248	0.0003	0.0251	0.0017	0.0047	0.0189	0.0771	0.0113	0.0027	0.0232	0.0245	0.0048	0.0226	0.0263	0.0183	0.025	0.0021	0.0233	0.0012	0.0003	0.0018	0	0.0002	0.0253	0.0989	0.0046	0.0007	0.0257	0.0279	0.0028	0.0127	0.0284	0.0225	0.0027	0.0036	0.0049	0.0049	0.0005	0.0145	0.0158	0.0031	0.0139	0.022	0.0162	0.0165
MKD	TFYR Macedonia	0	0.0096	0.0013	0.0005	0	0.0005	0	0.0002	0.0004	0.0008	0.0007	0.0001	0.0004	0.0002	0	0.0004	0.0007	0.0004	0.0004	0	0.0005	0	0	0.0043	0	0	0.0017	0.0003	0.0065	0	0.0005	0	0.0001	0.0001	0.0005	0.0004	0.0001	0.0001	0.0001	0	0	0.0002	0.0003	0.0079	0.0003	0.0008	0.0023	0.0003
TGO	Togo	0	0.0003	0.0006	0.0016	0	0.0015	0.0001	0.0003	0.0014	0.0002	0.0006	0.0001	0.0012	0.0005	0	0.0014	0.0024	0.0011	0.0014	0.0136	0.0025	0.0001	0	0.0001	0	0	0.0014	0.001	0.0002	0.0018	0.0016	0.0001	0.0002	0.0003	0.0017	0.0012	0.0005	0.0003	0.0002	0	0.0001	0.0061	0.0014	0.0002	0.0008	0.0006	0.0004	0.0026
TTO	Trinidad and Tobago	0	0	0	0	0	0	0	0	0	0	0	0	0	0	0	0	0	0	0	0	0	0	0	0	0	0	0	0	0	0	0	0	0	0	0	0	0	0	0	0	0	0	0	0	0	0	0	0
TUN	Tunisia	0	0	0.0001	0	0	0	0	0	0	0	0	0	0	0	0	0	0	0	0	0	0	0	0	0	0	0	0	0	0	0	0	0	0	0	0	0	0	0	0	0	0	0	0	0	0	0	0	0
TUR	Turkey	0.0001	0.013	0.053	0.0064	0.0002	0.0027	0.0036	0.0077	0.0055	0.0183	0.0626	0.0529	0.0089	0.0114	0.0007	0.0181	0.002	0.0377	0.0025	0.0005	0.0038	0.0001	0.0001	0.0083	0	0.0004	0.0139	0.0076	0.0498	0.0001	0.0018	0.0004	0.0033	0.0137	0.005	0.0039	0.0002	0.0005	0.0067	0.0008	0.0004	0.0046	0.0107	0.0123	0.0126	0.0145	0.0409	0.0081
TKM	Turkmenistan	0.0002	0.0002	0.0005	0.0004	0	0.0003	0	0.0008	0.0004	0.0001	0.0003	0.0005	0.0003	0.0002	0	0.0003	0.0006	0.0002	0.0003	0	0.0007	0	0	0.0001	0	0	0.0005	0.0003	0.0004	0	0.0004	0	0	0.0001	0.0004	0.0003	0	0.0001	0.0002	0.0001	0	0.0001	0.0002	0.0001	0.0002	0.0002	0.0005	0.0002
USR	Former USSR	0	0	0	0	0	0	0	0	0	0	0	0	0	0	0	0	0	0	0	0	0	0	0	0	0	0	0	0	0	0	0	0	0	0	0	0	0	0	0	0	0	0	0	0	0	0	0	0
UGA	Uganda	0	0	0	0.0001	0	0	0	0	0.0001	0	0	0	0	0	0	0	0.0001	0.0001	0	0	0	0	0	0	0	0	0	0.0002	0	0	0.0003	0	0	0	0.0001	0	0	0	0	0	0	0.0006	0	0	0.0001	0.0001	0.0001	0
UKR	Ukraine	0	0.0003	0.0017	0.0008	0	0.0006	0.0001	0.0017	0.0006	0.0003	0.0016	0.0012	0.0007	0.0003	0	0.0006	0.0017	0.0009	0.0006	0.0001	0.0007	0	0	0.0001	0	0	0.0006	0.0004	0.005	0	0.0006	0	0.0001	0.0002	0.0009	0.0006	0.0001	0.0001	0.0002	0	0	0.0003	0.0008	0.0005	0.0008	0.0039	0.0045	0.0004
ARE	UAE	0	0	0	0	0	0	0	0	0	0	0	0	0	0	0	0	0	0	0	0	0	0	0	0	0	0	0	0	0	0	0	0	0	0	0	0	0	0	0	0	0	0	0	0	0	0	0	0
GBR	UK	0	0	0	0	0	0	0	0	0	0	0	0	0	0	0	0	0	0	0	0	0	0	0	0	0	0	0	0	0	0	0	0	0	0	0	0	0	0	0	0	0	0	0	0	0	0	0	0
TZA	Tanzania	0	0.0006	0.0144	0.0034	0.0001	0.0079	0.0006	0.0008	0.0043	0.0032	0.0046	0.0005	0.0043	0.0018	0.0007	0.003	0.0014	0.009	0.003	0.0002	0.0041	0.0002	0	0.0039	0	0	0.0046	0.0033	0.0304	0.0002	0.0187	0.0002	0.0005	0.0067	0.003	0.0031	0.0003	0.0004	0.001	0.0003	0.0002	0.0017	0.0034	0.0008	0.0034	0.0046	0.0029	0.002
USA	USA	0	0	0	0	0	0	0	0	0	0	0	0	0	0	0	0	0	0	0	0	0	0	0	0	0	0	0	0	0	0	0	0	0	0	0	0	0	0	0	0	0	0	0	0	0	0	0	0
URY	Uruguay	0	0.0009	0.0028	0.0102	0.0001	0.0095	0.0104	0.0019	0.0081	0.0033	0.0012	0.0008	0.009	0.0025	0.0001	0.0076	0.0143	0.0027	0.0096	0.0007	0.0099	0.0005	0.0002	0.0007	0	0.0051	0.0098	0.006	0.0011	0.0003	0.011	0.0004	0.0009	0.0024	0.0111	0.0098	0.0011	0.0016	0.0138	0.0001	0.0003	0.0037	0.0046	0.0006	0.0071	0.0131	0.0017	0.0035
UZB	Uzbekistan	0	0.0002	0.0003	0.001	0	0.0009	0	0.0007	0.0008	0.0001	0.0007	0.0011	0.0008	0.0003	0	0.0006	0.0014	0.0005	0.0009	0.0001	0.001	0.0001	0	0.0001	0	0	0.0009	0.0006	0.0003	0	0.001	0	0.0001	0.0001	0.0011	0.0008	0.0001	0.0002	0.0001	0.0001	0	0.0003	0.0003	0.0002	0.0003	0.0003	0.0007	0.0004
VUT	Vanuatu	0	0	0	0	0	0	0	0	0	0	0	0	0	0	0	0	0	0	0	0	0	0	0	0	0	0	0	0	0	0	0	0	0	0	0	0	0	0	0	0	0	0	0	0	0	0	0	0
VEN	Venezuela	0	0.0002	0.0008	0.0029	0	0.0087	0.0003	0.0005	0.2222	0.0016	0.0006	0.0003	0.009	0.0008	0	0.0055	0.0041	0.001	0.0069	0.0002	0.003	0.0001	0.0002	0.0002	0	0.0003	0.0028	0.0019	0.0003	0.0011	0.0029	0.0001	0.0003	0.0013	0.0031	0.0026	0.0003	0.0005	0.0019	0	0.0044	0.0009	0.0327	0.0004	0.0498	0.0009	0.0006	0.0024
VNM	Viet Nam	0	0	0	0	0	0	0	0	0	0	0	0	0	0	0	0	0	0	0	0	0	0	0	0	0	0	0	0	0	0	0	0	0	0	0	0	0	0	0	0	0	0	0	0	0	0	0	0
YEM	Yemen	0	0	0	0	0	0	0	0	0	0	0	0	0	0	0	0	0	0	0	0	0	0	0	0	0	0	0	0	0	0	0	0	0	0	0	0	0	0	0	0	0	0	0	0	0	0	0	0
ZMB	Zambia	0	0.0009	0.0016	0.0058	0.0016	0.0052	0.0003	0.001	0.0054	0.0029	0.0022	0.0006	0.0044	0.0018	0.0001	0.0042	0.0078	0.0033	0.005	0.0005	0.006	0.0003	0	0.0004	0.0002	0	0.0051	0.0038	0.0008	0.0002	0.0195	0.0002	0.0009	0.0004	0.0066	0.0049	0.0006	0.001	0.0006	0.0001	0.0001	0.0045	0.0024	0.0006	0.0021	0.0039	0.0014	0.0025
ZWE	Zimbabwe	0.0008	0.0284	0.0767	0.4863	0.0018	0.5748	0.0198	0.0557	0.261	0.3171	0.0485	0.0209	0.49	0.1013	0.0049	0.412	0.3985	0.0414	0.538	0.0262	0.4057	0.0074	0.0034	0.0278	0.0006	0.0011	0.5453	0.2427	0.0273	0.0047	0.269	0.0132	0.0368	0.0205	0.3899	0.4986	0.0488	0.0587	0.0674	0.0022	0.0166	0.0965	0.1665	0.0244	0.114	0.1149	0.0472	0.1709
ROW	Rest of World	0	0	0	0	0	0	0	0	0	0	0	0	0	0	0	0	0	0	0	0	0	0	0	0	0	0	0	0	0	0	0	0	0	0	0	0	0	0	0	0	0	0	0	0	0	0	0	0
[truncated: 142 more columns]
