# Supplementary material for: Resource footprints and their ecosystem consequences
Source: Sci Rep. 2017 Jan 23;7:40743. doi: 10.1038/srep40743 (PMC5256307; doi:10.1038/srep40743)
Supplement: Supplementary Dataset 18 [file srep40743-s19.xls]

## Sheet: Pemission_PressureFootprint
Unit: Kg		AFG	ALB	DZA	AND	AGO	ATG	ARG	ARM	ABW	AUS	AUT	AZE	BHS	BHR	BGD	BRB	BLR	BEL	BLZ	BEN	BMU	BTN	BOL	BIH	BWA	BRA	VGB	BRN	BGR	BFA	BDI	KHM	CMR	CAN	CPV	CYM	CAF	TCD	CHL	CHN	COL	COG	CRI	HRV	CUB	CYP	CZE	CIV
		Afghanistan	Albania	Algeria	Andorra	Angola	Antigua	Argentina	Armenia	Aruba	Australia	Austria	Azerbaijan	Bahamas	Bahrain	Bangladesh	Barbados	Belarus	Belgium	Belize	Benin	Bermuda	Bhutan	Bolivia	Bosnia and Herzegovina	Botswana	Brazil	British Virgin Islands	Brunei	Bulgaria	Burkina Faso	Burundi	Cambodia	Cameroon	Canada	Cape Verde	Cayman Islands	Central African Republic	Chad	Chile	China	Colombia	Congo	Costa Rica	Croatia	Cuba	Cyprus	Czech Republic	Cote dIvoire
AFG	Afghanistan	31244200	4230.09	17011.4	953.056	3627.8	704.349	13778.2	2219.65	1407.38	40600.8	38532	3565.17	877.354	4303.2	22937.9	813.417	297.161	287330	634.384	1508.88	1498.83	3528.72	1661.94	1872.02	1646.48	43845.5	752.908	1254.25	6380.46	4530.04	2119.44	1864.5	1908.56	52009.5	1503.86	833.74	1162.25	1387.58	9002.15	415842	12791.3	2332.32	2998.81	5174.41	2302.64	3071.58	26723.9	1574.26
ALB	Albania	1678.28	10293420	6413.51	754.556	2234.2	517.51	7908.47	1604.5	1152.16	16475.6	73778.7	2411.82	631.9	1278.14	1712.89	601.377	216.314	24631.7	480.533	1137.83	1130.24	2713.16	1192.52	2599.82	1075.85	23537.7	566.937	765.188	11254.4	3658.93	1412.61	1200.28	3719.16	21258.8	1077.83	640.553	842.962	1061.3	4838.11	86924	6134.08	1328.4	1366.35	8953.14	2008.44	4006.88	65444	866.861
DZA	Algeria	1130.16	3026.92	59397200	1076.52	4422.19	329.402	28977.5	1222.06	826.244	45449.2	99693.8	1850.52	1053.08	2035.28	3176.77	823.822	100.305	214183	313.724	1388.71	730.138	1261.05	1974.53	2434.55	1153.05	719977	306.545	797.546	8827.67	3226.28	839.807	1306.41	3523.15	165514	724.154	468.979	553.26	954.573	17126.1	345522	20021.5	1613.16	3169.11	10851.1	6667.24	5604.36	47083.5	2324.61
AND	Andorra	0	0	0	0	0	0	0	0	0	0	0	0	0	0	0	0	0	0	0	0	0	0	0	0	0	0	0	0	0	0	0	0	0	0	0	0	0	0	0	0	0	0	0	0	0	0	0	0
AGO	Angola	424.123	685.93	1195.44	207.109	11598450	134.748	3044.22	310.812	302.464	9022.99	2812.78	410.16	219.709	321.387	923.964	180.523	55.9804	12871.3	126.808	298.509	291.055	701.795	520.42	266.9	306.673	23779	140.3	224.685	557.71	1016.61	397.845	420.085	318.437	11272	287.743	168.689	214.383	275.229	11509.2	515937	3039.37	340.848	426.905	527.957	572.038	388.389	1739.89	223.124
ATG	Antigua	0	0	0	0	0	0	0	0	0	0	0	0	0	0	0	0	0	0	0	0	0	0	0	0	0	0	0	0	0	0	0	0	0	0	0	0	0	0	0	0	0	0	0	0	0	0	0	0
ARG	Argentina	11725.6	24300	318947	7130.24	187394	3572.74	144849500	12366.6	13762.6	979794	914838	24987.9	8241	29441.5	90480.6	9780.97	1021.25	3948340	3527.31	8999.79	7657.71	12979.9	2088723	21916.5	61344.2	113984500	3173.87	11075.8	149482	23636.2	8006.9	15752.8	21070.9	1926790	8882.67	6063.91	4504.31	6116.87	11809290	14202700	3026443	16726.6	95125	124384	196538	149321	503658	15313.2
ARM	Armenia	1661.46	1752.08	1657.09	659.711	1540.83	477.516	3424.41	8737781	941.11	8951.94	3726.37	1997.89	563.022	779.112	1321.93	543.429	150.597	5648.38	429.101	981.889	1009.5	2206.07	959.332	795.48	904.89	4850.46	557.352	655.819	2418.42	2944.7	1409.67	981.043	906.891	14591.5	984.616	570.154	756.443	911.039	2284.37	29698.4	3475	1060.37	737.042	972.512	793.983	744.326	3033.17	622.624
ABW	Aruba	0	0	0	0	0	0	0	0	0	0	0	0	0	0	0	0	0	0	0	0	0	0	0	0	0	0	0	0	0	0	0	0	0	0	0	0	0	0	0	0	0	0	0	0	0	0	0	0
AUS	Australia	0	0	0	0	0	0	0	0	0	0	0	0	0	0	0	0	0	0	0	0	0	0	0	0	0	0	0	0	0	0	0	0	0	0	0	0	0	0	0	0	0	0	0	0	0	0	0	0
AUT	Austria	3658.35	23105.5	39813.2	799.948	4693.63	310.876	40236.5	4269.26	850.532	258815	37741230	7872.86	768.62	7545.66	5166.9	579.461	56.2305	278571	244.508	873.659	2096.43	4016.8	3079.87	74474.6	1875.11	264119	243.018	884.675	90709.4	1942.03	422.987	1339.44	2819.05	136990	635.23	317.014	257.054	415.894	23122.7	634931	53141.6	1270.76	3658.52	471722	6409.34	17963.5	1158749	1847.86
AZE	Azerbaijan	62683.3	3671.56	8412.93	1140.93	2867.51	784.315	9380.42	3633.08	1557.91	21054.4	57546.2	19470930	1063.65	1935.29	2888.76	942.67	341.777	22962	716.565	1589.57	1662.55	3514.1	1847.49	2593.46	1536.44	26283.4	989.233	1140.49	7678.66	4764.76	2203.86	1674.63	1729.3	36673.5	1595.43	928.83	1199.67	1463.64	6733.94	221856	10970.5	1894.7	1628.46	6967.79	2135.92	2411.26	50336.1	1185.34
BHS	Bahamas	0	0	0	0	0	0	0	0	0	0	0	0	0	0	0	0	0	0	0	0	0	0	0	0	0	0	0	0	0	0	0	0	0	0	0	0	0	0	0	0	0	0	0	0	0	0	0	0
BHR	Bahrain	0	0	0	0	0	0	0	0	0	0	0	0	0	0	0	0	0	0	0	0	0	0	0	0	0	0	0	0	0	0	0	0	0	0	0	0	0	0	0	0	0	0	0	0	0	0	0	0
BGD	Bangladesh	4322.53	3472.51	17559.7	1204.04	7647.2	717.247	46098.4	2414.13	1855.86	129824	270567	3805.54	1161.82	7405.15	81751400	1172.77	245.375	429739	634.961	2352.21	1715.9	3257.18	3151.71	3550.06	2932.49	239103	727.189	4674.05	27180.1	4392.17	1591.45	5926.14	5364.95	765821	1382.57	918.873	1026.25	1407.33	33384.5	7658300	35526.5	3551.78	5731.71	17620.2	14058	16343.4	77280.7	3373.19
BRB	Barbados	0	0	0	0	0	0	0	0	0	0	0	0	0	0	0	0	0	0	0	0	0	0	0	0	0	0	0	0	0	0	0	0	0	0	0	0	0	0	0	0	0	0	0	0	0	0	0	0
BLR	Belarus	17132.2	18168.6	50569.4	6462.39	20629.3	3878.26	93079.1	25343.4	5839.66	156395	590993	63259.6	6522.4	11792.8	18549.9	5392.15	13398.5	323137	3588.34	8202	10152.1	10923.9	15115.2	16122.4	12969.6	201530	4903.09	7014.52	60847.9	22033.3	12659.6	10545.1	11806.9	274413	7125.21	5082.6	6063.23	6636.75	52502	2547156	55051.2	10736.5	11512.8	53862.4	18328.5	22407.5	407750	7862.85
BEL	Belgium	5044.34	11048.4	195581	2616.03	33209.4	578.836	128298	6142.52	6561.23	335810	734404	11786.2	1343.93	18268.2	25686	2741.52	68.6083	22113300	570.189	5331.98	1863.7	1125.04	6231.89	18966.8	4505.89	524017	482.196	2896.19	88925.2	8231.71	2659.86	4950.55	31547.8	640772	3233.35	1136.4	1227.9	1488.75	146159	4367125	117250	7352.73	22216.2	84553.3	33390.1	58158.4	493416	17140
BLZ	Belize	0	0	0	0	0	0	0	0	0	0	0	0	0	0	0	0	0	0	0	0	0	0	0	0	0	0	0	0	0	0	0	0	0	0	0	0	0	0	0	0	0	0	0	0	0	0	0	0
BEN	Benin	9296.39	902.166	800.886	240.837	1052.36	158.676	1570.85	370.799	346.618	3755.96	1913.81	460.172	194.578	330.014	2784.74	186.315	67.1664	6171.91	144.845	2921819	338.629	858.563	385.825	289.671	520.695	15591	166.134	261.609	476.035	3193.65	490.361	413.302	483.835	2434.08	340.713	192.864	393.541	399.688	1074.2	36212.4	50838.1	2451.69	307.086	796.087	410.468	332.609	2088.63	1098.43
BMU	Bermuda	0	0	0	0	0	0	0	0	0	0	0	0	0	0	0	0	0	0	0	0	0	0	0	0	0	0	0	0	0	0	0	0	0	0	0	0	0	0	0	0	0	0	0	0	0	0	0	0
BTN	Bhutan	5055.8	7119.76	4884.86	2495.28	5200.51	1761.66	17809	3913.95	2998.38	29944.3	8559.21	4556.15	2168.5	3236.18	8496.81	2076.28	585.944	7041.44	1615.81	3248.64	3675.3	8842050	4170.38	3043.5	3783.22	19351.5	1836.05	2360.76	4982.01	10096.7	5557.6	3405.89	3199.2	13723.7	3567.99	2072.49	2837.24	2728.25	9508.59	80095.5	13742.1	3851.82	2730.76	3557.74	5576.64	2863.28	6589.82	2368.91
BOL	Bolivia	2354.87	3349.59	7351.01	1132.5	4344.02	775.836	457423	1871.09	2257	61571.8	58221.9	2519.2	1034.34	2122.75	3158.52	1033.39	245.95	108576	708.125	1658.85	1641.61	3281.56	20688770	2085.66	2285.9	554854	806.297	1196.09	5478.4	5349.64	2251.9	1775.63	2056.34	303253	2088.18	965.705	1206.78	1426.47	480809	235663	3353625	1935.18	7786.85	5717.82	4652.66	4788.24	64812.1	1417.02
BIH	Bosnia and Herzegovina	976.032	2502.57	3631.07	433.21	1315.73	335.078	5004.12	828.319	664.021	11556	107887	1161.73	382.163	786.371	1061.77	647.305	104.662	23079.1	265.887	686.565	645.58	1484.92	692.525	7943835	620.237	12871.9	319.034	457.576	5045.72	2326.4	869.738	680.317	796.154	15622.6	633.956	358.756	473.239	594.865	2894.96	60927.8	3474.06	756.399	688.931	580443	1111.01	1541.68	21221.3	544.307
BWA	Botswana	800.374	1153.31	849.366	408.7	1408.93	296.008	2999.48	639.149	534.207	5362.87	3147.82	774.856	357.022	527.861	820.414	340.988	102.342	3035.92	266.732	527.964	591.769	1203.49	676.532	498.466	11433720	4217.91	300.882	387.983	790.582	1783.46	860.543	555.577	530.327	4071.47	572.481	339.928	445.589	495.62	1570.44	19127.9	1657.81	628.451	443.706	729.749	564.477	624.595	1940.54	374.727
BRA	Brazil	8483.03	14204.2	150861	4960.55	589566	2987.48	6174327	7086.52	16451.8	848426	871677	22952.4	5825.13	34865.2	47204.2	14317.2	541.598	1257628	3746.06	7141.71	5996.16	7016.88	545766	20003.9	11914.6	756914100	2836.24	6176.12	109661	13300.5	4250.35	10428	20758.1	2771096	10328.3	9947.66	2853.05	3754.23	1690258	7178469	1293674	12342.7	94582.4	162116	124497	57859.1	675922	13499
VGB	British Virgin Islands	0	0	0	0	0	0	0	0	0	0	0	0	0	0	0	0	0	0	0	0	0	0	0	0	0	0	0	0	0	0	0	0	0	0	0	0	0	0	0	0	0	0	0	0	0	0	0	0
BRN	Brunei	0	0	0	0	0	0	0	0	0	0	0	0	0	0	0	0	0	0	0	0	0	0	0	0	0	0	0	0	0	0	0	0	0	0	0	0	0	0	0	0	0	0	0	0	0	0	0	0
BGR	Bulgaria	4869.83	97947.7	74908.4	731.788	4514.04	273.488	42400.6	14648.1	831.579	199388	325121	22228.6	529.404	3364.25	4085.52	1467.21	110.332	148134	254.501	1264.47	709.145	975.951	1318.41	19925.7	1729.52	81990.7	335.413	934.601	9171171	1888.63	662.65	1142.37	2434.12	116073	688.858	397.379	389.503	529.805	11575.1	295456	14434.1	1151.65	2273.4	46133.6	4661.11	61189.7	159873	1954.36
BFA	Burkina Faso	1633.53	2955.65	5695.41	953.835	2640.14	601.716	8341.45	1366.44	1357.61	25791.7	25819.8	1618.12	726.3	1335.63	2650.42	729.419	259.47	123846	547.713	3790.07	1239.35	2625.14	1491.79	1509.98	1195.21	23652.6	642.116	925.941	3031.95	12782420	1802.79	1413.73	1590.13	17376.3	1285.46	721.691	1012.63	1254.81	5779.37	82734.3	204336	1594.26	1403.81	3766.7	2162.49	1755.7	10897.1	1262.05
BDI	Burundi	62.4147	112.045	73.4666	29.0994	73.4994	21.6241	216.414	48.8193	45.232	327.83	713.367	60.0283	26.4099	40.3751	70.7688	25.2436	7.41383	854.618	20.0127	44.6588	45.2889	108.756	48.0244	41.1589	44.0635	303.271	22.7895	30.4934	63.2107	138.656	167079	44.8965	41.7293	232.132	43.4339	26.3242	34.6144	39.5083	117.616	1290.75	133.003	48.9801	34.5681	60.3998	44.8015	41.8813	206.211	29.9715
KHM	Cambodia	1290.94	1266.59	4242.82	535.459	1659.61	371.677	10210.2	839.845	835.656	37846.8	24341.8	1146.59	486.933	1104.13	4001.56	478.584	95.2757	15710.5	346.092	829.289	826.04	1905.62	941.05	766.627	815.811	23873.4	389.439	2704.74	2012.47	2499.6	1084.98	7250228	835.193	52835.9	792.9	447.382	593.69	724.483	5641.05	1836907	7478.49	944.577	1222.21	2318.67	1477.4	1534.34	9747.41	565.106
CMR	Cameroon	386.326	1228.05	7852.99	348.03	2884.8	96.6027	6358.36	409.04	320.956	12902.9	43759	827.904	157.091	763.538	1762.45	178.891	32.7575	68917.7	87.4794	470.874	244.762	457.335	402.052	936.186	533.02	18341	100.587	250.532	3193.54	853.363	263.5	467.778	3190745	37506.2	320.837	138.412	5336.25	5082.79	3741.09	803990	4178.69	20191.3	727.045	4589.97	1905.2	1772.52	15953	911.113
CAN	Canada	10899.8	14763.1	408808	3995.95	38292	18441.9	478831	22447	16079.7	2005578	980085	24692.9	81422.2	37425.4	98507.8	110565	187.059	1880642	12351.9	4560.71	42957.4	3095.45	82156.5	17868.3	14599.1	5266978	4636.7	14441.4	109730	9462.75	1952.71	23406.1	19028.7	349385600	3211.88	12261.6	1257.1	1886.05	907433	40733610	2905227	11279.8	277161	153773	538387	110104	663189	14258
CPV	Cape Verde	0	0	0	0	0	0	0	0	0	0	0	0	0	0	0	0	0	0	0	0	0	0	0	0	0	0	0	0	0	0	0	0	0	0	0	0	0	0	0	0	0	0	0	0	0	0	0	0
CYM	Cayman Islands	0	0	0	0	0	0	0	0	0	0	0	0	0	0	0	0	0	0	0	0	0	0	0	0	0	0	0	0	0	0	0	0	0	0	0	0	0	0	0	0	0	0	0	0	0	0	0	0
CAF	Central African Republic	667.902	1096.21	1824.7	404.31	1209.45	240.211	3148.55	528.938	500.293	6904.93	5692.21	619.068	286.054	457.774	775.64	278.974	95.0373	15978.8	218.723	494.526	496.445	1177.26	523.581	502.853	476.622	5720.79	253.885	334.834	910.606	1699.3	697.482	501.291	1798	5188.57	512.545	282.625	2529272	1979.29	1862.57	35763.6	2596.89	13449.8	489.238	966.32	1017.06	872.768	9476.71	345.064
TCD	Chad	4264.7	8897.87	10736.5	2230.58	8487.61	1623.59	20368.8	3451.65	3462.92	37631.6	60315.2	4238.6	2406.61	2951.3	6470.53	1923.63	670.912	40633.5	1466.55	3286.61	3140.7	8015.19	3694.56	3711.15	2704.43	66064.9	1623.33	2153.99	8273.23	11534	4397.34	3256.31	50154.1	76734.3	3631.82	1856.34	9104.62	6778536	10707	208522	21945.3	3743.73	3736.82	24598.7	3635.99	3513.56	34289.6	2449.86
CHL	Chile	0	0	0	0	0	0	0	0	0	0	0	0	0	0	0	0	0	0	0	0	0	0	0	0	0	0	0	0	0	0	0	0	0	0	0	0	0	0	0	0	0	0	0	0	0	0	0	0
CHN	China	77950.6	78940.4	1225322	12150.7	188260	5751.53	1475436	20897.1	48533.3	9486843	2965140	129390	12599.5	202910	1309383	36520	700.139	3082711	7798.98	55728.8	25685.2	16543.1	166538	47882.8	62531.9	4366366	3470.75	102290	431685	43824.7	7540.63	377373	143736	11625520	13753.5	6237.12	4995.67	7506.77	1931036	4840044000	2090162	62909.2	252401	396254	577283	291066	2153568	118302
COL	Colombia	204.566	248.058	800.976	94.5746	366.521	78.7451	10886.5	143.11	1160.83	5873.96	5967.14	465.161	223.73	180.295	296.56	393.904	17.4682	8986.77	83.7085	108.674	127.126	222.813	2637.91	203.216	146.742	42277.6	65.1217	94.6847	651.356	351.933	150.816	129.424	170.415	131359	112.892	82.8558	81.828	96.3243	141670	33523.3	34942580	641.345	6171.16	1151.45	2449.57	410.438	4998.58	127.823
COG	Congo	20.441	36.2066	383.002	11.6784	61.2581	6.80384	150.838	16.5276	15.3529	233.258	386.762	22.5731	8.71257	18.7397	34.3856	8.22988	2.63357	502.842	6.07779	15.4462	14.5182	34.1533	16.7326	18.7369	16.7166	1530.68	6.95221	10.1493	49.7439	45.6045	19.3673	16.7901	90.725	380.302	20.8349	8.12011	15.0984	12.7925	95.7426	7617.05	118.228	101596	17.9093	57.3084	34.351	30.6607	389.8	12.4013
CRI	Costa Rica	0	0	0	0	0	0	0	0	0	0	0	0	0	0	0	0	0	0	0	0	0	0	0	0	0	0	0	0	0	0	0	0	0	0	0	0	0	0	0	0	0	0	0	0	0	0	0	0
HRV	Croatia	845.839	9700.56	6167.25	313.556	1203.44	1271.68	7506.82	674.818	401.431	64488.1	317859	1353.12	931.06	982.383	1103.2	253.506	66.0202	31924.6	154.807	433.24	550.689	745.337	557.937	561371	473.312	20714.7	206.829	312.939	10752.4	1254.73	489.005	457.534	700.056	49807.4	378.595	228.119	265.812	352.488	4264.23	99600.6	4788.27	538.945	781.006	13633180	1433.25	2680.97	62032.8	741.762
CUB	Cuba	0	0	0	0	0	0	0	0	0	0	0	0	0	0	0	0	0	0	0	0	0	0	0	0	0	0	0	0	0	0	0	0	0	0	0	0	0	0	0	0	0	0	0	0	0	0	0	0
CYP	Cyprus	0	0	0	0	0	0	0	0	0	0	0	0	0	0	0	0	0	0	0	0	0	0	0	0	0	0	0	0	0	0	0	0	0	0	0	0	0	0	0	0	0	0	0	0	0	0	0	0
CZE	Czech Republic	2558.28	10162.2	41707.5	845.26	7224.1	314.089	58314.4	4144.12	1355.82	107198	1355629	12282.3	763.398	5659.53	9694.82	835.638	99.4014	397222	608.64	1304.47	823.899	983.968	2928.01	30925.9	2172.91	200393	2066.9	1114.78	160752	3671.18	641.437	1767.61	3733.94	215836	796.262	414.82	419.163	617.534	37345.9	1047987	41497.5	1900.93	4623.3	170454	11301.3	14291.3	43475550	2332.45
CIV	Cote dIvoire	0	0	0	0	0	0	0	0	0	0	0	0	0	0	0	0	0	0	0	0	0	0	0	0	0	0	0	0	0	0	0	0	0	0	0	0	0	0	0	0	0	0	0	0	0	0	0	0
PRK	North Korea	2112.07	2284.79	13344.4	842.853	2714.26	1092.92	14450.6	1443.58	1454.31	47930.3	15396.3	2200.46	728.239	1615.37	5960.63	775.524	165.332	13652.1	536.396	2609.16	1476.32	3416.25	5823.83	1089.03	1350.97	515245	638.9	1075.03	5290.34	4144.48	1751.81	9725.88	1421.06	46891.9	1350.13	762.868	931.805	1118.99	10262.2	17276510	17402.5	1470.57	5743.2	2827.32	9574.22	1967.12	8898.6	1030.92
COD	DR Congo	187.134	299.031	588.772	91.4227	467.137	62.5525	879.828	158.123	145.684	1999.84	2308.59	185.522	76.4404	154.097	207.994	75.6216	22.0003	25150.3	55.9709	138.417	132.479	331.517	160.71	151.166	155.852	2067.22	64.2435	92.6359	339.449	527.492	185.076	136.142	418.144	2020.41	149.121	75.0317	271.091	128.042	560.739	10826.4	813.361	172.568	131.19	386.7	176.112	571.961	1535.68	106.567
DNK	Denmark	0	0	0	0	0	0	0	0	0	0	0	0	0	0	0	0	0	0	0	0	0	0	0	0	0	0	0	0	0	0	0	0	0	0	0	0	0	0	0	0	0	0	0	0	0	0	0	0
DJI	Djibouti	639.067	1209.75	589.239	305.765	704.605	225.487	1279.48	495.399	448.472	2000.33	809.277	561.104	246.803	334.996	602.159	248.132	87.6847	1147.32	200.273	439.853	456.78	1232.44	401.618	372.062	380.067	1654.97	232.075	308.678	501.227	1725.3	679.202	469.784	412.268	1297.08	473.291	263.251	367.456	422.207	900.404	11915.4	716.711	514.874	336.932	384.918	312.289	348.764	696.764	306.081
DOM	Dominican Republic	0	0	0	0	0	0	0	0	0	0	0	0	0	0	0	0	0	0	0	0	0	0	0	0	0	0	0	0	0	0	0	0	0	0	0	0	0	0	0	0	0	0	0	0	0	0	0	0
ECU	Ecuador	0	0	0	0	0	0	0	0	0	0	0	0	0	0	0	0	0	0	0	0	0	0	0	0	0	0	0	0	0	0	0	0	0	0	0	0	0	0	0	0	0	0	0	0	0	0	0	0
EGY	Egypt	1079.29	7281.66	127203	727.57	5044.39	250.936	45224.2	1623.04	960.22	100864	209040	3362.46	698.971	4442.35	5190.22	790.336	51.1493	182231	209.391	853.85	564.851	614.522	1446.69	4268.09	1848.85	192382	189.811	1159.06	28437.1	1798.49	431.274	1311.43	3797.2	252266	614.257	311.117	306.376	374.233	17225.2	841383	26337.1	1178.76	3116.24	39052	5468.35	52394.6	84628.7	1855.85
SLV	El Salvador	0	0	0	0	0	0	0	0	0	0	0	0	0	0	0	0	0	0	0	0	0	0	0	0	0	0	0	0	0	0	0	0	0	0	0	0	0	0	0	0	0	0	0	0	0	0	0	0
ERI	Eritrea	3226.82	5559.15	3365.79	1562.76	3432.55	1197.79	10480.3	2512.45	2426.19	25805.9	6432.39	2851.55	1510.91	1856.14	3735.87	1396.66	467.045	5296.74	1137.46	2317.38	2377.52	5636.86	2782.06	2016.11	2280.55	11703.2	1339.61	1632.89	2556.29	7890.46	3441.79	2295.61	2112.22	8358.97	2325.18	1392.27	1910.87	2054.14	6210.74	62630.2	9793.15	2446.85	1859.91	2341.79	3060.38	1924.13	4504.81	1556.85
EST	Estonia	349.064	424.262	1308.38	165.729	743.871	1360.22	2594.56	472.167	246.555	7462.93	10392.4	1321.81	3459.89	343.277	510.866	163.19	47.3955	10692.3	2633.55	237.522	239.529	434.303	321.967	362.031	257.293	9044.7	116.697	172.572	1404.96	673.113	307.737	50352.4	299.343	44004.2	225.735	136.437	164.427	202.011	1536.45	45904	1912.25	267.362	805.577	1345.58	559.113	612.7	24374.4	206.68
ETH	Ethiopia	4421.65	15222.5	114751	2206.03	8806.77	1389.18	46217.8	4316.81	3546.32	140686	526898	6249.86	2469.55	5900.92	10718.6	2281.35	428.485	484826	1261.05	3153.22	2992.28	6025.06	4540.03	6996.52	3960.21	167372	1289.75	3081.93	33629.4	8910.44	3706.36	4300.03	5210.98	433203	2851.09	1626.9	2048.99	2261.07	28282.3	5346010	46801.3	3737.22	6703.62	30242.2	9029.79	22570.8	283740	3415.11
FJI	Fiji	0	0	0	0	0	0	0	0	0	0	0	0	0	0	0	0	0	0	0	0	0	0	0	0	0	0	0	0	0	0	0	0	0	0	0	0	0	0	0	0	0	0	0	0	0	0	0	0
FIN	Finland	1435.02	4441.09	27973	732.488	4797.67	434.368	45356.9	2355.06	978.287	215236	228027	7436.23	1120.85	4100.63	8404.73	990.41	75.4661	245626	372.442	1304.43	1007.93	824.364	3209.66	4235.14	1704.94	189295	326.853	1088.33	27942.6	2037.87	516.01	4246.05	3632.19	318786	576.652	404.902	323.593	476.565	49515.7	4589818	36071.3	1615.27	4666.42	24374	7355.47	13312.3	141809	1994.52
FRA	France	0	0	0	0	0	0	0	0	0	0	0	0	0	0	0	0	0	0	0	0	0	0	0	0	0	0	0	0	0	0	0	0	0	0	0	0	0	0	0	0	0	0	0	0	0	0	0	0
PYF	French Polynesia	0	0	0	0	0	0	0	0	0	0	0	0	0	0	0	0	0	0	0	0	0	0	0	0	0	0	0	0	0	0	0	0	0	0	0	0	0	0	0	0	0	0	0	0	0	0	0	0
GAB	Gabon	2.24241	8.67277	119.574	1.06549	8.72314	0.507757	31.8879	1.89006	1.59153	130.163	64.8042	5.74029	0.783234	3.08351	12.3752	0.905458	0.191405	85.2573	0.497437	2.00526	1.4652	2.49312	2.46991	2.40673	1.92374	77.6107	0.522164	1.56763	15.3658	4.15826	1.41292	4.49972	10.2927	149.083	1.55186	0.650294	0.84672	1.07077	21.6584	20720.6	20.8914	14.053	3.87079	9.51446	7.3699	13.411	35.0687	2.32514
GMB	Gambia	0	0	0	0	0	0	0	0	0	0	0	0	0	0	0	0	0	0	0	0	0	0	0	0	0	0	0	0	0	0	0	0	0	0	0	0	0	0	0	0	0	0	0	0	0	0	0	0
GEO	Georgia	8548.72	2491.14	19924.4	1060.63	2427.49	767.585	5766.22	27661.4	1377.67	8079.8	10605.6	22222.3	1096.64	1272.31	1877.54	828.158	267.824	6341.34	704.537	1504.68	1606.41	3613.64	1652.72	1293.47	1458.39	8878.41	798.684	1032.19	5897.28	4254.58	2109.19	1506.99	1406.55	6627.1	1533.54	897.684	1195.98	1357.52	3668.32	43252.5	3400.34	2636.92	1116.72	1975.77	1392.06	1522.2	9035.77	923.702
DEU	Germany	20785.5	63610.7	420832	9796.93	86989.9	3252.05	422534	31463.2	20690	1182811	15114730	82501.2	4505.15	58397.7	65744.3	10325.2	286.002	5575845	1702.78	10128	5660.41	4169.39	38452.2	130370	18857.3	1912022	1405.32	9987.28	581714	17580.8	2860.74	20572	38890.6	1712972	8308.56	2936.09	1788.82	3291.12	457258	12874380	394133	14218.5	70514.2	641134	77040.6	167760	3600662	23884.3
GHA	Ghana	191.798	370.588	2125.13	86.5134	679.03	42.2459	2890.37	190.17	230.367	9147.59	35408.2	430.911	86.8468	500.56	847.446	98.176	11.7927	49206.4	40.0014	583.386	101.352	133.885	241.583	552.658	391.622	13727.2	36.5568	117.593	2133.36	402.948	91.3765	184.821	369.139	65727.2	110.673	59.0088	53.9947	71.1532	1932.83	72109.8	2483.07	179.089	410.856	7827.93	619.006	991.527	8570.84	227.282
GRC	Greece	0	0	0	0	0	0	0	0	0	0	0	0	0	0	0	0	0	0	0	0	0	0	0	0	0	0	0	0	0	0	0	0	0	0	0	0	0	0	0	0	0	0	0	0	0	0	0	0
GRL	Greenland	0	0	0	0	0	0	0	0	0	0	0	0	0	0	0	0	0	0	0	0	0	0	0	0	0	0	0	0	0	0	0	0	0	0	0	0	0	0	0	0	0	0	0	0	0	0	0	0
GTM	Guatemala	0	0	0	0	0	0	0	0	0	0	0	0	0	0	0	0	0	0	0	0	0	0	0	0	0	0	0	0	0	0	0	0	0	0	0	0	0	0	0	0	0	0	0	0	0	0	0	0
GIN	Guinea	862.519	1240.76	3480.56	593.875	1294.76	292.433	3964.12	701.914	658.114	8190.09	14677.3	5889.6	360.605	662.355	1164.89	352.159	128.283	38792	269.343	686.167	655.481	1431.17	697.668	746.465	629.463	10265.2	311.61	439.13	1517.07	2001.54	885.724	668.252	4557.3	10688	630.264	359.13	475.997	575.29	2748.33	40040.2	3367.45	712.766	672.711	1910.72	1292.93	3379.89	16410.8	9938.02
GUY	Guyana	2.29061	2.88135	14.0791	1.19665	9.96033	23.9418	40.7821	1.85583	24.9747	307.419	62.5829	2.92345	1.57509	3.62181	5.45484	78.5596	0.229704	134.991	2.17158	1.70905	2.13735	2.82356	4.00438	2.57771	2.15308	90.8759	3.08266	1.43788	6.5598	4.92805	2.10513	2.0556	2.86219	237.274	2.11893	1.35187	1.20694	1.36966	32.9967	708.799	105.798	2.40258	4.58746	7.88786	12.0394	5.60807	38.1467	1.827
HTI	Haiti	0	0	0	0	0	0	0	0	0	0	0	0	0	0	0	0	0	0	0	0	0	0	0	0	0	0	0	0	0	0	0	0	0	0	0	0	0	0	0	0	0	0	0	0	0	0	0	0
HND	Honduras	0	0	0	0	0	0	0	0	0	0	0	0	0	0	0	0	0	0	0	0	0	0	0	0	0	0	0	0	0	0	0	0	0	0	0	0	0	0	0	0	0	0	0	0	0	0	0	0
HKG	Hong Kong	0	0	0	0	0	0	0	0	0	0	0	0	0	0	0	0	0	0	0	0	0	0	0	0	0	0	0	0	0	0	0	0	0	0	0	0	0	0	0	0	0	0	0	0	0	0	0	0
HUN	Hungary	1730.63	20023.4	40415.7	718.123	6282.84	283.677	35614	5012.48	1129.27	100687	1980829	21327.5	575.997	4011.56	5978.11	610.949	92.3653	405186	236.889	1044.37	667.335	821.887	1860.7	109798	1499.31	171716	270.095	815.598	187523	2140.49	712.118	2107.66	3095.78	194587	666.089	359.605	316.664	463.702	24439.7	632886	24544.4	1361.15	3703.65	398117	5759.41	25803.1	1137901	2013.81
ISL	Iceland	0	0	0	0	0	0	0	0	0	0	0	0	0	0	0	0	0	0	0	0	0	0	0	0	0	0	0	0	0	0	0	0	0	0	0	0	0	0	0	0	0	0	0	0	0	0	0	0
IND	India	99538.4	21962.2	298430	7386.26	95190.2	3074.13	504126	20782.1	7597.46	1952077	1017320	41863.5	6562.78	464134	2575151	8473.25	784.706	1907993	2863.63	15141.4	7174.14	29291.3	22398.5	20444.5	33757.9	2496998	2972.86	43722.6	147115	37206.9	11015.7	42987.8	34870.5	4875402	5637.99	4791.91	5891.26	12827.9	330010	13870240	400005	71686	38864.7	133860	54208.9	139560	745159	44532.2
IDN	Indonesia	0	0	0	0	0	0	0	0	0	0	0	0	0	0	0	0	0	0	0	0	0	0	0	0	0	0	0	0	0	0	0	0	0	0	0	0	0	0	0	0	0	0	0	0	0	0	0	0
IRN	Iran	44006.2	5822.91	12691	981.946	5384.72	486.5	19571.3	40687.7	845.002	76599.3	46785.6	53607.5	693.131	11071.9	15021	760.915	130.134	50279.4	452.821	1111.93	997.763	1724.44	1763.44	2210.59	4772.96	53463.2	509.573	1806.37	10758.2	4245.3	1244.48	2268.97	2619.77	85325.8	1014.78	619.993	766.537	870.25	11400	1371481	12662.9	1890.95	2121.04	7568.51	3918.57	7569.45	29061.4	1357.59
IRQ	Iraq	382.166	476.491	15603.6	215.629	537.691	140.933	2255.85	293.144	242.838	5679.51	6859.5	367.732	190.918	286.883	446.034	166.178	50.5574	3025.25	123.599	261.769	254.833	515.583	355.918	277.765	292.088	22388	140.269	194.04	468.882	809.878	392.037	284.367	287.017	7837.91	271.24	158.488	215.742	244.944	1263.53	39224.1	1335.06	315.618	303.508	1272.53	497.623	352.876	1330.18	215.66
IRL	Ireland	0	0	0	0	0	0	0	0	0	0	0	0	0	0	0	0	0	0	0	0	0	0	0	0	0	0	0	0	0	0	0	0	0	0	0	0	0	0	0	0	0	0	0	0	0	0	0	0
ISR	Israel	0	0	0	0	0	0	0	0	0	0	0	0	0	0	0	0	0	0	0	0	0	0	0	0	0	0	0	0	0	0	0	0	0	0	0	0	0	0	0	0	0	0	0	0	0	0	0	0
ITA	Italy	0	0	0	0	0	0	0	0	0	0	0	0	0	0	0	0	0	0	0	0	0	0	0	0	0	0	0	0	0	0	0	0	0	0	0	0	0	0	0	0	0	0	0	0	0	0	0	0
JAM	Jamaica	0	0	0	0	0	0	0	0	0	0	0	0	0	0	0	0	0	0	0	0	0	0	0	0	0	0	0	0	0	0	0	0	0	0	0	0	0	0	0	0	0	0	0	0	0	0	0	0
JPN	Japan	0	0	0	0	0	0	0	0	0	0	0	0	0	0	0	0	0	0	0	0	0	0	0	0	0	0	0	0	0	0	0	0	0	0	0	0	0	0	0	0	0	0	0	0	0	0	0	0
JOR	Jordan	155.944	181.981	1324.46	65.4775	330.887	45.8441	612.367	847.672	90.941	3579.99	1432.64	341.168	60.7238	45031.4	225.369	53.8364	16.1338	1417.51	42.6087	97.705	98.4954	189.01	105.172	231.406	96.0669	2516.46	49.7187	68.6493	1181.69	270.376	117.146	118.029	144.604	11709.1	94.5829	56.9819	83.9383	91.1065	320.21	9596.43	479	143.034	96.0892	235.456	107.05	483.502	941.868	148.662
KAZ	Kazakhstan	44247.6	2705.26	8422.96	730.53	2299.54	465.43	14335.2	2122.39	854.682	69411.9	192818	34655.5	676.082	1464.68	2970.66	647.376	150.487	34694.8	424.578	1030.63	18627.2	1855.35	1516.01	2065.03	1202.22	35884	2914.2	781.522	8250.08	3039.62	1339.06	1213.95	1484.81	35184.2	938.477	569.872	731.225	862.921	10608.8	1179829	23968.7	1262.33	1539.62	7122.83	2308.21	2374.53	128900	921.22
KEN	Kenya	899.377	693.545	1154.88	402.157	1561.74	309.78	3249.91	545.049	456.483	11593.3	7698.99	680.033	378.015	1533.23	797	378.483	83.8233	11239.3	286.759	503.911	516.166	799.432	636.091	619.599	710.642	5703.32	324.237	389.652	871.34	1109.02	774.008	514.235	572.765	5692.16	496.59	357.371	423.511	452.359	1992.99	25792.6	3301.6	570.608	518.064	954.347	611.433	762.53	3310.54	391.485
KWT	Kuwait	61.6841	46.2384	69.9179	30.1519	67.3856	22.3301	167.723	44.3554	32.2644	656.256	134.159	55.1495	26.6401	48.157	59.1582	25.5614	5.91574	206.359	19.5638	39.711	41.4306	89.63	49.2391	33.9737	44.3419	964.79	21.7838	30.0275	44.4134	126.416	63.4054	66.8891	36.5379	214.475	43.1956	25.0062	34.7144	36.5865	125.91	1700.53	212.885	48.156	32.5024	41.7417	41.9498	39.053	91.1687	25.7999
KGZ	Kyrgyzstan	28556.2	2340.34	2037.55	1064.31	2116.55	771.19	5480.6	1708.64	1181.48	7566.51	3649.39	2628.85	935.735	1220.45	1836.39	887.434	250.195	2537.61	714.793	1392.07	1587.06	2485.81	1794.93	1271.2	1642.86	6133.81	810.476	1010.15	1756.63	3557.24	2186.09	1440.52	1361.33	4657.26	1434.17	906.443	1169.72	1200.23	3568.79	137634	3509.71	1532.83	1148.64	1405.64	1451.94	1216.96	3611.32	985.45
LAO	Laos	2252.68	1923.58	4001.11	519.785	1699.41	377.935	8643.99	822.666	869.736	60540.8	18666.8	1195.94	469.142	1500.82	8356.46	506.474	121.026	17540.5	347.513	866.421	812.405	2457.6	1091.79	767.888	875.34	18858.6	428.948	1193.28	3059.65	2555.56	1056.51	7031.38	980.721	51188.6	760.266	434.378	566.723	664.132	6418.25	4828719	5866.42	966.303	1255.44	2318.21	1771.28	1946.22	9731.45	768.42
LVA	Latvia	654.21	562.978	1439.44	219.721	674.857	190.249	3054.46	1852.18	320.107	6647.13	15717	1008.49	354.491	454.59	601.019	190.467	67.9077	11431.5	180.012	320.067	324.072	673.968	380.99	469.619	323.03	37056.7	161.391	224.077	2222.82	1031.12	445.599	912.881	365.238	10996.8	305.315	180.737	224.812	281.165	1959.13	37673.4	1967.72	354.332	445.267	1347.02	498.92	659.891	15353.7	372.537
LBN	Lebanon	0	0	0	0	0	0	0	0	0	0	0	0	0	0	0	0	0	0	0	0	0	0	0	0	0	0	0	0	0	0	0	0	0	0	0	0	0	0	0	0	0	0	0	0	0	0	0	0
LSO	Lesotho	1056.34	1403.78	1402.14	584.934	1105.52	452.169	4695.85	792.785	693.484	22623.3	3415.09	950.664	568.376	704.088	1312.57	530.655	145.091	5499.54	425.95	733.248	799.796	1347.56	1005.02	720.603	2958.99	6297.33	495.908	570.984	904.874	1846.5	1086.05	757.726	763.256	10878.1	745.399	527.639	644.477	681.883	3342.65	25390	7597.05	783.17	754.488	912.537	821.726	706.207	2382.01	529.407
LBR	Liberia	0	0	0	0	0	0	0	0	0	0	0	0	0	0	0	0	0	0	0	0	0	0	0	0	0	0	0	0	0	0	0	0	0	0	0	0	0	0	0	0	0	0	0	0	0	0	0	0
LBY	Libya	183.324	544.539	1995.99	142.722	496.781	54.173	2695.22	185.481	124.927	3694.29	17445.9	312.131	73.3725	232.357	366.702	75.2351	19.6876	6802.96	48.5572	351.784	118.814	261.358	215.006	360.518	166.607	11076.6	56.2707	103.541	1122.54	393.433	151.09	145.948	223.742	4852.59	130.276	74.1838	83.0056	111.647	1699.58	33159.8	1642.9	164.449	268.396	3334.47	752.676	839.273	5247.31	165.253
LIE	Liechtenstein	0	0	0	0	0	0	0	0	0	0	0	0	0	0	0	0	0	0	0	0	0	0	0	0	0	0	0	0	0	0	0	0	0	0	0	0	0	0	0	0	0	0	0	0	0	0	0	0
LTU	Lithuania	1015.06	1125.52	4352.77	454.357	1539.16	316.328	6563.54	2278.03	609.729	14619.6	65176.5	4035.84	7504.79	902.765	1748.55	409.486	151.991	45366.4	421.005	616.566	580.968	1105.82	740.502	1319.38	621.132	24984.2	358.769	428.041	18657.5	1793.05	745.672	1315.7	869.583	42767.4	548.879	343.099	456.914	508.269	4563.37	162404	4425.17	689.029	865.878	6561.84	1482.17	1812.75	105597	595.671
LUX	Luxembourg	220.136	434.172	3000.43	129.804	704.784	60.6243	3355.72	238.384	198.555	10243.7	17366.3	366.969	88.3989	425.867	561.563	103.585	17.5938	114885	55.548	202.014	133.67	214.07	259.223	621.982	215.637	11467.5	59.1885	130.652	1666.13	474.8	181.869	203.514	514.472	9431.63	146.531	82.7812	100.963	116.376	2174.6	47993.4	4768.36	263.062	380.865	2071.12	568.96	838.324	7116.14	337.545
MAC	Macao SAR	0	0	0	0	0	0	0	0	0	0	0	0	0	0	0	0	0	0	0	0	0	0	0	0	0	0	0	0	0	0	0	0	0	0	0	0	0	0	0	0	0	0	0	0	0	0	0	0
MDG	Madagascar	0	0	0	0	0	0	0	0	0	0	0	0	0	0	0	0	0	0	0	0	0	0	0	0	0	0	0	0	0	0	0	0	0	0	0	0	0	0	0	0	0	0	0	0	0	0	0	0
MWI	Malawi	367.648	670.118	1993.57	184.713	2076.49	117.392	3317.71	318.788	334.92	15332.1	16538.4	504.572	206.089	552.223	1158.54	241.542	38.1246	31736.5	107.117	287.779	2705.21	490.11	342.299	632.154	4994.49	10200.9	1168.43	417.962	1663.18	776.441	482.498	395.281	1901.63	51584.1	253.814	140.279	164.555	193.058	2041.86	61652.3	2925.14	5230.52	674.006	9009.25	670.241	942.042	19422	531.452
MYS	Malaysia	0	0	0	0	0	0	0	0	0	0	0	0	0	0	0	0	0	0	0	0	0	0	0	0	0	0	0	0	0	0	0	0	0	0	0	0	0	0	0	0	0	0	0	0	0	0	0	0
MDV	Maldives	0	0	0	0	0	0	0	0	0	0	0	0	0	0	0	0	0	0	0	0	0	0	0	0	0	0	0	0	0	0	0	0	0	0	0	0	0	0	0	0	0	0	0	0	0	0	0	0
MLI	Mali	3876.54	4131.37	13738.3	1829.65	11011.7	1098.46	13292.6	2575.55	2501.7	35557	27702.6	3073.55	1373.17	3521.28	10294.4	1350.65	481.052	91750.1	998.152	4503.05	2411.34	5674.03	2436.66	2414.18	2234.35	91560.5	1160.13	2449.26	4547.07	176043	3261.68	4433.08	2778.86	46700.9	2462.38	1361.49	1778.42	2306.89	9451.8	289208	13571	3490.46	2490.63	5034.64	4178.69	3183.78	83041.5	50282.5
MLT	Malta	0	0	0	0	0	0	0	0	0	0	0	0	0	0	0	0	0	0	0	0	0	0	0	0	0	0	0	0	0	0	0	0	0	0	0	0	0	0	0	0	0	0	0	0	0	0	0	0
MRT	Mauritania	2393.71	4175.3	24713.7	1442.33	3187.09	868.624	8555.48	2027.08	1517.93	16805.4	12597.6	2502.38	1032.43	1655.43	2656.45	975.623	298.792	16874.6	776.021	19211.6	1839.79	3869.03	1999.45	1952.63	1764.61	31389.1	915.257	1207.08	15444.1	5470.78	2488.2	1869.61	84740.9	20524.4	1736.81	1018.26	1413.18	1551.61	5640.32	1473111	6272.83	2155.88	1606.33	25586.1	7701.61	2317.8	10626	1600.79
MUS	Mauritius	0	0	0	0	0	0	0	0	0	0	0	0	0	0	0	0	0	0	0	0	0	0	0	0	0	0	0	0	0	0	0	0	0	0	0	0	0	0	0	0	0	0	0	0	0	0	0	0
MEX	Mexico	0	0	0	0	0	0	0	0	0	0	0	0	0	0	0	0	0	0	0	0	0	0	0	0	0	0	0	0	0	0	0	0	0	0	0	0	0	0	0	0	0	0	0	0	0	0	0	0
MCO	Monaco	0	0	0	0	0	0	0	0	0	0	0	0	0	0	0	0	0	0	0	0	0	0	0	0	0	0	0	0	0	0	0	0	0	0	0	0	0	0	0	0	0	0	0	0	0	0	0	0
MNG	Mongolia	11793.6	19753.3	22730.9	5908.48	14448	4268.96	39484.9	7726.58	8202.75	103163	68056.5	11303.7	5652.77	7747.05	21343.1	5254.99	1520.33	57999.7	3831.22	8703.86	9021.2	18580.9	10492	7305.13	8017.49	84484.5	4436.06	6324.39	14864.7	25133.6	12322.9	10917.3	8947.85	224225	8603.74	4999.37	6492.18	7462.06	37464.8	45180130	40338.8	9431.66	8788.52	14946.2	12556.2	9661.77	53248.2	6532.61
MNE	Montenegro	542.855	1097.44	647.596	259.928	649.735	185.474	1750.11	428.28	368.236	8008.99	1222.6	501.563	217.061	323.437	783.862	217.892	81.9681	963.397	170.518	407.636	392.283	940.28	450.234	353.113	358.326	2304.21	190.124	270.202	436.413	1384.87	571.269	413.104	383.931	1741.81	385.48	228.254	303.18	358.461	1310.31	9825.83	2730.13	435.769	330.776	411.138	351.373	320.84	947.502	273.567
MAR	Morocco	0	0	0	0	0	0	0	0	0	0	0	0	0	0	0	0	0	0	0	0	0	0	0	0	0	0	0	0	0	0	0	0	0	0	0	0	0	0	0	0	0	0	0	0	0	0	0	0
MOZ	Mozambique	617.228	982.712	1707.15	297.099	3358.93	188.618	3339.95	478.991	421.374	8196.32	17071	688.473	240.061	581.24	1317.6	235.672	77.3613	13776.7	172.411	431.935	451.082	843.432	493.86	594.579	6126.13	11297.2	202.255	329.594	1530.33	1216.52	577.825	555.364	550.617	11052.7	470.209	228.293	297.371	372.212	2322.34	289831	2418.5	582.228	531.433	1682.26	718.987	789.897	7751.23	386.338
MMR	Myanmar	2407.64	1647.39	10340.8	439.541	2741.55	297.745	22495.5	785.274	735.711	127464	50132.6	1654.41	515.24	3607.34	22553	626.023	68.8015	54876	313.622	744.571	667.937	1321.29	1632.82	1184.47	1114.15	63212	346.901	8053.41	5163.61	1583.85	740.668	10936.1	1511.99	141997	530.462	367.793	413.853	434.229	15738.5	15790760	15794.5	1178.96	2597.19	5974.38	4191.73	3856.38	44050.6	1228.33
NAM	Namibia	854.128	1193.22	3193.44	490.681	1140107	293.77	4838.56	723.993	608.739	23910.6	22740.2	1028.54	379.981	793.528	1155.47	374.535	112.787	42885.9	736.37	645.452	614.481	1219.14	799.644	874.779	44867.9	16024.8	307.297	451.084	2533.59	1810.24	861.384	7817.13	5801.34	17348.3	1392.93	370.859	532.648	560.75	7673.17	95166.9	4001.21	12671.5	906.524	2411.83	1239.14	1186.14	11988.5	867.696
NPL	Nepal	4001.95	2885.59	7251.36	1389.77	4423.16	704.373	18479.5	1822.38	1314.22	47616.5	36386.6	2618.21	975.614	8769.52	67052.4	941.593	221.21	41895	657.156	1614.14	1952.89	13808.6	2037.09	1662.71	2178.52	59813.9	756.203	1815.85	4647.05	5318.94	2144.28	2283.61	1968.68	160857	1409.37	833.269	1135.64	1411.23	12463.3	1166821	12143.2	3050.11	2066.76	10178.8	2715.86	3982.9	23306.4	1861.52
NLD	Netherlands	0	0	0	0	0	0	0	0	0	0	0	0	0	0	0	0	0	0	0	0	0	0	0	0	0	0	0	0	0	0	0	0	0	0	0	0	0	0	0	0	0	0	0	0	0	0	0	0
ANT	Netherlands Antilles	0	0	0	0	0	0	0	0	0	0	0	0	0	0	0	0	0	0	0	0	0	0	0	0	0	0	0	0	0	0	0	0	0	0	0	0	0	0	0	0	0	0	0	0	0	0	0	0
NCL	New Caledonia	0	0	0	0	0	0	0	0	0	0	0	0	0	0	0	0	0	0	0	0	0	0	0	0	0	0	0	0	0	0	0	0	0	0	0	0	0	0	0	0	0	0	0	0	0	0	0	0
NZL	New Zealand	0	0	0	0	0	0	0	0	0	0	0	0	0	0	0	0	0	0	0	0	0	0	0	0	0	0	0	0	0	0	0	0	0	0	0	0	0	0	0	0	0	0	0	0	0	0	0	0
NIC	Nicaragua	0	0	0	0	0	0	0	0	0	0	0	0	0	0	0	0	0	0	0	0	0	0	0	0	0	0	0	0	0	0	0	0	0	0	0	0	0	0	0	0	0	0	0	0	0	0	0	0
NER	Niger	1708.12	2363.83	3735.85	922.156	2372.84	593.516	6448.21	1379.45	1071.11	12129.9	5310.38	1740.09	716.336	1112.13	1812.55	703.926	284.683	5515.6	548.113	1498.51	1274.82	2526.4	1382.74	986.941	1260.8	8564.13	603.482	868.474	1592.11	145161	1779.44	1304.34	1289.8	12682	1221.22	729.223	985.94	24904.5	4043.29	46222.7	4511.12	1441.3	1166.09	1657.52	1785.31	1149.51	3603.59	32552
NGA	Nigeria	885.633	1242.68	16929.3	443.866	3627.85	225.335	20487	753.858	619.103	63973.5	94055.8	1683.4	417.311	3445.3	6403.25	551.819	54.3509	122271	184.769	1561.94	564.126	650.57	1210.04	1687.4	3338.86	190734	188.196	580.75	7320.59	1670.88	455.891	864.901	16317.5	143886	477.711	293.743	288.39	10782.9	20270.3	1031161	19118.3	942.765	1785.1	7940.78	2621.5	4106.68	69387.4	10318
NOR	Norway	0	0	0	0	0	0	0	0	0	0	0	0	0	0	0	0	0	0	0	0	0	0	0	0	0	0	0	0	0	0	0	0	0	0	0	0	0	0	0	0	0	0	0	0	0	0	0	0
PSE	Gaza Strip	118.396	181.62	175.983	60.656	136.218	45.0548	588.42	91.5822	80.6411	2425.07	445.572	107.462	55.8835	122.353	132.885	52.8815	16.4089	1424.8	39.7701	83.8167	87.4693	194.045	106.873	76.0057	95.6101	783.468	44.3794	58.8166	108.6	286.619	132.979	83.5743	83.6016	596.535	86.725	49.34	70.8487	72.5392	359.529	2859.24	792.24	94.6163	78.12	103.187	88.6789	81.7396	269.756	56.6688
OMN	Oman	0	0	0	0	0	0	0	0	0	0	0	0	0	0	0	0	0	0	0	0	0	0	0	0	0	0	0	0	0	0	0	0	0	0	0	0	0	0	0	0	0	0	0	0	0	0	0	0
PAK	Pakistan	9182.38	14623.2	247890	3150.13	23479.9	1530.39	230316	5752.51	4967.76	852252	709918	40798.7	5090.69	20048.2	75764.1	5065.99	343.146	892084	1480.22	8655.89	4206.33	4578.93	10937.5	12871.7	14926.2	474955	1169	11104.7	62478.5	9090.29	2668	20487.8	20010.9	4197538	2759.8	1865.66	2467.09	2281.44	224205	19952140	219616	6763.54	33860.2	76965.2	34097.3	93159.3	314159	7425.12
PAN	Panama	0	0	0	0	0	0	0	0	0	0	0	0	0	0	0	0	0	0	0	0	0	0	0	0	0	0	0	0	0	0	0	0	0	0	0	0	0	0	0	0	0	0	0	0	0	0	0	0
PNG	Papua New Guinea	0	0	0	0	0	0	0	0	0	0	0	0	0	0	0	0	0	0	0	0	0	0	0	0	0	0	0	0	0	0	0	0	0	0	0	0	0	0	0	0	0	0	0	0	0	0	0	0
PRY	Paraguay	2820.48	3085.8	5959.96	1412.95	10515.7	992.705	693869	2043.55	3175.03	25757.4	17748.4	2688.22	1342.19	2199.08	3870.7	1285.95	332.476	42859.1	912.99	2068.4	5093.85	4315.69	42736.2	1884.01	2334.33	11860830	1073.52	1397.56	4125.43	6514.32	2709.99	2136.08	2036.9	58841.8	1990.23	9750.05	1497.72	1840.35	678255	194872	177684	2247.11	4471.2	4156.39	4960.24	2716.73	11689	1358.99
PER	Peru	413.291	364.037	2637.71	167.638	850.704	107.295	30175.3	188.352	405.78	21508.2	29743.3	309.069	312.785	391.964	857.999	343.521	18.0013	25226.8	79.4013	147.954	564.543	211.966	77415.9	434.926	178.526	113268	141.014	120.988	1635.29	399.527	142.119	200.018	304.254	88620.9	159.043	85.4171	79.8484	104.207	110105	122355	145389	194.531	3324.68	2163.58	1859.04	1369.42	11104.5	201.065
PHL	Philippines	0	0	0	0	0	0	0	0	0	0	0	0	0	0	0	0	0	0	0	0	0	0	0	0	0	0	0	0	0	0	0	0	0	0	0	0	0	0	0	0	0	0	0	0	0	0	0	0
POL	Poland	5182.68	9921.08	83497.1	1293.78	9921.58	460.993	83796.4	8019.3	3069.07	236991	1052413	61777.4	1723.48	7181.67	12469	1160.23	324.375	689210	440.999	1878.82	1142.82	1141.16	3996.51	24988.8	2770.34	348959	488.05	1545.93	303336	3747.72	867.326	3229.56	7137.01	480167	1212.22	646.769	493.601	800.508	46416.1	1255648	54175.2	2387.07	6774.04	127595	11023	17832.1	2606901	3679.51
PRT	Portugal	0	0	0	0	0	0	0	0	0	0	0	0	0	0	0	0	0	0	0	0	0	0	0	0	0	0	0	0	0	0	0	0	0	0	0	0	0	0	0	0	0	0	0	0	0	0	0	0
QAT	Qatar	0	0	0	0	0	0	0	0	0	0	0	0	0	0	0	0	0	0	0	0	0	0	0	0	0	0	0	0	0	0	0	0	0	0	0	0	0	0	0	0	0	0	0	0	0	0	0	0
KOR	South Korea	0	0	0	0	0	0	0	0	0	0	0	0	0	0	0	0	0	0	0	0	0	0	0	0	0	0	0	0	0	0	0	0	0	0	0	0	0	0	0	0	0	0	0	0	0	0	0	0
MDA	Moldova	16307.8	12074.4	16964	8902.19	15808.7	8164.93	50494.8	12262.9	8995.57	131288	59865.4	12529.3	9071.47	9554.19	16039.2	8294.65	2022.18	39526	7038.45	10525.8	10616.9	13654.1	14432.1	10971.8	14210	61568.4	8348.21	9342.18	25925.1	19200.8	16955.6	10586.2	11149.6	44596.3	10293.6	8941.94	9852.25	10254.3	32038.3	270358	39165.9	11270.7	10151.7	19017.5	12117.2	11287.1	32783.6	8062.57
ROU	Romania	653.703	6231.02	18038.3	388.938	2060.35	143.695	14004.9	1211.65	538.831	33027.1	276296	3767.83	280.834	1735.97	1959.68	283.4	44.9849	89079.1	124.808	612.514	367.735	484.34	720.517	11727.2	601.322	41199	160.002	359.156	120558	1107.95	390.674	13280.1	1652.13	57989.6	412.321	1139.64	198.439	272.488	9639.91	194800	10835.8	740.364	1244.48	55020.8	2660.12	5137.17	81978.7	898.93
RUS	Russia	11873.4	8311.14	59651.7	1013.03	6933.95	407.268	48869.9	68267.5	1235.15	181802	288294	224331	1038.3	4302.06	17380.4	1097.54	1800.05	264111	521.273	1296.6	3197.88	1211.65	4463.52	5460.34	1850.71	182449	3559.83	1524.42	85824	2737.38	778.468	4213.86	3564.38	630472	876.316	830.211	547.348	652.131	44482.1	17479010	40668.6	1735.85	5331.09	36172.9	13371.3	28183.3	265195	2426.18
RWA	Rwanda	32.0833	55.7833	46.4238	16.5138	38.6	12.053	122.424	25.4768	24.1111	392.343	149.812	30.272	14.4786	21.3588	39.7536	14.1276	4.91152	421.676	11.4172	24.5972	24.1968	55.0072	28.5934	21.854	23.08	185.307	12.7279	16.537	34.404	74.6657	36.0806	24.1981	23.204	151.867	24.6342	14.3416	19.7962	20.9709	80.5472	939.871	143.315	27.0888	21.1067	32.3236	23.3251	23.1803	124.134	16.4824
WSM	Samoa	0	0	0	0	0	0	0	0	0	0	0	0	0	0	0	0	0	0	0	0	0	0	0	0	0	0	0	0	0	0	0	0	0	0	0	0	0	0	0	0	0	0	0	0	0	0	0	0
SMR	San Marino	0	0	0	0	0	0	0	0	0	0	0	0	0	0	0	0	0	0	0	0	0	0	0	0	0	0	0	0	0	0	0	0	0	0	0	0	0	0	0	0	0	0	0	0	0	0	0	0
STP	Sao Tome and Principe	0	0	0	0	0	0	0	0	0	0	0	0	0	0	0	0	0	0	0	0	0	0	0	0	0	0	0	0	0	0	0	0	0	0	0	0	0	0	0	0	0	0	0	0	0	0	0	0
SAU	Saudi Arabia	651.938	1451.18	13131.5	289.564	1842.12	148.507	20535.5	398.12	300.018	256285	25366.5	2499.86	437.886	1738.02	4174.91	396.02	31.2791	25910	132.432	703.896	377.007	417.201	1244.42	767.23	1082.93	162053	102.831	654.911	2494.82	777.329	356.87	864.891	1365.25	66227	295.657	195.481	277.745	207.945	17328.2	364798	52597.8	701.054	1706.27	2689.77	1680.45	2318.97	12122.3	612.358
SEN	Senegal	879.16	1668.51	9445.31	537.108	3499.84	266.051	7396.96	821.508	713.251	20124	30868.7	1166.81	353.523	1219.58	1812.37	488.401	72.1067	211747	247.314	14567.1	635.177	1040.21	836.221	1179.84	713.445	29689.3	278.324	507.399	3819.2	7872.36	719.674	1072.89	21507.6	24147	6377.32	344.688	601.434	1397.82	5247.04	279962	6599.95	11133.4	1125.45	5353.63	2204.23	2301.49	16137.8	15873.5
SRB	Serbia	2149.49	3291.82	5631.75	1101.98	3029.09	772.175	17399.3	1275.29	1534.36	134461	14898.8	2002.9	1058.98	1613.06	2916.27	969.718	340.404	13662	613.875	1647.99	1463.52	3220.2	2241.97	1592.07	1556.9	27061.7	739.378	1196.39	2506.82	5128.32	2149.97	1696.15	1852.72	25681.2	1551.04	850.597	1258.34	1516.24	14159.8	102115	45381.2	1977.31	1736.09	2541.23	1884.89	1665.37	9429.89	969.442
SYC	Seychelles	0	0	0	0	0	0	0	0	0	0	0	0	0	0	0	0	0	0	0	0	0	0	0	0	0	0	0	0	0	0	0	0	0	0	0	0	0	0	0	0	0	0	0	0	0	0	0	0
SLE	Sierra Leone	0	0	0	0	0	0	0	0	0	0	0	0	0	0	0	0	0	0	0	0	0	0	0	0	0	0	0	0	0	0	0	0	0	0	0	0	0	0	0	0	0	0	0	0	0	0	0	0
SGP	Singapore	0	0	0	0	0	0	0	0	0	0	0	0	0	0	0	0	0	0	0	0	0	0	0	0	0	0	0	0	0	0	0	0	0	0	0	0	0	0	0	0	0	0	0	0	0	0	0	0
SVK	Slovakia	499.991	1074.55	4312.53	192.625	1609.84	102.457	7164.59	627.131	272.139	26337.9	392685	1357.44	1329.47	657.058	1023.35	170.397	32.2792	34682.6	99.8872	272.233	227.674	417.403	470.002	4826.61	363.759	21526.2	275.125	216.045	24506.4	760.313	267.899	326.71	550.308	19399.7	214.602	126.354	160.531	250.06	4338.24	89376.9	8930.38	469.766	679.825	28416.9	1169.18	1686.35	1782882	344.726
SVN	Slovenia	277.788	2369.05	1880.7	90.682	379.274	71.6305	2690.94	225.358	107.663	13271	75718.1	494.713	86.4815	257.795	358.289	71.9209	19.9241	12135.1	43.1414	129.673	112.099	206.103	172.439	89888.5	165.857	11998.8	59.1007	94.6629	3595.04	366.034	132.34	140.663	235.628	10774.6	105.772	61.069	84.3116	97.2444	1659.99	36060.3	1621.72	157.55	271.245	274818	398.924	719.185	24500	158.718
SOM	Somalia	0	0	0	0	0	0	0	0	0	0	0	0	0	0	0	0	0	0	0	0	0	0	0	0	0	0	0	0	0	0	0	0	0	0	0	0	0	0	0	0	0	0	0	0	0	0	0	0
ZAF	South Africa	0	0	0	0	0	0	0	0	0	0	0	0	0	0	0	0	0	0	0	0	0	0	0	0	0	0	0	0	0	0	0	0	0	0	0	0	0	0	0	0	0	0	0	0	0	0	0	0
SDS	South Sudan	0	0	0	0	0	0	0	0	0	0	0	0	0	0	0	0	0	0	0	0	0	0	0	0	0	0	0	0	0	0	0	0	0	0	0	0	0	0	0	0	0	0	0	0	0	0	0	0
ESP	Spain	0	0	0	0	0	0	0	0	0	0	0	0	0	0	0	0	0	0	0	0	0	0	0	0	0	0	0	0	0	0	0	0	0	0	0	0	0	0	0	0	0	0	0	0	0	0	0	0
LKA	Sri Lanka	0	0	0	0	0	0	0	0	0	0	0	0	0	0	0	0	0	0	0	0	0	0	0	0	0	0	0	0	0	0	0	0	0	0	0	0	0	0	0	0	0	0	0	0	0	0	0	0
SUD	Sudan	0	0	0	0	0	0	0	0	0	0	0	0	0	0	0	0	0	0	0	0	0	0	0	0	0	0	0	0	0	0	0	0	0	0	0	0	0	0	0	0	0	0	0	0	0	0	0	0
SUR	Suriname	26.7402	37.7537	98.9836	13.6327	63.636	9.16911	173.591	22.3805	30.0197	513.264	586.946	34.6558	10.9986	34.6033	40.7198	23.1256	3.97482	1869.99	8.62145	22.0322	19.3081	42.962	24.8476	25.7746	21.4382	540.564	9.44375	14.3768	70.1972	64.3137	26.4013	21.6093	29.8244	780.958	22.0408	11.574	14.5658	16.5796	116.504	2876.53	178.462	23.7058	26.6239	71.4932	36.1051	47.5276	367.385	18.9559
SWZ	Swaziland	1103.95	1002.72	1688.48	412.76	2220.92	284.14	3151.73	678.265	693.455	17818.9	7904.8	846.512	348.324	667.606	1603	397.62	116.333	15029.2	265.3	786.266	606.012	1465.9	658.453	592.014	602.27	7474.39	292.021	407.589	1113.85	2044.94	983.957	648.093	656.133	10229.4	622.23	346.412	465.502	555.703	2013.34	36299.9	2688.99	1039.33	569.661	1147.08	723.775	815.459	6486.35	449.224
SWE	Sweden	1066.09	2746.52	17461.5	603.48	5390.32	367.025	55320.5	1348.56	1386.17	272430	204218	3725.13	1007.79	4466.55	6838.4	1348.09	61.2374	232192	288.097	827.695	777.484	846.038	2636.3	7369.38	1675.31	226576	373.656	1609.77	29120.5	1922.2	491.241	1866.38	2404.4	294915	569.583	616.43	297.067	652.091	43476.5	1573774	50325.5	1237.7	4618.52	37642.4	4551.66	18006.6	236425	1452.41
CHE	Switzerland	386.915	1120.59	9202.7	439.899	1084.56	54.5003	13099.1	2336.51	213.885	28684.1	135519	1538.17	187.552	2018.4	3193.11	251.989	8.42852	39675.4	59.1255	250.776	307.641	256.507	719.837	1774.04	500.391	78618.1	64.0356	494.664	6874.95	440.728	107.795	570.384	785.252	64394	115.638	140.133	88.2964	127.748	9900.19	200864	11200.6	533.371	1288.46	10028.1	1532.88	2667.55	33362.4	761.114
SYR	Syria	1454.33	6862.76	433990	740.048	5428.39	373.316	60464.7	15171.4	1033.58	73644.9	76137.9	6649.38	628.434	7884.9	4094.13	664.387	128.429	118749	330.806	1442.85	828.75	1519.78	24056.9	3075.28	1365.15	449074	371.14	994.754	92260.6	3321.44	934.12	1465.34	2179.88	171425	897.534	455.902	737.193	701.571	72515.3	290881	232250	1790.53	6467.87	14214.1	4069.81	121324	34429.1	2820.8
TWN	Taiwan	0	0	0	0	0	0	0	0	0	0	0	0	0	0	0	0	0	0	0	0	0	0	0	0	0	0	0	0	0	0	0	0	0	0	0	0	0	0	0	0	0	0	0	0	0	0	0	0
TJK	Tajikistan	1091.71	1688.7	23774.2	489.927	1100.22	359.653	3155.23	1373.95	639.423	6329.54	41829.4	7778.39	417.998	644.883	1290.33	420.312	194.436	8574.59	332.905	677.985	731.695	1477.19	811.172	980.718	690.306	11324.1	417.638	466.551	6534.36	2072.42	1076.21	696.698	694.118	9824.94	727.963	410.497	580.607	584.794	2094.68	118067	2473.46	750.754	578.244	4549.93	800.766	836.091	55114.3	501.615
THA	Thailand	6065.88	3128.72	11170.6	1896.1	7414.28	1493.97	27707.7	3052.16	2424.47	615994	65599.8	4263.37	1888.74	10171.3	58084	2028.15	354.509	114185	1364.78	3225.96	2533.86	5469.07	3750.24	2780.21	3412.81	96092.9	1596.32	12401.4	8281.12	6659.8	3832.89	80573.5	3277.2	298687	2732.4	1673.84	2084.48	2153.21	20150.4	3968812	28021.1	5443.53	4497.75	7657.58	5548.6	8895.1	59263.1	3368.91
MKD	TFYR Macedonia	661.443	112378	12304.1	293.476	964.279	200.841	4096.38	777.959	406.429	47446.8	29726.7	1221.32	257.687	610.002	902.753	243.288	75.2619	20433.2	171.894	437.413	416.736	842.849	556.44	48330.3	457.949	13107.8	788.493	320.014	88060.2	1330.36	549.872	557.302	626.167	14397.5	393.843	235.871	295.805	366.293	2428.53	57244.2	2731	502.367	586.151	145497	812.367	2304.17	62655.5	396.801
TGO	Togo	308.778	598.669	938.831	159.823	434.752	114.947	1368.75	253.827	238.351	2069.48	4176.54	300.893	129.784	249.498	532.258	162.152	41.9501	9135.99	97.5572	27463.9	357.771	506.402	268.394	254.761	231.448	4538.01	113.237	166.117	541.614	22816.8	310.018	259.097	364.223	8200.87	216.978	120.781	500.53	235.379	805.866	12596.8	6143.55	2972.24	517.867	671.384	432.157	314.976	1696.58	699.767
TTO	Trinidad and Tobago	0	0	0	0	0	0	0	0	0	0	0	0	0	0	0	0	0	0	0	0	0	0	0	0	0	0	0	0	0	0	0	0	0	0	0	0	0	0	0	0	0	0	0	0	0	0	0	0
TUN	Tunisia	715.859	2592.93	117580	782.309	2679.34	225.91	15397.9	1006.33	522.452	25231.8	180825	1514.04	285.666	10968.3	2249.02	325.386	64.6742	223406	165.646	2998	490.561	816.108	797.668	2649.04	687.241	58557.3	200.108	413.44	8406.43	4961.28	492.792	728.465	4864.31	114424	493.464	259.847	312.818	624.356	8116.17	166056	9516.31	1275.98	1383.55	15674.7	4293.31	9877.12	87788.2	10024.2
TUR	Turkey	12132	57175.1	183344	1382.81	14235.5	448.814	167080	14008.5	1981.65	413417	1023330	237611	2040.99	13342	23628.9	4571.45	74.3614	663569	380.246	2043.48	1163.82	896.259	4016.05	35202.1	3496.71	504158	2480.55	2708.38	252581	4015.1	761.138	2921.47	10909.3	908665	1348.57	820.704	465.108	913.102	77473.1	1791016	56636.1	4870.39	8620.56	84965.6	14284.9	16539.9	423667	4677.33
TKM	Turkmenistan	249084	6851.63	15332.7	730.986	2100.24	487.222	7829.53	11992.8	1124.16	15161.3	44659.2	18002.2	650.072	1816.25	3647.38	622.326	181.69	23945.2	442.022	1090.6	1915.02	2592.85	1267.99	3054.76	1044.36	22372	766.671	790.2	15730.2	4004.77	1424.08	1206.67	1303.01	33136.4	1035.23	579.317	774.545	961.783	21226.4	2159232	6018.62	1214.38	1244.02	6962.24	1741.96	1779.06	46963.4	853.64
USR	Former USSR	0	0	0	0	0	0	0	0	0	0	0	0	0	0	0	0	0	0	0	0	0	0	0	0	0	0	0	0	0	0	0	0	0	0	0	0	0	0	0	0	0	0	0	0	0	0	0	0
UGA	Uganda	97.1534	151.553	570.012	90.8735	250.67	32.6273	624.931	96.7	85.4071	2722.85	3279.67	142.05	43.0909	110.986	157.377	53.7957	11.3551	10025.4	27.9365	70.5023	64.6917	141.43	83.1182	115.407	71.6069	1925.33	30.9638	260.691	332.053	224.157	472.171	79.7348	97.2645	2395.53	71.6877	41.4225	46.2054	56.1283	396.827	17221.6	544.424	2698.63	113.239	415.198	264.344	499.608	3344.22	91.5712
UKR	Ukraine	2979.77	9554.42	36654.5	1076.7	4344	662.48	16352.2	20343.6	1477.62	45912.7	165568	33922.9	981.827	2217.19	3507.63	902.596	421.862	105858	595.66	1552.66	1368.05	2539.66	2385.32	3447.14	1447.94	64140.6	728.795	979.925	162845	3904.08	1653.71	2078.97	2750.75	72032.5	1585.39	786.792	959.418	1246.34	12306.2	353387	17956.3	1690.39	3862.16	24127	5968.52	28699.9	296204	1363.19
ARE	UAE	111.602	26.1085	766.863	5.48536	53.0178	4.08906	115.992	1726.43	8.54231	3382.09	234.023	989.51	5.80655	138.199	123.206	6.10643	1.28079	383.592	3.43712	11.7645	10.552	18.2634	11.2319	12.2546	21.8625	913.973	4.12893	19.1781	133.317	27.7608	12.6973	24.8853	125.413	977.009	7.68907	4.80287	6.52591	9.81215	75.8405	7953.85	98.4864	14.563	16.1745	37.7493	20.6254	150.55	129.655	10.2088
GBR	UK	0	0	0	0	0	0	0	0	0	0	0	0	0	0	0	0	0	0	0	0	0	0	0	0	0	0	0	0	0	0	0	0	0	0	0	0	0	0	0	0	0	0	0	0	0	0	0	0
TZA	Tanzania	1160.08	1527.49	27411	400.408	3379.38	734.227	15717	773.121	850.499	40270.2	41495.8	1121.47	545.198	1158.61	12741.9	415.456	29.3229	87028.7	253.451	605.143	693.616	1488.45	760.029	9053.86	5480.35	22997.2	448.474	643.348	85035.3	3339.97	4327.66	835.641	980.079	245569	453.493	357.929	371.34	341.793	6210.97	336663	12659.3	1001.59	1522.59	3208.66	2095.24	2912.34	16609.8	645.182
USA	USA	0	0	0	0	0	0	0	0	0	0	0	0	0	0	0	0	0	0	0	0	0	0	0	0	0	0	0	0	0	0	0	0	0	0	0	0	0	0	0	0	0	0	0	0	0	0	0	0
URY	Uruguay	9486.37	9490.63	22392.4	4976.71	14753.4	3630.23	1088859	7958.67	6677.38	169925	45896.9	8147.73	4704.8	6773.06	10161	4364.54	1237.92	108993	3361.23	6520.69	6948.39	14710.7	17281.7	6839.1	7445.67	15402830	3962.12	4850.71	12628.4	20999.8	10493.7	6675.27	6636.68	369598	6858.6	4675.08	5770.53	6181.24	363306	474390	99675.6	9004.71	8378.38	10081	18270.8	34144.6	39323.3	4588.61
UZB	Uzbekistan	4708.12	6477.13	10371.3	1832.7	4810.55	1302.71	13155.3	11116	2551.09	23285.2	105447	42066.3	1562.23	2724	4951.78	1426.21	470.691	82719.9	1177.34	2661.7	2726.82	6243.75	2869.01	3325.17	2609.51	33701.9	1418.77	1929.47	11802.5	9463.04	3747.15	2927.27	2762.82	36530.5	2649.51	1508.58	2053.32	2338.87	8967.78	1216283	8393.06	2897.59	2389.94	9978.67	3168.69	3468.62	68539.2	1866.87
VUT	Vanuatu	0	0	0	0	0	0	0	0	0	0	0	0	0	0	0	0	0	0	0	0	0	0	0	0	0	0	0	0	0	0	0	0	0	0	0	0	0	0	0	0	0	0	0	0	0	0	0	0
VEN	Venezuela	256.887	217.92	555.629	128.546	375.603	301.404	2391.68	194.997	16519.8	7219.63	1851.1	302.717	424.842	191.81	300.027	287.699	32.0098	3452.98	216.914	174.274	190.113	364.353	2144.84	183.619	197.619	94816.6	101.509	135.699	357.159	5882.84	248.912	192.766	183.955	17594.1	174.686	113.949	135.532	169.751	4636.36	15041.3	132626	203.486	5396.02	594.29	11542.3	223.138	1175.45	284.88
VNM	Viet Nam	0	0	0	0	0	0	0	0	0	0	0	0	0	0	0	0	0	0	0	0	0	0	0	0	0	0	0	0	0	0	0	0	0	0	0	0	0	0	0	0	0	0	0	0	0	0	0	0
YEM	Yemen	0	0	0	0	0	0	0	0	0	0	0	0	0	0	0	0	0	0	0	0	0	0	0	0	0	0	0	0	0	0	0	0	0	0	0	0	0	0	0	0	0	0	0	0	0	0	0	0
ZMB	Zambia	1112.08	1865.74	2518.83	574.903	46964.6	398.205	5427.73	849.629	894.041	29820.2	16300.3	1157.64	470.448	977.434	1787.79	482.662	136.826	26965.7	354.856	915.886	844.919	1891.08	888.649	860.348	17815.8	12221.7	417.635	618.48	1851.54	2762.79	3770.64	878.601	1370.52	11825.1	826.158	477.648	649.17	747.125	3142.02	97331.8	5921.83	2173.31	882.034	2005.04	1086.5	2056.51	6710.13	654.835
ZWE	Zimbabwe	22983.5	20943.5	44612.9	17625.6	20055	16231.6	153368	17107.5	15871.8	1202225	133153	15786.7	18938.2	19959.7	28233.5	17508.4	2550.3	122436	13935.9	19380.5	20954.1	16593.6	23906.9	19870.5	20523.5	242937	16307.3	14445.7	23217.5	21526.2	19027.5	18057.8	20229	229295	17792.8	17598	18151.3	16640.1	131411	835368	411244	17160.6	22454	28363.7	21639.4	22073.1	82094.8	16608.8
ROW	Rest of World	0	0	0	0	0	0	0	0	0	0	0	0	0	0	0	0	0	0	0	0	0	0	0	0	0	0	0	0	0	0	0	0	0	0	0	0	0	0	0	0	0	0	0	0	0	0	0	0
[truncated: 142 more columns]

## Sheet: Pemission Pressure FP shares
		AFG	ALB	DZA	AND	AGO	ATG	ARG	ARM	ABW	AUS	AUT	AZE	BHS	BHR	BGD	BRB	BLR	BEL	BLZ	BEN	BMU	BTN	BOL	BIH	BWA	BRA	VGB	BRN	BGR	BFA	BDI	KHM	CMR	CAN	CPV	CYM	CAF	TCD	CHL	CHN	COL	COG	CRI	HRV	CUB	CYP	CZE	CIV
		Afghanistan	Albania	Algeria	Andorra	Angola	Antigua	Argentina	Armenia	Aruba	Australia	Austria	Azerbaijan	Bahamas	Bahrain	Bangladesh	Barbados	Belarus	Belgium	Belize	Benin	Bermuda	Bhutan	Bolivia	Bosnia and Herzegovina	Botswana	Brazil	British Virgin Islands	Brunei	Bulgaria	Burkina Faso	Burundi	Cambodia	Cameroon	Canada	Cape Verde	Cayman Islands	Central African Republic	Chad	Chile	China	Colombia	Congo	Costa Rica	Croatia	Cuba	Cyprus	Czech Republic	Cote dIvoire
AFG	Afghanistan	0.9717	0.0004	0.0003	0.0062	0.0003	0.0061	0.0001	0.0002	0.005	0.0017	0.0005	0.0002	0.0037	0.0037	0.0003	0.0028	0.0076	0.0059	0.0062	0.0005	0.0057	0.0004	0.0001	0.0002	0.0001	0	0.007	0.0037	0.0005	0.0003	0.0055	0.0002	0.0005	0.0001	0.008	0.006	0.0004	0.0002	0.0004	0.0001	0.0002	0.0043	0.0027	0.0003	0.0012	0.0017	0.0004	0.0031
ALB	Albania	0.0001	0.9224	0.0001	0.0049	0.0002	0.0045	0	0.0002	0.0041	0.0007	0.001	0.0001	0.0027	0.0011	0	0.002	0.0056	0.0005	0.0047	0.0004	0.0043	0.0003	0	0.0003	0.0001	0	0.0053	0.0023	0.0009	0.0003	0.0037	0.0001	0.001	0.0001	0.0057	0.0046	0.0003	0.0002	0.0002	0	0.0001	0.0025	0.0012	0.0005	0.001	0.0023	0.001	0.0017
DZA	Algeria	0	0.0003	0.9182	0.007	0.0003	0.0029	0.0002	0.0001	0.0029	0.0019	0.0014	0.0001	0.0044	0.0017	0	0.0028	0.0026	0.0044	0.0031	0.0004	0.0028	0.0001	0.0001	0.0003	0.0001	0.0008	0.0029	0.0024	0.0007	0.0002	0.0022	0.0002	0.0009	0.0004	0.0039	0.0034	0.0002	0.0001	0.0008	0.0001	0.0004	0.003	0.0028	0.0006	0.0034	0.0032	0.0007	0.0045
AND	Andorra	0	0	0	0	0	0	0	0	0	0	0	0	0	0	0	0	0	0	0	0	0	0	0	0	0	0	0	0	0	0	0	0	0	0	0	0	0	0	0	0	0	0	0	0	0	0	0	0
AGO	Angola	0	0.0001	0	0.0013	0.8071	0.0012	0	0	0.0011	0.0004	0	0	0.0009	0.0003	0	0.0006	0.0014	0.0003	0.0012	0.0001	0.0011	0.0001	0	0	0	0	0.0013	0.0007	0	0.0001	0.001	0.0001	0.0001	0	0.0015	0.0012	0.0001	0	0.0006	0.0001	0.0001	0.0006	0.0004	0	0.0003	0.0002	0	0.0004
ATG	Antigua	0	0	0	0	0	0	0	0	0	0	0	0	0	0	0	0	0	0	0	0	0	0	0	0	0	0	0	0	0	0	0	0	0	0	0	0	0	0	0	0	0	0	0	0	0	0	0	0
ARG	Argentina	0.0004	0.0022	0.0049	0.0463	0.013	0.0312	0.9155	0.0013	0.0491	0.04	0.0125	0.0012	0.0346	0.0252	0.001	0.0331	0.0262	0.0806	0.0346	0.0028	0.0291	0.0014	0.087	0.0023	0.0052	0.1238	0.0297	0.0331	0.0114	0.0017	0.021	0.0019	0.0054	0.005	0.0473	0.0435	0.0017	0.0009	0.5776	0.0028	0.0589	0.031	0.0847	0.0068	0.099	0.0845	0.0079	0.0298
ARM	Armenia	0.0001	0.0002	0	0.0043	0.0001	0.0042	0	0.943	0.0034	0.0004	0.0001	0.0001	0.0024	0.0007	0	0.0018	0.0039	0.0001	0.0042	0.0003	0.0038	0.0002	0	0.0001	0.0001	0	0.0052	0.002	0.0002	0.0002	0.0037	0.0001	0.0002	0	0.0052	0.0041	0.0003	0.0001	0.0001	0	0.0001	0.002	0.0007	0.0001	0.0004	0.0004	0	0.0012
ABW	Aruba	0	0	0	0	0	0	0	0	0	0	0	0	0	0	0	0	0	0	0	0	0	0	0	0	0	0	0	0	0	0	0	0	0	0	0	0	0	0	0	0	0	0	0	0	0	0	0	0
AUS	Australia	0	0	0	0	0	0	0	0	0	0	0	0	0	0	0	0	0	0	0	0	0	0	0	0	0	0	0	0	0	0	0	0	0	0	0	0	0	0	0	0	0	0	0	0	0	0	0	0
AUT	Austria	0.0001	0.0021	0.0006	0.0052	0.0003	0.0027	0.0003	0.0005	0.003	0.0106	0.5176	0.0004	0.0032	0.0065	0.0001	0.002	0.0014	0.0057	0.0024	0.0003	0.008	0.0004	0.0001	0.0079	0.0002	0.0003	0.0023	0.0026	0.0069	0.0001	0.0011	0.0002	0.0007	0.0004	0.0034	0.0023	0.0001	0.0001	0.0011	0.0001	0.001	0.0024	0.0033	0.0256	0.0032	0.0102	0.0182	0.0036
AZE	Azerbaijan	0.0019	0.0003	0.0001	0.0074	0.0002	0.0068	0.0001	0.0004	0.0056	0.0009	0.0008	0.932	0.0045	0.0017	0	0.0032	0.0088	0.0005	0.007	0.0005	0.0063	0.0004	0.0001	0.0003	0.0001	0	0.0093	0.0034	0.0006	0.0003	0.0058	0.0002	0.0004	0.0001	0.0085	0.0067	0.0004	0.0002	0.0003	0	0.0002	0.0035	0.0014	0.0004	0.0011	0.0014	0.0008	0.0023
BHS	Bahamas	0	0	0	0	0	0	0	0	0	0	0	0	0	0	0	0	0	0	0	0	0	0	0	0	0	0	0	0	0	0	0	0	0	0	0	0	0	0	0	0	0	0	0	0	0	0	0	0
BHR	Bahrain	0	0	0	0	0	0	0	0	0	0	0	0	0	0	0	0	0	0	0	0	0	0	0	0	0	0	0	0	0	0	0	0	0	0	0	0	0	0	0	0	0	0	0	0	0	0	0	0
BGD	Bangladesh	0.0001	0.0003	0.0003	0.0078	0.0005	0.0063	0.0003	0.0003	0.0066	0.0053	0.0037	0.0002	0.0049	0.0063	0.9441	0.004	0.0063	0.0088	0.0062	0.0007	0.0065	0.0004	0.0001	0.0004	0.0002	0.0003	0.0068	0.0139	0.0021	0.0003	0.0042	0.0007	0.0014	0.002	0.0074	0.0066	0.0004	0.0002	0.0016	0.0015	0.0007	0.0066	0.0051	0.001	0.0071	0.0092	0.0012	0.0066
BRB	Barbados	0	0	0	0	0	0	0	0	0	0	0	0	0	0	0	0	0	0	0	0	0	0	0	0	0	0	0	0	0	0	0	0	0	0	0	0	0	0	0	0	0	0	0	0	0	0	0	0
BLR	Belarus	0.0005	0.0016	0.0008	0.042	0.0014	0.0338	0.0006	0.0027	0.0208	0.0064	0.0081	0.003	0.0274	0.0101	0.0002	0.0182	0.3444	0.0066	0.0352	0.0025	0.0385	0.0012	0.0006	0.0017	0.0011	0.0002	0.0459	0.0209	0.0047	0.0016	0.0331	0.0013	0.003	0.0007	0.0379	0.0364	0.0023	0.001	0.0026	0.0005	0.0011	0.0199	0.0102	0.0029	0.0092	0.0127	0.0064	0.0153
BEL	Belgium	0.0002	0.001	0.003	0.017	0.0023	0.005	0.0008	0.0007	0.0234	0.0137	0.0101	0.0006	0.0056	0.0157	0.0003	0.0093	0.0018	0.4515	0.0056	0.0016	0.0071	0.0001	0.0003	0.002	0.0004	0.0006	0.0045	0.0086	0.0068	0.0006	0.007	0.0006	0.0081	0.0017	0.0172	0.0081	0.0005	0.0002	0.0071	0.0009	0.0023	0.0136	0.0198	0.0046	0.0168	0.0329	0.0078	0.0333
BLZ	Belize	0	0	0	0	0	0	0	0	0	0	0	0	0	0	0	0	0	0	0	0	0	0	0	0	0	0	0	0	0	0	0	0	0	0	0	0	0	0	0	0	0	0	0	0	0	0	0	0
BEN	Benin	0.0003	0.0001	0	0.0016	0.0001	0.0014	0	0	0.0012	0.0002	0	0	0.0008	0.0003	0	0.0006	0.0017	0.0001	0.0014	0.9009	0.0013	0.0001	0	0	0	0	0.0016	0.0008	0	0.0002	0.0013	0.0001	0.0001	0	0.0018	0.0014	0.0001	0.0001	0.0001	0	0.001	0.0045	0.0003	0	0.0002	0.0002	0	0.0021
BMU	Bermuda	0	0	0	0	0	0	0	0	0	0	0	0	0	0	0	0	0	0	0	0	0	0	0	0	0	0	0	0	0	0	0	0	0	0	0	0	0	0	0	0	0	0	0	0	0	0	0	0
BTN	Bhutan	0.0002	0.0006	0.0001	0.0162	0.0004	0.0154	0.0001	0.0004	0.0107	0.0012	0.0001	0.0002	0.0091	0.0028	0.0001	0.007	0.0151	0.0001	0.0159	0.001	0.0139	0.9661	0.0002	0.0003	0.0003	0	0.0172	0.007	0.0004	0.0007	0.0145	0.0004	0.0008	0	0.019	0.0149	0.0011	0.0004	0.0005	0	0.0003	0.0071	0.0024	0.0002	0.0028	0.0016	0.0001	0.0046
BOL	Bolivia	0.0001	0.0003	0.0001	0.0074	0.0003	0.0068	0.0029	0.0002	0.008	0.0025	0.0008	0.0001	0.0043	0.0018	0	0.0035	0.0063	0.0022	0.007	0.0005	0.0062	0.0004	0.8622	0.0002	0.0002	0.0006	0.0075	0.0036	0.0004	0.0004	0.0059	0.0002	0.0005	0.0008	0.0111	0.0069	0.0005	0.0002	0.0235	0	0.0653	0.0036	0.0069	0.0003	0.0023	0.0027	0.001	0.0028
BIH	Bosnia and Herzegovina	0	0.0002	0.0001	0.0028	0.0001	0.0029	0	0.0001	0.0024	0.0005	0.0015	0.0001	0.0016	0.0007	0	0.0022	0.0027	0.0005	0.0026	0.0002	0.0024	0.0002	0	0.8423	0.0001	0	0.003	0.0014	0.0004	0.0002	0.0023	0.0001	0.0002	0	0.0034	0.0026	0.0002	0.0001	0.0001	0	0.0001	0.0014	0.0006	0.0315	0.0006	0.0009	0.0003	0.0011
BWA	Botswana	0	0.0001	0	0.0027	0.0001	0.0026	0	0.0001	0.0019	0.0002	0	0	0.0015	0.0005	0	0.0012	0.0026	0.0001	0.0026	0.0002	0.0022	0.0001	0	0.0001	0.9608	0	0.0028	0.0012	0.0001	0.0001	0.0023	0.0001	0.0001	0	0.003	0.0024	0.0002	0.0001	0.0001	0	0	0.0012	0.0004	0	0.0003	0.0004	0	0.0007
BRA	Brazil	0.0003	0.0013	0.0023	0.0322	0.041	0.0261	0.039	0.0008	0.0587	0.0346	0.012	0.0011	0.0245	0.0299	0.0005	0.0484	0.0139	0.0257	0.0368	0.0022	0.0228	0.0008	0.0227	0.0021	0.001	0.8219	0.0265	0.0184	0.0084	0.001	0.0111	0.0013	0.0053	0.0072	0.055	0.0713	0.0011	0.0005	0.0827	0.0014	0.0252	0.0228	0.0842	0.0088	0.0627	0.0327	0.0106	0.0262
VGB	British Virgin Islands	0	0	0	0	0	0	0	0	0	0	0	0	0	0	0	0	0	0	0	0	0	0	0	0	0	0	0	0	0	0	0	0	0	0	0	0	0	0	0	0	0	0	0	0	0	0	0	0
BRN	Brunei	0	0	0	0	0	0	0	0	0	0	0	0	0	0	0	0	0	0	0	0	0	0	0	0	0	0	0	0	0	0	0	0	0	0	0	0	0	0	0	0	0	0	0	0	0	0	0	0
BGR	Bulgaria	0.0002	0.0088	0.0012	0.0048	0.0003	0.0024	0.0003	0.0016	0.003	0.0081	0.0045	0.0011	0.0022	0.0029	0	0.005	0.0028	0.003	0.0025	0.0004	0.0027	0.0001	0.0001	0.0021	0.0001	0.0001	0.0031	0.0028	0.7018	0.0001	0.0017	0.0001	0.0006	0.0003	0.0037	0.0028	0.0001	0.0001	0.0006	0.0001	0.0003	0.0021	0.002	0.0025	0.0023	0.0346	0.0025	0.0038
BFA	Burkina Faso	0.0001	0.0003	0.0001	0.0062	0.0002	0.0052	0.0001	0.0001	0.0048	0.0011	0.0004	0.0001	0.0031	0.0011	0	0.0025	0.0067	0.0025	0.0054	0.0012	0.0047	0.0003	0.0001	0.0002	0.0001	0	0.006	0.0028	0.0002	0.9375	0.0047	0.0002	0.0004	0	0.0068	0.0052	0.0004	0.0002	0.0003	0	0.004	0.003	0.0012	0.0002	0.0011	0.001	0.0002	0.0025
BDI	Burundi	0	0	0	0.0002	0	0.0002	0	0	0.0002	0	0	0	0.0001	0	0	0.0001	0.0002	0	0.0002	0	0.0002	0	0	0	0	0	0.0002	0.0001	0	0	0.4374	0	0	0	0.0002	0.0002	0	0	0	0	0	0.0001	0	0	0	0	0	0.0001
KHM	Cambodia	0	0.0001	0.0001	0.0035	0.0001	0.0032	0.0001	0.0001	0.003	0.0015	0.0003	0.0001	0.002	0.0009	0	0.0016	0.0024	0.0003	0.0034	0.0003	0.0031	0.0002	0	0.0001	0.0001	0	0.0036	0.0081	0.0002	0.0002	0.0028	0.8947	0.0002	0.0001	0.0042	0.0032	0.0002	0.0001	0.0003	0.0004	0.0001	0.0017	0.0011	0.0001	0.0007	0.0009	0.0002	0.0011
CMR	Cameroon	0	0.0001	0.0001	0.0023	0.0002	0.0008	0	0	0.0011	0.0005	0.0006	0	0.0007	0.0007	0	0.0006	0.0008	0.0014	0.0009	0.0001	0.0009	0	0	0.0001	0	0	0.0009	0.0007	0.0002	0.0001	0.0007	0.0001	0.8183	0.0001	0.0017	0.001	0.002	0.0007	0.0002	0.0002	0.0001	0.0374	0.0006	0.0002	0.001	0.001	0.0003	0.0018
CAN	Canada	0.0003	0.0013	0.0063	0.0259	0.0027	0.1609	0.003	0.0024	0.0573	0.0819	0.0134	0.0012	0.3422	0.0321	0.0011	0.3739	0.0048	0.0384	0.1213	0.0014	0.163	0.0003	0.0034	0.0019	0.0012	0.0057	0.0434	0.0431	0.0084	0.0007	0.0051	0.0029	0.0049	0.9038	0.0171	0.0879	0.0005	0.0003	0.0444	0.008	0.0566	0.0209	0.2467	0.0083	0.2711	0.0623	0.0104	0.0277
CPV	Cape Verde	0	0	0	0	0	0	0	0	0	0	0	0	0	0	0	0	0	0	0	0	0	0	0	0	0	0	0	0	0	0	0	0	0	0	0	0	0	0	0	0	0	0	0	0	0	0	0	0
CYM	Cayman Islands	0	0	0	0	0	0	0	0	0	0	0	0	0	0	0	0	0	0	0	0	0	0	0	0	0	0	0	0	0	0	0	0	0	0	0	0	0	0	0	0	0	0	0	0	0	0	0	0
CAF	Central African Republic	0	0.0001	0	0.0026	0.0001	0.0021	0	0.0001	0.0018	0.0003	0.0001	0	0.0012	0.0004	0	0.0009	0.0024	0.0003	0.0021	0.0002	0.0019	0.0001	0	0.0001	0	0	0.0024	0.001	0.0001	0.0001	0.0018	0.0001	0.0005	0	0.0027	0.002	0.9485	0.0003	0.0001	0	0.0001	0.0249	0.0004	0.0001	0.0005	0.0005	0.0001	0.0007
TCD	Chad	0.0001	0.0008	0.0002	0.0145	0.0006	0.0142	0.0001	0.0004	0.0124	0.0015	0.0008	0.0002	0.0101	0.0025	0.0001	0.0065	0.0172	0.0008	0.0144	0.001	0.0119	0.0009	0.0002	0.0004	0.0002	0.0001	0.0152	0.0064	0.0006	0.0008	0.0115	0.0004	0.0129	0.0002	0.0193	0.0133	0.0034	0.9729	0.0005	0	0.0004	0.0069	0.0033	0.0013	0.0018	0.002	0.0005	0.0048
CHL	Chile	0	0	0	0	0	0	0	0	0	0	0	0	0	0	0	0	0	0	0	0	0	0	0	0	0	0	0	0	0	0	0	0	0	0	0	0	0	0	0	0	0	0	0	0	0	0	0	0
CHN	China	0.0024	0.0071	0.0189	0.0789	0.0131	0.0502	0.0093	0.0023	0.1731	0.3873	0.0407	0.0062	0.053	0.1739	0.0151	0.1235	0.018	0.0629	0.0766	0.0172	0.0975	0.0018	0.0069	0.0051	0.0053	0.0047	0.0325	0.3053	0.033	0.0032	0.0197	0.0466	0.0369	0.0301	0.0732	0.0447	0.0019	0.0011	0.0945	0.9477	0.0407	0.1164	0.2246	0.0215	0.2907	0.1647	0.0338	0.23
COL	Colombia	0	0	0	0.0006	0	0.0007	0.0001	0	0.0041	0.0002	0.0001	0	0.0009	0.0002	0	0.0013	0.0004	0.0002	0.0008	0	0.0005	0	0.0001	0	0	0	0.0006	0.0003	0	0	0.0004	0	0	0.0003	0.0006	0.0006	0	0	0.0069	0	0.6803	0.0012	0.0055	0.0001	0.0012	0.0002	0.0001	0.0002
COG	Congo	0	0	0	0.0001	0	0.0001	0	0	0.0001	0	0	0	0	0	0	0	0.0001	0	0.0001	0	0.0001	0	0	0	0	0	0.0001	0	0	0	0.0001	0	0	0	0.0001	0.0001	0	0	0	0	0	0.188	0	0	0	0	0	0
CRI	Costa Rica	0	0	0	0	0	0	0	0	0	0	0	0	0	0	0	0	0	0	0	0	0	0	0	0	0	0	0	0	0	0	0	0	0	0	0	0	0	0	0	0	0	0	0	0	0	0	0	0
HRV	Croatia	0	0.0009	0.0001	0.002	0.0001	0.0111	0	0.0001	0.0014	0.0026	0.0044	0.0001	0.0039	0.0008	0	0.0009	0.0017	0.0007	0.0015	0.0001	0.0021	0.0001	0	0.0595	0	0	0.0019	0.0009	0.0008	0.0001	0.0013	0.0001	0.0002	0.0001	0.002	0.0016	0.0001	0.0001	0.0002	0	0.0001	0.001	0.0007	0.7399	0.0007	0.0015	0.001	0.0014
CUB	Cuba	0	0	0	0	0	0	0	0	0	0	0	0	0	0	0	0	0	0	0	0	0	0	0	0	0	0	0	0	0	0	0	0	0	0	0	0	0	0	0	0	0	0	0	0	0	0	0	0
CYP	Cyprus	0	0	0	0	0	0	0	0	0	0	0	0	0	0	0	0	0	0	0	0	0	0	0	0	0	0	0	0	0	0	0	0	0	0	0	0	0	0	0	0	0	0	0	0	0	0	0	0
CZE	Czech Republic	0.0001	0.0009	0.0006	0.0055	0.0005	0.0027	0.0004	0.0004	0.0048	0.0044	0.0186	0.0006	0.0032	0.0048	0.0001	0.0028	0.0026	0.0081	0.006	0.0004	0.0031	0.0001	0.0001	0.0033	0.0002	0.0002	0.0193	0.0033	0.0123	0.0003	0.0017	0.0002	0.001	0.0006	0.0042	0.003	0.0002	0.0001	0.0018	0.0002	0.0008	0.0035	0.0041	0.0093	0.0057	0.0081	0.6831	0.0045
CIV	Cote dIvoire	0	0	0	0	0	0	0	0	0	0	0	0	0	0	0	0	0	0	0	0	0	0	0	0	0	0	0	0	0	0	0	0	0	0	0	0	0	0	0	0	0	0	0	0	0	0	0	0
PRK	North Korea	0.0001	0.0002	0.0002	0.0055	0.0002	0.0095	0.0001	0.0002	0.0052	0.002	0.0002	0.0001	0.0031	0.0014	0.0001	0.0026	0.0042	0.0003	0.0053	0.0008	0.0056	0.0004	0.0002	0.0001	0.0001	0.0006	0.006	0.0032	0.0004	0.0003	0.0046	0.0012	0.0004	0.0001	0.0072	0.0055	0.0003	0.0002	0.0005	0.0034	0.0003	0.0027	0.0051	0.0002	0.0048	0.0011	0.0001	0.002
COD	DR Congo	0	0	0	0.0006	0	0.0005	0	0	0.0005	0.0001	0	0	0.0003	0.0001	0	0.0003	0.0006	0.0005	0.0005	0	0.0005	0	0	0	0	0	0.0006	0.0003	0	0	0.0005	0	0.0001	0	0.0008	0.0005	0.0001	0	0	0	0	0.0003	0.0001	0	0.0001	0.0003	0	0.0002
DNK	Denmark	0	0	0	0	0	0	0	0	0	0	0	0	0	0	0	0	0	0	0	0	0	0	0	0	0	0	0	0	0	0	0	0	0	0	0	0	0	0	0	0	0	0	0	0	0	0	0	0
DJI	Djibouti	0	0.0001	0	0.002	0	0.002	0	0.0001	0.0016	0.0001	0	0	0.001	0.0003	0	0.0008	0.0023	0	0.002	0.0001	0.0017	0.0001	0	0	0	0	0.0022	0.0009	0	0.0001	0.0018	0.0001	0.0001	0	0.0025	0.0019	0.0001	0.0001	0	0	0	0.001	0.0003	0	0.0002	0.0002	0	0.0006
DOM	Dominican Republic	0	0	0	0	0	0	0	0	0	0	0	0	0	0	0	0	0	0	0	0	0	0	0	0	0	0	0	0	0	0	0	0	0	0	0	0	0	0	0	0	0	0	0	0	0	0	0	0
ECU	Ecuador	0	0	0	0	0	0	0	0	0	0	0	0	0	0	0	0	0	0	0	0	0	0	0	0	0	0	0	0	0	0	0	0	0	0	0	0	0	0	0	0	0	0	0	0	0	0	0	0
EGY	Egypt	0	0.0007	0.002	0.0047	0.0004	0.0022	0.0003	0.0002	0.0034	0.0041	0.0029	0.0002	0.0029	0.0038	0.0001	0.0027	0.0013	0.0037	0.0021	0.0003	0.0021	0.0001	0.0001	0.0005	0.0002	0.0002	0.0018	0.0035	0.0022	0.0001	0.0011	0.0002	0.001	0.0007	0.0033	0.0022	0.0001	0.0001	0.0008	0.0002	0.0005	0.0022	0.0028	0.0021	0.0028	0.0296	0.0013	0.0036
SLV	El Salvador	0	0	0	0	0	0	0	0	0	0	0	0	0	0	0	0	0	0	0	0	0	0	0	0	0	0	0	0	0	0	0	0	0	0	0	0	0	0	0	0	0	0	0	0	0	0	0	0
ERI	Eritrea	0.0001	0.0005	0.0001	0.0101	0.0002	0.0104	0.0001	0.0003	0.0087	0.0011	0.0001	0.0001	0.0063	0.0016	0	0.0047	0.012	0.0001	0.0112	0.0007	0.009	0.0006	0.0001	0.0002	0.0002	0	0.0125	0.0049	0.0002	0.0006	0.009	0.0003	0.0005	0	0.0124	0.01	0.0007	0.0003	0.0003	0	0.0002	0.0045	0.0017	0.0001	0.0015	0.0011	0.0001	0.003
EST	Estonia	0	0	0	0.0011	0.0001	0.0119	0	0.0001	0.0009	0.0003	0.0001	0.0001	0.0145	0.0003	0	0.0006	0.0012	0.0002	0.0259	0.0001	0.0009	0	0	0	0	0	0.0011	0.0005	0.0001	0	0.0008	0.0062	0.0001	0.0001	0.0012	0.001	0.0001	0	0.0001	0	0	0.0005	0.0007	0.0001	0.0003	0.0003	0.0004	0.0004
ETH	Ethiopia	0.0001	0.0014	0.0018	0.0143	0.0006	0.0121	0.0003	0.0005	0.0126	0.0057	0.0072	0.0003	0.0104	0.0051	0.0001	0.0077	0.011	0.0099	0.0124	0.001	0.0114	0.0007	0.0002	0.0007	0.0003	0.0002	0.0121	0.0092	0.0026	0.0007	0.0097	0.0005	0.0013	0.0011	0.0152	0.0117	0.0008	0.0003	0.0014	0.001	0.0009	0.0069	0.006	0.0016	0.0045	0.0128	0.0045	0.0066
FJI	Fiji	0	0	0	0	0	0	0	0	0	0	0	0	0	0	0	0	0	0	0	0	0	0	0	0	0	0	0	0	0	0	0	0	0	0	0	0	0	0	0	0	0	0	0	0	0	0	0	0
FIN	Finland	0	0.0004	0.0004	0.0048	0.0003	0.0038	0.0003	0.0003	0.0035	0.0088	0.0031	0.0004	0.0047	0.0035	0.0001	0.0033	0.0019	0.005	0.0037	0.0004	0.0038	0.0001	0.0001	0.0004	0.0001	0.0002	0.0031	0.0032	0.0021	0.0001	0.0014	0.0005	0.0009	0.0008	0.0031	0.0029	0.0001	0.0001	0.0024	0.0009	0.0007	0.003	0.0042	0.0013	0.0037	0.0075	0.0022	0.0039
FRA	France	0	0	0	0	0	0	0	0	0	0	0	0	0	0	0	0	0	0	0	0	0	0	0	0	0	0	0	0	0	0	0	0	0	0	0	0	0	0	0	0	0	0	0	0	0	0	0	0
PYF	French Polynesia	0	0	0	0	0	0	0	0	0	0	0	0	0	0	0	0	0	0	0	0	0	0	0	0	0	0	0	0	0	0	0	0	0	0	0	0	0	0	0	0	0	0	0	0	0	0	0	0
GAB	Gabon	0	0	0	0	0	0	0	0	0	0	0	0	0	0	0	0	0	0	0	0	0	0	0	0	0	0	0	0	0	0	0	0	0	0	0	0	0	0	0	0	0	0	0	0	0	0	0	0
GMB	Gambia	0	0	0	0	0	0	0	0	0	0	0	0	0	0	0	0	0	0	0	0	0	0	0	0	0	0	0	0	0	0	0	0	0	0	0	0	0	0	0	0	0	0	0	0	0	0	0	0
GEO	Georgia	0.0003	0.0002	0.0003	0.0069	0.0002	0.0067	0	0.003	0.0049	0.0003	0.0001	0.0011	0.0046	0.0011	0	0.0028	0.0069	0.0001	0.0069	0.0005	0.0061	0.0004	0.0001	0.0001	0.0001	0	0.0075	0.0031	0.0005	0.0003	0.0055	0.0002	0.0004	0	0.0082	0.0064	0.0004	0.0002	0.0002	0	0.0001	0.0049	0.001	0.0001	0.0007	0.0009	0.0001	0.0018
DEU	Germany	0.0006	0.0057	0.0065	0.0636	0.0061	0.0284	0.0027	0.0034	0.0738	0.0483	0.2073	0.0039	0.0189	0.05	0.0008	0.0349	0.0074	0.1138	0.0167	0.0031	0.0215	0.0005	0.0016	0.0138	0.0016	0.0021	0.0131	0.0298	0.0445	0.0013	0.0075	0.0025	0.01	0.0044	0.0442	0.021	0.0007	0.0005	0.0224	0.0025	0.0077	0.0263	0.0628	0.0348	0.0388	0.0949	0.0566	0.0464
GHA	Ghana	0	0	0	0.0006	0	0.0004	0	0	0.0008	0.0004	0.0005	0	0.0004	0.0004	0	0.0003	0.0003	0.001	0.0004	0.0002	0.0004	0	0	0.0001	0	0	0.0003	0.0004	0.0002	0	0.0002	0	0.0001	0.0002	0.0006	0.0004	0	0	0.0001	0	0	0.0003	0.0004	0.0004	0.0003	0.0006	0.0001	0.0004
GRC	Greece	0	0	0	0	0	0	0	0	0	0	0	0	0	0	0	0	0	0	0	0	0	0	0	0	0	0	0	0	0	0	0	0	0	0	0	0	0	0	0	0	0	0	0	0	0	0	0	0
GRL	Greenland	0	0	0	0	0	0	0	0	0	0	0	0	0	0	0	0	0	0	0	0	0	0	0	0	0	0	0	0	0	0	0	0	0	0	0	0	0	0	0	0	0	0	0	0	0	0	0	0
GTM	Guatemala	0	0	0	0	0	0	0	0	0	0	0	0	0	0	0	0	0	0	0	0	0	0	0	0	0	0	0	0	0	0	0	0	0	0	0	0	0	0	0	0	0	0	0	0	0	0	0	0
GIN	Guinea	0	0.0001	0.0001	0.0039	0.0001	0.0026	0	0.0001	0.0023	0.0003	0.0002	0.0003	0.0015	0.0006	0	0.0012	0.0033	0.0008	0.0026	0.0002	0.0025	0.0002	0	0.0001	0.0001	0	0.0029	0.0013	0.0001	0.0001	0.0023	0.0001	0.0012	0	0.0034	0.0026	0.0002	0.0001	0.0001	0	0.0001	0.0013	0.0006	0.0001	0.0007	0.0019	0.0003	0.0193
GUY	Guyana	0	0	0	0	0	0.0002	0	0	0.0001	0	0	0	0	0	0	0.0003	0	0	0	0	0	0	0	0	0	0	0	0	0	0	0	0	0	0	0	0	0	0	0	0	0	0	0	0	0	0	0	0
HTI	Haiti	0	0	0	0	0	0	0	0	0	0	0	0	0	0	0	0	0	0	0	0	0	0	0	0	0	0	0	0	0	0	0	0	0	0	0	0	0	0	0	0	0	0	0	0	0	0	0	0
HND	Honduras	0	0	0	0	0	0	0	0	0	0	0	0	0	0	0	0	0	0	0	0	0	0	0	0	0	0	0	0	0	0	0	0	0	0	0	0	0	0	0	0	0	0	0	0	0	0	0	0
HKG	Hong Kong	0	0	0	0	0	0	0	0	0	0	0	0	0	0	0	0	0	0	0	0	0	0	0	0	0	0	0	0	0	0	0	0	0	0	0	0	0	0	0	0	0	0	0	0	0	0	0	0
HUN	Hungary	0.0001	0.0018	0.0006	0.0047	0.0004	0.0025	0.0002	0.0005	0.004	0.0041	0.0272	0.001	0.0024	0.0034	0.0001	0.0021	0.0024	0.0083	0.0023	0.0003	0.0025	0.0001	0.0001	0.0116	0.0001	0.0002	0.0025	0.0024	0.0143	0.0002	0.0019	0.0003	0.0008	0.0005	0.0035	0.0026	0.0001	0.0001	0.0012	0.0001	0.0005	0.0025	0.0033	0.0216	0.0029	0.0146	0.0179	0.0039
ISL	Iceland	0	0	0	0	0	0	0	0	0	0	0	0	0	0	0	0	0	0	0	0	0	0	0	0	0	0	0	0	0	0	0	0	0	0	0	0	0	0	0	0	0	0	0	0	0	0	0	0
IND	India	0.0031	0.002	0.0046	0.048	0.0066	0.0268	0.0032	0.0022	0.0271	0.0797	0.014	0.002	0.0276	0.3977	0.0297	0.0287	0.0202	0.039	0.0281	0.0047	0.0272	0.0032	0.0009	0.0022	0.0028	0.0027	0.0278	0.1305	0.0113	0.0027	0.0288	0.0053	0.0089	0.0126	0.03	0.0343	0.0022	0.0018	0.0161	0.0027	0.0078	0.1327	0.0346	0.0073	0.0273	0.079	0.0117	0.0866
IDN	Indonesia	0	0	0	0	0	0	0	0	0	0	0	0	0	0	0	0	0	0	0	0	0	0	0	0	0	0	0	0	0	0	0	0	0	0	0	0	0	0	0	0	0	0	0	0	0	0	0	0
IRN	Iran	0.0014	0.0005	0.0002	0.0064	0.0004	0.0042	0.0001	0.0044	0.003	0.0031	0.0006	0.0026	0.0029	0.0095	0.0002	0.0026	0.0033	0.001	0.0044	0.0003	0.0038	0.0002	0.0001	0.0002	0.0004	0.0001	0.0048	0.0054	0.0008	0.0003	0.0033	0.0003	0.0007	0.0002	0.0054	0.0044	0.0003	0.0001	0.0006	0.0003	0.0002	0.0035	0.0019	0.0004	0.002	0.0043	0.0005	0.0026
IRQ	Iraq	0	0	0.0002	0.0014	0	0.0012	0	0	0.0009	0.0002	0.0001	0	0.0008	0.0002	0	0.0006	0.0013	0.0001	0.0012	0.0001	0.001	0.0001	0	0	0	0	0.0013	0.0006	0	0.0001	0.001	0	0.0001	0	0.0014	0.0011	0.0001	0	0.0001	0	0	0.0006	0.0003	0.0001	0.0003	0.0002	0	0.0004
IRL	Ireland	0	0	0	0	0	0	0	0	0	0	0	0	0	0	0	0	0	0	0	0	0	0	0	0	0	0	0	0	0	0	0	0	0	0	0	0	0	0	0	0	0	0	0	0	0	0	0	0
ISR	Israel	0	0	0	0	0	0	0	0	0	0	0	0	0	0	0	0	0	0	0	0	0	0	0	0	0	0	0	0	0	0	0	0	0	0	0	0	0	0	0	0	0	0	0	0	0	0	0	0
ITA	Italy	0	0	0	0	0	0	0	0	0	0	0	0	0	0	0	0	0	0	0	0	0	0	0	0	0	0	0	0	0	0	0	0	0	0	0	0	0	0	0	0	0	0	0	0	0	0	0	0
JAM	Jamaica	0	0	0	0	0	0	0	0	0	0	0	0	0	0	0	0	0	0	0	0	0	0	0	0	0	0	0	0	0	0	0	0	0	0	0	0	0	0	0	0	0	0	0	0	0	0	0	0
JPN	Japan	0	0	0	0	0	0	0	0	0	0	0	0	0	0	0	0	0	0	0	0	0	0	0	0	0	0	0	0	0	0	0	0	0	0	0	0	0	0	0	0	0	0	0	0	0	0	0	0
JOR	Jordan	0	0	0	0.0004	0	0.0004	0	0.0001	0.0003	0.0001	0	0	0.0003	0.0386	0	0.0002	0.0004	0	0.0004	0	0.0004	0	0	0	0	0	0.0005	0.0002	0.0001	0	0.0003	0	0	0	0.0005	0.0004	0	0	0	0	0	0.0003	0.0001	0	0.0001	0.0003	0	0.0003
KAZ	Kazakhstan	0.0014	0.0002	0.0001	0.0047	0.0002	0.0041	0.0001	0.0002	0.003	0.0028	0.0026	0.0017	0.0028	0.0013	0	0.0022	0.0039	0.0007	0.0042	0.0003	0.0707	0.0002	0.0001	0.0002	0.0001	0	0.0273	0.0023	0.0006	0.0002	0.0035	0.0001	0.0004	0.0001	0.005	0.0041	0.0003	0.0001	0.0005	0.0002	0.0005	0.0023	0.0014	0.0004	0.0012	0.0013	0.002	0.0018
KEN	Kenya	0	0.0001	0	0.0026	0.0001	0.0027	0	0.0001	0.0016	0.0005	0.0001	0	0.0016	0.0013	0	0.0013	0.0022	0.0002	0.0028	0.0002	0.002	0.0001	0	0.0001	0.0001	0	0.003	0.0012	0.0001	0.0001	0.002	0.0001	0.0001	0	0.0026	0.0026	0.0002	0.0001	0.0001	0	0.0001	0.0011	0.0005	0.0001	0.0003	0.0004	0.0001	0.0008
KWT	Kuwait	0	0	0	0.0002	0	0.0002	0	0	0.0001	0	0	0	0.0001	0	0	0.0001	0.0002	0	0.0002	0	0.0002	0	0	0	0	0	0.0002	0.0001	0	0	0.0002	0	0	0	0.0002	0.0002	0	0	0	0	0	0.0001	0	0	0	0	0	0.0001
KGZ	Kyrgyzstan	0.0009	0.0002	0	0.0069	0.0001	0.0067	0	0.0002	0.0042	0.0003	0.0001	0.0001	0.0039	0.001	0	0.003	0.0064	0.0001	0.007	0.0004	0.006	0.0003	0.0001	0.0001	0.0001	0	0.0076	0.003	0.0001	0.0003	0.0057	0.0002	0.0003	0	0.0076	0.0065	0.0004	0.0002	0.0002	0	0.0001	0.0028	0.001	0.0001	0.0007	0.0007	0.0001	0.0019
LAO	Laos	0.0001	0.0002	0.0001	0.0034	0.0001	0.0033	0.0001	0.0001	0.0031	0.0025	0.0003	0.0001	0.002	0.0013	0.0001	0.0017	0.0031	0.0004	0.0034	0.0003	0.0031	0.0003	0	0.0001	0.0001	0	0.004	0.0036	0.0002	0.0002	0.0028	0.0009	0.0003	0.0001	0.004	0.0031	0.0002	0.0001	0.0003	0.0009	0.0001	0.0018	0.0011	0.0001	0.0009	0.0011	0.0002	0.0015
LVA	Latvia	0	0.0001	0	0.0014	0	0.0017	0	0.0002	0.0011	0.0003	0.0002	0	0.0015	0.0004	0	0.0006	0.0017	0.0002	0.0018	0.0001	0.0012	0.0001	0	0	0	0	0.0015	0.0007	0.0002	0.0001	0.0012	0.0001	0.0001	0	0.0016	0.0013	0.0001	0	0.0001	0	0	0.0007	0.0004	0.0001	0.0003	0.0004	0.0002	0.0007
LBN	Lebanon	0	0	0	0	0	0	0	0	0	0	0	0	0	0	0	0	0	0	0	0	0	0	0	0	0	0	0	0	0	0	0	0	0	0	0	0	0	0	0	0	0	0	0	0	0	0	0	0
LSO	Lesotho	0	0.0001	0	0.0038	0.0001	0.0039	0	0.0001	0.0025	0.0009	0	0	0.0024	0.0006	0	0.0018	0.0037	0.0001	0.0042	0.0002	0.003	0.0001	0	0.0001	0.0002	0	0.0046	0.0017	0.0001	0.0001	0.0028	0.0001	0.0002	0	0.004	0.0038	0.0002	0.0001	0.0002	0	0.0001	0.0014	0.0007	0	0.0004	0.0004	0	0.001
LBR	Liberia	0	0	0	0	0	0	0	0	0	0	0	0	0	0	0	0	0	0	0	0	0	0	0	0	0	0	0	0	0	0	0	0	0	0	0	0	0	0	0	0	0	0	0	0	0	0	0	0
LBY	Libya	0	0	0	0.0009	0	0.0005	0	0	0.0004	0.0002	0.0002	0	0.0003	0.0002	0	0.0003	0.0005	0.0001	0.0005	0.0001	0.0005	0	0	0	0	0	0.0005	0.0003	0.0001	0	0.0004	0	0.0001	0	0.0007	0.0005	0	0	0.0001	0	0	0.0003	0.0002	0.0002	0.0004	0.0005	0.0001	0.0003
LIE	Liechtenstein	0	0	0	0	0	0	0	0	0	0	0	0	0	0	0	0	0	0	0	0	0	0	0	0	0	0	0	0	0	0	0	0	0	0	0	0	0	0	0	0	0	0	0	0	0	0	0	0
LTU	Lithuania	0	0.0001	0.0001	0.0029	0.0001	0.0028	0	0.0002	0.0022	0.0006	0.0009	0.0002	0.0315	0.0008	0	0.0014	0.0039	0.0009	0.0041	0.0002	0.0022	0.0001	0	0.0001	0.0001	0	0.0034	0.0013	0.0014	0.0001	0.002	0.0002	0.0002	0.0001	0.0029	0.0025	0.0002	0.0001	0.0002	0	0.0001	0.0013	0.0008	0.0004	0.0007	0.001	0.0017	0.0012
LUX	Luxembourg	0	0	0	0.0008	0	0.0005	0	0	0.0007	0.0004	0.0002	0	0.0004	0.0004	0	0.0004	0.0005	0.0023	0.0005	0.0001	0.0005	0	0	0.0001	0	0	0.0006	0.0004	0.0001	0	0.0005	0	0.0001	0	0.0008	0.0006	0	0	0.0001	0	0.0001	0.0005	0.0003	0.0001	0.0003	0.0005	0.0001	0.0007
MAC	Macao SAR	0	0	0	0	0	0	0	0	0	0	0	0	0	0	0	0	0	0	0	0	0	0	0	0	0	0	0	0	0	0	0	0	0	0	0	0	0	0	0	0	0	0	0	0	0	0	0	0
MDG	Madagascar	0	0	0	0	0	0	0	0	0	0	0	0	0	0	0	0	0	0	0	0	0	0	0	0	0	0	0	0	0	0	0	0	0	0	0	0	0	0	0	0	0	0	0	0	0	0	0	0
MWI	Malawi	0	0.0001	0	0.0012	0.0001	0.001	0	0	0.0012	0.0006	0.0002	0	0.0009	0.0005	0	0.0008	0.001	0.0006	0.0011	0.0001	0.0103	0.0001	0	0.0001	0.0004	0	0.0109	0.0012	0.0001	0.0001	0.0013	0	0.0005	0.0001	0.0014	0.001	0.0001	0	0.0001	0	0.0001	0.0097	0.0006	0.0005	0.0003	0.0005	0.0003	0.001
MYS	Malaysia	0	0	0	0	0	0	0	0	0	0	0	0	0	0	0	0	0	0	0	0	0	0	0	0	0	0	0	0	0	0	0	0	0	0	0	0	0	0	0	0	0	0	0	0	0	0	0	0
MDV	Maldives	0	0	0	0	0	0	0	0	0	0	0	0	0	0	0	0	0	0	0	0	0	0	0	0	0	0	0	0	0	0	0	0	0	0	0	0	0	0	0	0	0	0	0	0	0	0	0	0
MLI	Mali	0.0001	0.0004	0.0002	0.0119	0.0008	0.0096	0.0001	0.0003	0.0089	0.0015	0.0004	0.0001	0.0058	0.003	0.0001	0.0046	0.0124	0.0019	0.0098	0.0014	0.0092	0.0006	0.0001	0.0003	0.0002	0.0001	0.0109	0.0073	0.0003	0.0129	0.0085	0.0005	0.0007	0.0001	0.0131	0.0098	0.0007	0.0003	0.0005	0.0001	0.0003	0.0065	0.0022	0.0003	0.0021	0.0018	0.0013	0.0978
MLT	Malta	0	0	0	0	0	0	0	0	0	0	0	0	0	0	0	0	0	0	0	0	0	0	0	0	0	0	0	0	0	0	0	0	0	0	0	0	0	0	0	0	0	0	0	0	0	0	0	0
MRT	Mauritania	0.0001	0.0004	0.0004	0.0094	0.0002	0.0076	0.0001	0.0002	0.0054	0.0007	0.0002	0.0001	0.0043	0.0014	0	0.0033	0.0077	0.0003	0.0076	0.0059	0.007	0.0004	0.0001	0.0002	0.0001	0	0.0086	0.0036	0.0012	0.0004	0.0065	0.0002	0.0217	0.0001	0.0092	0.0073	0.0005	0.0002	0.0003	0.0003	0.0001	0.004	0.0014	0.0014	0.0039	0.0013	0.0002	0.0031
MUS	Mauritius	0	0	0	0	0	0	0	0	0	0	0	0	0	0	0	0	0	0	0	0	0	0	0	0	0	0	0	0	0	0	0	0	0	0	0	0	0	0	0	0	0	0	0	0	0	0	0	0
MEX	Mexico	0	0	0	0	0	0	0	0	0	0	0	0	0	0	0	0	0	0	0	0	0	0	0	0	0	0	0	0	0	0	0	0	0	0	0	0	0	0	0	0	0	0	0	0	0	0	0	0
MCO	Monaco	0	0	0	0	0	0	0	0	0	0	0	0	0	0	0	0	0	0	0	0	0	0	0	0	0	0	0	0	0	0	0	0	0	0	0	0	0	0	0	0	0	0	0	0	0	0	0	0
MNG	Mongolia	0.0004	0.0018	0.0004	0.0384	0.001	0.0372	0.0002	0.0008	0.0293	0.0042	0.0009	0.0005	0.0238	0.0066	0.0002	0.0178	0.0391	0.0012	0.0376	0.0027	0.0342	0.002	0.0004	0.0008	0.0007	0.0001	0.0415	0.0189	0.0011	0.0018	0.0323	0.0013	0.0023	0.0006	0.0458	0.0358	0.0024	0.0011	0.0018	0.0088	0.0008	0.0175	0.0078	0.0008	0.0063	0.0055	0.0008	0.0127
MNE	Montenegro	0	0.0001	0	0.0017	0	0.0016	0	0	0.0013	0.0003	0	0	0.0009	0.0003	0	0.0007	0.0021	0	0.0017	0.0001	0.0015	0.0001	0	0	0	0	0.0018	0.0008	0	0.0001	0.0015	0.0001	0.0001	0	0.0021	0.0016	0.0001	0.0001	0.0001	0	0.0001	0.0008	0.0003	0	0.0002	0.0002	0	0.0005
MAR	Morocco	0	0	0	0	0	0	0	0	0	0	0	0	0	0	0	0	0	0	0	0	0	0	0	0	0	0	0	0	0	0	0	0	0	0	0	0	0	0	0	0	0	0	0	0	0	0	0	0
MOZ	Mozambique	0	0.0001	0	0.0019	0.0002	0.0016	0	0.0001	0.0015	0.0003	0.0002	0	0.001	0.0005	0	0.0008	0.002	0.0003	0.0017	0.0001	0.0017	0.0001	0	0.0001	0.0005	0	0.0019	0.001	0.0001	0.0001	0.0015	0.0001	0.0001	0	0.0025	0.0016	0.0001	0.0001	0.0001	0.0001	0	0.0011	0.0005	0.0001	0.0004	0.0004	0.0001	0.0008
MMR	Myanmar	0.0001	0.0001	0.0002	0.0029	0.0002	0.0026	0.0001	0.0001	0.0026	0.0052	0.0007	0.0001	0.0022	0.0031	0.0003	0.0021	0.0018	0.0011	0.0031	0.0002	0.0025	0.0001	0.0001	0.0001	0.0001	0.0001	0.0032	0.024	0.0004	0.0001	0.0019	0.0013	0.0004	0.0004	0.0028	0.0026	0.0002	0.0001	0.0008	0.0031	0.0003	0.0022	0.0023	0.0003	0.0021	0.0022	0.0007	0.0024
NAM	Namibia	0	0.0001	0	0.0032	0.0793	0.0026	0	0.0001	0.0022	0.001	0.0003	0	0.0016	0.0007	0	0.0013	0.0029	0.0009	0.0072	0.0002	0.0023	0.0001	0	0.0001	0.0038	0	0.0029	0.0013	0.0002	0.0001	0.0023	0.001	0.0015	0	0.0074	0.0027	0.0002	0.0001	0.0004	0	0.0001	0.0234	0.0008	0.0001	0.0006	0.0007	0.0002	0.0017
NPL	Nepal	0.0001	0.0003	0.0001	0.009	0.0003	0.0061	0.0001	0.0002	0.0047	0.0019	0.0005	0.0001	0.0041	0.0075	0.0008	0.0032	0.0057	0.0009	0.0065	0.0005	0.0074	0.0015	0.0001	0.0002	0.0002	0.0001	0.0071	0.0054	0.0004	0.0004	0.0056	0.0003	0.0005	0.0004	0.0075	0.006	0.0004	0.0002	0.0006	0.0002	0.0002	0.0056	0.0018	0.0006	0.0014	0.0023	0.0004	0.0036
NLD	Netherlands	0	0	0	0	0	0	0	0	0	0	0	0	0	0	0	0	0	0	0	0	0	0	0	0	0	0	0	0	0	0	0	0	0	0	0	0	0	0	0	0	0	0	0	0	0	0	0	0
ANT	Netherlands Antilles	0	0	0	0	0	0	0	0	0	0	0	0	0	0	0	0	0	0	0	0	0	0	0	0	0	0	0	0	0	0	0	0	0	0	0	0	0	0	0	0	0	0	0	0	0	0	0	0
NCL	New Caledonia	0	0	0	0	0	0	0	0	0	0	0	0	0	0	0	0	0	0	0	0	0	0	0	0	0	0	0	0	0	0	0	0	0	0	0	0	0	0	0	0	0	0	0	0	0	0	0	0
NZL	New Zealand	0	0	0	0	0	0	0	0	0	0	0	0	0	0	0	0	0	0	0	0	0	0	0	0	0	0	0	0	0	0	0	0	0	0	0	0	0	0	0	0	0	0	0	0	0	0	0	0
NIC	Nicaragua	0	0	0	0	0	0	0	0	0	0	0	0	0	0	0	0	0	0	0	0	0	0	0	0	0	0	0	0	0	0	0	0	0	0	0	0	0	0	0	0	0	0	0	0	0	0	0	0
NER	Niger	0.0001	0.0002	0.0001	0.006	0.0002	0.0052	0	0.0001	0.0038	0.0005	0.0001	0.0001	0.003	0.001	0	0.0024	0.0073	0.0001	0.0054	0.0005	0.0048	0.0003	0.0001	0.0001	0.0001	0	0.0056	0.0026	0.0001	0.0106	0.0047	0.0002	0.0003	0	0.0065	0.0052	0.0004	0.0036	0.0002	0	0.0001	0.0027	0.001	0.0001	0.0009	0.0007	0.0001	0.0633
NGA	Nigeria	0	0.0001	0.0003	0.0029	0.0003	0.002	0.0001	0.0001	0.0022	0.0026	0.0013	0.0001	0.0018	0.003	0.0001	0.0019	0.0014	0.0025	0.0018	0.0005	0.0021	0.0001	0.0001	0.0002	0.0003	0.0002	0.0018	0.0017	0.0006	0.0001	0.0012	0.0001	0.0042	0.0004	0.0025	0.0021	0.0001	0.0015	0.001	0.0002	0.0004	0.0017	0.0016	0.0004	0.0013	0.0023	0.0011	0.0201
NOR	Norway	0	0	0	0	0	0	0	0	0	0	0	0	0	0	0	0	0	0	0	0	0	0	0	0	0	0	0	0	0	0	0	0	0	0	0	0	0	0	0	0	0	0	0	0	0	0	0	0
PSE	Gaza Strip	0	0	0	0.0004	0	0.0004	0	0	0.0003	0.0001	0	0	0.0002	0.0001	0	0.0002	0.0004	0	0.0004	0	0.0003	0	0	0	0	0	0.0004	0.0002	0	0	0.0003	0	0	0	0.0005	0.0004	0	0	0	0	0	0.0002	0.0001	0	0	0	0	0.0001
OMN	Oman	0	0	0	0	0	0	0	0	0	0	0	0	0	0	0	0	0	0	0	0	0	0	0	0	0	0	0	0	0	0	0	0	0	0	0	0	0	0	0	0	0	0	0	0	0	0	0	0
PAK	Pakistan	0.0003	0.0013	0.0038	0.0205	0.0016	0.0133	0.0015	0.0006	0.0177	0.0348	0.0097	0.002	0.0214	0.0172	0.0009	0.0171	0.0088	0.0182	0.0145	0.0027	0.016	0.0005	0.0005	0.0014	0.0013	0.0005	0.0109	0.0331	0.0048	0.0007	0.007	0.0025	0.0051	0.0109	0.0147	0.0134	0.0009	0.0003	0.011	0.0039	0.0043	0.0125	0.0301	0.0042	0.0172	0.0527	0.0049	0.0144
PAN	Panama	0	0	0	0	0	0	0	0	0	0	0	0	0	0	0	0	0	0	0	0	0	0	0	0	0	0	0	0	0	0	0	0	0	0	0	0	0	0	0	0	0	0	0	0	0	0	0	0
PNG	Papua New Guinea	0	0	0	0	0	0	0	0	0	0	0	0	0	0	0	0	0	0	0	0	0	0	0	0	0	0	0	0	0	0	0	0	0	0	0	0	0	0	0	0	0	0	0	0	0	0	0	0
PRY	Paraguay	0.0001	0.0003	0.0001	0.0092	0.0007	0.0087	0.0044	0.0002	0.0113	0.0011	0.0002	0.0001	0.0056	0.0019	0	0.0043	0.0085	0.0009	0.009	0.0006	0.0193	0.0005	0.0018	0.0002	0.0002	0.0129	0.01	0.0042	0.0003	0.0005	0.0071	0.0003	0.0005	0.0002	0.0106	0.0699	0.0006	0.0003	0.0332	0	0.0035	0.0042	0.004	0.0002	0.0025	0.0015	0.0002	0.0026
PER	Peru	0	0	0	0.0011	0.0001	0.0009	0.0002	0	0.0014	0.0009	0.0004	0	0.0013	0.0003	0	0.0012	0.0005	0.0005	0.0008	0	0.0021	0	0.0032	0	0	0.0001	0.0013	0.0004	0.0001	0	0.0004	0	0.0001	0.0002	0.0008	0.0006	0	0	0.0054	0	0.0028	0.0004	0.003	0.0001	0.0009	0.0008	0.0002	0.0004
PHL	Philippines	0	0	0	0	0	0	0	0	0	0	0	0	0	0	0	0	0	0	0	0	0	0	0	0	0	0	0	0	0	0	0	0	0	0	0	0	0	0	0	0	0	0	0	0	0	0	0	0
POL	Poland	0.0002	0.0009	0.0013	0.0084	0.0007	0.004	0.0005	0.0009	0.0109	0.0097	0.0144	0.003	0.0072	0.0062	0.0001	0.0039	0.0083	0.0141	0.0043	0.0006	0.0043	0.0001	0.0002	0.0026	0.0002	0.0004	0.0046	0.0046	0.0232	0.0003	0.0023	0.0004	0.0018	0.0012	0.0065	0.0046	0.0002	0.0001	0.0023	0.0002	0.0011	0.0044	0.006	0.0069	0.0056	0.0101	0.041	0.0072
PRT	Portugal	0	0	0	0	0	0	0	0	0	0	0	0	0	0	0	0	0	0	0	0	0	0	0	0	0	0	0	0	0	0	0	0	0	0	0	0	0	0	0	0	0	0	0	0	0	0	0	0
QAT	Qatar	0	0	0	0	0	0	0	0	0	0	0	0	0	0	0	0	0	0	0	0	0	0	0	0	0	0	0	0	0	0	0	0	0	0	0	0	0	0	0	0	0	0	0	0	0	0	0	0
KOR	South Korea	0	0	0	0	0	0	0	0	0	0	0	0	0	0	0	0	0	0	0	0	0	0	0	0	0	0	0	0	0	0	0	0	0	0	0	0	0	0	0	0	0	0	0	0	0	0	0	0
MDA	Moldova	0.0005	0.0011	0.0003	0.0578	0.0011	0.0712	0.0003	0.0013	0.0321	0.0054	0.0008	0.0006	0.0381	0.0082	0.0002	0.028	0.052	0.0008	0.0691	0.0032	0.0403	0.0015	0.0006	0.0012	0.0012	0.0001	0.0781	0.0279	0.002	0.0014	0.0444	0.0013	0.0029	0.0001	0.0548	0.0641	0.0037	0.0015	0.0016	0.0001	0.0008	0.0209	0.009	0.001	0.0061	0.0064	0.0005	0.0157
ROU	Romania	0	0.0006	0.0003	0.0025	0.0001	0.0013	0.0001	0.0001	0.0019	0.0013	0.0038	0.0002	0.0012	0.0015	0	0.001	0.0012	0.0018	0.0012	0.0002	0.0014	0.0001	0	0.0012	0.0001	0	0.0015	0.0011	0.0092	0.0001	0.001	0.0016	0.0004	0.0002	0.0022	0.0082	0.0001	0	0.0005	0	0.0002	0.0014	0.0011	0.003	0.0013	0.0029	0.0013	0.0017
RUS	Russia	0.0004	0.0007	0.0009	0.0066	0.0005	0.0036	0.0003	0.0074	0.0044	0.0074	0.004	0.0107	0.0044	0.0037	0.0002	0.0037	0.0463	0.0054	0.0051	0.0004	0.0121	0.0001	0.0002	0.0006	0.0002	0.0002	0.0333	0.0045	0.0066	0.0002	0.002	0.0005	0.0009	0.0016	0.0047	0.0059	0.0002	0.0001	0.0022	0.0034	0.0008	0.0032	0.0047	0.002	0.0067	0.0159	0.0042	0.0047
RWA	Rwanda	0	0	0	0.0001	0	0.0001	0	0	0.0001	0	0	0	0.0001	0	0	0	0.0001	0	0.0001	0	0.0001	0	0	0	0	0	0.0001	0	0	0	0.0001	0	0	0	0.0001	0.0001	0	0	0	0	0	0.0001	0	0	0	0	0	0
WSM	Samoa	0	0	0	0	0	0	0	0	0	0	0	0	0	0	0	0	0	0	0	0	0	0	0	0	0	0	0	0	0	0	0	0	0	0	0	0	0	0	0	0	0	0	0	0	0	0	0	0
SMR	San Marino	0	0	0	0	0	0	0	0	0	0	0	0	0	0	0	0	0	0	0	0	0	0	0	0	0	0	0	0	0	0	0	0	0	0	0	0	0	0	0	0	0	0	0	0	0	0	0	0
STP	Sao Tome and Principe	0	0	0	0	0	0	0	0	0	0	0	0	0	0	0	0	0	0	0	0	0	0	0	0	0	0	0	0	0	0	0	0	0	0	0	0	0	0	0	0	0	0	0	0	0	0	0	0
SAU	Saudi Arabia	0	0.0001	0.0002	0.0019	0.0001	0.0013	0.0001	0	0.0011	0.0105	0.0003	0.0001	0.0018	0.0015	0	0.0013	0.0008	0.0005	0.0013	0.0002	0.0014	0	0.0001	0.0001	0.0001	0.0002	0.001	0.002	0.0002	0.0001	0.0009	0.0001	0.0004	0.0002	0.0016	0.0014	0.0001	0	0.0008	0.0001	0.001	0.0013	0.0015	0.0001	0.0008	0.0013	0.0002	0.0012
SEN	Senegal	0	0.0001	0.0001	0.0035	0.0002	0.0023	0	0.0001	0.0025	0.0008	0.0004	0.0001	0.0015	0.001	0	0.0017	0.0019	0.0043	0.0024	0.0045	0.0024	0.0001	0	0.0001	0.0001	0	0.0026	0.0015	0.0003	0.0006	0.0019	0.0001	0.0055	0.0001	0.034	0.0025	0.0002	0.0002	0.0003	0.0001	0.0001	0.0206	0.001	0.0003	0.0011	0.0013	0.0003	0.0309
SRB	Serbia	0.0001	0.0003	0.0001	0.0072	0.0002	0.0067	0.0001	0.0001	0.0055	0.0055	0.0002	0.0001	0.0045	0.0014	0	0.0033	0.0087	0.0003	0.006	0.0005	0.0056	0.0004	0.0001	0.0002	0.0001	0	0.0069	0.0036	0.0002	0.0004	0.0056	0.0002	0.0005	0.0001	0.0083	0.0061	0.0005	0.0002	0.0007	0	0.0009	0.0037	0.0015	0.0001	0.0009	0.0009	0.0001	0.0019
SYC	Seychelles	0	0	0	0	0	0	0	0	0	0	0	0	0	0	0	0	0	0	0	0	0	0	0	0	0	0	0	0	0	0	0	0	0	0	0	0	0	0	0	0	0	0	0	0	0	0	0	0
SLE	Sierra Leone	0	0	0	0	0	0	0	0	0	0	0	0	0	0	0	0	0	0	0	0	0	0	0	0	0	0	0	0	0	0	0	0	0	0	0	0	0	0	0	0	0	0	0	0	0	0	0	0
SGP	Singapore	0	0	0	0	0	0	0	0	0	0	0	0	0	0	0	0	0	0	0	0	0	0	0	0	0	0	0	0	0	0	0	0	0	0	0	0	0	0	0	0	0	0	0	0	0	0	0	0
SVK	Slovakia	0	0.0001	0.0001	0.0013	0.0001	0.0009	0	0.0001	0.001	0.0011	0.0054	0.0001	0.0056	0.0006	0	0.0006	0.0008	0.0007	0.001	0.0001	0.0009	0	0	0.0005	0	0	0.0026	0.0006	0.0019	0.0001	0.0007	0	0.0001	0.0001	0.0011	0.0009	0.0001	0	0.0002	0	0.0002	0.0009	0.0006	0.0015	0.0006	0.001	0.028	0.0007
SVN	Slovenia	0	0.0002	0	0.0006	0	0.0006	0	0	0.0004	0.0005	0.001	0	0.0004	0.0002	0	0.0002	0.0005	0.0002	0.0004	0	0.0004	0	0	0.0095	0	0	0.0006	0.0003	0.0003	0	0.0003	0	0.0001	0	0.0006	0.0004	0	0	0.0001	0	0	0.0003	0.0002	0.0149	0.0002	0.0004	0.0004	0.0003
SOM	Somalia	0	0	0	0	0	0	0	0	0	0	0	0	0	0	0	0	0	0	0	0	0	0	0	0	0	0	0	0	0	0	0	0	0	0	0	0	0	0	0	0	0	0	0	0	0	0	0	0
ZAF	South Africa	0	0	0	0	0	0	0	0	0	0	0	0	0	0	0	0	0	0	0	0	0	0	0	0	0	0	0	0	0	0	0	0	0	0	0	0	0	0	0	0	0	0	0	0	0	0	0	0
SDS	South Sudan	0	0	0	0	0	0	0	0	0	0	0	0	0	0	0	0	0	0	0	0	0	0	0	0	0	0	0	0	0	0	0	0	0	0	0	0	0	0	0	0	0	0	0	0	0	0	0	0
ESP	Spain	0	0	0	0	0	0	0	0	0	0	0	0	0	0	0	0	0	0	0	0	0	0	0	0	0	0	0	0	0	0	0	0	0	0	0	0	0	0	0	0	0	0	0	0	0	0	0	0
LKA	Sri Lanka	0	0	0	0	0	0	0	0	0	0	0	0	0	0	0	0	0	0	0	0	0	0	0	0	0	0	0	0	0	0	0	0	0	0	0	0	0	0	0	0	0	0	0	0	0	0	0	0
SUD	Sudan	0	0	0	0	0	0	0	0	0	0	0	0	0	0	0	0	0	0	0	0	0	0	0	0	0	0	0	0	0	0	0	0	0	0	0	0	0	0	0	0	0	0	0	0	0	0	0	0
SUR	Suriname	0	0	0	0.0001	0	0.0001	0	0	0.0001	0	0	0	0	0	0	0.0001	0.0001	0	0.0001	0	0.0001	0	0	0	0	0	0.0001	0	0	0	0.0001	0	0	0	0.0001	0.0001	0	0	0	0	0	0	0	0	0	0	0	0
SWZ	Swaziland	0	0.0001	0	0.0027	0.0002	0.0025	0	0.0001	0.0025	0.0007	0.0001	0	0.0015	0.0006	0	0.0013	0.003	0.0003	0.0026	0.0002	0.0023	0.0002	0	0.0001	0.0001	0	0.0027	0.0012	0.0001	0.0001	0.0026	0.0001	0.0002	0	0.0033	0.0025	0.0002	0.0001	0.0001	0	0.0001	0.0019	0.0005	0.0001	0.0004	0.0005	0.0001	0.0009
SWE	Sweden	0	0.0002	0.0003	0.0039	0.0004	0.0032	0.0003	0.0001	0.0049	0.0111	0.0028	0.0002	0.0042	0.0038	0.0001	0.0046	0.0016	0.0047	0.0028	0.0003	0.003	0.0001	0.0001	0.0008	0.0001	0.0002	0.0035	0.0048	0.0022	0.0001	0.0013	0.0002	0.0006	0.0008	0.003	0.0044	0.0001	0.0001	0.0021	0.0003	0.001	0.0023	0.0041	0.002	0.0023	0.0102	0.0037	0.0028
CHE	Switzerland	0	0.0001	0.0001	0.0029	0.0001	0.0005	0.0001	0.0003	0.0008	0.0012	0.0019	0.0001	0.0008	0.0017	0	0.0009	0.0002	0.0008	0.0006	0.0001	0.0012	0	0	0.0002	0	0.0001	0.0006	0.0015	0.0005	0	0.0003	0.0001	0.0002	0.0002	0.0006	0.001	0	0	0.0005	0	0.0002	0.001	0.0011	0.0005	0.0008	0.0015	0.0005	0.0015
SYR	Syria	0	0.0006	0.0067	0.0048	0.0004	0.0033	0.0004	0.0016	0.0037	0.003	0.001	0.0003	0.0026	0.0068	0	0.0022	0.0033	0.0024	0.0032	0.0004	0.0031	0.0002	0.001	0.0003	0.0001	0.0005	0.0035	0.003	0.0071	0.0002	0.0024	0.0002	0.0006	0.0004	0.0048	0.0033	0.0003	0.0001	0.0035	0.0001	0.0045	0.0033	0.0058	0.0008	0.002	0.0686	0.0005	0.0055
TWN	Taiwan	0	0	0	0	0	0	0	0	0	0	0	0	0	0	0	0	0	0	0	0	0	0	0	0	0	0	0	0	0	0	0	0	0	0	0	0	0	0	0	0	0	0	0	0	0	0	0	0
TJK	Tajikistan	0	0.0002	0.0004	0.0032	0.0001	0.0031	0	0.0001	0.0023	0.0003	0.0006	0.0004	0.0018	0.0006	0	0.0014	0.005	0.0002	0.0033	0.0002	0.0028	0.0002	0	0.0001	0.0001	0	0.0039	0.0014	0.0005	0.0002	0.0028	0.0001	0.0002	0	0.0039	0.0029	0.0002	0.0001	0.0001	0	0	0.0014	0.0005	0.0002	0.0004	0.0005	0.0009	0.001
THA	Thailand	0.0002	0.0003	0.0002	0.0123	0.0005	0.013	0.0002	0.0003	0.0086	0.0252	0.0009	0.0002	0.0079	0.0087	0.0007	0.0069	0.0091	0.0023	0.0134	0.001	0.0096	0.0006	0.0002	0.0003	0.0003	0.0001	0.0149	0.037	0.0006	0.0005	0.01	0.0099	0.0008	0.0008	0.0145	0.012	0.0008	0.0003	0.001	0.0008	0.0005	0.0101	0.004	0.0004	0.0028	0.005	0.0009	0.0065
MKD	TFYR Macedonia	0	0.0101	0.0002	0.0019	0.0001	0.0018	0	0.0001	0.0014	0.0019	0.0004	0.0001	0.0011	0.0005	0	0.0008	0.0019	0.0004	0.0017	0.0001	0.0016	0.0001	0	0.0051	0	0	0.0074	0.001	0.0067	0.0001	0.0014	0.0001	0.0002	0	0.0021	0.0017	0.0001	0.0001	0.0001	0	0.0001	0.0009	0.0005	0.0079	0.0004	0.0013	0.001	0.0008
TGO	Togo	0	0.0001	0	0.001	0	0.001	0	0	0.0009	0.0001	0.0001	0	0.0005	0.0002	0	0.0005	0.0011	0.0002	0.001	0.0085	0.0014	0.0001	0	0	0	0	0.0011	0.0005	0	0.0017	0.0008	0	0.0001	0	0.0012	0.0009	0.0002	0	0	0	0.0001	0.0055	0.0005	0	0.0002	0.0002	0	0.0014
TTO	Trinidad and Tobago	0	0	0	0	0	0	0	0	0	0	0	0	0	0	0	0	0	0	0	0	0	0	0	0	0	0	0	0	0	0	0	0	0	0	0	0	0	0	0	0	0	0	0	0	0	0	0	0
TUN	Tunisia	0	0.0002	0.0018	0.0051	0.0002	0.002	0.0001	0.0001	0.0019	0.001	0.0025	0.0001	0.0012	0.0094	0	0.0011	0.0017	0.0046	0.0016	0.0009	0.0019	0.0001	0	0.0003	0.0001	0.0001	0.0019	0.0012	0.0006	0.0004	0.0013	0.0001	0.0012	0.0003	0.0026	0.0019	0.0001	0.0001	0.0004	0	0.0002	0.0024	0.0012	0.0009	0.0022	0.0056	0.0014	0.0195
TUR	Turkey	0.0004	0.0051	0.0028	0.009	0.001	0.0039	0.0011	0.0015	0.0071	0.0169	0.014	0.0114	0.0086	0.0114	0.0003	0.0155	0.0019	0.0135	0.0037	0.0006	0.0044	0.0001	0.0002	0.0037	0.0003	0.0005	0.0232	0.0081	0.0193	0.0003	0.002	0.0004	0.0028	0.0024	0.0072	0.0059	0.0002	0.0001	0.0038	0.0004	0.0011	0.009	0.0077	0.0046	0.0072	0.0094	0.0067	0.0091
TKM	Turkmenistan	0.0077	0.0006	0.0002	0.0047	0.0001	0.0042	0	0.0013	0.004	0.0006	0.0006	0.0009	0.0027	0.0016	0	0.0021	0.0047	0.0005	0.0043	0.0003	0.0073	0.0003	0.0001	0.0003	0.0001	0	0.0072	0.0024	0.0012	0.0003	0.0037	0.0001	0.0003	0.0001	0.0055	0.0042	0.0003	0.0001	0.001	0.0004	0.0001	0.0022	0.0011	0.0004	0.0009	0.001	0.0007	0.0017
USR	Former USSR	0	0	0	0	0	0	0	0	0	0	0	0	0	0	0	0	0	0	0	0	0	0	0	0	0	0	0	0	0	0	0	0	0	0	0	0	0	0	0	0	0	0	0	0	0	0	0	0
UGA	Uganda	0	0	0	0.0006	0	0.0003	0	0	0.0003	0.0001	0	0	0.0002	0.0001	0	0.0002	0.0003	0.0002	0.0003	0	0.0002	0	0	0	0	0	0.0003	0.0008	0	0	0.0012	0	0	0	0.0004	0.0003	0	0	0	0	0	0.005	0.0001	0	0.0001	0.0003	0.0001	0.0002
UKR	Ukraine	0.0001	0.0009	0.0006	0.007	0.0003	0.0058	0.0001	0.0022	0.0053	0.0019	0.0023	0.0016	0.0041	0.0019	0	0.0031	0.0108	0.0022	0.0058	0.0005	0.0052	0.0003	0.0001	0.0004	0.0001	0.0001	0.0068	0.0029	0.0125	0.0003	0.0043	0.0003	0.0007	0.0002	0.0084	0.0056	0.0004	0.0002	0.0006	0.0001	0.0003	0.0031	0.0034	0.0013	0.003	0.0162	0.0047	0.0027
ARE	UAE	0	0	0	0	0	0	0	0.0002	0	0.0001	0	0	0	0.0001	0	0	0	0	0	0	0	0	0	0	0	0	0	0.0001	0	0	0	0	0	0	0	0	0	0	0	0	0	0	0	0	0	0.0001	0	0
GBR	UK	0	0	0	0	0	0	0	0	0	0	0	0	0	0	0	0	0	0	0	0	0	0	0	0	0	0	0	0	0	0	0	0	0	0	0	0	0	0	0	0	0	0	0	0	0	0	0	0
TZA	Tanzania	0	0.0001	0.0004	0.0026	0.0002	0.0064	0.0001	0.0001	0.003	0.0016	0.0006	0.0001	0.0023	0.001	0.0001	0.0014	0.0008	0.0018	0.0025	0.0002	0.0026	0.0002	0	0.001	0.0005	0	0.0042	0.0019	0.0065	0.0002	0.0113	0.0001	0.0003	0.0006	0.0024	0.0026	0.0001	0	0.0003	0.0001	0.0002	0.0019	0.0014	0.0002	0.0011	0.0016	0.0003	0.0013
USA	USA	0	0	0	0	0	0	0	0	0	0	0	0	0	0	0	0	0	0	0	0	0	0	0	0	0	0	0	0	0	0	0	0	0	0	0	0	0	0	0	0	0	0	0	0	0	0	0	0
URY	Uruguay	0.0003	0.0009	0.0003	0.0323	0.001	0.0317	0.0069	0.0009	0.0238	0.0069	0.0006	0.0004	0.0198	0.0058	0.0001	0.0148	0.0318	0.0022	0.033	0.002	0.0264	0.0016	0.0007	0.0007	0.0006	0.0167	0.0371	0.0145	0.001	0.0015	0.0275	0.0008	0.0017	0.001	0.0365	0.0335	0.0022	0.0009	0.0178	0.0001	0.0019	0.0167	0.0075	0.0005	0.0092	0.0193	0.0006	0.0089
UZB	Uzbekistan	0.0001	0.0006	0.0002	0.0119	0.0003	0.0114	0.0001	0.0012	0.0091	0.001	0.0014	0.002	0.0066	0.0023	0.0001	0.0048	0.0121	0.0017	0.0116	0.0008	0.0103	0.0007	0.0001	0.0004	0.0002	0	0.0133	0.0058	0.0009	0.0007	0.0098	0.0004	0.0007	0.0001	0.0141	0.0108	0.0008	0.0003	0.0004	0.0002	0.0002	0.0054	0.0021	0.0005	0.0016	0.002	0.0011	0.0036
VUT	Vanuatu	0	0	0	0	0	0	0	0	0	0	0	0	0	0	0	0	0	0	0	0	0	0	0	0	0	0	0	0	0	0	0	0	0	0	0	0	0	0	0	0	0	0	0	0	0	0	0	0
VEN	Venezuela	0	0	0	0.0008	0	0.0026	0	0	0.0589	0.0003	0	0	0.0018	0.0002	0	0.001	0.0008	0.0001	0.0021	0.0001	0.0007	0	0.0001	0	0	0.0001	0.0009	0.0004	0	0.0004	0.0007	0	0	0	0.0009	0.0008	0.0001	0	0.0002	0	0.0026	0.0004	0.0048	0	0.0058	0.0001	0	0.0006
VNM	Viet Nam	0	0	0	0	0	0	0	0	0	0	0	0	0	0	0	0	0	0	0	0	0	0	0	0	0	0	0	0	0	0	0	0	0	0	0	0	0	0	0	0	0	0	0	0	0	0	0	0
YEM	Yemen	0	0	0	0	0	0	0	0	0	0	0	0	0	0	0	0	0	0	0	0	0	0	0	0	0	0	0	0	0	0	0	0	0	0	0	0	0	0	0	0	0	0	0	0	0	0	0	0
ZMB	Zambia	0	0.0002	0	0.0037	0.0033	0.0035	0	0.0001	0.0032	0.0012	0.0002	0.0001	0.002	0.0008	0	0.0016	0.0035	0.0006	0.0035	0.0003	0.0032	0.0002	0	0.0001	0.0015	0	0.0039	0.0018	0.0001	0.0002	0.0099	0.0001	0.0004	0	0.0044	0.0034	0.0002	0.0001	0.0002	0	0.0001	0.004	0.0008	0.0001	0.0005	0.0012	0.0001	0.0013
ZWE	Zimbabwe	0.0007	0.0019	0.0007	0.1144	0.0014	0.1416	0.001	0.0018	0.0566	0.0491	0.0018	0.0008	0.0796	0.0171	0.0003	0.0592	0.0655	0.0025	0.1368	0.006	0.0795	0.0018	0.001	0.0021	0.0017	0.0003	0.1526	0.0431	0.0018	0.0016	0.0498	0.0022	0.0052	0.0006	0.0947	0.1261	0.0068	0.0024	0.0064	0.0002	0.008	0.0318	0.02	0.0015	0.0109	0.0125	0.0013	0.0323
ROW	Rest of World	0	0	0	0	0	0	0	0	0	0	0	0	0	0	0	0	0	0	0	0	0	0	0	0	0	0	0	0	0	0	0	0	0	0	0	0	0	0	0	0	0	0	0	0	0	0	0	0
[truncated: 142 more columns]
