# Supplementary material for: Resource footprints and their ecosystem consequences
Source: Sci Rep. 2017 Jan 23;7:40743. doi: 10.1038/srep40743 (PMC5256307; doi:10.1038/srep40743)
Supplement: Supplementary Dataset 19 [file srep40743-s20.xls]

## Sheet: SO2_ImpactFootprint
Unit: PDF		AFG	ALB	DZA	AND	AGO	ATG	ARG	ARM	ABW	AUS	AUT	AZE	BHS	BHR	BGD	BRB	BLR	BEL	BLZ	BEN	BMU	BTN	BOL	BIH	BWA	BRA	VGB	BRN	BGR	BFA	BDI	KHM	CMR	CAN	CPV	CYM	CAF	TCD	CHL	CHN	COL	COG	CRI	HRV	CUB	CYP	CZE	CIV
		Afghanistan	Albania	Algeria	Andorra	Angola	Antigua	Argentina	Armenia	Aruba	Australia	Austria	Azerbaijan	Bahamas	Bahrain	Bangladesh	Barbados	Belarus	Belgium	Belize	Benin	Bermuda	Bhutan	Bolivia	Bosnia and Herzegovina	Botswana	Brazil	British Virgin Islands	Brunei	Bulgaria	Burkina Faso	Burundi	Cambodia	Cameroon	Canada	Cape Verde	Cayman Islands	Central African Republic	Chad	Chile	China	Colombia	Congo	Costa Rica	Croatia	Cuba	Cyprus	Czech Republic	Cote dIvoire
AFG	Afghanistan	3.21267e-13	3.36499e-17	3.05428e-17	1.17207e-17	2.34625e-17	7.48967e-18	8.55254e-17	1.58974e-17	1.42973e-17	3.67753e-16	8.20639e-17	1.99873e-17	9.15654e-18	1.38304e-17	3.10334e-17	8.78025e-18	2.56931e-18	1.58542e-16	6.85758e-18	1.49339e-17	1.49813e-17	3.33853e-17	1.78089e-17	1.33013e-17	1.51132e-17	1.63072e-16	7.91191e-18	1.02241e-17	1.94371e-17	4.85723e-17	2.10208e-17	1.49512e-17	1.4369e-17	1.49193e-16	1.47454e-17	8.77688e-18	1.18392e-17	1.31183e-17	6.2569e-17	6.57074e-16	1.29045e-16	1.64005e-17	2.06457e-17	1.97068e-17	1.45239e-17	1.34259e-17	5.41033e-17	1.02562e-17
ALB	Albania	1.01953e-17	3.1866e-14	9.93087e-18	2.81349e-18	6.46545e-18	1.90976e-18	1.83608e-17	4.62805e-18	4.03859e-18	3.08085e-17	7.89457e-17	5.40092e-18	2.2681e-18	3.55244e-18	5.83214e-18	2.17546e-18	7.89476e-19	2.0701e-17	1.77871e-18	4.00712e-18	4.00665e-18	9.49873e-18	4.57272e-18	4.77514e-18	3.80193e-18	3.15362e-17	2.09214e-18	2.71173e-18	1.46282e-17	1.39232e-17	5.64602e-18	4.11001e-18	4.31809e-18	2.61333e-17	4.00905e-18	2.2795e-18	3.10498e-18	3.67647e-18	1.08542e-17	1.48584e-16	1.27199e-17	4.3822e-18	3.80996e-18	1.24483e-17	5.50513e-18	6.64858e-18	3.30399e-17	2.70081e-18
DZA	Algeria	7.5915e-19	2.74283e-18	1.89184e-14	8.53626e-19	4.0511e-18	2.06857e-19	3.6277e-17	8.97469e-19	5.74578e-19	4.40143e-17	9.17353e-17	1.59402e-18	1.01955e-18	1.76734e-18	2.9653e-18	5.26204e-19	4.83585e-20	2.00008e-16	2.06878e-19	1.00836e-18	4.65634e-19	6.26591e-19	2.04222e-18	2.12014e-18	9.58631e-19	8.30145e-16	1.74813e-19	6.16056e-19	7.88196e-18	2.27475e-18	4.87429e-19	9.83012e-19	2.95717e-18	1.25095e-16	4.83657e-19	3.35455e-19	3.32024e-19	1.21828e-18	1.891e-17	3.47905e-16	2.02456e-17	1.19975e-18	3.0572e-18	9.00985e-18	5.55855e-18	4.43495e-18	4.35304e-17	1.95853e-18
AND	Andorra	0	0	0	0	0	0	0	0	0	0	0	0	0	0	0	0	0	0	0	0	0	0	0	0	0	0	0	0	0	0	0	0	0	0	0	0	0	0	0	0	0	0	0	0	0	0	0	0
AGO	Angola	9.47391e-19	1.33599e-18	4.15543e-18	4.58103e-19	1.62069e-14	2.88492e-19	1.20072e-17	6.40243e-19	6.11173e-19	2.82647e-17	9.44658e-18	9.58075e-19	5.92881e-19	8.20543e-19	3.20404e-18	4.28022e-19	1.05089e-19	4.03766e-17	2.72078e-19	6.41581e-19	5.84427e-19	1.28701e-18	1.55784e-18	6.10203e-19	7.5522e-19	6.54474e-17	2.86298e-19	5.62379e-19	1.7076e-18	2.07247e-18	7.52617e-19	1.14908e-18	8.53158e-19	4.47906e-17	5.61823e-19	3.52564e-19	4.2493e-19	5.40052e-19	5.30566e-17	2.28394e-15	9.18922e-18	7.21922e-19	1.4278e-18	1.6052e-18	2.01268e-18	1.1132e-18	5.96214e-18	6.25063e-19
ATG	Antigua	1.55013e-18	2.2206e-18	1.69302e-18	7.64074e-19	1.58505e-18	2.32251e-15	4.64098e-18	1.17897e-18	3.66056e-18	8.23275e-18	4.14492e-18	1.35093e-18	8.58836e-19	9.00815e-19	1.69604e-18	1.09334e-18	2.03731e-19	2.93716e-18	9.37276e-19	1.10329e-18	1.11128e-18	2.5552e-18	1.25879e-18	9.4053e-19	1.10748e-18	6.08404e-18	6.42678e-18	7.69181e-19	1.32924e-18	3.59418e-18	1.5873e-18	1.09977e-18	1.00558e-18	5.36658e-18	1.05783e-18	6.91936e-19	8.83936e-19	9.4975e-19	2.65791e-18	3.24207e-17	3.16599e-18	1.12496e-18	1.08419e-18	1.40283e-18	2.03611e-18	9.09058e-19	2.82482e-18	7.41802e-19
ARG	Argentina	1.06569e-17	1.19631e-17	1.30923e-16	5.54282e-18	7.06799e-17	3.62767e-18	2.79876e-13	8.67493e-18	9.01264e-18	4.15786e-16	2.26328e-16	1.29801e-17	7.34958e-18	2.49385e-17	8.84817e-17	8.00554e-18	1.24577e-18	5.90992e-16	4.28673e-18	7.57403e-18	7.45056e-18	1.5954e-17	1.02562e-15	1.01875e-17	1.62955e-17	3.61364e-14	3.57633e-18	6.68601e-18	5.33472e-17	2.37075e-17	9.34315e-18	9.66326e-18	1.0712e-17	1.07574e-15	7.17519e-18	7.25497e-18	5.05389e-18	6.72434e-18	8.37526e-15	4.70709e-15	1.21196e-15	1.41717e-17	1.0354e-16	4.71859e-17	1.44438e-16	3.89248e-17	1.45359e-16	8.82567e-18
ARM	Armenia	1.36082e-17	1.45823e-17	1.5641e-17	4.9365e-18	1.14342e-17	3.49768e-18	3.68508e-17	3.51658e-14	6.2596e-18	6.98716e-17	6.83327e-17	1.23733e-17	4.21401e-18	6.57544e-18	1.22294e-17	4.13167e-18	1.26118e-18	1.41207e-16	3.25116e-18	6.70862e-18	7.33213e-18	1.42883e-17	8.20906e-18	7.29773e-18	7.47e-18	7.57033e-17	4.35529e-18	4.87158e-18	1.41451e-17	1.9756e-17	1.01701e-17	7.04992e-18	6.8354e-18	1.58786e-16	6.88885e-18	4.25085e-18	5.32949e-18	5.9673e-18	2.16895e-17	5.10702e-16	2.73073e-17	7.53082e-18	6.18078e-18	1.29795e-17	7.5971e-18	7.43982e-18	4.01945e-17	4.91024e-18
ABW	Aruba	0	0	0	0	0	0	0	0	0	0	0	0	0	0	0	0	0	0	0	0	0	0	0	0	0	0	0	0	0	0	0	0	0	0	0	0	0	0	0	0	0	0	0	0	0	0	0	0
AUS	Australia	3.80736e-16	2.32772e-16	1.67092e-15	8.74883e-17	7.4802e-16	7.6484e-17	5.76608e-15	3.86211e-16	1.24818e-16	2.91872e-12	5.11602e-15	4.11059e-16	1.45027e-16	1.34082e-15	4.119e-15	2.58767e-16	1.67207e-17	6.38619e-15	6.08193e-17	1.38278e-16	1.633e-16	2.3883e-16	3.18446e-16	1.90313e-16	8.03638e-16	1.82194e-14	6.15795e-17	1.07222e-15	7.62838e-16	3.75795e-16	1.391e-16	1.26376e-15	2.69238e-16	3.8319e-14	1.06218e-16	7.42505e-17	8.75864e-17	1.13159e-16	5.52287e-15	4.99001e-13	3.25542e-15	2.2219e-16	5.65867e-16	7.90362e-16	6.51982e-16	7.85515e-16	2.91728e-15	2.21949e-16
AUT	Austria	1.68611e-18	5.0954e-18	2.10657e-17	5.60539e-19	2.58803e-18	1.79519e-19	3.05774e-17	1.2631e-18	4.9434e-19	7.90013e-17	7.37063e-15	2.71574e-18	5.01214e-19	2.99213e-18	4.06776e-18	4.44335e-19	4.16508e-20	8.04682e-17	1.72199e-19	5.61965e-19	4.75149e-19	2.14885e-18	1.43308e-18	1.88707e-17	1.52107e-18	1.01839e-16	2.61158e-19	7.80649e-19	3.27403e-17	1.58605e-18	4.19489e-19	8.32978e-19	1.60305e-18	8.81163e-17	4.32179e-19	2.42766e-19	2.52168e-19	4.49093e-19	2.03822e-17	5.0599e-16	2.60452e-17	9.21357e-19	2.21968e-18	7.90183e-17	3.37552e-18	6.30428e-18	1.68573e-16	1.17374e-18
AZE	Azerbaijan	4.79108e-17	1.48901e-17	3.3195e-17	4.47067e-18	1.2239e-17	3.02503e-18	7.4615e-17	1.38435e-17	5.78094e-18	1.28042e-16	3.3771e-16	9.59529e-14	3.95875e-18	7.05088e-18	1.19474e-17	3.63902e-18	9.87539e-19	1.07168e-16	2.77705e-18	6.23765e-18	6.42566e-18	1.28367e-17	7.95951e-18	8.68739e-18	6.53524e-18	1.48639e-16	1.18027e-17	4.80429e-18	2.24182e-17	1.80109e-17	8.48048e-18	6.56568e-18	7.57429e-18	9.24484e-17	6.04323e-18	3.63659e-18	4.69899e-18	5.53086e-18	3.28621e-17	6.91003e-16	4.62968e-17	8.57293e-18	6.55839e-18	2.42559e-17	9.55066e-18	1.03913e-17	1.78015e-16	5.25947e-18
BHS	Bahamas	1.5444e-18	2.06013e-18	2.21207e-18	8.00786e-19	1.81215e-18	2.00874e-18	9.94397e-18	1.32914e-18	2.12599e-18	1.85434e-17	8.29799e-18	1.43802e-18	1.09131e-14	9.64744e-19	1.65034e-18	1.07088e-18	2.02684e-19	6.24457e-18	6.60323e-19	1.10424e-18	1.86756e-18	2.35575e-18	1.44709e-18	1.05308e-18	1.16535e-18	1.87618e-17	2.40385e-18	7.71515e-19	1.79611e-18	3.33332e-18	1.60634e-18	1.1335e-18	1.0997e-18	6.26769e-17	1.21648e-18	2.27513e-18	8.69032e-19	9.73383e-19	3.64496e-18	4.54672e-17	4.25442e-18	1.18352e-18	1.44881e-18	2.37505e-18	2.07363e-17	1.37966e-18	1.17038e-17	7.46344e-19
BHR	Bahrain	2.11162e-17	2.35883e-17	2.72005e-16	8.10044e-18	2.6934e-17	5.83347e-18	1.26309e-16	1.32877e-17	1.11139e-17	1.45815e-15	1.56804e-16	2.3837e-17	8.27297e-18	1.39915e-13	7.64253e-17	9.62856e-18	2.10764e-18	2.67817e-16	5.34877e-18	1.39139e-17	1.23967e-17	2.51083e-17	1.48192e-17	1.2531e-17	1.61783e-17	3.24776e-16	6.22422e-18	1.41708e-17	2.75209e-17	3.70269e-17	1.6236e-17	2.0117e-17	1.45609e-17	5.54708e-16	1.11746e-17	6.95811e-18	8.65796e-18	1.03442e-17	6.55007e-17	5.18582e-15	1.08713e-16	1.51488e-17	1.63222e-17	2.83146e-17	1.80824e-17	3.92212e-17	7.85933e-17	1.03269e-17
BGD	Bangladesh	5.14412e-19	5.94242e-19	2.04613e-18	2.39286e-19	8.42944e-19	1.37242e-19	7.0109e-18	3.71069e-19	3.15624e-19	3.23133e-17	3.37297e-17	5.11085e-19	2.06481e-19	5.79568e-19	1.67801e-14	2.00091e-19	4.79648e-20	3.5525e-17	1.23239e-19	3.73558e-19	3.07301e-19	6.07047e-19	5.23536e-19	5.51947e-19	4.88583e-19	2.12019e-17	1.36291e-19	7.3508e-19	3.7848e-18	9.03276e-19	3.47761e-19	7.45566e-19	9.59757e-19	8.19148e-17	2.70913e-19	1.70142e-19	2.04602e-19	2.56369e-19	4.82699e-18	1.73191e-16	6.24087e-18	3.98091e-19	8.79408e-19	2.4612e-18	9.81075e-19	1.67167e-18	9.34259e-18	3.10661e-19
BRB	Barbados	0	0	0	0	0	0	0	0	0	0	0	0	0	0	0	0	0	0	0	0	0	0	0	0	0	0	0	0	0	0	0	0	0	0	0	0	0	0	0	0	0	0	0	0	0	0	0	0
BLR	Belarus	8.64564e-19	8.85291e-19	2.38587e-18	2.4719e-19	9.41763e-19	1.5617e-19	4.64505e-18	1.15184e-18	2.38613e-19	7.52029e-18	1.47052e-17	3.88274e-18	2.57235e-19	4.55826e-19	1.10192e-18	2.1425e-19	6.22532e-18	1.113e-17	1.50131e-19	3.14239e-19	3.94909e-19	3.80194e-19	5.60074e-19	6.5982e-19	4.90869e-19	1.89815e-17	2.34986e-19	2.84547e-19	4.33887e-18	7.38544e-19	4.15748e-19	4.37892e-19	4.83691e-19	1.08306e-17	2.62859e-19	1.97458e-19	2.26828e-19	2.58048e-19	2.37331e-18	1.4572e-16	2.9661e-18	3.81824e-19	5.95878e-19	2.93933e-18	1.02616e-18	8.79228e-19	1.8054e-17	3.37454e-19
BEL	Belgium	6.89831e-19	9.07075e-19	1.55161e-17	3.119e-19	4.10201e-18	8.69429e-20	1.38203e-17	1.0929e-18	3.50291e-19	2.5719e-17	4.79914e-17	1.08358e-18	1.6948e-19	1.62755e-18	2.3513e-18	2.36606e-19	1.69879e-20	2.16949e-15	8.55524e-20	6.47443e-19	2.35102e-19	2.20457e-19	6.69519e-19	1.32705e-18	7.81339e-19	4.75603e-17	9.47226e-20	3.50613e-19	6.28022e-18	1.45871e-18	5.36439e-19	4.91793e-19	2.7721e-18	3.89763e-17	3.2938e-19	1.32209e-19	2.21154e-19	2.72426e-19	7.94977e-18	2.24817e-16	9.92029e-18	1.17164e-18	1.59553e-18	6.58539e-18	2.21087e-18	3.5321e-18	2.50366e-17	1.66097e-18
BLZ	Belize	9.93388e-18	1.44161e-17	1.03589e-17	5.0449e-18	1.05851e-17	4.25299e-18	2.65021e-17	8.06562e-18	6.57002e-18	4.83359e-17	2.68309e-17	8.75077e-18	4.50152e-18	5.78881e-18	1.04727e-17	1.35227e-17	1.25362e-18	1.32439e-17	1.07662e-14	6.92262e-18	7.45606e-18	1.55942e-17	7.98245e-18	6.05041e-18	7.19587e-18	3.54073e-17	8.02965e-18	4.81037e-18	7.62864e-18	2.18521e-17	1.06997e-17	7.08266e-18	6.35033e-18	1.04119e-16	7.10365e-18	7.37043e-18	5.66337e-18	5.92353e-18	1.58729e-17	1.79052e-16	1.77057e-17	7.53677e-18	1.25448e-17	7.63103e-18	1.19271e-17	5.73603e-18	1.26309e-17	4.47855e-18
BEN	Benin	4.95528e-18	2.85911e-18	1.65313e-18	8.11991e-19	4.23756e-18	5.85255e-19	4.7624e-18	1.27756e-18	1.18089e-18	9.27707e-18	3.05504e-18	1.49381e-18	1.57039e-18	9.80572e-19	5.78344e-18	6.69353e-19	2.31405e-19	4.70542e-18	5.3827e-19	9.82587e-15	1.20022e-18	2.86028e-18	1.32092e-18	9.78607e-19	1.30591e-18	3.78013e-17	6.26534e-19	8.57004e-19	1.30833e-18	1.41614e-17	1.70884e-18	1.22675e-18	2.23696e-18	4.08688e-18	1.1679e-18	7.02316e-19	1.83559e-18	1.85577e-18	2.82181e-18	4.2194e-17	2.30175e-17	3.41339e-18	9.22513e-19	1.43639e-18	1.08643e-18	9.52445e-19	3.02293e-18	3.08757e-18
BMU	Bermuda	0	0	0	0	0	0	0	0	0	0	0	0	0	0	0	0	0	0	0	0	0	0	0	0	0	0	0	0	0	0	0	0	0	0	0	0	0	0	0	0	0	0	0	0	0	0	0	0
BTN	Bhutan	1.88693e-17	2.80546e-17	1.97894e-17	9.20358e-18	2.03671e-17	6.58171e-18	5.99208e-17	1.42022e-17	1.23516e-17	1.05487e-16	3.20885e-17	1.67243e-17	7.94535e-18	1.28349e-17	4.44439e-17	7.69821e-18	2.36698e-18	2.76831e-17	6.1646e-18	1.2877e-17	1.35996e-17	2.41544e-14	1.53433e-17	1.14298e-17	1.36206e-17	7.34287e-17	7.12756e-18	9.24378e-18	2.20201e-17	3.99802e-17	1.94248e-17	1.3381e-17	1.22707e-17	5.76731e-17	1.33115e-17	7.86691e-18	1.04082e-17	1.141e-17	3.36514e-17	3.571e-16	4.25839e-17	1.47843e-17	1.03814e-17	1.33338e-17	1.9779e-17	1.10437e-17	2.72288e-17	9.20275e-18
BOL	Bolivia	1.69997e-17	4.11937e-17	3.39067e-17	8.45015e-18	4.30566e-17	6.10019e-18	1.81712e-15	1.23847e-17	1.39895e-17	2.44714e-16	1.29916e-16	1.57344e-17	1.00341e-17	1.29013e-17	2.76981e-17	9.03492e-18	1.94342e-18	1.28274e-16	5.6974e-18	1.17361e-17	1.2661e-17	2.43896e-17	1.58299e-13	1.12687e-17	1.24925e-17	2.23617e-14	6.27692e-18	9.36608e-18	2.24102e-17	3.68054e-17	1.6308e-17	1.40416e-17	1.25468e-17	9.9876e-16	1.30014e-17	7.87167e-18	8.91666e-18	1.04892e-17	2.2498e-15	4.18121e-15	7.70629e-15	1.32163e-17	4.02293e-17	2.16013e-17	3.0237e-17	1.52513e-17	7.81196e-17	9.09265e-18
BIH	Bosnia and Herzegovina	1.79293e-18	3.83051e-18	5.34041e-18	8.524e-19	2.33146e-18	6.10149e-19	9.12865e-18	1.48353e-18	1.27938e-18	1.76456e-17	1.41218e-16	1.89821e-18	7.16326e-19	1.32377e-18	2.05819e-18	8.40931e-19	2.04975e-19	2.8107e-17	5.26213e-19	1.30369e-18	1.26728e-18	2.9197e-18	1.39098e-18	1.61889e-14	1.22787e-18	1.83971e-17	6.29152e-19	8.77501e-19	7.09839e-18	4.50339e-18	1.70981e-18	1.28867e-18	1.40352e-18	2.01639e-17	1.22796e-18	6.95835e-19	9.27847e-19	1.15241e-18	4.83751e-18	9.6264e-17	5.30722e-18	1.40984e-18	1.17739e-18	4.0921e-16	1.81803e-18	2.31404e-18	2.52533e-17	9.69256e-19
BWA	Botswana	1.33078e-17	1.77563e-17	1.43434e-17	6.78415e-18	2.30532e-17	5.00174e-18	4.56505e-17	1.01116e-17	8.68719e-18	9.92747e-17	3.97741e-17	1.20518e-17	5.94488e-18	8.17216e-18	1.43075e-17	5.74714e-18	1.7225e-18	4.70671e-17	4.56143e-18	9.20849e-18	9.57965e-18	1.93294e-17	1.09283e-17	8.5266e-18	1.36167e-13	6.30047e-17	5.37305e-18	6.68812e-18	1.14798e-17	2.8177e-17	1.35783e-17	9.49752e-18	9.03323e-18	8.94698e-17	9.54822e-18	5.92416e-18	7.55431e-18	8.77165e-18	2.63824e-17	3.63914e-16	3.17902e-17	1.02741e-17	7.60957e-18	1.12512e-17	8.95912e-18	1.07485e-17	3.40065e-17	6.43834e-18
BRA	Brazil	3.92116e-18	6.23053e-18	7.75693e-17	2.05213e-18	4.05186e-16	1.54203e-18	9.14584e-15	2.88659e-18	1.65723e-17	5.06229e-16	2.70506e-16	9.12161e-18	4.45169e-18	2.20863e-17	3.77089e-17	1.25805e-17	1.63985e-19	4.15411e-16	2.86843e-18	3.53808e-18	3.29613e-18	2.24414e-18	3.92603e-16	6.9609e-18	1.0997e-17	3.42029e-13	2.49431e-18	3.64317e-18	4.35882e-17	6.22216e-18	1.78115e-18	6.02636e-18	1.10819e-17	1.59656e-15	5.47108e-18	1.00134e-17	1.03333e-18	1.32238e-18	1.8049e-15	6.6434e-15	1.1125e-15	7.33518e-18	1.59906e-16	4.67484e-17	1.20123e-16	1.95207e-17	1.66557e-16	1.16674e-17
VGB	British Virgin Islands	0	0	0	0	0	0	0	0	0	0	0	0	0	0	0	0	0	0	0	0	0	0	0	0	0	0	0	0	0	0	0	0	0	0	0	0	0	0	0	0	0	0	0	0	0	0	0	0
BRN	Brunei	1.50239e-19	1.6765e-19	2.06368e-19	5.76645e-20	1.4437e-19	4.30006e-20	7.00125e-19	8.6069e-20	8.02937e-20	2.03248e-17	4.63786e-19	1.12194e-19	5.51577e-20	1.01148e-19	3.83987e-19	5.53652e-20	1.63637e-20	4.95464e-19	3.94331e-20	8.57364e-20	8.83084e-20	1.9002e-19	1.09001e-19	7.40043e-20	8.84201e-20	1.3607e-18	4.44613e-20	5.24908e-16	1.19258e-19	2.58915e-19	1.12335e-19	2.1307e-19	8.68223e-20	2.06396e-18	8.17827e-20	5.08457e-20	6.5233e-20	7.43293e-20	4.02822e-19	3.67733e-17	5.18585e-19	9.03176e-20	1.09398e-19	1.18211e-19	1.05095e-19	1.09091e-19	3.20979e-19	6.26866e-20
BGR	Bulgaria	2.62207e-17	1.56918e-16	7.2008e-17	1.52435e-18	1.23628e-17	6.12551e-19	5.48319e-17	3.55785e-17	1.47464e-18	1.41311e-16	4.17897e-16	4.22027e-17	2.19458e-18	6.07947e-18	9.48662e-18	1.39239e-18	2.33237e-19	2.73847e-16	5.71402e-19	1.89246e-18	1.70004e-18	2.92897e-18	2.64035e-18	5.02105e-17	2.62163e-18	1.5181e-16	1.44002e-18	1.42736e-18	3.04947e-14	4.55714e-18	1.61077e-18	2.26973e-18	6.30866e-18	2.03685e-16	1.449e-18	1.42427e-18	9.08389e-19	1.21784e-18	2.46896e-17	8.09773e-16	3.53617e-17	2.43343e-18	5.09678e-18	6.92399e-17	1.37735e-17	5.68713e-17	1.91534e-16	3.14446e-18
BFA	Burkina Faso	1.51595e-18	2.28078e-18	1.90093e-18	8.59094e-19	1.65974e-18	6.19679e-19	5.1707e-18	1.21581e-18	1.13534e-18	1.36848e-17	5.36368e-18	1.38314e-18	7.32039e-19	9.62965e-19	1.70227e-18	7.10578e-19	2.36721e-19	1.01691e-17	5.74562e-19	1.80616e-18	1.17678e-18	2.34507e-18	1.39833e-18	1.03605e-18	1.16626e-18	8.62334e-18	6.81696e-19	7.9623e-19	1.39341e-18	1.25855e-14	1.72208e-18	1.11318e-18	1.08112e-18	5.52774e-18	1.16994e-18	7.27245e-19	9.43921e-19	1.09662e-18	3.15472e-18	3.02836e-17	2.59111e-17	1.19914e-18	9.41242e-19	1.43322e-18	1.15331e-18	9.79525e-19	3.22234e-18	7.84311e-19
BDI	Burundi	5.49074e-18	7.70006e-18	4.85652e-18	2.67211e-18	5.49824e-18	2.06493e-18	1.84916e-17	4.13641e-18	3.55459e-18	2.95698e-17	1.27768e-17	4.84771e-18	2.58313e-18	3.20626e-18	6.36107e-18	2.37405e-18	6.36297e-19	1.2522e-17	1.90956e-18	3.55936e-18	3.91669e-18	8.04682e-18	4.69162e-18	3.33849e-18	4.33759e-18	1.92791e-17	2.19931e-18	2.72494e-18	4.16458e-18	1.08267e-17	1.30548e-14	3.68332e-18	3.4539e-18	1.16561e-17	3.60691e-18	2.3858e-18	3.11292e-18	3.14263e-18	9.42294e-18	9.69772e-17	1.08174e-17	3.94293e-18	3.0737e-18	3.893e-18	3.85035e-18	3.13232e-18	8.25524e-18	2.46467e-18
KHM	Cambodia	1.1495e-18	1.42975e-18	2.3083e-18	5.0759e-19	1.32519e-18	3.6885e-19	4.40514e-18	8.15494e-19	7.89335e-19	1.68958e-17	1.34977e-17	1.01931e-18	4.53096e-19	7.36562e-19	2.36494e-18	4.33488e-19	1.15961e-19	7.396e-18	3.40272e-19	7.97764e-19	8.02049e-19	1.91509e-18	8.2619e-19	6.63354e-19	7.42324e-19	8.52603e-18	3.9766e-19	1.61318e-18	1.12017e-18	2.6237e-18	1.09458e-18	6.59682e-15	7.18463e-19	2.08383e-17	7.76328e-19	4.49621e-19	5.95701e-19	7.23837e-19	2.76172e-18	4.47956e-16	3.35111e-18	8.57129e-19	9.53879e-19	1.22918e-18	8.27901e-19	9.33941e-19	4.44539e-18	4.8285e-19
CMR	Cameroon	9.2541e-19	2.0497e-18	8.95553e-18	6.26641e-19	1.93745e-17	2.95163e-19	8.24516e-18	8.31328e-19	7.13156e-19	1.57253e-17	3.8583e-17	1.25268e-18	4.07492e-19	1.07167e-18	2.45907e-18	4.01834e-19	1.0772e-19	6.13908e-17	2.6996e-19	2.25324e-18	6.47034e-19	1.44035e-18	8.85619e-19	1.26225e-18	8.63325e-19	2.4677e-17	3.2049e-19	5.23499e-19	3.4791e-18	2.39989e-18	8.12576e-19	8.50573e-19	1.18675e-14	3.66566e-17	6.97494e-19	3.80434e-19	1.51838e-17	1.4496e-17	4.77919e-18	5.94092e-16	5.22557e-18	4.12332e-17	1.04572e-18	4.92791e-18	2.29929e-18	2.11621e-18	1.40785e-17	2.71584e-18
CAN	Canada	2.37242e-18	2.24654e-18	5.47279e-17	7.54759e-19	8.60875e-18	2.29616e-18	1.4905e-16	2.19294e-18	2.67716e-18	3.69627e-16	1.11875e-16	4.30484e-18	1.15633e-17	6.24928e-18	1.94527e-17	8.8228e-18	6.26547e-20	1.43829e-16	2.17745e-18	1.19008e-18	5.91877e-18	1.24338e-18	8.6489e-18	2.46019e-18	3.99876e-18	5.90693e-16	7.0793e-19	2.71429e-18	1.17928e-17	3.14709e-18	6.9703e-19	4.14118e-18	4.47468e-18	5.82375e-14	7.18099e-19	1.73688e-18	4.37273e-19	5.99053e-19	1.50114e-16	2.99184e-15	1.62653e-16	2.04889e-18	2.73776e-17	1.48162e-17	7.39483e-17	8.21439e-18	5.72772e-17	2.27679e-18
CPV	Cape Verde	0	0	0	0	0	0	0	0	0	0	0	0	0	0	0	0	0	0	0	0	0	0	0	0	0	0	0	0	0	0	0	0	0	0	0	0	0	0	0	0	0	0	0	0	0	0	0	0
CYM	Cayman Islands	0	0	0	0	0	0	0	0	0	0	0	0	0	0	0	0	0	0	0	0	0	0	0	0	0	0	0	0	0	0	0	0	0	0	0	0	0	0	0	0	0	0	0	0	0	0	0	0
CAF	Central African Republic	1.48706e-17	2.45255e-17	3.47632e-17	8.77053e-18	2.42874e-17	5.40205e-18	6.48412e-17	1.17249e-17	1.10195e-17	1.39103e-16	1.03637e-16	1.3577e-17	6.4774e-18	9.91331e-18	1.7675e-17	6.24614e-18	2.07626e-18	3.23675e-16	4.95312e-18	1.09654e-17	1.09997e-17	2.55816e-17	1.18221e-17	1.06881e-17	1.06972e-17	1.13156e-16	5.77979e-18	7.50329e-18	1.83416e-17	3.6797e-17	1.55154e-17	1.13037e-17	3.50808e-17	1.01769e-16	1.11593e-17	6.36243e-18	4.86499e-14	4.03435e-17	3.80701e-17	6.93435e-16	5.13451e-17	2.32073e-16	1.05493e-17	1.90253e-17	1.96986e-17	1.75051e-17	1.66763e-16	7.57163e-18
TCD	Chad	1.1211e-17	2.14998e-17	1.63848e-17	5.69537e-18	1.46539e-17	4.30797e-18	3.48844e-17	9.01458e-18	8.77002e-18	7.93303e-17	6.30002e-17	1.04538e-17	5.31791e-18	6.77381e-18	1.50265e-17	4.84124e-18	1.7584e-18	4.51912e-17	3.92315e-18	8.2835e-18	8.17408e-18	2.06408e-17	9.252e-18	7.71771e-18	7.26996e-18	1.14701e-16	4.51026e-18	5.60219e-18	1.22994e-17	2.97579e-17	1.1802e-17	8.2119e-18	5.88218e-17	7.6793e-17	9.34858e-18	4.97832e-18	4.52384e-17	2.57902e-14	2.03207e-17	3.13945e-16	4.3649e-17	8.9708e-18	7.27576e-18	3.16878e-17	9.09497e-18	7.01997e-18	5.03398e-17	5.65191e-18
CHL	Chile	1.67661e-16	2.82337e-16	2.04155e-15	8.86023e-17	9.78724e-16	4.31252e-17	7.9496e-14	1.08608e-16	1.28295e-16	1.19941e-14	7.12657e-15	2.50439e-16	1.63017e-16	3.55959e-16	1.0773e-15	1.48565e-16	6.29925e-18	9.79504e-15	4.84876e-17	9.483e-17	1.00869e-16	1.6842e-16	2.61896e-14	2.31039e-16	3.17301e-16	1.4539e-13	3.22324e-17	1.42105e-16	1.94409e-15	2.28291e-16	6.67326e-17	2.66072e-16	2.5646e-16	3.46789e-14	6.27352e-17	5.84966e-17	4.63293e-17	5.81226e-17	1.90213e-12	2.91108e-13	4.45895e-14	1.3844e-16	3.77545e-15	1.12071e-15	2.46389e-15	5.38106e-16	3.76738e-15	1.71806e-16
CHN	China	4.77637e-15	5.74152e-15	7.21872e-14	8.70732e-16	1.04614e-14	3.32284e-16	1.75111e-13	1.42238e-15	1.71093e-15	4.91065e-13	1.74587e-13	8.99434e-15	1.13502e-15	9.20793e-15	8.77821e-14	2.06708e-15	3.74699e-17	1.74479e-13	5.20357e-16	2.59814e-15	1.44507e-15	1.04203e-15	1.1336e-14	3.26506e-15	4.12263e-15	4.66106e-13	2.65348e-16	4.91487e-15	2.8222e-14	2.80395e-15	5.30196e-16	2.20837e-14	7.95228e-15	7.61609e-13	7.87392e-16	4.049e-16	3.35796e-16	4.8316e-16	1.04009e-13	9.27691e-11	1.20241e-13	3.16029e-15	1.5028e-14	2.39416e-14	3.45026e-14	1.68366e-14	1.14547e-13	6.80163e-15
COL	Colombia	6.55898e-19	4.88801e-19	1.82943e-18	1.83047e-19	8.67625e-19	1.67856e-19	3.28037e-17	2.28722e-19	4.85336e-18	1.4745e-17	1.09977e-17	5.64137e-19	5.43932e-19	3.33233e-19	6.02254e-19	7.94684e-19	2.37869e-20	2.00549e-17	3.38455e-19	1.68879e-19	2.37762e-19	2.7343e-19	1.87458e-17	3.54853e-19	2.45351e-19	1.94872e-16	1.73861e-19	1.70306e-19	1.14479e-18	6.52669e-19	2.34474e-19	2.27865e-19	4.17756e-19	1.61783e-16	1.81567e-19	2.55033e-19	1.32938e-19	1.42064e-19	8.58639e-17	7.42763e-17	3.31426e-14	4.09715e-19	5.51876e-17	2.54177e-18	1.67266e-17	5.97035e-19	8.33057e-18	4.04939e-19
COG	Congo	1.30488e-18	2.0018e-18	3.57199e-18	6.23714e-19	1.59176e-18	4.55911e-19	8.34867e-18	9.43551e-19	8.86002e-19	1.49658e-17	6.29014e-18	1.18328e-18	5.8958e-19	9.03992e-19	2.64362e-18	5.35943e-19	1.66976e-19	8.15755e-18	4.14695e-19	9.67721e-19	9.08037e-19	2.08607e-18	1.12466e-18	7.90149e-19	9.30584e-19	7.29723e-17	4.77939e-19	6.85836e-19	1.42943e-18	2.93464e-18	1.23046e-18	1.17741e-18	6.58123e-18	1.7519e-17	1.18115e-18	5.30967e-19	9.39682e-19	7.78173e-19	8.6495e-18	7.67862e-16	4.35398e-18	5.34406e-15	9.91858e-19	1.377e-18	1.23518e-18	1.00637e-18	4.69068e-18	6.71137e-19
CRI	Costa Rica	2.64065e-19	3.23471e-19	9.21324e-19	1.48495e-19	4.55145e-19	1.28558e-19	3.71857e-18	2.38207e-19	5.14255e-19	7.27173e-18	7.00359e-18	3.32229e-19	4.19721e-19	2.61982e-19	4.04671e-19	4.8144e-19	3.21364e-20	1.23603e-17	5.1512e-19	1.91264e-19	2.42013e-19	3.61803e-19	6.49729e-19	2.31921e-19	2.22044e-19	1.77007e-17	1.00848e-19	1.53739e-19	7.12863e-19	5.65912e-19	2.51696e-19	2.13956e-19	4.90762e-19	6.6889e-17	1.84582e-19	3.92218e-19	1.62614e-19	1.67766e-19	5.5781e-18	4.01011e-17	1.85396e-17	2.24319e-19	5.37122e-15	6.81723e-19	4.84807e-18	3.8437e-19	3.46372e-18	1.62864e-19
HRV	Croatia	7.06203e-19	6.77751e-18	4.75084e-18	2.68295e-19	9.60616e-19	2.80983e-18	6.99546e-18	5.3245e-19	3.21966e-19	1.98228e-17	1.72964e-16	1.69907e-18	5.03222e-19	7.13551e-19	9.75193e-19	2.07022e-19	5.33309e-20	2.56321e-17	1.31833e-19	3.64319e-19	1.30459e-18	6.35722e-19	4.65851e-19	2.75235e-16	4.27505e-19	1.85181e-17	1.73504e-19	2.69251e-19	7.82139e-18	1.08599e-18	4.09895e-19	3.86015e-19	6.06023e-19	2.98781e-17	3.12993e-19	1.86515e-19	2.25377e-19	2.96079e-19	3.59218e-18	9.43387e-17	4.12126e-18	4.47525e-19	6.24885e-19	1.09572e-14	1.1345e-18	1.88714e-18	5.23056e-17	9.23552e-19
CUB	Cuba	1.42843e-18	1.92372e-18	5.99913e-18	1.3758e-18	4.9366e-18	7.23753e-19	3.36433e-17	2.14036e-18	2.15315e-18	8.15835e-17	4.01863e-17	1.67945e-18	1.05505e-18	1.09428e-18	2.6443e-18	1.36865e-18	1.66563e-19	2.35828e-17	1.0543e-17	9.55827e-19	1.32355e-18	1.8235e-18	5.67025e-18	1.06297e-18	1.07016e-18	1.05567e-16	5.07358e-19	7.36742e-19	8.49449e-18	2.65518e-18	1.21626e-18	4.52463e-18	1.13581e-18	3.97809e-16	1.0469e-18	8.81793e-18	6.93124e-19	8.36994e-19	2.07134e-17	1.85427e-15	7.04178e-17	1.27827e-18	7.98697e-18	5.88087e-18	8.6041e-14	9.03751e-18	2.07885e-17	7.69819e-19
CYP	Cyprus	6.14265e-18	2.39475e-17	1.82759e-17	2.07216e-18	9.3755e-18	1.53193e-18	1.69974e-17	2.59749e-17	3.07528e-18	6.2897e-17	6.13905e-17	5.46265e-18	1.94205e-18	2.33354e-17	1.18685e-17	2.29264e-18	4.3437e-19	6.36489e-17	1.33867e-18	3.4034e-18	3.18516e-18	7.78195e-18	3.20189e-18	5.59284e-18	4.99785e-18	4.17112e-17	1.67709e-18	2.53481e-18	5.889e-17	1.1254e-17	4.19751e-18	3.72561e-18	3.00097e-18	3.82864e-17	3.86263e-18	1.86113e-18	2.34915e-18	2.83812e-18	1.00916e-17	1.97827e-16	1.37296e-17	3.47582e-18	3.38751e-18	1.497e-17	4.93526e-18	6.62783e-14	5.47585e-17	2.09143e-18
CZE	Czech Republic	1.59751e-18	3.17279e-18	1.36619e-17	5.73715e-19	3.03965e-18	2.87717e-19	2.23873e-17	1.41536e-18	6.21689e-19	3.19539e-17	2.56935e-16	3.58877e-18	4.70591e-19	1.71613e-18	3.5972e-18	5.18757e-19	5.18854e-20	7.62063e-17	2.75638e-19	8.30618e-19	6.38131e-19	1.01756e-18	1.48901e-18	1.06922e-17	1.14597e-18	6.41562e-17	6.32522e-19	6.01082e-19	4.37833e-17	2.19715e-18	7.67411e-19	8.78237e-19	1.6765e-18	6.44901e-17	6.29201e-19	3.76878e-19	4.87396e-19	6.26327e-19	1.09151e-17	3.25006e-16	1.18425e-17	1.21427e-18	1.61984e-18	4.19507e-17	4.90291e-18	4.76314e-18	6.88044e-15	1.01521e-18
CIV	Cote dIvoire	0	0	0	0	0	0	0	0	0	0	0	0	0	0	0	0	0	0	0	0	0	0	0	0	0	0	0	0	0	0	0	0	0	0	0	0	0	0	0	0	0	0	0	0	0	0	0	0
PRK	North Korea	1.3941e-18	2.38653e-18	3.30731e-17	5.63743e-19	2.24549e-18	1.3287e-18	2.46458e-17	7.81693e-19	8.02625e-19	4.35753e-17	1.53415e-17	1.89333e-18	4.34737e-19	1.12957e-18	4.6687e-18	5.1173e-19	1.35446e-19	1.26501e-17	3.18091e-19	2.80448e-18	7.52882e-19	1.68755e-18	8.71577e-18	7.95524e-19	9.65123e-19	8.76936e-16	3.38672e-19	6.8687e-19	5.68552e-18	2.42417e-18	8.919e-19	1.31964e-17	9.34691e-19	4.80887e-17	9.4653e-19	4.19695e-19	8.17345e-19	5.95978e-19	1.13791e-17	2.613e-15	3.42678e-17	8.61401e-19	1.09585e-17	3.3896e-18	2.11455e-17	1.36882e-18	8.61635e-18	7.1782e-19
COD	DR Congo	2.37063e-18	3.58294e-18	6.7057e-18	1.20377e-18	4.84482e-18	8.18968e-19	1.09296e-17	2.01035e-18	1.77512e-18	2.35779e-17	2.28543e-17	2.39539e-18	1.03975e-18	1.84989e-18	2.84631e-18	9.88002e-19	2.88103e-19	2.53815e-16	7.3662e-19	1.73668e-18	1.68847e-18	4.07839e-18	2.1522e-18	1.80079e-18	2.39915e-18	2.58568e-17	8.43941e-19	1.21913e-18	3.79765e-18	6.4911e-18	2.41216e-18	1.77187e-18	3.66852e-18	2.79168e-17	1.77431e-18	9.72309e-19	2.28266e-18	1.57565e-18	6.86263e-18	1.67511e-16	9.50059e-18	2.12808e-18	1.80232e-18	4.16793e-18	2.11239e-18	4.52163e-18	1.4549e-17	1.36252e-18
DNK	Denmark	2.30756e-18	3.01526e-18	2.13047e-17	7.36466e-19	8.10282e-18	3.20912e-19	4.79733e-17	1.47108e-18	9.69382e-19	1.75303e-16	1.61859e-16	4.50953e-18	6.02582e-19	6.75703e-18	8.36863e-18	1.24151e-18	7.11768e-20	1.54674e-16	3.92495e-19	1.42847e-18	9.90029e-19	1.13084e-18	2.50616e-18	6.65292e-18	1.95181e-18	1.6553e-16	3.6652e-19	1.02014e-18	2.46258e-17	3.65094e-18	7.46633e-19	2.13836e-18	2.50688e-18	1.73194e-16	8.51822e-19	8.66859e-19	4.01844e-19	1.09227e-18	3.33869e-17	8.92198e-16	2.78966e-17	1.48053e-18	3.58844e-18	2.51687e-17	5.66898e-18	1.28533e-17	9.68023e-17	1.61137e-18
DJI	Djibouti	3.43427e-17	5.54637e-17	2.9944e-17	1.67253e-17	3.50651e-17	1.26953e-17	8.12077e-17	2.59303e-17	2.33478e-17	1.50428e-16	4.75563e-17	2.99178e-17	1.45583e-17	1.88727e-17	3.92334e-17	1.42125e-17	4.39942e-18	4.01532e-17	1.15811e-17	2.42196e-17	2.42414e-17	5.81809e-17	2.57695e-17	2.05774e-17	2.24341e-17	9.60775e-17	1.36249e-17	1.69489e-17	2.49164e-17	8.10043e-17	3.54913e-17	2.43178e-17	2.19278e-17	6.57938e-17	2.42766e-17	1.48561e-17	1.97896e-17	2.17029e-17	5.17504e-17	5.49678e-16	5.32002e-17	2.58433e-17	1.86359e-17	2.23008e-17	2.04819e-17	3.63517e-17	4.22917e-17	1.59864e-17
DOM	Dominican Republic	1.4748e-19	1.63623e-19	5.12366e-19	8.62967e-20	2.3958e-19	2.9932e-19	2.07387e-18	1.16441e-19	1.26601e-19	7.53304e-18	2.20278e-18	1.59075e-19	2.38496e-19	1.48747e-19	2.70289e-19	5.59012e-19	1.82402e-20	3.74505e-18	7.26731e-20	1.0629e-19	1.25902e-19	2.00643e-19	2.43333e-19	1.22335e-19	1.28044e-19	7.95661e-18	5.84389e-20	8.85101e-20	3.11659e-19	3.2449e-19	1.37015e-19	1.25065e-19	1.37693e-19	3.0762e-17	9.87918e-20	7.52506e-20	7.86194e-20	9.41273e-20	1.40663e-18	2.41109e-17	4.78201e-18	1.272e-19	1.37902e-18	3.72894e-19	7.92617e-18	3.061e-19	1.24038e-18	9.1096e-20
ECU	Ecuador	1.2069e-17	7.13285e-18	4.87449e-18	9.96829e-19	2.81882e-18	7.51243e-19	1.57951e-16	1.64992e-18	5.41916e-18	4.84644e-17	4.35832e-17	4.02964e-18	1.34987e-18	1.55533e-18	2.9502e-18	1.50615e-18	2.11385e-19	7.2478e-17	1.52875e-18	1.52168e-18	1.43552e-18	3.46969e-18	2.29511e-17	1.65998e-18	1.49801e-18	1.47432e-16	1.00859e-18	1.05478e-18	7.90699e-18	4.99388e-18	1.9321e-18	1.55768e-18	1.66864e-18	2.0218e-16	1.56871e-18	1.21926e-18	1.32063e-18	1.7383e-18	3.77309e-16	3.03671e-16	1.6122e-15	1.66799e-18	2.85884e-17	1.51508e-17	2.94299e-17	2.08406e-18	2.3951e-17	1.11095e-18
EGY	Egypt	2.30951e-17	1.2374e-16	1.83316e-15	1.41127e-17	7.87256e-17	8.05725e-18	6.45107e-16	2.42269e-17	1.27447e-17	1.09114e-15	1.61337e-15	4.79525e-17	1.25654e-17	4.7284e-17	8.64832e-17	1.1344e-17	1.53426e-18	1.94951e-15	4.76803e-18	3.81112e-17	1.32684e-17	1.71179e-17	2.80289e-17	5.16589e-17	4.01896e-17	3.55003e-15	5.2776e-18	1.74028e-17	3.55327e-16	3.89338e-17	1.29175e-17	2.20242e-17	9.93323e-17	2.26703e-15	1.22104e-17	7.33552e-18	8.77766e-18	9.89032e-18	2.52157e-16	1.27196e-14	3.00234e-16	2.20745e-17	4.26674e-17	5.92684e-16	9.10093e-17	1.05045e-15	7.37566e-16	2.62549e-17
SLV	El Salvador	1.72565e-18	2.39179e-18	2.06503e-18	7.87973e-19	1.78992e-18	6.26809e-19	5.74349e-18	1.25392e-18	1.2854e-18	1.23325e-17	1.2567e-17	1.49014e-18	1.75933e-18	9.87713e-19	1.84299e-18	1.37105e-18	1.82211e-19	9.0349e-18	9.29902e-18	1.17441e-18	1.80796e-18	2.82367e-18	1.72629e-18	1.04026e-18	1.13551e-18	1.19107e-17	6.59433e-19	8.29365e-19	1.71479e-18	4.19129e-18	1.59582e-18	1.24141e-18	1.04607e-18	7.85681e-17	1.13853e-18	1.21379e-18	9.06845e-19	1.0851e-18	5.13014e-18	5.30333e-17	1.13305e-17	1.21756e-18	2.87268e-16	2.0096e-18	1.4382e-17	1.0254e-18	3.09584e-17	7.62534e-19
ERI	Eritrea	3.11438e-17	4.412e-17	2.72123e-17	1.5234e-17	3.04226e-17	1.184e-17	8.74328e-17	2.309e-17	2.16578e-17	1.98433e-16	5.33299e-17	2.60617e-17	1.45587e-17	1.73827e-17	3.62115e-17	1.35378e-17	4.00438e-18	3.88163e-17	1.1316e-17	2.1243e-17	2.21861e-17	4.75264e-17	2.61874e-17	1.88135e-17	2.24832e-17	9.77267e-17	1.34785e-17	1.59698e-17	2.23455e-17	6.53617e-17	3.20906e-17	2.14647e-17	1.94999e-17	6.40554e-17	2.14699e-17	1.42231e-17	1.83267e-17	1.94248e-17	5.16749e-17	5.33868e-16	6.86164e-17	2.21177e-17	1.74371e-17	2.10777e-17	3.43386e-17	1.737e-17	4.04098e-17	1.45754e-17
EST	Estonia	6.08414e-19	6.88782e-19	1.70877e-18	3.20964e-19	1.78986e-18	5.12068e-19	4.56688e-18	5.87929e-19	3.55448e-19	1.34676e-17	1.08904e-17	1.0693e-18	1.40865e-18	6.62792e-19	8.98136e-19	3.08626e-19	7.51268e-20	1.1578e-17	3.73011e-19	4.54311e-19	4.55621e-19	6.7631e-19	6.13471e-19	6.20135e-19	5.12094e-19	1.16454e-17	3.4807e-19	3.42927e-19	1.67329e-18	1.06698e-18	5.83637e-19	2.353e-18	5.10808e-19	1.63529e-17	4.11574e-19	2.75918e-19	3.39182e-19	3.64851e-19	2.68108e-18	5.73165e-17	4.38946e-18	4.88182e-19	6.47086e-19	1.60914e-18	7.27903e-19	8.07549e-19	9.34712e-18	3.56208e-19
ETH	Ethiopia	6.77185e-17	1.00435e-16	1.78332e-16	3.07471e-17	7.55035e-17	2.32074e-17	1.76408e-16	4.97618e-17	4.37054e-17	5.41063e-16	4.76285e-16	5.87358e-17	2.73261e-17	3.83375e-17	7.65024e-17	2.55993e-17	7.81265e-18	4.93196e-16	2.08793e-17	6.10894e-17	4.74922e-17	1.13761e-16	4.83481e-17	4.19426e-17	4.27829e-17	3.23973e-16	2.41416e-17	3.2795e-17	8.73365e-17	1.50033e-16	6.5251e-17	4.88515e-17	4.29316e-17	4.70658e-16	4.62897e-17	2.8909e-17	3.74344e-17	4.40862e-17	1.22538e-16	4.67145e-15	1.59933e-16	5.10851e-17	3.81425e-17	7.03642e-17	4.34272e-17	5.16669e-17	2.86067e-16	2.88594e-17
FJI	Fiji	9.51908e-20	1.57147e-19	9.52499e-20	4.61388e-20	1.05057e-19	3.42002e-20	2.96591e-19	1.00968e-19	6.75692e-20	3.05145e-17	2.44227e-19	8.5699e-20	4.4447e-20	5.81262e-20	1.9219e-19	4.07543e-20	1.40809e-20	1.88613e-19	3.07466e-20	7.04363e-20	7.16424e-20	1.64176e-19	7.61555e-20	5.53151e-20	6.57e-20	4.00277e-19	3.58912e-20	4.76292e-20	7.5183e-20	2.31103e-19	9.7456e-20	7.16057e-20	6.2937e-20	1.10407e-18	6.72942e-20	3.98812e-20	5.30665e-20	6.04735e-20	1.65288e-19	3.21536e-18	2.13805e-19	7.16846e-20	5.7948e-20	6.78037e-20	5.90086e-20	5.91851e-20	1.49648e-19	4.3742e-20
FIN	Finland	2.19641e-19	4.32725e-19	3.00219e-18	1.05452e-19	6.1033e-19	6.47654e-20	7.04533e-18	2.54774e-19	1.29535e-19	1.95505e-17	1.94092e-17	7.00423e-19	1.15991e-19	5.01644e-19	1.00728e-18	1.33845e-19	1.39251e-20	1.59351e-17	5.39897e-20	1.37825e-19	1.22383e-19	1.444e-19	4.83167e-19	4.61766e-19	2.77194e-19	2.21107e-17	6.42043e-20	1.55992e-19	2.45042e-18	3.03337e-19	1.07683e-19	4.02244e-19	3.89639e-19	3.09026e-17	1.0035e-19	6.88666e-20	7.64905e-20	9.02504e-20	4.63092e-18	1.81935e-16	6.06869e-18	2.55863e-19	4.6566e-19	2.2654e-18	6.8907e-19	1.13593e-18	1.08545e-17	2.47589e-19
FRA	France	3.36322e-18	5.9974e-18	2.26213e-16	7.35724e-18	2.68504e-17	7.17082e-19	1.26375e-16	3.86603e-18	1.54039e-18	1.53666e-16	2.44359e-16	6.69925e-18	1.53812e-18	1.25739e-17	1.38929e-17	1.73552e-18	1.2746e-19	6.14022e-16	6.59769e-19	1.41808e-17	2.25042e-18	1.30689e-18	4.48754e-18	7.42175e-18	5.33091e-18	3.66723e-16	8.38202e-19	2.21015e-18	4.41531e-17	3.04672e-17	1.58148e-18	7.07654e-18	4.08015e-17	2.75611e-16	1.99492e-18	1.5121e-18	3.68673e-18	6.73042e-18	5.84157e-17	1.59052e-15	7.74057e-17	1.50491e-17	8.61172e-18	4.29094e-17	2.25883e-17	2.00987e-17	1.42725e-16	2.93457e-17
PYF	French Polynesia	5.66318e-20	8.29259e-20	6.2755e-20	3.48448e-20	6.00437e-20	2.08188e-20	1.98581e-19	4.41653e-20	3.94509e-20	8.05201e-19	2.04481e-19	5.06312e-20	3.89731e-20	3.59642e-20	6.99287e-20	2.47255e-20	7.39771e-21	1.89482e-19	1.90346e-20	3.9577e-20	4.17959e-20	9.30721e-20	4.68498e-20	3.50373e-20	4.14046e-20	2.47581e-19	2.2153e-20	3.03404e-20	4.64305e-20	1.3672e-19	6.01241e-20	3.62233e-19	3.78691e-20	8.98711e-19	3.94057e-20	2.45671e-20	3.20797e-20	3.47103e-20	2.41794e-19	2.53608e-18	1.28907e-19	4.25446e-20	3.7786e-20	4.41886e-20	3.87988e-20	3.53481e-20	9.85624e-20	2.71935e-20
GAB	Gabon	4.98822e-19	8.3913e-19	2.62629e-18	2.56277e-19	1.93607e-18	1.82989e-19	3.0475e-18	3.79901e-19	3.63058e-19	7.78715e-18	3.34488e-18	5.11142e-19	2.95583e-19	3.82422e-19	9.29689e-19	2.43012e-19	6.75304e-20	5.02368e-18	1.63851e-19	8.48806e-19	3.58956e-19	8.06665e-19	4.82388e-19	3.44877e-19	4.00104e-19	8.43495e-18	1.80952e-19	2.80852e-19	7.83195e-19	1.30512e-18	4.79749e-19	4.36452e-19	1.88269e-18	1.38678e-17	3.46091e-19	2.10058e-19	3.48576e-19	5.14785e-19	2.10526e-18	3.45976e-16	2.66053e-18	4.2281e-18	5.28829e-19	7.10172e-19	6.10653e-19	6.58429e-19	1.93512e-18	1.32947e-18
GMB	Gambia	1.60259e-18	1.86984e-18	1.45479e-18	8.51112e-19	1.73589e-18	6.97633e-19	5.46319e-18	1.25708e-18	9.49716e-19	9.44147e-18	2.42627e-18	1.23004e-18	8.79623e-19	1.02279e-18	1.84741e-18	8.08253e-19	1.75584e-19	4.85768e-18	6.44704e-19	1.03536e-18	1.18881e-18	1.92898e-18	1.58226e-18	1.01802e-18	1.3649e-18	5.63151e-18	7.81993e-19	9.03108e-19	1.42131e-18	2.79938e-18	2.0466e-18	1.12131e-18	1.40254e-18	3.54652e-18	1.30736e-18	8.14792e-19	1.09264e-18	9.00935e-19	3.03874e-18	2.62123e-17	3.52061e-18	1.22795e-18	9.75464e-19	1.51661e-18	1.21603e-18	1.27766e-18	2.12139e-18	7.69265e-19
GEO	Georgia	2.0304e-17	2.60539e-17	1.15404e-16	7.88505e-18	1.81173e-17	5.63684e-18	5.88865e-17	2.22237e-16	9.90403e-18	8.58443e-17	4.5702e-17	2.66925e-16	1.53523e-17	9.20055e-18	1.69922e-17	6.40346e-18	2.38062e-18	3.91517e-17	5.18312e-18	1.12271e-17	1.14666e-17	2.92842e-17	1.24722e-17	1.01735e-17	1.06654e-17	6.55994e-17	6.12397e-18	7.67723e-18	2.28164e-17	3.16901e-17	1.62735e-17	1.15347e-17	1.08332e-17	5.49316e-17	1.13074e-17	6.61657e-18	8.85892e-18	1.02567e-17	2.73188e-17	3.8863e-16	3.0106e-17	7.77809e-17	8.6378e-18	1.37331e-17	1.0781e-17	1.19591e-17	4.09367e-17	7.59456e-18
DEU	Germany	2.94509e-18	5.67859e-18	3.86704e-17	1.30421e-18	7.7787e-18	5.75782e-19	6.90169e-17	2.91914e-18	1.31138e-18	1.16214e-16	4.75325e-16	6.39181e-18	9.88198e-19	6.20283e-18	9.32903e-18	1.18579e-18	1.13126e-19	2.6111e-16	6.07037e-19	1.76117e-18	1.15968e-18	1.24287e-18	4.19518e-18	1.04121e-17	3.6025e-18	2.50554e-16	6.47182e-19	1.84117e-18	3.76644e-17	3.3542e-18	1.10802e-18	2.31341e-18	4.80767e-18	1.65311e-16	1.24314e-18	7.78953e-19	8.48169e-19	9.82546e-19	3.86734e-17	1.20311e-15	4.66472e-17	2.37457e-18	6.1826e-18	4.85231e-17	8.21259e-18	1.29484e-17	1.937e-16	3.03771e-18
GHA	Ghana	1.04264e-18	1.62165e-18	5.52067e-18	5.21746e-19	2.25259e-18	3.17831e-19	8.54618e-18	8.89322e-19	8.78602e-19	2.70984e-17	7.36706e-17	1.49528e-18	4.79319e-19	1.44232e-18	2.43231e-18	4.742e-19	1.02615e-19	1.02108e-16	2.94525e-19	1.01351e-17	6.77487e-19	1.27044e-18	1.05215e-18	1.55884e-18	1.85612e-18	3.33842e-17	3.21047e-19	5.65331e-19	5.27639e-18	2.81685e-18	8.46772e-19	8.64325e-19	1.70217e-18	1.48067e-16	7.74043e-19	3.96494e-19	4.79078e-19	6.13127e-19	5.47071e-18	2.20021e-16	7.28657e-18	9.26307e-19	1.28488e-18	1.69307e-17	1.91226e-18	3.20062e-18	1.99463e-17	8.55709e-19
GRC	Greece	1.85965e-17	9.59483e-16	8.26918e-17	1.9806e-18	9.92911e-18	1.01444e-18	7.22648e-17	7.8108e-17	6.09117e-18	2.99094e-16	3.10888e-16	1.76529e-17	1.80279e-18	1.757e-17	1.48243e-17	1.82544e-18	2.95179e-19	2.5658e-16	9.05628e-19	2.91132e-18	2.38877e-18	3.52295e-18	3.84746e-18	3.85376e-17	4.12351e-18	1.84632e-16	1.2674e-18	3.06809e-18	1.05346e-15	7.4072e-18	3.40775e-18	3.2925e-18	1.98518e-17	2.85057e-16	2.14992e-18	2.55504e-18	1.60037e-18	2.5154e-18	4.16345e-17	8.65546e-16	6.16675e-17	4.94089e-18	5.70968e-18	8.61053e-17	9.90018e-18	9.81186e-16	1.72366e-16	4.63032e-18
GRL	Greenland	0	0	0	0	0	0	0	0	0	0	0	0	0	0	0	0	0	0	0	0	0	0	0	0	0	0	0	0	0	0	0	0	0	0	0	0	0	0	0	0	0	0	0	0	0	0	0	0
GTM	Guatemala	2.22404e-18	1.26519e-18	2.11005e-18	5.23224e-19	1.46207e-18	5.18559e-19	9.35686e-18	8.92188e-19	3.21426e-18	1.41543e-17	1.90863e-17	1.12988e-18	1.41177e-18	1.04596e-18	1.35456e-18	2.39183e-18	1.38853e-19	1.71231e-17	2.32012e-17	7.74778e-19	8.7694e-19	1.61183e-18	1.43502e-18	8.31959e-19	8.12224e-19	1.8757e-17	5.55656e-19	5.87397e-19	4.69328e-18	2.39506e-18	1.05381e-18	8.31246e-19	9.40818e-19	1.3977e-16	7.53505e-19	5.23144e-19	5.69121e-19	7.33795e-19	2.11451e-17	6.50757e-17	4.99274e-17	8.45831e-19	2.84105e-16	3.80972e-18	2.74385e-17	9.92017e-19	8.45574e-18	5.37746e-19
GIN	Guinea	2.25548e-18	3.65773e-18	6.79681e-18	1.37547e-18	3.17112e-18	7.69589e-19	1.0412e-17	1.82241e-18	1.63284e-18	1.8003e-17	2.28205e-17	2.71247e-17	9.66958e-19	1.58385e-18	2.92255e-18	9.17711e-19	3.24066e-19	5.43688e-17	7.12422e-19	1.69429e-18	1.71884e-18	3.65651e-18	1.85167e-18	1.73953e-18	1.62375e-18	2.43021e-17	8.35353e-19	1.12618e-18	3.28738e-18	5.35499e-18	2.29219e-18	1.69672e-18	2.1338e-17	2.81692e-17	1.59301e-18	9.498e-19	1.24326e-18	1.62795e-18	6.31337e-18	1.13e-16	7.05139e-18	1.81371e-18	1.65464e-18	3.95692e-18	3.07032e-18	4.08764e-18	2.00527e-17	1.05204e-17
GUY	Guyana	2.70707e-20	3.26579e-20	1.24187e-19	1.474e-20	5.1927e-20	7.77403e-20	4.10333e-19	2.17772e-20	5.40838e-20	3.37735e-18	3.98825e-19	3.06116e-20	1.82346e-20	3.23557e-20	5.55151e-20	2.60354e-19	3.01143e-21	5.52314e-19	1.52955e-20	2.06513e-20	1.19662e-19	3.712e-20	4.01256e-20	2.49327e-20	2.5349e-20	7.43002e-19	1.95397e-20	1.65309e-20	5.03775e-20	6.21891e-20	2.72942e-20	2.33572e-20	2.90778e-20	2.02383e-18	1.9067e-20	1.28471e-20	1.54531e-20	1.72229e-20	3.63116e-19	3.07502e-18	1.12544e-18	2.71339e-20	4.58637e-20	5.49148e-20	1.02494e-19	3.53148e-20	2.35754e-19	1.84296e-20
HTI	Haiti	7.91401e-19	1.19494e-18	8.45307e-19	4.03402e-19	8.49224e-19	3.83966e-19	2.63623e-18	6.02284e-19	5.61431e-19	4.5213e-18	1.98301e-18	7.12993e-19	5.72117e-19	4.69773e-19	8.89301e-19	6.58808e-19	1.0807e-19	2.67914e-18	2.74149e-19	5.54802e-19	5.78844e-19	1.31449e-18	6.48358e-19	4.68217e-19	5.94139e-19	3.79545e-18	3.11693e-19	3.89444e-19	6.26548e-19	1.9214e-18	8.19847e-19	5.48246e-19	5.14416e-19	1.73299e-17	5.58726e-19	3.48144e-19	4.43688e-19	5.06141e-19	1.45256e-18	1.79833e-17	1.71594e-18	5.97345e-19	6.03498e-19	6.58999e-19	6.28828e-19	4.53049e-19	1.28532e-18	3.78463e-19
HND	Honduras	1.30159e-18	1.6395e-18	1.93634e-18	6.55144e-19	1.59843e-18	6.97085e-19	5.59774e-18	1.01424e-18	9.65262e-19	1.36096e-17	1.19209e-17	1.21783e-18	1.10063e-18	8.47022e-19	1.40218e-18	1.67788e-18	1.59248e-19	2.41844e-17	3.61453e-18	9.64006e-19	9.96454e-19	1.9389e-18	1.15491e-18	8.70988e-19	9.43993e-19	1.33188e-17	4.95582e-19	6.43115e-19	1.69303e-18	2.71548e-18	1.29357e-18	9.45227e-19	9.05273e-19	9.8351e-17	9.03012e-19	3.12767e-18	6.97628e-19	8.40532e-19	3.74618e-18	4.66924e-17	1.49636e-17	9.99707e-19	1.17639e-16	1.84871e-18	4.97005e-18	1.12392e-18	1.2043e-17	6.17058e-19
HKG	Hong Kong	0	0	0	0	0	0	0	0	0	0	0	0	0	0	0	0	0	0	0	0	0	0	0	0	0	0	0	0	0	0	0	0	0	0	0	0	0	0	0	0	0	0	0	0	0	0	0	0
HUN	Hungary	1.66976e-18	4.90625e-18	1.36949e-17	8.731e-19	2.82852e-18	5.6138e-19	2.56145e-17	1.8552e-18	8.90085e-19	4.75615e-17	3.89811e-16	3.61625e-18	8.19024e-19	2.14688e-18	4.10555e-18	7.81994e-19	1.43416e-19	9.20881e-17	5.37639e-19	1.10763e-18	1.00685e-18	1.42342e-18	1.70252e-18	2.61912e-17	1.64866e-18	8.56377e-17	6.29287e-19	9.91199e-19	3.61231e-17	2.46624e-18	1.64807e-18	1.25837e-18	1.89769e-18	7.18661e-17	9.78236e-19	6.82075e-19	7.99957e-19	8.5067e-19	1.26548e-17	2.98707e-16	1.51748e-17	1.39391e-18	1.97117e-18	7.10258e-17	3.15101e-18	4.9279e-18	1.31832e-16	1.29472e-18
ISL	Iceland	1.76913e-19	2.36658e-19	8.20984e-19	9.7643e-20	3.20796e-19	6.3372e-20	1.24192e-18	1.40543e-19	1.35751e-19	3.51258e-18	3.92359e-18	2.08867e-19	8.18377e-20	1.8722e-19	2.66383e-19	1.02528e-19	1.99732e-20	7.72844e-18	5.8719e-20	1.28795e-19	1.27934e-19	2.72658e-19	1.48173e-19	1.72936e-19	1.4327e-19	4.31315e-18	6.17637e-20	9.29406e-20	4.95346e-19	4.12275e-19	1.63595e-19	1.51128e-19	2.37627e-19	1.73524e-17	1.22009e-19	7.28742e-20	9.55021e-20	1.1347e-19	1.37203e-18	4.63566e-17	1.07271e-18	1.42444e-19	1.62084e-19	1.1571e-18	2.73749e-19	3.37905e-19	1.92721e-18	1.12413e-19
IND	India	1.89976e-15	3.83269e-16	5.54673e-15	8.4756e-17	2.48486e-15	5.0347e-17	1.39459e-14	3.31349e-16	1.0221e-16	2.78479e-14	1.40071e-14	9.04661e-16	1.34925e-16	6.23988e-15	5.53541e-14	1.6771e-16	9.04381e-18	1.88726e-14	4.65126e-17	3.08741e-16	1.33048e-16	3.85909e-16	5.38057e-16	3.82967e-16	1.16577e-15	4.313e-14	4.53484e-17	6.61058e-16	2.09431e-15	7.65298e-16	2.41925e-16	1.10395e-15	8.19728e-16	5.6956e-14	7.37887e-17	8.3624e-17	1.11845e-16	2.7848e-16	8.26462e-15	2.74632e-13	9.85891e-15	2.25204e-15	1.06201e-15	2.13714e-15	1.2054e-15	2.2421e-15	8.44267e-15	1.40288e-15
IDN	Indonesia	9.7185e-18	1.29534e-18	2.11567e-17	4.79905e-19	1.21403e-17	2.76435e-19	5.18245e-17	7.78791e-19	8.98628e-19	5.26223e-16	6.80428e-17	1.9984e-18	1.16948e-18	8.64885e-18	5.29899e-17	9.86541e-19	4.65799e-20	9.21086e-17	2.72071e-19	1.22246e-18	9.65426e-19	1.25771e-18	2.07036e-18	1.42821e-18	1.72449e-18	1.53914e-16	4.28289e-19	1.41135e-17	9.36622e-18	2.20989e-18	5.05393e-19	1.6591e-17	2.73528e-18	2.62211e-16	4.408e-19	5.79145e-19	3.04009e-19	5.26933e-19	3.20691e-17	2.83711e-15	3.44059e-17	4.0084e-18	4.41609e-18	8.99344e-18	6.60821e-18	7.34251e-18	4.35726e-17	2.96708e-18
IRN	Iran	6.28882e-16	7.32612e-17	1.65666e-16	1.37952e-17	6.9434e-17	6.52311e-18	2.86914e-16	4.89161e-16	1.18358e-17	1.42827e-15	5.6396e-16	6.45011e-16	9.11331e-18	9.82171e-17	2.24634e-16	1.02138e-17	1.88239e-18	6.59858e-16	5.94581e-18	1.51823e-17	1.35115e-17	2.37683e-17	2.42749e-17	2.77089e-17	4.52487e-17	8.53154e-16	6.79316e-18	3.37585e-17	1.20384e-16	5.12881e-17	1.72606e-17	3.83993e-17	3.16051e-17	9.25873e-16	1.45471e-17	8.4905e-18	1.0225e-17	1.17449e-17	1.68409e-16	2.67594e-14	1.893e-16	2.68303e-17	3.01437e-17	8.84836e-17	6.06306e-17	9.06171e-17	2.81042e-16	1.9006e-17
IRQ	Iraq	7.83995e-18	2.42776e-17	1.34058e-16	8.78742e-18	3.14914e-17	2.09305e-18	2.29566e-16	6.68162e-18	4.89912e-18	8.87255e-16	1.1775e-15	1.04656e-17	8.21484e-18	1.38589e-17	3.33603e-17	4.57787e-18	3.86411e-19	5.3372e-16	2.06499e-18	5.71143e-18	4.0454e-18	4.87332e-18	1.68502e-17	1.52595e-17	8.4643e-18	2.89488e-15	1.71035e-18	7.60494e-18	5.23038e-17	1.20384e-17	3.48412e-18	1.16888e-17	1.43802e-17	1.38103e-15	4.56001e-18	3.34064e-18	2.46112e-18	3.06571e-18	1.51964e-16	6.9129e-15	1.82059e-16	7.03069e-18	2.6576e-17	2.56853e-16	5.81665e-17	3.53992e-17	1.98179e-16	1.02572e-17
IRL	Ireland	4.71539e-19	4.59958e-19	3.45022e-18	1.70738e-19	1.02129e-18	9.94331e-20	7.01069e-18	2.70015e-19	1.98565e-19	3.91352e-17	1.97945e-17	6.48045e-19	1.45125e-19	1.20689e-18	9.27256e-19	3.66578e-19	2.14361e-20	3.2813e-17	8.02902e-20	2.33327e-19	4.44284e-19	4.26647e-19	3.49026e-19	5.34658e-19	5.1907e-19	2.37478e-17	9.22741e-20	2.88613e-19	2.60788e-18	6.04598e-19	1.85726e-19	4.15559e-19	6.15693e-19	2.93545e-17	1.59701e-19	1.79322e-19	1.26759e-19	1.56935e-19	3.74615e-18	9.60172e-17	5.60929e-18	3.90274e-19	6.57258e-19	2.76789e-18	7.26007e-19	2.36294e-18	1.12199e-17	3.774e-19
ISR	Israel	8.88053e-17	1.43571e-16	5.68602e-16	4.63331e-17	2.48132e-16	3.01273e-17	4.76864e-15	2.73278e-16	5.89119e-17	7.62766e-15	4.63963e-15	2.47858e-16	5.76136e-17	1.16753e-16	2.7449e-16	5.45876e-17	7.86808e-18	9.48419e-15	2.95748e-17	5.99028e-17	8.84972e-17	9.19462e-17	1.69231e-16	1.64637e-16	3.3271e-16	1.11977e-14	2.68694e-17	7.84638e-17	8.43904e-16	1.58536e-16	6.64957e-17	1.10734e-16	1.38534e-16	1.41127e-14	5.87465e-17	3.41329e-17	5.08651e-17	4.66593e-17	2.0871e-15	4.24406e-14	2.68542e-15	7.96623e-17	3.63942e-16	7.97851e-16	4.39646e-16	2.27056e-15	3.20464e-15	1.03045e-16
ITA	Italy	5.41004e-18	1.54817e-16	3.91444e-16	5.77105e-18	4.15752e-17	1.10927e-18	4.68454e-16	1.67323e-17	3.65861e-18	5.5634e-16	1.0515e-15	2.3091e-17	2.45637e-18	3.66037e-17	4.26121e-17	3.47204e-18	1.29713e-19	6.12912e-16	6.9871e-19	7.76965e-18	9.01614e-18	3.1093e-18	1.68006e-17	9.94947e-17	1.88357e-17	1.25669e-15	1.50294e-18	6.51591e-18	2.24818e-16	1.62722e-17	1.92698e-18	7.10048e-18	2.77672e-17	7.86365e-16	3.88847e-18	3.48764e-18	1.17297e-18	3.06123e-18	2.27822e-16	4.23623e-15	2.45235e-16	1.61977e-17	3.26034e-17	4.29071e-16	9.60979e-17	1.22701e-16	4.24381e-16	2.17877e-17
JAM	Jamaica	1.17852e-18	1.51887e-18	2.88762e-18	5.84418e-19	1.72949e-18	7.74223e-18	7.39111e-18	9.47535e-19	1.73988e-18	2.7878e-17	1.52934e-17	1.47499e-18	3.02804e-18	9.96654e-19	1.55802e-18	3.35294e-17	1.4124e-19	1.37957e-17	1.09434e-17	8.41535e-19	4.31767e-18	1.57605e-18	1.44053e-18	9.61197e-19	9.78554e-19	2.25357e-17	2.01133e-18	6.29156e-19	1.98786e-18	2.29265e-18	1.10972e-18	8.98367e-19	1.22385e-18	1.44513e-16	8.05214e-19	2.87123e-17	6.25632e-19	7.25029e-19	6.04859e-18	1.15857e-16	1.11497e-17	9.35414e-19	4.33765e-18	2.36599e-18	1.80333e-17	3.7984e-18	9.85305e-18	6.46096e-19
JPN	Japan	3.63785e-18	8.70722e-19	1.31651e-17	3.88685e-19	2.81706e-18	3.26869e-19	4.21679e-17	5.02809e-19	3.67037e-19	1.92347e-16	4.13131e-17	1.74055e-18	8.0791e-19	4.24075e-18	1.7435e-17	1.30512e-18	3.10651e-20	4.44792e-17	3.20115e-19	8.55722e-19	1.33714e-18	1.64704e-18	2.62652e-18	8.7099e-19	1.30761e-18	1.28487e-16	2.09967e-19	2.67083e-18	4.78821e-18	1.41125e-18	3.27166e-19	5.45777e-18	2.70527e-18	1.87869e-16	5.25751e-19	2.95084e-19	4.31386e-19	3.10668e-19	2.10786e-17	2.65666e-15	2.9354e-17	7.42433e-19	6.05109e-18	6.6453e-18	4.34477e-18	5.87726e-18	2.16004e-17	9.54882e-19
JOR	Jordan	3.0034e-17	3.78155e-17	8.99363e-16	1.2946e-17	4.91737e-17	9.067e-18	1.36279e-16	4.03527e-17	1.63445e-17	6.0939e-16	1.65315e-16	5.28443e-17	1.14953e-17	8.65628e-16	2.34772e-16	1.15823e-17	3.21259e-18	2.11186e-16	8.38893e-18	2.08344e-17	1.78394e-17	3.3634e-17	2.21486e-17	4.28751e-17	2.38367e-17	5.44109e-16	9.78145e-18	1.99222e-17	1.07503e-16	4.78252e-17	2.44554e-17	2.53816e-17	2.23869e-17	4.44883e-16	1.7565e-17	1.09749e-17	1.42449e-17	1.70631e-17	7.87097e-17	3.65462e-15	1.14033e-16	2.30099e-17	1.92749e-17	3.64218e-17	2.35105e-17	1.24111e-16	9.71652e-17	2.33045e-17
KAZ	Kazakhstan	5.93894e-15	5.86811e-16	2.75303e-15	1.32829e-16	6.13278e-16	7.72868e-17	4.94804e-15	6.29251e-16	1.59468e-16	8.09059e-15	2.94739e-14	3.61055e-15	1.67611e-16	3.92503e-16	1.17362e-15	1.31528e-16	2.41079e-17	1.03251e-14	7.40791e-17	1.78393e-16	3.26595e-15	2.52578e-16	3.20142e-16	5.03861e-16	2.44701e-16	1.42762e-14	5.16398e-16	1.7394e-16	2.32872e-15	4.72924e-16	1.8707e-16	3.30427e-16	4.09915e-16	2.00608e-14	1.48794e-16	9.44231e-17	1.06413e-16	1.27907e-16	3.02691e-15	4.6221e-13	2.88433e-15	2.32241e-16	5.0061e-16	2.06295e-15	1.42704e-15	7.5389e-16	1.82476e-14	2.52204e-16
KEN	Kenya	1.02138e-16	7.81116e-18	1.48378e-17	3.97367e-18	1.2e-17	2.9793e-18	3.99892e-17	6.02565e-18	4.97718e-18	1.70929e-16	9.40855e-17	7.6062e-18	3.65739e-18	1.16408e-17	1.52895e-17	3.54813e-18	8.56829e-19	1.96015e-16	2.71979e-18	6.52575e-18	5.50694e-18	9.54486e-18	6.39337e-18	5.95828e-18	9.42504e-18	7.57927e-17	3.10136e-18	4.19938e-18	1.09268e-17	1.63456e-17	3.7178e-17	5.85103e-18	7.12228e-18	1.34174e-16	5.24752e-18	3.52973e-18	4.24051e-18	5.37603e-18	2.22848e-17	5.6914e-16	3.19372e-17	1.51348e-17	5.69326e-18	1.1762e-17	8.26782e-18	9.26518e-18	4.02916e-17	5.12646e-18
KWT	Kuwait	1.08683e-16	7.07647e-17	1.77378e-16	3.89334e-17	1.08691e-16	2.85152e-17	4.25328e-16	5.8551e-17	4.37104e-17	1.86717e-15	3.81664e-16	1.16547e-16	3.67249e-17	7.73743e-17	2.02034e-16	3.71812e-17	8.17825e-18	6.83217e-16	2.57296e-17	5.34392e-17	5.51883e-17	1.18007e-16	7.42754e-17	4.89115e-17	7.35363e-17	1.6332e-15	2.85118e-17	6.21122e-17	9.00004e-17	1.60308e-16	7.85193e-17	1.16886e-16	5.86132e-17	8.66889e-16	5.46026e-17	3.37776e-17	4.41618e-17	4.87628e-17	2.53854e-16	1.62385e-14	3.26768e-16	6.47846e-17	6.99373e-17	9.50584e-17	7.42324e-17	1.03476e-16	2.34895e-16	3.91014e-17
KGZ	Kyrgyzstan	6.44359e-15	5.60392e-16	5.68228e-16	2.51607e-16	5.0966e-16	1.86525e-16	1.50964e-15	5.37055e-16	2.79037e-16	2.68974e-15	1.24143e-15	1.46929e-15	2.27863e-16	2.91875e-16	5.26235e-16	2.1531e-16	6.01807e-17	8.53592e-16	1.74481e-16	3.2816e-16	3.88633e-16	5.71857e-16	4.39229e-16	3.04085e-16	3.91647e-16	2.07894e-15	2.01357e-16	2.45824e-16	4.51532e-16	8.02393e-16	5.29631e-16	3.47497e-16	3.28081e-16	1.43635e-15	3.39337e-16	2.20279e-16	2.92684e-16	2.84987e-16	9.20886e-16	4.73838e-14	1.14898e-15	3.651e-16	2.87821e-16	3.87283e-16	5.12647e-16	3.03351e-16	1.48807e-15	2.35509e-16
LAO	Laos	1.03833e-18	1.39403e-18	1.12751e-18	4.33587e-19	9.7225e-19	3.25608e-19	2.85293e-18	6.83786e-19	6.19369e-19	9.63611e-18	6.29296e-18	7.87523e-19	3.86832e-19	5.63536e-19	1.435e-18	3.78363e-19	1.24949e-19	8.7377e-18	3.01646e-19	6.28413e-19	6.45162e-19	1.51913e-18	7.44322e-19	5.49636e-19	6.39826e-19	3.71089e-18	3.51552e-19	4.77063e-19	9.05743e-19	2.01135e-18	9.34048e-19	1.3323e-18	5.91135e-19	6.99403e-18	6.39746e-19	3.83376e-19	5.14728e-19	5.53909e-19	1.70537e-18	1.82941e-16	1.91945e-18	6.9151e-19	5.30137e-19	7.74927e-19	6.32115e-19	6.60853e-19	2.62109e-18	4.30889e-19
LVA	Latvia	1.7136e-18	1.19005e-18	1.75521e-18	4.65245e-19	1.24365e-18	3.43212e-19	8.91909e-18	1.23922e-18	5.9751e-19	7.95866e-18	1.09212e-17	1.56079e-18	6.37922e-19	9.53867e-19	1.04552e-18	3.92287e-19	1.26138e-19	9.06623e-18	4.12399e-19	6.62151e-19	6.92969e-19	1.37442e-18	8.2575e-19	7.45929e-19	6.86957e-19	3.4035e-17	5.42812e-19	4.68739e-19	2.09353e-18	2.05157e-18	9.8865e-19	8.52076e-19	6.8265e-19	9.11363e-18	6.59899e-19	3.89812e-19	5.08675e-19	5.98369e-19	3.62864e-18	4.15803e-17	2.70228e-18	7.37119e-19	7.51791e-19	1.49473e-18	8.53749e-19	9.05523e-19	6.82336e-18	6.84806e-19
LBN	Lebanon	5.8652e-18	1.03895e-17	1.49108e-16	2.85685e-18	1.59922e-16	2.43779e-18	3.51087e-17	2.60496e-17	7.36474e-18	1.92084e-16	4.19548e-17	9.77651e-18	2.47175e-18	1.8246e-16	1.06117e-17	6.47439e-18	6.52874e-19	1.24241e-16	1.81645e-18	1.63091e-17	7.057e-18	8.86836e-18	4.76474e-18	4.33713e-18	4.01495e-18	9.69369e-17	2.17231e-18	2.95781e-18	1.52587e-17	1.10213e-16	5.70562e-18	4.28577e-18	2.3664e-17	1.93423e-16	3.87926e-18	2.3758e-18	1.93934e-17	4.08025e-18	1.75874e-17	3.12666e-16	2.55298e-17	5.96284e-17	4.00335e-18	8.53791e-18	5.73502e-18	1.89622e-16	2.4043e-17	5.78786e-17
LSO	Lesotho	1.43998e-17	2.25813e-17	1.60458e-17	7.69624e-18	1.58372e-17	5.58976e-18	4.59356e-17	1.11767e-17	1.00188e-17	1.67254e-16	3.15369e-17	1.35403e-17	6.72461e-18	8.76205e-18	1.79274e-17	6.46763e-18	2.21152e-18	6.2286e-17	5.16941e-18	1.04488e-17	1.10409e-17	2.13432e-17	1.25083e-17	9.46595e-18	3.03539e-17	6.08236e-17	6.05845e-18	7.3282e-18	1.16847e-17	2.95908e-17	1.54709e-17	1.04791e-17	1.01479e-17	8.47356e-17	1.06771e-17	6.66387e-18	8.52339e-18	9.65295e-18	3.1475e-17	2.82857e-16	5.69335e-17	1.09814e-17	8.89167e-18	1.11285e-17	9.88201e-18	8.77863e-18	2.53255e-17	7.1546e-18
LBR	Liberia	2.581e-18	3.95195e-18	4.49907e-18	1.2427e-18	2.97403e-18	2.25738e-18	9.03648e-18	2.06249e-18	1.71233e-18	1.55155e-17	1.65283e-17	2.33705e-18	1.13848e-18	1.62494e-18	3.26e-18	1.04666e-18	3.4141e-19	3.38014e-17	8.08368e-19	1.9766e-18	1.83826e-18	4.11336e-18	2.05236e-18	1.84465e-18	1.85911e-18	1.75386e-17	9.50022e-19	1.26881e-18	3.23974e-18	5.65979e-18	2.55945e-18	1.81449e-18	1.88028e-18	3.62765e-17	1.76314e-18	1.07018e-18	1.39428e-18	1.5592e-18	1.09967e-17	1.23506e-16	6.15875e-18	1.92842e-18	1.6519e-18	1.02184e-17	1.88432e-18	1.82517e-18	9.25931e-18	1.36473e-18
LBY	Libya	4.68924e-18	2.65846e-17	1.20144e-16	6.75225e-18	2.51296e-17	1.04709e-18	1.64671e-16	5.99187e-18	2.65855e-18	2.18752e-16	1.1697e-15	1.20153e-17	1.80361e-18	1.08203e-17	1.78209e-17	2.07883e-18	2.79953e-19	4.45551e-16	9.35527e-19	1.07059e-17	2.59831e-18	3.67397e-18	8.9054e-18	1.86532e-17	6.05691e-18	6.83784e-16	1.09815e-18	3.43284e-18	6.42635e-17	9.1866e-18	2.37389e-18	4.57016e-18	1.08413e-17	2.94869e-16	3.60911e-18	1.95283e-18	1.51732e-18	2.09551e-18	1.05785e-16	2.14245e-15	1.02209e-16	5.19392e-18	1.42677e-17	1.43113e-16	4.90589e-17	4.31395e-17	3.58605e-16	7.95934e-18
LIE	Liechtenstein	0	0	0	0	0	0	0	0	0	0	0	0	0	0	0	0	0	0	0	0	0	0	0	0	0	0	0	0	0	0	0	0	0	0	0	0	0	0	0	0	0	0	0	0	0	0	0	0
LTU	Lithuania	1.5551e-18	1.32878e-18	2.8822e-18	7.69037e-19	1.72316e-18	6.78885e-19	6.6711e-18	1.36804e-18	8.82094e-19	1.10554e-17	1.61504e-17	1.94497e-18	1.52598e-18	1.00291e-18	1.89819e-18	7.10707e-19	1.71903e-19	1.64025e-17	7.18506e-19	9.94738e-19	9.9539e-19	1.6014e-18	1.43528e-18	1.18341e-18	1.11741e-18	1.13484e-17	7.23886e-19	8.27859e-19	3.54304e-18	2.32097e-18	1.65761e-18	1.14182e-18	1.09961e-18	1.29022e-17	1.03137e-18	7.54005e-19	9.44759e-19	8.91622e-19	3.64674e-18	5.66843e-17	4.52259e-18	1.19176e-18	9.85951e-19	2.69957e-18	1.52191e-18	1.29217e-18	1.39749e-17	7.50486e-19
LUX	Luxembourg	1.1944e-18	1.10166e-18	4.40291e-18	6.93985e-19	1.62519e-18	4.92672e-19	7.37855e-18	8.85295e-19	6.81758e-19	1.62012e-17	2.02168e-17	1.00157e-18	6.3169e-19	9.65546e-19	1.49966e-18	6.05955e-19	1.17223e-19	8.11776e-17	4.95484e-19	8.5549e-19	7.2727e-19	1.00793e-18	1.08181e-18	1.21364e-18	9.92431e-19	1.87862e-17	5.64682e-19	7.36803e-19	2.72139e-18	1.80061e-18	1.05569e-18	8.29422e-19	1.1285e-18	1.43535e-17	7.71214e-19	5.63413e-19	8.04204e-19	7.67003e-19	4.46446e-18	8.51014e-17	5.389e-18	1.0186e-18	9.39974e-19	3.05102e-18	1.26981e-18	1.27322e-18	1.02387e-17	1.08774e-18
MAC	Macao SAR	0	0	0	0	0	0	0	0	0	0	0	0	0	0	0	0	0	0	0	0	0	0	0	0	0	0	0	0	0	0	0	0	0	0	0	0	0	0	0	0	0	0	0	0	0	0	0	0
MDG	Madagascar	3.33304e-18	4.8404e-18	1.75268e-17	1.72934e-18	4.21709e-18	1.21022e-18	1.66714e-17	2.54718e-18	2.16181e-18	2.92672e-17	4.35461e-17	3.15132e-18	1.58042e-18	2.29311e-18	4.23078e-18	1.50462e-18	4.0258e-19	6.26487e-17	1.07251e-18	2.34854e-18	2.63245e-18	5.1255e-18	2.65596e-18	2.43856e-18	3.37075e-18	2.71894e-17	1.18277e-18	1.82681e-18	5.40117e-18	7.74847e-18	3.8346e-18	2.52765e-18	3.16195e-18	8.80643e-17	2.24406e-18	1.33876e-18	2.19521e-18	2.07834e-18	8.08953e-18	3.23551e-16	8.89718e-18	3.84526e-18	2.39634e-18	6.51044e-18	2.99057e-18	2.98244e-18	2.10788e-17	1.92777e-18
MWI	Malawi	2.60875e-18	3.94598e-18	3.23828e-18	1.26155e-18	5.2756e-18	9.20294e-19	9.06034e-18	2.0068e-18	1.83111e-18	3.20078e-17	1.12927e-17	2.35926e-18	1.12038e-18	1.6421e-18	3.24368e-18	1.0875e-18	3.13401e-19	3.0408e-17	8.4858e-19	1.925e-18	2.72994e-18	4.29118e-18	2.0977e-18	1.73451e-18	1.31389e-17	1.37212e-17	1.34189e-18	1.35422e-18	2.66625e-18	6.1982e-18	3.46256e-18	1.89197e-18	2.47893e-18	2.50137e-17	1.83404e-18	1.10597e-18	1.45037e-18	1.61176e-18	4.96858e-18	7.87765e-17	6.55515e-18	3.83898e-18	1.60949e-18	9.5218e-18	1.86987e-18	1.82829e-18	1.39724e-17	1.44311e-18
MYS	Malaysia	9.40018e-19	3.82366e-19	2.98158e-18	1.9857e-19	8.88525e-19	1.34872e-19	1.32355e-17	3.19404e-19	2.31611e-19	1.43552e-16	1.28631e-17	6.59281e-19	2.23617e-19	1.89714e-18	9.40494e-18	2.79268e-19	3.14079e-20	1.32933e-17	1.28903e-19	2.68836e-19	2.56932e-19	5.06525e-19	5.00885e-19	3.65267e-19	5.13522e-19	4.21061e-17	1.45036e-19	8.85931e-18	1.54857e-18	6.1093e-19	2.53525e-19	5.52122e-18	6.21506e-19	5.68887e-17	2.11631e-19	1.59224e-19	1.77858e-19	2.15261e-19	5.00133e-18	5.85795e-16	5.19707e-18	8.15172e-19	7.91556e-19	1.52649e-18	1.01338e-18	1.45141e-18	8.74955e-18	4.16103e-19
MDV	Maldives	0	0	0	0	0	0	0	0	0	0	0	0	0	0	0	0	0	0	0	0	0	0	0	0	0	0	0	0	0	0	0	0	0	0	0	0	0	0	0	0	0	0	0	0	0	0	0	0
MLI	Mali	3.70119e-18	5.77832e-18	5.96006e-18	1.92577e-18	1.8023e-17	1.2708e-18	1.00077e-17	2.8822e-18	2.67217e-18	2.232e-17	1.05812e-17	3.37962e-18	1.52639e-18	2.36595e-18	5.21511e-18	1.46827e-18	5.41034e-19	2.09664e-17	1.18889e-18	3.38705e-18	2.73675e-18	6.36287e-18	2.76262e-18	2.23563e-18	2.54304e-18	7.51798e-17	1.38582e-18	1.95567e-18	3.22782e-18	8.43835e-17	3.68588e-18	2.98751e-18	2.58636e-18	2.43804e-17	2.66394e-18	1.55576e-18	2.04923e-18	2.52532e-18	6.45233e-18	1.04873e-16	7.90613e-18	3.95977e-18	2.12704e-18	2.97634e-18	3.20594e-18	2.27793e-18	1.98341e-17	6.96518e-17
MLT	Malta	3.91386e-17	4.53147e-17	7.7929e-17	1.82681e-17	3.89877e-17	1.33734e-17	1.39993e-16	2.61518e-17	2.03043e-17	4.81174e-16	2.22398e-16	3.4841e-17	1.63855e-17	4.03556e-17	4.78848e-17	1.59395e-17	3.49377e-18	2.37525e-16	1.23053e-17	3.77491e-17	2.51513e-17	4.73665e-17	2.9918e-17	2.53183e-17	2.7933e-17	3.36319e-16	1.43388e-17	2.2365e-17	3.93452e-17	6.365e-17	3.61953e-17	2.7081e-17	2.58777e-17	3.84807e-16	2.5586e-17	1.52866e-17	1.99669e-17	2.00493e-17	8.35735e-17	1.57618e-15	1.16435e-16	2.63484e-17	2.9749e-17	2.82218e-16	2.93475e-17	5.45451e-17	1.27422e-16	1.72224e-17
MRT	Mauritania	6.1733e-18	1.01414e-17	2.38869e-17	3.40507e-18	7.92347e-18	2.25158e-18	2.54616e-17	4.8618e-18	4.12457e-18	3.9364e-17	2.75099e-17	5.91461e-18	2.71701e-18	4.0699e-18	7.66738e-18	2.55198e-18	7.38027e-19	5.35525e-17	2.0303e-18	2.71697e-17	4.62036e-18	9.56874e-18	5.32437e-18	4.36169e-18	4.62901e-18	6.93256e-17	2.41411e-18	3.07606e-18	1.22467e-17	1.35319e-17	6.33578e-18	4.46415e-18	4.96721e-17	3.41757e-17	4.39464e-18	2.63441e-18	3.534e-18	3.78697e-18	1.40157e-17	5.09523e-16	1.6091e-17	7.41863e-18	3.93543e-18	1.29531e-17	7.18261e-18	6.21638e-18	1.86278e-17	3.74184e-18
MUS	Mauritius	0	0	0	0	0	0	0	0	0	0	0	0	0	0	0	0	0	0	0	0	0	0	0	0	0	0	0	0	0	0	0	0	0	0	0	0	0	0	0	0	0	0	0	0	0	0	0	0
MEX	Mexico	1.03965e-17	6.69045e-18	1.61875e-16	3.19046e-18	2.14547e-17	5.44149e-18	1.20021e-15	4.78298e-18	6.99741e-17	9.81849e-16	2.74903e-16	9.67497e-18	2.90679e-17	1.29172e-17	3.49809e-17	2.03038e-17	4.49534e-19	3.68213e-16	4.93286e-17	3.78386e-18	9.04025e-18	6.3679e-18	1.27279e-16	6.60219e-18	7.78997e-18	3.19834e-15	3.16859e-18	6.20362e-18	3.58511e-17	1.09052e-17	3.44515e-18	8.19046e-18	8.19022e-18	9.07237e-15	3.46651e-18	3.77487e-17	2.49731e-18	3.18128e-18	1.20229e-15	4.72746e-15	2.07382e-15	5.384e-18	7.75049e-16	3.28685e-17	7.81191e-16	1.9815e-17	1.56448e-16	7.21994e-18
MCO	Monaco	0	0	0	0	0	0	0	0	0	0	0	0	0	0	0	0	0	0	0	0	0	0	0	0	0	0	0	0	0	0	0	0	0	0	0	0	0	0	0	0	0	0	0	0	0	0	0	0
MNG	Mongolia	1.28453e-17	1.87833e-17	2.29568e-17	6.34645e-18	1.45555e-17	4.63365e-18	5.77183e-17	9.30522e-18	8.25968e-18	1.37739e-16	5.39617e-17	1.25824e-17	5.62835e-18	8.62723e-18	2.97036e-17	5.54129e-18	1.71172e-18	5.16775e-17	4.28696e-18	8.79863e-18	9.26804e-18	1.83182e-17	1.13914e-17	7.99669e-18	9.30903e-18	1.17057e-16	5.01212e-18	6.94295e-18	1.45309e-17	2.49411e-17	1.24349e-17	1.22842e-17	9.06311e-18	2.12918e-16	8.75965e-18	5.462e-18	6.93914e-18	7.65244e-18	4.01057e-17	1.12303e-14	4.25487e-17	9.44305e-18	9.7634e-18	1.28835e-17	1.31828e-17	9.77505e-18	4.06526e-17	6.71787e-18
MNE	Montenegro	0	0	0	0	0	0	0	0	0	0	0	0	0	0	0	0	0	0	0	0	0	0	0	0	0	0	0	0	0	0	0	0	0	0	0	0	0	0	0	0	0	0	0	0	0	0	0	0
MAR	Morocco	9.81246e-19	1.51341e-18	1.5582e-17	7.24571e-19	2.77071e-18	1.67644e-19	1.90238e-17	6.44392e-19	4.07379e-19	6.88672e-17	6.94129e-17	1.20061e-18	3.60288e-19	1.37175e-18	4.109e-18	3.43219e-19	4.71365e-20	1.41126e-16	1.56163e-19	1.98774e-18	4.15401e-19	6.45288e-19	8.96566e-19	1.5206e-18	6.7225e-19	1.04342e-16	1.73256e-19	1.51895e-18	1.08047e-17	1.59494e-18	4.03547e-19	1.26479e-18	5.41754e-18	9.17427e-17	5.08016e-19	2.37374e-19	4.95354e-19	3.88717e-19	1.05076e-17	3.56476e-16	1.6654e-17	9.14667e-19	1.51925e-18	1.39916e-17	3.7444e-18	3.64307e-18	2.74108e-17	1.22725e-18
MOZ	Mozambique	2.07107e-18	3.22441e-18	2.55505e-18	1.40037e-18	6.45104e-18	7.0768e-19	6.21244e-18	1.60546e-18	1.40844e-18	1.2765e-17	1.15548e-17	1.93893e-18	8.51886e-19	1.27708e-18	2.3348e-18	8.12127e-19	2.92242e-19	1.64422e-17	6.54359e-19	1.48205e-18	1.53732e-18	3.25276e-18	1.78565e-18	1.41659e-18	1.0358e-17	1.41384e-17	7.74416e-19	1.04581e-18	2.36126e-18	4.48953e-18	2.15949e-18	1.4849e-18	1.50261e-18	8.92571e-18	1.53476e-18	8.61951e-19	1.12494e-18	1.37433e-18	4.04904e-18	9.38937e-17	4.57656e-18	1.75234e-18	1.19439e-18	3.38335e-18	2.98731e-18	1.36815e-18	5.66411e-18	1.07659e-18
MMR	Myanmar	4.24401e-19	3.55937e-19	1.06945e-18	1.48468e-19	4.89778e-19	1.18356e-19	3.48133e-18	2.32635e-19	1.84222e-19	1.76308e-17	7.45548e-18	3.02404e-19	1.6569e-19	4.66466e-19	2.23224e-18	1.61674e-19	2.93041e-20	6.37318e-18	1.17249e-19	2.2055e-19	2.12109e-19	3.48692e-19	3.47968e-19	2.37235e-19	2.68983e-19	6.22113e-18	1.35486e-19	8.61358e-19	6.27751e-19	5.08256e-19	3.18139e-19	1.66576e-18	2.70454e-19	1.61232e-17	1.92519e-19	1.40828e-19	1.7385e-19	1.60577e-19	1.71314e-18	9.58895e-16	1.85387e-18	2.82962e-19	3.90688e-19	6.98964e-19	5.01404e-19	5.51451e-19	3.58623e-18	2.18217e-19
NAM	Namibia	7.86289e-17	1.02678e-16	1.31971e-16	4.10132e-17	7.65373e-14	2.79362e-17	3.08184e-16	6.29323e-17	5.26488e-17	1.04065e-15	5.70424e-16	1.254e-16	4.08166e-17	5.10958e-17	9.36211e-17	3.41981e-17	9.85942e-18	9.78381e-16	7.66331e-17	5.59581e-17	5.71984e-17	1.16981e-16	6.92311e-17	5.23058e-17	1.11096e-15	7.02424e-16	2.9339e-17	3.97012e-17	8.89472e-17	1.69225e-16	8.22211e-17	2.42048e-16	2.8665e-16	1.41655e-15	6.6051e-17	3.57882e-17	7.9767e-17	5.17626e-17	3.49715e-16	1.06996e-14	2.5255e-16	7.27455e-16	8.05256e-17	1.04584e-16	9.28442e-17	5.65552e-17	2.38993e-16	4.86531e-17
NPL	Nepal	2.43804e-18	2.69869e-18	4.17935e-18	1.2727e-18	2.95774e-18	6.93919e-19	1.12017e-17	1.50163e-18	1.27202e-18	2.74274e-17	2.26253e-17	1.98037e-18	8.88152e-19	3.22903e-18	2.20763e-17	8.38962e-19	2.46423e-19	2.1113e-17	6.28349e-19	1.38034e-18	1.72106e-18	1.33799e-17	1.67941e-18	1.47156e-18	1.76768e-18	2.59373e-17	7.34634e-19	1.38777e-18	2.71689e-18	4.49024e-18	1.93534e-18	1.74173e-18	1.52823e-18	9.53056e-17	1.30361e-18	8.18151e-19	1.06839e-18	1.26711e-18	7.11957e-18	2.14697e-16	7.05999e-18	2.17341e-18	1.53964e-18	7.58774e-18	1.89958e-18	2.27223e-18	1.32267e-17	1.37498e-18
NLD	Netherlands	7.85356e-19	9.18948e-19	6.37019e-18	3.83103e-19	2.62944e-18	2.5178e-19	8.79931e-18	6.21615e-19	1.42239e-18	1.91315e-17	3.60363e-17	1.17834e-18	3.44549e-19	1.47425e-18	1.77114e-18	4.16471e-19	5.45588e-20	1.1058e-16	2.77428e-19	5.84141e-19	4.28719e-19	4.42888e-19	7.65885e-19	1.23198e-18	7.93432e-19	3.10481e-17	2.83588e-19	4.53701e-19	4.41209e-18	8.92038e-19	4.41909e-19	5.80725e-19	1.10567e-18	2.40816e-17	5.25514e-19	4.1766e-19	3.22322e-19	3.64818e-19	5.18306e-18	1.35334e-16	6.81406e-18	7.37461e-19	1.22168e-18	4.54403e-18	1.75768e-18	2.45122e-18	1.67023e-17	8.04271e-19
ANT	Netherlands Antilles	0	0	0	0	0	0	0	0	0	0	0	0	0	0	0	0	0	0	0	0	0	0	0	0	0	0	0	0	0	0	0	0	0	0	0	0	0	0	0	0	0	0	0	0	0	0	0	0
NCL	New Caledonia	1.09208e-19	1.6597e-19	2.9571e-19	5.75654e-20	1.36449e-19	3.88804e-20	5.90237e-19	8.48363e-20	7.25337e-20	1.34931e-17	4.89615e-19	1.05082e-19	5.04246e-20	8.54969e-20	1.96611e-19	4.8577e-20	1.4436e-20	8.19825e-19	3.56961e-20	8.1588e-20	8.20341e-20	1.79228e-19	9.11803e-20	7.10498e-20	8.34644e-20	1.05221e-18	4.12294e-20	6.49272e-20	1.38194e-19	2.76524e-19	1.1238e-19	1.08999e-19	9.42127e-20	1.46615e-18	7.49679e-20	4.60585e-20	6.02503e-20	6.77239e-20	3.31729e-19	2.06645e-17	3.35307e-19	8.78655e-20	8.73921e-20	1.25845e-19	1.22094e-19	8.95507e-20	3.25579e-19	6.71945e-20
NZL	New Zealand	5.31649e-19	5.1169e-19	3.68418e-18	2.22154e-19	8.51813e-19	1.78665e-19	6.24621e-18	3.77975e-19	3.17782e-19	7.3745e-16	1.02238e-17	9.51631e-19	2.3487e-19	1.22843e-18	2.05731e-18	8.3026e-19	5.471e-20	2.07921e-17	1.43554e-19	3.25981e-19	4.46083e-19	7.23472e-19	6.44029e-19	3.66297e-19	5.46314e-19	1.97923e-17	1.57551e-19	7.58756e-19	9.16647e-19	1.05958e-18	4.17329e-19	8.38296e-19	4.00979e-19	6.81878e-17	3.02672e-19	2.01804e-19	2.37275e-19	2.93263e-19	8.82742e-18	4.12503e-16	3.6021e-18	3.83001e-19	8.53579e-19	1.09727e-18	7.71756e-19	1.26696e-18	4.28649e-18	2.994e-19
NIC	Nicaragua	1.64727e-18	2.52399e-18	1.93828e-18	8.20311e-19	1.99463e-18	5.60669e-19	5.73064e-18	1.27768e-18	1.13429e-18	1.1691e-17	1.11728e-17	1.59366e-18	8.48721e-19	1.01328e-18	1.74628e-18	7.16515e-19	2.07625e-19	7.45791e-18	8.31747e-19	1.16308e-18	1.23043e-18	2.4243e-18	1.66365e-18	1.07467e-18	1.25151e-18	8.82339e-18	5.77027e-19	8.17429e-19	4.15198e-18	3.62073e-18	1.61848e-18	1.17628e-18	1.13678e-18	5.7204e-17	1.1194e-18	4.84754e-18	8.4998e-19	1.36341e-18	3.64489e-18	3.97942e-17	6.82914e-18	1.27286e-18	2.52803e-16	1.43947e-18	1.41843e-17	1.0372e-18	4.82156e-18	7.89805e-19
NER	Niger	3.9973e-18	5.57197e-18	9.05354e-18	1.96119e-18	6.36972e-18	1.39223e-18	1.46883e-17	3.05575e-18	2.391e-18	2.93813e-17	9.67989e-18	3.79837e-18	1.7127e-18	2.52746e-18	4.9044e-18	1.65665e-18	5.70437e-19	1.16089e-17	1.31005e-18	4.02e-18	2.76512e-18	5.26092e-18	3.46993e-18	2.42732e-18	3.0726e-18	1.93865e-17	1.45926e-18	2.03312e-18	3.50925e-18	6.05888e-17	3.90152e-18	2.9669e-18	3.03842e-18	2.40382e-17	2.68462e-18	1.68425e-18	2.23179e-18	7.81776e-17	8.3069e-18	1.18703e-16	9.01045e-18	3.20687e-18	2.57692e-18	3.33737e-18	3.06504e-18	2.49676e-18	7.39891e-18	8.5995e-18
NGA	Nigeria	6.47116e-19	9.13498e-19	1.04456e-17	5.81124e-19	5.45064e-18	2.11426e-19	3.61336e-17	5.33077e-19	4.53189e-19	5.473e-17	6.56681e-17	1.02156e-18	6.70748e-19	1.59942e-18	3.25927e-18	4.53072e-19	4.74902e-20	5.14715e-17	1.91864e-19	2.15852e-18	4.40268e-19	6.00818e-19	1.8193e-18	1.01902e-18	2.16552e-18	4.12574e-16	1.67466e-19	4.84458e-19	3.97784e-18	1.73661e-18	4.10385e-19	7.14665e-19	3.60171e-17	9.61398e-17	4.91424e-19	2.84041e-19	2.88117e-19	4.06983e-18	6.18233e-17	5.04927e-16	2.01202e-17	8.86665e-19	2.07498e-18	6.53005e-18	3.46969e-18	2.20619e-18	2.76928e-17	3.32762e-17
NOR	Norway	1.74546e-19	3.70816e-19	2.64004e-18	9.40899e-20	2.33006e-18	6.79992e-20	6.01877e-18	1.68391e-19	1.26063e-19	1.66722e-17	1.55056e-17	9.30065e-19	1.00597e-19	5.1788e-19	9.03932e-19	1.62929e-19	1.06338e-20	1.88934e-17	4.74211e-20	1.54724e-19	2.57678e-19	1.25583e-19	2.75732e-19	5.73337e-19	3.14549e-19	2.17234e-17	8.21361e-20	1.87664e-19	1.78919e-18	2.78174e-19	9.27644e-20	2.24881e-19	3.9927e-19	4.03084e-17	1.06478e-19	9.6985e-20	6.27491e-20	8.16012e-20	4.79461e-18	1.52726e-16	4.8771e-18	2.80926e-19	5.6212e-19	2.93835e-18	6.53691e-19	1.18134e-18	1.13783e-17	2.95123e-19
PSE	Gaza Strip	0	0	0	0	0	0	0	0	0	0	0	0	0	0	0	0	0	0	0	0	0	0	0	0	0	0	0	0	0	0	0	0	0	0	0	0	0	0	0	0	0	0	0	0	0	0	0	0
OMN	Oman	1.87687e-17	4.49057e-18	1.73912e-17	1.73001e-18	1.76819e-17	1.25377e-18	3.99742e-17	6.20297e-18	2.35756e-18	3.44121e-16	3.4145e-17	1.07774e-17	2.23202e-18	1.48093e-16	3.68355e-17	1.89788e-18	4.16931e-19	4.22933e-17	1.17587e-18	2.70794e-18	2.65622e-18	5.2302e-18	4.67926e-18	2.46894e-18	3.10889e-18	1.18946e-16	1.24821e-18	4.39207e-18	1.01358e-17	7.79662e-18	3.61518e-18	1.49053e-17	4.02339e-18	1.70038e-16	2.3824e-18	1.51252e-18	2.10209e-18	3.52283e-18	2.7745e-17	9.18919e-15	3.75022e-17	9.75435e-18	6.11512e-18	6.45211e-18	6.23682e-18	9.67365e-18	2.19029e-17	2.42509e-18
PAK	Pakistan	7.31887e-17	1.20467e-16	1.70628e-15	3.18261e-17	2.07534e-16	1.37245e-17	3.15705e-15	4.41101e-17	3.85821e-17	8.22168e-15	6.97463e-15	1.94076e-16	4.12201e-17	1.30686e-16	5.07903e-16	6.32899e-17	3.09906e-18	7.55121e-15	1.36555e-17	1.61441e-16	4.11463e-17	3.90203e-17	1.27709e-16	1.09538e-16	1.9621e-16	4.7804e-15	1.12577e-17	9.46515e-17	6.14086e-16	7.85256e-17	2.42531e-17	1.57369e-16	2.92523e-16	2.97892e-14	2.38708e-17	1.68675e-17	2.10369e-17	2.02982e-17	3.28613e-15	1.57403e-13	3.17775e-15	5.93817e-17	4.49485e-16	8.2761e-16	3.77704e-16	1.19772e-15	2.9772e-15	6.52198e-17
PAN	Panama	4.32601e-19	6.59891e-19	1.19971e-18	2.03385e-19	6.81517e-19	1.60356e-18	3.0699e-18	4.4597e-18	5.31743e-18	5.20348e-18	3.93806e-18	7.43594e-19	3.62205e-18	3.02219e-19	7.51925e-19	2.98965e-18	4.73972e-20	4.7756e-18	5.02572e-18	5.07583e-19	3.12986e-19	6.23739e-19	6.14672e-18	2.84406e-19	2.99612e-19	2.77744e-17	1.57883e-19	2.18162e-19	9.26774e-19	9.82948e-19	3.8429e-19	4.37522e-19	3.58798e-19	2.24133e-17	2.93981e-19	2.08986e-19	2.15576e-19	2.66499e-19	8.54412e-18	2.339e-17	4.94504e-17	3.32518e-19	1.44847e-16	5.86138e-19	7.33509e-17	3.75964e-19	3.38077e-18	2.07002e-19
PNG	Papua New Guinea	2.12295e-19	2.69372e-19	6.4857e-19	9.63589e-20	2.55578e-19	6.8131e-20	9.99433e-19	1.53746e-19	1.27117e-19	2.06643e-16	1.78513e-18	2.0156e-19	8.5715e-20	1.73161e-19	3.9633e-19	8.69969e-20	2.3601e-20	3.18046e-18	6.27204e-20	1.36352e-19	1.46501e-19	2.93415e-19	1.7727e-19	1.47103e-19	1.63762e-19	2.11304e-18	7.09099e-20	1.36097e-19	3.46109e-19	4.23868e-19	1.96362e-19	1.91859e-19	1.42393e-19	2.55074e-18	1.35653e-19	8.0365e-20	1.0778e-19	1.21901e-19	5.9455e-19	7.21196e-17	6.23699e-19	1.56575e-19	1.51825e-19	3.03038e-19	1.82647e-19	1.89859e-19	9.19533e-19	1.02837e-19
PRY	Paraguay	7.08565e-18	7.30662e-18	9.05187e-18	3.58338e-18	1.38363e-17	2.61539e-18	2.8957e-15	5.08872e-18	5.42837e-18	3.978e-17	2.16057e-17	5.79889e-18	3.14995e-18	4.33631e-18	9.5671e-18	2.96385e-18	9.44626e-19	3.23e-17	2.31228e-18	6.4244e-18	7.43232e-18	1.17705e-17	8.66338e-17	4.43823e-18	4.46976e-18	6.35505e-15	3.16394e-18	3.40027e-18	6.58502e-18	1.73736e-17	7.41567e-18	7.69055e-18	4.59274e-18	6.84321e-17	5.18181e-18	8.77865e-17	4.09928e-18	5.07618e-18	8.35844e-16	2.78353e-16	1.41845e-16	5.7709e-18	7.08666e-18	6.26363e-18	7.07468e-18	4.88709e-18	1.34151e-17	3.24613e-18
PER	Peru	1.16124e-16	3.22569e-16	1.63137e-15	4.73315e-17	5.11231e-16	3.81938e-17	1.50299e-14	8.26713e-17	3.03814e-16	7.61558e-15	5.59635e-15	1.72597e-16	1.91989e-16	2.26061e-16	1.3302e-15	1.29903e-16	5.26259e-18	4.9658e-15	4.93893e-17	6.08839e-17	1.0622e-16	6.72597e-17	1.04096e-14	2.0073e-16	1.06467e-16	1.24029e-13	2.53008e-17	9.40244e-17	8.47151e-16	2.60062e-16	4.29756e-17	1.5762e-16	1.81239e-16	4.35003e-14	4.24461e-17	4.91696e-17	2.56912e-17	3.70491e-17	2.35736e-14	1.77846e-13	4.46153e-14	1.00004e-16	1.81539e-15	1.01955e-15	1.18333e-15	4.22138e-16	3.15472e-15	1.19916e-16
PHL	Philippines	7.93882e-19	4.6529e-19	2.946e-18	2.34567e-19	1.50922e-18	1.67386e-19	1.00927e-17	3.59345e-19	4.22217e-19	5.94894e-17	1.62365e-17	6.1877e-19	3.44278e-19	1.5314e-18	4.56888e-18	3.41625e-19	3.93269e-20	1.53865e-17	1.51215e-19	3.43523e-19	4.73002e-19	1.31351e-18	5.89488e-19	4.75549e-19	4.54899e-19	3.62892e-17	2.56198e-19	1.67125e-18	1.56548e-18	1.01966e-18	4.16077e-19	1.73473e-18	4.9802e-19	9.06946e-17	3.02456e-19	2.25542e-19	2.28237e-19	3.00267e-19	5.59773e-18	5.49643e-16	5.20964e-18	5.19469e-19	1.16023e-18	2.14078e-18	1.00841e-18	1.27307e-18	8.44105e-18	3.53895e-19
POL	Poland	2.79547e-18	2.73062e-18	1.09541e-17	1.32436e-18	3.49531e-18	1.03079e-18	2.40297e-17	2.31508e-18	1.45077e-18	4.0978e-17	1.35605e-16	5.83515e-18	1.44923e-18	2.29366e-18	3.77533e-18	1.25878e-18	2.56194e-19	6.50445e-17	9.94982e-19	1.63938e-18	1.58178e-18	2.19897e-18	2.77818e-18	4.20108e-18	2.15452e-18	5.55333e-17	1.18769e-18	1.45644e-18	2.0396e-17	3.48876e-18	2.52223e-18	1.81589e-18	2.4229e-18	5.41715e-17	1.60796e-18	1.19854e-18	1.47876e-18	1.41073e-18	1.32471e-17	2.49415e-16	1.79745e-17	2.09787e-18	2.40023e-18	1.58047e-17	3.52734e-18	4.0327e-18	1.85203e-16	1.5983e-18
PRT	Portugal	2.95831e-17	2.60223e-17	2.33374e-16	1.923e-17	3.54388e-15	7.34735e-18	4.00807e-16	1.50429e-17	1.19294e-17	4.70287e-16	7.3459e-16	2.47408e-17	9.63486e-18	2.67711e-17	3.54018e-17	1.19066e-17	6.91445e-19	8.58482e-16	5.39373e-18	1.78217e-17	1.46696e-17	2.21938e-17	2.84484e-17	2.20663e-17	3.92406e-17	1.63531e-15	6.80052e-18	1.2017e-17	9.79277e-17	4.05763e-17	2.04678e-17	2.33833e-17	3.26571e-17	8.98998e-16	4.72684e-16	9.71832e-18	1.29109e-17	2.46267e-17	2.42512e-16	3.31959e-15	1.87212e-16	3.33001e-17	3.00279e-17	7.87936e-17	1.11844e-16	8.27939e-17	3.08687e-16	2.50693e-17
QAT	Qatar	2.06425e-17	7.83969e-18	2.18519e-17	3.53768e-18	1.1423e-17	2.54306e-18	7.52976e-17	5.77172e-18	4.15751e-18	6.96736e-16	4.92479e-17	8.22175e-18	3.65408e-18	9.5067e-17	4.38648e-17	3.63814e-18	7.88699e-19	5.47039e-17	2.35489e-18	4.93047e-18	5.12734e-18	1.00012e-17	7.91574e-18	4.80741e-18	7.43152e-18	1.43862e-16	2.56913e-18	7.40708e-18	9.5314e-18	1.4085e-17	6.49988e-18	1.07579e-17	6.36762e-18	1.72553e-16	4.6561e-18	3.08025e-18	3.81912e-18	4.3618e-18	4.81903e-17	3.63956e-15	9.22545e-17	5.7968e-18	9.64574e-18	1.19281e-17	8.48563e-18	1.03131e-17	3.07527e-17	4.42494e-18
KOR	South Korea	2.16839e-18	4.21045e-19	6.33772e-18	9.76814e-20	1.70845e-18	7.22617e-20	1.88778e-17	1.8054e-19	2.13641e-19	7.57511e-17	1.34825e-17	8.88836e-19	2.08529e-19	1.6891e-18	1.35796e-17	2.62474e-19	8.13425e-21	1.46443e-17	9.20469e-20	1.73002e-19	1.96412e-19	2.24942e-19	9.13525e-19	3.14458e-19	5.23207e-19	6.32968e-17	5.09371e-20	8.14996e-19	2.00689e-18	3.17179e-19	8.12131e-20	2.8863e-18	5.73169e-19	7.72588e-17	8.68748e-20	1.73424e-19	6.54681e-20	9.86654e-20	1.44511e-17	1.86186e-15	1.23023e-17	3.66307e-19	2.95862e-18	2.14548e-18	2.16383e-18	1.45402e-18	7.84222e-18	4.95616e-19
MDA	Moldova	1.38755e-17	9.72885e-18	1.1571e-17	7.60556e-18	1.2805e-17	7.10244e-18	4.17724e-17	9.80135e-18	7.62506e-18	1.02429e-16	2.46411e-17	9.79322e-18	7.84386e-18	7.89837e-18	1.31848e-17	7.16249e-18	1.75709e-18	1.85788e-17	6.1122e-18	8.86605e-18	9.04021e-18	1.14667e-17	1.20294e-17	8.96402e-18	1.19527e-17	4.5758e-17	7.24055e-18	7.80866e-18	1.16138e-17	1.56484e-17	1.30106e-17	8.86509e-18	8.9862e-18	3.03977e-17	8.64755e-18	7.71885e-18	8.32926e-18	8.62806e-18	2.55956e-17	1.97478e-16	3.0181e-17	9.21864e-18	8.46647e-18	1.03582e-17	9.68152e-18	8.70246e-18	1.84357e-17	6.78217e-18
ROU	Romania	3.47789e-18	1.1481e-17	4.36799e-17	1.81366e-18	5.49309e-18	1.15795e-18	3.66362e-17	3.65241e-18	1.84581e-18	7.414e-17	2.18155e-16	8.96801e-18	2.03171e-18	4.89261e-18	8.36723e-18	1.50701e-18	3.22505e-19	1.13675e-16	1.45316e-18	3.26504e-18	2.06926e-18	3.45454e-18	3.32594e-18	1.30052e-17	2.90734e-18	8.41318e-17	1.28263e-18	1.86683e-18	1.59603e-16	5.75633e-18	3.12097e-18	4.15859e-18	4.77997e-18	1.01113e-16	2.52128e-18	1.38376e-18	1.73997e-18	1.91008e-18	2.02575e-17	5.05257e-16	3.86441e-17	3.81e-18	3.59687e-18	2.99867e-17	8.53258e-18	1.17118e-17	8.25196e-17	2.87086e-18
RUS	Russia	7.70649e-17	5.76585e-17	4.49624e-16	7.19704e-18	7.53413e-17	3.63309e-18	4.6978e-16	2.12903e-16	8.27074e-18	7.25741e-16	1.39168e-15	6.28288e-16	1.21094e-17	3.29921e-17	1.60125e-16	8.30478e-18	3.45447e-18	1.10389e-15	4.16917e-18	1.05829e-17	2.34663e-17	1.01424e-17	2.43216e-17	5.35106e-17	1.7786e-17	1.88699e-15	4.40778e-17	1.40409e-17	9.00465e-16	2.7385e-17	6.41074e-18	2.527e-17	3.08575e-17	2.22793e-15	6.6729e-18	4.71436e-18	5.72235e-18	5.63053e-18	2.91643e-16	2.50471e-14	3.20443e-16	1.63642e-17	5.28108e-17	3.68221e-16	1.84415e-16	1.23505e-16	2.31575e-15	2.86255e-17
RWA	Rwanda	2.11905e-18	3.15904e-18	2.41989e-18	1.09468e-18	2.27978e-18	8.24754e-19	7.82027e-18	1.61839e-18	1.51218e-18	2.48319e-17	5.01828e-18	1.8947e-18	1.00807e-18	1.32425e-18	2.75863e-18	9.67806e-19	3.07136e-19	5.58442e-18	7.89737e-19	1.535e-18	1.58283e-18	3.33808e-18	1.85935e-18	1.33302e-18	1.69008e-18	1.06735e-17	9.06438e-19	1.14311e-18	1.75032e-18	4.62434e-18	2.24297e-18	1.66582e-18	1.50267e-18	9.28627e-18	1.54092e-18	9.67102e-19	1.27804e-18	1.34507e-18	4.85375e-18	1.35256e-16	8.42385e-18	1.6386e-18	1.3627e-18	1.64132e-18	1.51659e-18	1.30633e-18	4.0588e-18	1.02655e-18
WSM	Samoa	1.07594e-19	1.55887e-19	9.63476e-20	6.56748e-20	1.08411e-19	3.97452e-20	3.26057e-19	8.09518e-20	7.00881e-20	1.06217e-17	1.55454e-19	9.22527e-20	4.98978e-20	6.30058e-20	1.28169e-19	4.73015e-20	1.35112e-20	1.54956e-19	3.75373e-20	7.29133e-20	7.55378e-20	1.59891e-19	9.00615e-20	6.58808e-20	8.04034e-20	3.4285e-19	4.3655e-20	5.41883e-20	7.91166e-20	2.24851e-19	1.08872e-19	7.57685e-20	6.77612e-20	2.75045e-19	7.258e-20	4.74436e-20	6.09937e-20	6.60188e-20	1.78966e-19	1.94486e-18	1.96719e-19	7.81561e-20	6.21233e-20	7.27279e-20	7.10073e-20	5.98635e-20	1.41987e-19	4.88656e-20
SMR	San Marino	0	0	0	0	0	0	0	0	0	0	0	0	0	0	0	0	0	0	0	0	0	0	0	0	0	0	0	0	0	0	0	0	0	0	0	0	0	0	0	0	0	0	0	0	0	0	0	0
STP	Sao Tome and Principe	0	0	0	0	0	0	0	0	0	0	0	0	0	0	0	0	0	0	0	0	0	0	0	0	0	0	0	0	0	0	0	0	0	0	0	0	0	0	0	0	0	0	0	0	0	0	0	0
SAU	Saudi Arabia	3.38671e-16	4.7494e-16	4.04624e-15	8.63624e-17	8.27938e-16	3.30513e-17	7.13265e-15	1.24941e-16	8.2884e-17	8.72351e-14	1.07726e-14	3.82819e-16	1.35439e-16	5.57785e-16	2.46066e-15	1.14832e-16	3.80309e-18	1.15317e-14	3.32752e-17	2.39986e-16	9.22955e-17	9.33423e-17	3.90593e-16	2.4116e-16	7.55258e-16	6.20094e-14	2.28256e-17	3.34224e-16	1.10494e-15	1.92688e-16	6.30189e-17	4.72895e-16	4.40114e-16	2.25601e-14	6.32983e-17	5.273e-17	7.29253e-17	4.40532e-17	5.28588e-15	2.61143e-13	1.05953e-14	2.07715e-16	6.28799e-16	1.07062e-15	7.11482e-16	1.33748e-15	4.43396e-15	2.18881e-16
SEN	Senegal	1.0116e-18	1.59752e-18	3.68465e-18	5.19631e-19	1.70524e-18	3.41285e-19	3.81134e-18	8.29464e-19	6.90703e-19	8.66146e-18	7.60404e-18	1.07124e-18	4.38668e-19	7.95541e-19	1.27277e-18	4.33973e-19	1.21612e-19	5.05849e-17	3.13442e-19	1.52937e-17	7.47896e-19	1.42644e-18	9.08235e-19	7.71708e-19	7.50119e-19	1.0853e-17	3.66976e-19	5.11894e-19	1.94501e-18	1.47823e-17	9.59134e-19	8.12639e-19	1.75879e-17	1.26726e-17	6.32757e-18	4.21149e-19	1.13461e-18	2.37854e-18	2.55053e-18	6.64817e-17	2.84726e-18	1.32537e-17	7.14229e-19	1.83538e-18	1.14697e-18	2.38195e-18	4.5382e-18	2.52444e-17
SRB	Serbia	0	0	0	0	0	0	0	0	0	0	0	0	0	0	0	0	0	0	0	0	0	0	0	0	0	0	0	0	0	0	0	0	0	0	0	0	0	0	0	0	0	0	0	0	0	0	0	0
SYC	Seychelles	0	0	0	0	0	0	0	0	0	0	0	0	0	0	0	0	0	0	0	0	0	0	0	0	0	0	0	0	0	0	0	0	0	0	0	0	0	0	0	0	0	0	0	0	0	0	0	0
SLE	Sierra Leone	1.95281e-18	3.41934e-18	2.12378e-18	9.5071e-19	2.20181e-18	6.68599e-19	5.64208e-18	1.56272e-18	1.39826e-18	1.03722e-17	5.57867e-18	1.86139e-18	8.09656e-19	1.14774e-18	2.47365e-18	1.46122e-18	3.14562e-19	6.83423e-18	6.34323e-19	1.38122e-18	1.43053e-18	3.18016e-18	1.61264e-18	1.1931e-18	1.49532e-18	6.96099e-18	7.05385e-19	9.52496e-19	1.81154e-18	4.39838e-18	2.04159e-18	1.4193e-18	1.84368e-18	1.6649e-17	1.42071e-18	8.21243e-19	1.10097e-18	1.28293e-18	3.25718e-18	3.52513e-17	3.57147e-18	1.51832e-18	1.10751e-18	1.49039e-18	1.4914e-18	1.33392e-18	4.07496e-18	9.12473e-19
SGP	Singapore	3.5885e-18	2.39455e-19	1.79576e-18	9.92881e-20	1.83823e-18	6.7119e-20	5.97391e-18	2.28013e-19	1.66634e-19	1.45323e-16	7.62932e-18	9.3904e-19	1.37364e-19	1.76038e-18	2.42421e-17	1.36573e-19	1.73714e-20	9.04856e-18	6.32043e-20	2.51813e-19	2.34692e-19	8.09134e-19	2.90619e-19	2.47678e-19	4.41998e-19	2.38871e-17	7.0846e-20	2.87519e-17	1.04625e-18	5.77862e-19	1.49062e-19	1.21e-17	3.83489e-19	3.23168e-17	1.18289e-19	9.53525e-20	1.04636e-19	1.5587e-19	3.27547e-18	5.66401e-16	3.62953e-18	6.22196e-19	6.06957e-19	1.13345e-18	6.60476e-19	1.33317e-18	5.5174e-18	3.87239e-19
SVK	Slovakia	1.92274e-18	2.21266e-18	5.81581e-18	7.79354e-19	5.10598e-18	4.93639e-19	1.42452e-17	2.12547e-18	9.00564e-19	2.72365e-17	2.21593e-16	2.06172e-18	4.09643e-18	1.43089e-18	2.24606e-18	6.23932e-19	1.46443e-19	4.03302e-17	4.76892e-19	1.07333e-18	9.98232e-19	2.09983e-18	1.35711e-18	6.5116e-18	1.21458e-18	3.05673e-17	9.80275e-19	7.93032e-19	2.27431e-17	3.28322e-18	1.41158e-18	1.09561e-18	1.44101e-18	2.98565e-17	9.93986e-19	5.93129e-19	7.88086e-19	1.14339e-18	7.02441e-18	1.47825e-16	1.28032e-17	1.92654e-18	1.56006e-18	2.72874e-17	2.69857e-18	3.36658e-18	4.48364e-16	9.34649e-19
SVN	Slovenia	3.69144e-18	1.66473e-17	1.58455e-17	1.16825e-18	3.61511e-18	8.02912e-19	2.67186e-17	2.24673e-18	1.22764e-18	5.36914e-17	3.71499e-16	4.16945e-18	1.29635e-18	2.44411e-18	3.71778e-18	9.74285e-19	2.12864e-19	6.89918e-17	7.10717e-19	1.51659e-18	1.39551e-18	2.23001e-18	2.15179e-18	2.27953e-16	2.0018e-18	7.96816e-17	9.09636e-19	1.20272e-18	2.90147e-17	3.74524e-18	1.83143e-18	1.58217e-18	2.38814e-18	6.71069e-17	1.35799e-18	9.04023e-19	1.24375e-18	1.2205e-18	1.53778e-17	3.00051e-16	1.81967e-17	1.83018e-18	2.64212e-18	5.31765e-16	3.75932e-18	6.26012e-18	1.10219e-16	1.61923e-18
SOM	Somalia	2.97445e-17	3.45815e-17	2.73691e-17	1.69617e-17	3.12193e-17	1.56099e-17	1.0795e-16	2.4054e-17	1.80418e-17	2.26243e-16	5.24512e-17	2.56008e-17	1.682e-17	1.89327e-17	3.21436e-17	1.55085e-17	4.11834e-18	4.25677e-17	1.33874e-17	2.11987e-17	2.29748e-17	4.19634e-17	2.71693e-17	1.95999e-17	2.45208e-17	1.15235e-16	1.34959e-17	1.56283e-17	2.47225e-17	5.86845e-17	3.18953e-17	2.14192e-17	1.98779e-17	7.24808e-17	2.1361e-17	1.68889e-17	1.85626e-17	1.85889e-17	5.604e-17	5.85117e-16	7.39705e-17	2.13955e-17	1.83054e-17	2.37978e-17	2.20887e-17	2.85947e-17	4.22131e-17	1.56016e-17
ZAF	South Africa	1.35996e-16	1.48559e-16	1.14505e-15	4.64312e-17	2.11348e-14	2.80559e-17	4.59379e-15	8.00763e-17	6.25779e-17	1.74021e-14	5.25826e-15	1.75418e-16	7.68707e-17	3.43584e-16	8.17492e-16	8.01075e-17	6.27323e-18	6.75217e-15	2.76886e-17	1.20188e-16	7.73541e-17	7.54886e-17	1.73648e-16	1.63322e-16	5.43208e-14	1.75517e-14	3.67421e-17	1.15843e-16	5.92779e-16	3.44876e-16	1.58145e-16	1.70563e-16	6.27637e-16	1.50609e-14	7.75745e-17	6.74748e-17	4.78145e-17	9.01913e-17	2.65677e-15	1.09454e-13	2.34353e-15	1.0024e-15	2.39376e-16	8.46359e-16	3.30208e-16	4.32335e-16	2.67655e-15	4.57216e-16
SDS	South Sudan	0	0	0	0	0	0	0	0	0	0	0	0	0	0	0	0	0	0	0	0	0	0	0	0	0	0	0	0	0	0	0	0	0	0	0	0	0	0	0	0	0	0	0	0	0	0	0	0
ESP	Spain	6.08358e-18	2.12527e-17	6.89891e-16	1.14267e-16	1.34364e-16	7.53131e-19	8.92771e-16	6.43023e-18	5.59982e-18	3.97688e-16	5.67359e-16	1.67577e-17	3.0572e-18	2.92009e-17	4.05914e-17	4.22203e-18	1.28258e-19	8.06423e-16	1.09418e-18	1.31658e-17	4.05468e-18	1.96512e-18	4.9881e-17	2.24832e-17	1.15717e-17	1.58136e-15	1.54579e-18	3.82629e-18	1.2071e-16	2.86251e-17	1.65722e-18	6.05268e-18	2.88254e-17	5.72297e-16	1.24053e-17	2.67994e-17	1.60268e-18	2.50836e-18	5.35667e-16	3.39353e-15	4.83068e-16	1.03264e-17	9.84185e-17	1.10537e-16	6.89459e-16	1.01013e-16	3.77092e-16	2.98418e-17
LKA	Sri Lanka	2.60145e-19	3.12024e-19	1.6485e-18	1.2713e-19	5.16424e-19	7.90397e-20	6.12247e-18	1.91109e-19	1.57741e-19	1.58406e-17	1.49668e-17	8.31012e-19	1.33094e-19	3.37762e-19	9.27671e-19	2.47538e-19	2.36074e-20	2.31632e-17	1.16419e-19	1.66737e-19	1.5919e-19	2.79845e-19	1.00776e-18	2.97926e-19	3.35338e-19	8.78181e-18	7.3084e-20	2.23102e-19	1.33635e-18	4.55754e-19	1.80084e-19	2.49668e-19	3.7999e-19	3.92234e-17	1.68139e-19	8.83965e-20	1.02811e-19	1.29771e-19	5.15481e-18	6.54942e-17	7.48069e-18	2.08249e-19	4.97003e-19	1.41138e-18	4.57799e-19	1.74463e-18	8.27719e-18	1.79161e-19
SUD	Sudan	0	0	0	0	0	0	0	0	0	0	0	0	0	0	0	0	0	0	0	0	0	0	0	0	0	0	0	0	0	0	0	0	0	0	0	0	0	0	0	0	0	0	0	0	0	0	0	0
SUR	Suriname	1.25314e-18	2.1667e-18	2.44225e-18	6.57361e-19	1.60267e-18	4.74439e-19	4.93383e-18	9.89737e-19	9.45699e-19	1.31895e-17	5.55398e-18	1.76169e-18	6.00782e-19	8.56837e-19	1.53262e-18	2.13525e-18	1.92749e-19	1.04674e-17	4.35228e-19	1.00104e-18	9.63783e-19	2.1807e-18	1.05494e-18	8.15959e-19	9.33053e-19	8.20223e-18	4.96155e-19	6.38578e-19	1.28352e-18	3.14772e-18	1.36391e-18	9.42732e-19	1.45955e-18	1.99165e-17	9.42877e-19	5.50705e-19	7.57976e-19	8.27067e-19	3.02883e-18	6.03155e-17	4.71861e-18	1.03457e-18	9.1343e-19	1.22066e-18	1.4615e-18	9.21943e-19	3.54305e-18	7.16537e-19
SWZ	Swaziland	4.45129e-17	8.64892e-18	6.63544e-18	3.00796e-18	3.43589e-17	2.22568e-18	1.84164e-17	4.71128e-18	4.47468e-18	6.51489e-17	1.46719e-17	5.4331e-18	2.68721e-18	3.69624e-18	1.99451e-17	2.89587e-18	8.30597e-19	1.9279e-17	2.10632e-18	8.0669e-18	4.44568e-18	1.02882e-17	5.15309e-18	3.72443e-18	4.328e-18	3.05285e-17	2.38401e-18	3.06816e-18	5.27976e-18	1.43603e-17	9.30842e-18	4.76008e-18	5.03471e-18	4.90009e-17	4.40058e-18	2.65465e-18	3.53954e-18	4.04421e-18	1.13788e-17	2.46556e-16	1.34098e-17	1.29665e-17	3.97261e-18	5.14929e-18	6.70868e-18	3.78955e-18	1.11762e-17	2.87147e-18
SWE	Sweden	3.59173e-19	4.59977e-19	3.09485e-18	1.90862e-19	1.088e-18	1.24973e-19	9.73036e-18	2.92241e-19	2.08043e-19	2.5738e-17	1.99558e-17	5.81376e-19	1.8743e-19	8.22798e-19	1.17294e-18	2.26301e-19	2.56203e-20	2.52036e-17	1.21144e-19	2.36064e-19	2.2257e-19	2.60915e-19	5.88634e-19	7.46151e-19	4.68562e-19	3.49828e-17	1.39651e-19	2.81173e-19	2.61898e-18	4.85714e-19	2.28162e-19	3.30629e-19	5.08034e-19	2.81705e-17	2.1036e-19	1.67338e-19	1.65424e-19	2.13936e-19	5.77375e-18	1.71563e-16	5.21736e-18	3.24301e-19	6.25249e-19	3.11015e-18	9.43637e-19	1.62654e-18	1.15273e-17	3.03464e-19
CHE	Switzerland	1.14454e-18	1.81413e-18	1.47062e-17	5.84749e-19	2.69699e-18	2.03703e-19	2.68806e-17	1.67862e-18	6.86927e-19	4.5503e-17	1.26346e-16	2.98176e-18	5.39691e-19	3.23219e-18	4.77856e-18	5.09432e-19	1.37509e-20	5.62482e-17	1.84445e-19	6.13487e-19	5.91642e-19	6.69075e-19	1.4494e-18	2.77483e-18	1.25886e-18	1.1372e-16	2.73769e-19	7.98623e-19	1.03004e-17	1.59834e-18	5.20921e-19	1.17108e-18	1.53522e-18	9.10266e-17	4.19442e-19	3.93685e-19	3.06637e-19	4.72587e-19	1.51339e-17	4.9414e-16	1.92547e-17	8.41061e-19	2.60012e-18	1.37519e-17	2.64598e-18	4.27444e-18	4.04935e-17	1.27345e-18
SYR	Syria	7.48578e-18	4.25962e-17	1.19888e-15	4.59759e-18	2.051e-17	2.14254e-18	1.24962e-16	4.20028e-17	4.31903e-18	3.53977e-16	9.05815e-16	4.89838e-17	3.20723e-18	1.5431e-17	1.80341e-17	3.39e-18	6.69796e-19	4.09379e-16	1.86067e-18	1.03779e-17	4.55731e-18	7.892e-18	1.50779e-17	1.67411e-17	7.25152e-18	5.27366e-16	2.17436e-18	4.53321e-18	1.56222e-16	1.63429e-17	5.56052e-18	6.71149e-18	1.13079e-17	3.98203e-16	4.54956e-18	2.65206e-18	3.67811e-18	3.93186e-18	9.85805e-17	1.60767e-15	1.85482e-16	7.76155e-18	1.27349e-17	1.71897e-16	2.38723e-17	4.60313e-16	3.05153e-16	8.64507e-18
TWN	Taiwan	2.48865e-18	1.09573e-18	1.15454e-17	4.58138e-19	3.53889e-18	3.88624e-19	5.6382e-17	1.17251e-18	1.2618e-18	2.43298e-16	4.45323e-17	1.40473e-18	2.99532e-18	6.8747e-18	4.3173e-17	1.07559e-18	3.43843e-20	2.88609e-17	1.05967e-18	1.89257e-18	2.31281e-18	1.8788e-18	1.73583e-18	1.21775e-18	2.47435e-18	2.00413e-16	3.84733e-18	4.77602e-18	8.42869e-18	6.0649e-18	4.63379e-19	2.44118e-17	1.93399e-18	2.63455e-16	4.64e-19	4.79658e-19	3.8421e-19	4.35382e-19	4.89069e-17	1.23488e-15	4.18518e-17	1.19562e-18	1.40988e-17	5.88838e-18	5.90326e-18	7.87997e-18	2.13711e-17	3.12445e-18
TJK	Tajikistan	6.12087e-17	8.54247e-17	1.95636e-15	2.74673e-17	5.98638e-17	2.07199e-17	1.80953e-16	4.70565e-17	3.70307e-17	5.36173e-16	2.28802e-16	1.06237e-16	2.43329e-17	3.39858e-17	6.79106e-17	2.42396e-17	7.8345e-18	2.12772e-16	1.94139e-17	3.83799e-17	4.0307e-17	8.20833e-17	4.62543e-17	3.58411e-17	4.066e-17	5.24498e-16	2.24702e-17	2.71847e-17	3.00777e-16	1.14653e-16	5.98052e-17	3.94117e-17	3.62472e-17	2.52196e-16	4.05841e-17	2.3926e-17	3.27928e-17	3.38576e-17	1.15442e-16	3.72261e-15	1.89413e-16	4.11779e-17	3.29199e-17	1.31968e-16	3.99032e-17	3.58865e-17	3.46379e-16	2.64743e-17
THA	Thailand	1.09947e-17	2.82878e-18	1.71528e-17	1.51422e-18	1.38467e-17	1.04808e-18	7.30859e-17	2.28933e-18	2.2499e-18	7.92049e-16	8.76741e-17	4.28308e-18	1.46836e-18	1.76143e-17	9.1129e-17	2.67343e-18	2.41567e-19	1.15112e-16	1.01358e-18	4.91784e-18	2.17071e-18	7.22024e-18	3.76427e-18	2.4493e-18	3.67861e-18	1.91773e-16	1.49265e-18	1.47833e-17	1.04952e-17	5.94131e-18	2.56381e-18	1.01565e-16	3.80415e-18	4.04305e-16	2.07235e-18	1.41316e-18	1.38966e-18	1.67262e-18	4.34429e-17	3.16912e-15	4.13645e-17	5.801e-18	7.63915e-18	1.20926e-17	7.54605e-18	1.87316e-17	5.98786e-17	5.28513e-18
MKD	TFYR Macedonia	2.53499e-17	9.84535e-16	5.99504e-16	1.21891e-17	3.31161e-17	8.47667e-18	1.1721e-16	2.15198e-17	1.57382e-17	2.66661e-16	3.91818e-16	2.88304e-17	1.04336e-17	1.75533e-17	2.99512e-17	9.8118e-18	2.97575e-18	4.59503e-16	7.63699e-18	1.74339e-17	1.77571e-17	3.63811e-17	2.07955e-17	5.34924e-16	1.82521e-17	2.33276e-16	9.27717e-18	1.26404e-17	1.08782e-15	5.33353e-17	2.40465e-17	3.13509e-17	1.96022e-17	2.58342e-16	1.66628e-17	1.01054e-17	1.27814e-17	1.56105e-17	6.37972e-17	1.18616e-15	7.29852e-17	1.94865e-17	1.7305e-17	1.44932e-15	2.63982e-17	4.20711e-17	1.98881e-16	1.33656e-17
TGO	Togo	2.79314e-18	4.68542e-18	3.42633e-18	1.36396e-18	3.99267e-18	9.73363e-19	9.55422e-18	2.15632e-18	1.84236e-18	1.45964e-17	7.5922e-18	2.54289e-18	1.158e-18	1.74243e-18	5.15709e-18	1.16891e-18	3.68778e-19	1.21533e-17	8.76371e-19	1.24566e-16	5.17667e-18	4.64635e-18	2.25374e-18	1.72773e-18	4.54853e-18	2.49589e-17	1.79134e-18	1.38754e-18	3.44582e-18	1.06401e-16	2.87255e-18	3.53594e-18	5.52177e-18	1.47816e-17	1.9396e-18	1.12854e-18	6.45204e-18	4.69054e-18	5.05436e-18	6.49301e-17	1.81544e-17	1.36474e-17	1.77385e-18	2.26648e-18	1.98783e-18	1.71941e-18	4.81091e-18	6.44085e-18
TTO	Trinidad and Tobago	0	0	0	0	0	0	0	0	0	0	0	0	0	0	0	0	0	0	0	0	0	0	0	0	0	0	0	0	0	0	0	0	0	0	0	0	0	0	0	0	0	0	0	0	0	0	0	0
TUN	Tunisia	1.1225e-18	4.25784e-18	1.69838e-16	1.07821e-18	3.84455e-18	3.85548e-19	3.88522e-17	1.30837e-18	7.61667e-19	2.88917e-17	1.03863e-16	2.04633e-18	4.53925e-19	7.40508e-18	6.43438e-18	6.32288e-19	1.05918e-19	3.01484e-16	2.78201e-19	3.87063e-18	7.86886e-19	1.3587e-18	1.50238e-18	2.70085e-18	1.20389e-18	1.55293e-16	3.38677e-19	6.89881e-19	1.06523e-17	1.19294e-17	8.54157e-19	1.05559e-18	8.90015e-18	7.14855e-17	7.77006e-19	4.38626e-19	5.88055e-19	1.90782e-18	1.22314e-17	2.32558e-16	1.32112e-17	2.38793e-18	1.78576e-18	1.50342e-17	9.30557e-18	7.34633e-18	3.98867e-17	6.89794e-18
TUR	Turkey	3.41183e-17	2.78459e-16	6.9819e-16	3.03444e-18	2.16379e-17	1.35672e-18	1.75504e-16	1.02663e-16	3.49453e-18	3.72537e-16	7.18146e-16	7.11794e-16	4.56706e-18	3.9868e-17	4.93806e-17	5.80829e-18	3.66548e-19	5.27789e-16	1.45604e-18	5.92605e-18	4.35465e-18	4.47394e-18	7.42175e-18	8.18853e-17	8.16818e-18	4.53143e-16	4.78017e-18	4.6721e-18	5.76626e-16	1.46401e-17	2.9785e-18	6.05772e-18	2.19255e-17	6.18584e-16	5.48547e-18	1.72996e-18	1.92037e-18	3.0313e-18	1.04256e-16	2.62006e-15	1.25447e-16	8.24744e-18	1.73773e-17	1.01264e-16	2.18508e-17	2.48549e-17	2.6761e-16	1.31384e-17
TKM	Turkmenistan	2.37767e-15	4.76391e-17	1.1965e-16	1.2318e-17	2.96746e-17	8.60559e-18	9.03751e-17	9.19021e-17	1.83644e-17	1.72612e-16	2.27894e-16	3.65709e-16	1.01723e-17	1.66212e-17	3.22824e-17	9.9635e-18	2.83426e-18	1.14154e-16	7.81784e-18	1.80389e-17	5.60208e-17	4.4669e-17	1.98847e-17	2.04576e-17	1.63723e-17	1.93256e-16	1.43183e-17	1.28422e-17	1.09581e-16	6.68157e-17	2.44703e-17	1.90338e-17	1.84594e-17	1.77516e-16	1.77662e-17	1.01595e-17	1.37267e-17	1.66577e-17	6.42635e-17	2.69898e-15	7.33642e-17	1.93314e-17	1.62692e-17	4.32154e-17	2.31165e-17	2.41807e-17	2.22934e-16	1.23965e-17
USR	Former USSR	0	0	0	0	0	0	0	0	0	0	0	0	0	0	0	0	0	0	0	0	0	0	0	0	0	0	0	0	0	0	0	0	0	0	0	0	0	0	0	0	0	0	0	0	0	0	0	0
UGA	Uganda	2.84552e-18	3.834e-18	6.01668e-18	1.56813e-18	3.91234e-18	9.96236e-19	1.54702e-17	2.26181e-18	2.02691e-18	4.68818e-17	2.34394e-17	2.84874e-18	1.14881e-18	1.93883e-18	3.16909e-18	1.1945e-18	3.6226e-19	6.92638e-17	8.58979e-19	1.96831e-18	1.96526e-18	4.62732e-18	2.24421e-18	1.94245e-18	1.93978e-18	2.13998e-17	9.99178e-19	3.17331e-18	3.69687e-18	6.9338e-18	8.6758e-18	2.02174e-18	1.94145e-18	1.9922e-17	1.98421e-18	1.15702e-18	1.52891e-18	1.7534e-18	6.09358e-18	1.65126e-16	7.53068e-18	2.90714e-17	1.88366e-18	4.04647e-18	5.82569e-18	5.05379e-18	2.37741e-17	1.6123e-18
UKR	Ukraine	8.10492e-18	1.22001e-17	8.45999e-17	2.08665e-18	7.12859e-18	1.38901e-18	4.44889e-17	2.74748e-17	2.53737e-18	7.32937e-17	2.09704e-16	1.40466e-16	2.13663e-18	4.11474e-18	1.03721e-17	2.11369e-18	7.60568e-19	9.75977e-17	1.28116e-18	3.31667e-18	2.99364e-18	4.96737e-18	3.94013e-18	6.97117e-18	3.27581e-18	1.50187e-16	1.70109e-18	2.47093e-18	2.56077e-16	7.5744e-18	3.36634e-18	4.25107e-18	7.1874e-18	1.83705e-16	3.16013e-18	1.6351e-18	2.01882e-18	2.53886e-18	3.19852e-17	1.388e-15	4.93613e-17	3.4762e-18	8.42093e-18	2.95954e-17	2.36022e-17	2.51721e-17	3.05896e-16	2.67521e-18
ARE	UAE	2.7145e-17	8.33814e-18	2.4564e-16	1.39628e-18	1.16342e-17	9.59564e-19	7.16126e-17	2.41078e-16	1.99849e-18	1.33667e-15	9.67595e-17	2.33123e-16	1.95217e-18	1.7535e-17	6.82611e-17	2.17869e-18	2.63891e-19	1.63414e-16	9.07743e-19	3.40631e-18	3.00529e-18	4.85855e-18	5.03751e-18	3.14059e-18	7.30386e-18	2.92518e-16	1.00575e-18	7.53693e-18	6.27077e-17	6.66582e-18	2.58213e-18	1.46995e-17	3.33823e-17	3.48524e-16	1.77678e-18	1.24603e-18	1.44998e-18	1.88406e-18	4.15037e-17	4.89435e-15	5.03128e-17	5.25046e-18	8.8645e-18	1.53781e-17	9.40388e-18	4.13477e-17	6.23014e-17	3.72877e-18
GBR	UK	1.96393e-18	2.81115e-18	2.99807e-17	1.09233e-18	1.30566e-17	1.12198e-18	4.84812e-17	2.65181e-18	1.76622e-18	2.20746e-16	1.25224e-16	9.30719e-18	1.05553e-18	1.48808e-17	1.26169e-17	4.81651e-18	7.81823e-20	2.08478e-16	6.27677e-19	1.39702e-18	4.55714e-18	1.31219e-18	2.31534e-18	3.74628e-18	5.16144e-18	1.85327e-16	6.78811e-19	4.13482e-18	1.89345e-17	3.34473e-18	7.86881e-19	2.48527e-18	4.20834e-18	2.57802e-16	9.10278e-19	1.53045e-18	5.17308e-19	7.92064e-19	2.9644e-17	1.02361e-15	3.74091e-17	2.68699e-18	4.45686e-18	1.80504e-17	6.96103e-18	2.53072e-17	8.13597e-17	3.31772e-18
TZA	Tanzania	2.78256e-18	1.95051e-18	5.76517e-18	8.38104e-19	3.95412e-18	1.63402e-18	9.47698e-18	1.22123e-18	2.05918e-18	5.46732e-17	1.5411e-17	1.33855e-18	1.17495e-18	1.56104e-18	4.4316e-18	8.7927e-19	8.11518e-20	4.7196e-17	6.64625e-19	1.53981e-18	1.84528e-18	4.85205e-18	1.32439e-18	1.94379e-18	4.68101e-18	1.73354e-17	1.30751e-18	1.17366e-18	2.01428e-17	9.08744e-18	5.97279e-18	1.33884e-18	1.26695e-18	4.05297e-17	1.0647e-18	9.2124e-19	1.03289e-18	9.24383e-19	6.96845e-18	3.08345e-16	1.66144e-17	1.52501e-18	3.75016e-18	2.18939e-18	1.86146e-18	1.99927e-18	7.94798e-18	1.02652e-18
USA	USA	1.09376e-17	7.50016e-18	1.39521e-16	2.0934e-18	5.05759e-17	1.66213e-17	6.72136e-16	1.14641e-17	2.79426e-17	1.8027e-15	3.73377e-16	2.41806e-17	1.63815e-16	3.87236e-17	6.14799e-17	4.68093e-17	1.09412e-19	4.94074e-16	1.8414e-17	3.86393e-18	2.46115e-17	3.32168e-18	6.14355e-17	8.8571e-18	1.41675e-17	2.83439e-15	3.06232e-18	1.64671e-17	4.6955e-17	7.98256e-18	1.34108e-18	1.61754e-17	1.47908e-17	8.96716e-15	2.3814e-18	1.43197e-17	1.15138e-18	2.49891e-18	4.91698e-16	7.90814e-15	1.01774e-15	1.1317e-17	2.82786e-16	5.4883e-17	3.35818e-17	4.29128e-17	1.96645e-16	8.70595e-18
URY	Uruguay	4.61013e-18	4.86848e-18	1.37062e-17	2.33634e-18	8.96706e-18	1.6887e-18	2.34455e-15	3.5694e-18	3.59966e-18	9.68864e-17	2.86428e-17	4.07458e-18	2.29388e-18	3.34465e-18	8.9575e-18	2.47742e-18	6.11088e-19	4.96409e-17	1.68681e-18	3.23123e-18	3.33008e-18	7.2619e-18	3.49443e-17	3.12939e-18	4.09939e-18	5.23507e-15	1.94324e-18	2.3871e-18	6.94527e-18	1.04557e-17	4.72926e-18	3.36684e-18	3.28333e-18	2.31637e-16	3.21826e-18	2.49101e-18	2.65639e-18	3.05326e-18	3.61999e-16	9.43888e-16	1.16573e-16	4.34905e-18	1.38149e-17	6.02388e-18	1.68378e-17	5.81098e-18	1.92813e-17	2.29484e-18
UZB	Uzbekistan	4.64483e-16	3.51121e-16	3.83567e-16	1.7967e-16	3.34089e-16	1.40675e-16	1.03186e-15	4.56176e-16	2.05044e-16	1.73758e-15	1.18124e-15	5.16864e-16	1.70299e-16	2.11053e-16	3.3336e-16	1.65538e-16	3.78814e-17	1.27199e-15	1.32226e-16	2.24848e-16	2.49155e-16	4.40372e-16	2.86965e-16	2.14116e-16	2.65018e-16	2.29735e-15	1.56163e-16	1.79514e-16	4.75197e-16	6.50619e-16	3.49355e-16	2.32414e-16	2.23457e-16	1.4206e-15	2.36293e-16	1.64504e-16	2.03846e-16	2.04861e-16	6.24622e-16	1.18936e-14	6.25314e-16	2.45607e-16	2.04325e-16	3.15389e-16	2.55172e-16	2.32807e-16	1.10017e-15	1.61229e-16
VUT	Vanuatu	0	0	0	0	0	0	0	0	0	0	0	0	0	0	0	0	0	0	0	0	0	0	0	0	0	0	0	0	0	0	0	0	0	0	0	0	0	0	0	0	0	0	0	0	0	0	0	0
VEN	Venezuela	9.50797e-19	1.08647e-18	4.38869e-18	5.11481e-19	2.22042e-18	1.52165e-18	3.25952e-17	7.79491e-19	5.87156e-17	3.88201e-17	1.39364e-17	1.45688e-18	3.6622e-18	1.02259e-18	1.90485e-18	2.09835e-18	1.05418e-19	2.70739e-17	1.12691e-18	6.50204e-19	8.60268e-19	1.21578e-18	9.25075e-18	8.2809e-19	8.29088e-19	6.17293e-16	7.78662e-19	6.45848e-19	2.46382e-18	3.12087e-17	8.29072e-19	9.18327e-19	8.86105e-19	2.18963e-16	6.22328e-19	4.84763e-19	4.55429e-19	5.85104e-19	7.71858e-17	2.09916e-16	6.22205e-16	8.08059e-19	4.7391e-17	3.47789e-18	1.03646e-16	1.42646e-18	7.50131e-18	1.81483e-18
VNM	Viet Nam	3.28414e-18	3.23376e-18	2.12749e-17	1.6289e-18	1.66508e-17	1.10994e-18	3.83675e-17	2.33542e-18	2.33124e-18	7.61125e-16	6.9019e-17	2.92774e-18	2.00758e-18	3.24264e-18	1.27097e-17	1.50739e-18	3.37695e-19	1.02288e-16	1.05219e-18	2.39402e-18	2.19654e-18	5.0503e-18	3.04909e-18	2.51854e-18	2.63554e-18	1.02307e-16	1.09532e-18	3.58802e-18	1.0366e-17	6.76748e-18	3.39889e-18	8.62579e-17	2.8515e-18	1.39529e-16	3.01825e-18	1.25254e-18	2.03224e-18	1.85067e-18	2.83583e-17	1.69201e-15	5.85339e-17	3.97738e-18	3.6879e-18	8.78912e-18	1.5399e-17	5.15853e-18	6.02245e-17	2.05923e-18
YEM	Yemen	1.78512e-17	1.65176e-17	4.23904e-17	5.687e-18	2.0767e-17	4.02271e-18	1.24463e-16	9.12267e-18	7.94591e-18	1.02475e-15	1.07761e-16	1.40786e-17	5.50166e-18	1.95285e-17	1.0704e-16	5.55862e-18	1.48433e-18	1.23346e-16	3.74939e-18	1.32055e-17	8.30827e-18	1.78543e-17	1.34618e-17	8.66093e-18	1.0827e-17	6.1672e-16	4.20693e-18	1.25314e-17	2.0707e-17	2.6839e-17	1.12497e-17	3.84531e-17	1.0735e-17	3.92002e-16	7.88662e-18	4.8633e-18	1.09246e-17	7.45589e-18	7.34269e-17	2.38045e-14	9.57289e-17	1.22065e-17	1.46479e-17	7.71153e-17	1.8525e-17	1.77303e-17	6.85406e-17	9.15089e-18
ZMB	Zambia	9.92323e-18	1.84497e-17	6.04329e-17	3.85721e-18	1.44137e-16	2.47367e-18	1.40782e-16	6.3774e-18	5.63132e-18	2.62856e-16	2.00044e-16	1.16219e-17	3.58304e-18	1.85956e-17	6.79242e-17	3.92611e-18	7.81194e-19	1.94212e-16	2.34899e-18	6.41584e-18	5.60271e-18	1.15409e-17	9.45226e-18	9.8644e-18	2.02779e-16	4.06722e-16	2.684e-18	6.87804e-18	2.92488e-17	1.89176e-17	1.48188e-17	1.50922e-17	1.28849e-17	4.62809e-16	5.04926e-18	3.09508e-18	3.80345e-18	4.86719e-18	6.75577e-17	2.00845e-14	7.50225e-17	1.24506e-17	1.19167e-17	3.66961e-17	1.99048e-17	1.92962e-17	1.03251e-16	8.31899e-18
ZWE	Zimbabwe	5.0704e-17	4.46964e-17	7.8886e-17	3.86704e-17	4.04655e-17	3.60207e-17	2.6855e-16	3.77256e-17	3.51502e-17	1.98665e-15	2.28605e-16	3.34569e-17	4.11861e-17	4.0967e-17	5.65144e-17	3.7697e-17	5.66477e-18	2.08457e-16	3.09075e-17	4.26133e-17	4.59814e-17	3.70382e-17	4.91842e-17	4.21795e-17	4.3763e-17	4.16274e-16	3.66945e-17	3.13889e-17	4.59004e-17	4.72145e-17	4.17767e-17	3.94871e-17	4.23528e-17	3.89823e-16	3.93111e-17	3.8982e-17	4.00176e-17	3.70446e-17	2.27409e-16	1.43988e-15	6.80185e-16	3.65441e-17	4.47954e-17	5.63109e-17	4.43748e-17	4.56983e-17	1.44622e-16	3.56957e-17
ROW	Rest of World	0	0	0	0	0	0	0	0	0	0	0	0	0	0	0	0	0	0	0	0	0	0	0	0	0	0	0	0	0	0	0	0	0	0	0	0	0	0	0	0	0	0	0	0	0	0	0	0
[truncated: 142 more columns]

## Sheet: SO2 Impact FP shares
		AFG	ALB	DZA	AND	AGO	ATG	ARG	ARM	ABW	AUS	AUT	AZE	BHS	BHR	BGD	BRB	BLR	BEL	BLZ	BEN	BMU	BTN	BOL	BIH	BWA	BRA	VGB	BRN	BGR	BFA	BDI	KHM	CMR	CAN	CPV	CYM	CAF	TCD	CHL	CHN	COL	COG	CRI	HRV	CUB	CYP	CZE	CIV
		Afghanistan	Albania	Algeria	Andorra	Angola	Antigua	Argentina	Armenia	Aruba	Australia	Austria	Azerbaijan	Bahamas	Bahrain	Bangladesh	Barbados	Belarus	Belgium	Belize	Benin	Bermuda	Bhutan	Bolivia	Bosnia and Herzegovina	Botswana	Brazil	British Virgin Islands	Brunei	Bulgaria	Burkina Faso	Burundi	Cambodia	Cameroon	Canada	Cape Verde	Cayman Islands	Central African Republic	Chad	Chile	China	Colombia	Congo	Costa Rica	Croatia	Cuba	Cyprus	Czech Republic	Cote dIvoire
AFG	Afghanistan	0.9268	0.0007	0.0002	0.0044	0.0002	0.002	0.0001	0.0004	0.0034	0.0001	0.0003	0.0002	0.0006	0.0001	0.0002	0.0021	0.0073	0.0006	0.0005	0.001	0.0021	0.0011	0.0001	0.0005	0.0001	0.0001	0.0041	0.0011	0.0002	0.0022	0.0013	0.0004	0.0006	0.0001	0.0045	0.0043	0.0002	0.0005	0	0	0.0004	0.0011	0.0006	0.0004	0.0001	0.0001	0.0003	0.0009
ALB	Albania	0	0.7	0.0001	0.0011	0	0.0005	0	0.0001	0.001	0	0.0003	0	0.0002	0	0	0.0005	0.0023	0.0001	0.0001	0.0003	0.0006	0.0003	0	0.0002	0	0	0.0011	0.0003	0.0002	0.0006	0.0003	0.0001	0.0002	0	0.0012	0.0011	0.0001	0.0001	0	0	0	0.0003	0.0001	0.0002	0	0.0001	0.0002	0.0002
DZA	Algeria	0	0.0001	0.1496	0.0003	0	0.0001	0.0001	0	0.0001	0	0.0003	0	0.0001	0	0	0.0001	0.0001	0.0007	0	0.0001	0.0001	0	0	0.0001	0	0.0006	0.0001	0.0001	0.0001	0.0001	0	0	0.0001	0.0001	0.0001	0.0002	0	0	0	0	0.0001	0.0001	0.0001	0.0002	0	0	0.0002	0.0002
AND	Andorra	0	0	0	0	0	0	0	0	0	0	0	0	0	0	0	0	0	0	0	0	0	0	0	0	0	0	0	0	0	0	0	0	0	0	0	0	0	0	0	0	0	0	0	0	0	0	0	0
AGO	Angola	0	0	0	0.0002	0.1174	0.0001	0	0	0.0001	0	0	0	0	0	0	0.0001	0.0003	0.0001	0	0	0.0001	0	0	0	0	0	0.0002	0.0001	0	0.0001	0	0	0	0	0.0002	0.0002	0	0	0	0	0	0	0	0	0	0	0	0.0001
ATG	Antigua	0	0	0	0.0003	0	0.6082	0	0	0.0009	0	0	0	0.0001	0	0	0.0003	0.0006	0	0.0001	0.0001	0.0002	0.0001	0	0	0	0	0.0034	0.0001	0	0.0002	0.0001	0	0	0	0.0003	0.0003	0	0	0	0	0	0.0001	0	0	0	0	0	0.0001
ARG	Argentina	0	0.0003	0.001	0.0021	0.0005	0.0009	0.4487	0.0002	0.0022	0.0001	0.0008	0.0001	0.0005	0.0002	0.0005	0.0019	0.0036	0.0021	0.0003	0.0005	0.0011	0.0005	0.0048	0.0004	0.0001	0.0265	0.0019	0.0007	0.0007	0.0011	0.0006	0.0003	0.0004	0.0009	0.0022	0.0036	0.0001	0.0002	0.004	0	0.004	0.0009	0.003	0.0009	0.0011	0.0004	0.0008	0.0008
ARM	Armenia	0	0.0003	0.0001	0.0019	0.0001	0.0009	0.0001	0.8359	0.0015	0	0.0002	0.0001	0.0003	0	0.0001	0.001	0.0036	0.0005	0.0003	0.0004	0.001	0.0005	0	0.0003	0	0.0001	0.0023	0.0005	0.0002	0.0009	0.0006	0.0002	0.0003	0.0001	0.0021	0.0021	0.0001	0.0002	0	0	0.0001	0.0005	0.0002	0.0002	0.0001	0.0001	0.0002	0.0004
ABW	Aruba	0	0	0	0	0	0	0	0	0	0	0	0	0	0	0	0	0	0	0	0	0	0	0	0	0	0	0	0	0	0	0	0	0	0	0	0	0	0	0	0	0	0	0	0	0	0	0	0
AUS	Australia	0.0011	0.0051	0.0132	0.0328	0.0054	0.02	0.0092	0.0092	0.03	0.8055	0.0173	0.0035	0.0101	0.0083	0.0234	0.0606	0.0478	0.0223	0.0049	0.009	0.0232	0.0082	0.0015	0.0078	0.004	0.0134	0.0323	0.1139	0.0098	0.0168	0.0084	0.0363	0.0106	0.0334	0.0325	0.0366	0.0017	0.004	0.0027	0.0052	0.0108	0.0143	0.0166	0.0148	0.0049	0.008	0.0156	0.0198
AUT	Austria	0	0.0001	0.0002	0.0002	0	0	0	0	0.0001	0	0.025	0	0	0	0	0.0001	0.0001	0.0003	0	0	0.0001	0.0001	0	0.0008	0	0.0001	0.0001	0.0001	0.0004	0.0001	0	0	0.0001	0.0001	0.0001	0.0001	0	0	0	0	0.0001	0.0001	0.0001	0.0015	0	0.0001	0.0009	0.0001
AZE	Azerbaijan	0.0001	0.0003	0.0003	0.0017	0.0001	0.0008	0.0001	0.0003	0.0014	0	0.0011	0.8153	0.0003	0	0.0001	0.0009	0.0028	0.0004	0.0002	0.0004	0.0009	0.0004	0	0.0004	0	0.0001	0.0062	0.0005	0.0003	0.0008	0.0005	0.0002	0.0003	0.0001	0.0019	0.0018	0.0001	0.0002	0	0	0.0002	0.0006	0.0002	0.0005	0.0001	0.0001	0.001	0.0005
BHS	Bahamas	0	0	0	0.0003	0	0.0005	0	0	0.0005	0	0	0	0.7613	0	0	0.0003	0.0006	0	0.0001	0.0001	0.0003	0.0001	0	0	0	0	0.0013	0.0001	0	0.0001	0.0001	0	0	0.0001	0.0004	0.0011	0	0	0	0	0	0.0001	0	0	0.0002	0	0.0001	0.0001
BHR	Bahrain	0.0001	0.0005	0.0022	0.003	0.0002	0.0015	0.0002	0.0003	0.0027	0.0004	0.0005	0.0002	0.0006	0.8642	0.0004	0.0023	0.006	0.0009	0.0004	0.0009	0.0018	0.0009	0.0001	0.0005	0.0001	0.0002	0.0033	0.0015	0.0004	0.0017	0.001	0.0006	0.0006	0.0005	0.0034	0.0034	0.0002	0.0004	0	0.0001	0.0004	0.001	0.0005	0.0005	0.0001	0.0004	0.0004	0.0009
BGD	Bangladesh	0	0	0	0.0001	0	0	0	0	0.0001	0	0.0001	0	0	0	0.0955	0	0.0001	0.0001	0	0	0	0	0	0	0	0	0.0001	0.0001	0	0	0	0	0	0.0001	0.0001	0.0001	0	0	0	0	0	0	0	0	0	0	0	0
BRB	Barbados	0	0	0	0	0	0	0	0	0	0	0	0	0	0	0	0	0	0	0	0	0	0	0	0	0	0	0	0	0	0	0	0	0	0	0	0	0	0	0	0	0	0	0	0	0	0	0	0
BLR	Belarus	0	0	0	0.0001	0	0	0	0	0.0001	0	0	0	0	0	0	0.0001	0.0178	0	0	0	0.0001	0	0	0	0	0	0.0001	0	0.0001	0	0	0	0	0	0.0001	0.0001	0	0	0	0	0	0	0	0.0001	0	0	0.0001	0
BEL	Belgium	0	0	0.0001	0.0001	0	0	0	0	0.0001	0	0.0002	0	0	0	0	0.0001	0	0.0076	0	0	0	0	0	0.0001	0	0	0	0	0.0001	0.0001	0	0	0.0001	0	0.0001	0.0001	0	0	0	0	0	0.0001	0	0.0001	0	0	0.0001	0.0001
BLZ	Belize	0	0.0003	0.0001	0.0019	0.0001	0.0011	0	0.0002	0.0016	0	0.0001	0.0001	0.0003	0	0.0001	0.0032	0.0036	0	0.8595	0.0004	0.0011	0.0005	0	0.0002	0	0	0.0042	0.0005	0.0001	0.001	0.0006	0.0002	0.0002	0.0001	0.0022	0.0036	0.0001	0.0002	0	0	0.0001	0.0005	0.0004	0.0001	0.0001	0.0001	0.0001	0.0004
BEN	Benin	0	0.0001	0	0.0003	0	0.0002	0	0	0.0003	0	0	0	0.0001	0	0	0.0002	0.0007	0	0	0.637	0.0002	0.0001	0	0	0	0	0.0003	0.0001	0	0.0006	0.0001	0	0.0001	0	0.0004	0.0003	0	0.0001	0	0	0.0001	0.0002	0	0	0	0	0	0.0003
BMU	Bermuda	0	0	0	0	0	0	0	0	0	0	0	0	0	0	0	0	0	0	0	0	0	0	0	0	0	0	0	0	0	0	0	0	0	0	0	0	0	0	0	0	0	0	0	0	0	0	0	0
BTN	Bhutan	0.0001	0.0006	0.0002	0.0035	0.0001	0.0017	0.0001	0.0003	0.003	0	0.0001	0.0001	0.0006	0.0001	0.0003	0.0018	0.0068	0.0001	0.0005	0.0008	0.0019	0.8296	0.0001	0.0005	0.0001	0.0001	0.0037	0.001	0.0003	0.0018	0.0012	0.0004	0.0005	0.0001	0.0041	0.0039	0.0002	0.0004	0	0	0.0001	0.001	0.0003	0.0002	0.0001	0.0001	0.0001	0.0008
BOL	Bolivia	0	0.0009	0.0003	0.0032	0.0003	0.0016	0.0029	0.0003	0.0034	0.0001	0.0004	0.0001	0.0007	0.0001	0.0002	0.0021	0.0055	0.0004	0.0005	0.0008	0.0018	0.0008	0.7473	0.0005	0.0001	0.0164	0.0033	0.001	0.0003	0.0016	0.001	0.0004	0.0005	0.0009	0.004	0.0039	0.0002	0.0004	0.0011	0	0.0255	0.0009	0.0012	0.0004	0.0002	0.0002	0.0004	0.0008
BIH	Bosnia and Herzegovina	0	0.0001	0	0.0003	0	0.0002	0	0	0.0003	0	0.0005	0	0	0	0	0.0002	0.0006	0.0001	0	0.0001	0.0002	0.0001	0	0.6609	0	0	0.0003	0.0001	0.0001	0.0002	0.0001	0	0.0001	0	0.0004	0.0003	0	0	0	0	0	0.0001	0	0.0077	0	0	0.0001	0.0001
BWA	Botswana	0	0.0004	0.0001	0.0025	0.0002	0.0013	0.0001	0.0002	0.0021	0	0.0001	0.0001	0.0004	0.0001	0.0001	0.0013	0.0049	0.0002	0.0004	0.0006	0.0014	0.0007	0.0001	0.0003	0.6758	0	0.0028	0.0007	0.0001	0.0013	0.0008	0.0003	0.0004	0.0001	0.0029	0.0029	0.0001	0.0003	0	0	0.0001	0.0007	0.0002	0.0002	0.0001	0.0001	0.0002	0.0006
BRA	Brazil	0	0.0001	0.0006	0.0008	0.0029	0.0004	0.0147	0.0001	0.004	0.0001	0.0009	0.0001	0.0003	0.0001	0.0002	0.0029	0.0005	0.0015	0.0002	0.0002	0.0005	0.0001	0.0019	0.0003	0.0001	0.2513	0.0013	0.0004	0.0006	0.0003	0.0001	0.0002	0.0004	0.0014	0.0017	0.0049	0	0	0.0009	0.0001	0.0037	0.0005	0.0047	0.0009	0.0009	0.0002	0.0009	0.001
VGB	British Virgin Islands	0	0	0	0	0	0	0	0	0	0	0	0	0	0	0	0	0	0	0	0	0	0	0	0	0	0	0	0	0	0	0	0	0	0	0	0	0	0	0	0	0	0	0	0	0	0	0	0
BRN	Brunei	0	0	0	0	0	0	0	0	0	0	0	0	0	0	0	0	0	0	0	0	0	0	0	0	0	0	0	0.0558	0	0	0	0	0	0	0	0	0	0	0	0	0	0	0	0	0	0	0	0
BGR	Bulgaria	0.0001	0.0034	0.0006	0.0006	0.0001	0.0002	0.0001	0.0008	0.0004	0	0.0014	0.0004	0.0002	0	0.0001	0.0003	0.0007	0.001	0	0.0001	0.0002	0.0001	0	0.002	0	0.0001	0.0008	0.0002	0.3898	0.0002	0.0001	0.0001	0.0002	0.0002	0.0004	0.0007	0	0	0	0	0.0001	0.0002	0.0001	0.0013	0.0001	0.0006	0.001	0.0003
BFA	Burkina Faso	0	0.0001	0	0.0003	0	0.0002	0	0	0.0003	0	0	0	0.0001	0	0	0.0002	0.0007	0	0	0.0001	0.0002	0.0001	0	0	0	0	0.0004	0.0001	0	0.5618	0.0001	0	0	0	0.0004	0.0004	0	0	0	0	0.0001	0.0001	0	0	0	0	0	0.0001
BDI	Burundi	0	0.0002	0	0.001	0	0.0005	0	0.0001	0.0009	0	0	0	0.0002	0	0	0.0006	0.0018	0	0.0002	0.0002	0.0006	0.0003	0	0.0001	0	0	0.0012	0.0003	0.0001	0.0005	0.79	0.0001	0.0001	0	0.0011	0.0012	0.0001	0.0001	0	0	0	0.0003	0.0001	0.0001	0	0	0	0.0002
KHM	Cambodia	0	0	0	0.0002	0	0.0001	0	0	0.0002	0	0	0	0	0	0	0.0001	0.0003	0	0	0.0001	0.0001	0.0001	0	0	0	0	0.0002	0.0002	0	0.0001	0.0001	0.1895	0	0	0.0002	0.0002	0	0	0	0	0	0.0001	0	0	0	0	0	0
CMR	Cameroon	0	0	0.0001	0.0002	0.0001	0.0001	0	0	0.0002	0	0.0001	0	0	0	0	0.0001	0.0003	0.0002	0	0.0001	0.0001	0	0	0.0001	0	0	0.0002	0.0001	0	0.0001	0	0	0.4662	0	0.0002	0.0002	0.0003	0.0005	0	0	0	0.0027	0	0.0001	0	0	0.0001	0.0002
CAN	Canada	0	0	0.0004	0.0003	0.0001	0.0006	0.0002	0.0001	0.0006	0.0001	0.0004	0	0.0008	0	0.0001	0.0021	0.0002	0.0005	0.0002	0.0001	0.0008	0	0	0.0001	0	0.0004	0.0004	0.0003	0.0002	0.0001	0	0.0001	0.0002	0.0508	0.0002	0.0009	0	0	0.0001	0	0.0005	0.0001	0.0008	0.0003	0.0006	0.0001	0.0003	0.0002
CPV	Cape Verde	0	0	0	0	0	0	0	0	0	0	0	0	0	0	0	0	0	0	0	0	0	0	0	0	0	0	0	0	0	0	0	0	0	0	0	0	0	0	0	0	0	0	0	0	0	0	0	0
CYM	Cayman Islands	0	0	0	0	0	0	0	0	0	0	0	0	0	0	0	0	0	0	0	0	0	0	0	0	0	0	0	0	0	0	0	0	0	0	0	0	0	0	0	0	0	0	0	0	0	0	0	0
CAF	Central African Republic	0	0.0005	0.0003	0.0033	0.0002	0.0014	0.0001	0.0003	0.0026	0	0.0004	0.0001	0.0005	0.0001	0.0001	0.0015	0.0059	0.0011	0.0004	0.0007	0.0016	0.0009	0.0001	0.0004	0.0001	0.0001	0.003	0.0008	0.0002	0.0016	0.0009	0.0003	0.0014	0.0001	0.0034	0.0031	0.9584	0.0014	0	0	0.0002	0.015	0.0003	0.0004	0.0001	0.0002	0.0009	0.0007
TCD	Chad	0	0.0005	0.0001	0.0021	0.0001	0.0011	0.0001	0.0002	0.0021	0	0.0002	0.0001	0.0004	0	0.0001	0.0011	0.005	0.0002	0.0003	0.0005	0.0012	0.0007	0	0.0003	0	0.0001	0.0024	0.0006	0.0002	0.0013	0.0007	0.0002	0.0023	0.0001	0.0029	0.0025	0.0009	0.9082	0	0	0.0001	0.0006	0.0002	0.0006	0.0001	0.0001	0.0003	0.0005
CHL	Chile	0.0005	0.0062	0.0161	0.0332	0.0071	0.0113	0.1274	0.0026	0.0308	0.0033	0.0241	0.0021	0.0114	0.0022	0.0061	0.0348	0.018	0.0343	0.0039	0.0061	0.0143	0.0058	0.1236	0.0094	0.0016	0.1068	0.0169	0.0151	0.0249	0.0102	0.004	0.0076	0.0101	0.0303	0.0192	0.0288	0.0009	0.002	0.9132	0.0031	0.1477	0.0089	0.1108	0.021	0.0184	0.0055	0.0202	0.0153
CHN	China	0.0138	0.1261	0.5707	0.3266	0.0758	0.087	0.2807	0.0338	0.4107	0.1355	0.5914	0.0764	0.0792	0.0569	0.4995	0.4844	0.107	0.6102	0.0415	0.1684	0.2051	0.0358	0.0535	0.1333	0.0205	0.3424	0.1391	0.5222	0.3608	0.1252	0.0321	0.6343	0.3124	0.6646	0.2412	0.1994	0.0066	0.017	0.0499	0.9724	0.3982	0.2036	0.4409	0.448	0.2574	0.1711	0.6129	0.6057
COL	Colombia	0	0	0	0.0001	0	0	0.0001	0	0.0012	0	0	0	0	0	0	0.0002	0.0001	0.0001	0	0	0	0	0.0001	0	0	0.0001	0.0001	0	0	0	0	0	0	0.0001	0.0001	0.0001	0	0	0	0	0.1098	0	0.0016	0	0.0001	0	0	0
COG	Congo	0	0	0	0.0002	0	0.0001	0	0	0.0002	0	0	0	0	0	0	0.0001	0.0005	0	0	0.0001	0.0001	0.0001	0	0	0	0.0001	0.0003	0.0001	0	0.0001	0.0001	0	0.0003	0	0.0004	0.0003	0	0	0	0	0	0.3443	0	0	0	0	0	0.0001
CRI	Costa Rica	0	0	0	0.0001	0	0	0	0	0.0001	0	0	0	0	0	0	0.0001	0.0001	0	0	0	0	0	0	0	0	0	0.0001	0	0	0	0	0	0	0.0001	0.0001	0.0002	0	0	0	0	0.0001	0	0.1576	0	0	0	0	0
HRV	Croatia	0	0.0001	0	0.0001	0	0.0007	0	0	0.0001	0	0.0006	0	0	0	0	0	0.0002	0.0001	0	0	0.0002	0	0	0.0112	0	0	0.0001	0	0.0001	0	0	0	0	0	0.0001	0.0001	0	0	0	0	0	0	0	0.205	0	0	0.0003	0.0001
CUB	Cuba	0	0	0	0.0005	0	0.0002	0.0001	0.0001	0.0005	0	0.0001	0	0.0001	0	0	0.0003	0.0005	0.0001	0.0008	0.0001	0.0002	0.0001	0	0	0	0.0001	0.0003	0.0001	0.0001	0.0001	0.0001	0.0001	0	0.0003	0.0003	0.0043	0	0	0	0	0.0002	0.0001	0.0002	0.0001	0.6418	0.0001	0.0001	0.0001
CYP	Cyprus	0	0.0005	0.0001	0.0008	0.0001	0.0004	0	0.0006	0.0007	0	0.0002	0	0.0001	0.0001	0.0001	0.0005	0.0012	0.0002	0.0001	0.0002	0.0005	0.0003	0	0.0002	0	0	0.0009	0.0003	0.0008	0.0005	0.0003	0.0001	0.0001	0	0.0012	0.0009	0	0.0001	0	0	0	0.0002	0.0001	0.0003	0	0.6737	0.0003	0.0002
CZE	Czech Republic	0	0.0001	0.0001	0.0002	0	0.0001	0	0	0.0001	0	0.0009	0	0	0	0	0.0001	0.0001	0.0003	0	0.0001	0.0001	0	0	0.0004	0	0	0.0003	0.0001	0.0006	0.0001	0	0	0.0001	0.0001	0.0002	0.0002	0	0	0	0	0	0.0001	0	0.0008	0	0	0.0368	0.0001
CIV	Cote dIvoire	0	0	0	0	0	0	0	0	0	0	0	0	0	0	0	0	0	0	0	0	0	0	0	0	0	0	0	0	0	0	0	0	0	0	0	0	0	0	0	0	0	0	0	0	0	0	0	0
PRK	North Korea	0	0.0001	0.0003	0.0002	0	0.0003	0	0	0.0002	0	0.0001	0	0	0	0	0.0001	0.0004	0	0	0.0002	0.0001	0.0001	0	0	0	0.0006	0.0002	0.0001	0.0001	0.0001	0.0001	0.0004	0	0	0.0003	0.0002	0	0	0	0	0.0001	0.0001	0.0003	0.0001	0.0002	0	0	0.0001
COD	DR Congo	0	0.0001	0.0001	0.0005	0	0.0002	0	0	0.0004	0	0.0001	0	0.0001	0	0	0.0002	0.0008	0.0009	0.0001	0.0001	0.0002	0.0001	0	0.0001	0	0	0.0004	0.0001	0	0.0003	0.0001	0.0001	0.0001	0	0.0005	0.0005	0	0.0001	0	0	0	0.0001	0.0001	0.0001	0	0	0.0001	0.0001
DNK	Denmark	0	0.0001	0.0002	0.0003	0.0001	0.0001	0.0001	0	0.0002	0	0.0005	0	0	0	0	0.0003	0.0002	0.0005	0	0.0001	0.0001	0	0	0.0003	0	0.0001	0.0002	0.0001	0.0003	0.0002	0	0.0001	0.0001	0.0002	0.0003	0.0004	0	0	0	0	0.0001	0.0001	0.0001	0.0005	0	0.0001	0.0005	0.0001
DJI	Djibouti	0.0001	0.0012	0.0002	0.0063	0.0003	0.0033	0.0001	0.0006	0.0056	0	0.0002	0.0003	0.001	0.0001	0.0002	0.0033	0.0126	0.0001	0.0009	0.0016	0.0034	0.002	0.0001	0.0008	0.0001	0.0001	0.0071	0.0018	0.0003	0.0036	0.0021	0.0007	0.0009	0.0001	0.0074	0.0073	0.0004	0.0008	0	0	0.0002	0.0017	0.0005	0.0004	0.0002	0.0004	0.0002	0.0014
DOM	Dominican Republic	0	0	0	0	0	0.0001	0	0	0	0	0	0	0	0	0	0.0001	0.0001	0	0	0	0	0	0	0	0	0	0	0	0	0	0	0	0	0	0	0	0	0	0	0	0	0	0	0	0.0001	0	0	0
ECU	Ecuador	0	0.0002	0	0.0004	0	0.0002	0.0003	0	0.0013	0	0.0001	0	0.0001	0	0	0.0004	0.0006	0.0003	0.0001	0.0001	0.0002	0.0001	0.0001	0.0001	0	0.0001	0.0005	0.0001	0.0001	0.0002	0.0001	0	0.0001	0.0002	0.0005	0.0006	0	0.0001	0.0002	0	0.0053	0.0001	0.0008	0.0003	0.0002	0	0.0001	0.0001
EGY	Egypt	0.0001	0.0027	0.0145	0.0053	0.0006	0.0021	0.001	0.0006	0.0031	0.0003	0.0055	0.0004	0.0009	0.0003	0.0005	0.0027	0.0044	0.0068	0.0004	0.0025	0.0019	0.0006	0.0001	0.0021	0.0002	0.0026	0.0028	0.0018	0.0045	0.0017	0.0008	0.0006	0.0039	0.002	0.0037	0.0036	0.0002	0.0003	0.0001	0.0001	0.001	0.0014	0.0013	0.0111	0.0007	0.0107	0.0039	0.0023
SLV	El Salvador	0	0.0001	0	0.0003	0	0.0002	0	0	0.0003	0	0	0	0.0001	0	0	0.0003	0.0005	0	0.0007	0.0001	0.0003	0.0001	0	0	0	0	0.0003	0.0001	0	0.0002	0.0001	0	0	0.0001	0.0003	0.0006	0	0	0	0	0	0.0001	0.0084	0	0.0001	0	0.0002	0.0001
ERI	Eritrea	0.0001	0.001	0.0002	0.0057	0.0002	0.0031	0.0001	0.0005	0.0052	0.0001	0.0002	0.0002	0.001	0.0001	0.0002	0.0032	0.0114	0.0001	0.0009	0.0014	0.0031	0.0016	0.0001	0.0008	0.0001	0.0001	0.0071	0.0017	0.0003	0.0029	0.0019	0.0006	0.0008	0.0001	0.0066	0.007	0.0004	0.0007	0	0	0.0002	0.0014	0.0005	0.0004	0.0003	0.0002	0.0002	0.0013
EST	Estonia	0	0	0	0.0001	0	0.0001	0	0	0.0001	0	0	0	0.0001	0	0	0.0001	0.0002	0	0	0	0.0001	0	0	0	0	0	0.0002	0	0	0	0	0.0001	0	0	0.0001	0.0001	0	0	0	0	0	0	0	0	0	0	0.0001	0
ETH	Ethiopia	0.0002	0.0022	0.0014	0.0115	0.0005	0.0061	0.0003	0.0012	0.0105	0.0001	0.0016	0.0005	0.0019	0.0002	0.0004	0.006	0.0223	0.0017	0.0017	0.004	0.0067	0.0039	0.0002	0.0017	0.0002	0.0002	0.0127	0.0035	0.0011	0.0067	0.0039	0.0014	0.0017	0.0004	0.0142	0.0142	0.0007	0.0016	0.0001	0	0.0005	0.0033	0.0011	0.0013	0.0003	0.0005	0.0015	0.0026
FJI	Fiji	0	0	0	0	0	0	0	0	0	0	0	0	0	0	0	0	0	0	0	0	0	0	0	0	0	0	0	0	0	0	0	0	0	0	0	0	0	0	0	0	0	0	0	0	0	0	0	0
FIN	Finland	0	0	0	0	0	0	0	0	0	0	0.0001	0	0	0	0	0	0	0.0001	0	0	0	0	0	0	0	0	0	0	0	0	0	0	0	0	0	0	0	0	0	0	0	0	0	0	0	0	0.0001	0
FRA	France	0	0.0001	0.0018	0.0028	0.0002	0.0002	0.0002	0.0001	0.0004	0	0.0008	0.0001	0.0001	0.0001	0.0001	0.0004	0.0004	0.0021	0.0001	0.0009	0.0003	0	0	0.0003	0	0.0003	0.0004	0.0002	0.0006	0.0014	0.0001	0.0002	0.0016	0.0002	0.0006	0.0007	0.0001	0.0002	0	0	0.0003	0.001	0.0003	0.0008	0.0002	0.0002	0.0008	0.0026
PYF	French Polynesia	0	0	0	0	0	0	0	0	0	0	0	0	0	0	0	0	0	0	0	0	0	0	0	0	0	0	0	0	0	0	0	0	0	0	0	0	0	0	0	0	0	0	0	0	0	0	0	0
GAB	Gabon	0	0	0	0.0001	0	0	0	0	0.0001	0	0	0	0	0	0	0.0001	0.0002	0	0	0.0001	0.0001	0	0	0	0	0	0.0001	0	0	0.0001	0	0	0.0001	0	0.0001	0.0001	0	0	0	0	0	0.0003	0	0	0	0	0	0.0001
GMB	Gambia	0	0	0	0.0003	0	0.0002	0	0	0.0002	0	0	0	0.0001	0	0	0.0002	0.0005	0	0.0001	0.0001	0.0002	0.0001	0	0	0	0	0.0004	0.0001	0	0.0001	0.0001	0	0.0001	0	0.0004	0.0004	0	0	0	0	0	0.0001	0	0	0	0	0	0.0001
GEO	Georgia	0.0001	0.0006	0.0009	0.003	0.0001	0.0015	0.0001	0.0053	0.0024	0	0.0002	0.0023	0.0011	0.0001	0.0001	0.0015	0.0068	0.0001	0.0004	0.0007	0.0016	0.001	0.0001	0.0004	0.0001	0	0.0032	0.0008	0.0003	0.0014	0.001	0.0003	0.0004	0	0.0035	0.0033	0.0002	0.0004	0	0	0.0001	0.005	0.0003	0.0003	0.0001	0.0001	0.0002	0.0007
DEU	Germany	0	0.0001	0.0003	0.0005	0.0001	0.0002	0.0001	0.0001	0.0003	0	0.0016	0.0001	0.0001	0	0.0001	0.0003	0.0003	0.0009	0	0.0001	0.0002	0	0	0.0004	0	0.0002	0.0003	0.0002	0.0005	0.0001	0.0001	0.0001	0.0002	0.0001	0.0004	0.0004	0	0	0	0	0.0002	0.0002	0.0002	0.0009	0.0001	0.0001	0.001	0.0003
GHA	Ghana	0	0	0	0.0002	0	0.0001	0	0	0.0002	0	0.0002	0	0	0	0	0.0001	0.0003	0.0004	0	0.0007	0.0001	0	0	0.0001	0	0	0.0002	0.0001	0.0001	0.0001	0.0001	0	0.0001	0.0001	0.0002	0.0002	0	0	0	0	0	0.0001	0	0.0003	0	0	0.0001	0.0001
GRC	Greece	0.0001	0.0211	0.0007	0.0007	0.0001	0.0003	0.0001	0.0019	0.0015	0.0001	0.0011	0.0002	0.0001	0.0001	0.0001	0.0004	0.0008	0.0009	0.0001	0.0002	0.0003	0.0001	0	0.0016	0	0.0001	0.0007	0.0003	0.0135	0.0003	0.0002	0.0001	0.0008	0.0002	0.0007	0.0013	0	0.0001	0	0	0.0002	0.0003	0.0002	0.0016	0.0001	0.01	0.0009	0.0004
GRL	Greenland	0	0	0	0	0	0	0	0	0	0	0	0	0	0	0	0	0	0	0	0	0	0	0	0	0	0	0	0	0	0	0	0	0	0	0	0	0	0	0	0	0	0	0	0	0	0	0	0
GTM	Guatemala	0	0	0	0.0002	0	0.0001	0	0	0.0008	0	0.0001	0	0.0001	0	0	0.0006	0.0004	0.0001	0.0019	0.0001	0.0001	0.0001	0	0	0	0	0.0003	0.0001	0.0001	0.0001	0.0001	0	0	0.0001	0.0002	0.0003	0	0	0	0	0.0002	0.0001	0.0083	0.0001	0.0002	0	0	0
GIN	Guinea	0	0.0001	0.0001	0.0005	0	0.0002	0	0	0.0004	0	0.0001	0.0002	0.0001	0	0	0.0002	0.0009	0.0002	0.0001	0.0001	0.0002	0.0001	0	0.0001	0	0	0.0004	0.0001	0	0.0002	0.0001	0	0.0008	0	0.0005	0.0005	0	0.0001	0	0	0	0.0001	0	0.0001	0	0	0.0001	0.0009
GUY	Guyana	0	0	0	0	0	0	0	0	0	0	0	0	0	0	0	0.0001	0	0	0	0	0	0	0	0	0	0	0	0	0	0	0	0	0	0	0	0	0	0	0	0	0	0	0	0	0	0	0	0
HTI	Haiti	0	0	0	0.0002	0	0.0001	0	0	0.0001	0	0	0	0	0	0	0.0002	0.0003	0	0	0	0.0001	0	0	0	0	0	0.0002	0	0	0.0001	0	0	0	0	0.0002	0.0002	0	0	0	0	0	0	0	0	0	0	0	0
HND	Honduras	0	0	0	0.0002	0	0.0002	0	0	0.0002	0	0	0	0.0001	0	0	0.0004	0.0005	0.0001	0.0003	0.0001	0.0001	0.0001	0	0	0	0	0.0003	0.0001	0	0.0001	0.0001	0	0	0.0001	0.0003	0.0015	0	0	0	0	0	0.0001	0.0035	0	0	0	0.0001	0.0001
HKG	Hong Kong	0	0	0	0	0	0	0	0	0	0	0	0	0	0	0	0	0	0	0	0	0	0	0	0	0	0	0	0	0	0	0	0	0	0	0	0	0	0	0	0	0	0	0	0	0	0	0	0
HUN	Hungary	0	0.0001	0.0001	0.0003	0	0.0001	0	0	0.0002	0	0.0013	0	0.0001	0	0	0.0002	0.0004	0.0003	0	0.0001	0.0001	0	0	0.0011	0	0.0001	0.0003	0.0001	0.0005	0.0001	0.0001	0	0.0001	0.0001	0.0003	0.0003	0	0	0	0	0.0001	0.0001	0.0001	0.0013	0	0.0001	0.0007	0.0001
ISL	Iceland	0	0	0	0	0	0	0	0	0	0	0	0	0	0	0	0	0.0001	0	0	0	0	0	0	0	0	0	0	0	0	0	0	0	0	0	0	0	0	0	0	0	0	0	0	0	0	0	0	0
IND	India	0.0055	0.0084	0.0439	0.0318	0.018	0.0132	0.0224	0.0079	0.0245	0.0077	0.0474	0.0077	0.0094	0.0385	0.315	0.0393	0.0258	0.066	0.0037	0.02	0.0189	0.0133	0.0025	0.0156	0.0058	0.0317	0.0238	0.0702	0.0268	0.0342	0.0146	0.0317	0.0322	0.0497	0.0226	0.0412	0.0022	0.0098	0.004	0.0029	0.0326	0.1451	0.0312	0.04	0.009	0.0228	0.0452	0.1249
IDN	Indonesia	0	0	0.0002	0.0002	0.0001	0.0001	0.0001	0	0.0002	0.0001	0.0002	0	0.0001	0.0001	0.0003	0.0002	0.0001	0.0003	0	0.0001	0.0001	0	0	0.0001	0	0.0001	0.0002	0.0015	0.0001	0.0001	0	0.0005	0.0001	0.0002	0.0001	0.0003	0	0	0	0	0.0001	0.0003	0.0001	0.0002	0	0.0001	0.0002	0.0003
IRN	Iran	0.0018	0.0016	0.0013	0.0052	0.0005	0.0017	0.0005	0.0116	0.0028	0.0004	0.0019	0.0055	0.0006	0.0006	0.0013	0.0024	0.0054	0.0023	0.0005	0.001	0.0019	0.0008	0.0001	0.0011	0.0002	0.0006	0.0036	0.0036	0.0015	0.0023	0.001	0.0011	0.0012	0.0008	0.0045	0.0042	0.0002	0.0004	0.0001	0.0003	0.0006	0.0017	0.0009	0.0017	0.0005	0.0009	0.0015	0.0017
IRQ	Iraq	0	0.0005	0.0011	0.0033	0.0002	0.0005	0.0004	0.0002	0.0012	0.0002	0.004	0.0001	0.0006	0.0001	0.0002	0.0011	0.0011	0.0019	0.0002	0.0004	0.0006	0.0002	0.0001	0.0006	0	0.0021	0.0009	0.0008	0.0007	0.0005	0.0002	0.0003	0.0006	0.0012	0.0014	0.0016	0	0.0001	0.0001	0.0001	0.0006	0.0005	0.0008	0.0048	0.0004	0.0004	0.0011	0.0009
IRL	Ireland	0	0	0	0.0001	0	0	0	0	0	0	0.0001	0	0	0	0	0.0001	0.0001	0.0001	0	0	0.0001	0	0	0	0	0	0	0	0	0	0	0	0	0	0	0.0001	0	0	0	0	0	0	0	0.0001	0	0	0.0001	0
ISR	Israel	0.0003	0.0032	0.0045	0.0174	0.0018	0.0079	0.0076	0.0065	0.0141	0.0021	0.0157	0.0021	0.004	0.0007	0.0016	0.0128	0.0225	0.0332	0.0024	0.0039	0.0126	0.0032	0.0008	0.0067	0.0017	0.0082	0.0141	0.0083	0.0108	0.0071	0.004	0.0032	0.0054	0.0123	0.018	0.0168	0.001	0.0016	0.001	0.0004	0.0089	0.0051	0.0107	0.0149	0.0033	0.0231	0.0171	0.0092
ITA	Italy	0	0.0034	0.0031	0.0022	0.0003	0.0003	0.0008	0.0004	0.0009	0.0002	0.0036	0.0002	0.0002	0.0002	0.0002	0.0008	0.0004	0.0021	0.0001	0.0005	0.0013	0.0001	0.0001	0.0041	0.0001	0.0009	0.0008	0.0007	0.0029	0.0007	0.0001	0.0002	0.0011	0.0007	0.0012	0.0017	0	0.0001	0.0001	0	0.0008	0.001	0.001	0.008	0.0007	0.0012	0.0023	0.0019
JAM	Jamaica	0	0	0	0.0002	0	0.002	0	0	0.0004	0	0.0001	0	0.0002	0	0	0.0079	0.0004	0	0.0009	0.0001	0.0006	0.0001	0	0	0	0	0.0011	0.0001	0	0.0001	0.0001	0	0	0.0001	0.0002	0.0141	0	0	0	0	0	0.0001	0.0001	0	0.0001	0	0.0001	0.0001
JPN	Japan	0	0	0.0001	0.0001	0	0.0001	0.0001	0	0.0001	0.0001	0.0001	0	0.0001	0	0.0001	0.0003	0.0001	0.0002	0	0.0001	0.0002	0.0001	0	0	0	0.0001	0.0001	0.0003	0.0001	0.0001	0	0.0002	0.0001	0.0002	0.0002	0.0001	0	0	0	0	0.0001	0	0.0002	0.0001	0	0.0001	0.0001	0.0001
JOR	Jordan	0.0001	0.0008	0.0071	0.0049	0.0004	0.0024	0.0002	0.001	0.0039	0.0002	0.0006	0.0004	0.0008	0.0053	0.0013	0.0027	0.0092	0.0007	0.0007	0.0014	0.0025	0.0012	0.0001	0.0018	0.0001	0.0004	0.0051	0.0021	0.0014	0.0021	0.0015	0.0007	0.0009	0.0004	0.0054	0.0054	0.0003	0.0006	0	0	0.0004	0.0015	0.0006	0.0007	0.0002	0.0013	0.0005	0.0021
KAZ	Kazakhstan	0.0171	0.0129	0.0218	0.0498	0.0044	0.0202	0.0079	0.015	0.0383	0.0022	0.0998	0.0307	0.0117	0.0024	0.0067	0.0308	0.0688	0.0361	0.0059	0.0116	0.4635	0.0087	0.0015	0.0206	0.0012	0.0105	0.2707	0.0185	0.0298	0.0211	0.0113	0.0095	0.0161	0.0175	0.0456	0.0465	0.0021	0.0045	0.0015	0.0048	0.0096	0.015	0.0147	0.0386	0.0106	0.0077	0.0976	0.0225
KEN	Kenya	0.0003	0.0002	0.0001	0.0015	0.0001	0.0008	0.0001	0.0001	0.0012	0	0.0003	0.0001	0.0003	0.0001	0.0001	0.0008	0.0024	0.0007	0.0002	0.0004	0.0008	0.0003	0	0.0002	0	0.0001	0.0016	0.0004	0.0001	0.0007	0.0022	0.0002	0.0003	0.0001	0.0016	0.0017	0.0001	0.0002	0	0	0.0001	0.001	0.0002	0.0002	0.0001	0.0001	0.0002	0.0005
KWT	Kuwait	0.0003	0.0016	0.0014	0.0146	0.0008	0.0075	0.0007	0.0014	0.0105	0.0005	0.0013	0.001	0.0026	0.0005	0.0011	0.0087	0.0234	0.0024	0.0021	0.0035	0.0078	0.0041	0.0004	0.002	0.0004	0.0012	0.0149	0.0066	0.0012	0.0072	0.0048	0.0034	0.0023	0.0008	0.0167	0.0166	0.0009	0.0017	0.0001	0.0002	0.0011	0.0042	0.0021	0.0018	0.0006	0.0011	0.0013	0.0035
KGZ	Kyrgyzstan	0.0186	0.0123	0.0045	0.0944	0.0037	0.0488	0.0024	0.0128	0.067	0.0007	0.0042	0.0125	0.0159	0.0018	0.003	0.0505	0.1719	0.003	0.0139	0.0213	0.0552	0.0196	0.0021	0.0124	0.0019	0.0015	0.1055	0.0261	0.0058	0.0358	0.032	0.01	0.0129	0.0013	0.1039	0.1085	0.0058	0.01	0.0004	0.0005	0.0038	0.0235	0.0084	0.0072	0.0038	0.0031	0.008	0.021
LAO	Laos	0	0	0	0.0002	0	0.0001	0	0	0.0001	0	0	0	0	0	0	0.0001	0.0004	0	0	0	0.0001	0.0001	0	0	0	0	0.0002	0.0001	0	0.0001	0.0001	0	0	0	0.0002	0.0002	0	0	0	0	0	0	0	0	0	0	0	0
LVA	Latvia	0	0	0	0.0002	0	0.0001	0	0	0.0001	0	0	0	0	0	0	0.0001	0.0004	0	0	0	0.0001	0	0	0	0	0	0.0003	0	0	0.0001	0.0001	0	0	0	0.0002	0.0002	0	0	0	0	0	0	0	0	0	0	0	0.0001
LBN	Lebanon	0	0.0002	0.0012	0.0011	0.0012	0.0006	0.0001	0.0006	0.0018	0.0001	0.0001	0.0001	0.0002	0.0011	0.0001	0.0015	0.0019	0.0004	0.0001	0.0011	0.001	0.0003	0	0.0002	0	0.0001	0.0011	0.0003	0.0002	0.0049	0.0003	0.0001	0.0009	0.0002	0.0012	0.0012	0.0004	0.0001	0	0	0.0001	0.0038	0.0001	0.0002	0	0.0019	0.0001	0.0052
LSO	Lesotho	0	0.0005	0.0001	0.0029	0.0001	0.0015	0.0001	0.0003	0.0024	0	0.0001	0.0001	0.0005	0.0001	0.0001	0.0015	0.0063	0.0002	0.0004	0.0007	0.0016	0.0007	0.0001	0.0004	0.0002	0	0.0032	0.0008	0.0001	0.0013	0.0009	0.0003	0.0004	0.0001	0.0033	0.0033	0.0002	0.0003	0	0	0.0002	0.0007	0.0003	0.0002	0.0001	0.0001	0.0001	0.0006
LBR	Liberia	0	0.0001	0	0.0005	0	0.0006	0	0	0.0004	0	0.0001	0	0.0001	0	0	0.0002	0.001	0.0001	0.0001	0.0001	0.0003	0.0001	0	0.0001	0	0	0.0005	0.0001	0	0.0003	0.0002	0.0001	0.0001	0	0.0005	0.0005	0	0.0001	0	0	0	0.0001	0	0.0002	0	0	0	0.0001
LBY	Libya	0	0.0006	0.0009	0.0025	0.0002	0.0003	0.0003	0.0001	0.0006	0.0001	0.004	0.0001	0.0001	0.0001	0.0001	0.0005	0.0008	0.0016	0.0001	0.0007	0.0004	0.0001	0	0.0008	0	0.0005	0.0006	0.0004	0.0008	0.0004	0.0001	0.0001	0.0004	0.0003	0.0011	0.001	0	0.0001	0.0001	0	0.0003	0.0003	0.0004	0.0027	0.0004	0.0004	0.0019	0.0007
LIE	Liechtenstein	0	0	0	0	0	0	0	0	0	0	0	0	0	0	0	0	0	0	0	0	0	0	0	0	0	0	0	0	0	0	0	0	0	0	0	0	0	0	0	0	0	0	0	0	0	0	0	0
LTU	Lithuania	0	0	0	0.0003	0	0.0002	0	0	0.0002	0	0.0001	0	0.0001	0	0	0.0002	0.0005	0.0001	0.0001	0.0001	0.0001	0.0001	0	0	0	0	0.0004	0.0001	0	0.0001	0.0001	0	0	0	0.0003	0.0004	0	0	0	0	0	0.0001	0	0.0001	0	0	0.0001	0.0001
LUX	Luxembourg	0	0	0	0.0003	0	0.0001	0	0	0.0002	0	0.0001	0	0	0	0	0.0001	0.0003	0.0003	0	0.0001	0.0001	0	0	0	0	0	0.0003	0.0001	0	0.0001	0.0001	0	0	0	0.0002	0.0003	0	0	0	0	0	0.0001	0	0.0001	0	0	0.0001	0.0001
MAC	Macao SAR	0	0	0	0	0	0	0	0	0	0	0	0	0	0	0	0	0	0	0	0	0	0	0	0	0	0	0	0	0	0	0	0	0	0	0	0	0	0	0	0	0	0	0	0	0	0	0	0
MDG	Madagascar	0	0.0001	0.0001	0.0006	0	0.0003	0	0.0001	0.0005	0	0.0001	0	0.0001	0	0	0.0004	0.0011	0.0002	0.0001	0.0002	0.0004	0.0002	0	0.0001	0	0	0.0006	0.0002	0.0001	0.0003	0.0002	0.0001	0.0001	0.0001	0.0007	0.0007	0	0.0001	0	0	0	0.0002	0.0001	0.0001	0	0	0.0001	0.0002
MWI	Malawi	0	0.0001	0	0.0005	0	0.0002	0	0	0.0004	0	0	0	0.0001	0	0	0.0003	0.0009	0.0001	0.0001	0.0001	0.0004	0.0001	0	0.0001	0.0001	0	0.0007	0.0001	0	0.0003	0.0002	0.0001	0.0001	0	0.0006	0.0005	0	0.0001	0	0	0	0.0002	0	0.0002	0	0	0.0001	0.0001
MYS	Malaysia	0	0	0	0.0001	0	0	0	0	0.0001	0	0	0	0	0	0.0001	0.0001	0.0001	0	0	0	0	0	0	0	0	0	0.0001	0.0009	0	0	0	0.0002	0	0	0.0001	0.0001	0	0	0	0	0	0.0001	0	0	0	0	0	0
MDV	Maldives	0	0	0	0	0	0	0	0	0	0	0	0	0	0	0	0	0	0	0	0	0	0	0	0	0	0	0	0	0	0	0	0	0	0	0	0	0	0	0	0	0	0	0	0	0	0	0	0
MLI	Mali	0	0.0001	0	0.0007	0.0001	0.0003	0	0.0001	0.0006	0	0	0	0.0001	0	0	0.0003	0.0015	0.0001	0.0001	0.0002	0.0004	0.0002	0	0.0001	0	0.0001	0.0007	0.0002	0	0.0038	0.0002	0.0001	0.0001	0	0.0008	0.0008	0	0.0001	0	0	0	0.0003	0.0001	0.0001	0	0	0.0001	0.0062
MLT	Malta	0.0001	0.001	0.0006	0.0069	0.0003	0.0035	0.0002	0.0006	0.0049	0.0001	0.0008	0.0003	0.0011	0.0002	0.0003	0.0037	0.01	0.0008	0.001	0.0024	0.0036	0.0016	0.0001	0.001	0.0001	0.0002	0.0075	0.0024	0.0005	0.0028	0.0022	0.0008	0.001	0.0003	0.0078	0.0075	0.0004	0.0007	0	0	0.0004	0.0017	0.0009	0.0053	0.0002	0.0006	0.0007	0.0015
MRT	Mauritania	0	0.0002	0.0002	0.0013	0.0001	0.0006	0	0.0001	0.001	0	0.0001	0.0001	0.0002	0	0	0.0006	0.0021	0.0002	0.0002	0.0018	0.0007	0.0003	0	0.0002	0	0.0001	0.0013	0.0003	0.0002	0.0006	0.0004	0.0001	0.002	0	0.0013	0.0013	0.0001	0.0001	0	0	0.0001	0.0005	0.0001	0.0002	0.0001	0.0001	0.0001	0.0003
MUS	Mauritius	0	0	0	0	0	0	0	0	0	0	0	0	0	0	0	0	0	0	0	0	0	0	0	0	0	0	0	0	0	0	0	0	0	0	0	0	0	0	0	0	0	0	0	0	0	0	0	0
MEX	Mexico	0	0.0001	0.0013	0.0012	0.0002	0.0014	0.0019	0.0001	0.0168	0.0003	0.0009	0.0001	0.002	0.0001	0.0002	0.0048	0.0013	0.0013	0.0039	0.0002	0.0013	0.0002	0.0006	0.0003	0	0.0023	0.0017	0.0007	0.0005	0.0005	0.0002	0.0002	0.0003	0.0079	0.0011	0.0186	0	0.0001	0.0006	0	0.0069	0.0003	0.0227	0.0006	0.0058	0.0002	0.0008	0.0006
MCO	Monaco	0	0	0	0	0	0	0	0	0	0	0	0	0	0	0	0	0	0	0	0	0	0	0	0	0	0	0	0	0	0	0	0	0	0	0	0	0	0	0	0	0	0	0	0	0	0	0	0
MNG	Mongolia	0	0.0004	0.0002	0.0024	0.0001	0.0012	0.0001	0.0002	0.002	0	0.0002	0.0001	0.0004	0.0001	0.0002	0.0013	0.0049	0.0002	0.0003	0.0006	0.0013	0.0006	0.0001	0.0003	0	0.0001	0.0026	0.0007	0.0002	0.0011	0.0008	0.0004	0.0004	0.0002	0.0027	0.0027	0.0001	0.0003	0	0.0001	0.0001	0.0006	0.0003	0.0002	0.0001	0.0001	0.0002	0.0006
MNE	Montenegro	0	0	0	0	0	0	0	0	0	0	0	0	0	0	0	0	0	0	0	0	0	0	0	0	0	0	0	0	0	0	0	0	0	0	0	0	0	0	0	0	0	0	0	0	0	0	0	0
MAR	Morocco	0	0	0.0001	0.0003	0	0	0	0	0.0001	0	0.0002	0	0	0	0	0.0001	0.0001	0.0005	0	0.0001	0.0001	0	0	0.0001	0	0.0001	0.0001	0.0002	0.0001	0.0001	0	0	0.0002	0.0001	0.0002	0.0001	0	0	0	0	0.0001	0.0001	0	0.0003	0	0	0.0001	0.0001
MOZ	Mozambique	0	0.0001	0	0.0005	0	0.0002	0	0	0.0003	0	0	0	0.0001	0	0	0.0002	0.0008	0.0001	0.0001	0.0001	0.0002	0.0001	0	0.0001	0.0001	0	0.0004	0.0001	0	0.0002	0.0001	0	0.0001	0	0.0005	0.0004	0	0	0	0	0	0.0001	0	0.0001	0	0	0	0.0001
MMR	Myanmar	0	0	0	0.0001	0	0	0	0	0	0	0	0	0	0	0	0	0.0001	0	0	0	0	0	0	0	0	0	0.0001	0.0001	0	0	0	0	0	0	0.0001	0.0001	0	0	0	0	0	0	0	0	0	0	0	0
NAM	Namibia	0.0002	0.0023	0.001	0.0154	0.5545	0.0073	0.0005	0.0015	0.0126	0.0003	0.0019	0.0011	0.0028	0.0003	0.0005	0.008	0.0282	0.0034	0.0061	0.0036	0.0081	0.004	0.0003	0.0021	0.0055	0.0005	0.0154	0.0042	0.0011	0.0076	0.005	0.007	0.0113	0.0012	0.0202	0.0176	0.0016	0.0018	0.0002	0.0001	0.0008	0.0469	0.0024	0.002	0.0007	0.0006	0.0013	0.0043
NPL	Nepal	0	0.0001	0	0.0005	0	0.0002	0	0	0.0003	0	0.0001	0	0.0001	0	0.0001	0.0002	0.0007	0.0001	0.0001	0.0001	0.0002	0.0005	0	0.0001	0	0	0.0004	0.0001	0	0.0002	0.0001	0.0001	0.0001	0.0001	0.0004	0.0004	0	0	0	0	0	0.0001	0	0.0001	0	0	0.0001	0.0001
NLD	Netherlands	0	0	0.0001	0.0001	0	0.0001	0	0	0.0003	0	0.0001	0	0	0	0	0.0001	0.0002	0.0004	0	0	0.0001	0	0	0.0001	0	0	0.0001	0	0.0001	0	0	0	0	0	0.0002	0.0002	0	0	0	0	0	0	0	0.0001	0	0	0.0001	0.0001
ANT	Netherlands Antilles	0	0	0	0	0	0	0	0	0	0	0	0	0	0	0	0	0	0	0	0	0	0	0	0	0	0	0	0	0	0	0	0	0	0	0	0	0	0	0	0	0	0	0	0	0	0	0	0
NCL	New Caledonia	0	0	0	0	0	0	0	0	0	0	0	0	0	0	0	0	0	0	0	0	0	0	0	0	0	0	0	0	0	0	0	0	0	0	0	0	0	0	0	0	0	0	0	0	0	0	0	0
NZL	New Zealand	0	0	0	0.0001	0	0	0	0	0.0001	0.0002	0	0	0	0	0	0.0002	0.0002	0.0001	0	0	0.0001	0	0	0	0	0	0.0001	0.0001	0	0	0	0	0	0.0001	0.0001	0.0001	0	0	0	0	0	0	0	0	0	0	0	0
NIC	Nicaragua	0	0.0001	0	0.0003	0	0.0001	0	0	0.0003	0	0	0	0.0001	0	0	0.0002	0.0006	0	0.0001	0.0001	0.0002	0.0001	0	0	0	0	0.0003	0.0001	0.0001	0.0002	0.0001	0	0	0	0.0003	0.0024	0	0	0	0	0	0.0001	0.0074	0	0.0001	0	0	0.0001
NER	Niger	0	0.0001	0.0001	0.0007	0	0.0004	0	0.0001	0.0006	0	0	0	0.0001	0	0	0.0004	0.0016	0	0.0001	0.0003	0.0004	0.0002	0	0.0001	0	0	0.0008	0.0002	0	0.0027	0.0002	0.0001	0.0001	0	0.0008	0.0008	0	0.0028	0	0	0	0.0002	0.0001	0.0001	0	0	0	0.0008
NGA	Nigeria	0	0	0.0001	0.0002	0	0.0001	0.0001	0	0.0001	0	0.0002	0	0	0	0	0.0001	0.0001	0.0002	0	0.0001	0.0001	0	0	0	0	0.0003	0.0001	0.0001	0.0001	0.0001	0	0	0.0014	0.0001	0.0002	0.0001	0	0.0001	0	0	0.0001	0.0001	0.0001	0.0001	0	0	0.0001	0.003
NOR	Norway	0	0	0	0	0	0	0	0	0	0	0.0001	0	0	0	0	0	0	0.0001	0	0	0	0	0	0	0	0	0	0	0	0	0	0	0	0	0	0	0	0	0	0	0	0	0	0.0001	0	0	0.0001	0
PSE	Gaza Strip	0	0	0	0	0	0	0	0	0	0	0	0	0	0	0	0	0	0	0	0	0	0	0	0	0	0	0	0	0	0	0	0	0	0	0	0	0	0	0	0	0	0	0	0	0	0	0	0
OMN	Oman	0.0001	0.0001	0.0001	0.0006	0.0001	0.0003	0.0001	0.0001	0.0006	0.0001	0.0001	0.0001	0.0002	0.0009	0.0002	0.0004	0.0012	0.0001	0.0001	0.0002	0.0004	0.0002	0	0.0001	0	0.0001	0.0007	0.0005	0.0001	0.0003	0.0002	0.0004	0.0002	0.0001	0.0007	0.0007	0	0.0001	0	0.0001	0.0001	0.0006	0.0002	0.0001	0	0.0001	0.0001	0.0002
PAK	Pakistan	0.0002	0.0026	0.0135	0.0119	0.0015	0.0036	0.0051	0.001	0.0093	0.0023	0.0236	0.0016	0.0029	0.0008	0.0029	0.0148	0.0089	0.0264	0.0011	0.0105	0.0058	0.0013	0.0006	0.0045	0.001	0.0035	0.0059	0.0101	0.0078	0.0035	0.0015	0.0045	0.0115	0.026	0.0073	0.0083	0.0004	0.0007	0.0016	0.0016	0.0105	0.0038	0.0132	0.0155	0.0028	0.0122	0.0159	0.0058
PAN	Panama	0	0	0	0.0001	0	0.0004	0	0.0001	0.0013	0	0	0	0.0003	0	0	0.0007	0.0001	0	0.0004	0	0	0	0	0	0	0	0.0001	0	0	0	0	0	0	0	0.0001	0.0001	0	0	0	0	0.0002	0	0.0042	0	0.0005	0	0	0
PNG	Papua New Guinea	0	0	0	0	0	0	0	0	0	0.0001	0	0	0	0	0	0	0.0001	0	0	0	0	0	0	0	0	0	0	0	0	0	0	0	0	0	0	0	0	0	0	0	0	0	0	0	0	0	0	0
PRY	Paraguay	0	0.0002	0.0001	0.0013	0.0001	0.0007	0.0046	0.0001	0.0013	0	0.0001	0	0.0002	0	0.0001	0.0007	0.0027	0.0001	0.0002	0.0004	0.0011	0.0004	0.0004	0.0002	0	0.0047	0.0017	0.0004	0.0001	0.0008	0.0004	0.0002	0.0002	0.0001	0.0016	0.0432	0.0001	0.0002	0.0004	0	0.0005	0.0004	0.0002	0.0001	0.0001	0	0.0001	0.0003
PER	Peru	0.0003	0.0071	0.0129	0.0178	0.0037	0.01	0.0241	0.002	0.0729	0.0021	0.019	0.0015	0.0134	0.0014	0.0076	0.0304	0.015	0.0174	0.0039	0.0039	0.0151	0.0023	0.0491	0.0082	0.0005	0.0911	0.0133	0.01	0.0108	0.0116	0.0026	0.0045	0.0071	0.038	0.013	0.0242	0.0005	0.0013	0.0113	0.0019	0.1478	0.0064	0.0533	0.0191	0.0088	0.0043	0.0169	0.0107
PHL	Philippines	0	0	0	0.0001	0	0	0	0	0.0001	0	0.0001	0	0	0	0	0.0001	0.0001	0.0001	0	0	0.0001	0	0	0	0	0	0.0001	0.0002	0	0	0	0	0	0.0001	0.0001	0.0001	0	0	0	0	0	0	0	0	0	0	0	0
POL	Poland	0	0.0001	0.0001	0.0005	0	0.0003	0	0.0001	0.0003	0	0.0005	0	0.0001	0	0	0.0003	0.0007	0.0002	0.0001	0.0001	0.0002	0.0001	0	0.0002	0	0	0.0006	0.0002	0.0003	0.0002	0.0002	0.0001	0.0001	0	0.0005	0.0006	0	0	0	0	0.0001	0.0001	0.0001	0.0003	0	0	0.001	0.0001
PRT	Portugal	0.0001	0.0006	0.0018	0.0072	0.0257	0.0019	0.0006	0.0004	0.0029	0.0001	0.0025	0.0002	0.0007	0.0002	0.0002	0.0028	0.002	0.003	0.0004	0.0012	0.0021	0.0008	0.0001	0.0009	0.0002	0.0012	0.0036	0.0013	0.0013	0.0018	0.0012	0.0007	0.0013	0.0008	0.1448	0.0048	0.0003	0.0009	0.0001	0	0.0006	0.0021	0.0009	0.0015	0.0008	0.0008	0.0017	0.0022
QAT	Qatar	0.0001	0.0002	0.0002	0.0013	0.0001	0.0007	0.0001	0.0001	0.001	0.0002	0.0002	0.0001	0.0003	0.0006	0.0002	0.0009	0.0023	0.0002	0.0002	0.0003	0.0007	0.0003	0	0.0002	0	0.0001	0.0013	0.0008	0.0001	0.0006	0.0004	0.0003	0.0003	0.0002	0.0014	0.0015	0.0001	0.0002	0	0	0.0003	0.0004	0.0003	0.0002	0.0001	0.0001	0.0002	0.0004
KOR	South Korea	0	0	0.0001	0	0	0	0	0	0.0001	0	0	0	0	0	0.0001	0.0001	0	0.0001	0	0	0	0	0	0	0	0	0	0.0001	0	0	0	0.0001	0	0.0001	0	0.0001	0	0	0	0	0	0	0.0001	0	0	0	0	0
MDA	Moldova	0	0.0002	0.0001	0.0029	0.0001	0.0019	0.0001	0.0002	0.0018	0	0.0001	0.0001	0.0005	0	0.0001	0.0017	0.005	0.0001	0.0005	0.0006	0.0013	0.0004	0.0001	0.0004	0.0001	0	0.0038	0.0008	0.0001	0.0007	0.0008	0.0003	0.0004	0	0.0026	0.0038	0.0002	0.0003	0	0	0.0001	0.0006	0.0002	0.0002	0.0001	0.0001	0.0001	0.0006
ROU	Romania	0	0.0003	0.0003	0.0007	0	0.0003	0.0001	0.0001	0.0004	0	0.0007	0.0001	0.0001	0	0	0.0004	0.0009	0.0004	0.0001	0.0002	0.0003	0.0001	0	0.0005	0	0.0001	0.0007	0.0002	0.002	0.0003	0.0002	0.0001	0.0002	0.0001	0.0008	0.0007	0	0.0001	0	0	0.0001	0.0002	0.0001	0.0006	0.0001	0.0001	0.0004	0.0003
RUS	Russia	0.0002	0.0013	0.0036	0.0027	0.0005	0.001	0.0008	0.0051	0.002	0.0002	0.0047	0.0053	0.0008	0.0002	0.0009	0.0019	0.0099	0.0039	0.0003	0.0007	0.0033	0.0003	0.0001	0.0022	0.0001	0.0014	0.0231	0.0015	0.0115	0.0012	0.0004	0.0007	0.0012	0.0019	0.002	0.0023	0.0001	0.0002	0.0001	0.0003	0.0011	0.0011	0.0015	0.0069	0.0014	0.0013	0.0124	0.0025
RWA	Rwanda	0	0.0001	0	0.0004	0	0.0002	0	0	0.0004	0	0	0	0.0001	0	0	0.0002	0.0009	0	0.0001	0.0001	0.0002	0.0001	0	0.0001	0	0	0.0005	0.0001	0	0.0002	0.0001	0	0.0001	0	0.0005	0.0005	0	0	0	0	0	0.0001	0	0	0	0	0	0.0001
WSM	Samoa	0	0	0	0	0	0	0	0	0	0	0	0	0	0	0	0	0	0	0	0	0	0	0	0	0	0	0	0	0	0	0	0	0	0	0	0	0	0	0	0	0	0	0	0	0	0	0	0
SMR	San Marino	0	0	0	0	0	0	0	0	0	0	0	0	0	0	0	0	0	0	0	0	0	0	0	0	0	0	0	0	0	0	0	0	0	0	0	0	0	0	0	0	0	0	0	0	0	0	0	0
STP	Sao Tome and Principe	0	0	0	0	0	0	0	0	0	0	0	0	0	0	0	0	0	0	0	0	0	0	0	0	0	0	0	0	0	0	0	0	0	0	0	0	0	0	0	0	0	0	0	0	0	0	0	0
SAU	Saudi Arabia	0.001	0.0104	0.032	0.0324	0.006	0.0087	0.0114	0.003	0.0199	0.0241	0.0365	0.0033	0.0094	0.0034	0.014	0.0269	0.0109	0.0403	0.0027	0.0156	0.0131	0.0032	0.0018	0.0098	0.0037	0.0456	0.012	0.0355	0.0141	0.0086	0.0038	0.0136	0.0173	0.0197	0.0194	0.026	0.0014	0.0016	0.0025	0.0027	0.0351	0.0134	0.0184	0.02	0.0053	0.0136	0.0237	0.0195
SEN	Senegal	0	0	0	0.0002	0	0.0001	0	0	0.0002	0	0	0	0	0	0	0.0001	0.0003	0.0002	0	0.001	0.0001	0	0	0	0	0	0.0002	0.0001	0	0.0007	0.0001	0	0.0007	0	0.0019	0.0002	0	0.0001	0	0	0	0.0009	0	0	0	0	0	0.0022
SRB	Serbia	0	0	0	0	0	0	0	0	0	0	0	0	0	0	0	0	0	0	0	0	0	0	0	0	0	0	0	0	0	0	0	0	0	0	0	0	0	0	0	0	0	0	0	0	0	0	0	0
SYC	Seychelles	0	0	0	0	0	0	0	0	0	0	0	0	0	0	0	0	0	0	0	0	0	0	0	0	0	0	0	0	0	0	0	0	0	0	0	0	0	0	0	0	0	0	0	0	0	0	0	0
SLE	Sierra Leone	0	0.0001	0	0.0004	0	0.0002	0	0	0.0003	0	0	0	0.0001	0	0	0.0003	0.0009	0	0.0001	0.0001	0.0002	0.0001	0	0	0	0	0.0004	0.0001	0	0.0002	0.0001	0	0.0001	0	0.0004	0.0004	0	0	0	0	0	0.0001	0	0	0	0	0	0.0001
SGP	Singapore	0	0	0	0	0	0	0	0	0	0	0	0	0	0	0.0001	0	0	0	0	0	0	0	0	0	0	0	0	0.0031	0	0	0	0.0003	0	0	0	0	0	0	0	0	0	0	0	0	0	0	0	0
SVK	Slovakia	0	0	0	0.0003	0	0.0001	0	0.0001	0.0002	0	0.0008	0	0.0003	0	0	0.0001	0.0004	0.0001	0	0.0001	0.0001	0.0001	0	0.0003	0	0	0.0005	0.0001	0.0003	0.0001	0.0001	0	0.0001	0	0.0003	0.0003	0	0	0	0	0	0.0001	0	0.0005	0	0	0.0024	0.0001
SVN	Slovenia	0	0.0004	0.0001	0.0004	0	0.0002	0	0.0001	0.0003	0	0.0013	0	0.0001	0	0	0.0002	0.0006	0.0002	0.0001	0.0001	0.0002	0.0001	0	0.0093	0	0.0001	0.0005	0.0001	0.0004	0.0002	0.0001	0	0.0001	0.0001	0.0004	0.0004	0	0	0	0	0.0001	0.0001	0.0001	0.01	0	0.0001	0.0006	0.0001
SOM	Somalia	0.0001	0.0008	0.0002	0.0064	0.0002	0.0041	0.0002	0.0006	0.0043	0.0001	0.0002	0.0002	0.0012	0.0001	0.0002	0.0036	0.0118	0.0001	0.0011	0.0014	0.0033	0.0014	0.0001	0.0008	0.0001	0.0001	0.0071	0.0017	0.0003	0.0026	0.0019	0.0006	0.0008	0.0001	0.0065	0.0083	0.0004	0.0007	0	0	0.0002	0.0014	0.0005	0.0004	0.0002	0.0003	0.0002	0.0014
ZAF	South Africa	0.0004	0.0033	0.0091	0.0174	0.1531	0.0073	0.0074	0.0019	0.015	0.0048	0.0178	0.0015	0.0054	0.0021	0.0047	0.0188	0.0179	0.0236	0.0022	0.0078	0.011	0.0026	0.0008	0.0067	0.2696	0.0129	0.0193	0.0123	0.0076	0.0154	0.0096	0.0049	0.0247	0.0131	0.0238	0.0332	0.0009	0.0032	0.0013	0.0011	0.0078	0.0646	0.007	0.0158	0.0025	0.0044	0.0143	0.0407
SDS	South Sudan	0	0	0	0	0	0	0	0	0	0	0	0	0	0	0	0	0	0	0	0	0	0	0	0	0	0	0	0	0	0	0	0	0	0	0	0	0	0	0	0	0	0	0	0	0	0	0	0
ESP	Spain	0	0.0005	0.0055	0.0429	0.001	0.0002	0.0014	0.0002	0.0013	0.0001	0.0019	0.0001	0.0002	0.0002	0.0002	0.001	0.0004	0.0028	0.0001	0.0009	0.0006	0.0001	0.0002	0.0009	0.0001	0.0012	0.0008	0.0004	0.0015	0.0013	0.0001	0.0002	0.0011	0.0005	0.0038	0.0132	0	0.0001	0.0003	0	0.0016	0.0007	0.0029	0.0021	0.0051	0.001	0.002	0.0027
LKA	Sri Lanka	0	0	0	0	0	0	0	0	0	0	0.0001	0	0	0	0	0.0001	0.0001	0.0001	0	0	0	0	0	0	0	0	0	0	0	0	0	0	0	0	0.0001	0	0	0	0	0	0	0	0	0	0	0	0	0
SUD	Sudan	0	0	0	0	0	0	0	0	0	0	0	0	0	0	0	0	0	0	0	0	0	0	0	0	0	0	0	0	0	0	0	0	0	0	0	0	0	0	0	0	0	0	0	0	0	0	0	0
SUR	Suriname	0	0	0	0.0002	0	0.0001	0	0	0.0002	0	0	0	0	0	0	0.0005	0.0006	0	0	0.0001	0.0001	0.0001	0	0	0	0	0.0003	0.0001	0	0.0001	0.0001	0	0.0001	0	0.0003	0.0003	0	0	0	0	0	0.0001	0	0	0	0	0	0.0001
SWZ	Swaziland	0.0001	0.0002	0.0001	0.0011	0.0002	0.0006	0	0.0001	0.0011	0	0	0	0.0002	0	0.0001	0.0007	0.0024	0.0001	0.0002	0.0005	0.0006	0.0004	0	0.0002	0	0	0.0012	0.0003	0.0001	0.0006	0.0006	0.0001	0.0002	0	0.0013	0.0013	0.0001	0.0001	0	0	0	0.0008	0.0001	0.0001	0.0001	0	0.0001	0.0003
SWE	Sweden	0	0	0	0.0001	0	0	0	0	0	0	0.0001	0	0	0	0	0.0001	0.0001	0.0001	0	0	0	0	0	0	0	0	0.0001	0	0	0	0	0	0	0	0.0001	0.0001	0	0	0	0	0	0	0	0.0001	0	0	0.0001	0
CHE	Switzerland	0	0	0.0001	0.0002	0	0.0001	0	0	0.0002	0	0.0004	0	0	0	0	0.0001	0	0.0002	0	0	0.0001	0	0	0.0001	0	0.0001	0.0001	0.0001	0.0001	0.0001	0	0	0.0001	0.0001	0.0001	0.0002	0	0	0	0	0.0001	0.0001	0.0001	0.0003	0	0	0.0002	0.0001
SYR	Syria	0	0.0009	0.0095	0.0017	0.0001	0.0006	0.0002	0.001	0.001	0.0001	0.0031	0.0004	0.0002	0.0001	0.0001	0.0008	0.0019	0.0014	0.0001	0.0007	0.0006	0.0003	0.0001	0.0007	0	0.0004	0.0011	0.0005	0.002	0.0007	0.0003	0.0002	0.0004	0.0003	0.0014	0.0013	0.0001	0.0001	0	0	0.0006	0.0005	0.0004	0.0032	0.0002	0.0047	0.0016	0.0008
TWN	Taiwan	0	0	0.0001	0.0002	0	0.0001	0.0001	0	0.0003	0.0001	0.0002	0	0.0002	0	0.0002	0.0003	0.0001	0.0001	0.0001	0.0001	0.0003	0.0001	0	0	0	0.0001	0.002	0.0005	0.0001	0.0003	0	0.0007	0.0001	0.0002	0.0001	0.0002	0	0	0	0	0.0001	0.0001	0.0004	0.0001	0	0.0001	0.0001	0.0003
TJK	Tajikistan	0.0002	0.0019	0.0155	0.0103	0.0004	0.0054	0.0003	0.0011	0.0089	0.0001	0.0008	0.0009	0.0017	0.0002	0.0004	0.0057	0.0224	0.0007	0.0015	0.0025	0.0057	0.0028	0.0002	0.0015	0.0002	0.0004	0.0118	0.0029	0.0038	0.0051	0.0036	0.0011	0.0014	0.0002	0.0124	0.0118	0.0006	0.0012	0.0001	0	0.0006	0.0027	0.001	0.0025	0.0003	0.0004	0.0019	0.0024
THA	Thailand	0	0.0001	0.0001	0.0006	0.0001	0.0003	0.0001	0.0001	0.0005	0.0002	0.0003	0	0.0001	0.0001	0.0005	0.0006	0.0007	0.0004	0.0001	0.0003	0.0003	0.0002	0	0.0001	0	0.0001	0.0008	0.0016	0.0001	0.0003	0.0002	0.0029	0.0001	0.0004	0.0006	0.0007	0	0.0001	0	0	0.0001	0.0004	0.0002	0.0002	0.0001	0.0002	0.0003	0.0005
MKD	TFYR Macedonia	0.0001	0.0216	0.0047	0.0046	0.0002	0.0022	0.0002	0.0005	0.0038	0.0001	0.0013	0.0002	0.0007	0.0001	0.0002	0.0023	0.0085	0.0016	0.0006	0.0011	0.0025	0.0012	0.0001	0.0218	0.0001	0.0002	0.0049	0.0013	0.0139	0.0024	0.0015	0.0009	0.0008	0.0002	0.0051	0.005	0.0003	0.0005	0	0	0.0002	0.0013	0.0005	0.0271	0.0002	0.0004	0.0011	0.0012
TGO	Togo	0	0.0001	0	0.0005	0	0.0003	0	0.0001	0.0004	0	0	0	0.0001	0	0	0.0003	0.0011	0	0.0001	0.0081	0.0007	0.0002	0	0.0001	0	0	0.0009	0.0001	0	0.0047	0.0002	0.0001	0.0002	0	0.0006	0.0006	0.0001	0.0002	0	0	0.0001	0.0009	0.0001	0	0	0	0	0.0006
TTO	Trinidad and Tobago	0	0	0	0	0	0	0	0	0	0	0	0	0	0	0	0	0	0	0	0	0	0	0	0	0	0	0	0	0	0	0	0	0	0	0	0	0	0	0	0	0	0	0	0	0	0	0	0
TUN	Tunisia	0	0.0001	0.0013	0.0004	0	0.0001	0.0001	0	0.0002	0	0.0004	0	0	0	0	0.0001	0.0003	0.0011	0	0.0003	0.0001	0	0	0.0001	0	0.0001	0.0002	0.0001	0.0001	0.0005	0.0001	0	0.0003	0.0001	0.0002	0.0002	0	0.0001	0	0	0	0.0002	0.0001	0.0003	0.0001	0.0001	0.0002	0.0006
TUR	Turkey	0.0001	0.0061	0.0055	0.0011	0.0002	0.0004	0.0003	0.0024	0.0008	0.0001	0.0024	0.006	0.0003	0.0002	0.0003	0.0014	0.001	0.0018	0.0001	0.0004	0.0006	0.0002	0	0.0033	0	0.0003	0.0025	0.0005	0.0074	0.0007	0.0002	0.0002	0.0009	0.0005	0.0017	0.0009	0	0.0001	0.0001	0	0.0004	0.0005	0.0005	0.0019	0.0002	0.0003	0.0014	0.0012
TKM	Turkmenistan	0.0069	0.001	0.0009	0.0046	0.0002	0.0023	0.0001	0.0022	0.0044	0	0.0008	0.0031	0.0007	0.0001	0.0002	0.0023	0.0081	0.0004	0.0006	0.0012	0.008	0.0015	0.0001	0.0008	0.0001	0.0001	0.0075	0.0014	0.0014	0.003	0.0015	0.0005	0.0007	0.0002	0.0054	0.005	0.0003	0.0006	0	0	0.0002	0.0012	0.0005	0.0008	0.0002	0.0002	0.0012	0.0011
USR	Former USSR	0	0	0	0	0	0	0	0	0	0	0	0	0	0	0	0	0	0	0	0	0	0	0	0	0	0	0	0	0	0	0	0	0	0	0	0	0	0	0	0	0	0	0	0	0	0	0	0
UGA	Uganda	0	0.0001	0	0.0006	0	0.0003	0	0.0001	0.0005	0	0.0001	0	0.0001	0	0	0.0003	0.001	0.0002	0.0001	0.0001	0.0003	0.0002	0	0.0001	0	0	0.0005	0.0003	0	0.0003	0.0005	0.0001	0.0001	0	0.0006	0.0006	0	0.0001	0	0	0	0.0019	0.0001	0.0001	0	0.0001	0.0001	0.0001
UKR	Ukraine	0	0.0003	0.0007	0.0008	0.0001	0.0004	0.0001	0.0007	0.0006	0	0.0007	0.0012	0.0001	0	0.0001	0.0005	0.0022	0.0003	0.0001	0.0002	0.0004	0.0002	0	0.0003	0	0.0001	0.0009	0.0003	0.0033	0.0003	0.0002	0.0001	0.0003	0.0002	0.001	0.0008	0	0.0001	0	0	0.0002	0.0002	0.0002	0.0006	0.0002	0.0003	0.0016	0.0002
ARE	UAE	0.0001	0.0002	0.0019	0.0005	0.0001	0.0003	0.0001	0.0057	0.0005	0.0004	0.0003	0.002	0.0001	0.0001	0.0004	0.0005	0.0008	0.0006	0.0001	0.0002	0.0004	0.0002	0	0.0001	0	0.0002	0.0005	0.0008	0.0008	0.0003	0.0002	0.0004	0.0013	0.0003	0.0005	0.0006	0	0.0001	0	0.0001	0.0002	0.0003	0.0003	0.0003	0.0001	0.0004	0.0003	0.0003
GBR	UK	0	0.0001	0.0002	0.0004	0.0001	0.0003	0.0001	0.0001	0.0004	0.0001	0.0004	0.0001	0.0001	0.0001	0.0001	0.0011	0.0002	0.0007	0.0001	0.0001	0.0006	0	0	0.0002	0	0.0001	0.0004	0.0004	0.0002	0.0001	0	0.0001	0.0002	0.0002	0.0003	0.0008	0	0	0	0	0.0001	0.0002	0.0001	0.0003	0.0001	0.0003	0.0004	0.0003
TZA	Tanzania	0	0	0	0.0003	0	0.0004	0	0	0.0005	0	0.0001	0	0.0001	0	0	0.0002	0.0002	0.0002	0.0001	0.0001	0.0003	0.0002	0	0.0001	0	0	0.0007	0.0001	0.0003	0.0004	0.0004	0	0	0	0.0003	0.0005	0	0	0	0	0.0001	0.0001	0.0001	0	0	0	0	0.0001
USA	USA	0	0.0002	0.0011	0.0008	0.0004	0.0044	0.0011	0.0003	0.0067	0.0005	0.0013	0.0002	0.0114	0.0002	0.0003	0.011	0.0003	0.0017	0.0015	0.0003	0.0035	0.0001	0.0003	0.0004	0.0001	0.0021	0.0016	0.0017	0.0006	0.0004	0.0001	0.0005	0.0006	0.0078	0.0007	0.0071	0	0.0001	0.0002	0.0001	0.0034	0.0007	0.0083	0.001	0.0003	0.0004	0.0011	0.0008
URY	Uruguay	0	0.0001	0.0001	0.0009	0.0001	0.0004	0.0038	0.0001	0.0009	0	0.0001	0	0.0002	0	0.0001	0.0006	0.0017	0.0002	0.0001	0.0002	0.0005	0.0002	0.0002	0.0001	0	0.0038	0.001	0.0003	0.0001	0.0005	0.0003	0.0001	0.0001	0.0002	0.001	0.0012	0.0001	0.0001	0.0002	0	0.0004	0.0003	0.0004	0.0001	0.0001	0.0001	0.0001	0.0002
UZB	Uzbekistan	0.0013	0.0077	0.003	0.0674	0.0024	0.0368	0.0017	0.0108	0.0492	0.0005	0.004	0.0044	0.0119	0.0013	0.0019	0.0388	0.1082	0.0044	0.0106	0.0146	0.0354	0.0151	0.0014	0.0087	0.0013	0.0017	0.0819	0.0191	0.0061	0.029	0.0211	0.0067	0.0088	0.0012	0.0724	0.081	0.004	0.0072	0.0003	0.0001	0.0021	0.0158	0.006	0.0059	0.0019	0.0024	0.0059	0.0144
VUT	Vanuatu	0	0	0	0	0	0	0	0	0	0	0	0	0	0	0	0	0	0	0	0	0	0	0	0	0	0	0	0	0	0	0	0	0	0	0	0	0	0	0	0	0	0	0	0	0	0	0	0
VEN	Venezuela	0	0	0	0.0002	0	0.0004	0.0001	0	0.0141	0	0	0	0.0003	0	0	0.0005	0.0003	0.0001	0.0001	0	0.0001	0	0	0	0	0.0005	0.0004	0.0001	0	0.0014	0.0001	0	0	0.0002	0.0002	0.0002	0	0	0	0	0.0021	0.0001	0.0014	0.0001	0.0008	0	0	0.0002
VNM	Viet Nam	0	0.0001	0.0002	0.0006	0.0001	0.0003	0.0001	0.0001	0.0006	0.0002	0.0002	0	0.0001	0	0.0001	0.0004	0.001	0.0004	0.0001	0.0002	0.0003	0.0002	0	0.0001	0	0.0001	0.0006	0.0004	0.0001	0.0003	0.0002	0.0025	0.0001	0.0001	0.0009	0.0006	0	0.0001	0	0	0.0002	0.0003	0.0001	0.0002	0.0001	0.0001	0.0003	0.0002
YEM	Yemen	0.0001	0.0004	0.0003	0.0021	0.0002	0.0011	0.0002	0.0002	0.0019	0.0003	0.0004	0.0001	0.0004	0.0001	0.0006	0.0013	0.0042	0.0004	0.0003	0.0009	0.0012	0.0006	0.0001	0.0004	0.0001	0.0005	0.0022	0.0013	0.0003	0.0012	0.0007	0.0011	0.0004	0.0003	0.0024	0.0024	0.0002	0.0003	0	0.0002	0.0003	0.0008	0.0004	0.0014	0.0001	0.0002	0.0004	0.0008
ZMB	Zambia	0	0.0004	0.0005	0.0014	0.001	0.0006	0.0002	0.0002	0.0014	0.0001	0.0007	0.0001	0.0002	0.0001	0.0004	0.0009	0.0022	0.0007	0.0002	0.0004	0.0008	0.0004	0	0.0004	0.001	0.0003	0.0014	0.0007	0.0004	0.0008	0.0009	0.0004	0.0005	0.0004	0.0015	0.0015	0.0001	0.0002	0	0.0002	0.0002	0.0008	0.0003	0.0007	0.0001	0.0002	0.0006	0.0007
ZWE	Zimbabwe	0.0001	0.001	0.0006	0.0145	0.0003	0.0094	0.0004	0.0009	0.0084	0.0005	0.0008	0.0003	0.0029	0.0003	0.0003	0.0088	0.0162	0.0007	0.0025	0.0028	0.0065	0.0013	0.0002	0.0017	0.0002	0.0003	0.0192	0.0033	0.0006	0.0021	0.0025	0.0011	0.0017	0.0003	0.012	0.0192	0.0008	0.0013	0.0001	0	0.0023	0.0024	0.0013	0.0011	0.0003	0.0005	0.0008	0.0032
ROW	Rest of World	0	0	0	0	0	0	0	0	0	0	0	0	0	0	0	0	0	0	0	0	0	0	0	0	0	0	0	0	0	0	0	0	0	0	0	0	0	0	0	0	0	0	0	0	0	0	0	0
[truncated: 142 more columns]
