# Supplementary material for: Resource footprints and their ecosystem consequences
Source: Sci Rep. 2017 Jan 23;7:40743. doi: 10.1038/srep40743 (PMC5256307; doi:10.1038/srep40743)
Supplement: Supplementary Dataset 20 [file srep40743-s21.xls]

## Sheet: SO2_PressureFootprint
Unit: Gg		AFG	ALB	DZA	AND	AGO	ATG	ARG	ARM	ABW	AUS	AUT	AZE	BHS	BHR	BGD	BRB	BLR	BEL	BLZ	BEN	BMU	BTN	BOL	BIH	BWA	BRA	VGB	BRN	BGR	BFA	BDI	KHM	CMR	CAN	CPV	CYM	CAF	TCD	CHL	CHN	COL	COG	CRI	HRV	CUB	CYP	CZE	CIV
		Afghanistan	Albania	Algeria	Andorra	Angola	Antigua	Argentina	Armenia	Aruba	Australia	Austria	Azerbaijan	Bahamas	Bahrain	Bangladesh	Barbados	Belarus	Belgium	Belize	Benin	Bermuda	Bhutan	Bolivia	Bosnia and Herzegovina	Botswana	Brazil	British Virgin Islands	Brunei	Bulgaria	Burkina Faso	Burundi	Cambodia	Cameroon	Canada	Cape Verde	Cayman Islands	Central African Republic	Chad	Chile	China	Colombia	Congo	Costa Rica	Croatia	Cuba	Cyprus	Czech Republic	Cote dIvoire
AFG	Afghanistan	146.076	0.0153002	0.0138875	0.00532929	0.0106681	0.00340547	0.0388874	0.00722838	0.00650084	0.167213	0.0373135	0.00908802	0.00416337	0.00628852	0.0141105	0.00399228	0.00116823	0.0720871	0.00311806	0.00679029	0.00681184	0.0151799	0.0080975	0.00604796	0.00687181	0.0741468	0.00359746	0.0046488	0.00883783	0.0220853	0.00955789	0.00679815	0.00653343	0.0678364	0.00670458	0.00399075	0.00538313	0.00596473	0.0284494	0.298764	0.0586752	0.00745714	0.00938735	0.00896045	0.00660383	0.0061046	0.0246002	0.00466336
ALB	Albania	0.0393426	122.968	0.0383223	0.010857	0.0249496	0.00736958	0.0708527	0.0178592	0.0155845	0.118887	0.304644	0.0208416	0.00875237	0.0137085	0.0225057	0.00839489	0.00304651	0.0798832	0.00686386	0.0154631	0.0154613	0.0366547	0.0176457	0.0184268	0.0146713	0.121695	0.00807336	0.0104643	0.0564487	0.0537283	0.0217875	0.0158602	0.0166631	0.100846	0.0154705	0.00879638	0.0119818	0.0141872	0.0418853	0.573372	0.0490848	0.0169105	0.0147023	0.0480368	0.0212438	0.0256562	0.127498	0.0104222
DZA	Algeria	0.00558773	0.0201886	139.249	0.00628312	0.0298182	0.00152257	0.267017	0.00660583	0.00422918	0.323968	0.675219	0.0117328	0.00750437	0.0130085	0.0218261	0.00387313	0.000355943	1.47216	0.00152272	0.00742203	0.0034273	0.00461203	0.0150318	0.0156053	0.00705601	6.11029	0.00128671	0.00453449	0.0580152	0.0167433	0.00358772	0.00723547	0.0217663	0.920767	0.00355996	0.00246912	0.00244387	0.00896717	0.139187	2.56076	0.149018	0.00883073	0.0225025	0.0663171	0.0409138	0.0326435	0.320406	0.0144158
AND	Andorra	0	0	0	0	0	0	0	0	0	0	0	0	0	0	0	0	0	0	0	0	0	0	0	0	0	0	0	0	0	0	0	0	0	0	0	0	0	0	0	0	0	0	0	0	0	0	0	0
AGO	Angola	0.0069282	0.00977002	0.0303884	0.00335008	118.52	0.00210972	0.0878079	0.00468205	0.00446946	0.206698	0.0690822	0.00700633	0.0043357	0.00600057	0.0234309	0.0031301	0.000768508	0.295271	0.00198969	0.00469184	0.00427387	0.00941179	0.0113924	0.00446237	0.00552287	0.478612	0.00209368	0.00411264	0.0124876	0.0151558	0.00550383	0.00840316	0.00623909	0.327551	0.00410857	0.00257828	0.00310749	0.00394936	0.387999	16.7023	0.0672001	0.00527936	0.0104414	0.0117387	0.0147186	0.00814076	0.0436007	0.00457104
ATG	Antigua	0.0667599	0.0956348	0.0729136	0.0329065	0.0682637	100.024	0.199874	0.0507749	0.15765	0.354561	0.17851	0.0581807	0.0369876	0.0387955	0.0730437	0.0470873	0.00877411	0.126495	0.0403658	0.0475155	0.0478596	0.110045	0.0542123	0.0405059	0.0476959	0.262022	0.276783	0.0331265	0.0572465	0.154791	0.0683604	0.047364	0.0433074	0.231123	0.0455578	0.0297997	0.0380686	0.040903	0.114469	1.39627	0.13635	0.048449	0.0466932	0.0604159	0.0876893	0.0391505	0.121657	0.0319473
ARG	Argentina	0.0253328	0.0284378	0.311221	0.013176	0.168015	0.00862346	665.302	0.0206214	0.0214242	0.988378	0.538012	0.0308553	0.0174709	0.0592821	0.210333	0.0190302	0.00296135	1.40486	0.0101901	0.0180045	0.0177109	0.0379248	2.43803	0.0242171	0.0387365	85.9009	0.0085014	0.0158935	0.126813	0.0563558	0.0222099	0.0229708	0.0254639	2.55717	0.0170564	0.017246	0.0120138	0.0159846	19.9091	11.1894	2.881	0.0336881	0.246128	0.112167	0.343347	0.0925293	0.345538	0.0209798
ARM	Armenia	0.0397725	0.0426195	0.0457137	0.0144278	0.0334184	0.0102226	0.107703	102.778	0.0182948	0.204213	0.199715	0.0361631	0.0123162	0.0192179	0.0357425	0.0120756	0.00368602	0.412704	0.00950212	0.0196072	0.0214295	0.04176	0.0239925	0.021329	0.0218324	0.221257	0.0127291	0.0142381	0.0413416	0.0577407	0.029724	0.0206047	0.0199777	0.464081	0.0201339	0.0124239	0.0155764	0.0174405	0.0633916	1.49262	0.0798105	0.0220102	0.0180645	0.0379349	0.0222039	0.0217442	0.117476	0.0143511
ABW	Aruba	0	0	0	0	0	0	0	0	0	0	0	0	0	0	0	0	0	0	0	0	0	0	0	0	0	0	0	0	0	0	0	0	0	0	0	0	0	0	0	0	0	0	0	0	0	0	0	0
AUS	Australia	0.320302	0.195824	1.40569	0.0736013	0.629287	0.0643437	4.85083	0.324908	0.105006	2455.43	4.30395	0.345811	0.122007	1.128	3.46519	0.217693	0.0140666	5.37251	0.0511655	0.11633	0.137379	0.20092	0.267899	0.160105	0.676076	15.3274	0.051805	0.902029	0.641753	0.316145	0.11702	1.06316	0.226502	32.2366	0.0893584	0.0624647	0.0736838	0.0951971	4.64622	419.794	2.73868	0.186921	0.476047	0.664908	0.548493	0.66083	2.45422	0.186719
AUT	Austria	0.0423629	0.12802	0.529268	0.0140833	0.0650231	0.00451035	0.768244	0.0317349	0.0124201	1.98487	185.184	0.0682317	0.0125928	0.0751761	0.102201	0.0111637	0.00104646	2.02173	0.00432642	0.0141191	0.0119379	0.053989	0.0360056	0.474119	0.0382161	2.55865	0.00656149	0.0196135	0.822586	0.0398488	0.0105395	0.0209282	0.0402761	2.21388	0.0108583	0.0060994	0.00633561	0.0112833	0.512094	12.7128	0.654374	0.0231487	0.0557686	1.9853	0.0848085	0.158392	4.23532	0.0294898
AZE	Azerbaijan	0.0971734	0.0302004	0.0673267	0.00906747	0.0248234	0.00613541	0.151335	0.0280775	0.011725	0.259697	0.684947	194.613	0.00802919	0.0143007	0.0242319	0.0073807	0.00200294	0.217361	0.00563245	0.0126513	0.0130326	0.0260355	0.0161436	0.0176199	0.0132549	0.301472	0.0239385	0.00974413	0.045469	0.03653	0.0172002	0.0133166	0.0153623	0.187505	0.012257	0.00737579	0.00953055	0.0112178	0.0666513	1.4015	0.0938998	0.0173877	0.0133018	0.0491962	0.0193708	0.0210758	0.361053	0.0106673
BHS	Bahamas	0.018817	0.0251007	0.026952	0.00975681	0.0220793	0.0244746	0.121158	0.0161943	0.0259032	0.225934	0.101103	0.0175209	132.965	0.0117545	0.0201078	0.0130476	0.00246951	0.0760841	0.0080454	0.0134541	0.0227544	0.0287025	0.0176314	0.0128307	0.0141987	0.228595	0.0292886	0.00940016	0.0218839	0.0406133	0.0195717	0.0138106	0.0133988	0.763657	0.0148216	0.0277203	0.0105883	0.0118597	0.0444103	0.553974	0.051836	0.0144201	0.0176524	0.0289377	0.252652	0.0168098	0.1426	0.00909348
BHR	Bahrain	0.0136812	0.0152829	0.176232	0.00524827	0.0174505	0.00377951	0.0818356	0.00860909	0.00720067	0.944736	0.101594	0.015444	0.00536006	90.6509	0.049516	0.00623835	0.00136554	0.173519	0.00346547	0.00901481	0.00803184	0.0162677	0.00960138	0.00811885	0.0104819	0.210422	0.00403267	0.00918129	0.0178308	0.0239897	0.0105193	0.0130338	0.00943402	0.359395	0.00724003	0.00450816	0.00560949	0.00670199	0.0424379	3.35989	0.0704351	0.00981491	0.0105752	0.018345	0.0117156	0.0254114	0.0509206	0.00669083
BGD	Bangladesh	0.00534766	0.00617753	0.0212709	0.00248754	0.00876296	0.00142672	0.0728829	0.0038575	0.00328112	0.335918	0.350643	0.00531306	0.00214651	0.00602499	174.44	0.00208008	0.000498626	0.369306	0.00128115	0.00388338	0.0031946	0.00631065	0.0054425	0.00573785	0.00507914	0.220408	0.00141684	0.00764164	0.0393455	0.00939015	0.00361521	0.00775065	0.00997731	0.851558	0.00281632	0.00176874	0.00212697	0.00266512	0.0501797	1.80043	0.0648779	0.00413842	0.00914203	0.0255858	0.0101989	0.0173781	0.0971223	0.00322953
BRB	Barbados	0	0	0	0	0	0	0	0	0	0	0	0	0	0	0	0	0	0	0	0	0	0	0	0	0	0	0	0	0	0	0	0	0	0	0	0	0	0	0	0	0	0	0	0	0	0	0	0
BLR	Belarus	0.0527085	0.0539722	0.145456	0.01507	0.057415	0.00952097	0.283188	0.0702223	0.0145471	0.458478	0.896508	0.236713	0.0156824	0.0277896	0.0671788	0.0130619	0.379529	0.678546	0.00915279	0.0191577	0.0240758	0.0231787	0.0341451	0.0402262	0.029926	1.15721	0.014326	0.0173476	0.264521	0.0450257	0.0253463	0.0266963	0.0294884	0.660291	0.0160253	0.0120381	0.0138287	0.015732	0.14469	8.88389	0.18083	0.0232781	0.036328	0.179198	0.0625604	0.0536025	1.10067	0.020573
BEL	Belgium	0.0425603	0.0559637	0.957295	0.0192432	0.253081	0.0053641	0.852669	0.0674286	0.0216118	1.58678	2.96092	0.0668533	0.0104564	0.100415	0.145068	0.0145978	0.0010481	133.851	0.00527831	0.0399451	0.0145051	0.0136015	0.0413072	0.0818747	0.0482062	2.93432	0.00584408	0.0216317	0.38747	0.0899978	0.0330966	0.0303421	0.17103	2.40471	0.0203217	0.00815691	0.0136445	0.0168078	0.490475	13.8705	0.612051	0.0722862	0.098439	0.406298	0.136404	0.21792	1.54468	0.102476
BLZ	Belize	0.0758633	0.110093	0.0791093	0.038527	0.0808368	0.0324793	0.202392	0.0615958	0.0501742	0.369133	0.204903	0.0668282	0.0343774	0.0442082	0.0799786	0.103271	0.00957368	0.101141	82.2196	0.0528669	0.0569407	0.11909	0.0609606	0.046206	0.0549536	0.270399	0.0613211	0.036736	0.0582586	0.166881	0.0817119	0.0540891	0.0484964	0.795137	0.0542494	0.0562868	0.0432502	0.045237	0.121219	1.36739	0.135216	0.057557	0.0958024	0.0582769	0.091085	0.0438051	0.0964604	0.034202
BEN	Benin	0.0679472	0.0392043	0.0226678	0.0111341	0.0581058	0.00802505	0.0653024	0.017518	0.0161924	0.127208	0.0418909	0.0204832	0.0215333	0.0134457	0.0793029	0.00917821	0.00317304	0.064521	0.0073808	134.733	0.0164574	0.0392204	0.0181126	0.0134187	0.0179068	0.518335	0.00859108	0.0117513	0.0179399	0.194182	0.0234317	0.0168213	0.0306733	0.0560396	0.0160143	0.00963021	0.0251698	0.0254464	0.0386928	0.578567	0.315617	0.0468046	0.0126496	0.0196959	0.0148972	0.01306	0.0414506	0.042337
BMU	Bermuda	0	0	0	0	0	0	0	0	0	0	0	0	0	0	0	0	0	0	0	0	0	0	0	0	0	0	0	0	0	0	0	0	0	0	0	0	0	0	0	0	0	0	0	0	0	0	0	0
BTN	Bhutan	0.0701966	0.104367	0.0736196	0.0342387	0.0757686	0.0244849	0.222914	0.0528342	0.0459499	0.392429	0.119374	0.0622169	0.0295579	0.0477477	0.165338	0.0286385	0.00880551	0.102985	0.0229332	0.0479042	0.0505924	89.858	0.0570795	0.0425204	0.0506706	0.273166	0.0265155	0.0343882	0.081918	0.148732	0.0722633	0.0497793	0.045649	0.214552	0.0495207	0.0292661	0.03872	0.0424468	0.125188	1.32847	0.158418	0.0549997	0.0386203	0.0496038	0.0735808	0.0410842	0.101295	0.0342356
BOL	Bolivia	0.0149327	0.0361849	0.0297839	0.00742268	0.0378212	0.00535845	1.59617	0.0108788	0.0122885	0.214959	0.114119	0.0138213	0.00881405	0.0113326	0.0243303	0.00793634	0.00170711	0.112677	0.00500464	0.0103091	0.0111215	0.021424	139.051	0.0098985	0.0109735	19.6427	0.00551369	0.00822723	0.0196853	0.0323301	0.0143251	0.0123342	0.0110212	0.877319	0.0114205	0.00691453	0.00783246	0.00921376	1.97624	3.6728	6.76926	0.0116093	0.0353377	0.0189747	0.0265604	0.0133968	0.0686208	0.00798705
BIH	Bosnia and Herzegovina	0.0264148	0.056434	0.0786791	0.0125582	0.0343489	0.0089892	0.13449	0.0218566	0.0188488	0.259969	2.08053	0.0279659	0.0105535	0.0195029	0.0303229	0.0123892	0.00301986	0.414095	0.00775259	0.0192069	0.0186706	0.0430154	0.020493	238.507	0.0180899	0.271041	0.00926917	0.012928	0.104579	0.0663475	0.0251902	0.0189858	0.0206778	0.297071	0.0180913	0.0102516	0.0136698	0.0169783	0.07127	1.41824	0.0781902	0.0207709	0.0173462	6.02881	0.0267846	0.0340923	0.372052	0.0142798
BWA	Botswana	0.0180659	0.0241048	0.0194717	0.00920973	0.0312956	0.00679004	0.0619723	0.0137268	0.0117932	0.134769	0.0539947	0.0163607	0.00807039	0.011094	0.019423	0.00780196	0.00233836	0.0638953	0.00619231	0.0125009	0.0130047	0.0262404	0.0148356	0.0115752	184.852	0.0855312	0.00729411	0.00907937	0.0155843	0.0382513	0.018433	0.0128932	0.0122629	0.121458	0.012962	0.00804227	0.0102552	0.0119078	0.0358151	0.494027	0.0431564	0.0139474	0.0103303	0.0152739	0.0121623	0.0145915	0.0461651	0.00874028
BRA	Brazil	0.0178115	0.0283016	0.352351	0.00932162	1.84052	0.00700451	41.5442	0.0131121	0.0752783	2.2995	1.22875	0.0414341	0.0202214	0.100325	0.171289	0.0571457	0.000744885	1.88697	0.0130296	0.0160714	0.0149724	0.0101938	1.78336	0.0316192	0.049953	1553.63	0.0113302	0.0165488	0.197995	0.0282636	0.00809073	0.0273742	0.0503385	7.25224	0.0248519	0.0454849	0.00469379	0.0060068	8.19859	30.177	5.05342	0.0333194	0.726356	0.21235	0.545647	0.0886711	0.756569	0.0529981
VGB	British Virgin Islands	0	0	0	0	0	0	0	0	0	0	0	0	0	0	0	0	0	0	0	0	0	0	0	0	0	0	0	0	0	0	0	0	0	0	0	0	0	0	0	0	0	0	0	0	0	0	0	0
BRN	Brunei	0.0205857	0.0229714	0.0282765	0.00790117	0.0197815	0.00589194	0.095931	0.0117932	0.0110018	2.78491	0.0635478	0.0153729	0.0075577	0.0138593	0.0526138	0.00758613	0.00224216	0.0678883	0.00540311	0.0117476	0.0121	0.0260365	0.0149353	0.01014	0.0121153	0.186443	0.00609207	71.9228	0.0163407	0.0354764	0.0153921	0.0291949	0.0118964	0.282803	0.0112058	0.00696687	0.00893821	0.0101846	0.0551946	5.03866	0.0710563	0.0123753	0.0149897	0.0161973	0.0144001	0.0149476	0.0439804	0.0085893
BGR	Bulgaria	0.284409	1.70205	0.78105	0.0165342	0.134096	0.00664417	0.594746	0.38591	0.015995	1.53276	4.53282	0.457761	0.023804	0.0659424	0.102899	0.0151029	0.00252986	2.97035	0.00619784	0.020527	0.0184399	0.0317697	0.0286392	0.54462	0.0284361	1.64664	0.0156194	0.0154822	330.768	0.04943	0.0174716	0.0246191	0.0684283	2.20931	0.0157169	0.0154486	0.00985305	0.0132096	0.267802	8.78338	0.383558	0.0263948	0.0552834	0.751027	0.149397	0.616867	2.07752	0.034107
BFA	Burkina Faso	0.016053	0.0241522	0.0201298	0.00909732	0.0175757	0.00656205	0.0547548	0.0128747	0.0120226	0.144914	0.0567983	0.0146466	0.00775189	0.0101973	0.0180261	0.00752463	0.00250674	0.107685	0.00608429	0.0191262	0.0124614	0.024833	0.0148075	0.0109712	0.01235	0.0913163	0.00721878	0.00843163	0.0147554	133.274	0.0182359	0.0117879	0.0114485	0.0585357	0.0123891	0.00770112	0.00999559	0.0116126	0.0334067	0.320687	0.274384	0.0126982	0.00996722	0.015177	0.0122129	0.0103726	0.0341228	0.00830541
BDI	Burundi	0.0503082	0.0705508	0.0444973	0.0244828	0.0503769	0.0189196	0.169427	0.0378993	0.0325685	0.270929	0.117066	0.0444165	0.0236676	0.029377	0.0582824	0.0217519	0.00582999	0.114731	0.0174961	0.0326121	0.0358861	0.073728	0.0429863	0.0305885	0.0397426	0.176642	0.0201509	0.0249669	0.0381575	0.0991982	119.613	0.0337479	0.0316459	0.106797	0.0330478	0.0218596	0.0285218	0.0287939	0.0863365	0.888541	0.0991132	0.0361266	0.0281623	0.0356691	0.0352783	0.0286995	0.0756376	0.0225823
KHM	Cambodia	0.0210303	0.0261576	0.0422308	0.00928646	0.0242446	0.00674819	0.080593	0.0149196	0.0144411	0.309112	0.246944	0.0186484	0.00828949	0.0134756	0.0432671	0.00793076	0.00212154	0.135312	0.00622536	0.0145953	0.0146737	0.0350369	0.0151153	0.0121362	0.013581	0.155986	0.00727528	0.0295135	0.0204937	0.0480012	0.0200256	120.69	0.0131444	0.38124	0.0142031	0.00822592	0.0108985	0.0132427	0.0505262	8.19545	0.0613093	0.0156814	0.0174514	0.0224881	0.0151466	0.0170866	0.0813293	0.00883385
CMR	Cameroon	0.0106028	0.0234843	0.102607	0.00717969	0.221981	0.00338181	0.0944683	0.00952487	0.00817092	0.180172	0.442061	0.0143525	0.0046688	0.0122786	0.0281746	0.00460398	0.0012342	0.70338	0.00309304	0.0258163	0.00741334	0.0165027	0.0101469	0.0144621	0.00989147	0.282734	0.00367199	0.00599795	0.0398615	0.0274965	0.00931002	0.00974537	135.97	0.41999	0.00799148	0.0043588	0.173967	0.166087	0.0547572	6.80676	0.0598715	0.472426	0.0119813	0.0564611	0.0263439	0.0242463	0.161303	0.0311165
CAN	Canada	0.0460665	0.0436223	1.06268	0.0146555	0.16716	0.0445857	2.89418	0.0425814	0.0519837	7.17723	2.17233	0.0835891	0.22453	0.121345	0.377723	0.171317	0.0012166	2.79279	0.0422806	0.0231084	0.114928	0.0241432	0.16794	0.0477707	0.0776458	11.4698	0.0137462	0.0527047	0.228987	0.0611086	0.0135346	0.0804112	0.086887	1130.83	0.0139437	0.0337259	0.00849074	0.0116321	2.91483	58.094	3.15831	0.0397843	0.531603	0.287693	1.43589	0.159503	1.11218	0.0442096
CPV	Cape Verde	0	0	0	0	0	0	0	0	0	0	0	0	0	0	0	0	0	0	0	0	0	0	0	0	0	0	0	0	0	0	0	0	0	0	0	0	0	0	0	0	0	0	0	0	0	0	0	0
CYM	Cayman Islands	0	0	0	0	0	0	0	0	0	0	0	0	0	0	0	0	0	0	0	0	0	0	0	0	0	0	0	0	0	0	0	0	0	0	0	0	0	0	0	0	0	0	0	0	0	0	0	0
CAF	Central African Republic	0.137931	0.227483	0.322442	0.08135	0.225275	0.0501061	0.601427	0.108753	0.10221	1.29024	0.961271	0.125932	0.0600803	0.0919498	0.163942	0.0579353	0.0192582	3.00221	0.0459421	0.101708	0.102026	0.237279	0.109655	0.0991361	0.099221	1.04956	0.0536098	0.0695959	0.170125	0.341306	0.143911	0.104846	0.325388	0.943945	0.103507	0.059014	451.246	0.374202	0.353115	6.43188	0.476245	2.15257	0.0978489	0.176467	0.182712	0.162366	1.54679	0.0702298
TCD	Chad	0.0587612	0.112689	0.0858793	0.0298516	0.0768068	0.0225797	0.182843	0.0472489	0.045967	0.415801	0.330208	0.0547921	0.0278732	0.0355041	0.0787599	0.0253748	0.00921645	0.236865	0.0205627	0.043417	0.0428435	0.108186	0.0484933	0.0404515	0.0381046	0.601191	0.02364	0.0293632	0.0644658	0.155973	0.0618585	0.0430417	0.308308	0.402502	0.0489995	0.0260933	0.237112	135.176	0.106509	1.64551	0.228781	0.0470194	0.0381351	0.166088	0.0476702	0.0367944	0.26385	0.0296239
CHL	Chile	0.0777187	0.130876	0.946352	0.0410713	0.453684	0.0199905	36.8501	0.0503447	0.0594705	5.55983	3.3035	0.11609	0.0755659	0.165003	0.49938	0.0688669	0.00291999	4.54045	0.0224762	0.0439581	0.0467575	0.0780707	12.1401	0.107097	0.147083	67.3949	0.0149412	0.0658721	0.901173	0.105823	0.0309337	0.123337	0.118881	16.0753	0.0290806	0.0271159	0.0214758	0.0269425	881.723	134.942	20.6693	0.0641732	1.7501	0.519501	1.14213	0.249437	1.74635	0.07964
CHN	China	1.64511	1.97754	24.8633	0.299904	3.6032	0.114448	60.3129	0.489906	0.589292	169.136	60.1325	3.09789	0.390934	3.17146	30.2346	0.711959	0.0129057	60.0955	0.179225	0.894872	0.49772	0.358905	3.90443	1.12458	1.41995	160.54	0.0913929	1.69281	9.72044	0.965758	0.182614	7.60621	2.73898	262.319	0.271199	0.139459	0.115657	0.166413	35.8236	31952.2	41.4141	1.08849	5.17604	8.24615	11.8836	5.79896	39.4532	2.34267
COL	Colombia	0.00769699	0.00573611	0.0214685	0.00214807	0.0101816	0.0019698	0.384954	0.00268406	0.0569544	0.173033	0.129059	0.00662017	0.00638308	0.00391051	0.00706749	0.00932566	0.000279141	0.235345	0.00397179	0.00198181	0.00279015	0.00320871	0.219983	0.00416422	0.00287921	2.28684	0.00204027	0.00199855	0.0134341	0.00765911	0.00275157	0.002674	0.00490238	1.89853	0.00213069	0.00299283	0.00156003	0.00166713	1.00762	0.871636	388.93	0.00480802	0.64763	0.0298278	0.196287	0.00700624	0.0977597	0.00475198
COG	Congo	0.0220427	0.0338154	0.0603397	0.0105361	0.0268887	0.00770147	0.14103	0.0159389	0.0149668	0.25281	0.106256	0.0199885	0.00995946	0.0152707	0.0446573	0.0090534	0.00282063	0.137801	0.00700522	0.0163472	0.015339	0.0352389	0.0189983	0.0133476	0.0157199	1.23268	0.00807357	0.0115855	0.0241466	0.0495733	0.0207854	0.0198894	0.111173	0.295938	0.0199526	0.00896934	0.0158736	0.0131453	0.146111	12.9711	0.0735496	90.2744	0.0167549	0.023261	0.0208653	0.017	0.0792371	0.0113372
CRI	Costa Rica	0.00499178	0.00611477	0.0174164	0.00280709	0.00860388	0.0024302	0.0702944	0.00450297	0.00972127	0.137462	0.132393	0.00628034	0.00793424	0.0049524	0.00764974	0.00910095	0.000607494	0.233655	0.00973762	0.00361559	0.00457491	0.00683938	0.0122822	0.00438414	0.00419743	0.334608	0.00190639	0.00290622	0.0134757	0.0106978	0.00475796	0.00404454	0.00927718	1.26444	0.00348927	0.00741434	0.00307399	0.00317138	0.105446	0.758055	0.350466	0.00424043	101.535	0.012887	0.0916461	0.00726597	0.0654769	0.00307872
HRV	Croatia	0.0117985	0.113232	0.0793723	0.0044824	0.016049	0.0469439	0.116873	0.00889564	0.00537908	0.331179	2.88971	0.0283864	0.00840733	0.0119213	0.0162925	0.00345871	0.000890999	0.428235	0.00220253	0.00608668	0.0217957	0.010621	0.00778297	4.59834	0.00714233	0.309381	0.00289873	0.00449837	0.130672	0.0181436	0.00684812	0.00644915	0.0101248	0.499173	0.00522918	0.00311611	0.00376538	0.00494659	0.0600146	1.57612	0.0688538	0.00747681	0.0104399	183.061	0.0189541	0.0315284	0.87387	0.0154298
CUB	Cuba	0.0096491	0.0129948	0.0405243	0.00929359	0.0333469	0.00488898	0.227262	0.0144582	0.0145446	0.5511	0.27146	0.0113447	0.00712692	0.00739188	0.0178624	0.00924526	0.00112514	0.159303	0.0712185	0.00645665	0.00894063	0.0123178	0.0383028	0.00718043	0.00722896	0.713111	0.00342723	0.00497672	0.0573806	0.0179359	0.00821585	0.030564	0.00767242	2.68722	0.00707185	0.0595654	0.00468208	0.00565393	0.13992	12.5257	0.475675	0.00863479	0.0539523	0.0397255	581.211	0.0610487	0.140427	0.00520016
CYP	Cyprus	0.0171731	0.0669504	0.0510943	0.00579319	0.0262113	0.00428284	0.0475199	0.0726187	0.00859761	0.175842	0.171631	0.015272	0.00542943	0.0652391	0.0331811	0.00640957	0.00121438	0.177944	0.00374254	0.00951494	0.00890481	0.0217561	0.0089516	0.015636	0.0139726	0.116613	0.00468867	0.00708662	0.16464	0.0314629	0.0117351	0.0104158	0.00838986	0.107038	0.0107988	0.00520319	0.00656756	0.00793459	0.0282133	0.553068	0.0383841	0.00971741	0.00947052	0.0418519	0.0137976	185.296	0.153089	0.00584706
CZE	Czech Republic	0.0617216	0.122584	0.527842	0.0221662	0.11744	0.0111163	0.864959	0.054684	0.0240197	1.23458	9.92699	0.138656	0.0181818	0.0663047	0.138982	0.0200428	0.00200466	2.94432	0.0106496	0.0320919	0.0246549	0.0393147	0.0575297	0.413106	0.0442758	2.47875	0.0244383	0.0232235	1.69162	0.0848895	0.0296498	0.0339317	0.0647735	2.49165	0.0243099	0.0145611	0.0188311	0.0241989	0.421717	12.557	0.457551	0.0469146	0.0625843	1.62082	0.18943	0.18403	265.834	0.039224
CIV	Cote dIvoire	0	0	0	0	0	0	0	0	0	0	0	0	0	0	0	0	0	0	0	0	0	0	0	0	0	0	0	0	0	0	0	0	0	0	0	0	0	0	0	0	0	0	0	0	0	0	0	0
PRK	North Korea	0.0710185	0.121575	1.68482	0.0287183	0.114391	0.0676868	1.25551	0.0398212	0.0408875	2.21982	0.781532	0.0964506	0.0221465	0.0575427	0.237834	0.0260687	0.00689992	0.644424	0.0162043	0.142867	0.0383535	0.0859676	0.444	0.0405257	0.0491655	44.6731	0.0172527	0.0349906	0.289633	0.123493	0.0454354	0.672254	0.0476152	2.44975	0.0482184	0.0213802	0.0416374	0.0303605	0.579678	133.112	1.74568	0.0438817	0.558253	0.172674	1.0772	0.0697307	0.438936	0.0365673
COD	DR Congo	0.0255816	0.0386637	0.0723617	0.01299	0.0522808	0.00883754	0.117942	0.0216938	0.0191554	0.254431	0.246623	0.0258488	0.01122	0.0199623	0.0307147	0.0106616	0.00310894	2.73893	0.00794892	0.0187406	0.0182204	0.0440102	0.0232246	0.0194324	0.0258894	0.279023	0.00910703	0.0131557	0.0409807	0.070046	0.0260298	0.0191204	0.0395873	0.301253	0.0191467	0.0104923	0.0246323	0.0170029	0.0740552	1.80762	0.102522	0.0229643	0.019449	0.0449765	0.022795	0.0487932	0.156999	0.0147031
DNK	Denmark	0.0512394	0.0669539	0.473071	0.0163532	0.179923	0.00712585	1.06525	0.0326654	0.0215251	3.89261	3.59407	0.100134	0.0133803	0.15004	0.185826	0.0275677	0.00158048	3.43455	0.00871535	0.0317192	0.0219836	0.0251104	0.0556492	0.147728	0.0433399	3.67559	0.00813859	0.0226523	0.546816	0.0810691	0.016579	0.0474822	0.0556654	3.84578	0.0189147	0.0192486	0.00892296	0.0242539	0.741356	19.8113	0.619444	0.0328753	0.0796815	0.55887	0.12588	0.285409	2.1495	0.0357806
DJI	Djibouti	0.08642	0.139569	0.075351	0.0420876	0.0882378	0.0319464	0.204351	0.065251	0.0587524	0.378538	0.119671	0.075285	0.0366344	0.0474912	0.0987269	0.0357643	0.0110707	0.101042	0.0291427	0.0609461	0.0610009	0.146406	0.0648463	0.0517809	0.0564532	0.241769	0.0342858	0.0426502	0.0626995	0.203839	0.0893102	0.0611934	0.0551792	0.165564	0.0610897	0.037384	0.0497984	0.0546131	0.130225	1.38321	0.133873	0.065032	0.0468954	0.0561178	0.0515406	0.0914754	0.106423	0.0402282
DOM	Dominican Republic	0.00446364	0.0049522	0.0155073	0.00261186	0.00725113	0.00905923	0.0627678	0.0035242	0.00383171	0.227995	0.0666692	0.00481457	0.00721833	0.00450197	0.00818057	0.0169191	0.000552058	0.113348	0.00219952	0.00321698	0.00381055	0.00607266	0.00736472	0.00370258	0.00387538	0.240815	0.00176871	0.00267885	0.00943266	0.00982102	0.00414688	0.00378521	0.00416741	0.931043	0.00299003	0.00227753	0.00237949	0.00284885	0.0425729	0.729741	0.144732	0.00384985	0.0417373	0.011286	0.239893	0.00926442	0.0375414	0.00275711
ECU	Ecuador	0.0896728	0.0529972	0.0362175	0.00740645	0.0209439	0.00558175	1.17358	0.0122589	0.0402644	0.360091	0.323824	0.0299403	0.0100295	0.0115561	0.02192	0.0111907	0.0015706	0.538512	0.0113586	0.0113061	0.0106659	0.0257799	0.170527	0.0123337	0.0111302	1.09543	0.00749384	0.00783699	0.058749	0.0371046	0.0143555	0.0115736	0.012398	1.5022	0.0116555	0.0090591	0.00981229	0.0129156	2.80341	2.25628	11.9786	0.0123932	0.212412	0.112571	0.218665	0.0154846	0.177956	0.00825435
EGY	Egypt	0.00826503	0.0442829	0.656031	0.00505052	0.0281735	0.00288345	0.230864	0.0086701	0.00456094	0.390488	0.577378	0.0171608	0.00449678	0.0169215	0.0309497	0.00405967	0.000549067	0.697672	0.00170634	0.0136388	0.00474836	0.00612598	0.0100307	0.0184872	0.0143826	1.27045	0.00188869	0.00622795	0.127161	0.0139332	0.00462278	0.00788179	0.0355481	0.8113	0.00436975	0.00262516	0.00314126	0.00353945	0.0902396	4.55196	0.107445	0.00789978	0.0152694	0.212104	0.0325695	0.375925	0.263953	0.00939583
SLV	El Salvador	0.00941626	0.0130511	0.0112681	0.00429968	0.00976694	0.00342027	0.0313401	0.0068422	0.00701396	0.0672941	0.0685734	0.00813115	0.0096	0.00538959	0.0100565	0.0074813	0.000994256	0.0493002	0.0507414	0.00640833	0.00986539	0.0154077	0.00941971	0.00567633	0.00619606	0.0649923	0.00359829	0.00452555	0.009357	0.0228703	0.00870784	0.00677394	0.00570804	0.428717	0.00621254	0.00662323	0.00494832	0.00592097	0.0279933	0.289384	0.0618264	0.00664377	1.56752	0.0109657	0.0784775	0.00559523	0.168929	0.00416087
ERI	Eritrea	0.0665263	0.0942447	0.0581282	0.0325414	0.0649857	0.0252914	0.186765	0.0493227	0.0462632	0.423874	0.113918	0.0556704	0.0310989	0.0371311	0.0773514	0.028918	0.00855375	0.0829155	0.0241722	0.0453772	0.0473918	0.101521	0.0559389	0.0401875	0.0480263	0.208754	0.0287914	0.0341132	0.0477322	0.139619	0.0685487	0.0458508	0.0416538	0.136829	0.045862	0.0303821	0.0391478	0.0414934	0.110383	1.1404	0.146572	0.0472457	0.0372474	0.0450241	0.0733506	0.0371041	0.0863193	0.0311345
EST	Estonia	0.0725859	0.0821741	0.203862	0.0382922	0.213537	0.0610915	0.544845	0.070142	0.0424061	1.60673	1.29927	0.127571	0.168057	0.0790734	0.107151	0.0368202	0.00896289	1.3813	0.0445015	0.0542009	0.0543571	0.0806861	0.0731893	0.0739843	0.0610946	1.38934	0.041526	0.0409124	0.19963	0.127295	0.0696299	0.280722	0.0609411	1.95095	0.0491022	0.032918	0.0404656	0.043528	0.319863	6.83805	0.523677	0.0582418	0.0771996	0.191976	0.0868414	0.0963434	1.11514	0.0424969
ETH	Ethiopia	0.229456	0.340311	0.604256	0.104182	0.255834	0.0786354	0.597736	0.168611	0.14809	1.83332	1.61383	0.199019	0.092591	0.129902	0.259218	0.08674	0.0264721	1.67113	0.070747	0.206994	0.160921	0.385464	0.163821	0.142117	0.144964	1.09774	0.0818006	0.111121	0.295928	0.508367	0.221095	0.165527	0.145468	1.59476	0.156846	0.0979542	0.126841	0.14938	0.415203	15.8286	0.541913	0.173095	0.129241	0.23842	0.147147	0.175067	0.969301	0.0977864
FJI	Fiji	0.0331595	0.0547419	0.0331801	0.0160724	0.0365966	0.0119136	0.103317	0.0351721	0.0235376	10.6296	0.0850761	0.0298531	0.015483	0.0202481	0.066949	0.0141967	0.00490505	0.065703	0.0107105	0.0245363	0.0249565	0.0571905	0.0265286	0.0192689	0.0228865	0.139436	0.0125026	0.0165916	0.0261899	0.0805044	0.0339486	0.0249437	0.021924	0.384602	0.0234418	0.0138925	0.0184856	0.0210658	0.0575776	1.12007	0.0744787	0.0249712	0.0201861	0.0236193	0.0205555	0.020617	0.0521298	0.0152374
FIN	Finland	0.0282136	0.055585	0.385641	0.0135457	0.0783989	0.00831932	0.904995	0.0327266	0.0166393	2.51132	2.49318	0.0899716	0.0148994	0.0644378	0.129389	0.0171928	0.00178872	2.04692	0.00693515	0.017704	0.0157205	0.0185486	0.0620643	0.0593154	0.0356064	2.8402	0.00824725	0.0200376	0.314764	0.0389646	0.0138323	0.0516696	0.0500505	3.96954	0.0128903	0.00884613	0.00982546	0.0115929	0.594856	23.3701	0.779543	0.0328664	0.0598155	0.290998	0.0885133	0.145914	1.3943	0.0318036
FRA	France	0.0507621	0.0905206	3.41431	0.111045	0.405262	0.0108231	1.90742	0.0583512	0.0232496	2.31933	3.68818	0.101114	0.0232154	0.189782	0.20969	0.0261947	0.00192379	9.26762	0.0099581	0.214035	0.0339663	0.0197253	0.0677318	0.112019	0.0804611	5.53506	0.0126512	0.0333584	0.666416	0.459851	0.0238698	0.106808	0.615829	4.15988	0.03011	0.0228227	0.055645	0.101584	0.881687	24.0062	1.16831	0.227141	0.129979	0.647645	0.340932	0.303356	2.15419	0.442924
PYF	French Polynesia	0.0171525	0.0251164	0.0190071	0.0105537	0.0181859	0.00630557	0.0601458	0.0133767	0.0119488	0.243878	0.0619328	0.0153351	0.0118041	0.0108928	0.0211799	0.0074888	0.00224061	0.05739	0.00576515	0.011987	0.0126591	0.0281895	0.0141898	0.010612	0.0125406	0.0749867	0.00670965	0.00918944	0.0140628	0.0414095	0.0182103	0.109712	0.0114697	0.2722	0.0119351	0.00744083	0.00971623	0.010513	0.073234	0.768123	0.0390432	0.0128858	0.0114446	0.0133837	0.0117513	0.0107062	0.0298524	0.00823631
GAB	Gabon	0.0104804	0.0176304	0.0551792	0.00538446	0.0406775	0.00384466	0.0640289	0.00798184	0.00762795	0.16361	0.0702769	0.0107393	0.0062103	0.00803481	0.019533	0.00510575	0.00141883	0.105549	0.00344255	0.0178337	0.00754177	0.0169483	0.0101351	0.00724598	0.00840631	0.177221	0.00380186	0.0059008	0.0164552	0.027421	0.0100797	0.00916999	0.0395559	0.291367	0.00727147	0.00441339	0.0073237	0.0108158	0.0442323	7.26906	0.0558986	0.0888337	0.0111109	0.0149209	0.01283	0.0138338	0.0406576	0.0279325
GMB	Gambia	0.0512716	0.0598218	0.0465431	0.0272296	0.0555363	0.0223194	0.174784	0.0402179	0.0303843	0.302061	0.0776237	0.0393529	0.0281418	0.0327222	0.0591044	0.0258584	0.00561747	0.155412	0.020626	0.0331242	0.0380337	0.061714	0.0506214	0.0325696	0.0436672	0.180169	0.0250183	0.0288931	0.045472	0.0895605	0.0654769	0.0358739	0.0448716	0.113464	0.0418263	0.0260677	0.0349568	0.0288236	0.0972184	0.838611	0.112635	0.039286	0.031208	0.048521	0.0389043	0.0408763	0.0678697	0.0246111
GEO	Georgia	0.0937721	0.120327	0.532985	0.0364164	0.0836732	0.0260332	0.271962	1.02638	0.0457408	0.396464	0.21107	1.23277	0.070903	0.0424918	0.0784768	0.0295738	0.0109947	0.180819	0.0239378	0.0518513	0.0529573	0.135246	0.0576015	0.0469854	0.049257	0.302965	0.028283	0.0354566	0.105375	0.146358	0.0751574	0.0532717	0.050032	0.253696	0.0522219	0.030558	0.0409141	0.0473693	0.126169	1.79485	0.139042	0.359223	0.0398929	0.063425	0.0497912	0.0552321	0.189062	0.0350747
DEU	Germany	0.127475	0.245792	1.67381	0.0564512	0.336693	0.0249222	2.98732	0.126352	0.0567619	5.03021	20.5739	0.276663	0.0427731	0.268483	0.403798	0.0513257	0.00489656	11.3019	0.026275	0.0762302	0.0501957	0.0537963	0.181584	0.450678	0.15593	10.845	0.0280126	0.0796933	1.63027	0.145183	0.0479593	0.100134	0.208095	7.15531	0.0538082	0.0337162	0.0367121	0.0425285	1.67394	52.0754	2.01908	0.102781	0.267607	2.10027	0.355474	0.56046	8.38411	0.131484
GHA	Ghana	0.0175221	0.0272527	0.0927775	0.00876819	0.0378559	0.0053413	0.143623	0.0149455	0.0147653	0.455401	1.23807	0.0251289	0.00805519	0.0242389	0.0408761	0.00796917	0.0017245	1.71597	0.00494964	0.170325	0.0113855	0.0213504	0.0176819	0.0261971	0.0311931	0.561037	0.00539535	0.00950066	0.0886723	0.0473385	0.0142304	0.0145254	0.0286058	2.48834	0.0130082	0.00666326	0.00805114	0.0103039	0.0919379	3.69755	0.122454	0.0155671	0.021593	0.284529	0.0321364	0.053788	0.335207	0.0143806
GRC	Greece	0.101717	5.24804	0.452296	0.0108332	0.0543088	0.00554862	0.395264	0.427224	0.0333166	1.63594	1.70045	0.0965552	0.00986064	0.0961016	0.081084	0.00998453	0.00161453	1.40341	0.00495348	0.0159239	0.0130658	0.0192693	0.0210443	0.210787	0.0225542	1.00987	0.00693227	0.0167814	5.76208	0.0405149	0.0186392	0.0180088	0.108582	1.55917	0.0117593	0.0139752	0.00875346	0.0137584	0.227726	4.73424	0.3373	0.027025	0.03123	0.470967	0.0541506	5.36675	0.942781	0.0253263
GRL	Greenland	0	0	0	0	0	0	0	0	0	0	0	0	0	0	0	0	0	0	0	0	0	0	0	0	0	0	0	0	0	0	0	0	0	0	0	0	0	0	0	0	0	0	0	0	0	0	0	0
GTM	Guatemala	0.0127457	0.0072506	0.0120924	0.00299853	0.00837894	0.00297179	0.0536229	0.00511301	0.0184205	0.0811164	0.109381	0.00647519	0.00809065	0.00599423	0.00776281	0.0137073	0.000795746	0.0981303	0.132963	0.00444015	0.00502562	0.00923717	0.00822392	0.00476784	0.00465475	0.107494	0.00318439	0.00336629	0.0268966	0.0137257	0.00603924	0.00476376	0.0053917	0.801001	0.00431823	0.00299807	0.00326155	0.00420528	0.12118	0.37294	0.286127	0.00484734	1.62817	0.021833	0.157247	0.00568511	0.0484586	0.00308175
GIN	Guinea	0.0483327	0.0783815	0.145649	0.029475	0.0679538	0.0164915	0.22312	0.0390525	0.0349902	0.385786	0.48902	0.581255	0.0207209	0.0339404	0.0626273	0.0196656	0.00694441	1.16507	0.0152665	0.0363069	0.036833	0.0783554	0.0396795	0.0372763	0.0347953	0.52077	0.0179008	0.0241329	0.0704453	0.114752	0.0491193	0.036359	0.457251	0.603638	0.0341365	0.0203532	0.0266419	0.0348854	0.135289	2.42147	0.151104	0.038866	0.0354573	0.0847929	0.0657939	0.0875939	0.429708	0.225442
GUY	Guyana	0.000847407	0.00102231	0.00388748	0.000461413	0.0016255	0.00243354	0.0128448	0.000681701	0.00169301	0.105723	0.0124846	0.00095825	0.000570807	0.00101284	0.00173781	0.00814997	9.42681e-05	0.0172893	0.000478801	0.000646456	0.00374582	0.00116198	0.00125607	0.000780479	0.000793512	0.0232585	0.000611661	0.000517475	0.00157699	0.00194673	0.000854404	0.00073116	0.000910236	0.0633528	0.000596862	0.00040216	0.000483734	0.000539138	0.0113668	0.0962589	0.0352303	0.000849384	0.00143569	0.00171902	0.00320843	0.00110548	0.0073799	0.00057691
HTI	Haiti	0.0181124	0.0273479	0.0193461	0.00923244	0.0194357	0.00878761	0.0603339	0.0137841	0.0128492	0.103476	0.045384	0.0163179	0.0130937	0.0107514	0.0203529	0.0150778	0.00247334	0.0613158	0.0062743	0.0126974	0.0132477	0.0300839	0.0148386	0.0107158	0.0135977	0.0868644	0.00713355	0.00891298	0.0143395	0.043974	0.0187634	0.0125474	0.0117731	0.396621	0.0127872	0.00796777	0.0101544	0.0115838	0.033244	0.411573	0.0392718	0.0136711	0.0138119	0.0150821	0.0143916	0.0103687	0.0294163	0.00866166
HND	Honduras	0.0116077	0.0146212	0.0172685	0.00584264	0.014255	0.00621668	0.0499212	0.00904505	0.00860831	0.121372	0.106312	0.0108607	0.00981555	0.00755382	0.0125048	0.0149635	0.00142019	0.215679	0.0322347	0.0085971	0.00888647	0.0172913	0.0102997	0.00776756	0.00841863	0.118778	0.00441965	0.00573536	0.0150986	0.0242169	0.0115362	0.00842963	0.00807331	0.877104	0.00805315	0.0278929	0.00622152	0.00749594	0.0334088	0.416407	0.133447	0.00891548	1.04911	0.0164869	0.0443233	0.0100232	0.107401	0.00550298
HKG	Hong Kong	0	0	0	0	0	0	0	0	0	0	0	0	0	0	0	0	0	0	0	0	0	0	0	0	0	0	0	0	0	0	0	0	0	0	0	0	0	0	0	0	0	0	0	0	0	0	0	0
HUN	Hungary	0.0433505	0.127377	0.35555	0.0226675	0.0734343	0.0145746	0.665006	0.0481649	0.0231085	1.2348	10.1203	0.0938855	0.0212636	0.0557375	0.106589	0.0203022	0.00372337	2.3908	0.0139582	0.0287563	0.0261399	0.0369548	0.044201	0.679979	0.0428026	2.22333	0.0163376	0.0257336	0.937832	0.0640288	0.0427874	0.0326699	0.049268	1.86579	0.025397	0.0177081	0.0207686	0.0220852	0.328544	7.75507	0.393969	0.0361889	0.0511756	1.84398	0.0818067	0.127939	3.42263	0.0336135
ISL	Iceland	0.0162426	0.0217279	0.0753756	0.00896472	0.0294527	0.00581826	0.114022	0.0129035	0.0124635	0.322495	0.36023	0.0191763	0.00751362	0.0171889	0.024457	0.00941323	0.00183377	0.709558	0.00539106	0.0118248	0.0117457	0.0250331	0.013604	0.0158775	0.0131538	0.395995	0.0056706	0.00853299	0.0454783	0.0378515	0.0150198	0.0138753	0.0218168	1.59314	0.0112018	0.00669067	0.00876816	0.0104179	0.125968	4.25606	0.098487	0.013078	0.0148811	0.106235	0.0251332	0.0310235	0.176939	0.0103208
IND	India	1.22059	0.246249	3.56376	0.0544555	1.59652	0.0323478	8.9602	0.212891	0.0656696	17.8922	8.99949	0.581242	0.086689	4.0091	35.5648	0.107753	0.00581062	12.1256	0.0298842	0.198365	0.0854831	0.247946	0.3457	0.246055	0.749001	27.7109	0.0291362	0.424728	1.34559	0.491702	0.155436	0.709287	0.526673	36.5941	0.047409	0.0537282	0.0718601	0.178922	5.30999	176.45	6.33432	1.44693	0.68234	1.37311	0.774467	1.44054	5.42439	0.901345
IDN	Indonesia	0.38492	0.0513044	0.837953	0.0190076	0.480841	0.0109488	2.05261	0.0308456	0.0355919	20.8421	2.69497	0.0791504	0.0463194	0.342555	2.09877	0.0390739	0.00184489	3.64814	0.0107759	0.0484181	0.0382376	0.0498141	0.0820007	0.056567	0.0683019	6.09608	0.0169632	0.558992	0.370968	0.0875273	0.0200171	0.657121	0.108336	10.3854	0.0174587	0.0229382	0.0120409	0.0208702	1.27016	112.369	1.36271	0.158761	0.174908	0.356203	0.261731	0.290815	1.72578	0.117517
IRN	Iran	0.577327	0.0672553	0.152085	0.0126643	0.0637419	0.00598834	0.263393	0.449059	0.0108655	1.31118	0.517727	0.592134	0.00836621	0.0901653	0.206219	0.00937645	0.00172807	0.605763	0.00545838	0.0139376	0.0124038	0.0218198	0.0222848	0.0254374	0.0415393	0.783212	0.00623626	0.030991	0.110515	0.0470835	0.0158456	0.0352514	0.0290142	0.849971	0.0133546	0.00779445	0.00938675	0.010782	0.154603	24.5657	0.173781	0.0246307	0.0276725	0.0812298	0.0556601	0.0831883	0.258002	0.0174479
IRQ	Iraq	0.0102086	0.0316127	0.174561	0.0114424	0.041006	0.00272543	0.298925	0.00870034	0.0063793	1.15532	1.53326	0.0136275	0.0106968	0.0180461	0.0434395	0.00596099	0.000503158	0.694973	0.00268889	0.00743703	0.00526764	0.00634571	0.0219412	0.0198699	0.0110216	3.76952	0.0022271	0.00990263	0.0681065	0.0156756	0.00453679	0.0152203	0.0187249	1.79828	0.00593774	0.00434995	0.0032047	0.00399196	0.197877	9.00151	0.237065	0.00915489	0.0346055	0.334456	0.0757404	0.0460944	0.258056	0.0133562
IRL	Ireland	0.0389096	0.037954	0.284699	0.0140886	0.0842732	0.00820484	0.578496	0.0222806	0.0163848	3.22929	1.63337	0.0534742	0.0119752	0.0995877	0.0765137	0.0302486	0.00176883	2.70761	0.00662525	0.0192533	0.0366606	0.0352053	0.0288003	0.044118	0.0428317	1.95958	0.00761411	0.0238153	0.215193	0.0498891	0.0153254	0.0342903	0.0508047	2.42222	0.013178	0.014797	0.0104597	0.0129497	0.309118	7.92298	0.462857	0.0322039	0.0542345	0.228396	0.0599074	0.194981	0.925821	0.0311416
ISR	Israel	0.050015	0.0808589	0.320236	0.0260947	0.139747	0.0169677	2.68569	0.15391	0.0331791	4.29589	2.61303	0.139593	0.0324479	0.0657552	0.154592	0.0307437	0.0044313	5.34149	0.0166565	0.0337372	0.0498415	0.051784	0.0953105	0.0927235	0.187382	6.30653	0.0151328	0.0441907	0.475286	0.0892871	0.0374503	0.0623655	0.0780222	7.94824	0.033086	0.0192236	0.0286472	0.0262785	1.17545	23.9025	1.51243	0.0448657	0.204972	0.449349	0.247608	1.27877	1.80485	0.0580347
ITA	Italy	0.0407108	1.165	2.94564	0.0434275	0.312856	0.00834731	3.52515	0.125912	0.0275313	4.18649	7.91259	0.173761	0.0184843	0.275445	0.320658	0.0261273	0.000976101	4.6122	0.00525784	0.058467	0.067847	0.0233977	0.126425	0.748704	0.14174	9.45664	0.0113097	0.0490326	1.69177	0.12245	0.0145007	0.0534315	0.20895	5.91744	0.029261	0.0262447	0.00882668	0.0230359	1.71438	31.8779	1.8454	0.121889	0.245343	3.22878	0.723142	0.92333	3.19349	0.163954
JAM	Jamaica	0.0163154	0.0210272	0.039976	0.00809065	0.023943	0.107183	0.102322	0.0131176	0.0240868	0.385942	0.211721	0.0204196	0.0419201	0.0137976	0.0215692	0.464179	0.00195532	0.190988	0.151499	0.0116502	0.0597736	0.0218188	0.0199426	0.0133068	0.013547	0.311983	0.0278448	0.00871	0.0275198	0.0317393	0.0153629	0.012437	0.0169429	2.00063	0.0111473	0.397491	0.00866122	0.0100373	0.0837363	1.60392	0.154355	0.0129498	0.0600502	0.0327547	0.249652	0.0525848	0.136405	0.00894452
JPN	Japan	0.376057	0.0900093	1.36092	0.0401796	0.291209	0.0337896	4.35903	0.051977	0.0379418	19.8835	4.27067	0.179927	0.0835163	0.438381	1.80231	0.134914	0.0032113	4.59796	0.0330913	0.0884588	0.138225	0.17026	0.271512	0.090037	0.135171	13.2821	0.0217049	0.276093	0.494973	0.145885	0.0338202	0.564187	0.279653	19.4206	0.0543485	0.0305038	0.0445938	0.0321148	2.17896	274.628	3.03442	0.0767477	0.625521	0.686946	0.449133	0.607552	2.2329	0.0987092
JOR	Jordan	0.00940523	0.011842	0.281638	0.00405408	0.0153989	0.00283936	0.042676	0.0126366	0.00511832	0.190832	0.051769	0.0165483	0.00359979	0.271074	0.0735196	0.00362703	0.00100603	0.0661336	0.00262702	0.00652435	0.00558646	0.0105326	0.00693591	0.0134265	0.00746454	0.170389	0.00306309	0.00623869	0.0336648	0.0149766	0.00765827	0.00794831	0.00701052	0.139316	0.00550052	0.00343683	0.00446083	0.00534338	0.0246482	1.14445	0.0357099	0.00720563	0.006036	0.0114056	0.0073624	0.0388658	0.0304276	0.00729787
KAZ	Kazakhstan	5.47471	0.540941	2.53783	0.122446	0.56534	0.0712456	4.56127	0.580064	0.147003	7.45817	27.17	3.32832	0.154509	0.361823	1.08188	0.121247	0.0222234	9.51803	0.0682885	0.164449	3.01066	0.232834	0.295117	0.464476	0.225573	13.1603	0.476032	0.160343	2.14669	0.435957	0.172447	0.304598	0.377873	18.4927	0.137163	0.0870423	0.0980954	0.117908	2.7903	426.08	2.65887	0.214087	0.461479	1.90169	1.31549	0.694961	16.8212	0.23249
KEN	Kenya	0.392073	0.0299845	0.0569573	0.0152536	0.0460642	0.0114365	0.153506	0.0231305	0.0191058	0.656142	0.361164	0.0291977	0.0140395	0.044685	0.0586913	0.0136201	0.00328909	0.752436	0.0104404	0.0250502	0.0211394	0.0366396	0.024542	0.0228719	0.0361796	0.290944	0.0119051	0.0161201	0.0419444	0.0627453	0.142714	0.0224602	0.0273401	0.515048	0.0201435	0.0135495	0.0162779	0.0206368	0.0855439	2.18474	0.122596	0.0580973	0.0218546	0.0451507	0.0317375	0.035566	0.154666	0.0196788
KWT	Kuwait	0.0905253	0.058942	0.147743	0.0324288	0.0905323	0.0237511	0.354268	0.0487689	0.0364077	1.55522	0.3179	0.0970755	0.0305892	0.0644474	0.16828	0.0309693	0.00681191	0.569071	0.021431	0.0445111	0.045968	0.0982914	0.0618662	0.0407399	0.0612506	1.36034	0.0237483	0.0517351	0.074964	0.133525	0.065401	0.0973576	0.0488207	0.722058	0.0454801	0.0281344	0.0367837	0.040616	0.211443	13.5255	0.272175	0.053961	0.0582529	0.079177	0.0618303	0.0861882	0.195651	0.0325687
KGZ	Kyrgyzstan	2.88812	0.251176	0.254689	0.112774	0.228438	0.0836031	0.676644	0.240716	0.125069	1.20558	0.556429	0.658558	0.102132	0.130823	0.235867	0.0965051	0.0269739	0.382593	0.0782051	0.147087	0.174191	0.256315	0.196869	0.136296	0.175542	0.931813	0.0902512	0.110182	0.202383	0.359645	0.237389	0.155753	0.147051	0.643793	0.152096	0.0987324	0.131185	0.127736	0.412755	21.2381	0.514991	0.163643	0.129006	0.173586	0.229776	0.135967	0.666975	0.105559
LAO	Laos	0.0317725	0.0426569	0.0345012	0.0132676	0.0297505	0.00996348	0.0872986	0.0209236	0.0189524	0.294861	0.192562	0.0240979	0.0118369	0.017244	0.0439103	0.0115777	0.00382339	0.26737	0.00923023	0.0192292	0.0197417	0.0464847	0.022776	0.0168186	0.0195784	0.113552	0.0107573	0.0145979	0.0277153	0.0615466	0.0285815	0.0407678	0.0180885	0.214014	0.019576	0.0117311	0.0157504	0.0169494	0.0521837	5.59791	0.0587343	0.0211599	0.016222	0.0237124	0.0193424	0.0202218	0.0802043	0.013185
LVA	Latvia	0.189319	0.131478	0.193916	0.0514005	0.137399	0.0379182	0.985384	0.136909	0.0660131	0.879276	1.20658	0.172436	0.0704779	0.105384	0.11551	0.04334	0.0139357	1.00164	0.0455619	0.0731547	0.0765594	0.151846	0.0912292	0.0824106	0.0758952	3.7602	0.05997	0.0517865	0.231294	0.226658	0.109227	0.0941377	0.0754194	1.00688	0.0729059	0.0430666	0.0561986	0.066108	0.400894	4.59381	0.298549	0.0814372	0.0830581	0.165139	0.0943225	0.100043	0.753848	0.0756576
LBN	Lebanon	0.00956139	0.0169369	0.243075	0.0046572	0.260703	0.00397405	0.0572338	0.0424657	0.0120059	0.313133	0.0683943	0.0159376	0.00402942	0.297444	0.0172991	0.0105545	0.00106431	0.202537	0.00296116	0.026587	0.0115043	0.0144571	0.00776743	0.00707034	0.00654513	0.158026	0.00354127	0.0048218	0.0248745	0.179668	0.00930124	0.00698661	0.0385769	0.315316	0.00632392	0.003873	0.0316149	0.00665158	0.0286708	0.509705	0.0416184	0.0972056	0.00652622	0.0139184	0.00934917	0.309119	0.0391946	0.0943531
LSO	Lesotho	0.0396083	0.0621123	0.0441356	0.0211693	0.0435619	0.0153752	0.126351	0.0307428	0.0275577	0.46005	0.0867455	0.0372441	0.0184967	0.0241009	0.0493113	0.0177899	0.00608301	0.171324	0.014219	0.0287406	0.0303691	0.0587067	0.0344055	0.0260371	0.0834916	0.167302	0.0166644	0.020157	0.0321401	0.0813927	0.0425543	0.0288239	0.0279129	0.233074	0.0293686	0.0183297	0.0234445	0.0265515	0.0865754	0.778029	0.156602	0.0302055	0.0244575	0.0306102	0.0271815	0.0241465	0.0696606	0.0196795
LBR	Liberia	0.0649857	0.0995043	0.11328	0.0312894	0.0748818	0.0568376	0.227525	0.0519304	0.0431139	0.390657	0.416159	0.0588436	0.0286651	0.0409135	0.082082	0.0263534	0.0085962	0.851068	0.0203535	0.0497677	0.0462847	0.103568	0.0516754	0.0464455	0.0468095	0.441597	0.0239202	0.0319467	0.0815717	0.142505	0.0644431	0.0456861	0.0473426	0.913388	0.0443933	0.0269456	0.0351058	0.0392583	0.27688	3.10971	0.155068	0.0485547	0.0415923	0.257284	0.0474444	0.045955	0.233136	0.0343618
LBY	Libya	0.016679	0.0945577	0.427334	0.0240168	0.0893824	0.00372436	0.585711	0.0213122	0.00945608	0.778072	4.16047	0.0427368	0.00641517	0.0384862	0.0633864	0.0073941	0.000995755	1.58476	0.00332754	0.0380794	0.00924182	0.0130678	0.0316753	0.0663467	0.0215436	2.43212	0.00390598	0.0122101	0.228576	0.0326755	0.0084436	0.0162554	0.0385612	1.04881	0.0128371	0.00694595	0.0053969	0.00745343	0.376262	7.62039	0.363543	0.018474	0.0507483	0.509033	0.174496	0.153441	1.27551	0.0283102
LIE	Liechtenstein	0	0	0	0	0	0	0	0	0	0	0	0	0	0	0	0	0	0	0	0	0	0	0	0	0	0	0	0	0	0	0	0	0	0	0	0	0	0	0	0	0	0	0	0	0	0	0	0
LTU	Lithuania	0.14084	0.120343	0.26103	0.0696487	0.15606	0.061484	0.604176	0.123898	0.0798879	1.00124	1.46268	0.176148	0.138202	0.09083	0.171912	0.064366	0.0155686	1.48551	0.0650724	0.0900897	0.0901487	0.145033	0.129988	0.107177	0.1012	1.02778	0.0655596	0.074976	0.320879	0.210202	0.150124	0.103411	0.0995874	1.16851	0.0934074	0.0682874	0.0855632	0.0807509	0.330271	5.13369	0.409594	0.107933	0.0892939	0.244489	0.137834	0.117027	1.26565	0.0679687
LUX	Luxembourg	0.0501295	0.0462372	0.184793	0.029127	0.0682099	0.0206777	0.309682	0.0371563	0.0286138	0.679976	0.848512	0.0420364	0.0265124	0.0405245	0.0629414	0.0254323	0.0049199	3.40707	0.0207958	0.0359054	0.0305239	0.0423033	0.0454041	0.0509372	0.0416529	0.788469	0.0237	0.0309241	0.114218	0.0755727	0.0443079	0.0348113	0.0473638	0.602424	0.0323683	0.0236468	0.0337529	0.0321915	0.187376	3.57175	0.22618	0.0427512	0.0394512	0.128053	0.0532948	0.0534376	0.429722	0.0456532
MAC	Macao SAR	0	0	0	0	0	0	0	0	0	0	0	0	0	0	0	0	0	0	0	0	0	0	0	0	0	0	0	0	0	0	0	0	0	0	0	0	0	0	0	0	0	0	0	0	0	0	0	0
MDG	Madagascar	0.0189015	0.0274496	0.0993935	0.00980696	0.0239149	0.0068631	0.0945423	0.0144449	0.0122595	0.165973	0.246947	0.0178709	0.00896244	0.0130041	0.0239925	0.00853258	0.002283	0.355277	0.00608216	0.0133184	0.0149285	0.0290664	0.0150618	0.0138289	0.0191153	0.15419	0.00670744	0.0103597	0.0306297	0.0439411	0.0217458	0.0143341	0.0179312	0.499407	0.0127259	0.00759201	0.0124489	0.0117862	0.0458752	1.83484	0.0504554	0.0218062	0.0135895	0.0369203	0.0169594	0.0169132	0.119536	0.0109322
MWI	Malawi	0.0243919	0.036895	0.030278	0.0117955	0.0493269	0.00860477	0.0847144	0.0187636	0.0171209	0.299274	0.105587	0.0220592	0.0104756	0.0153537	0.0303285	0.0101682	0.00293031	0.284316	0.00793424	0.0179988	0.025525	0.0401226	0.0196135	0.0162177	0.122849	0.128294	0.0125467	0.012662	0.0249295	0.0579533	0.032375	0.01769	0.023178	0.233879	0.0171483	0.0103408	0.013561	0.01507	0.0464564	0.736562	0.0612908	0.0358946	0.0150488	0.089029	0.0174834	0.0170946	0.130642	0.0134931
MYS	Malaysia	0.122251	0.0497274	0.387759	0.0258243	0.115554	0.0175404	1.7213	0.0415391	0.0301214	18.6692	1.67287	0.0857408	0.0290818	0.246727	1.22313	0.0363192	0.00408465	1.72882	0.016764	0.0349626	0.0334144	0.0658745	0.065141	0.0475036	0.0667845	5.47597	0.0188622	1.15217	0.201395	0.0794526	0.0329714	0.718045	0.080828	7.39848	0.027523	0.0207074	0.0231308	0.0279951	0.650432	76.1838	0.675888	0.106015	0.102943	0.198523	0.131792	0.188759	1.1379	0.0541149
MDV	Maldives	0	0	0	0	0	0	0	0	0	0	0	0	0	0	0	0	0	0	0	0	0	0	0	0	0	0	0	0	0	0	0	0	0	0	0	0	0	0	0	0	0	0	0	0	0	0	0	0
MLI	Mali	0.0247155	0.038586	0.0397997	0.0128598	0.120352	0.00848603	0.0668289	0.0192465	0.017844	0.149047	0.0706582	0.0225682	0.0101928	0.0157992	0.0348251	0.00980471	0.00361288	0.140008	0.00793908	0.0226178	0.0182752	0.0424895	0.0184481	0.0149289	0.0169817	0.50203	0.00925414	0.0130594	0.0215545	0.56349	0.0246133	0.0199498	0.017271	0.162806	0.0177891	0.0103889	0.0136842	0.0168634	0.0430869	0.700313	0.052795	0.0264423	0.0142038	0.0198752	0.0214084	0.0152114	0.132447	0.465116
MLT	Malta	0.175845	0.203594	0.350126	0.0820764	0.175167	0.060085	0.62897	0.117497	0.0912248	2.16186	0.999206	0.156536	0.0736183	0.181313	0.215141	0.0716144	0.0156971	1.06717	0.0552861	0.169602	0.113002	0.212812	0.134418	0.113752	0.125499	1.51104	0.0644228	0.100483	0.176773	0.285972	0.162621	0.121672	0.116265	1.72889	0.114955	0.068681	0.0897088	0.0900793	0.375486	7.08158	0.523127	0.11838	0.133659	1.26797	0.131855	0.245065	0.572494	0.0773784
MRT	Mauritania	0.0499698	0.0820894	0.193353	0.0275623	0.0641365	0.0182254	0.206099	0.0393538	0.0333863	0.318632	0.222679	0.0478758	0.0219929	0.0329437	0.0620636	0.020657	0.00597395	0.43348	0.0164342	0.219925	0.0373994	0.0774541	0.043098	0.0353056	0.0374695	0.561155	0.019541	0.0248991	0.0991308	0.109534	0.0512849	0.036135	0.402071	0.276635	0.0355724	0.0213242	0.0286059	0.0306536	0.11345	4.12433	0.130248	0.06005	0.0318553	0.104849	0.0581396	0.0503184	0.150783	0.0302883
MUS	Mauritius	0	0	0	0	0	0	0	0	0	0	0	0	0	0	0	0	0	0	0	0	0	0	0	0	0	0	0	0	0	0	0	0	0	0	0	0	0	0	0	0	0	0	0	0	0	0	0	0
MEX	Mexico	0.0221987	0.0142855	0.345636	0.0068123	0.0458102	0.0116187	2.56271	0.0102127	0.149409	2.09645	0.586976	0.0206581	0.062066	0.0275809	0.0746915	0.0433528	0.000959848	0.786211	0.105327	0.00807932	0.0193028	0.0135968	0.271767	0.014097	0.0166332	6.82913	0.00676561	0.013246	0.0765495	0.0232848	0.00735611	0.0174883	0.0174878	19.3714	0.00740173	0.0806013	0.00533228	0.0067927	2.56714	10.0941	4.42804	0.011496	1.65489	0.0701811	1.66801	0.0423092	0.334048	0.0154161
MCO	Monaco	0	0	0	0	0	0	0	0	0	0	0	0	0	0	0	0	0	0	0	0	0	0	0	0	0	0	0	0	0	0	0	0	0	0	0	0	0	0	0	0	0	0	0	0	0	0	0	0
MNG	Mongolia	0.0415013	0.0606858	0.0741698	0.0205044	0.0470264	0.0149706	0.186479	0.0300637	0.0266857	0.445012	0.174342	0.0406518	0.0181843	0.0278732	0.0959677	0.017903	0.00553029	0.166962	0.0138505	0.028427	0.0299436	0.0591832	0.0368039	0.025836	0.030076	0.378194	0.0161934	0.0224316	0.0469472	0.0805808	0.0401752	0.0396884	0.0292815	0.687906	0.0283011	0.0176469	0.0224193	0.0247238	0.129575	36.2833	0.137468	0.030509	0.031544	0.0416245	0.0425917	0.0315817	0.131342	0.0217044
MNE	Montenegro	0	0	0	0	0	0	0	0	0	0	0	0	0	0	0	0	0	0	0	0	0	0	0	0	0	0	0	0	0	0	0	0	0	0	0	0	0	0	0	0	0	0	0	0	0	0	0	0
MAR	Morocco	0.0145386	0.0224233	0.23087	0.0107356	0.041052	0.00248389	0.281865	0.00954759	0.0060359	1.02037	1.02845	0.0177888	0.00533818	0.0203244	0.0608807	0.00508528	0.000698394	2.09098	0.00231378	0.0294513	0.00615475	0.00956087	0.0132839	0.0225299	0.00996035	1.54598	0.00256703	0.0225054	0.160087	0.0236313	0.00597912	0.0187396	0.0802687	1.3593	0.00752698	0.00351703	0.00733938	0.0057594	0.155686	5.28171	0.246753	0.0135521	0.0225099	0.207306	0.0554786	0.0539773	0.406131	0.0181835
MOZ	Mozambique	0.0173364	0.0269908	0.0213877	0.0117222	0.0540001	0.00592381	0.0520028	0.0134389	0.0117897	0.106852	0.0967225	0.0162303	0.00713092	0.0106901	0.019544	0.00679811	0.00244629	0.137633	0.00547747	0.0124058	0.0128685	0.027228	0.0149472	0.011858	0.0867043	0.118349	0.00648244	0.00875422	0.0197655	0.0375807	0.0180766	0.0124297	0.012578	0.0747148	0.0128471	0.00721517	0.0094166	0.0115042	0.0338935	0.78596	0.0383092	0.0146684	0.00999791	0.0283212	0.025006	0.0114524	0.0474128	0.00901186
MMR	Myanmar	0.00598701	0.00502118	0.0150867	0.00209443	0.00690928	0.00166964	0.0491109	0.00328177	0.00259881	0.248717	0.105174	0.00426599	0.00233738	0.00658042	0.0314902	0.00228072	0.000413391	0.0899062	0.00165402	0.00311129	0.00299221	0.00491898	0.00490877	0.00334667	0.00379453	0.0877612	0.00191129	0.0121511	0.00885565	0.00716994	0.00448797	0.0234989	0.00381528	0.227449	0.00271586	0.00198666	0.00245249	0.00226524	0.0241673	13.5271	0.0261525	0.00399173	0.00551141	0.00986025	0.00707328	0.0077793	0.0505908	0.00307838
NAM	Namibia	0.0318773	0.0416273	0.0535028	0.0166273	31.0294	0.0113257	0.124942	0.0255137	0.0213446	0.421895	0.231258	0.0508389	0.0165476	0.020715	0.0379553	0.0138644	0.00399715	0.39665	0.0310682	0.0226863	0.0231891	0.0474257	0.0280673	0.0212055	0.450398	0.284773	0.0118945	0.0160954	0.0360605	0.0686063	0.0333336	0.0981297	0.116212	0.574289	0.0267781	0.0145091	0.0323387	0.0209853	0.141779	4.33778	0.102387	0.294921	0.0326463	0.0423998	0.0376404	0.0229283	0.0968912	0.0197247
NPL	Nepal	0.00823799	0.0091187	0.0141218	0.00430036	0.009994	0.00234471	0.0378499	0.00507391	0.00429807	0.0926754	0.0764495	0.00669156	0.00300101	0.0109107	0.0745944	0.0028348	0.000832649	0.0713395	0.00212315	0.00466409	0.00581535	0.04521	0.00567463	0.00497229	0.00597288	0.0876406	0.00248228	0.00468919	0.00918021	0.0151722	0.00653938	0.00588518	0.00516379	0.322032	0.00440482	0.00276448	0.00361003	0.00428147	0.0240566	0.725449	0.0238553	0.00734381	0.00520235	0.0256385	0.00641855	0.00767772	0.0446921	0.00464596
NLD	Netherlands	0.0605357	0.070833	0.491018	0.0295298	0.202679	0.0194074	0.678256	0.0479144	0.109638	1.47466	2.7777	0.0908268	0.026558	0.113636	0.13652	0.0321018	0.00420542	8.52358	0.0213843	0.0450259	0.0330459	0.0341381	0.0590349	0.094962	0.0611582	2.39321	0.0218591	0.0349715	0.340086	0.0687588	0.0340626	0.0447626	0.0852259	1.85623	0.0405069	0.0321935	0.0248447	0.0281204	0.399513	10.4316	0.525232	0.0568439	0.0941679	0.350257	0.135483	0.188941	1.28743	0.0619937
ANT	Netherlands Antilles	0	0	0	0	0	0	0	0	0	0	0	0	0	0	0	0	0	0	0	0	0	0	0	0	0	0	0	0	0	0	0	0	0	0	0	0	0	0	0	0	0	0	0	0	0	0	0	0
NCL	New Caledonia	0.0200711	0.0305032	0.0543476	0.0105798	0.0250776	0.00714571	0.108478	0.0155918	0.0133308	2.47985	0.0899849	0.0193127	0.00926739	0.0157132	0.0361346	0.00892782	0.00265315	0.150673	0.00656048	0.0149948	0.0150768	0.0329398	0.0167578	0.013058	0.0153397	0.193382	0.00757743	0.0119328	0.0253983	0.0508215	0.0206539	0.0200326	0.0173151	0.26946	0.0137781	0.00846496	0.0110732	0.0124468	0.0609676	3.79787	0.0616251	0.0161485	0.0160615	0.0231286	0.0224393	0.0164583	0.0598371	0.0123495
NZL	New Zealand	0.0386132	0.0371636	0.267579	0.0161349	0.0618665	0.0129763	0.453657	0.027452	0.0230803	53.5604	0.742545	0.0691162	0.0170584	0.08922	0.149421	0.0603011	0.00397354	1.51012	0.0104262	0.0236757	0.0323987	0.0525451	0.0467753	0.0266038	0.0396784	1.4375	0.0114428	0.0551078	0.0665753	0.0769565	0.0303103	0.0608847	0.0291228	4.95242	0.0219828	0.0146569	0.0172331	0.0212995	0.641128	29.9598	0.261617	0.027817	0.0619947	0.079694	0.056052	0.0920179	0.311324	0.0217452
NIC	Nicaragua	0.0196048	0.030039	0.0230682	0.00976283	0.0237389	0.00667274	0.0682026	0.0152061	0.0134996	0.139139	0.132972	0.0189667	0.0101009	0.0120594	0.0207831	0.00852752	0.00247103	0.0887595	0.00989894	0.0138423	0.0146438	0.0288526	0.0197997	0.01279	0.0148947	0.105011	0.00686742	0.00972854	0.0494143	0.0430916	0.0192621	0.0139994	0.0135292	0.680806	0.0133224	0.0576924	0.0101159	0.0162264	0.0433792	0.473606	0.0812763	0.0151488	3.00871	0.0171317	0.168813	0.0123441	0.0573832	0.00939977
NER	Niger	0.0230794	0.0321712	0.0522729	0.0113234	0.0367772	0.0080384	0.0848068	0.0176431	0.013805	0.16964	0.0558893	0.0219309	0.0098887	0.0145929	0.0283168	0.00956507	0.00329356	0.067027	0.00756388	0.0232105	0.0159651	0.0303752	0.0200345	0.0140147	0.0177404	0.111933	0.00842541	0.0117387	0.0202615	0.349824	0.0225264	0.0171302	0.0175431	0.13879	0.0155003	0.00972442	0.0128858	0.451378	0.047962	0.68536	0.0520241	0.0185156	0.0148785	0.0192692	0.0176968	0.0144157	0.0427194	0.0496513
NGA	Nigeria	0.00492315	0.00694975	0.0794684	0.00442109	0.0414676	0.00160849	0.274898	0.00405556	0.00344779	0.416377	0.499592	0.00777186	0.00510294	0.0121681	0.024796	0.0034469	0.000361297	0.391587	0.00145967	0.0164217	0.00334949	0.00457092	0.0138409	0.00775252	0.0164749	3.1388	0.00127405	0.00368567	0.0302627	0.0132119	0.00312214	0.00543705	0.274012	0.731416	0.00373867	0.00216094	0.00219195	0.0309626	0.470342	3.8414	0.153071	0.0067456	0.0157861	0.0496796	0.0263968	0.0167843	0.210682	0.25316
NOR	Norway	0.0146613	0.0311474	0.221755	0.00790326	0.195717	0.00571172	0.505558	0.0141443	0.0105889	1.40041	1.30242	0.0781225	0.00844983	0.0435003	0.0759274	0.0136855	0.000893204	1.58699	0.00398322	0.0129963	0.0216442	0.0105486	0.0231606	0.0481585	0.0264211	1.8247	0.00689918	0.0157632	0.150286	0.0233657	0.00779191	0.0188893	0.0335374	3.38578	0.00894379	0.00814644	0.00527073	0.00685424	0.402732	12.8285	0.409661	0.0235969	0.0472163	0.246812	0.054908	0.0992285	0.955742	0.0247894
PSE	Gaza Strip	0	0	0	0	0	0	0	0	0	0	0	0	0	0	0	0	0	0	0	0	0	0	0	0	0	0	0	0	0	0	0	0	0	0	0	0	0	0	0	0	0	0	0	0	0	0	0	0
OMN	Oman	0.0380851	0.00911219	0.03529	0.00351051	0.0358798	0.00254414	0.0811151	0.012587	0.00478391	0.698284	0.0692865	0.0218692	0.00452918	0.300507	0.074746	0.00385114	0.000846029	0.085821	0.00238605	0.00549492	0.00538997	0.010613	0.00949507	0.00500993	0.0063085	0.241363	0.00253285	0.00891232	0.0205674	0.0158208	0.00733587	0.0302455	0.00816421	0.345039	0.00483434	0.00306918	0.00426553	0.00714846	0.0562998	18.6466	0.0760988	0.0197934	0.0124087	0.0130925	0.0126556	0.0196296	0.0444451	0.00492095
PAK	Pakistan	0.0139837	0.0230168	0.326007	0.0060808	0.0396521	0.00262225	0.603197	0.00842782	0.00737163	1.57086	1.3326	0.0370808	0.00787566	0.0249692	0.0970417	0.0120924	0.000592117	1.44276	0.00260906	0.0308456	0.00786156	0.00745535	0.0244005	0.0209287	0.0374886	0.913359	0.00215093	0.0180844	0.117329	0.0150034	0.00463387	0.0300674	0.0558904	5.69162	0.00456084	0.00322275	0.00401937	0.00387824	0.627858	30.074	0.607152	0.0113457	0.0858801	0.158126	0.0721655	0.22884	0.568835	0.0124611
PAN	Panama	0.00904742	0.013801	0.0250907	0.00425361	0.0142533	0.0335369	0.0642039	0.0932703	0.111209	0.108826	0.0823607	0.0155515	0.0757516	0.00632061	0.0157258	0.0625257	0.000991267	0.099877	0.105108	0.0106156	0.0065458	0.0130449	0.128553	0.00594807	0.0062661	0.580875	0.00330196	0.00456265	0.0193826	0.0205574	0.00803706	0.00915035	0.00750391	0.468752	0.00614833	0.00437073	0.00450857	0.00557357	0.178692	0.48918	1.03421	0.0069543	3.02933	0.0122585	1.53406	0.00786292	0.0707056	0.00432925
PNG	Papua New Guinea	0.0181653	0.0230491	0.0554956	0.00824505	0.0218688	0.0058297	0.0855176	0.0131554	0.0108769	17.6816	0.152747	0.0172467	0.0073343	0.0148167	0.0339124	0.00744399	0.00201945	0.27214	0.00536674	0.0116671	0.0125356	0.0251064	0.0151683	0.0125871	0.0140125	0.180805	0.00606748	0.0116453	0.0296152	0.0362688	0.0168019	0.0164166	0.012184	0.218257	0.0116073	0.00687652	0.00922229	0.0104306	0.0508733	6.17099	0.0533675	0.0133975	0.0129911	0.0259298	0.0156284	0.0162455	0.0786809	0.00879939
PRY	Paraguay	0.0160213	0.0165209	0.0204671	0.00810233	0.031285	0.00591363	6.54743	0.011506	0.012274	0.0899461	0.0488524	0.0131118	0.00712231	0.00980478	0.0216321	0.00670152	0.00213588	0.0730331	0.00522827	0.0145261	0.0168051	0.0266143	0.195887	0.0100352	0.0101065	14.3693	0.00715394	0.00768832	0.0148893	0.0392831	0.0167675	0.017389	0.0103846	0.154731	0.0117165	0.198493	0.00926884	0.0114777	1.88992	0.629382	0.320723	0.0130485	0.0160236	0.0141626	0.0159965	0.0110501	0.0303326	0.0073398
PER	Peru	0.0512325	0.142313	0.719741	0.020882	0.225549	0.0168506	6.63098	0.0364735	0.134039	3.35989	2.46904	0.0761475	0.084703	0.0997351	0.586865	0.0573116	0.00232178	2.19085	0.0217899	0.0268612	0.046863	0.0296741	4.5926	0.0885593	0.0469717	54.72	0.0111624	0.0414824	0.373752	0.114736	0.0189603	0.0695401	0.0799601	19.1918	0.0187267	0.021693	0.0113346	0.0163456	10.4004	78.4635	19.6837	0.0441203	0.800928	0.449814	0.52207	0.186242	1.39182	0.0529053
PHL	Philippines	0.0825296	0.0483702	0.306257	0.0243849	0.156894	0.0174009	1.04921	0.0373564	0.0438925	6.18435	1.6879	0.0643256	0.0357901	0.1592	0.474967	0.0355144	0.00408831	1.59954	0.0157198	0.0357117	0.049172	0.136549	0.0612814	0.0494367	0.04729	3.77252	0.0266336	0.173739	0.162743	0.106001	0.0432542	0.180338	0.0517728	9.42835	0.0314424	0.0234467	0.0237269	0.0312149	0.581924	57.1393	0.541579	0.0540025	0.120614	0.22255	0.104832	0.132345	0.877507	0.0367899
POL	Poland	0.16197	0.158213	0.634682	0.0767335	0.202519	0.0597242	1.39228	0.134136	0.0840578	2.37427	7.85698	0.338089	0.0839687	0.132895	0.218743	0.0729339	0.0148439	3.76868	0.0576493	0.0949861	0.0916485	0.127409	0.160968	0.243411	0.124833	3.2176	0.0688148	0.0843861	1.18175	0.202139	0.146138	0.105213	0.140383	3.1387	0.0931653	0.0694432	0.0856792	0.0817379	0.767541	14.4511	1.04144	0.121551	0.13907	0.915726	0.204375	0.233655	10.7307	0.0926055
PRT	Portugal	0.0931017	0.0818954	0.734457	0.0605191	11.153	0.023123	1.26139	0.047342	0.0375432	1.48005	2.31184	0.0778623	0.0303221	0.084252	0.111414	0.0374716	0.00217606	2.70175	0.0169747	0.0560871	0.0461671	0.0698465	0.0895306	0.0694452	0.123495	5.14653	0.021402	0.037819	0.30819	0.127699	0.0644147	0.0735901	0.102776	2.82926	1.48759	0.0305847	0.0406321	0.0775031	0.763216	10.4472	0.589179	0.104799	0.0945016	0.247973	0.351986	0.260562	0.971474	0.0788962
QAT	Qatar	0.0135122	0.00513173	0.0143038	0.00231571	0.00747727	0.00166464	0.0492885	0.00377807	0.00272144	0.456071	0.0322368	0.00538181	0.0023919	0.0622292	0.0287131	0.00238147	0.000516269	0.0358082	0.00154147	0.0032274	0.00335627	0.00654661	0.00518151	0.00314684	0.00486454	0.0941695	0.00168171	0.00484854	0.00623909	0.0092198	0.00425471	0.00704193	0.00416813	0.11295	0.0030478	0.00201628	0.00249993	0.00285516	0.0315445	2.38239	0.0603882	0.00379448	0.00631393	0.00780792	0.00555454	0.00675077	0.0201302	0.00289649
KOR	South Korea	0.273562	0.0531187	0.799561	0.0123234	0.215537	0.00911646	2.3816	0.0227767	0.0269528	9.55668	1.70093	0.112135	0.0263079	0.213095	1.71319	0.0331135	0.00102621	1.84751	0.0116125	0.0218258	0.0247791	0.0283784	0.115249	0.0396718	0.0660072	7.98546	0.00642618	0.102819	0.253187	0.040015	0.0102458	0.364133	0.0723105	9.74689	0.01096	0.021879	0.00825939	0.0124475	1.82313	234.891	1.55205	0.0462129	0.373256	0.270672	0.272986	0.183437	0.989367	0.0625264
MDA	Moldova	0.306472	0.214884	0.255572	0.167986	0.282828	0.156874	0.92264	0.216485	0.168417	2.26238	0.544256	0.216306	0.17325	0.174454	0.291217	0.1582	0.0388094	0.410355	0.135002	0.195827	0.199674	0.253268	0.265696	0.197991	0.264002	1.01067	0.159924	0.172472	0.256516	0.345631	0.287368	0.195806	0.198481	0.671402	0.191001	0.170488	0.183971	0.190571	0.565338	4.36176	0.666617	0.203615	0.187001	0.228786	0.213839	0.192214	0.407195	0.1498
ROU	Romania	0.0639956	0.211258	0.803741	0.0333726	0.101076	0.0213071	0.674132	0.0672068	0.0339641	1.36423	4.01419	0.165018	0.0373848	0.0900273	0.153963	0.0277299	0.0059343	2.0917	0.0267392	0.060079	0.0380758	0.0635658	0.0611996	0.239304	0.053497	1.54808	0.0236013	0.034351	2.9368	0.10592	0.057428	0.076521	0.0879546	1.86055	0.0463933	0.0254622	0.0320166	0.0351468	0.372752	9.29706	0.711078	0.0701066	0.0661848	0.551775	0.157005	0.215506	1.51842	0.0528257
RUS	Russia	1.06302	0.795328	6.20201	0.0992743	1.03924	0.050114	6.48004	2.93674	0.114085	10.0107	19.1965	8.66645	0.167034	0.455085	2.20872	0.114554	0.0476501	15.2268	0.0575086	0.145977	0.323689	0.139902	0.335486	0.738113	0.245335	26.0286	0.607999	0.193677	12.4208	0.377743	0.0884282	0.348568	0.42564	30.7315	0.0920444	0.0650288	0.0789328	0.0776661	4.02286	345.494	4.42012	0.225724	0.72846	5.07916	2.54378	1.7036	31.9429	0.394853
RWA	Rwanda	0.0184788	0.0275478	0.0211022	0.00954596	0.0198804	0.00719211	0.0681952	0.0141128	0.0131866	0.216542	0.0437609	0.0165224	0.00879072	0.0115479	0.0240561	0.00843957	0.00267833	0.0486979	0.00688676	0.0133857	0.0138028	0.0291091	0.0162141	0.0116243	0.014738	0.0930764	0.00790443	0.00996826	0.0152633	0.0403257	0.0195594	0.0145265	0.0131037	0.0809792	0.0134373	0.00843343	0.0111449	0.0117295	0.0423262	1.17947	0.0734586	0.0142891	0.0118832	0.0143128	0.0132251	0.0113916	0.0353941	0.00895187
WSM	Samoa	0.0835178	0.121005	0.0747882	0.050979	0.0841519	0.0308515	0.253096	0.0628375	0.0544047	8.24495	0.120668	0.0716097	0.0387323	0.0489072	0.0994888	0.036717	0.0104879	0.120282	0.0291377	0.0565978	0.058635	0.124113	0.0699088	0.0511389	0.0624118	0.266132	0.0338864	0.0420628	0.061413	0.174537	0.0845098	0.058814	0.0525985	0.213499	0.0563391	0.0368273	0.0473454	0.051246	0.13892	1.50967	0.1527	0.0606674	0.0482221	0.0564538	0.0551183	0.046468	0.110215	0.0379311
SMR	San Marino	0	0	0	0	0	0	0	0	0	0	0	0	0	0	0	0	0	0	0	0	0	0	0	0	0	0	0	0	0	0	0	0	0	0	0	0	0	0	0	0	0	0	0	0	0	0	0	0
STP	Sao Tome and Principe	0	0	0	0	0	0	0	0	0	0	0	0	0	0	0	0	0	0	0	0	0	0	0	0	0	0	0	0	0	0	0	0	0	0	0	0	0	0	0	0	0	0	0	0	0	0	0	0
SAU	Saudi Arabia	0.0650849	0.0912728	0.777597	0.0165969	0.159111	0.00635171	1.37073	0.0240108	0.0159284	16.7646	2.07026	0.0735692	0.0260284	0.107193	0.472882	0.022068	0.000730867	2.21614	0.00639474	0.0461199	0.0177371	0.0179383	0.0750631	0.0463456	0.145144	11.9168	0.00438656	0.0642302	0.212344	0.0370303	0.0121108	0.0908797	0.0845799	4.33554	0.0121645	0.0101335	0.0140146	0.00846603	1.01583	50.1857	2.03618	0.039918	0.120841	0.205749	0.136731	0.257034	0.852106	0.0420639
SEN	Senegal	0.0162879	0.0257218	0.0593269	0.00836662	0.0274562	0.00549506	0.0613667	0.0133553	0.0111211	0.139459	0.122433	0.0172481	0.00706303	0.0128091	0.020493	0.00698744	0.00195809	0.814471	0.00504675	0.246246	0.0120419	0.0229671	0.0146236	0.0124253	0.0120777	0.174744	0.00590871	0.00824205	0.0313168	0.238011	0.0154431	0.0130844	0.283184	0.204043	0.101881	0.00678095	0.0182684	0.0382971	0.0410664	1.07043	0.0458439	0.2134	0.0114999	0.0295515	0.0184674	0.038352	0.07307	0.406463
SRB	Serbia	0	0	0	0	0	0	0	0	0	0	0	0	0	0	0	0	0	0	0	0	0	0	0	0	0	0	0	0	0	0	0	0	0	0	0	0	0	0	0	0	0	0	0	0	0	0	0	0
SYC	Seychelles	0	0	0	0	0	0	0	0	0	0	0	0	0	0	0	0	0	0	0	0	0	0	0	0	0	0	0	0	0	0	0	0	0	0	0	0	0	0	0	0	0	0	0	0	0	0	0	0
SLE	Sierra Leone	0.0502287	0.0879496	0.0546263	0.0244534	0.0566333	0.0171972	0.145121	0.0401951	0.0359651	0.266787	0.14349	0.0478773	0.0208254	0.0295214	0.0636253	0.0375844	0.00809092	0.175785	0.0163156	0.0355266	0.036795	0.0817978	0.0414792	0.0306879	0.0384614	0.179045	0.0181434	0.0244994	0.046595	0.113132	0.0525123	0.0365062	0.0474217	0.428233	0.0365425	0.0211234	0.0283182	0.0329987	0.0837786	0.906707	0.0918628	0.0390531	0.0284866	0.0383346	0.0383608	0.03431	0.104813	0.0234699
SGP	Singapore	0.631841	0.0421617	0.316186	0.017482	0.323664	0.0118179	1.05185	0.0401472	0.0293399	25.5876	1.34332	0.165341	0.0241862	0.309957	4.26841	0.0240469	0.00305866	1.59322	0.0111286	0.0443378	0.0413232	0.142467	0.0511704	0.0436096	0.0778243	4.20589	0.0124741	5.06247	0.184218	0.101746	0.026246	2.1305	0.0675224	5.69015	0.0208276	0.0167891	0.0184237	0.0274447	0.576726	99.7284	0.639066	0.109552	0.106869	0.199572	0.116293	0.234736	0.97147	0.0681827
SVK	Slovakia	0.0704657	0.0810909	0.213142	0.0285623	0.187127	0.0180912	0.522068	0.0778956	0.0330044	0.998181	8.12109	0.0755593	0.150128	0.0524402	0.082315	0.0228663	0.00536694	1.47805	0.0174774	0.0393361	0.0365838	0.0769559	0.0497362	0.238641	0.0445127	1.12025	0.0359257	0.0290635	0.833503	0.120326	0.0517325	0.0401524	0.0528111	1.0942	0.0364282	0.0217374	0.0288823	0.0419037	0.257435	5.4176	0.469218	0.0706051	0.057174	1.00005	0.0988989	0.123381	16.4319	0.0342536
SVN	Slovenia	0.0751207	0.338773	0.322456	0.0237739	0.0735674	0.0163392	0.543723	0.045721	0.0249824	1.09262	7.56	0.0848482	0.0263807	0.0497377	0.0756567	0.0198267	0.00433178	1.40398	0.0144631	0.0308625	0.0283985	0.0453807	0.0437888	4.63884	0.0407365	1.62152	0.0185111	0.0244753	0.59045	0.0762155	0.0372697	0.032197	0.0485986	1.36562	0.0276351	0.0183969	0.0253102	0.0248371	0.312937	6.10602	0.370303	0.0372441	0.0537671	10.8214	0.0765021	0.127393	2.24295	0.0329513
SOM	Somalia	0.0298826	0.034742	0.0274962	0.0170404	0.0313642	0.0156824	0.108451	0.0241657	0.0181256	0.227293	0.0526947	0.0257197	0.0168981	0.0190206	0.0322929	0.0155805	0.00413746	0.0427653	0.0134495	0.0212971	0.0230814	0.0421582	0.0272955	0.0196909	0.0246346	0.11577	0.0135586	0.0157009	0.0248373	0.058957	0.0320433	0.0215187	0.0199701	0.0728173	0.0214602	0.0169673	0.0186488	0.0186752	0.0563002	0.587833	0.0743139	0.0214948	0.0183903	0.0239082	0.0221912	0.0287274	0.0424091	0.015674
ZAF	South Africa	0.104379	0.114021	0.878839	0.0356366	16.2213	0.0215333	3.5258	0.0614597	0.0480295	13.3564	4.03579	0.134636	0.0589994	0.263705	0.627437	0.0614837	0.00481479	5.18239	0.0212514	0.0922464	0.0593704	0.0579386	0.133278	0.125352	41.692	13.4712	0.0282001	0.0889115	0.454966	0.264697	0.121379	0.130909	0.481721	11.5595	0.0595395	0.0517879	0.0366983	0.0692231	2.03911	84.0075	1.79869	0.769361	0.183724	0.649593	0.25344	0.331824	2.05429	0.35092
SDS	South Sudan	0	0	0	0	0	0	0	0	0	0	0	0	0	0	0	0	0	0	0	0	0	0	0	0	0	0	0	0	0	0	0	0	0	0	0	0	0	0	0	0	0	0	0	0	0	0	0	0
ESP	Spain	0.0348434	0.121724	3.95132	0.654457	0.769566	0.00431353	5.11331	0.0368289	0.0320727	2.27774	3.24952	0.0959789	0.01751	0.167247	0.232485	0.0241815	0.000734589	4.61875	0.00626689	0.0754064	0.023223	0.0112552	0.285691	0.128771	0.0662762	9.05719	0.00885346	0.0219149	0.691364	0.163949	0.00949164	0.0346665	0.165096	3.2778	0.0710505	0.153492	0.00917931	0.0143665	3.06801	19.4363	2.76675	0.059144	0.563687	0.633096	3.94884	0.578548	2.15977	0.170918
LKA	Sri Lanka	0.00725563	0.00870258	0.0459779	0.00354574	0.0144034	0.00220447	0.17076	0.00533018	0.00439952	0.441806	0.417434	0.0231775	0.00371207	0.00942042	0.0258734	0.00690401	0.000658426	0.646038	0.00324701	0.00465041	0.00443991	0.00780507	0.0281071	0.00830938	0.00935282	0.244931	0.00203836	0.00622248	0.0372717	0.0127113	0.00502266	0.00696343	0.0105982	1.09397	0.00468952	0.00246544	0.00286748	0.0036194	0.143771	1.82668	0.208642	0.00580822	0.0138618	0.0393643	0.0127683	0.0486588	0.230857	0.00499692
SUD	Sudan	0	0	0	0	0	0	0	0	0	0	0	0	0	0	0	0	0	0	0	0	0	0	0	0	0	0	0	0	0	0	0	0	0	0	0	0	0	0	0	0	0	0	0	0	0	0	0	0
SUR	Suriname	0.0468819	0.0810601	0.0913687	0.024593	0.0599585	0.0177495	0.184583	0.0370277	0.0353802	0.493441	0.207784	0.0659079	0.0224763	0.0320557	0.0573381	0.0798834	0.00721107	0.391603	0.0162826	0.0374506	0.0360568	0.0815839	0.0394671	0.0305264	0.0349071	0.30686	0.018562	0.0238903	0.0480187	0.117762	0.0510262	0.0352692	0.0546041	0.745111	0.0352746	0.0206028	0.0283572	0.030942	0.113314	2.25651	0.176531	0.0387048	0.034173	0.0456668	0.0546771	0.0344915	0.132551	0.0268069
SWZ	Swaziland	0.264795	0.0514501	0.0394724	0.0178935	0.204392	0.01324	0.109554	0.0280261	0.0266186	0.387553	0.0872791	0.0323201	0.0159855	0.0219879	0.118648	0.0172268	0.004941	0.114685	0.0125299	0.0479878	0.0264461	0.0612019	0.0306543	0.0221556	0.0257461	0.181606	0.0141818	0.0182516	0.0314078	0.0854257	0.0553733	0.0283164	0.0299501	0.291493	0.0261779	0.0157918	0.0210558	0.0240579	0.0676896	1.4667	0.0797712	0.077134	0.0236319	0.0306317	0.0399081	0.022543	0.0664841	0.0170816
SWE	Sweden	0.0424439	0.054356	0.365721	0.0225544	0.128571	0.0147683	1.14985	0.0345344	0.0245847	3.04149	2.3582	0.0687019	0.0221488	0.0972309	0.138607	0.0267423	0.00302758	2.97834	0.0143157	0.0278959	0.0263014	0.0308326	0.0695595	0.0881735	0.0553705	4.13396	0.0165027	0.0332265	0.309488	0.0573973	0.0269622	0.0390708	0.0600349	3.32894	0.0248584	0.0197746	0.0195484	0.0252811	0.682291	20.2738	0.616542	0.038323	0.0738864	0.36753	0.111511	0.19221	1.36219	0.0358607
CHE	Switzerland	0.0267697	0.0424308	0.343965	0.0136767	0.0630799	0.00476442	0.628711	0.0392613	0.0160665	1.06427	2.9551	0.0697405	0.0126228	0.0755978	0.111766	0.0119151	0.000321619	1.31559	0.00431398	0.0143489	0.0138379	0.015649	0.0339001	0.0649004	0.0294436	2.6598	0.00640319	0.018679	0.240917	0.0373835	0.0121838	0.0273905	0.0359073	2.12902	0.00981033	0.00920791	0.00717193	0.0110533	0.353967	11.5575	0.450349	0.0196716	0.0608141	0.321642	0.061887	0.0999748	0.947102	0.0297848
SYR	Syria	0.015169	0.0863161	2.42939	0.00931646	0.041561	0.0043416	0.253221	0.0851136	0.00875201	0.717292	1.83553	0.0992598	0.00649907	0.0312691	0.036544	0.00686944	0.00135726	0.829559	0.00377044	0.0210296	0.00923485	0.0159922	0.0305535	0.0339238	0.0146944	1.06865	0.00440608	0.00918601	0.316565	0.033117	0.0112677	0.0136	0.0229141	0.806912	0.00921915	0.00537409	0.00745326	0.00796746	0.199762	3.25774	0.375857	0.0157279	0.0258058	0.348328	0.0483744	0.93277	0.618357	0.0175182
TWN	Taiwan	0.19374	0.085302	0.898806	0.0356659	0.275501	0.0302542	4.38932	0.0912795	0.0982309	18.9407	3.46682	0.109358	0.233185	0.535193	3.361	0.0837343	0.0026768	2.24681	0.0824951	0.147336	0.180051	0.146264	0.135134	0.0948011	0.192627	15.6021	0.299513	0.371812	0.65617	0.47215	0.0360739	1.90045	0.15056	20.5098	0.0361223	0.0373412	0.0299106	0.0338943	3.80738	96.135	3.25815	0.0930788	1.09758	0.458408	0.459567	0.613452	1.66373	0.243238
TJK	Tajikistan	0.0337455	0.0470963	1.07858	0.0151432	0.0330041	0.0114233	0.0997627	0.0259432	0.0204157	0.295603	0.126143	0.0585706	0.0134152	0.0187371	0.0374404	0.0133638	0.00431931	0.117305	0.0107033	0.0211596	0.0222221	0.0452541	0.0255009	0.0197599	0.0224167	0.289166	0.0123883	0.0149874	0.165824	0.0632105	0.0329718	0.0217284	0.0199838	0.139041	0.0223748	0.0131909	0.0180793	0.0186664	0.0636454	2.05234	0.104427	0.0227022	0.0181494	0.0727564	0.0219994	0.0197849	0.190966	0.0145958
THA	Thailand	0.301504	0.0775724	0.470374	0.0415237	0.379712	0.028741	2.0042	0.0627793	0.061698	21.72	2.40425	0.117453	0.0402662	0.483028	2.49899	0.0733124	0.0066244	3.15666	0.027795	0.13486	0.0595266	0.197998	0.103226	0.0671661	0.100877	5.25892	0.0409323	0.405396	0.287805	0.162926	0.0703064	2.78517	0.10432	11.0871	0.0568292	0.0387526	0.038108	0.0458676	1.19132	86.9054	1.13432	0.159078	0.209485	0.331611	0.206932	0.51367	1.64203	0.144932
MKD	TFYR Macedonia	0.124198	4.82357	2.93718	0.0597187	0.162247	0.0415301	0.574253	0.105433	0.0771069	1.30646	1.91965	0.14125	0.0511175	0.0859998	0.146741	0.0480714	0.0145792	2.25126	0.0374162	0.0854147	0.0869982	0.178243	0.101884	2.62078	0.0894232	1.1429	0.045452	0.0619296	5.32959	0.261308	0.117812	0.153599	0.0960378	1.26571	0.0816366	0.04951	0.0626205	0.0764814	0.312564	5.81138	0.357579	0.0954709	0.0847832	7.10072	0.129334	0.206121	0.974387	0.0654824
TGO	Togo	0.0439264	0.0736855	0.0538844	0.0214504	0.062791	0.0153077	0.150255	0.0339115	0.0289741	0.22955	0.119399	0.039991	0.0182114	0.0274024	0.0811032	0.018383	0.00579961	0.19113	0.0137823	1.95899	0.0814112	0.073071	0.0354436	0.0271712	0.0715327	0.392518	0.0281716	0.0218213	0.0541908	1.67332	0.0451753	0.0556082	0.0868384	0.232463	0.0305032	0.0177481	0.101468	0.0737661	0.0794877	1.02113	0.285507	0.214626	0.0278966	0.0356439	0.0312617	0.0270403	0.075659	0.101292
TTO	Trinidad and Tobago	0	0	0	0	0	0	0	0	0	0	0	0	0	0	0	0	0	0	0	0	0	0	0	0	0	0	0	0	0	0	0	0	0	0	0	0	0	0	0	0	0	0	0	0	0	0	0	0
TUN	Tunisia	0.00816644	0.0309767	1.2356	0.00784418	0.0279699	0.00280495	0.282658	0.00951869	0.00554129	0.210193	0.755628	0.0148875	0.0033024	0.0538735	0.0468115	0.00460003	0.000770579	2.19336	0.00202397	0.0281597	0.00572476	0.00988484	0.0109301	0.0196492	0.00875857	1.12979	0.00246395	0.00501903	0.0774978	0.0867888	0.00621417	0.00767968	0.0647505	0.520072	0.00565288	0.00319109	0.00427823	0.0138798	0.0889862	1.6919	0.0961144	0.0173727	0.0129918	0.109377	0.0677	0.0534461	0.290184	0.050184
TUR	Turkey	0.146305	1.19407	2.99395	0.0130122	0.0927865	0.00581781	0.752591	0.440235	0.0149851	1.5975	3.07952	3.05228	0.0195843	0.17096	0.211752	0.0249069	0.00157182	2.26324	0.00624373	0.0254118	0.0186734	0.019185	0.0318256	0.351137	0.0350264	1.94315	0.0204981	0.0200347	2.47266	0.0627791	0.0127723	0.0259764	0.09402	2.65259	0.0235226	0.00741831	0.00823485	0.0129987	0.447065	11.2352	0.537937	0.0353663	0.0745165	0.434235	0.0936998	0.106582	1.14755	0.0563394
TKM	Turkmenistan	1.19064	0.0238558	0.0599159	0.00616837	0.0148599	0.00430934	0.0452564	0.046021	0.00919616	0.0864373	0.11412	0.183133	0.00509391	0.00832324	0.0161658	0.00498933	0.00141929	0.0571639	0.00391487	0.00903318	0.028053	0.0223685	0.00995748	0.0102444	0.0081986	0.0967749	0.00717007	0.00643085	0.0548739	0.0334587	0.0122537	0.00953137	0.00924375	0.0888931	0.0088966	0.00508748	0.00687378	0.0083415	0.0321806	1.35154	0.0367379	0.0096804	0.00814698	0.0216406	0.0115758	0.0121087	0.111637	0.00620769
USR	Former USSR	0	0	0	0	0	0	0	0	0	0	0	0	0	0	0	0	0	0	0	0	0	0	0	0	0	0	0	0	0	0	0	0	0	0	0	0	0	0	0	0	0	0	0	0	0	0	0	0
UGA	Uganda	0.0141068	0.0190073	0.029828	0.00777407	0.0193957	0.0049389	0.0766944	0.0112131	0.0100485	0.232419	0.116202	0.0141228	0.00569531	0.00961189	0.0157109	0.00592183	0.00179592	0.34338	0.00425844	0.00975802	0.00974288	0.0229402	0.0111258	0.0096298	0.0096166	0.106091	0.00495348	0.0157319	0.0183275	0.0343747	0.0430108	0.0100229	0.00962486	0.0987645	0.00983684	0.00573598	0.00757968	0.00869258	0.0302093	0.81862	0.0373338	0.144123	0.00933836	0.0200606	0.0288812	0.0250545	0.117862	0.00799308
UKR	Ukraine	0.203568	0.306426	2.12487	0.0524097	0.179046	0.0348872	1.11741	0.690074	0.0637302	1.84089	5.26707	3.52802	0.0536651	0.103348	0.260513	0.0530887	0.0191029	2.45133	0.0321784	0.0833036	0.0751901	0.124764	0.0989629	0.175092	0.0822774	3.77219	0.0427256	0.0620616	6.4318	0.190244	0.0845512	0.106773	0.180523	4.61405	0.0793719	0.0410682	0.0507059	0.0637676	0.80336	34.862	1.23979	0.0873105	0.211506	0.743336	0.592809	0.632238	7.68308	0.0671923
ARE	UAE	0.0178884	0.00549478	0.161875	0.000920142	0.00766689	0.000632347	0.0471922	0.158869	0.00131699	0.88086	0.0637639	0.153626	0.00128647	0.0115554	0.0449836	0.00143574	0.000173903	0.107689	0.000598197	0.00224474	0.00198047	0.00320175	0.00331969	0.00206963	0.0048132	0.192768	0.000662784	0.00496679	0.0413239	0.00439273	0.00170161	0.0096869	0.0219987	0.229675	0.00117089	0.000821128	0.000955528	0.00124158	0.0273507	3.22534	0.0331558	0.00346002	0.00584165	0.010134	0.00619709	0.0272478	0.0410562	0.00245724
GBR	UK	0.158685	0.227141	2.42244	0.0882598	1.05497	0.0906556	3.91727	0.214266	0.14271	17.8362	10.1181	0.752019	0.0852866	1.20236	1.01944	0.389173	0.00631712	16.845	0.0507162	0.112879	0.368216	0.106024	0.187079	0.302699	0.417043	14.9744	0.0548478	0.334093	1.52991	0.270254	0.0635798	0.200809	0.340033	20.8303	0.0735503	0.12366	0.0417984	0.0639986	2.39523	82.7075	3.02265	0.217109	0.360114	1.45846	0.56245	2.04482	6.57385	0.268071
TZA	Tanzania	0.0260303	0.0182467	0.053932	0.0078403	0.0369901	0.0152859	0.0886553	0.0114244	0.0192632	0.511457	0.144167	0.0125219	0.0109914	0.0146032	0.0414567	0.0082254	0.000759159	0.44151	0.00621744	0.0144046	0.0172623	0.04539	0.0123894	0.0181837	0.0437899	0.162169	0.0122315	0.0109794	0.188432	0.0850112	0.0558742	0.0125246	0.011852	0.379148	0.00996003	0.00861802	0.00966248	0.00864742	0.0651885	2.8845	0.155424	0.0142662	0.035082	0.0204813	0.0174136	0.0187028	0.0743518	0.00960293
USA	USA	0.197258	0.135265	2.51625	0.0377543	0.912132	0.299765	12.1219	0.206755	0.503942	32.5115	6.73382	0.436095	2.95439	0.698376	1.10878	0.844201	0.00197324	8.91058	0.332095	0.0696857	0.443866	0.0599063	1.10798	0.159737	0.25551	51.118	0.0552286	0.296982	0.84683	0.143965	0.0241863	0.291723	0.266751	161.722	0.0429484	0.258254	0.0207651	0.0450676	8.86772	142.623	18.3549	0.204102	5.10002	0.98981	0.605645	0.773928	3.54648	0.157011
URY	Uruguay	0.030763	0.0324869	0.0914603	0.0155902	0.0598363	0.0112685	15.645	0.0238183	0.0240202	0.646513	0.191131	0.0271893	0.0153069	0.0223185	0.0597725	0.0165316	0.00407772	0.331249	0.0112559	0.0215617	0.0222213	0.0484579	0.23318	0.0208821	0.0273548	34.9331	0.0129671	0.0159289	0.0463451	0.0697702	0.0315579	0.0224666	0.0219093	1.54569	0.0214751	0.0166222	0.0177258	0.0203741	2.41558	6.29847	0.77788	0.0290208	0.0921854	0.0401968	0.112357	0.0387761	0.128662	0.0153132
UZB	Uzbekistan	0.425238	0.321454	0.351159	0.16449	0.305861	0.128789	0.94468	0.417633	0.18772	1.59077	1.08144	0.473194	0.15591	0.193221	0.305194	0.151552	0.0346808	1.16451	0.121054	0.20585	0.228103	0.403164	0.262719	0.196025	0.242626	2.10324	0.142968	0.164347	0.435047	0.595647	0.319838	0.212777	0.204577	1.30058	0.216328	0.150605	0.186623	0.187552	0.571847	10.8887	0.57248	0.224855	0.187061	0.288742	0.233613	0.213137	1.00722	0.147607
VUT	Vanuatu	0	0	0	0	0	0	0	0	0	0	0	0	0	0	0	0	0	0	0	0	0	0	0	0	0	0	0	0	0	0	0	0	0	0	0	0	0	0	0	0	0	0	0	0	0	0	0	0
VEN	Venezuela	0.0181913	0.0207871	0.0839676	0.00978602	0.0424826	0.0291132	0.623634	0.0149138	1.12339	0.742734	0.266641	0.027874	0.0700679	0.0195649	0.0364449	0.0401471	0.00201693	0.517998	0.0215608	0.0124402	0.0164593	0.0232611	0.176992	0.0158436	0.0158627	11.8105	0.0148979	0.0123568	0.0471395	0.597107	0.0158624	0.0175701	0.0169536	4.18935	0.0119068	0.00927484	0.00871359	0.0111946	1.47677	4.01626	11.9045	0.0154604	0.906719	0.0665415	1.98303	0.027292	0.14352	0.0347226
VNM	Viet Nam	0.0742577	0.0731185	0.481048	0.0368311	0.376491	0.0250969	0.867528	0.0528063	0.0527116	17.2098	1.56059	0.0661992	0.0453935	0.0733194	0.287379	0.0340837	0.00763563	2.31283	0.023791	0.0541312	0.049666	0.114192	0.068943	0.0569468	0.0595923	2.31326	0.0247662	0.0811287	0.234386	0.153019	0.0768524	1.95038	0.0644753	3.15489	0.0682456	0.0283213	0.045951	0.0418454	0.641209	38.2581	1.32351	0.0899325	0.0833872	0.198731	0.348186	0.11664	1.36174	0.0465613
YEM	Yemen	0.0153558	0.0142086	0.0364646	0.004892	0.0178639	0.00346037	0.107065	0.00784739	0.00683513	0.881496	0.0926972	0.0121105	0.00473257	0.0167985	0.0920768	0.00478157	0.00127683	0.106103	0.00322525	0.0113595	0.00714683	0.0153584	0.01158	0.0074502	0.00931349	0.530507	0.00361884	0.0107796	0.0178124	0.0230871	0.00967708	0.0330777	0.0092343	0.337203	0.00678414	0.00418345	0.00939744	0.00641362	0.0631624	20.4768	0.0823467	0.0105001	0.0126002	0.0663352	0.0159354	0.0152518	0.0589592	0.00787167
ZMB	Zambia	0.0590022	0.109699	0.359326	0.0229344	0.857016	0.0147081	0.83707	0.0379191	0.0334831	1.56291	1.18944	0.0691024	0.0213043	0.110567	0.403868	0.0233441	0.00464487	1.15476	0.0139668	0.0381477	0.0333129	0.0686205	0.0562018	0.0586524	1.2057	2.41831	0.0159587	0.0408959	0.173909	0.112481	0.0881108	0.0897361	0.0766119	2.7518	0.0300222	0.018403	0.0226148	0.0289396	0.401689	119.42	0.446074	0.0740296	0.0708552	0.21819	0.118351	0.114733	0.613918	0.0494636
ZWE	Zimbabwe	0.297357	0.262125	0.462631	0.226785	0.237312	0.211245	1.57492	0.221244	0.20614	11.6508	1.34067	0.19621	0.241538	0.240253	0.331432	0.221076	0.0332213	1.22251	0.181259	0.249908	0.26966	0.217212	0.288443	0.247364	0.256651	2.44126	0.215197	0.184082	0.269185	0.276892	0.245002	0.231574	0.24838	2.28614	0.230542	0.228612	0.234685	0.21725	1.33365	8.44426	3.98898	0.214315	0.262705	0.330238	0.260239	0.268	0.848145	0.20934
ROW	Rest of World	0	0	0	0	0	0	0	0	0	0	0	0	0	0	0	0	0	0	0	0	0	0	0	0	0	0	0	0	0	0	0	0	0	0	0	0	0	0	0	0	0	0	0	0	0	0	0	0
[truncated: 142 more columns]

## Sheet: SO2 pressure FP shares
		AFG	ALB	DZA	AND	AGO	ATG	ARG	ARM	ABW	AUS	AUT	AZE	BHS	BHR	BGD	BRB	BLR	BEL	BLZ	BEN	BMU	BTN	BOL	BIH	BWA	BRA	VGB	BRN	BGR	BFA	BDI	KHM	CMR	CAN	CPV	CYM	CAF	TCD	CHL	CHN	COL	COG	CRI	HRV	CUB	CYP	CZE	CIV
		Afghanistan	Albania	Algeria	Andorra	Angola	Antigua	Argentina	Armenia	Aruba	Australia	Austria	Azerbaijan	Bahamas	Bahrain	Bangladesh	Barbados	Belarus	Belgium	Belize	Benin	Bermuda	Bhutan	Bolivia	Bosnia and Herzegovina	Botswana	Brazil	British Virgin Islands	Brunei	Bulgaria	Burkina Faso	Burundi	Cambodia	Cameroon	Canada	Cape Verde	Cayman Islands	Central African Republic	Chad	Chile	China	Colombia	Congo	Costa Rica	Croatia	Cuba	Cyprus	Czech Republic	Cote dIvoire
AFG	Afghanistan	0.8529	0.0001	0.0001	0.001	0.0001	0	0	0.0001	0.0008	0.0001	0.0001	0	0	0.0001	0.0001	0.0006	0.001	0.0002	0	0	0.0007	0.0002	0	0	0	0	0.0008	0.0001	0	0.0001	0.0001	0	0	0	0.001	0.0008	0	0	0	0	0.0001	0.0001	0.0001	0	0	0	0	0.0004
ALB	Albania	0.0002	0.8128	0.0002	0.0021	0.0001	0.0001	0.0001	0.0002	0.002	0	0.0006	0.0001	0.0001	0.0001	0.0001	0.0012	0.0025	0.0002	0.0001	0.0001	0.0015	0.0004	0.0001	0.0001	0.0001	0	0.0017	0.0001	0.0001	0.0003	0.0002	0.0001	0.0001	0	0.0023	0.0018	0	0.0001	0	0	0.0001	0.0002	0.0001	0.0002	0	0.0001	0.0003	0.0009
DZA	Algeria	0	0.0001	0.5768	0.0012	0.0001	0	0.0003	0.0001	0.0005	0.0001	0.0013	0.0001	0.0001	0.0001	0.0001	0.0005	0.0003	0.0033	0	0.0001	0.0003	0	0.0001	0.0001	0	0.0025	0.0003	0.0001	0.0001	0.0001	0	0	0.0001	0.0005	0.0005	0.0005	0	0.0001	0.0001	0.0001	0.0002	0.0001	0.0002	0.0003	0.0001	0.0001	0.0006	0.0012
AND	Andorra	0	0	0	0	0	0	0	0	0	0	0	0	0	0	0	0	0	0	0	0	0	0	0	0	0	0	0	0	0	0	0	0	0	0	0	0	0	0	0	0	0	0	0	0	0	0	0	0
AGO	Angola	0	0.0001	0.0001	0.0007	0.5808	0	0.0001	0	0.0006	0.0001	0.0001	0	0	0.0001	0.0001	0.0004	0.0006	0.0007	0	0	0.0004	0.0001	0.0001	0	0	0.0002	0.0004	0	0	0.0001	0	0.0001	0	0.0002	0.0006	0.0005	0	0	0.0004	0.0005	0.0001	0.0001	0.0001	0	0	0	0.0001	0.0004
ATG	Antigua	0.0004	0.0006	0.0003	0.0064	0.0003	0.9653	0.0002	0.0004	0.0198	0.0001	0.0003	0.0003	0.0003	0.0003	0.0003	0.0065	0.0073	0.0003	0.0005	0.0003	0.0047	0.0011	0.0003	0.0002	0.0002	0.0001	0.0581	0.0004	0.0001	0.001	0.0005	0.0003	0.0003	0.0001	0.0066	0.0061	0.0001	0.0003	0.0001	0	0.0002	0.0005	0.0003	0.0002	0.0001	0.0002	0.0002	0.0026
ARG	Argentina	0.0001	0.0002	0.0013	0.0026	0.0008	0.0001	0.69	0.0002	0.0027	0.0003	0.001	0.0001	0.0001	0.0005	0.0007	0.0026	0.0025	0.0031	0.0001	0.0001	0.0017	0.0004	0.0139	0.0001	0.0002	0.0348	0.0018	0.0002	0.0003	0.0004	0.0002	0.0002	0.0002	0.0013	0.0025	0.0035	0	0.0001	0.0189	0.0003	0.0047	0.0003	0.0017	0.0004	0.0005	0.0004	0.0007	0.0017
ARM	Armenia	0.0002	0.0003	0.0002	0.0028	0.0002	0.0001	0.0001	0.8745	0.0023	0.0001	0.0004	0.0002	0.0001	0.0002	0.0001	0.0017	0.0031	0.0009	0.0001	0.0001	0.0021	0.0004	0.0001	0.0001	0.0001	0.0001	0.0027	0.0002	0.0001	0.0004	0.0002	0.0001	0.0001	0.0002	0.0029	0.0025	0	0.0001	0.0001	0	0.0001	0.0002	0.0001	0.0001	0	0.0001	0.0002	0.0012
ABW	Aruba	0	0	0	0	0	0	0	0	0	0	0	0	0	0	0	0	0	0	0	0	0	0	0	0	0	0	0	0	0	0	0	0	0	0	0	0	0	0	0	0	0	0	0	0	0	0	0	0
AUS	Australia	0.0019	0.0013	0.0058	0.0144	0.0031	0.0006	0.005	0.0028	0.0132	0.7828	0.0081	0.0015	0.0009	0.01	0.0123	0.0302	0.0118	0.0119	0.0006	0.0008	0.0134	0.002	0.0015	0.0006	0.0028	0.0062	0.0109	0.0103	0.0016	0.0021	0.0009	0.0071	0.0015	0.0158	0.013	0.0127	0.0002	0.0007	0.0044	0.0116	0.0044	0.0018	0.0033	0.0025	0.0009	0.003	0.0049	0.0154
AUT	Austria	0.0002	0.0008	0.0022	0.0028	0.0003	0	0.0008	0.0003	0.0016	0.0006	0.3484	0.0003	0.0001	0.0007	0.0004	0.0016	0.0009	0.0045	0.0001	0.0001	0.0012	0.0005	0.0002	0.0018	0.0002	0.001	0.0014	0.0002	0.002	0.0003	0.0001	0.0001	0.0003	0.0011	0.0016	0.0012	0	0.0001	0.0005	0.0004	0.0011	0.0002	0.0004	0.0076	0.0001	0.0007	0.0085	0.0024
AZE	Azerbaijan	0.0006	0.0002	0.0003	0.0018	0.0001	0.0001	0.0002	0.0002	0.0015	0.0001	0.0013	0.8415	0.0001	0.0001	0.0001	0.001	0.0017	0.0005	0.0001	0.0001	0.0013	0.0003	0.0001	0.0001	0.0001	0.0001	0.005	0.0001	0.0001	0.0002	0.0001	0.0001	0.0001	0.0001	0.0018	0.0015	0	0.0001	0.0001	0	0.0002	0.0002	0.0001	0.0002	0	0.0001	0.0007	0.0009
BHS	Bahamas	0.0001	0.0002	0.0001	0.0019	0.0001	0.0002	0.0001	0.0001	0.0033	0.0001	0.0002	0.0001	0.9391	0.0001	0.0001	0.0018	0.0021	0.0002	0.0001	0.0001	0.0022	0.0003	0.0001	0	0.0001	0.0001	0.0061	0.0001	0.0001	0.0003	0.0002	0.0001	0.0001	0.0004	0.0022	0.0056	0	0.0001	0	0	0.0001	0.0001	0.0001	0.0001	0.0004	0.0001	0.0003	0.0007
BHR	Bahrain	0.0001	0.0001	0.0007	0.001	0.0001	0	0.0001	0.0001	0.0009	0.0003	0.0002	0.0001	0	0.8033	0.0002	0.0009	0.0011	0.0004	0	0.0001	0.0008	0.0002	0.0001	0	0	0.0001	0.0008	0.0001	0	0.0002	0.0001	0.0001	0.0001	0.0002	0.0011	0.0009	0	0	0	0.0001	0.0001	0.0001	0.0001	0.0001	0	0.0001	0.0001	0.0006
BGD	Bangladesh	0	0	0.0001	0.0005	0	0	0.0001	0	0.0004	0.0001	0.0007	0	0	0.0001	0.6196	0.0003	0.0004	0.0008	0	0	0.0003	0.0001	0	0	0	0.0001	0.0003	0.0001	0.0001	0.0001	0	0.0001	0.0001	0.0004	0.0004	0.0004	0	0	0	0	0.0001	0	0.0001	0.0001	0	0.0001	0.0002	0.0003
BRB	Barbados	0	0	0	0	0	0	0	0	0	0	0	0	0	0	0	0	0	0	0	0	0	0	0	0	0	0	0	0	0	0	0	0	0	0	0	0	0	0	0	0	0	0	0	0	0	0	0	0
BLR	Belarus	0.0003	0.0004	0.0006	0.003	0.0003	0.0001	0.0003	0.0006	0.0018	0.0001	0.0017	0.001	0.0001	0.0002	0.0002	0.0018	0.3174	0.0015	0.0001	0.0001	0.0024	0.0002	0.0002	0.0002	0.0001	0.0005	0.003	0.0002	0.0006	0.0003	0.0002	0.0002	0.0002	0.0003	0.0023	0.0025	0	0.0001	0.0001	0.0002	0.0003	0.0002	0.0003	0.0007	0.0001	0.0002	0.0022	0.0017
BEL	Belgium	0.0002	0.0004	0.004	0.0038	0.0012	0.0001	0.0009	0.0006	0.0027	0.0005	0.0056	0.0003	0.0001	0.0009	0.0005	0.002	0.0009	0.2975	0.0001	0.0003	0.0014	0.0001	0.0002	0.0003	0.0002	0.0012	0.0012	0.0002	0.0009	0.0006	0.0003	0.0002	0.0011	0.0012	0.003	0.0017	0	0.0001	0.0005	0.0004	0.001	0.0007	0.0007	0.0015	0.0002	0.001	0.0031	0.0084
BLZ	Belize	0.0004	0.0007	0.0003	0.0075	0.0004	0.0003	0.0002	0.0005	0.0063	0.0001	0.0004	0.0003	0.0002	0.0004	0.0003	0.0143	0.008	0.0002	0.9548	0.0004	0.0056	0.0012	0.0003	0.0002	0.0002	0.0001	0.0129	0.0004	0.0001	0.0011	0.0006	0.0004	0.0003	0.0004	0.0079	0.0115	0.0001	0.0003	0.0001	0	0.0002	0.0005	0.0007	0.0002	0.0001	0.0002	0.0002	0.0028
BEN	Benin	0.0004	0.0003	0.0001	0.0022	0.0003	0.0001	0.0001	0.0001	0.002	0	0.0001	0.0001	0.0002	0.0001	0.0003	0.0013	0.0027	0.0001	0.0001	0.9311	0.0016	0.0004	0.0001	0.0001	0.0001	0.0002	0.0018	0.0001	0	0.0013	0.0002	0.0001	0.0002	0	0.0023	0.002	0.0001	0.0002	0	0	0.0005	0.0004	0.0001	0.0001	0	0.0001	0.0001	0.0035
BMU	Bermuda	0	0	0	0	0	0	0	0	0	0	0	0	0	0	0	0	0	0	0	0	0	0	0	0	0	0	0	0	0	0	0	0	0	0	0	0	0	0	0	0	0	0	0	0	0	0	0	0
BTN	Bhutan	0.0004	0.0007	0.0003	0.0067	0.0004	0.0002	0.0002	0.0004	0.0058	0.0001	0.0002	0.0003	0.0002	0.0004	0.0006	0.004	0.0074	0.0002	0.0003	0.0003	0.0049	0.8995	0.0003	0.0002	0.0002	0.0001	0.0056	0.0004	0.0002	0.001	0.0006	0.0003	0.0003	0.0001	0.0072	0.006	0.0001	0.0003	0.0001	0	0.0003	0.0005	0.0003	0.0002	0.0001	0.0002	0.0002	0.0028
BOL	Bolivia	0.0001	0.0002	0.0001	0.0015	0.0002	0.0001	0.0017	0.0001	0.0015	0.0001	0.0002	0.0001	0.0001	0.0001	0.0001	0.0011	0.0014	0.0003	0.0001	0.0001	0.0011	0.0002	0.7921	0	0	0.008	0.0012	0.0001	0	0.0002	0.0001	0.0001	0.0001	0.0004	0.0017	0.0014	0	0.0001	0.0019	0.0001	0.011	0.0001	0.0002	0.0001	0	0.0001	0.0001	0.0007
BIH	Bosnia and Herzegovina	0.0002	0.0004	0.0003	0.0025	0.0002	0.0001	0.0001	0.0002	0.0024	0.0001	0.0039	0.0001	0.0001	0.0002	0.0001	0.0017	0.0025	0.0009	0.0001	0.0001	0.0018	0.0004	0.0001	0.9043	0.0001	0.0001	0.0019	0.0001	0.0003	0.0004	0.0002	0.0001	0.0001	0.0001	0.0026	0.0021	0	0.0001	0.0001	0	0.0001	0.0002	0.0001	0.023	0	0.0002	0.0007	0.0012
BWA	Botswana	0.0001	0.0002	0.0001	0.0018	0.0002	0.0001	0.0001	0.0001	0.0015	0	0.0001	0.0001	0.0001	0.0001	0.0001	0.0011	0.002	0.0001	0.0001	0.0001	0.0013	0.0003	0.0001	0	0.773	0	0.0015	0.0001	0	0.0002	0.0001	0.0001	0.0001	0.0001	0.0019	0.0016	0	0.0001	0	0	0.0001	0.0001	0.0001	0.0001	0	0.0001	0.0001	0.0007
BRA	Brazil	0.0001	0.0002	0.0015	0.0018	0.009	0.0001	0.0431	0.0001	0.0095	0.0007	0.0023	0.0002	0.0001	0.0009	0.0006	0.0079	0.0006	0.0042	0.0002	0.0001	0.0015	0.0001	0.0102	0.0001	0.0002	0.63	0.0024	0.0002	0.0005	0.0002	0.0001	0.0002	0.0003	0.0036	0.0036	0.0093	0	0	0.0078	0.0008	0.0082	0.0003	0.0051	0.0008	0.0009	0.0004	0.0015	0.0044
VGB	British Virgin Islands	0	0	0	0	0	0	0	0	0	0	0	0	0	0	0	0	0	0	0	0	0	0	0	0	0	0	0	0	0	0	0	0	0	0	0	0	0	0	0	0	0	0	0	0	0	0	0	0
BRN	Brunei	0.0001	0.0002	0.0001	0.0015	0.0001	0.0001	0.0001	0.0001	0.0014	0.0009	0.0001	0.0001	0.0001	0.0001	0.0002	0.0011	0.0019	0.0002	0.0001	0.0001	0.0012	0.0003	0.0001	0	0.0001	0.0001	0.0013	0.8178	0	0.0002	0.0001	0.0002	0.0001	0.0001	0.0016	0.0014	0	0.0001	0.0001	0.0001	0.0001	0.0001	0.0001	0.0001	0	0.0001	0.0001	0.0007
BGR	Bulgaria	0.0017	0.0112	0.0032	0.0032	0.0007	0.0001	0.0006	0.0033	0.002	0.0005	0.0085	0.002	0.0002	0.0006	0.0004	0.0021	0.0021	0.0066	0.0001	0.0001	0.0018	0.0003	0.0002	0.0021	0.0001	0.0007	0.0033	0.0002	0.8063	0.0003	0.0001	0.0002	0.0005	0.0011	0.0023	0.0031	0	0.0001	0.0003	0.0002	0.0006	0.0003	0.0004	0.0029	0.0002	0.0028	0.0042	0.0028
BFA	Burkina Faso	0.0001	0.0002	0.0001	0.0018	0.0001	0.0001	0.0001	0.0001	0.0015	0	0.0001	0.0001	0.0001	0.0001	0.0001	0.001	0.0021	0.0002	0.0001	0.0001	0.0012	0.0002	0.0001	0	0.0001	0	0.0015	0.0001	0	0.8678	0.0001	0.0001	0.0001	0	0.0018	0.0016	0	0.0001	0	0	0.0004	0.0001	0.0001	0.0001	0	0	0.0001	0.0007
BDI	Burundi	0.0003	0.0005	0.0002	0.0048	0.0002	0.0002	0.0002	0.0003	0.0041	0.0001	0.0002	0.0002	0.0002	0.0003	0.0002	0.003	0.0049	0.0003	0.0002	0.0002	0.0035	0.0007	0.0002	0.0001	0.0002	0.0001	0.0042	0.0003	0.0001	0.0006	0.9444	0.0002	0.0002	0.0001	0.0048	0.0045	0.0001	0.0002	0.0001	0	0.0002	0.0003	0.0002	0.0001	0.0001	0.0001	0.0002	0.0019
KHM	Cambodia	0.0001	0.0002	0.0002	0.0018	0.0001	0.0001	0.0001	0.0001	0.0018	0.0001	0.0005	0.0001	0.0001	0.0001	0.0002	0.0011	0.0018	0.0003	0.0001	0.0001	0.0014	0.0004	0.0001	0	0.0001	0.0001	0.0015	0.0003	0	0.0003	0.0002	0.809	0.0001	0.0002	0.0021	0.0017	0	0.0001	0	0.0002	0.0001	0.0001	0.0001	0.0001	0	0.0001	0.0002	0.0007
CMR	Cameroon	0.0001	0.0002	0.0004	0.0014	0.0011	0	0.0001	0.0001	0.001	0.0001	0.0008	0.0001	0	0.0001	0.0001	0.0006	0.001	0.0016	0	0.0002	0.0007	0.0002	0.0001	0.0001	0	0.0001	0.0008	0.0001	0.0001	0.0002	0.0001	0.0001	0.8968	0.0002	0.0012	0.0009	0.0004	0.0012	0.0001	0.0002	0.0001	0.0045	0.0001	0.0002	0	0.0001	0.0003	0.0026
CAN	Canada	0.0003	0.0003	0.0044	0.0029	0.0008	0.0004	0.003	0.0004	0.0065	0.0023	0.0041	0.0004	0.0016	0.0011	0.0013	0.0238	0.001	0.0062	0.0005	0.0002	0.0112	0.0002	0.001	0.0002	0.0003	0.0047	0.0029	0.0006	0.0006	0.0004	0.0001	0.0005	0.0006	0.5549	0.002	0.0069	0	0.0001	0.0028	0.0016	0.0051	0.0004	0.0037	0.0011	0.0023	0.0007	0.0022	0.0036
CPV	Cape Verde	0	0	0	0	0	0	0	0	0	0	0	0	0	0	0	0	0	0	0	0	0	0	0	0	0	0	0	0	0	0	0	0	0	0	0	0	0	0	0	0	0	0	0	0	0	0	0	0
CYM	Cayman Islands	0	0	0	0	0	0	0	0	0	0	0	0	0	0	0	0	0	0	0	0	0	0	0	0	0	0	0	0	0	0	0	0	0	0	0	0	0	0	0	0	0	0	0	0	0	0	0	0
CAF	Central African Republic	0.0008	0.0015	0.0013	0.0159	0.0011	0.0005	0.0006	0.0009	0.0129	0.0004	0.0018	0.0005	0.0004	0.0008	0.0006	0.008	0.0161	0.0067	0.0005	0.0007	0.01	0.0024	0.0006	0.0004	0.0004	0.0004	0.0113	0.0008	0.0004	0.0022	0.0011	0.0007	0.0021	0.0005	0.0151	0.012	0.9899	0.0027	0.0003	0.0002	0.0008	0.0205	0.0007	0.0007	0.0003	0.0007	0.0031	0.0058
TCD	Chad	0.0003	0.0007	0.0004	0.0058	0.0004	0.0002	0.0002	0.0004	0.0058	0.0001	0.0006	0.0002	0.0002	0.0003	0.0003	0.0035	0.0077	0.0005	0.0002	0.0003	0.0042	0.0011	0.0003	0.0002	0.0002	0.0002	0.005	0.0003	0.0002	0.001	0.0005	0.0003	0.002	0.0002	0.0071	0.0053	0.0005	0.9586	0.0001	0	0.0004	0.0004	0.0003	0.0006	0.0001	0.0002	0.0005	0.0024
CHL	Chile	0.0005	0.0009	0.0039	0.008	0.0022	0.0002	0.0382	0.0004	0.0075	0.0018	0.0062	0.0005	0.0005	0.0015	0.0018	0.0096	0.0024	0.0101	0.0003	0.0003	0.0046	0.0008	0.0692	0.0004	0.0006	0.0273	0.0031	0.0007	0.0022	0.0007	0.0002	0.0008	0.0008	0.0079	0.0042	0.0055	0	0.0002	0.8388	0.0037	0.0335	0.0006	0.0123	0.002	0.0018	0.0011	0.0035	0.0066
CHN	China	0.0096	0.0131	0.103	0.0588	0.0177	0.0011	0.0626	0.0042	0.0741	0.0539	0.1131	0.0134	0.0028	0.0281	0.1074	0.0989	0.0108	0.1336	0.0021	0.0062	0.0486	0.0036	0.0222	0.0043	0.0059	0.0651	0.0192	0.0192	0.0237	0.0063	0.0014	0.051	0.0181	0.1287	0.0395	0.0284	0.0003	0.0012	0.0341	0.881	0.067	0.0104	0.0363	0.0314	0.0189	0.026	0.0788	0.1928
COL	Colombia	0	0	0.0001	0.0004	0	0	0.0004	0	0.0072	0.0001	0.0002	0	0	0	0	0.0013	0.0002	0.0005	0	0	0.0003	0	0.0013	0	0	0.0009	0.0004	0	0	0	0	0	0	0.0009	0.0003	0.0006	0	0	0.001	0	0.6295	0	0.0045	0.0001	0.0003	0	0.0002	0.0004
COG	Congo	0.0001	0.0002	0.0002	0.0021	0.0001	0.0001	0.0001	0.0001	0.0019	0.0001	0.0002	0.0001	0.0001	0.0001	0.0002	0.0013	0.0024	0.0003	0.0001	0.0001	0.0015	0.0004	0.0001	0.0001	0.0001	0.0005	0.0017	0.0001	0.0001	0.0003	0.0002	0.0001	0.0007	0.0001	0.0029	0.0018	0	0.0001	0.0001	0.0004	0.0001	0.8605	0.0001	0.0001	0	0.0001	0.0002	0.0009
CRI	Costa Rica	0	0	0.0001	0.0006	0	0	0.0001	0	0.0012	0	0.0002	0	0.0001	0	0	0.0013	0.0005	0.0005	0.0001	0	0.0004	0.0001	0.0001	0	0	0.0001	0.0004	0	0	0.0001	0	0	0.0001	0.0006	0.0005	0.0015	0	0	0.0001	0	0.0006	0	0.7113	0	0.0001	0	0.0001	0.0003
HRV	Croatia	0.0001	0.0007	0.0003	0.0009	0.0001	0.0005	0.0001	0.0001	0.0007	0.0001	0.0054	0.0001	0.0001	0.0001	0.0001	0.0005	0.0007	0.001	0	0	0.0021	0.0001	0	0.0174	0	0.0001	0.0006	0.0001	0.0003	0.0001	0.0001	0	0.0001	0.0002	0.0008	0.0006	0	0	0.0001	0	0.0001	0.0001	0.0001	0.698	0	0.0001	0.0017	0.0013
CUB	Cuba	0.0001	0.0001	0.0002	0.0018	0.0002	0	0.0002	0.0001	0.0018	0.0002	0.0005	0	0.0001	0.0001	0.0001	0.0013	0.0009	0.0004	0.0008	0	0.0009	0.0001	0.0002	0	0	0.0003	0.0007	0.0001	0.0001	0.0001	0.0001	0.0002	0.0001	0.0013	0.001	0.0121	0	0	0.0001	0.0003	0.0008	0.0001	0.0004	0.0002	0.9262	0.0003	0.0003	0.0004
CYP	Cyprus	0.0001	0.0004	0.0002	0.0011	0.0001	0	0	0.0006	0.0011	0.0001	0.0003	0.0001	0	0.0006	0.0001	0.0009	0.001	0.0004	0	0.0001	0.0009	0.0002	0.0001	0.0001	0.0001	0	0.001	0.0001	0.0004	0.0002	0.0001	0.0001	0.0001	0.0001	0.0016	0.0011	0	0.0001	0	0	0.0001	0.0001	0.0001	0.0002	0	0.832	0.0003	0.0005
CZE	Czech Republic	0.0004	0.0008	0.0022	0.0043	0.0006	0.0001	0.0009	0.0005	0.003	0.0004	0.0187	0.0006	0.0001	0.0006	0.0005	0.0028	0.0017	0.0065	0.0001	0.0002	0.0024	0.0004	0.0003	0.0016	0.0002	0.001	0.0051	0.0003	0.0041	0.0006	0.0002	0.0002	0.0004	0.0012	0.0035	0.003	0	0.0002	0.0004	0.0003	0.0007	0.0004	0.0004	0.0062	0.0003	0.0008	0.5311	0.0032
CIV	Cote dIvoire	0	0	0	0	0	0	0	0	0	0	0	0	0	0	0	0	0	0	0	0	0	0	0	0	0	0	0	0	0	0	0	0	0	0	0	0	0	0	0	0	0	0	0	0	0	0	0	0
PRK	North Korea	0.0004	0.0008	0.007	0.0056	0.0006	0.0007	0.0013	0.0003	0.0051	0.0007	0.0015	0.0004	0.0002	0.0005	0.0008	0.0036	0.0058	0.0014	0.0002	0.001	0.0037	0.0009	0.0025	0.0002	0.0002	0.0181	0.0036	0.0004	0.0007	0.0008	0.0004	0.0045	0.0003	0.0012	0.007	0.0044	0.0001	0.0002	0.0006	0.0037	0.0028	0.0004	0.0039	0.0007	0.0017	0.0003	0.0009	0.003
COD	DR Congo	0.0001	0.0003	0.0003	0.0025	0.0003	0.0001	0.0001	0.0002	0.0024	0.0001	0.0005	0.0001	0.0001	0.0002	0.0001	0.0015	0.0026	0.0061	0.0001	0.0001	0.0018	0.0004	0.0001	0.0001	0.0001	0.0001	0.0019	0.0001	0.0001	0.0005	0.0002	0.0001	0.0003	0.0001	0.0028	0.0021	0.0001	0.0001	0.0001	0	0.0002	0.0002	0.0001	0.0002	0	0.0002	0.0003	0.0012
DNK	Denmark	0.0003	0.0004	0.002	0.0032	0.0009	0.0001	0.0011	0.0003	0.0027	0.0012	0.0068	0.0004	0.0001	0.0013	0.0007	0.0038	0.0013	0.0076	0.0001	0.0002	0.0021	0.0003	0.0003	0.0006	0.0002	0.0015	0.0017	0.0003	0.0013	0.0005	0.0001	0.0003	0.0004	0.0019	0.0028	0.0039	0	0.0002	0.0007	0.0005	0.001	0.0003	0.0006	0.0021	0.0002	0.0013	0.0043	0.0029
DJI	Djibouti	0.0005	0.0009	0.0003	0.0082	0.0004	0.0003	0.0002	0.0006	0.0074	0.0001	0.0002	0.0003	0.0003	0.0004	0.0004	0.005	0.0093	0.0002	0.0003	0.0004	0.006	0.0015	0.0004	0.0002	0.0002	0.0001	0.0072	0.0005	0.0002	0.0013	0.0007	0.0004	0.0004	0.0001	0.0089	0.0076	0.0001	0.0004	0.0001	0	0.0002	0.0006	0.0003	0.0002	0.0001	0.0004	0.0002	0.0033
DOM	Dominican Republic	0	0	0.0001	0.0005	0	0.0001	0.0001	0	0.0005	0.0001	0.0001	0	0.0001	0	0	0.0024	0.0005	0.0003	0	0	0.0004	0.0001	0	0	0	0.0001	0.0004	0	0	0.0001	0	0	0	0.0005	0.0004	0.0005	0	0	0	0	0.0002	0	0.0003	0	0.0004	0	0.0001	0.0002
ECU	Ecuador	0.0005	0.0004	0.0002	0.0015	0.0001	0.0001	0.0012	0.0001	0.0051	0.0001	0.0006	0.0001	0.0001	0.0001	0.0001	0.0016	0.0013	0.0012	0.0001	0.0001	0.001	0.0003	0.001	0	0	0.0004	0.0016	0.0001	0.0001	0.0002	0.0001	0.0001	0.0001	0.0007	0.0017	0.0018	0	0.0001	0.0027	0.0001	0.0194	0.0001	0.0015	0.0004	0.0003	0.0001	0.0004	0.0007
EGY	Egypt	0	0.0003	0.0027	0.001	0.0001	0	0.0002	0.0001	0.0006	0.0001	0.0011	0.0001	0	0.0001	0.0001	0.0006	0.0005	0.0016	0	0.0001	0.0005	0.0001	0.0001	0.0001	0.0001	0.0005	0.0004	0.0001	0.0003	0.0001	0	0.0001	0.0002	0.0004	0.0006	0.0005	0	0	0.0001	0.0001	0.0002	0.0001	0.0001	0.0008	0.0001	0.0017	0.0005	0.0008
SLV	El Salvador	0.0001	0.0001	0	0.0008	0	0	0	0.0001	0.0009	0	0.0001	0	0.0001	0	0	0.001	0.0008	0.0001	0.0006	0	0.001	0.0002	0.0001	0	0	0	0.0008	0.0001	0	0.0001	0.0001	0	0	0.0002	0.0009	0.0013	0	0	0	0	0.0001	0.0001	0.011	0	0.0001	0	0.0003	0.0003
ERI	Eritrea	0.0004	0.0006	0.0002	0.0064	0.0003	0.0002	0.0002	0.0004	0.0058	0.0001	0.0002	0.0002	0.0002	0.0003	0.0003	0.004	0.0072	0.0002	0.0003	0.0003	0.0046	0.001	0.0003	0.0002	0.0002	0.0001	0.006	0.0004	0.0001	0.0009	0.0005	0.0003	0.0003	0.0001	0.0067	0.0062	0.0001	0.0003	0.0001	0	0.0002	0.0005	0.0003	0.0002	0.0001	0.0002	0.0002	0.0026
EST	Estonia	0.0004	0.0005	0.0008	0.0075	0.001	0.0006	0.0006	0.0006	0.0053	0.0005	0.0024	0.0006	0.0012	0.0007	0.0004	0.0051	0.0075	0.0031	0.0005	0.0004	0.0053	0.0008	0.0004	0.0003	0.0003	0.0006	0.0087	0.0005	0.0005	0.0008	0.0005	0.0019	0.0004	0.001	0.0072	0.0067	0.0001	0.0003	0.0003	0.0002	0.0008	0.0006	0.0005	0.0007	0.0001	0.0004	0.0022	0.0035
ETH	Ethiopia	0.0013	0.0022	0.0025	0.0204	0.0013	0.0008	0.0006	0.0014	0.0186	0.0006	0.003	0.0009	0.0007	0.0012	0.0009	0.0121	0.0221	0.0037	0.0008	0.0014	0.0157	0.0039	0.0009	0.0005	0.0006	0.0004	0.0172	0.0013	0.0007	0.0033	0.0017	0.0011	0.001	0.0008	0.0228	0.02	0.0003	0.0011	0.0004	0.0004	0.0009	0.0017	0.0009	0.0009	0.0002	0.0008	0.0019	0.008
FJI	Fiji	0.0002	0.0004	0.0001	0.0031	0.0002	0.0001	0.0001	0.0003	0.003	0.0034	0.0002	0.0001	0.0001	0.0002	0.0002	0.002	0.0041	0.0001	0.0001	0.0002	0.0024	0.0006	0.0002	0.0001	0.0001	0.0001	0.0026	0.0002	0.0001	0.0005	0.0003	0.0002	0.0001	0.0002	0.0034	0.0028	0	0.0001	0.0001	0	0.0001	0.0002	0.0001	0.0001	0	0.0001	0.0001	0.0013
FIN	Finland	0.0002	0.0004	0.0016	0.0027	0.0004	0.0001	0.0009	0.0003	0.0021	0.0008	0.0047	0.0004	0.0001	0.0006	0.0005	0.0024	0.0015	0.0045	0.0001	0.0001	0.0015	0.0002	0.0004	0.0002	0.0001	0.0012	0.0017	0.0002	0.0008	0.0003	0.0001	0.0003	0.0003	0.0019	0.0019	0.0018	0	0.0001	0.0006	0.0006	0.0013	0.0003	0.0004	0.0011	0.0001	0.0007	0.0028	0.0026
FRA	France	0.0003	0.0006	0.0141	0.0218	0.002	0.0001	0.002	0.0005	0.0029	0.0007	0.0069	0.0004	0.0002	0.0017	0.0007	0.0036	0.0016	0.0206	0.0001	0.0015	0.0033	0.0002	0.0004	0.0004	0.0003	0.0022	0.0027	0.0004	0.0016	0.003	0.0002	0.0007	0.0041	0.002	0.0044	0.0047	0.0001	0.0007	0.0008	0.0007	0.0019	0.0022	0.0009	0.0025	0.0005	0.0014	0.0043	0.0364
PYF	French Polynesia	0.0001	0.0002	0.0001	0.0021	0.0001	0.0001	0.0001	0.0001	0.0015	0.0001	0.0001	0.0001	0.0001	0.0001	0.0001	0.001	0.0019	0.0001	0.0001	0.0001	0.0012	0.0003	0.0001	0	0.0001	0	0.0014	0.0001	0	0.0003	0.0001	0.0007	0.0001	0.0001	0.0017	0.0015	0	0.0001	0.0001	0	0.0001	0.0001	0.0001	0.0001	0	0	0.0001	0.0007
GAB	Gabon	0.0001	0.0001	0.0002	0.0011	0.0002	0	0.0001	0.0001	0.001	0.0001	0.0001	0	0	0.0001	0.0001	0.0007	0.0012	0.0002	0	0.0001	0.0007	0.0002	0.0001	0	0	0.0001	0.0008	0.0001	0	0.0002	0.0001	0.0001	0.0003	0.0001	0.0011	0.0009	0	0.0001	0	0.0002	0.0001	0.0008	0.0001	0.0001	0	0.0001	0.0001	0.0023
GMB	Gambia	0.0003	0.0004	0.0002	0.0053	0.0003	0.0002	0.0002	0.0003	0.0038	0.0001	0.0001	0.0002	0.0002	0.0003	0.0002	0.0036	0.0047	0.0003	0.0002	0.0002	0.0037	0.0006	0.0003	0.0001	0.0002	0.0001	0.0053	0.0003	0.0001	0.0006	0.0005	0.0002	0.0003	0.0001	0.0061	0.0053	0.0001	0.0002	0.0001	0	0.0002	0.0004	0.0002	0.0002	0.0001	0.0002	0.0001	0.002
GEO	Georgia	0.0005	0.0008	0.0022	0.0071	0.0004	0.0003	0.0003	0.0087	0.0058	0.0001	0.0004	0.0053	0.0005	0.0004	0.0003	0.0041	0.0092	0.0004	0.0003	0.0004	0.0052	0.0014	0.0003	0.0002	0.0002	0.0001	0.0059	0.0004	0.0003	0.001	0.0006	0.0004	0.0003	0.0001	0.0076	0.0062	0.0001	0.0003	0.0001	0	0.0002	0.0034	0.0003	0.0002	0.0001	0.0002	0.0004	0.0029
DEU	Germany	0.0007	0.0016	0.0069	0.0111	0.0016	0.0002	0.0031	0.0011	0.0071	0.0016	0.0387	0.0012	0.0003	0.0024	0.0014	0.0071	0.0041	0.0251	0.0003	0.0005	0.0049	0.0005	0.001	0.0017	0.0007	0.0044	0.0059	0.0009	0.004	0.0009	0.0004	0.0007	0.0014	0.0035	0.0078	0.0069	0.0001	0.0003	0.0016	0.0014	0.0033	0.001	0.0019	0.008	0.0006	0.0025	0.0168	0.0108
GHA	Ghana	0.0001	0.0002	0.0004	0.0017	0.0002	0.0001	0.0001	0.0001	0.0019	0.0001	0.0023	0.0001	0.0001	0.0002	0.0001	0.0011	0.0014	0.0038	0.0001	0.0012	0.0011	0.0002	0.0001	0.0001	0.0001	0.0002	0.0011	0.0001	0.0002	0.0003	0.0001	0.0001	0.0002	0.0012	0.0019	0.0014	0	0.0001	0.0001	0.0001	0.0002	0.0001	0.0002	0.0011	0.0001	0.0002	0.0007	0.0012
GRC	Greece	0.0006	0.0347	0.0019	0.0021	0.0003	0.0001	0.0004	0.0036	0.0042	0.0005	0.0032	0.0004	0.0001	0.0009	0.0003	0.0014	0.0014	0.0031	0.0001	0.0001	0.0013	0.0002	0.0001	0.0008	0.0001	0.0004	0.0015	0.0002	0.014	0.0003	0.0001	0.0001	0.0007	0.0008	0.0017	0.0028	0	0.0001	0.0002	0.0001	0.0005	0.0003	0.0002	0.0018	0.0001	0.0241	0.0019	0.0021
GRL	Greenland	0	0	0	0	0	0	0	0	0	0	0	0	0	0	0	0	0	0	0	0	0	0	0	0	0	0	0	0	0	0	0	0	0	0	0	0	0	0	0	0	0	0	0	0	0	0	0	0
GTM	Guatemala	0.0001	0	0.0001	0.0006	0	0	0.0001	0	0.0023	0	0.0002	0	0.0001	0.0001	0	0.0019	0.0007	0.0002	0.0015	0	0.0005	0.0001	0	0	0	0	0.0007	0	0.0001	0.0001	0	0	0	0.0004	0.0006	0.0006	0	0	0.0001	0	0.0005	0	0.0114	0.0001	0.0003	0	0.0001	0.0003
GIN	Guinea	0.0003	0.0005	0.0006	0.0058	0.0003	0.0002	0.0002	0.0003	0.0044	0.0001	0.0009	0.0025	0.0001	0.0003	0.0002	0.0027	0.0058	0.0026	0.0002	0.0003	0.0036	0.0008	0.0002	0.0001	0.0001	0.0002	0.0038	0.0003	0.0002	0.0007	0.0004	0.0002	0.003	0.0003	0.005	0.0041	0.0001	0.0002	0.0001	0.0001	0.0002	0.0004	0.0002	0.0003	0.0001	0.0004	0.0009	0.0186
GUY	Guyana	0	0	0	0.0001	0	0	0	0	0.0002	0	0	0	0	0	0	0.0011	0.0001	0	0	0	0.0004	0	0	0	0	0	0.0001	0	0	0	0	0	0	0	0.0001	0.0001	0	0	0	0	0.0001	0	0	0	0	0	0	0
HTI	Haiti	0.0001	0.0002	0.0001	0.0018	0.0001	0.0001	0.0001	0.0001	0.0016	0	0.0001	0.0001	0.0001	0.0001	0.0001	0.0021	0.0021	0.0001	0.0001	0.0001	0.0013	0.0003	0.0001	0	0.0001	0	0.0015	0.0001	0	0.0003	0.0001	0.0001	0.0001	0.0002	0.0019	0.0016	0	0.0001	0	0	0.0001	0.0001	0.0001	0.0001	0	0	0.0001	0.0007
HND	Honduras	0.0001	0.0001	0.0001	0.0011	0.0001	0.0001	0.0001	0.0001	0.0011	0	0.0002	0	0.0001	0.0001	0	0.0021	0.0012	0.0005	0.0004	0.0001	0.0009	0.0002	0.0001	0	0	0	0.0009	0.0001	0	0.0002	0.0001	0.0001	0.0001	0.0004	0.0012	0.0057	0	0.0001	0	0	0.0002	0.0001	0.0073	0.0001	0.0001	0	0.0002	0.0005
HKG	Hong Kong	0	0	0	0	0	0	0	0	0	0	0	0	0	0	0	0	0	0	0	0	0	0	0	0	0	0	0	0	0	0	0	0	0	0	0	0	0	0	0	0	0	0	0	0	0	0	0	0
HUN	Hungary	0.0003	0.0008	0.0015	0.0044	0.0004	0.0001	0.0007	0.0004	0.0029	0.0004	0.019	0.0004	0.0002	0.0005	0.0004	0.0028	0.0031	0.0053	0.0002	0.0002	0.0026	0.0004	0.0003	0.0026	0.0002	0.0009	0.0034	0.0003	0.0023	0.0004	0.0003	0.0002	0.0003	0.0009	0.0037	0.0036	0	0.0002	0.0003	0.0002	0.0006	0.0003	0.0004	0.007	0.0001	0.0006	0.0068	0.0028
ISL	Iceland	0.0001	0.0001	0.0003	0.0018	0.0001	0.0001	0.0001	0.0001	0.0016	0.0001	0.0007	0.0001	0.0001	0.0002	0.0001	0.0013	0.0015	0.0016	0.0001	0.0001	0.0011	0.0003	0.0001	0.0001	0.0001	0.0002	0.0012	0.0001	0.0001	0.0002	0.0001	0.0001	0.0001	0.0008	0.0016	0.0014	0	0.0001	0.0001	0.0001	0.0002	0.0001	0.0001	0.0004	0	0.0001	0.0004	0.0008
IND	India	0.0071	0.0016	0.0148	0.0107	0.0078	0.0003	0.0093	0.0018	0.0083	0.0057	0.0169	0.0025	0.0006	0.0355	0.1263	0.015	0.0049	0.027	0.0003	0.0014	0.0084	0.0025	0.002	0.0009	0.0031	0.0112	0.0061	0.0048	0.0033	0.0032	0.0012	0.0048	0.0035	0.018	0.0069	0.0109	0.0002	0.0013	0.0051	0.0049	0.0103	0.0138	0.0048	0.0052	0.0012	0.0065	0.0108	0.0742
IDN	Indonesia	0.0022	0.0003	0.0035	0.0037	0.0024	0.0001	0.0021	0.0003	0.0045	0.0066	0.0051	0.0003	0.0003	0.003	0.0075	0.0054	0.0015	0.0081	0.0001	0.0003	0.0037	0.0005	0.0005	0.0002	0.0003	0.0025	0.0036	0.0064	0.0009	0.0006	0.0002	0.0044	0.0007	0.0051	0.0025	0.0047	0	0.0001	0.0012	0.0031	0.0022	0.0015	0.0012	0.0014	0.0004	0.0013	0.0034	0.0097
IRN	Iran	0.0034	0.0004	0.0006	0.0025	0.0003	0.0001	0.0003	0.0038	0.0014	0.0004	0.001	0.0026	0.0001	0.0008	0.0007	0.0013	0.0014	0.0013	0.0001	0.0001	0.0012	0.0002	0.0001	0.0001	0.0002	0.0003	0.0013	0.0004	0.0003	0.0003	0.0001	0.0002	0.0002	0.0004	0.0019	0.0016	0	0.0001	0.0001	0.0007	0.0003	0.0002	0.0002	0.0003	0.0001	0.0004	0.0005	0.0014
IRQ	Iraq	0.0001	0.0002	0.0007	0.0022	0.0002	0	0.0003	0.0001	0.0008	0.0004	0.0029	0.0001	0.0001	0.0002	0.0002	0.0008	0.0004	0.0015	0	0.0001	0.0005	0.0001	0.0001	0.0001	0	0.0015	0.0005	0.0001	0.0002	0.0001	0	0.0001	0.0001	0.0009	0.0009	0.0009	0	0	0.0002	0.0002	0.0004	0.0001	0.0002	0.0013	0.0001	0.0002	0.0005	0.0011
IRL	Ireland	0.0002	0.0003	0.0012	0.0028	0.0004	0.0001	0.0006	0.0002	0.0021	0.001	0.0031	0.0002	0.0001	0.0009	0.0003	0.0042	0.0015	0.006	0.0001	0.0001	0.0036	0.0004	0.0002	0.0002	0.0002	0.0008	0.0016	0.0003	0.0005	0.0003	0.0001	0.0002	0.0003	0.0012	0.0019	0.003	0	0.0001	0.0003	0.0002	0.0007	0.0003	0.0004	0.0009	0.0001	0.0009	0.0018	0.0026
ISR	Israel	0.0003	0.0005	0.0013	0.0051	0.0007	0.0002	0.0028	0.0013	0.0042	0.0014	0.0049	0.0006	0.0002	0.0006	0.0005	0.0043	0.0037	0.0119	0.0002	0.0002	0.0049	0.0005	0.0005	0.0004	0.0008	0.0026	0.0032	0.0005	0.0012	0.0006	0.0003	0.0004	0.0005	0.0039	0.0048	0.0039	0.0001	0.0002	0.0011	0.0007	0.0024	0.0004	0.0014	0.0017	0.0004	0.0057	0.0036	0.0048
ITA	Italy	0.0002	0.0077	0.0122	0.0085	0.0015	0.0001	0.0037	0.0011	0.0035	0.0013	0.0149	0.0008	0.0001	0.0024	0.0011	0.0036	0.0008	0.0103	0.0001	0.0004	0.0066	0.0002	0.0007	0.0028	0.0006	0.0038	0.0024	0.0006	0.0041	0.0008	0.0001	0.0004	0.0014	0.0029	0.0043	0.0053	0	0.0002	0.0016	0.0009	0.003	0.0012	0.0017	0.0123	0.0012	0.0041	0.0064	0.0135
JAM	Jamaica	0.0001	0.0001	0.0002	0.0016	0.0001	0.001	0.0001	0.0001	0.003	0.0001	0.0004	0.0001	0.0003	0.0001	0.0001	0.0645	0.0016	0.0004	0.0018	0.0001	0.0058	0.0002	0.0001	0.0001	0.0001	0.0001	0.0058	0.0001	0.0001	0.0002	0.0001	0.0001	0.0001	0.001	0.0016	0.081	0	0.0001	0.0001	0	0.0002	0.0001	0.0004	0.0001	0.0004	0.0002	0.0003	0.0007
JPN	Japan	0.0022	0.0006	0.0056	0.0079	0.0014	0.0003	0.0045	0.0004	0.0048	0.0063	0.008	0.0008	0.0006	0.0039	0.0064	0.0187	0.0027	0.0102	0.0004	0.0006	0.0135	0.0017	0.0015	0.0003	0.0006	0.0054	0.0046	0.0031	0.0012	0.0009	0.0003	0.0038	0.0018	0.0095	0.0079	0.0062	0.0001	0.0002	0.0021	0.0076	0.0049	0.0007	0.0044	0.0026	0.0007	0.0027	0.0045	0.0081
JOR	Jordan	0.0001	0.0001	0.0012	0.0008	0.0001	0	0	0.0001	0.0006	0.0001	0.0001	0.0001	0	0.0024	0.0003	0.0005	0.0008	0.0001	0	0	0.0005	0.0001	0	0.0001	0	0.0001	0.0006	0.0001	0.0001	0.0001	0.0001	0.0001	0	0.0001	0.0008	0.0007	0	0	0	0	0.0001	0.0001	0	0	0	0.0002	0.0001	0.0006
KAZ	Kazakhstan	0.032	0.0036	0.0105	0.024	0.0028	0.0007	0.0047	0.0049	0.0185	0.0024	0.0511	0.0144	0.0011	0.0032	0.0038	0.0168	0.0186	0.0212	0.0008	0.0011	0.2942	0.0023	0.0017	0.0018	0.0009	0.0053	0.0999	0.0018	0.0052	0.0028	0.0014	0.002	0.0025	0.0091	0.02	0.0177	0.0002	0.0008	0.0027	0.0117	0.0043	0.002	0.0032	0.0073	0.0021	0.0031	0.0336	0.0191
KEN	Kenya	0.0023	0.0002	0.0002	0.003	0.0002	0.0001	0.0002	0.0002	0.0024	0.0002	0.0007	0.0001	0.0001	0.0004	0.0002	0.0019	0.0028	0.0017	0.0001	0.0002	0.0021	0.0004	0.0001	0.0001	0.0002	0.0001	0.0025	0.0002	0.0001	0.0004	0.0011	0.0002	0.0002	0.0003	0.0029	0.0028	0	0.0001	0.0001	0.0001	0.0002	0.0006	0.0002	0.0002	0.0001	0.0002	0.0003	0.0016
KWT	Kuwait	0.0005	0.0004	0.0006	0.0064	0.0004	0.0002	0.0004	0.0004	0.0046	0.0005	0.0006	0.0004	0.0002	0.0006	0.0006	0.0043	0.0057	0.0013	0.0002	0.0003	0.0045	0.001	0.0004	0.0002	0.0003	0.0006	0.005	0.0006	0.0002	0.0009	0.0005	0.0007	0.0003	0.0004	0.0066	0.0057	0.0001	0.0003	0.0002	0.0004	0.0004	0.0005	0.0004	0.0003	0.0001	0.0004	0.0004	0.0027
KGZ	Kyrgyzstan	0.0169	0.0017	0.0011	0.0221	0.0011	0.0008	0.0007	0.002	0.0157	0.0004	0.001	0.0028	0.0007	0.0012	0.0008	0.0134	0.0226	0.0009	0.0009	0.001	0.017	0.0026	0.0011	0.0005	0.0007	0.0004	0.0189	0.0013	0.0005	0.0023	0.0019	0.001	0.001	0.0003	0.0222	0.0201	0.0003	0.0009	0.0004	0.0006	0.0008	0.0016	0.0009	0.0007	0.0004	0.0006	0.0013	0.0087
LAO	Laos	0.0002	0.0003	0.0001	0.0026	0.0001	0.0001	0.0001	0.0002	0.0024	0.0001	0.0004	0.0001	0.0001	0.0002	0.0002	0.0016	0.0032	0.0006	0.0001	0.0001	0.0019	0.0005	0.0001	0.0001	0.0001	0	0.0023	0.0002	0.0001	0.0004	0.0002	0.0003	0.0001	0.0001	0.0029	0.0024	0	0.0001	0	0.0002	0.0001	0.0002	0.0001	0.0001	0	0.0001	0.0002	0.0011
LVA	Latvia	0.0011	0.0009	0.0008	0.0101	0.0007	0.0004	0.001	0.0012	0.0083	0.0003	0.0023	0.0007	0.0005	0.0009	0.0004	0.006	0.0117	0.0022	0.0005	0.0005	0.0075	0.0015	0.0005	0.0003	0.0003	0.0015	0.0126	0.0006	0.0006	0.0015	0.0009	0.0006	0.0005	0.0005	0.0106	0.0088	0.0001	0.0005	0.0004	0.0001	0.0005	0.0008	0.0006	0.0006	0.0002	0.0004	0.0015	0.0062
LBN	Lebanon	0.0001	0.0001	0.001	0.0009	0.0013	0	0.0001	0.0004	0.0015	0.0001	0.0001	0.0001	0	0.0026	0.0001	0.0015	0.0009	0.0005	0	0.0002	0.0011	0.0001	0	0	0	0.0001	0.0007	0.0001	0.0001	0.0012	0.0001	0	0.0003	0.0002	0.0009	0.0008	0.0001	0	0	0	0.0001	0.0009	0	0.0001	0	0.0014	0.0001	0.0078
LSO	Lesotho	0.0002	0.0004	0.0002	0.0041	0.0002	0.0001	0.0001	0.0003	0.0035	0.0001	0.0002	0.0002	0.0001	0.0002	0.0002	0.0025	0.0051	0.0004	0.0002	0.0002	0.003	0.0006	0.0002	0.0001	0.0003	0.0001	0.0035	0.0002	0.0001	0.0005	0.0003	0.0002	0.0002	0.0001	0.0043	0.0037	0.0001	0.0002	0.0001	0	0.0003	0.0003	0.0002	0.0001	0	0.0001	0.0001	0.0016
LBR	Liberia	0.0004	0.0007	0.0005	0.0061	0.0004	0.0005	0.0002	0.0004	0.0054	0.0001	0.0008	0.0003	0.0002	0.0004	0.0003	0.0037	0.0072	0.0019	0.0002	0.0003	0.0045	0.001	0.0003	0.0002	0.0002	0.0002	0.005	0.0004	0.0002	0.0009	0.0005	0.0003	0.0003	0.0004	0.0065	0.0055	0.0001	0.0003	0.0003	0.0001	0.0003	0.0005	0.0003	0.001	0.0001	0.0002	0.0005	0.0028
LBY	Libya	0.0001	0.0006	0.0018	0.0047	0.0004	0	0.0006	0.0002	0.0012	0.0002	0.0078	0.0002	0	0.0003	0.0002	0.001	0.0008	0.0035	0	0.0003	0.0009	0.0001	0.0002	0.0003	0.0001	0.001	0.0008	0.0001	0.0006	0.0002	0.0001	0.0001	0.0003	0.0005	0.0019	0.0014	0	0.0001	0.0004	0.0002	0.0006	0.0002	0.0004	0.0019	0.0003	0.0007	0.0025	0.0023
LIE	Liechtenstein	0	0	0	0	0	0	0	0	0	0	0	0	0	0	0	0	0	0	0	0	0	0	0	0	0	0	0	0	0	0	0	0	0	0	0	0	0	0	0	0	0	0	0	0	0	0	0	0
LTU	Lithuania	0.0008	0.0008	0.0011	0.0136	0.0008	0.0006	0.0006	0.0011	0.01	0.0003	0.0028	0.0008	0.001	0.0008	0.0006	0.0089	0.013	0.0033	0.0008	0.0006	0.0088	0.0015	0.0007	0.0004	0.0004	0.0004	0.0138	0.0009	0.0008	0.0014	0.0012	0.0007	0.0007	0.0006	0.0136	0.0139	0.0002	0.0006	0.0003	0.0001	0.0007	0.001	0.0006	0.0009	0.0002	0.0005	0.0025	0.0056
LUX	Luxembourg	0.0003	0.0003	0.0008	0.0057	0.0003	0.0002	0.0003	0.0003	0.0036	0.0002	0.0016	0.0002	0.0002	0.0004	0.0002	0.0035	0.0041	0.0076	0.0002	0.0002	0.003	0.0004	0.0003	0.0002	0.0002	0.0003	0.005	0.0004	0.0003	0.0005	0.0003	0.0002	0.0003	0.0003	0.0047	0.0048	0.0001	0.0002	0.0002	0.0001	0.0004	0.0004	0.0003	0.0005	0.0001	0.0002	0.0009	0.0038
MAC	Macao SAR	0	0	0	0	0	0	0	0	0	0	0	0	0	0	0	0	0	0	0	0	0	0	0	0	0	0	0	0	0	0	0	0	0	0	0	0	0	0	0	0	0	0	0	0	0	0	0	0
MDG	Madagascar	0.0001	0.0002	0.0004	0.0019	0.0001	0.0001	0.0001	0.0001	0.0015	0.0001	0.0005	0.0001	0.0001	0.0001	0.0001	0.0012	0.0019	0.0008	0.0001	0.0001	0.0015	0.0003	0.0001	0.0001	0.0001	0.0001	0.0014	0.0001	0.0001	0.0003	0.0002	0.0001	0.0001	0.0002	0.0019	0.0015	0	0.0001	0	0.0001	0.0001	0.0002	0.0001	0.0001	0	0.0001	0.0002	0.0009
MWI	Malawi	0.0001	0.0002	0.0001	0.0023	0.0002	0.0001	0.0001	0.0002	0.0022	0.0001	0.0002	0.0001	0.0001	0.0001	0.0001	0.0014	0.0025	0.0006	0.0001	0.0001	0.0025	0.0004	0.0001	0.0001	0.0005	0.0001	0.0026	0.0001	0.0001	0.0004	0.0003	0.0001	0.0002	0.0001	0.0025	0.0021	0	0.0001	0	0	0.0001	0.0003	0.0001	0.0003	0	0.0001	0.0003	0.0011
MYS	Malaysia	0.0007	0.0003	0.0016	0.0051	0.0006	0.0002	0.0018	0.0004	0.0038	0.006	0.0031	0.0004	0.0002	0.0022	0.0043	0.005	0.0034	0.0038	0.0002	0.0002	0.0033	0.0007	0.0004	0.0002	0.0003	0.0022	0.004	0.0131	0.0005	0.0005	0.0003	0.0048	0.0005	0.0036	0.004	0.0042	0.0001	0.0002	0.0006	0.0021	0.0011	0.001	0.0007	0.0008	0.0002	0.0008	0.0023	0.0045
MDV	Maldives	0	0	0	0	0	0	0	0	0	0	0	0	0	0	0	0	0	0	0	0	0	0	0	0	0	0	0	0	0	0	0	0	0	0	0	0	0	0	0	0	0	0	0	0	0	0	0	0
MLI	Mali	0.0001	0.0003	0.0002	0.0025	0.0006	0.0001	0.0001	0.0002	0.0022	0	0.0001	0.0001	0.0001	0.0001	0.0001	0.0014	0.003	0.0003	0.0001	0.0002	0.0018	0.0004	0.0001	0.0001	0.0001	0.0002	0.0019	0.0001	0.0001	0.0037	0.0002	0.0001	0.0001	0.0001	0.0026	0.0021	0	0.0001	0	0	0.0001	0.0003	0.0001	0.0001	0	0.0001	0.0003	0.0383
MLT	Malta	0.001	0.0013	0.0015	0.0161	0.0009	0.0006	0.0007	0.001	0.0115	0.0007	0.0019	0.0007	0.0005	0.0016	0.0008	0.01	0.0131	0.0024	0.0006	0.0012	0.011	0.0021	0.0008	0.0004	0.0005	0.0006	0.0135	0.0011	0.0004	0.0019	0.0013	0.0008	0.0008	0.0008	0.0167	0.014	0.0002	0.0006	0.0004	0.0002	0.0008	0.0011	0.0009	0.0048	0.0002	0.0011	0.0011	0.0064
MRT	Mauritania	0.0003	0.0005	0.0008	0.0054	0.0003	0.0002	0.0002	0.0003	0.0042	0.0001	0.0004	0.0002	0.0002	0.0003	0.0002	0.0029	0.005	0.001	0.0002	0.0015	0.0037	0.0008	0.0002	0.0001	0.0002	0.0002	0.0041	0.0003	0.0002	0.0007	0.0004	0.0002	0.0027	0.0001	0.0052	0.0043	0.0001	0.0002	0.0001	0.0001	0.0002	0.0006	0.0002	0.0004	0.0001	0.0002	0.0003	0.0025
MUS	Mauritius	0	0	0	0	0	0	0	0	0	0	0	0	0	0	0	0	0	0	0	0	0	0	0	0	0	0	0	0	0	0	0	0	0	0	0	0	0	0	0	0	0	0	0	0	0	0	0	0
MEX	Mexico	0.0001	0.0001	0.0014	0.0013	0.0002	0.0001	0.0027	0.0001	0.0188	0.0007	0.0011	0.0001	0.0004	0.0002	0.0003	0.006	0.0008	0.0017	0.0012	0.0001	0.0019	0.0001	0.0015	0.0001	0.0001	0.0028	0.0014	0.0002	0.0002	0.0002	0.0001	0.0001	0.0001	0.0095	0.0011	0.0164	0	0	0.0024	0.0003	0.0072	0.0001	0.0116	0.0003	0.0027	0.0002	0.0007	0.0013
MCO	Monaco	0	0	0	0	0	0	0	0	0	0	0	0	0	0	0	0	0	0	0	0	0	0	0	0	0	0	0	0	0	0	0	0	0	0	0	0	0	0	0	0	0	0	0	0	0	0	0	0
MNG	Mongolia	0.0002	0.0004	0.0003	0.004	0.0002	0.0001	0.0002	0.0003	0.0034	0.0001	0.0003	0.0002	0.0001	0.0002	0.0003	0.0025	0.0046	0.0004	0.0002	0.0002	0.0029	0.0006	0.0002	0.0001	0.0001	0.0002	0.0034	0.0003	0.0001	0.0005	0.0003	0.0003	0.0002	0.0003	0.0041	0.0036	0	0.0002	0.0001	0.001	0.0002	0.0003	0.0002	0.0002	0.0001	0.0001	0.0003	0.0018
MNE	Montenegro	0	0	0	0	0	0	0	0	0	0	0	0	0	0	0	0	0	0	0	0	0	0	0	0	0	0	0	0	0	0	0	0	0	0	0	0	0	0	0	0	0	0	0	0	0	0	0	0
MAR	Morocco	0.0001	0.0001	0.001	0.0021	0.0002	0	0.0003	0.0001	0.0008	0.0003	0.0019	0.0001	0	0.0002	0.0002	0.0007	0.0006	0.0046	0	0.0002	0.0006	0.0001	0.0001	0.0001	0	0.0006	0.0005	0.0003	0.0004	0.0002	0	0.0001	0.0005	0.0007	0.0011	0.0007	0	0	0.0001	0.0001	0.0004	0.0001	0.0002	0.0008	0.0001	0.0002	0.0008	0.0015
MOZ	Mozambique	0.0001	0.0002	0.0001	0.0023	0.0003	0.0001	0.0001	0.0001	0.0015	0	0.0002	0.0001	0.0001	0.0001	0.0001	0.0009	0.002	0.0003	0.0001	0.0001	0.0013	0.0003	0.0001	0	0.0004	0	0.0014	0.0001	0	0.0002	0.0001	0.0001	0.0001	0	0.0019	0.0015	0	0.0001	0	0	0.0001	0.0001	0.0001	0.0001	0	0.0001	0.0001	0.0007
MMR	Myanmar	0	0	0.0001	0.0004	0	0	0.0001	0	0.0003	0.0001	0.0002	0	0	0.0001	0.0001	0.0003	0.0003	0.0002	0	0	0.0003	0	0	0	0	0	0.0004	0.0001	0	0	0	0.0002	0	0.0001	0.0004	0.0004	0	0	0	0.0004	0	0	0	0	0	0	0.0001	0.0003
NAM	Namibia	0.0002	0.0003	0.0002	0.0033	0.152	0.0001	0.0001	0.0002	0.0027	0.0001	0.0004	0.0002	0.0001	0.0002	0.0001	0.0019	0.0033	0.0009	0.0004	0.0002	0.0023	0.0005	0.0002	0.0001	0.0019	0.0001	0.0025	0.0002	0.0001	0.0004	0.0003	0.0007	0.0008	0.0003	0.0039	0.003	0.0001	0.0001	0.0001	0.0001	0.0002	0.0028	0.0002	0.0002	0.0001	0.0001	0.0002	0.0016
NPL	Nepal	0	0.0001	0.0001	0.0008	0	0	0	0	0.0005	0	0.0001	0	0	0.0001	0.0003	0.0004	0.0007	0.0002	0	0	0.0006	0.0005	0	0	0	0	0.0005	0.0001	0	0.0001	0.0001	0	0	0.0002	0.0006	0.0006	0	0	0	0	0	0.0001	0	0.0001	0	0	0.0001	0.0004
NLD	Netherlands	0.0004	0.0005	0.002	0.0058	0.001	0.0002	0.0007	0.0004	0.0138	0.0005	0.0052	0.0004	0.0002	0.001	0.0005	0.0045	0.0035	0.0189	0.0002	0.0003	0.0032	0.0003	0.0003	0.0004	0.0003	0.001	0.0046	0.0004	0.0008	0.0004	0.0003	0.0003	0.0006	0.0009	0.0059	0.0066	0.0001	0.0002	0.0004	0.0003	0.0009	0.0005	0.0007	0.0013	0.0002	0.0008	0.0026	0.0051
ANT	Netherlands Antilles	0	0	0	0	0	0	0	0	0	0	0	0	0	0	0	0	0	0	0	0	0	0	0	0	0	0	0	0	0	0	0	0	0	0	0	0	0	0	0	0	0	0	0	0	0	0	0	0
NCL	New Caledonia	0.0001	0.0002	0.0002	0.0021	0.0001	0.0001	0.0001	0.0001	0.0017	0.0008	0.0002	0.0001	0.0001	0.0001	0.0001	0.0012	0.0022	0.0003	0.0001	0.0001	0.0015	0.0003	0.0001	0	0.0001	0.0001	0.0016	0.0001	0.0001	0.0003	0.0002	0.0001	0.0001	0.0001	0.002	0.0017	0	0.0001	0.0001	0.0001	0.0001	0.0002	0.0001	0.0001	0	0.0001	0.0001	0.001
NZL	New Zealand	0.0002	0.0002	0.0011	0.0032	0.0003	0.0001	0.0005	0.0002	0.0029	0.0171	0.0014	0.0003	0.0001	0.0008	0.0005	0.0084	0.0033	0.0034	0.0001	0.0002	0.0032	0.0005	0.0003	0.0001	0.0002	0.0006	0.0024	0.0006	0.0002	0.0005	0.0002	0.0004	0.0002	0.0024	0.0032	0.003	0	0.0002	0.0006	0.0008	0.0004	0.0003	0.0004	0.0003	0.0001	0.0004	0.0006	0.0018
NIC	Nicaragua	0.0001	0.0002	0.0001	0.0019	0.0001	0.0001	0.0001	0.0001	0.0017	0	0.0003	0.0001	0.0001	0.0001	0.0001	0.0012	0.0021	0.0002	0.0001	0.0001	0.0014	0.0003	0.0001	0	0.0001	0	0.0014	0.0001	0.0001	0.0003	0.0002	0.0001	0.0001	0.0003	0.0019	0.0118	0	0.0001	0	0	0.0001	0.0001	0.0211	0.0001	0.0003	0.0001	0.0001	0.0008
NER	Niger	0.0001	0.0002	0.0002	0.0022	0.0002	0.0001	0.0001	0.0002	0.0017	0.0001	0.0001	0.0001	0.0001	0.0001	0.0001	0.0013	0.0028	0.0001	0.0001	0.0002	0.0016	0.0003	0.0001	0.0001	0.0001	0	0.0018	0.0001	0	0.0023	0.0002	0.0001	0.0001	0.0001	0.0023	0.002	0	0.0032	0	0	0.0001	0.0002	0.0001	0.0001	0	0.0001	0.0001	0.0041
NGA	Nigeria	0	0	0.0003	0.0009	0.0002	0	0.0003	0	0.0004	0.0001	0.0009	0	0	0.0001	0.0001	0.0005	0.0003	0.0009	0	0.0001	0.0003	0	0.0001	0	0.0001	0.0013	0.0003	0	0.0001	0.0001	0	0	0.0018	0.0004	0.0005	0.0004	0	0.0002	0.0004	0.0001	0.0002	0.0001	0.0001	0.0002	0	0.0001	0.0004	0.0208
NOR	Norway	0.0001	0.0002	0.0009	0.0015	0.001	0.0001	0.0005	0.0001	0.0013	0.0004	0.0025	0.0003	0.0001	0.0004	0.0003	0.0019	0.0007	0.0035	0	0.0001	0.0021	0.0001	0.0001	0.0002	0.0001	0.0007	0.0014	0.0002	0.0004	0.0002	0.0001	0.0001	0.0002	0.0017	0.0013	0.0017	0	0	0.0004	0.0004	0.0007	0.0002	0.0003	0.0009	0.0001	0.0004	0.0019	0.002
PSE	Gaza Strip	0	0	0	0	0	0	0	0	0	0	0	0	0	0	0	0	0	0	0	0	0	0	0	0	0	0	0	0	0	0	0	0	0	0	0	0	0	0	0	0	0	0	0	0	0	0	0	0
OMN	Oman	0.0002	0.0001	0.0001	0.0007	0.0002	0	0.0001	0.0001	0.0006	0.0002	0.0001	0.0001	0	0.0027	0.0003	0.0005	0.0007	0.0002	0	0	0.0005	0.0001	0.0001	0	0	0.0001	0.0005	0.0001	0.0001	0.0001	0.0001	0.0002	0.0001	0.0002	0.0007	0.0006	0	0.0001	0.0001	0.0005	0.0001	0.0002	0.0001	0	0	0.0001	0.0001	0.0004
PAK	Pakistan	0.0001	0.0002	0.0014	0.0012	0.0002	0	0.0006	0.0001	0.0009	0.0005	0.0025	0.0002	0.0001	0.0002	0.0003	0.0017	0.0005	0.0032	0	0.0002	0.0008	0.0001	0.0001	0.0001	0.0002	0.0004	0.0005	0.0002	0.0003	0.0001	0	0.0002	0.0004	0.0028	0.0007	0.0007	0	0	0.0006	0.0008	0.001	0.0001	0.0006	0.0006	0.0001	0.001	0.0011	0.001
PAN	Panama	0.0001	0.0001	0.0001	0.0008	0.0001	0.0003	0.0001	0.0008	0.014	0	0.0002	0.0001	0.0005	0.0001	0.0001	0.0087	0.0008	0.0002	0.0012	0.0001	0.0006	0.0001	0.0007	0	0	0.0002	0.0007	0.0001	0	0.0001	0.0001	0.0001	0	0.0002	0.0009	0.0009	0	0	0.0002	0	0.0017	0.0001	0.0212	0	0.0024	0	0.0001	0.0004
PNG	Papua New Guinea	0.0001	0.0002	0.0002	0.0016	0.0001	0.0001	0.0001	0.0001	0.0014	0.0056	0.0003	0.0001	0.0001	0.0001	0.0001	0.001	0.0017	0.0006	0.0001	0.0001	0.0012	0.0003	0.0001	0	0.0001	0.0001	0.0013	0.0001	0.0001	0.0002	0.0001	0.0001	0.0001	0.0001	0.0017	0.0014	0	0.0001	0	0.0002	0.0001	0.0001	0.0001	0.0001	0	0.0001	0.0002	0.0007
PRY	Paraguay	0.0001	0.0001	0.0001	0.0016	0.0002	0.0001	0.0068	0.0001	0.0015	0	0.0001	0.0001	0.0001	0.0001	0.0001	0.0009	0.0018	0.0002	0.0001	0.0001	0.0016	0.0003	0.0011	0	0	0.0058	0.0015	0.0001	0	0.0003	0.0001	0.0001	0.0001	0.0001	0.0017	0.0404	0	0.0001	0.0018	0	0.0005	0.0001	0.0001	0.0001	0	0	0.0001	0.0006
PER	Peru	0.0003	0.0009	0.003	0.0041	0.0011	0.0002	0.0069	0.0003	0.0169	0.0011	0.0046	0.0003	0.0006	0.0009	0.0021	0.008	0.0019	0.0049	0.0003	0.0002	0.0046	0.0003	0.0262	0.0003	0.0002	0.0222	0.0023	0.0005	0.0009	0.0007	0.0001	0.0005	0.0005	0.0094	0.0027	0.0044	0	0.0001	0.0099	0.0022	0.0319	0.0004	0.0056	0.0017	0.0008	0.0008	0.0028	0.0044
PHL	Philippines	0.0005	0.0003	0.0013	0.0048	0.0008	0.0002	0.0011	0.0003	0.0055	0.002	0.0032	0.0003	0.0003	0.0014	0.0017	0.0049	0.0034	0.0036	0.0002	0.0002	0.0048	0.0014	0.0003	0.0002	0.0002	0.0015	0.0056	0.002	0.0004	0.0007	0.0003	0.0012	0.0003	0.0046	0.0046	0.0048	0.0001	0.0002	0.0006	0.0016	0.0009	0.0005	0.0008	0.0008	0.0002	0.0006	0.0018	0.003
POL	Poland	0.0009	0.001	0.0026	0.015	0.001	0.0006	0.0014	0.0011	0.0106	0.0008	0.0148	0.0015	0.0006	0.0012	0.0008	0.0101	0.0124	0.0084	0.0007	0.0007	0.009	0.0013	0.0009	0.0009	0.0005	0.0013	0.0144	0.001	0.0029	0.0013	0.0012	0.0007	0.0009	0.0015	0.0136	0.0142	0.0002	0.0006	0.0007	0.0004	0.0017	0.0012	0.001	0.0035	0.0003	0.001	0.0214	0.0076
PRT	Portugal	0.0005	0.0005	0.003	0.0119	0.0547	0.0002	0.0013	0.0004	0.0047	0.0005	0.0043	0.0003	0.0002	0.0007	0.0004	0.0052	0.0018	0.006	0.0002	0.0004	0.0045	0.0007	0.0005	0.0003	0.0005	0.0021	0.0045	0.0004	0.0008	0.0008	0.0005	0.0005	0.0007	0.0014	0.2167	0.0062	0.0001	0.0005	0.0007	0.0003	0.001	0.001	0.0007	0.0009	0.0006	0.0012	0.0019	0.0065
QAT	Qatar	0.0001	0	0.0001	0.0005	0	0	0.0001	0	0.0003	0.0001	0.0001	0	0	0.0006	0.0001	0.0003	0.0004	0.0001	0	0	0.0003	0.0001	0	0	0	0	0.0004	0.0001	0	0.0001	0	0	0	0.0001	0.0004	0.0004	0	0	0	0.0001	0.0001	0	0	0	0	0	0	0.0002
KOR	South Korea	0.0016	0.0004	0.0033	0.0024	0.0011	0.0001	0.0025	0.0002	0.0034	0.003	0.0032	0.0005	0.0002	0.0019	0.0061	0.0046	0.0009	0.0041	0.0001	0.0002	0.0024	0.0003	0.0007	0.0002	0.0003	0.0032	0.0013	0.0012	0.0006	0.0003	0.0001	0.0024	0.0005	0.0048	0.0016	0.0045	0	0.0001	0.0017	0.0065	0.0025	0.0004	0.0026	0.001	0.0004	0.0008	0.002	0.0051
MDA	Moldova	0.0018	0.0014	0.0011	0.0329	0.0014	0.0015	0.001	0.0018	0.0212	0.0007	0.001	0.0009	0.0012	0.0015	0.001	0.022	0.0325	0.0009	0.0016	0.0014	0.0195	0.0025	0.0015	0.0008	0.0011	0.0004	0.0336	0.002	0.0006	0.0023	0.0023	0.0013	0.0013	0.0003	0.0278	0.0347	0.0004	0.0014	0.0005	0.0001	0.0011	0.0019	0.0013	0.0009	0.0003	0.0009	0.0008	0.0123
ROU	Romania	0.0004	0.0014	0.0033	0.0065	0.0005	0.0002	0.0007	0.0006	0.0043	0.0004	0.0076	0.0007	0.0003	0.0008	0.0005	0.0039	0.005	0.0046	0.0003	0.0004	0.0037	0.0006	0.0003	0.0009	0.0002	0.0006	0.005	0.0004	0.0072	0.0007	0.0005	0.0005	0.0006	0.0009	0.0068	0.0052	0.0001	0.0002	0.0004	0.0003	0.0012	0.0007	0.0005	0.0021	0.0003	0.001	0.003	0.0043
RUS	Russia	0.0062	0.0053	0.0257	0.0195	0.0051	0.0005	0.0067	0.025	0.0144	0.0032	0.0361	0.0375	0.0012	0.004	0.0078	0.0159	0.0398	0.0338	0.0007	0.001	0.0316	0.0014	0.0019	0.0028	0.001	0.0106	0.1276	0.0022	0.0303	0.0025	0.0007	0.0023	0.0028	0.0151	0.0134	0.0133	0.0002	0.0006	0.0038	0.0095	0.0072	0.0022	0.0051	0.0194	0.0041	0.0076	0.0638	0.0325
RWA	Rwanda	0.0001	0.0002	0.0001	0.0019	0.0001	0.0001	0.0001	0.0001	0.0017	0.0001	0.0001	0.0001	0.0001	0.0001	0.0001	0.0012	0.0022	0.0001	0.0001	0.0001	0.0013	0.0003	0.0001	0	0.0001	0	0.0017	0.0001	0	0.0003	0.0002	0.0001	0.0001	0	0.002	0.0017	0	0.0001	0	0	0.0001	0.0001	0.0001	0.0001	0	0.0001	0.0001	0.0007
WSM	Samoa	0.0005	0.0008	0.0003	0.01	0.0004	0.0003	0.0003	0.0005	0.0068	0.0026	0.0002	0.0003	0.0003	0.0004	0.0004	0.0051	0.0088	0.0003	0.0003	0.0004	0.0057	0.0012	0.0004	0.0002	0.0003	0.0001	0.0071	0.0005	0.0001	0.0011	0.0007	0.0004	0.0003	0.0001	0.0082	0.0075	0.0001	0.0004	0.0001	0	0.0002	0.0006	0.0003	0.0002	0.0001	0.0002	0.0002	0.0031
SMR	San Marino	0	0	0	0	0	0	0	0	0	0	0	0	0	0	0	0	0	0	0	0	0	0	0	0	0	0	0	0	0	0	0	0	0	0	0	0	0	0	0	0	0	0	0	0	0	0	0	0
STP	Sao Tome and Principe	0	0	0	0	0	0	0	0	0	0	0	0	0	0	0	0	0	0	0	0	0	0	0	0	0	0	0	0	0	0	0	0	0	0	0	0	0	0	0	0	0	0	0	0	0	0	0	0
SAU	Saudi Arabia	0.0004	0.0006	0.0032	0.0033	0.0008	0.0001	0.0014	0.0002	0.002	0.0053	0.0039	0.0003	0.0002	0.0009	0.0017	0.0031	0.0006	0.0049	0.0001	0.0003	0.0017	0.0002	0.0004	0.0002	0.0006	0.0048	0.0009	0.0007	0.0005	0.0002	0.0001	0.0006	0.0006	0.0021	0.0018	0.0021	0	0.0001	0.001	0.0014	0.0033	0.0004	0.0008	0.0008	0.0002	0.0012	0.0017	0.0035
SEN	Senegal	0.0001	0.0002	0.0002	0.0016	0.0001	0.0001	0.0001	0.0001	0.0014	0	0.0002	0.0001	0	0.0001	0.0001	0.001	0.0016	0.0018	0.0001	0.0017	0.0012	0.0002	0.0001	0	0.0001	0.0001	0.0012	0.0001	0.0001	0.0015	0.0001	0.0001	0.0019	0.0001	0.0148	0.0014	0	0.0003	0	0	0.0001	0.002	0.0001	0.0001	0	0.0002	0.0001	0.0334
SRB	Serbia	0	0	0	0	0	0	0	0	0	0	0	0	0	0	0	0	0	0	0	0	0	0	0	0	0	0	0	0	0	0	0	0	0	0	0	0	0	0	0	0	0	0	0	0	0	0	0	0
SYC	Seychelles	0	0	0	0	0	0	0	0	0	0	0	0	0	0	0	0	0	0	0	0	0	0	0	0	0	0	0	0	0	0	0	0	0	0	0	0	0	0	0	0	0	0	0	0	0	0	0	0
SLE	Sierra Leone	0.0003	0.0006	0.0002	0.0048	0.0003	0.0002	0.0002	0.0003	0.0045	0.0001	0.0003	0.0002	0.0001	0.0003	0.0002	0.0052	0.0068	0.0004	0.0002	0.0002	0.0036	0.0008	0.0002	0.0001	0.0002	0.0001	0.0038	0.0003	0.0001	0.0007	0.0004	0.0002	0.0003	0.0002	0.0053	0.0043	0.0001	0.0002	0.0001	0	0.0001	0.0004	0.0002	0.0001	0.0001	0.0002	0.0002	0.0019
SGP	Singapore	0.0037	0.0003	0.0013	0.0034	0.0016	0.0001	0.0011	0.0003	0.0037	0.0082	0.0025	0.0007	0.0002	0.0027	0.0152	0.0033	0.0026	0.0035	0.0001	0.0003	0.004	0.0014	0.0003	0.0002	0.0003	0.0017	0.0026	0.0576	0.0004	0.0007	0.0002	0.0143	0.0004	0.0028	0.003	0.0034	0	0.0002	0.0005	0.0027	0.001	0.001	0.0007	0.0008	0.0002	0.0011	0.0019	0.0056
SVK	Slovakia	0.0004	0.0005	0.0009	0.0056	0.0009	0.0002	0.0005	0.0007	0.0042	0.0003	0.0153	0.0003	0.0011	0.0005	0.0003	0.0032	0.0045	0.0033	0.0002	0.0003	0.0036	0.0008	0.0003	0.0009	0.0002	0.0005	0.0075	0.0003	0.002	0.0008	0.0004	0.0003	0.0003	0.0005	0.0053	0.0044	0.0001	0.0003	0.0002	0.0001	0.0008	0.0007	0.0004	0.0038	0.0002	0.0006	0.0328	0.0028
SVN	Slovenia	0.0004	0.0022	0.0013	0.0047	0.0004	0.0002	0.0006	0.0004	0.0031	0.0003	0.0142	0.0004	0.0002	0.0004	0.0003	0.0028	0.0036	0.0031	0.0002	0.0002	0.0028	0.0005	0.0002	0.0176	0.0002	0.0007	0.0039	0.0003	0.0014	0.0005	0.0003	0.0002	0.0003	0.0007	0.004	0.0037	0.0001	0.0002	0.0003	0.0002	0.0006	0.0004	0.0004	0.0413	0.0001	0.0006	0.0045	0.0027
SOM	Somalia	0.0002	0.0002	0.0001	0.0033	0.0002	0.0002	0.0001	0.0002	0.0023	0.0001	0.0001	0.0001	0.0001	0.0002	0.0001	0.0022	0.0035	0.0001	0.0002	0.0001	0.0023	0.0004	0.0002	0.0001	0.0001	0	0.0028	0.0002	0.0001	0.0004	0.0003	0.0001	0.0001	0	0.0031	0.0035	0	0.0001	0.0001	0	0.0001	0.0002	0.0001	0.0001	0	0.0001	0.0001	0.0013
ZAF	South Africa	0.0006	0.0008	0.0036	0.007	0.0795	0.0002	0.0037	0.0005	0.006	0.0043	0.0076	0.0006	0.0004	0.0023	0.0022	0.0085	0.004	0.0115	0.0002	0.0006	0.0058	0.0006	0.0008	0.0005	0.1743	0.0055	0.0059	0.001	0.0011	0.0017	0.001	0.0009	0.0032	0.0057	0.0087	0.0106	0.0001	0.0005	0.0019	0.0023	0.0029	0.0073	0.0013	0.0025	0.0004	0.0015	0.0041	0.0289
SDS	South Sudan	0	0	0	0	0	0	0	0	0	0	0	0	0	0	0	0	0	0	0	0	0	0	0	0	0	0	0	0	0	0	0	0	0	0	0	0	0	0	0	0	0	0	0	0	0	0	0	0
ESP	Spain	0.0002	0.0008	0.0164	0.1283	0.0038	0	0.0053	0.0003	0.004	0.0007	0.0061	0.0004	0.0001	0.0015	0.0008	0.0034	0.0006	0.0103	0.0001	0.0005	0.0023	0.0001	0.0016	0.0005	0.0003	0.0037	0.0019	0.0002	0.0017	0.0011	0.0001	0.0002	0.0011	0.0016	0.0103	0.0313	0	0.0001	0.0029	0.0005	0.0045	0.0006	0.0039	0.0024	0.0063	0.0026	0.0043	0.0141
LKA	Sri Lanka	0	0.0001	0.0002	0.0007	0.0001	0	0.0002	0	0.0006	0.0001	0.0008	0.0001	0	0.0001	0.0001	0.001	0.0006	0.0014	0	0	0.0004	0.0001	0.0002	0	0	0.0001	0.0004	0.0001	0.0001	0.0001	0	0	0.0001	0.0005	0.0007	0.0005	0	0	0.0001	0.0001	0.0003	0.0001	0.0001	0.0002	0	0.0002	0.0005	0.0004
SUD	Sudan	0	0	0	0	0	0	0	0	0	0	0	0	0	0	0	0	0	0	0	0	0	0	0	0	0	0	0	0	0	0	0	0	0	0	0	0	0	0	0	0	0	0	0	0	0	0	0	0
SUR	Suriname	0.0003	0.0005	0.0004	0.0048	0.0003	0.0002	0.0002	0.0003	0.0045	0.0002	0.0004	0.0003	0.0002	0.0003	0.0002	0.0111	0.006	0.0009	0.0002	0.0003	0.0035	0.0008	0.0002	0.0001	0.0001	0.0001	0.0039	0.0003	0.0001	0.0008	0.0004	0.0002	0.0004	0.0004	0.0051	0.0042	0.0001	0.0002	0.0001	0.0001	0.0003	0.0004	0.0002	0.0002	0.0001	0.0002	0.0003	0.0022
SWZ	Swaziland	0.0015	0.0003	0.0002	0.0035	0.001	0.0001	0.0001	0.0002	0.0033	0.0001	0.0002	0.0001	0.0001	0.0002	0.0004	0.0024	0.0041	0.0003	0.0001	0.0003	0.0026	0.0006	0.0002	0.0001	0.0001	0.0001	0.003	0.0002	0.0001	0.0006	0.0004	0.0002	0.0002	0.0001	0.0038	0.0032	0	0.0002	0.0001	0	0.0001	0.0007	0.0002	0.0001	0.0001	0.0001	0.0001	0.0014
SWE	Sweden	0.0002	0.0004	0.0015	0.0044	0.0006	0.0001	0.0012	0.0003	0.0031	0.001	0.0044	0.0003	0.0002	0.0009	0.0005	0.0037	0.0025	0.0066	0.0002	0.0002	0.0026	0.0003	0.0004	0.0003	0.0002	0.0017	0.0035	0.0004	0.0008	0.0004	0.0002	0.0003	0.0004	0.0016	0.0036	0.004	0	0.0002	0.0006	0.0006	0.001	0.0004	0.0005	0.0014	0.0002	0.0009	0.0027	0.003
CHE	Switzerland	0.0002	0.0003	0.0014	0.0027	0.0003	0	0.0007	0.0003	0.002	0.0003	0.0056	0.0003	0.0001	0.0007	0.0004	0.0017	0.0003	0.0029	0.0001	0.0001	0.0014	0.0002	0.0002	0.0002	0.0001	0.0011	0.0013	0.0002	0.0006	0.0002	0.0001	0.0002	0.0002	0.001	0.0014	0.0019	0	0.0001	0.0003	0.0003	0.0007	0.0002	0.0004	0.0012	0.0001	0.0004	0.0019	0.0025
SYR	Syria	0.0001	0.0006	0.0101	0.0018	0.0002	0	0.0003	0.0007	0.0011	0.0002	0.0035	0.0004	0	0.0003	0.0001	0.001	0.0011	0.0018	0	0.0001	0.0009	0.0002	0.0002	0.0001	0.0001	0.0004	0.0009	0.0001	0.0008	0.0002	0.0001	0.0001	0.0002	0.0004	0.0013	0.0011	0	0.0001	0.0002	0.0001	0.0006	0.0001	0.0002	0.0013	0.0001	0.0042	0.0012	0.0014
TWN	Taiwan	0.0011	0.0006	0.0037	0.007	0.0013	0.0003	0.0046	0.0008	0.0124	0.006	0.0065	0.0005	0.0016	0.0047	0.0119	0.0116	0.0022	0.005	0.001	0.001	0.0176	0.0015	0.0008	0.0004	0.0008	0.0063	0.0629	0.0042	0.0016	0.0031	0.0003	0.0127	0.001	0.0101	0.0053	0.0076	0.0001	0.0002	0.0036	0.0027	0.0053	0.0009	0.0077	0.0017	0.0007	0.0028	0.0033	0.02
TJK	Tajikistan	0.0002	0.0003	0.0045	0.003	0.0002	0.0001	0.0001	0.0002	0.0026	0.0001	0.0002	0.0003	0.0001	0.0002	0.0001	0.0019	0.0036	0.0003	0.0001	0.0001	0.0022	0.0005	0.0001	0.0001	0.0001	0.0001	0.0026	0.0002	0.0004	0.0004	0.0003	0.0001	0.0001	0.0001	0.0033	0.0027	0	0.0001	0.0001	0.0001	0.0002	0.0002	0.0001	0.0003	0	0.0001	0.0004	0.0012
THA	Thailand	0.0018	0.0005	0.0019	0.0081	0.0019	0.0003	0.0021	0.0005	0.0078	0.0069	0.0045	0.0005	0.0003	0.0043	0.0089	0.0102	0.0055	0.007	0.0003	0.0009	0.0058	0.002	0.0006	0.0003	0.0004	0.0021	0.0086	0.0046	0.0007	0.0011	0.0006	0.0187	0.0007	0.0054	0.0083	0.0079	0.0001	0.0003	0.0011	0.0024	0.0018	0.0015	0.0015	0.0013	0.0003	0.0023	0.0033	0.0119
MKD	TFYR Macedonia	0.0007	0.0319	0.0122	0.0117	0.0008	0.0004	0.0006	0.0009	0.0097	0.0004	0.0036	0.0006	0.0004	0.0008	0.0005	0.0067	0.0122	0.005	0.0004	0.0006	0.0085	0.0018	0.0006	0.0099	0.0004	0.0005	0.0095	0.0007	0.013	0.0017	0.0009	0.001	0.0006	0.0006	0.0119	0.0101	0.0001	0.0005	0.0003	0.0002	0.0006	0.0009	0.0006	0.0271	0.0002	0.0009	0.0019	0.0054
TGO	Togo	0.0003	0.0005	0.0002	0.0042	0.0003	0.0001	0.0002	0.0003	0.0036	0.0001	0.0002	0.0002	0.0001	0.0002	0.0003	0.0026	0.0048	0.0004	0.0002	0.0135	0.008	0.0007	0.0002	0.0001	0.0003	0.0002	0.0059	0.0002	0.0001	0.0109	0.0004	0.0004	0.0006	0.0001	0.0044	0.0036	0.0002	0.0005	0.0001	0	0.0005	0.002	0.0002	0.0001	0	0.0001	0.0002	0.0083
TTO	Trinidad and Tobago	0	0	0	0	0	0	0	0	0	0	0	0	0	0	0	0	0	0	0	0	0	0	0	0	0	0	0	0	0	0	0	0	0	0	0	0	0	0	0	0	0	0	0	0	0	0	0	0
TUN	Tunisia	0	0.0002	0.0051	0.0015	0.0001	0	0.0003	0.0001	0.0007	0.0001	0.0014	0.0001	0	0.0005	0.0002	0.0006	0.0006	0.0049	0	0.0002	0.0006	0.0001	0.0001	0.0001	0	0.0005	0.0005	0.0001	0.0002	0.0006	0	0.0001	0.0004	0.0003	0.0008	0.0007	0	0.0001	0.0001	0	0.0002	0.0002	0.0001	0.0004	0.0001	0.0002	0.0006	0.0041
TUR	Turkey	0.0009	0.0079	0.0124	0.0025	0.0005	0.0001	0.0008	0.0037	0.0019	0.0005	0.0058	0.0132	0.0001	0.0015	0.0008	0.0035	0.0013	0.005	0.0001	0.0002	0.0018	0.0002	0.0002	0.0013	0.0001	0.0008	0.0043	0.0002	0.006	0.0004	0.0001	0.0002	0.0006	0.0013	0.0034	0.0015	0	0.0001	0.0004	0.0003	0.0009	0.0003	0.0005	0.0017	0.0001	0.0005	0.0023	0.0046
TKM	Turkmenistan	0.007	0.0002	0.0002	0.0012	0.0001	0	0	0.0004	0.0012	0	0.0002	0.0008	0	0.0001	0.0001	0.0007	0.0012	0.0001	0	0.0001	0.0027	0.0002	0.0001	0	0	0	0.0015	0.0001	0.0001	0.0002	0.0001	0.0001	0.0001	0	0.0013	0.001	0	0.0001	0	0	0.0001	0.0001	0.0001	0.0001	0	0.0001	0.0002	0.0005
USR	Former USSR	0	0	0	0	0	0	0	0	0	0	0	0	0	0	0	0	0	0	0	0	0	0	0	0	0	0	0	0	0	0	0	0	0	0	0	0	0	0	0	0	0	0	0	0	0	0	0	0
UGA	Uganda	0.0001	0.0001	0.0001	0.0015	0.0001	0	0.0001	0.0001	0.0013	0.0001	0.0002	0.0001	0	0.0001	0.0001	0.0008	0.0015	0.0008	0	0.0001	0.001	0.0002	0.0001	0	0	0	0.001	0.0002	0	0.0002	0.0003	0.0001	0.0001	0	0.0014	0.0012	0	0.0001	0	0	0.0001	0.0014	0.0001	0.0001	0	0.0001	0.0002	0.0007
UKR	Ukraine	0.0012	0.002	0.0088	0.0103	0.0009	0.0003	0.0012	0.0059	0.008	0.0006	0.0099	0.0153	0.0004	0.0009	0.0009	0.0074	0.016	0.0054	0.0004	0.0006	0.0073	0.0012	0.0006	0.0007	0.0003	0.0015	0.009	0.0007	0.0157	0.0012	0.0007	0.0007	0.0012	0.0023	0.0116	0.0084	0.0001	0.0005	0.0008	0.001	0.002	0.0008	0.0015	0.0028	0.0009	0.0028	0.0154	0.0055
ARE	UAE	0.0001	0	0.0007	0.0002	0	0	0	0.0014	0.0002	0.0003	0.0001	0.0007	0	0.0001	0.0002	0.0002	0.0001	0.0002	0	0	0.0002	0	0	0	0	0.0001	0.0001	0.0001	0.0001	0	0	0.0001	0.0001	0.0001	0.0002	0.0002	0	0	0	0.0001	0.0001	0	0	0	0	0.0001	0.0001	0.0002
GBR	UK	0.0009	0.0015	0.01	0.0173	0.0052	0.0009	0.0041	0.0018	0.018	0.0057	0.019	0.0033	0.0006	0.0107	0.0036	0.0541	0.0053	0.0374	0.0006	0.0008	0.036	0.0011	0.0011	0.0011	0.0017	0.0061	0.0115	0.0038	0.0037	0.0018	0.0005	0.0013	0.0022	0.0102	0.0107	0.0252	0.0001	0.0005	0.0023	0.0023	0.0049	0.0021	0.0025	0.0056	0.0009	0.0092	0.0131	0.0221
TZA	Tanzania	0.0002	0.0001	0.0002	0.0015	0.0002	0.0001	0.0001	0.0001	0.0024	0.0002	0.0003	0.0001	0.0001	0.0001	0.0001	0.0011	0.0006	0.001	0.0001	0.0001	0.0017	0.0005	0.0001	0.0001	0.0002	0.0001	0.0026	0.0001	0.0005	0.0006	0.0004	0.0001	0.0001	0.0002	0.0015	0.0018	0	0.0001	0.0001	0.0001	0.0003	0.0001	0.0002	0.0001	0	0.0001	0.0001	0.0008
USA	USA	0.0012	0.0009	0.0104	0.0074	0.0045	0.0029	0.0126	0.0018	0.0634	0.0104	0.0127	0.0019	0.0209	0.0062	0.0039	0.1173	0.0016	0.0198	0.0039	0.0005	0.0434	0.0006	0.0063	0.0006	0.0011	0.0207	0.0116	0.0034	0.0021	0.0009	0.0002	0.002	0.0018	0.0794	0.0063	0.0526	0	0.0003	0.0084	0.0039	0.0297	0.0019	0.0357	0.0038	0.001	0.0035	0.0071	0.0129
URY	Uruguay	0.0002	0.0002	0.0004	0.0031	0.0003	0.0001	0.0162	0.0002	0.003	0.0002	0.0004	0.0001	0.0001	0.0002	0.0002	0.0023	0.0034	0.0007	0.0001	0.0001	0.0022	0.0005	0.0013	0.0001	0.0001	0.0142	0.0027	0.0002	0.0001	0.0005	0.0002	0.0002	0.0001	0.0008	0.0031	0.0034	0	0.0001	0.0023	0.0002	0.0013	0.0003	0.0006	0.0002	0.0002	0.0002	0.0003	0.0013
UZB	Uzbekistan	0.0025	0.0021	0.0015	0.0322	0.0015	0.0012	0.001	0.0036	0.0236	0.0005	0.002	0.002	0.0011	0.0017	0.0011	0.0211	0.029	0.0026	0.0014	0.0014	0.0223	0.004	0.0015	0.0007	0.001	0.0009	0.03	0.0019	0.0011	0.0039	0.0025	0.0014	0.0013	0.0006	0.0315	0.0307	0.0004	0.0013	0.0005	0.0003	0.0009	0.0021	0.0013	0.0011	0.0004	0.001	0.002	0.0121
VUT	Vanuatu	0	0	0	0	0	0	0	0	0	0	0	0	0	0	0	0	0	0	0	0	0	0	0	0	0	0	0	0	0	0	0	0	0	0	0	0	0	0	0	0	0	0	0	0	0	0	0	0
VEN	Venezuela	0.0001	0.0001	0.0003	0.0019	0.0002	0.0003	0.0006	0.0001	0.1413	0.0002	0.0005	0.0001	0.0005	0.0002	0.0001	0.0056	0.0017	0.0012	0.0003	0.0001	0.0016	0.0002	0.001	0.0001	0.0001	0.0048	0.0031	0.0001	0.0001	0.0039	0.0001	0.0001	0.0001	0.0021	0.0017	0.0019	0	0.0001	0.0014	0.0001	0.0193	0.0001	0.0064	0.0003	0.0032	0.0001	0.0003	0.0029
VNM	Viet Nam	0.0004	0.0005	0.002	0.0072	0.0018	0.0002	0.0009	0.0004	0.0066	0.0055	0.0029	0.0003	0.0003	0.0006	0.001	0.0047	0.0064	0.0051	0.0003	0.0004	0.0049	0.0011	0.0004	0.0002	0.0002	0.0009	0.0052	0.0009	0.0006	0.001	0.0006	0.0131	0.0004	0.0015	0.0099	0.0058	0.0001	0.0003	0.0006	0.0011	0.0021	0.0009	0.0006	0.0008	0.0006	0.0005	0.0027	0.0038
YEM	Yemen	0.0001	0.0001	0.0002	0.001	0.0001	0	0.0001	0.0001	0.0009	0.0003	0.0002	0.0001	0	0.0001	0.0003	0.0007	0.0011	0.0002	0	0.0001	0.0007	0.0002	0.0001	0	0	0.0002	0.0008	0.0001	0	0.0002	0.0001	0.0002	0.0001	0.0002	0.001	0.0009	0	0	0.0001	0.0006	0.0001	0.0001	0.0001	0.0003	0	0.0001	0.0001	0.0006
ZMB	Zambia	0.0003	0.0007	0.0015	0.0045	0.0042	0.0001	0.0009	0.0003	0.0042	0.0005	0.0022	0.0003	0.0002	0.001	0.0014	0.0032	0.0039	0.0026	0.0002	0.0003	0.0033	0.0007	0.0003	0.0002	0.005	0.001	0.0033	0.0005	0.0004	0.0007	0.0007	0.0006	0.0005	0.0014	0.0044	0.0038	0	0.0002	0.0004	0.0033	0.0007	0.0007	0.0005	0.0008	0.0002	0.0005	0.0012	0.0041
ZWE	Zimbabwe	0.0017	0.0017	0.0019	0.0444	0.0012	0.002	0.0016	0.0019	0.0259	0.0037	0.0025	0.0008	0.0017	0.0021	0.0012	0.0307	0.0278	0.0027	0.0021	0.0017	0.0264	0.0022	0.0016	0.0009	0.0011	0.001	0.0452	0.0021	0.0007	0.0018	0.0019	0.0016	0.0016	0.0011	0.0336	0.0466	0.0005	0.0015	0.0013	0.0002	0.0065	0.002	0.0018	0.0013	0.0004	0.0012	0.0017	0.0172
ROW	Rest of World	0	0	0	0	0	0	0	0	0	0	0	0	0	0	0	0	0	0	0	0	0	0	0	0	0	0	0	0	0	0	0	0	0	0	0	0	0	0	0	0	0	0	0	0	0	0	0	0
[truncated: 142 more columns]
