# Supplementary material for: Resource footprints and their ecosystem consequences
Source: Sci Rep. 2017 Jan 23;7:40743. doi: 10.1038/srep40743 (PMC5256307; doi:10.1038/srep40743)
Supplement: Supplementary Dataset 21 [file srep40743-s22.xls]

## Sheet: WaterDemand_ImpactFootprint
Unit: PDF		AFG	ALB	DZA	AND	AGO	ATG	ARG	ARM	ABW	AUS	AUT	AZE	BHS	BHR	BGD	BRB	BLR	BEL	BLZ	BEN	BMU	BTN	BOL	BIH	BWA	BRA	VGB	BRN	BGR	BFA	BDI	KHM	CMR	CAN	CPV	CYM	CAF	TCD	CHL	CHN	COL	COG	CRI	HRV	CUB	CYP	CZE	CIV
		Afghanistan	Albania	Algeria	Andorra	Angola	Antigua	Argentina	Armenia	Aruba	Australia	Austria	Azerbaijan	Bahamas	Bahrain	Bangladesh	Barbados	Belarus	Belgium	Belize	Benin	Bermuda	Bhutan	Bolivia	Bosnia and Herzegovina	Botswana	Brazil	British Virgin Islands	Brunei	Bulgaria	Burkina Faso	Burundi	Cambodia	Cameroon	Canada	Cape Verde	Cayman Islands	Central African Republic	Chad	Chile	China	Colombia	Congo	Costa Rica	Croatia	Cuba	Cyprus	Czech Republic	Cote dIvoire
AFG	Afghanistan	0.000259032	3.52091e-08	1.41558e-07	7.92277e-09	3.02009e-08	5.86761e-09	1.1467e-07	1.84803e-08	1.17181e-08	3.37636e-07	3.20473e-07	2.96736e-08	7.30774e-09	3.58152e-08	1.90892e-07	6.77567e-09	2.47507e-09	2.39094e-06	5.28445e-09	1.25657e-08	1.24823e-08	2.93826e-08	1.38393e-08	1.55846e-08	1.37119e-08	3.64729e-07	6.2718e-09	1.04443e-08	5.30943e-08	3.77267e-08	1.76534e-08	1.55246e-08	1.58909e-08	4.32307e-07	1.25247e-08	6.9447e-09	9.68099e-09	1.1555e-08	7.48639e-08	3.46025e-06	1.06371e-07	1.94187e-08	2.49754e-08	4.3048e-08	1.91689e-08	2.55635e-08	2.22325e-07	1.3107e-08
ALB	Albania	3.32965e-10	2.48969e-06	1.1696e-09	1.49217e-10	4.32322e-10	1.03063e-10	1.46649e-09	3.0838e-10	2.29331e-10	3.00424e-09	1.30589e-08	4.50508e-10	1.25068e-10	2.43562e-10	3.31676e-10	1.18892e-10	4.27554e-11	4.39489e-09	9.57323e-11	2.26027e-10	2.24747e-10	5.41706e-10	2.34491e-10	4.77739e-10	2.12039e-10	4.27071e-09	1.1275e-10	1.5225e-10	1.98655e-09	7.39445e-10	2.84077e-10	2.37094e-10	7.52709e-10	3.81229e-09	2.15843e-10	1.27141e-10	1.68018e-10	2.11126e-10	8.95498e-10	1.5693e-08	1.12077e-09	2.61407e-10	2.57658e-10	1.72483e-09	3.92842e-10	7.22335e-10	1.12923e-08	1.66849e-10
DZA	Algeria	3.29141e-08	8.66856e-08	0.00188942	3.09306e-08	1.26917e-07	9.63623e-09	8.31759e-07	3.53444e-08	2.40748e-08	1.29855e-06	2.85009e-06	5.34356e-08	3.07794e-08	5.84549e-08	9.1079e-08	2.53743e-08	2.95777e-09	6.12581e-06	9.16058e-09	3.99961e-08	2.12991e-08	3.71005e-08	5.69561e-08	6.97875e-08	3.33041e-08	2.21025e-05	8.99197e-09	2.30456e-08	2.54337e-07	9.32972e-08	2.46689e-08	3.76676e-08	1.00511e-07	4.73718e-06	2.11396e-08	1.36717e-08	1.61368e-08	2.7918e-08	4.90597e-07	9.86633e-06	5.7183e-07	4.64449e-08	9.15975e-08	3.09228e-07	1.89685e-07	1.59538e-07	1.34913e-06	6.63609e-08
AND	Andorra	0	0	0	0	0	0	0	0	0	0	0	0	0	0	0	0	0	0	0	0	0	0	0	0	0	0	0	0	0	0	0	0	0	0	0	0	0	0	0	0	0	0	0	0	0	0	0	0
AGO	Angola	7.82454e-10	1.2624e-09	2.15367e-09	3.81011e-10	2.37965e-05	2.489e-10	5.46396e-09	5.71891e-10	5.57862e-10	1.62616e-08	5.06038e-09	7.50549e-10	3.9789e-10	5.87579e-10	1.65554e-09	3.30421e-10	1.03839e-10	2.52466e-08	2.33376e-10	5.52817e-10	5.35441e-10	1.29624e-09	9.37301e-10	4.90626e-10	5.68132e-10	4.60892e-08	2.58975e-10	4.1193e-10	1.01122e-09	1.88856e-09	7.3614e-10	7.64556e-10	5.86923e-10	1.99779e-08	5.30746e-10	3.11173e-10	3.97346e-10	5.10612e-10	2.03069e-08	9.01769e-07	5.45995e-09	6.31462e-10	7.646e-10	9.56057e-10	1.02394e-09	7.05597e-10	3.13987e-09	4.07983e-10
ATG	Antigua	0	0	0	0	0	0	0	0	0	0	0	0	0	0	0	0	0	0	0	0	0	0	0	0	0	0	0	0	0	0	0	0	0	0	0	0	0	0	0	0	0	0	0	0	0	0	0	0
ARG	Argentina	4.31839e-09	8.09727e-09	1.04123e-07	2.48367e-09	6.22993e-08	1.34007e-09	5.79047e-05	4.38222e-09	4.83617e-09	3.19956e-07	3.01593e-07	8.47848e-09	2.94614e-09	9.99416e-09	3.03079e-08	3.51426e-09	4.03189e-10	1.2713e-06	1.31581e-09	3.27765e-09	2.85893e-09	5.11189e-09	7.02605e-07	7.33399e-09	2.01155e-08	3.84163e-05	1.22407e-09	3.86248e-09	4.97638e-08	8.88833e-09	3.11347e-09	5.47737e-09	7.11817e-09	6.5335e-07	3.20933e-09	2.21006e-09	1.74241e-09	2.35954e-09	4.64549e-06	4.672e-06	9.99187e-07	6.31986e-09	3.12649e-08	3.98523e-08	6.29929e-08	4.55398e-08	1.72279e-07	5.48746e-09
ARM	Armenia	4.38145e-08	4.57299e-08	4.33126e-08	1.71318e-08	4.00367e-08	1.23952e-08	8.99421e-08	0.000233983	2.44276e-08	2.32574e-07	9.8526e-08	5.31129e-08	1.46249e-08	2.03073e-08	3.44922e-08	1.41167e-08	3.96247e-09	1.49859e-07	1.11483e-08	2.5481e-08	2.62488e-08	5.72919e-08	2.49556e-08	2.07568e-08	2.35296e-08	1.27776e-07	1.44546e-08	1.70312e-08	6.59995e-08	7.64942e-08	3.66311e-08	2.54782e-08	2.35496e-08	3.76872e-07	2.55565e-08	1.48121e-08	1.96299e-08	2.36323e-08	5.95776e-08	7.85609e-07	9.01849e-08	2.75439e-08	1.91895e-08	2.55276e-08	2.07283e-08	1.94349e-08	8.10543e-08	1.61992e-08
ABW	Aruba	0	0	0	0	0	0	0	0	0	0	0	0	0	0	0	0	0	0	0	0	0	0	0	0	0	0	0	0	0	0	0	0	0	0	0	0	0	0	0	0	0	0	0	0	0	0	0	0
AUS	Australia	2.98221e-05	1.23609e-05	0.000129055	5.82504e-06	5.30482e-05	4.08714e-06	0.000247029	1.44307e-05	8.67897e-06	0.133565	0.000251842	2.10749e-05	5.03447e-06	0.000117037	0.000183507	1.12352e-05	1.05798e-06	0.000708353	3.78303e-06	7.48239e-06	8.45051e-06	1.55455e-05	1.57636e-05	1.04694e-05	2.34248e-05	0.000522862	4.28285e-06	6.57082e-05	3.49292e-05	2.0752e-05	8.34898e-06	9.50706e-05	1.27164e-05	0.00139481	7.46869e-06	4.92006e-06	5.23163e-06	6.81946e-06	0.000180488	0.0186832	0.000160028	1.33319e-05	1.81966e-05	3.64494e-05	2.54931e-05	6.38567e-05	0.000133359	1.03525e-05
AUT	Austria	9.39391e-09	5.82474e-08	1.03022e-07	2.09141e-09	1.21114e-08	7.79552e-10	1.0925e-07	1.08657e-08	2.17287e-09	6.54758e-07	9.40699e-05	1.99205e-08	1.93993e-09	1.94313e-08	1.3613e-08	1.51028e-09	1.42342e-10	7.07858e-07	6.20175e-10	2.24451e-09	5.18963e-09	1.0139e-08	7.89151e-09	1.88634e-07	4.87134e-09	6.78386e-07	6.29005e-10	2.36608e-09	2.3371e-07	5.03526e-09	1.07618e-09	3.44935e-09	7.27321e-09	3.67313e-07	1.61678e-09	8.10719e-10	6.5207e-10	1.07404e-09	6.17564e-08	1.70727e-06	1.36146e-07	3.30052e-09	9.53092e-09	1.18257e-06	1.65783e-08	4.65122e-08	2.89218e-06	4.80394e-09
AZE	Azerbaijan	3.10295e-07	1.8258e-08	4.21092e-08	5.67953e-09	1.43643e-08	3.89864e-09	4.81632e-08	1.82149e-08	7.74161e-09	1.07304e-07	2.94678e-07	0.00010135	5.28606e-09	9.71426e-09	1.43733e-08	4.68702e-09	1.68921e-09	1.15981e-07	3.56223e-09	7.91521e-09	8.28336e-09	1.74701e-08	9.22394e-09	1.28368e-08	7.67458e-09	1.34116e-07	5.12538e-09	5.6881e-09	3.80024e-08	2.36975e-08	1.09502e-08	8.35621e-09	8.65557e-09	1.81398e-07	7.93389e-09	4.62043e-09	5.96752e-09	7.27723e-09	3.39923e-08	1.10393e-06	5.48901e-08	9.51027e-09	8.11629e-09	3.46311e-08	1.07127e-08	1.20869e-08	2.50818e-07	5.92984e-09
BHS	Bahamas	0	0	0	0	0	0	0	0	0	0	0	0	0	0	0	0	0	0	0	0	0	0	0	0	0	0	0	0	0	0	0	0	0	0	0	0	0	0	0	0	0	0	0	0	0	0	0	0
BHR	Bahrain	9.13628e-13	1.05902e-12	3.81333e-12	4.14516e-13	1.02654e-12	2.96291e-13	3.40516e-12	6.92495e-13	5.61115e-13	2.24707e-11	2.8709e-12	9.66235e-13	3.66059e-13	9.27673e-09	1.39657e-12	5.2241e-13	1.13494e-13	5.32619e-12	2.69174e-13	6.16755e-13	6.07348e-13	1.28375e-12	6.79627e-13	4.96463e-13	6.67528e-13	7.54081e-12	3.0571e-13	4.55162e-13	8.06582e-13	1.69841e-12	8.75094e-13	6.61408e-13	5.51487e-13	9.45022e-12	5.85654e-13	3.45908e-13	4.60195e-13	5.26676e-13	1.80292e-12	8.25962e-11	2.34441e-12	6.65094e-13	5.13839e-13	7.41279e-13	6.26444e-13	1.82953e-12	1.68629e-12	3.76841e-13
BGD	Bangladesh	2.28243e-08	1.84901e-08	9.32502e-08	6.40527e-09	4.04567e-08	3.7904e-09	2.46862e-07	1.27783e-08	9.81876e-09	6.89134e-07	1.4557e-06	2.01365e-08	6.15645e-09	3.90601e-08	0.0004345	6.21687e-09	1.29502e-09	2.28694e-06	3.35629e-09	1.24358e-08	9.08236e-09	1.71805e-08	1.67884e-08	1.89562e-08	1.56004e-08	1.2685e-06	3.83955e-09	2.49048e-08	1.45924e-07	2.32314e-08	8.40732e-09	3.12947e-08	2.87129e-08	4.10688e-06	7.30639e-09	4.86018e-09	5.417e-09	7.42731e-09	1.78861e-07	4.02318e-05	1.89902e-07	1.87266e-08	3.06813e-08	9.44406e-08	7.41281e-08	8.70233e-08	4.14062e-07	1.77986e-08
BRB	Barbados	0	0	0	0	0	0	0	0	0	0	0	0	0	0	0	0	0	0	0	0	0	0	0	0	0	0	0	0	0	0	0	0	0	0	0	0	0	0	0	0	0	0	0	0	0	0	0	0
BLR	Belarus	1.9595e-10	2.12228e-10	5.74436e-10	7.09788e-11	2.29343e-10	4.29745e-11	1.03436e-09	3.16851e-10	6.46477e-11	1.7662e-09	6.50194e-09	8.43851e-10	7.20498e-11	1.29661e-10	2.09653e-10	5.96652e-11	1.76646e-10	3.52534e-09	3.99398e-11	8.98678e-11	1.12767e-10	1.19003e-10	1.67194e-10	1.78859e-10	1.42165e-10	2.31905e-09	5.73684e-11	7.75146e-11	7.417e-10	2.39792e-10	1.38782e-10	1.16528e-10	1.30112e-10	3.25409e-09	7.8192e-11	5.61967e-11	6.68482e-11	7.27289e-11	5.92092e-10	3.02376e-08	6.20523e-10	1.17389e-10	1.28584e-10	6.14782e-10	2.09571e-10	2.51884e-10	4.59039e-09	8.64767e-11
BEL	Belgium	9.08563e-11	1.89327e-10	3.40169e-09	4.64964e-11	6.07474e-10	9.81508e-12	2.29846e-09	1.10238e-10	1.08419e-10	5.74177e-09	1.27096e-08	2.07165e-10	2.30741e-11	3.20542e-10	4.53148e-10	4.68369e-11	1.1559e-12	3.78655e-07	9.64012e-12	9.61034e-11	3.29257e-11	1.94917e-11	1.09043e-10	3.24389e-10	8.36827e-11	9.37595e-09	8.4044e-12	5.20176e-11	1.55759e-09	1.55029e-10	5.13182e-11	8.60823e-11	5.47707e-10	1.0957e-08	5.5894e-11	1.94885e-11	2.15684e-11	2.72086e-11	2.43325e-09	7.07038e-08	2.07092e-09	1.43623e-10	3.75863e-10	1.48742e-09	5.71355e-10	1.0073e-09	8.36461e-09	3.07259e-10
BLZ	Belize	3.2944e-09	5.27956e-09	4.15539e-09	1.67833e-09	4.37358e-09	3.81926e-09	9.42948e-09	2.49942e-09	2.60738e-09	2.44639e-08	3.96729e-08	2.88472e-09	2.36473e-09	2.15523e-09	3.71558e-09	4.42903e-08	4.70555e-10	1.15693e-08	2.25945e-06	2.43168e-09	2.80895e-09	5.74571e-09	2.70243e-09	2.09606e-09	2.2712e-09	2.32292e-08	1.44524e-09	1.60143e-09	3.34214e-09	7.78447e-09	3.57033e-09	2.48076e-09	2.23013e-09	4.52532e-07	2.4645e-09	1.86165e-08	1.84895e-09	2.09556e-09	6.54648e-09	8.92634e-08	1.50105e-08	2.60733e-09	4.7657e-09	3.77864e-09	1.58079e-08	2.30571e-09	6.16427e-09	1.57557e-09
BEN	Benin	1.50117e-08	1.43967e-09	1.2857e-09	3.8437e-10	1.60345e-09	2.53051e-10	2.51243e-09	5.91489e-10	5.52882e-10	6.02892e-09	3.07752e-09	7.34812e-10	3.11713e-10	5.27567e-10	4.46033e-09	2.972e-10	1.07101e-10	9.95307e-09	2.30966e-10	4.60392e-06	5.39858e-10	1.36895e-09	6.15687e-10	4.63453e-10	8.21745e-10	2.48422e-08	2.64874e-10	4.17963e-10	7.61515e-10	5.10239e-09	7.81955e-10	6.60825e-10	7.52869e-10	3.91415e-09	5.43529e-10	3.07604e-10	6.01543e-10	6.36893e-10	1.72034e-09	5.83847e-08	8.2135e-08	3.84359e-09	4.9101e-10	1.2655e-09	6.57381e-10	5.31983e-10	3.36331e-09	1.71064e-09
BMU	Bermuda	0	0	0	0	0	0	0	0	0	0	0	0	0	0	0	0	0	0	0	0	0	0	0	0	0	0	0	0	0	0	0	0	0	0	0	0	0	0	0	0	0	0	0	0	0	0	0	0
BTN	Bhutan	1.84735e-08	2.59758e-08	1.78459e-08	9.11839e-09	1.89924e-08	6.43955e-09	6.50616e-08	1.4294e-08	1.09491e-08	1.0929e-07	3.12428e-08	1.66399e-08	7.92679e-09	1.18249e-08	3.10544e-08	7.58905e-09	2.13945e-09	2.57075e-08	5.90646e-09	1.1866e-08	1.34234e-08	3.22529e-05	1.52378e-08	1.11195e-08	1.38268e-08	7.06617e-08	6.71277e-09	8.62679e-09	1.81847e-08	3.68571e-08	2.03e-08	1.2442e-08	1.16884e-08	5.01119e-08	1.30338e-08	7.57392e-09	1.03687e-08	9.96623e-09	3.47327e-08	2.92461e-07	5.01329e-08	1.40698e-08	9.97743e-09	1.29951e-08	2.03659e-08	1.04626e-08	2.40656e-08	8.65465e-09
BOL	Bolivia	3.36812e-07	4.91668e-07	1.3281e-06	1.63993e-07	7.07297e-07	1.10074e-07	8.61789e-05	2.76168e-07	3.38531e-07	1.1687e-05	1.0643e-05	3.89501e-07	1.50567e-07	3.46803e-07	5.09005e-07	1.53458e-07	3.37366e-08	2.10633e-05	1.00807e-07	2.38586e-07	2.33203e-07	4.52424e-07	0.00379799	3.39196e-07	3.72157e-07	9.50601e-05	1.13783e-07	1.75609e-07	9.7554e-07	7.54624e-07	3.15122e-07	2.61487e-07	3.22126e-07	5.8937e-05	2.7197e-07	1.37421e-07	1.69399e-07	1.98108e-07	7.439e-05	4.2509e-05	0.000517304	2.83057e-07	1.31494e-06	1.03454e-06	7.74935e-07	8.73841e-07	1.25164e-05	2.20209e-07
BIH	Bosnia and Herzegovina	4.37166e-09	1.12929e-08	1.59365e-08	1.94588e-09	5.8694e-09	1.51048e-09	2.20794e-08	3.70132e-09	2.98612e-09	5.13178e-08	4.71604e-07	5.16348e-09	1.71478e-09	3.49382e-09	4.73877e-09	3.1278e-09	4.70776e-10	1.02398e-07	1.19718e-09	3.08305e-09	2.90372e-09	6.69283e-09	3.11122e-09	3.8104e-05	2.78227e-09	5.65759e-08	1.43482e-09	2.05406e-09	2.20418e-08	1.04706e-08	3.91741e-09	3.05408e-09	3.54946e-09	6.92808e-08	2.8516e-09	1.61368e-09	2.13043e-09	2.67711e-09	1.27828e-08	2.67028e-07	1.53002e-08	3.39063e-09	3.06484e-09	2.62448e-06	4.91233e-09	6.77852e-09	9.25273e-08	2.42686e-09
BWA	Botswana	2.42731e-11	3.46795e-11	2.62337e-11	1.24512e-11	4.25265e-11	9.01242e-12	9.55561e-11	1.94734e-11	1.61639e-11	1.71932e-10	1.04181e-10	2.35057e-11	1.09509e-11	1.60625e-11	2.50634e-11	1.04029e-11	3.09334e-12	1.08892e-10	8.12885e-12	1.59942e-11	1.79489e-11	3.62901e-11	2.06344e-11	1.53371e-11	3.43485e-07	1.35843e-10	9.17623e-12	1.18554e-11	2.44831e-11	5.37992e-11	2.61554e-11	1.68875e-11	1.61897e-11	1.69027e-10	1.73555e-11	1.03562e-11	1.357e-11	1.49865e-11	4.93821e-11	6.24255e-10	5.20738e-11	1.90828e-11	1.37703e-11	2.28606e-11	1.73974e-11	2.12762e-11	7.16079e-11	1.14183e-11
BRA	Brazil	8.96082e-10	1.49646e-09	1.6055e-08	5.203e-10	6.3615e-08	3.18002e-10	6.65885e-07	7.45241e-10	1.78347e-09	9.19658e-08	9.14184e-08	2.52958e-09	6.11164e-10	3.87514e-09	5.02435e-09	1.52415e-09	5.74077e-11	1.33793e-07	3.95435e-10	7.58907e-10	6.36426e-10	7.40115e-10	5.74001e-08	2.06517e-09	1.25177e-09	8.37453e-05	3.03088e-10	6.55991e-10	1.19733e-08	1.40444e-09	4.49772e-10	1.09532e-09	2.24031e-09	2.92789e-07	1.11672e-09	1.08488e-09	3.03005e-10	3.95116e-10	1.85848e-07	7.56951e-07	1.34552e-07	1.34581e-09	1.01253e-08	1.73552e-08	1.34313e-08	6.07416e-09	7.16405e-08	1.4365e-09
VGB	British Virgin Islands	0	0	0	0	0	0	0	0	0	0	0	0	0	0	0	0	0	0	0	0	0	0	0	0	0	0	0	0	0	0	0	0	0	0	0	0	0	0	0	0	0	0	0	0	0	0	0	0
BRN	Brunei	5.18472e-12	5.67817e-12	6.27786e-12	2.30153e-12	4.89705e-12	1.69217e-12	2.28967e-11	3.46296e-12	2.65391e-12	5.69478e-10	1.31012e-11	4.24351e-12	2.07673e-12	3.48175e-12	1.06898e-11	2.06518e-12	5.41219e-13	1.35256e-11	1.52177e-12	3.06909e-12	3.36766e-12	6.96401e-12	4.01526e-12	2.80409e-12	3.49311e-12	3.71517e-11	1.66001e-12	2.66684e-08	4.00634e-12	9.78295e-12	4.83746e-12	6.45062e-12	3.04437e-12	5.71778e-11	3.27236e-12	1.91444e-12	2.60123e-12	2.48743e-12	1.26211e-11	9.07266e-10	1.56671e-11	3.55786e-12	3.43865e-12	3.74289e-12	3.6298e-12	3.49734e-12	9.2015e-12	2.30908e-12
BGR	Bulgaria	1.29294e-08	2.50811e-07	1.86744e-07	1.849e-09	1.1699e-08	6.89659e-10	1.0623e-07	3.84682e-08	2.08726e-09	5.17808e-07	8.21439e-07	5.69131e-08	1.36856e-09	8.57131e-09	1.04344e-08	3.67546e-09	2.80523e-10	3.77758e-07	6.41926e-10	3.1737e-09	1.79412e-09	2.48177e-09	3.32509e-09	5.21666e-08	4.33253e-09	2.07174e-07	9.05571e-10	2.34185e-09	2.38059e-05	4.78529e-09	1.67254e-09	2.89032e-09	6.25185e-09	2.97741e-07	1.7343e-09	1.03316e-09	9.83366e-10	1.33821e-09	2.93388e-08	7.59519e-07	3.6819e-08	2.91214e-09	5.7695e-09	1.16826e-07	1.19515e-08	1.53599e-07	4.05887e-07	5.01006e-09
BFA	Burkina Faso	2.12309e-09	3.83654e-09	7.46537e-09	1.24026e-09	3.44383e-09	7.81457e-10	1.08884e-08	1.77489e-09	1.76356e-09	3.37805e-08	3.38566e-08	2.10448e-09	9.43909e-10	1.74056e-09	3.4633e-09	9.48107e-10	3.3678e-10	1.63183e-07	7.11287e-10	4.97765e-09	1.60896e-09	3.40649e-09	1.94097e-09	1.96438e-09	1.55363e-09	3.09642e-08	8.33677e-10	1.20505e-09	3.95121e-09	1.63875e-05	2.34073e-09	1.84096e-09	2.07729e-09	2.27579e-08	1.66998e-09	9.37354e-10	1.3167e-09	1.6304e-09	7.5482e-09	1.08252e-07	2.69338e-07	2.0762e-09	1.83131e-09	4.91172e-09	2.82378e-09	2.2898e-09	1.42744e-08	1.64566e-09
BDI	Burundi	6.39664e-08	1.14204e-07	7.49465e-08	2.98717e-08	7.514e-08	2.22299e-08	2.22117e-07	5.01073e-08	4.6224e-08	3.35865e-07	7.18874e-07	6.14591e-08	2.71883e-08	4.13436e-08	7.25279e-08	2.59405e-08	7.5978e-09	8.60186e-07	2.05917e-08	4.56776e-08	4.64731e-08	1.11274e-07	4.95249e-08	4.2151e-08	4.53151e-08	3.09359e-07	2.34567e-08	3.13052e-08	6.44823e-08	1.42065e-07	0.000179969	4.59772e-08	4.27615e-08	2.35703e-07	4.44991e-08	2.70466e-08	3.5546e-08	4.04257e-08	1.2058e-07	1.31632e-06	1.36378e-07	5.01749e-08	3.55006e-08	6.15761e-08	4.60028e-08	4.28256e-08	2.08867e-07	3.0684e-08
KHM	Cambodia	2.05168e-09	2.00692e-09	6.99221e-09	8.49824e-10	2.65602e-09	5.84775e-10	1.69341e-08	1.32607e-09	1.31645e-09	6.07253e-08	3.99418e-08	1.82519e-09	7.71617e-10	1.78883e-09	6.63079e-09	7.62316e-10	1.45429e-10	2.59203e-08	5.44775e-10	1.30774e-09	1.3004e-09	2.98381e-09	1.50819e-09	1.23138e-09	1.29949e-09	3.9715e-08	6.1175e-10	4.43924e-09	3.30581e-09	3.94044e-09	1.70565e-09	9.74727e-06	1.33985e-09	8.70429e-08	1.24646e-09	7.03387e-10	9.31682e-10	1.13613e-09	9.33488e-09	3.09049e-06	1.23925e-08	1.49297e-09	1.98026e-09	3.81465e-09	2.43043e-09	2.4968e-09	1.60662e-08	9.02253e-10
CMR	Cameroon	3.30376e-08	1.03726e-07	6.62605e-07	3.01769e-08	2.61455e-07	8.32189e-09	5.36442e-07	3.48385e-08	2.75043e-08	1.08926e-06	3.67248e-06	7.00722e-08	1.35711e-08	6.46071e-08	1.4904e-07	1.52871e-08	2.83e-09	5.8599e-06	7.54345e-09	4.09843e-08	2.10021e-08	3.9516e-08	3.42672e-08	7.89867e-08	4.50897e-08	1.55216e-06	8.66402e-09	2.13369e-08	2.68852e-07	7.35126e-08	2.27417e-08	3.97698e-08	0.000311983	3.15856e-06	2.73688e-08	1.18857e-08	5.56373e-07	5.19047e-07	3.15713e-07	6.73362e-05	3.52883e-07	1.93385e-06	6.16152e-08	3.87434e-07	1.60262e-07	1.49366e-07	1.34056e-06	7.70318e-08
CAN	Canada	4.92845e-07	6.65856e-07	1.84383e-05	1.80106e-07	1.74658e-06	8.25571e-07	2.22469e-05	9.98585e-07	7.26482e-07	9.03102e-05	4.429e-05	1.11857e-06	3.6784e-06	1.69797e-06	4.45059e-06	4.93553e-06	8.43653e-09	8.43231e-05	5.55372e-07	2.07923e-07	1.93907e-06	1.39989e-07	3.70358e-06	8.06262e-07	6.69396e-07	0.00023769	2.07522e-07	6.53572e-07	4.93727e-06	4.32202e-07	8.82638e-08	1.05565e-06	8.64259e-07	0.0156484	1.45257e-07	5.49548e-07	5.6889e-08	8.57165e-08	4.10376e-05	0.0018265	0.000130196	5.07035e-07	1.24523e-05	6.93233e-06	2.4274e-05	4.93924e-06	2.98061e-05	6.40802e-07
CPV	Cape Verde	0	0	0	0	0	0	0	0	0	0	0	0	0	0	0	0	0	0	0	0	0	0	0	0	0	0	0	0	0	0	0	0	0	0	0	0	0	0	0	0	0	0	0	0	0	0	0	0
CYM	Cayman Islands	0	0	0	0	0	0	0	0	0	0	0	0	0	0	0	0	0	0	0	0	0	0	0	0	0	0	0	0	0	0	0	0	0	0	0	0	0	0	0	0	0	0	0	0	0	0	0	0
CAF	Central African Republic	3.51803e-09	5.74764e-09	9.29426e-09	2.11463e-09	6.20803e-09	1.27575e-09	1.62773e-08	2.7758e-09	2.617e-09	3.56561e-08	2.87983e-08	3.24632e-09	1.52048e-09	2.39475e-09	4.07707e-09	1.47917e-09	4.97258e-10	8.38443e-08	1.16386e-09	2.59481e-09	2.60803e-09	6.13892e-09	2.76195e-09	2.62406e-09	2.52155e-09	2.97863e-08	1.35341e-09	1.76559e-09	4.6899e-09	8.87075e-09	3.66734e-09	2.63101e-09	9.14469e-09	2.64532e-08	2.67521e-09	1.499e-09	1.49144e-05	1.0035e-08	9.62154e-09	1.82053e-07	1.33327e-08	6.82718e-08	2.55364e-09	4.9639e-09	5.20537e-09	4.56099e-09	4.77062e-08	1.80939e-09
TCD	Chad	1.87453e-08	3.91259e-08	4.72788e-08	9.80537e-09	3.73708e-08	7.13547e-09	8.96559e-08	1.51715e-08	1.52242e-08	1.65278e-07	2.65845e-07	1.86346e-08	1.05856e-08	1.29791e-08	2.84551e-08	8.45598e-09	2.94897e-09	1.79076e-07	6.44499e-09	1.44492e-08	1.38039e-08	3.52337e-08	1.62415e-08	1.63281e-08	1.18845e-08	2.89344e-07	7.13242e-09	9.46776e-09	3.64413e-08	5.07002e-08	1.93269e-08	1.43159e-08	2.2087e-07	3.38295e-07	1.59687e-08	8.1578e-09	3.93569e-08	2.91928e-05	4.70993e-08	9.18305e-07	9.65106e-08	1.64633e-08	1.64438e-08	1.08295e-07	1.59748e-08	1.54604e-08	1.50897e-07	1.07743e-08
CHL	Chile	1.51302e-08	1.98639e-08	1.41327e-07	8.56204e-09	5.28283e-08	5.57583e-09	1.10771e-05	1.05485e-08	1.95522e-08	1.01862e-06	8.74342e-07	2.02339e-08	2.66197e-08	2.68316e-08	4.34255e-08	1.9251e-08	6.87964e-10	1.51647e-06	6.58822e-09	7.96915e-09	1.21993e-08	2.04757e-08	1.76852e-06	2.08429e-08	1.69708e-08	1.54662e-05	4.23442e-09	9.24956e-09	1.03512e-07	2.18546e-08	9.85825e-09	1.74753e-08	1.7987e-08	6.44099e-06	7.26581e-09	6.68791e-09	9.79608e-09	7.4132e-09	0.000333761	9.70407e-06	1.74787e-05	1.30709e-08	6.34245e-07	1.25519e-07	4.29413e-07	5.05642e-08	4.71488e-07	1.21851e-08
CHN	China	2.5342e-08	2.59981e-08	4.01686e-07	3.97902e-09	6.10707e-08	1.87816e-09	4.9777e-07	6.83599e-09	1.58203e-08	3.08507e-06	9.7589e-07	4.23277e-08	4.15476e-09	6.58085e-08	4.25723e-07	1.19205e-08	2.26291e-10	1.0181e-06	2.55671e-09	1.7896e-08	8.27892e-09	5.32764e-09	5.40822e-08	1.56619e-08	2.02612e-08	1.45248e-06	1.13543e-09	3.3153e-08	1.43762e-07	1.4278e-08	2.46314e-09	1.24671e-07	4.67887e-08	3.8968e-06	4.48809e-09	2.02687e-09	1.62403e-09	2.43709e-09	6.24927e-07	0.00154503	6.81507e-07	2.04596e-08	8.32708e-08	1.30503e-07	1.88816e-07	9.50499e-08	7.17563e-07	3.85287e-08
COL	Colombia	3.2469e-08	3.17302e-08	1.0837e-07	1.31742e-08	5.62912e-08	1.79703e-08	1.78112e-06	1.95456e-08	2.05511e-07	1.25597e-06	7.94646e-07	5.4233e-08	2.76252e-08	2.38865e-08	4.04497e-08	5.44083e-08	2.38393e-09	1.59286e-06	1.49448e-08	1.49544e-08	1.72098e-08	2.85555e-08	6.16132e-07	2.62706e-08	2.02949e-08	7.11448e-06	9.31601e-09	1.4651e-08	7.99664e-08	5.10026e-08	2.05825e-08	1.96004e-08	3.01213e-08	1.55747e-05	1.51979e-08	1.17002e-08	1.15033e-08	1.33967e-08	1.3065e-05	4.82123e-06	0.00389918	5.96604e-08	1.39496e-06	1.39856e-07	4.66923e-07	5.12612e-08	1.02985e-06	2.4009e-08
COG	Congo	8.33708e-10	1.46192e-09	1.46183e-08	4.70265e-10	2.38858e-09	2.7796e-10	5.96844e-09	6.70913e-10	6.24781e-10	9.33765e-09	1.48605e-08	9.08417e-10	3.5518e-10	7.48151e-10	1.38586e-09	3.34791e-10	1.0671e-10	1.93786e-08	2.483e-10	6.32783e-10	5.94164e-10	1.39949e-09	6.80491e-10	7.4345e-10	6.74463e-10	6.95691e-08	2.84594e-10	4.1353e-10	1.93927e-09	1.87254e-09	7.95574e-10	6.84344e-10	4.19986e-09	1.48485e-08	8.57869e-10	3.32665e-10	6.11179e-10	5.22754e-10	3.90728e-09	3.02299e-07	4.61642e-09	4.70212e-06	7.16956e-10	2.2214e-09	1.34613e-09	1.19971e-09	1.49065e-08	4.96234e-10
CRI	Costa Rica	6.0887e-09	1.55097e-08	1.18722e-07	8.79781e-09	3.53636e-08	2.89069e-09	1.75337e-07	8.52731e-09	3.02553e-08	3.80348e-07	1.63005e-06	2.72837e-08	1.26013e-08	1.84757e-08	2.25811e-08	9.50606e-09	3.70483e-10	2.45367e-06	8.65016e-09	5.32212e-09	6.24484e-09	4.22163e-09	1.51999e-08	1.92713e-08	6.88409e-09	1.01276e-06	3.04044e-09	4.12644e-09	1.04156e-07	1.10337e-08	3.36012e-09	7.07801e-09	1.45181e-08	6.8099e-06	5.03211e-09	1.22009e-08	1.96575e-09	2.55538e-09	4.58719e-07	4.83372e-06	2.02018e-06	6.88143e-09	5.37126e-05	9.79909e-08	1.3375e-07	4.26365e-08	7.1191e-07	9.72951e-09
HRV	Croatia	3.45283e-09	4.11795e-08	2.49456e-08	1.28302e-09	4.9017e-09	5.44417e-09	3.06412e-08	2.75763e-09	1.64842e-09	2.88786e-07	1.30783e-06	5.57983e-09	3.74324e-09	3.98333e-09	4.50923e-09	1.04089e-09	2.72265e-10	1.30038e-07	6.37077e-10	1.77587e-09	2.28819e-09	3.06949e-09	2.29864e-09	2.37308e-06	1.93701e-09	8.44029e-08	8.47767e-10	1.28391e-09	4.58616e-08	5.15597e-09	2.01067e-09	1.87768e-09	2.85388e-09	2.09101e-07	1.55401e-09	9.35921e-10	1.09289e-09	1.44858e-09	1.74464e-08	4.0423e-07	1.94471e-08	2.20335e-09	3.21202e-09	5.88916e-05	5.80841e-09	1.09621e-08	2.68846e-07	3.07942e-09
CUB	Cuba	8.08778e-13	1.75311e-12	5.63182e-12	1.1025e-12	1.64369e-12	3.83549e-13	4.49281e-11	3.36485e-12	2.33337e-12	1.34002e-10	1.00836e-10	1.06291e-12	6.38466e-13	9.40596e-13	1.90169e-12	2.09675e-12	8.01981e-14	4.95094e-11	1.03862e-12	5.87166e-13	1.49869e-12	1.03346e-12	8.84802e-12	1.01823e-12	6.14339e-13	8.22261e-11	2.50009e-13	4.71887e-13	1.86201e-11	1.66201e-12	6.63397e-13	1.13992e-12	9.41026e-13	3.07968e-10	9.23476e-13	1.62977e-12	3.631e-13	4.64794e-13	3.55993e-11	3.19157e-09	3.45865e-11	1.24391e-12	4.3854e-12	1.17214e-11	2.04511e-08	8.30994e-12	4.29172e-11	6.1137e-13
CYP	Cyprus	2.83515e-09	1.60386e-08	1.48114e-08	1.1471e-09	6.29494e-09	7.41704e-10	1.6742e-08	2.19699e-08	1.62388e-09	8.59507e-08	3.17193e-07	4.72965e-09	8.6865e-10	2.81878e-08	1.84061e-08	1.33635e-09	2.60206e-10	3.32654e-07	6.23709e-10	1.62908e-09	1.79221e-09	3.69359e-09	1.7988e-09	6.2187e-09	2.00969e-09	6.04733e-08	7.9564e-10	1.52797e-09	3.3792e-08	5.75811e-09	2.54571e-09	1.92655e-09	2.43131e-09	7.75453e-08	1.53443e-09	1.09247e-09	1.09146e-09	1.35669e-09	1.10729e-08	2.60006e-07	1.31815e-08	1.99334e-09	2.28851e-09	7.75564e-08	3.94428e-09	2.80922e-05	3.75593e-07	1.726e-09
CZE	Czech Republic	3.53618e-09	1.37763e-08	5.64087e-08	1.14831e-09	9.81506e-09	4.24175e-10	7.94255e-08	5.6183e-09	1.82463e-09	1.45285e-07	1.82904e-06	1.68145e-08	1.03579e-09	7.66506e-09	1.32403e-08	1.13528e-09	1.34555e-10	5.32924e-07	8.16298e-10	1.76621e-09	1.1156e-09	1.32834e-09	3.96493e-09	4.25483e-08	2.95638e-09	2.7213e-07	2.84519e-09	1.50941e-09	2.20512e-07	5.01393e-09	8.66411e-10	2.39214e-09	5.07024e-09	2.93462e-07	1.07498e-09	5.60917e-10	5.68008e-10	8.3666e-10	5.03431e-08	1.41758e-06	5.6472e-08	2.58319e-09	6.2481e-09	2.31852e-07	1.54757e-08	1.93937e-08	5.92239e-05	3.16127e-09
CIV	Cote dIvoire	0	0	0	0	0	0	0	0	0	0	0	0	0	0	0	0	0	0	0	0	0	0	0	0	0	0	0	0	0	0	0	0	0	0	0	0	0	0	0	0	0	0	0	0	0	0	0	0
PRK	North Korea	4.79175e-08	5.24757e-08	3.19157e-07	1.92257e-08	6.1766e-08	2.5355e-08	3.34697e-07	3.26747e-08	3.29275e-08	1.07893e-06	3.50808e-07	5.00969e-08	1.65066e-08	3.64598e-08	1.33571e-07	1.75917e-08	3.80077e-09	3.08615e-07	1.21684e-08	6.06992e-08	3.33667e-08	7.73186e-08	1.37337e-07	2.47865e-08	3.06154e-08	1.22915e-05	1.44716e-08	2.42873e-08	1.23212e-07	9.42017e-08	3.96553e-08	2.30492e-07	3.21082e-08	1.05707e-06	3.0719e-08	1.72729e-08	2.13901e-08	2.53817e-08	2.33181e-07	0.000383478	4.1222e-07	3.33105e-08	1.36163e-07	6.47608e-08	2.26917e-07	4.42759e-08	2.01601e-07	2.32932e-08
COD	DR Congo	3.69912e-09	5.8849e-09	1.13758e-08	1.80773e-09	8.97287e-09	1.24151e-09	1.70987e-08	3.12249e-09	2.8799e-09	3.9187e-08	4.40188e-08	3.65585e-09	1.51517e-09	3.02553e-09	4.09109e-09	1.49751e-09	4.35146e-10	5.07349e-07	1.11059e-09	2.73768e-09	2.62571e-09	6.57094e-09	3.19137e-09	2.95235e-09	3.05843e-09	4.00146e-08	1.2743e-09	1.83192e-09	6.54721e-09	1.04374e-08	3.66887e-09	2.69236e-09	7.91851e-09	3.87225e-08	2.92957e-09	1.48621e-09	5.98019e-09	2.53409e-09	1.09233e-08	2.08177e-07	1.59303e-08	3.40048e-09	2.57708e-09	7.41318e-09	3.43489e-09	1.07763e-08	2.91633e-08	2.09275e-09
DNK	Denmark	1.37412e-10	5.08537e-10	2.42291e-09	7.44481e-11	5.74508e-10	5.40064e-11	7.59558e-09	2.69381e-10	1.89997e-10	3.32696e-08	3.22509e-08	7.82553e-10	6.17768e-11	1.68783e-09	1.15633e-09	7.79111e-11	6.40257e-12	3.07323e-08	1.22622e-10	1.10179e-10	1.72987e-10	8.5612e-11	2.42986e-10	1.20761e-09	1.46226e-10	1.47795e-08	2.3095e-11	1.95453e-10	5.06256e-09	3.05294e-10	4.89568e-11	2.46091e-10	2.98213e-10	3.33217e-08	1.16332e-10	4.24746e-11	2.70973e-11	6.50461e-11	4.158e-09	2.43709e-07	3.46976e-09	1.59665e-10	5.92334e-10	3.92289e-09	5.82367e-10	2.11886e-09	3.56227e-08	1.82918e-10
DJI	Djibouti	1.85836e-13	3.35661e-13	1.69754e-13	8.95345e-14	2.02052e-13	6.63875e-14	3.9248e-13	1.43212e-13	1.27662e-13	6.04257e-13	2.37716e-13	1.62303e-13	7.34237e-14	9.90371e-14	1.78557e-13	7.33833e-14	2.48513e-14	3.1655e-13	5.91366e-14	1.27375e-13	1.32789e-13	3.4749e-13	1.20864e-13	1.08537e-13	1.13428e-13	4.90182e-13	6.88176e-14	9.01983e-14	1.43648e-13	4.8739e-13	1.98755e-13	1.35212e-13	1.19867e-13	3.91391e-13	1.36483e-13	7.73116e-14	1.0735e-13	1.20765e-13	2.66731e-13	3.36319e-12	2.17999e-13	1.48236e-13	9.83439e-14	1.12798e-13	9.43075e-14	1.34167e-13	2.0364e-13	8.86275e-14
DOM	Dominican Republic	2.53272e-08	4.68513e-08	2.61913e-07	1.80646e-08	7.44969e-08	8.94199e-08	4.46967e-07	2.6769e-08	3.35208e-08	1.87528e-06	2.52816e-06	4.48687e-08	5.43499e-08	5.28559e-08	6.70767e-08	5.05204e-08	2.54432e-09	4.27465e-06	1.40708e-08	2.02637e-08	2.36796e-08	2.90727e-08	4.3243e-08	5.53287e-08	2.38806e-08	1.92255e-06	7.95423e-09	1.61206e-08	2.14042e-07	5.55278e-08	1.92584e-08	2.58147e-08	3.90783e-08	2.70736e-05	1.75499e-08	1.25199e-08	1.07594e-08	1.37932e-08	4.94891e-07	6.5419e-06	7.67435e-07	2.56928e-08	6.01946e-07	3.25984e-07	1.01748e-06	1.03198e-07	9.73006e-07	2.69152e-08
ECU	Ecuador	2.53485e-06	1.42838e-06	1.39389e-06	1.21823e-07	5.04124e-07	7.71035e-08	5.68579e-05	2.16525e-07	2.58874e-07	8.10538e-06	3.39096e-05	6.7088e-07	1.78893e-07	2.51627e-07	3.64535e-07	2.12191e-07	2.46113e-08	2.91027e-05	1.5497e-07	1.4434e-07	1.84134e-07	3.64001e-07	2.04067e-06	5.1568e-07	1.71078e-07	1.76035e-05	9.53164e-08	1.12212e-07	4.1649e-06	5.67388e-07	1.67902e-07	1.87043e-07	2.27351e-07	8.338e-05	1.42653e-07	1.08417e-07	1.24618e-07	4.45041e-07	4.44165e-05	8.8504e-05	0.000460794	2.09057e-07	1.66787e-06	6.70878e-06	3.08159e-06	5.62496e-07	1.68498e-05	1.71703e-07
EGY	Egypt	6.36244e-10	4.27813e-09	7.52258e-08	4.28058e-10	2.96533e-09	1.48464e-10	2.6542e-08	9.54644e-10	5.64546e-10	5.95124e-08	1.22749e-07	1.97771e-09	4.11035e-10	2.61068e-09	3.05274e-09	4.64439e-10	3.02823e-11	1.07396e-07	1.23482e-10	5.06669e-10	3.33242e-10	3.63737e-10	8.50982e-10	2.50674e-09	1.08748e-09	1.1315e-07	1.1217e-10	6.80774e-10	1.69718e-08	1.06073e-09	2.5534e-10	7.71231e-10	2.23719e-09	1.48144e-07	3.61982e-10	1.83529e-10	1.81153e-10	2.21173e-10	1.01222e-08	4.94125e-07	1.54513e-08	6.94115e-10	1.82981e-09	2.31163e-08	3.21212e-09	3.0897e-08	4.99571e-08	1.09137e-09
SLV	El Salvador	2.87637e-09	3.90429e-09	7.81272e-09	1.26866e-09	4.02163e-09	1.03826e-09	1.49601e-08	2.2896e-09	2.67207e-09	3.64302e-08	2.13818e-07	2.84032e-09	5.03447e-09	2.25179e-09	7.8964e-09	3.94734e-09	2.15212e-10	1.2095e-07	6.0173e-09	2.09901e-09	2.1516e-09	4.87206e-09	2.53005e-09	2.681e-09	1.92307e-09	4.88887e-08	1.00789e-09	1.43213e-09	6.71001e-09	7.71888e-09	2.64234e-09	2.11862e-09	2.03201e-09	4.67293e-07	1.90145e-09	1.52165e-09	1.43484e-09	1.8323e-09	1.38322e-08	2.12797e-07	2.43002e-08	2.25346e-09	6.41715e-07	1.38759e-08	7.98957e-09	3.07227e-09	5.12543e-08	1.5722e-09
ERI	Eritrea	5.77455e-10	9.93838e-10	6.01772e-10	2.79784e-10	6.13816e-10	2.14511e-10	1.87519e-09	4.49459e-10	4.34116e-10	4.60775e-09	1.14891e-09	5.1011e-10	2.70576e-10	3.32191e-10	6.6814e-10	2.50042e-10	8.35467e-11	9.45711e-10	2.03651e-10	4.14654e-10	4.25523e-10	1.00817e-09	4.98029e-10	3.6076e-10	4.08164e-10	2.092e-09	2.39894e-10	2.92255e-10	4.57256e-10	1.41066e-09	6.1593e-10	4.10863e-10	3.77914e-10	1.4938e-09	4.16067e-10	2.49289e-10	3.42076e-10	3.67561e-10	1.1109e-09	1.11905e-08	1.7476e-09	4.37691e-10	3.3289e-10	4.18934e-10	5.47725e-10	3.44314e-10	8.04997e-10	2.78606e-10
EST	Estonia	8.55514e-13	1.04021e-12	3.28553e-12	4.02859e-13	1.85303e-12	3.65636e-12	6.47497e-12	1.17686e-12	6.04166e-13	1.91309e-11	2.6546e-11	3.34359e-12	9.3971e-12	8.57158e-13	1.26653e-12	3.99312e-13	1.14802e-13	2.76979e-11	6.56566e-12	5.78922e-13	5.83264e-13	1.05238e-12	7.88007e-13	9.09743e-13	6.28129e-13	2.30425e-11	2.88229e-13	4.21584e-13	3.57588e-12	1.6348e-12	7.44726e-13	1.26051e-10	7.3706e-13	1.18604e-10	5.48464e-13	3.3209e-13	3.98346e-13	4.89966e-13	3.8298e-12	1.16624e-10	4.76546e-12	6.52524e-13	1.95385e-12	3.40869e-12	1.3822e-12	1.53891e-12	6.50249e-11	5.10654e-13
ETH	Ethiopia	5.54228e-09	1.76683e-08	1.27839e-07	2.74414e-09	1.04454e-08	1.76126e-09	5.27901e-08	5.25638e-09	4.37685e-09	1.60231e-07	5.87274e-07	7.48227e-09	3.01252e-09	6.88508e-09	1.25342e-08	2.7786e-09	5.52692e-10	5.38708e-07	1.60307e-09	3.93927e-09	3.79435e-09	7.79962e-09	5.51475e-09	8.12075e-09	4.80777e-09	1.88992e-07	1.66464e-09	3.72228e-09	3.79426e-08	1.1346e-08	4.72823e-09	5.22521e-09	6.17201e-09	4.88457e-07	3.60897e-09	2.07652e-09	2.62724e-09	2.92175e-09	3.2414e-08	5.94033e-06	5.31595e-08	4.61901e-09	7.7863e-09	3.39275e-08	1.03884e-08	2.53803e-08	3.15498e-07	4.04625e-09
FJI	Fiji	7.50407e-09	1.23247e-08	1.05504e-08	3.53772e-09	9.98468e-09	2.92972e-09	2.91095e-08	5.69731e-09	5.52238e-09	7.15998e-06	4.62964e-08	7.07448e-09	3.35526e-09	6.55185e-09	6.78044e-08	4.65985e-09	1.09929e-09	4.46762e-08	2.36745e-09	5.41256e-09	5.80538e-09	1.28252e-08	6.00798e-09	4.1812e-09	5.24798e-09	6.06267e-08	2.75038e-09	4.45184e-09	7.07099e-09	1.79711e-08	7.55657e-09	6.49841e-09	5.16275e-09	5.19616e-07	5.23344e-09	3.11102e-09	3.9852e-09	4.62909e-09	1.79927e-08	6.20962e-07	2.18199e-08	5.65571e-09	5.40101e-09	6.76199e-09	5.17472e-09	7.26223e-09	1.90974e-08	3.38327e-09
FIN	Finland	1.10099e-10	3.41929e-10	2.14307e-09	5.63799e-11	3.66873e-10	3.334e-11	3.4403e-09	1.79386e-10	7.48592e-11	1.63474e-08	1.73893e-08	5.6121e-10	8.6216e-11	3.1329e-10	6.43727e-10	7.58335e-11	5.7902e-12	1.89518e-08	2.86168e-11	9.90567e-11	7.6978e-11	6.35233e-11	2.44405e-10	3.25516e-10	1.29867e-10	1.43594e-08	2.49635e-11	8.32914e-11	2.12107e-09	1.56522e-10	3.97813e-11	3.24533e-10	2.77116e-10	2.42919e-08	4.43007e-11	3.10837e-11	2.48805e-11	3.66107e-11	3.7328e-09	3.57874e-07	2.74525e-09	1.23551e-10	3.56449e-10	1.86911e-09	5.61178e-10	1.01008e-09	1.07362e-08	1.52715e-10
FRA	France	6.72967e-10	2.23828e-09	8.83405e-08	2.64626e-09	7.09307e-09	1.32615e-10	3.18232e-08	1.35541e-09	5.39483e-10	9.53542e-08	1.37821e-07	2.49935e-09	3.65443e-10	3.70837e-09	4.01148e-09	5.90962e-10	1.04671e-11	4.76102e-07	1.04679e-10	5.1983e-09	4.98479e-10	1.48687e-10	1.7499e-09	2.48681e-09	8.24722e-10	1.47926e-07	1.07582e-10	6.16483e-10	1.96156e-08	6.46326e-09	1.84496e-10	4.53008e-09	2.66646e-08	1.16584e-07	5.34085e-10	2.19354e-10	8.60279e-10	9.34282e-10	2.1802e-08	5.71122e-07	2.70863e-08	4.36292e-09	3.13598e-09	1.5907e-08	7.30349e-09	1.04969e-08	9.1522e-08	1.12433e-08
PYF	French Polynesia	0	0	0	0	0	0	0	0	0	0	0	0	0	0	0	0	0	0	0	0	0	0	0	0	0	0	0	0	0	0	0	0	0	0	0	0	0	0	0	0	0	0	0	0	0	0	0	0
GAB	Gabon	8.92886e-10	3.40558e-09	4.66484e-08	4.24574e-10	3.45011e-09	2.04779e-10	1.24978e-08	7.51032e-10	6.34605e-10	5.08577e-08	2.53075e-08	2.25427e-09	3.13698e-10	1.21357e-09	4.84536e-09	3.60732e-10	7.73186e-11	3.33049e-08	1.99802e-10	8.18052e-10	5.84992e-10	1.00644e-09	9.77565e-10	9.49626e-10	7.63169e-10	3.03749e-08	2.10397e-10	6.20465e-10	6.0053e-09	1.67053e-09	5.70426e-10	1.76797e-09	4.49535e-09	5.82511e-08	6.18459e-10	2.61371e-10	3.4425e-10	4.32075e-10	8.48142e-09	8.07903e-06	8.19258e-09	6.2913e-09	1.52103e-09	3.72289e-09	2.88749e-09	5.24122e-09	1.37019e-08	9.2869e-10
GMB	Gambia	2.88875e-12	4.21068e-12	3.15873e-12	1.61148e-12	3.29093e-12	1.28256e-12	1.05034e-11	2.38503e-12	1.80349e-12	1.94792e-11	6.40455e-12	2.3487e-12	1.60264e-12	2.04765e-12	3.51491e-12	1.52006e-12	3.3116e-13	2.87376e-11	1.15388e-12	1.93289e-12	2.23922e-12	3.84706e-12	2.96688e-12	1.9187e-12	2.52868e-12	1.24885e-11	1.39743e-12	1.67075e-12	1.10723e-11	5.71952e-12	3.95728e-12	2.13906e-12	6.64482e-12	8.64908e-12	2.28885e-12	1.4691e-12	2.08091e-12	1.60401e-12	6.27211e-12	7.00731e-11	7.8005e-12	2.40757e-12	1.8244e-12	2.61764e-12	2.33365e-12	2.12723e-12	5.59211e-12	1.49094e-12
GEO	Georgia	9.76746e-08	2.29694e-08	3.24523e-07	9.23122e-09	2.14798e-08	6.68357e-09	5.60501e-08	3.04444e-07	1.22209e-08	7.87325e-08	1.18244e-07	2.18389e-07	1.1053e-08	1.11932e-08	1.68824e-08	7.32927e-09	2.62039e-09	6.92225e-08	6.15433e-09	1.32417e-08	1.3953e-08	3.31904e-08	1.45644e-08	1.19798e-08	1.25084e-08	9.27706e-08	7.0379e-09	9.07807e-09	6.48978e-08	3.73214e-08	1.85173e-08	1.33472e-08	1.354e-08	7.09796e-08	1.33803e-08	7.84508e-09	1.03987e-08	1.19921e-08	3.39476e-08	4.59008e-07	3.21717e-08	3.94826e-08	1.00654e-08	1.97544e-08	1.26953e-08	1.48753e-08	1.0317e-07	8.32586e-09
DEU	Germany	1.55934e-08	4.77282e-08	3.1776e-07	7.40499e-09	6.50343e-08	2.39164e-09	3.39063e-07	2.36502e-08	1.50486e-08	8.75768e-07	1.09911e-05	6.18576e-08	3.43952e-09	4.47916e-08	5.10939e-08	7.6909e-09	2.13974e-10	4.10631e-06	1.28754e-09	7.82873e-09	4.3729e-09	3.11447e-09	2.90369e-08	9.86372e-08	1.48067e-08	1.49715e-06	1.12576e-09	7.77443e-09	4.34685e-07	1.36761e-08	2.15912e-09	1.54973e-08	2.99236e-08	1.317e-06	6.18408e-09	2.24658e-09	1.36787e-09	2.50278e-09	3.42666e-07	9.76325e-06	3.03015e-07	1.09661e-08	5.33377e-08	4.83558e-07	5.89445e-08	1.25988e-07	2.64823e-06	1.84073e-08
GHA	Ghana	1.29091e-09	2.53455e-09	1.47645e-08	5.7755e-10	4.64513e-09	2.76802e-10	1.99674e-08	1.28842e-09	1.56978e-09	6.30607e-08	2.48543e-07	2.95729e-09	5.83099e-10	3.46112e-09	5.89966e-09	6.64e-10	7.61318e-11	3.42967e-07	2.62693e-10	3.36188e-09	6.7066e-10	8.54264e-10	1.59886e-09	3.82077e-09	2.65533e-09	9.16319e-08	2.36215e-10	7.96736e-10	1.41637e-08	2.59493e-09	5.86349e-10	1.25393e-09	2.52809e-09	4.54776e-07	7.32223e-10	3.90263e-10	3.47266e-10	4.60921e-10	1.33889e-08	5.03715e-07	1.71662e-08	1.20563e-09	2.83487e-09	5.29443e-08	4.27921e-09	6.88706e-09	5.95476e-08	1.55352e-09
GRC	Greece	1.73736e-10	3.88074e-08	2.70153e-09	6.05134e-11	5.768e-10	2.03863e-11	3.21601e-09	2.28763e-09	1.3443e-10	3.61204e-08	3.83406e-08	5.26736e-10	4.39342e-11	1.06695e-09	4.19827e-10	6.10244e-11	5.09399e-12	3.09833e-08	1.72937e-11	1.02783e-10	9.41556e-11	5.56621e-11	1.21509e-10	1.86429e-09	1.32834e-10	1.17423e-08	4.50814e-11	8.22271e-11	5.08051e-08	1.54496e-10	8.42783e-11	1.10361e-10	5.05355e-10	4.31303e-08	5.46434e-11	1.06259e-10	2.2972e-11	3.56e-11	2.16244e-09	6.58012e-08	1.6925e-09	1.89956e-10	4.17042e-10	5.59356e-09	4.81923e-10	3.94019e-08	2.75977e-08	1.82994e-10
GRL	Greenland	0	0	0	0	0	0	0	0	0	0	0	0	0	0	0	0	0	0	0	0	0	0	0	0	0	0	0	0	0	0	0	0	0	0	0	0	0	0	0	0	0	0	0	0	0	0	0	0
GTM	Guatemala	9.10595e-09	1.55772e-08	1.01405e-07	4.83273e-09	3.16402e-08	3.75214e-09	5.49176e-07	1.0018e-08	4.4672e-08	5.50091e-07	1.87734e-06	2.11887e-08	1.55472e-08	5.41778e-08	4.08378e-08	1.74802e-08	6.628e-10	1.40479e-06	6.59904e-08	6.58288e-09	1.04561e-08	7.20416e-09	3.8476e-08	2.66252e-08	1.35905e-08	8.8525e-07	1.16024e-08	1.2372e-08	1.00258e-07	1.49922e-08	4.95673e-09	1.23551e-08	1.49953e-08	1.04054e-05	5.35529e-09	4.38833e-09	2.8533e-09	3.85394e-09	5.16161e-07	3.56936e-06	3.45194e-06	8.33475e-09	4.02939e-06	3.24539e-07	1.98019e-07	4.18874e-08	7.20206e-07	1.01862e-08
GIN	Guinea	2.55331e-08	3.64031e-08	1.02002e-07	1.77087e-08	3.81939e-08	8.64943e-09	1.16587e-07	2.07602e-08	1.94769e-08	2.40824e-07	4.31783e-07	1.77101e-07	1.06592e-08	1.9531e-08	3.4387e-08	1.04091e-08	3.8003e-09	1.13337e-06	7.96694e-09	2.03346e-08	1.94059e-08	4.2419e-08	2.06149e-08	2.20002e-08	1.85902e-08	3.0226e-07	9.21718e-09	1.29822e-08	4.45669e-08	5.90584e-08	2.62048e-08	1.97795e-08	1.37962e-07	3.14801e-07	1.86447e-08	1.06247e-08	1.40802e-08	1.70412e-08	8.07896e-08	1.17817e-06	9.8881e-08	2.10741e-08	1.98382e-08	5.59884e-08	3.79623e-08	1.00249e-07	4.78584e-07	3.13977e-07
GUY	Guyana	7.15967e-13	9.01362e-13	4.42232e-12	3.74151e-13	3.12696e-12	7.51728e-12	1.28018e-11	5.80025e-13	7.88453e-12	9.6468e-11	1.96763e-11	9.15159e-13	4.93694e-13	1.13667e-12	1.71147e-12	2.47085e-11	7.16775e-14	4.26319e-11	6.85494e-13	5.34138e-13	6.68616e-13	8.80366e-13	1.2584e-12	8.07956e-13	6.74054e-13	2.85656e-11	9.63225e-13	4.49933e-13	2.06e-12	1.53784e-12	6.57069e-13	6.431e-13	8.97127e-13	7.49249e-11	6.63205e-13	4.23769e-13	3.77051e-13	4.27649e-13	1.03538e-11	2.22723e-10	3.31967e-11	7.51871e-13	1.43947e-12	2.47421e-12	3.77797e-12	1.76896e-12	1.19998e-11	5.72617e-13
HTI	Haiti	9.90052e-08	1.552e-07	1.22934e-07	4.82464e-08	1.16157e-07	4.15646e-08	3.14071e-07	7.70156e-08	7.76397e-08	5.2386e-07	6.68713e-07	9.06359e-08	8.06932e-08	6.23099e-08	1.10267e-07	3.79152e-07	1.47015e-08	1.39811e-06	3.46601e-08	7.37074e-08	7.71202e-08	1.82969e-07	7.97237e-08	6.08865e-08	7.09403e-08	5.71675e-07	3.75985e-08	4.89572e-08	9.19092e-08	2.64142e-07	1.03816e-07	7.32987e-08	6.75502e-08	5.23079e-06	7.43808e-08	4.28636e-08	5.49113e-08	6.67615e-08	2.03958e-07	2.40397e-06	2.5013e-07	7.94745e-08	9.2959e-08	8.91112e-08	1.48791e-07	6.23512e-08	3.23946e-07	4.92817e-08
HND	Honduras	3.36097e-09	4.94234e-09	2.27861e-08	2.06355e-09	8.44047e-09	1.45918e-09	3.61586e-08	3.09118e-09	3.78773e-09	1.07913e-07	3.44258e-07	5.20995e-09	4.21008e-09	5.06866e-09	7.65971e-09	3.58851e-09	3.42105e-10	6.58242e-07	7.97597e-09	2.39346e-09	2.61651e-09	3.86072e-09	4.12815e-09	5.2142e-09	2.79815e-09	1.43385e-07	1.05491e-09	1.8244e-09	3.12035e-08	6.21554e-09	2.69873e-09	3.03079e-09	3.98525e-09	9.36541e-07	2.26601e-09	1.70723e-09	1.42691e-09	1.78879e-09	3.36922e-08	6.15487e-07	7.04947e-08	2.91271e-09	9.52102e-07	2.4368e-08	1.48732e-08	8.57647e-09	4.31661e-07	2.73763e-09
HKG	Hong Kong	0	0	0	0	0	0	0	0	0	0	0	0	0	0	0	0	0	0	0	0	0	0	0	0	0	0	0	0	0	0	0	0	0	0	0	0	0	0	0	0	0	0	0	0	0	0	0	0
HUN	Hungary	8.97545e-09	1.0364e-07	2.09071e-07	3.73616e-09	3.26984e-08	1.46387e-09	1.91575e-07	2.56346e-08	5.76047e-09	5.21953e-07	1.01812e-05	1.12313e-07	3.00672e-09	2.09149e-08	3.13581e-08	3.1787e-09	4.80335e-10	2.09547e-06	1.22382e-09	5.42477e-09	3.46215e-09	4.22923e-09	9.62468e-09	5.63931e-07	7.8513e-09	9.11746e-07	1.39976e-09	4.30013e-09	9.84421e-07	1.11202e-08	3.63386e-09	1.09748e-08	1.61203e-08	1.02961e-06	3.42583e-09	1.85769e-09	1.63672e-09	2.40239e-09	1.28135e-07	3.33634e-06	1.27758e-07	7.08353e-09	1.92586e-08	2.05501e-06	3.00088e-08	1.31586e-07	5.87912e-06	1.05072e-08
ISL	Iceland	3.14454e-13	4.28705e-13	3.06223e-12	3.10062e-13	1.00719e-12	1.40033e-13	4.33059e-12	2.8185e-13	3.07814e-13	1.66381e-11	2.14771e-11	5.33338e-13	1.64823e-13	6.46837e-13	7.6081e-13	2.13563e-13	2.40685e-14	5.16669e-11	1.07311e-13	2.5492e-13	2.2025e-13	3.87523e-13	3.24319e-13	5.81925e-13	3.02176e-13	2.41519e-11	9.36653e-14	1.90944e-13	2.35688e-12	6.80574e-13	2.37477e-13	3.91839e-13	7.05051e-13	1.44271e-10	2.21543e-13	1.2606e-13	1.47731e-13	1.80127e-13	5.89949e-12	4.18295e-10	6.69605e-12	3.00256e-13	5.80588e-13	9.83337e-12	8.8603e-13	1.35328e-12	1.03268e-11	3.3361e-13
IND	India	1.21091e-06	2.67942e-07	3.81501e-06	1.0327e-07	1.06832e-06	3.32449e-08	5.29564e-06	2.37453e-07	8.80657e-08	2.30539e-05	1.45626e-05	4.89169e-07	7.49447e-08	5.21558e-06	2.48009e-05	1.04049e-07	7.95418e-09	2.51579e-05	3.09439e-08	1.7685e-07	7.75721e-08	2.8524e-07	2.48973e-07	2.61446e-07	4.01446e-07	2.68341e-05	3.07553e-08	5.01598e-07	1.84097e-06	4.12332e-07	1.24618e-07	4.95811e-07	3.84407e-07	5.58205e-05	6.18876e-08	5.49784e-08	6.41478e-08	1.35707e-07	3.64742e-06	0.000158201	4.41964e-06	7.56996e-07	4.43652e-07	1.70847e-06	6.3872e-07	1.76845e-06	1.0825e-05	5.0926e-07
IDN	Indonesia	3.2818e-07	9.72901e-08	1.91061e-06	2.72002e-08	4.40085e-07	1.48647e-08	2.83462e-06	5.15477e-08	5.32873e-08	2.13437e-05	6.69947e-06	1.20096e-07	5.18156e-08	4.47158e-07	1.56042e-06	4.90253e-08	2.62258e-09	9.12078e-06	1.53621e-08	4.82501e-08	4.57531e-08	4.64917e-08	1.76844e-07	1.26288e-07	9.93458e-08	1.20873e-05	1.782e-08	4.44774e-07	8.37247e-07	9.01574e-08	2.74588e-08	4.16818e-07	1.50515e-07	1.91747e-05	2.60318e-08	1.96951e-08	1.6816e-08	2.25401e-08	1.6347e-06	0.000314114	2.57948e-06	1.1892e-07	2.0585e-07	8.14299e-07	2.69853e-07	3.4094e-07	4.04894e-06	1.54273e-07
IRN	Iran	5.2569e-07	8.37579e-08	1.67146e-07	1.21094e-08	6.90365e-08	5.57099e-09	2.57926e-07	4.96492e-07	1.01361e-08	9.89555e-07	6.01286e-07	6.5122e-07	8.11285e-09	1.23217e-07	1.79752e-07	9.072e-09	1.48545e-09	6.82495e-07	5.19539e-09	1.35142e-08	1.16915e-08	1.99694e-08	2.17281e-08	2.75819e-08	6.00873e-08	7.47251e-07	5.82693e-09	2.20443e-08	1.42476e-07	4.91945e-08	1.42551e-08	2.84117e-08	3.27196e-08	1.02849e-06	1.22654e-08	7.32086e-09	8.80563e-09	1.00227e-08	1.51756e-07	1.94637e-05	1.67641e-07	2.21335e-08	2.75384e-08	9.65218e-08	5.40247e-08	1.03796e-07	3.5316e-07	1.71658e-08
IRQ	Iraq	1.15481e-09	1.58068e-09	4.66447e-08	7.33676e-10	1.98935e-09	4.21481e-10	9.85052e-09	8.99231e-10	7.4956e-10	2.29294e-08	3.63825e-08	1.17315e-09	6.57706e-10	9.92542e-10	1.6714e-09	5.29952e-10	1.46815e-10	1.68183e-08	3.73033e-10	8.11386e-10	7.67471e-10	1.50798e-09	1.2574e-09	9.71622e-10	9.31433e-10	1.05144e-07	4.1328e-10	6.24274e-10	1.98999e-09	2.43918e-09	1.14554e-09	9.50501e-10	1.00791e-09	4.13816e-08	8.24379e-10	4.86894e-10	6.35067e-10	7.25937e-10	5.95969e-09	2.07885e-07	6.59104e-09	9.81895e-10	1.25356e-09	4.53839e-09	2.28922e-09	1.42264e-09	6.62775e-09	7.52317e-10
IRL	Ireland	4.73411e-10	5.4892e-10	5.08596e-09	1.73619e-10	1.3574e-09	1.17971e-10	8.40922e-09	3.34316e-10	2.25103e-10	6.96297e-08	3.0272e-08	9.40884e-10	1.47244e-10	3.44497e-09	1.51495e-09	6.50085e-10	7.70024e-12	7.38415e-08	6.46995e-11	2.46453e-10	7.23081e-10	2.12778e-10	3.44648e-10	5.88028e-10	4.53064e-10	3.59372e-08	6.99241e-11	4.7456e-10	3.42767e-09	4.8459e-10	7.45812e-11	4.11041e-10	6.4294e-10	5.11744e-08	1.20308e-10	1.66782e-10	5.26375e-11	8.31753e-11	6.04816e-09	1.7744e-07	1.36782e-08	4.27576e-10	7.73225e-10	3.97473e-09	1.04655e-09	4.84657e-09	1.75521e-08	6.9065e-10
ISR	Israel	8.02208e-10	1.03873e-09	3.91897e-09	4.21582e-10	1.68953e-09	2.88117e-10	2.65085e-08	1.27945e-09	5.61798e-10	4.27404e-08	6.7714e-08	1.42887e-09	4.11748e-10	8.95569e-10	1.4339e-09	3.97305e-10	8.49561e-11	1.12931e-07	2.6254e-10	5.69635e-10	5.39116e-10	9.09945e-10	8.8628e-10	1.32665e-09	1.36879e-09	3.10203e-08	2.94774e-10	5.42057e-10	1.35087e-08	1.46844e-09	7.24566e-10	7.35972e-10	1.02612e-09	5.62125e-08	6.70191e-10	3.41486e-10	4.53844e-10	4.8548e-10	6.28172e-09	2.28677e-07	1.16812e-08	7.19261e-10	1.21409e-09	1.44897e-08	1.65521e-09	1.12123e-08	2.88716e-08	6.76563e-10
ITA	Italy	1.85212e-09	7.60663e-08	2.05054e-07	1.93479e-09	1.90197e-08	4.75676e-10	1.51011e-07	1.05234e-08	1.75678e-09	3.47871e-07	1.02975e-06	9.15893e-09	8.05257e-10	1.32359e-08	1.4107e-08	1.57407e-09	4.04591e-11	5.07708e-07	3.13279e-10	2.77593e-09	2.80057e-09	6.27893e-10	4.83929e-09	6.27772e-08	3.68644e-09	5.12647e-07	4.22592e-10	1.80385e-09	9.03534e-08	6.25195e-09	5.91645e-10	2.36015e-09	1.14531e-08	5.3814e-07	2.10683e-09	9.81823e-10	3.14116e-10	6.88232e-10	7.0463e-08	1.28709e-06	8.82541e-08	4.87607e-09	1.38742e-08	3.10436e-07	3.59981e-08	4.87107e-08	4.05563e-07	7.6245e-09
JAM	Jamaica	6.20216e-11	7.5925e-11	1.7967e-10	3.06908e-11	9.98761e-11	3.9789e-10	4.27949e-10	5.33241e-11	2.12933e-10	5.44559e-09	1.22445e-09	7.31568e-11	2.25271e-10	7.48328e-11	9.65546e-11	1.51367e-09	7.46768e-12	1.46819e-09	5.49043e-10	4.42354e-11	8.42176e-10	8.34827e-11	7.44669e-11	5.2863e-11	5.18725e-11	1.6153e-09	1.52668e-10	3.80129e-11	1.2107e-10	1.20676e-10	5.9827e-11	5.76381e-11	4.69183e-10	6.5558e-08	4.27621e-11	3.00303e-09	3.26175e-11	3.83515e-11	3.0937e-10	8.53192e-09	5.261e-10	5.31513e-11	3.55803e-10	1.68238e-10	2.43568e-10	2.0019e-10	1.30264e-09	3.68862e-11
JPN	Japan	1.53893e-08	6.9931e-09	4.78344e-08	3.97369e-09	1.76809e-08	3.04326e-09	1.43351e-07	5.59975e-09	4.63648e-09	8.74413e-07	1.66456e-07	1.03127e-08	4.70434e-09	1.92196e-08	7.89431e-08	6.47211e-09	6.88651e-10	1.91038e-07	2.96593e-09	6.25509e-09	7.4513e-09	1.31416e-08	1.82497e-08	6.07415e-09	7.94651e-09	9.2163e-07	2.88313e-09	1.25628e-08	1.94328e-08	1.63618e-08	6.63715e-09	5.23064e-08	1.13507e-08	9.89554e-07	6.19874e-09	3.40327e-09	4.41033e-09	9.99432e-09	1.41138e-07	1.56227e-05	1.85958e-07	7.52575e-09	3.25963e-08	2.37122e-08	2.52588e-08	2.34343e-08	8.81229e-08	5.73519e-09
JOR	Jordan	1.35693e-08	1.56666e-08	1.3222e-07	6.01443e-09	4.06991e-08	4.24455e-09	6.61407e-08	5.70097e-08	7.82539e-09	3.62274e-07	1.06904e-07	2.70544e-08	5.52888e-09	3.06372e-06	2.13988e-08	4.99708e-09	1.44664e-09	1.1301e-07	3.92561e-09	9.07687e-09	8.75055e-09	1.66613e-08	9.74552e-09	1.72368e-08	8.97627e-09	2.59322e-07	4.49009e-09	6.25967e-09	8.29021e-08	2.38227e-08	1.11877e-08	1.01115e-08	1.79561e-08	7.96959e-07	8.56065e-09	5.14402e-09	7.38481e-09	7.98475e-09	2.71703e-08	7.82773e-07	4.05331e-08	1.19535e-08	9.90263e-09	2.18151e-08	9.63285e-09	5.25961e-08	6.60913e-08	1.14657e-08
KAZ	Kazakhstan	4.47462e-09	2.5637e-10	8.43315e-10	6.14894e-11	2.06395e-10	3.79726e-11	1.41982e-09	1.99878e-10	7.18132e-11	6.94783e-09	1.92479e-08	3.50004e-09	5.82191e-11	1.35839e-10	2.8962e-10	5.5367e-11	1.29052e-11	3.51918e-09	3.48195e-11	8.68714e-11	1.88604e-09	1.49231e-10	1.35566e-10	1.97023e-10	1.04175e-10	3.63015e-09	2.88341e-10	6.73261e-11	8.2503e-10	2.49743e-10	1.07961e-10	1.0659e-10	1.35005e-10	3.63064e-09	7.67047e-11	4.70199e-11	5.95428e-11	7.04188e-11	1.05267e-09	1.1727e-07	2.39051e-09	1.07868e-10	1.45609e-10	7.11608e-10	2.27875e-10	2.29316e-10	1.28905e-08	8.39502e-11
KEN	Kenya	1.04933e-08	6.22129e-09	1.74025e-08	2.90063e-09	1.46019e-08	2.10228e-09	5.67632e-08	4.45107e-09	3.83899e-09	2.45442e-07	1.78974e-07	6.04136e-09	2.6296e-09	2.23392e-08	7.82111e-09	2.7684e-09	5.69814e-10	4.79319e-07	1.94518e-09	5.78806e-09	3.80395e-09	6.03723e-09	4.88677e-09	6.43265e-09	5.78484e-09	9.75561e-08	2.18929e-09	3.19432e-09	1.25154e-08	8.99696e-09	7.95256e-09	4.20479e-09	9.4101e-09	2.12604e-07	3.65597e-09	2.51339e-09	2.91539e-09	3.34281e-09	2.05392e-08	6.62584e-07	3.01258e-08	7.28706e-09	5.41755e-09	1.40119e-08	6.69651e-09	1.30682e-08	6.77175e-08	3.5696e-09
KWT	Kuwait	7.70743e-11	5.25163e-11	8.75631e-11	3.38474e-11	7.92608e-11	2.49286e-11	2.0356e-10	5.01056e-11	3.70785e-11	8.47138e-10	1.7721e-10	6.70832e-11	2.98278e-11	5.76075e-11	8.27199e-11	2.88567e-11	6.89657e-12	3.00577e-10	2.19077e-11	4.52535e-11	4.68551e-11	1.01609e-10	5.54166e-11	3.87639e-11	5.11271e-11	1.30349e-09	2.45247e-11	3.7074e-11	5.34488e-11	1.42164e-10	7.08298e-11	1.50372e-10	4.20447e-11	3.16027e-10	4.85548e-11	2.84003e-11	3.88503e-11	4.19999e-11	1.49046e-10	3.81918e-09	2.33796e-10	5.47854e-11	3.86794e-11	5.10667e-11	4.90625e-11	4.80897e-11	1.1734e-10	2.9712e-11
KGZ	Kyrgyzstan	1.41013e-10	1.42982e-11	1.27084e-11	6.96929e-12	1.3787e-11	5.06291e-12	3.443e-11	1.10877e-11	7.57258e-12	4.98808e-11	2.27971e-11	1.70047e-11	6.10408e-12	7.93398e-12	1.23513e-11	5.80977e-12	1.62014e-12	1.67718e-11	4.69823e-12	9.10995e-12	1.02925e-11	1.64147e-11	1.15994e-11	7.74421e-12	1.05095e-11	4.05856e-11	5.30893e-12	6.63411e-12	1.03744e-11	2.3278e-11	1.43788e-11	9.46973e-12	8.92173e-12	2.88345e-11	9.41985e-12	5.9673e-12	7.71374e-12	7.84443e-12	2.32652e-11	9.93171e-10	2.34708e-11	1.00827e-11	7.50468e-12	9.1388e-12	1.04274e-11	7.91844e-12	3.59101e-11	6.45717e-12
LAO	Laos	5.21625e-08	4.46704e-08	9.24165e-08	1.20961e-08	3.94076e-08	8.79987e-09	1.99823e-07	1.91404e-08	2.02019e-08	1.39645e-06	4.29828e-07	2.77592e-08	1.09194e-08	3.47254e-08	1.92809e-07	1.17744e-08	2.82058e-09	4.03683e-07	8.09101e-09	2.01291e-08	1.88984e-08	5.70266e-08	2.53607e-08	1.78305e-08	2.03503e-08	4.35197e-07	9.98053e-09	2.76127e-08	7.06764e-08	5.94124e-08	2.46136e-08	1.62547e-07	2.27513e-08	1.18025e-06	1.76955e-08	1.01129e-08	1.32039e-08	1.5448e-08	1.4827e-07	0.000111246	1.35523e-07	2.24515e-08	2.90579e-08	5.3551e-08	4.09686e-08	4.49736e-08	2.24387e-07	1.78142e-08
LVA	Latvia	1.7669e-12	1.23137e-12	3.26634e-12	4.70454e-13	1.47699e-12	4.08778e-13	7.25194e-12	4.89302e-12	6.91142e-13	1.57149e-11	3.68739e-11	2.46876e-12	8.16601e-13	1.10563e-12	1.31915e-12	4.11545e-13	1.50887e-13	2.62244e-11	3.9843e-13	6.88e-13	7.10821e-13	1.4363e-12	8.33589e-13	1.04807e-12	6.99713e-13	1.0038e-10	3.67348e-13	4.83906e-13	5.568e-12	2.20864e-12	9.66852e-13	2.00822e-12	7.94779e-13	2.64098e-11	6.53753e-13	3.88486e-13	4.8102e-13	6.01713e-13	4.4745e-12	8.7299e-11	4.47874e-12	7.63211e-13	1.04523e-12	3.05434e-12	1.11803e-12	1.47833e-12	3.63182e-11	8.80409e-13
LBN	Lebanon	3.83444e-09	4.78234e-09	9.64067e-08	1.64132e-09	1.27477e-07	1.86662e-09	9.18608e-08	2.55094e-08	3.11458e-09	4.55788e-07	6.0076e-08	1.11767e-08	1.5184e-09	4.47894e-07	4.92555e-09	1.85611e-09	4.51979e-10	1.07513e-07	1.05027e-09	1.0213e-08	2.87542e-09	5.92626e-09	3.02154e-09	3.5331e-09	2.51759e-09	3.63617e-07	1.26145e-09	1.66621e-09	1.76386e-08	7.1686e-08	3.2317e-09	3.24727e-09	5.78829e-09	8.12236e-07	2.44508e-09	1.42494e-09	1.52401e-08	2.4038e-09	1.1573e-08	2.32331e-07	1.73055e-08	5.68599e-08	2.61526e-09	8.08166e-09	4.34862e-09	7.38104e-08	4.57901e-08	2.80758e-07
LSO	Lesotho	2.15912e-11	2.87736e-11	2.86773e-11	1.1951e-11	2.26498e-11	9.24229e-12	9.6024e-11	1.6241e-11	1.41804e-11	4.61539e-10	6.96742e-11	1.94758e-11	1.16216e-11	1.43929e-11	2.68753e-11	1.08449e-11	2.97e-12	1.12594e-10	8.70901e-12	1.49938e-11	1.63818e-11	2.7656e-11	2.05888e-11	1.4731e-11	6.06442e-11	1.28704e-10	1.01386e-11	1.16793e-11	1.85242e-11	3.79415e-11	2.22963e-11	1.5493e-11	1.56096e-11	2.20069e-10	1.52532e-11	1.07885e-11	1.31906e-11	1.39375e-11	6.82929e-11	5.18795e-10	1.55079e-10	1.60402e-11	1.54222e-11	1.86605e-11	1.68134e-11	1.44395e-11	4.86401e-11	1.08254e-11
LBR	Liberia	4.68625e-09	8.35392e-09	2.75817e-08	2.59468e-09	8.15474e-09	2.34254e-09	4.91599e-08	4.82173e-09	4.02608e-09	6.7308e-08	1.01677e-07	6.27213e-09	6.68166e-09	4.84677e-09	7.4235e-09	3.42772e-09	6.59248e-10	8.39315e-08	2.01187e-09	3.90147e-09	4.17892e-09	7.13931e-09	5.13162e-09	7.01798e-09	4.76394e-09	1.33267e-07	1.659e-09	2.74939e-09	1.31622e-08	1.09323e-08	4.66079e-09	3.83164e-09	4.98677e-09	1.43972e-06	3.2003e-09	2.2679e-09	2.55004e-09	2.88948e-09	3.10759e-08	8.00931e-07	4.45978e-08	4.33722e-09	1.14234e-08	2.12085e-08	7.83135e-09	7.72132e-09	8.49061e-08	1.03953e-08
LBY	Libya	8.67631e-09	2.56176e-08	9.248e-08	6.57845e-09	2.30631e-08	2.57537e-09	1.25449e-07	8.70795e-09	5.91795e-09	1.73343e-07	8.03743e-07	1.44112e-08	3.47053e-09	1.09392e-08	1.72042e-08	3.56098e-09	9.38258e-10	3.14532e-07	2.30317e-09	1.8683e-08	5.63327e-09	1.23933e-08	1.00399e-08	1.69522e-08	7.84763e-09	5.20709e-07	2.66687e-09	4.8779e-09	5.23859e-08	1.86263e-08	7.17624e-09	6.87916e-09	1.04539e-08	2.26665e-07	6.14149e-09	3.49814e-09	3.94456e-09	5.2931e-09	7.82556e-08	1.54362e-06	7.61924e-08	7.77042e-09	1.24881e-08	1.75464e-07	3.43284e-08	4.20543e-08	2.39838e-07	7.70826e-09
LIE	Liechtenstein	1.68477e-10	2.877e-10	1.54919e-10	8.31149e-11	1.90661e-10	5.95286e-11	4.49419e-10	1.34167e-10	1.23297e-10	8.91671e-10	2.38955e-10	1.57957e-10	6.87635e-11	9.39741e-11	2.02758e-10	6.66626e-11	2.55304e-11	1.93652e-10	5.4671e-11	1.23137e-10	1.26082e-10	2.85029e-10	1.3851e-10	1.04781e-10	1.14543e-10	5.12888e-10	6.35568e-11	8.29981e-11	1.31573e-10	3.9113e-10	1.8026e-10	1.23027e-10	1.1087e-10	3.15888e-10	1.25091e-10	7.09946e-11	9.49573e-11	1.11995e-10	2.59781e-10	2.98319e-09	3.0443e-10	1.33068e-10	9.08433e-11	1.15419e-10	1.03789e-10	9.33763e-11	2.35472e-10	8.20306e-11
LTU	Lithuania	5.29289e-12	5.85452e-12	2.2848e-11	2.3302e-12	8.05521e-12	1.65211e-12	3.44363e-11	1.26366e-11	3.17085e-12	7.76159e-11	3.62132e-10	2.0579e-11	4.32613e-11	4.74106e-12	9.50004e-12	2.09566e-12	7.89512e-13	2.43237e-10	2.30235e-12	3.17032e-12	2.99731e-12	5.65151e-12	3.8356e-12	6.98242e-12	3.20899e-12	1.33432e-10	2.0162e-12	2.21099e-12	1.05268e-10	9.1986e-12	3.81269e-12	7.14637e-12	4.50054e-12	2.39796e-10	2.81204e-12	1.76729e-12	2.31957e-12	2.60324e-12	2.43781e-11	8.78909e-10	2.3255e-11	3.55002e-12	4.54442e-12	3.72448e-11	7.69173e-12	9.58501e-12	5.57127e-10	3.09474e-12
LUX	Luxembourg	0	0	0	0	0	0	0	0	0	0	0	0	0	0	0	0	0	0	0	0	0	0	0	0	0	0	0	0	0	0	0	0	0	0	0	0	0	0	0	0	0	0	0	0	0	0	0	0
MAC	Macao SAR	0	0	0	0	0	0	0	0	0	0	0	0	0	0	0	0	0	0	0	0	0	0	0	0	0	0	0	0	0	0	0	0	0	0	0	0	0	0	0	0	0	0	0	0	0	0	0	0
MDG	Madagascar	9.64463e-08	2.09139e-07	8.48728e-06	6.44652e-08	3.65308e-07	3.55918e-08	3.79612e-06	9.44159e-08	7.86717e-08	4.37288e-06	2.06819e-05	3.2727e-07	1.23759e-07	1.85844e-07	4.062e-07	1.41688e-07	7.00493e-09	1.62453e-05	3.38624e-08	9.05378e-08	4.03716e-07	1.00341e-07	1.27063e-07	2.30295e-07	1.92686e-07	6.51537e-06	2.59237e-08	1.73679e-07	1.22614e-06	2.15994e-07	6.69298e-08	1.79931e-07	2.39856e-07	5.30075e-05	6.27427e-08	3.62375e-08	4.36387e-08	5.08859e-08	1.37464e-06	8.89978e-05	1.53441e-06	1.17952e-07	4.34625e-07	2.05494e-06	3.21371e-07	5.29422e-07	8.85758e-06	1.46263e-07
MWI	Malawi	3.50117e-10	6.24093e-10	1.81437e-09	1.75574e-10	1.88626e-09	1.11966e-10	3.01768e-09	3.00514e-10	3.1342e-10	1.38105e-08	1.47407e-08	4.68364e-10	1.91711e-10	5.0694e-10	1.0515e-09	2.23763e-10	3.61312e-11	3.16827e-08	1.01972e-10	2.814e-10	2.40918e-09	4.7439e-10	3.19826e-10	5.73578e-10	4.58112e-09	9.20501e-09	1.0411e-09	3.80973e-10	1.4974e-09	7.47654e-10	5.27875e-10	3.66602e-10	1.69954e-09	4.58208e-08	2.41337e-10	1.33955e-10	1.58291e-10	1.85559e-10	1.85712e-09	5.52667e-08	2.65128e-09	4.67996e-09	6.10921e-10	8.01913e-09	6.15337e-10	8.60525e-10	1.73378e-08	4.83561e-10
MYS	Malaysia	2.38081e-06	1.25556e-06	2.79063e-05	2.92991e-07	2.71006e-06	1.76228e-07	3.64049e-05	1.371e-06	4.5162e-07	0.000128327	3.81723e-05	1.65856e-06	3.20277e-07	6.32555e-06	3.50146e-05	4.996e-07	4.96944e-08	5.16577e-05	1.67385e-07	4.67409e-07	4.36041e-07	8.34403e-07	9.90807e-07	9.31153e-07	1.69068e-06	0.000103921	1.73994e-07	2.10944e-05	8.43311e-06	1.26627e-06	4.45469e-07	1.55661e-05	1.74758e-06	0.000199731	3.80167e-07	2.20308e-07	3.09064e-07	3.30671e-07	2.22241e-05	0.00354321	1.22328e-05	6.86901e-07	1.58681e-06	6.61594e-06	1.88673e-06	5.53013e-06	2.27106e-05	8.2629e-07
MDV	Maldives	0	0	0	0	0	0	0	0	0	0	0	0	0	0	0	0	0	0	0	0	0	0	0	0	0	0	0	0	0	0	0	0	0	0	0	0	0	0	0	0	0	0	0	0	0	0	0	0
MLI	Mali	6.76887e-09	7.24341e-09	2.3843e-08	3.19819e-09	1.83185e-08	1.92194e-09	2.31319e-08	4.50756e-09	4.37492e-09	6.17995e-08	4.79324e-08	5.37758e-09	2.40176e-09	6.12631e-09	1.78562e-08	2.36e-09	8.42162e-10	1.58767e-07	1.74717e-09	7.82822e-09	4.22243e-09	9.9349e-09	4.25884e-09	4.20884e-09	3.90832e-09	1.63221e-07	2.03132e-09	4.26747e-09	7.9069e-09	3.07913e-07	5.70656e-09	7.71305e-09	4.8332e-09	8.10858e-08	4.30523e-09	2.38286e-09	3.1121e-09	4.03419e-09	1.64356e-08	5.00649e-07	2.35661e-08	6.05417e-09	4.3427e-09	8.74018e-09	7.27499e-09	5.53863e-09	1.43698e-07	9.04021e-08
MLT	Malta	8.42012e-12	1.03654e-11	1.79937e-11	4.14407e-12	1.09008e-11	2.94011e-12	2.2861e-11	6.79414e-12	5.99904e-12	5.26311e-11	4.19848e-11	9.09371e-12	3.4814e-12	1.2675e-10	9.70674e-12	3.46953e-12	8.00848e-13	6.63717e-11	2.67374e-12	8.18295e-12	8.24111e-12	1.28296e-11	6.80589e-12	5.55251e-12	6.12459e-12	8.95469e-11	3.14263e-12	4.25051e-12	8.52883e-12	1.86657e-11	8.88708e-12	6.14575e-12	6.75062e-12	7.22834e-11	7.49256e-12	3.46943e-12	4.62453e-12	5.2943e-12	1.30205e-11	2.04547e-10	1.4985e-11	6.56086e-12	4.77143e-12	1.66494e-11	8.47436e-12	1.27174e-10	4.04598e-11	3.84004e-12
MRT	Mauritania	1.41474e-10	2.4877e-10	1.5731e-09	8.62958e-11	1.90286e-10	5.12006e-11	5.18642e-10	1.20379e-10	8.96698e-11	1.03795e-09	7.85147e-10	1.49472e-10	6.08796e-11	9.91334e-11	1.59512e-10	5.76283e-11	1.8411e-11	1.04143e-09	4.57554e-11	1.20694e-09	1.08503e-10	2.282e-10	1.18417e-10	1.1838e-10	1.04034e-10	1.9304e-09	5.39825e-11	7.14959e-11	9.76896e-10	3.2649e-10	1.4666e-10	1.11275e-10	5.39132e-09	1.28693e-09	1.02566e-10	6.0111e-11	8.3688e-11	9.20156e-11	3.43581e-10	9.40242e-08	3.83228e-10	1.32548e-10	9.65252e-11	1.62742e-09	4.4767e-10	1.40507e-10	6.64547e-10	9.74953e-11
MUS	Mauritius	0	0	0	0	0	0	0	0	0	0	0	0	0	0	0	0	0	0	0	0	0	0	0	0	0	0	0	0	0	0	0	0	0	0	0	0	0	0	0	0	0	0	0	0	0	0	0	0
MEX	Mexico	8.83077e-09	5.28614e-09	1.21417e-07	1.9081e-09	1.39295e-08	3.80038e-09	3.76881e-07	3.0928e-09	1.65055e-08	5.69736e-07	2.62293e-07	6.37479e-09	2.30645e-08	1.86083e-08	1.25907e-08	1.19078e-08	1.67372e-10	4.6324e-07	3.97017e-08	1.80481e-09	1.08463e-08	2.09414e-09	1.01899e-07	5.16014e-09	3.06786e-09	1.3125e-06	3.90663e-09	2.54105e-09	3.03467e-08	4.48858e-09	1.29305e-09	4.85328e-09	4.29502e-09	7.85126e-06	1.79817e-09	4.80452e-09	8.08182e-10	1.08332e-09	4.73773e-07	3.75712e-06	1.45249e-06	2.63832e-09	3.7893e-07	3.49447e-08	5.65445e-07	1.72065e-08	2.06918e-07	3.34189e-09
MCO	Monaco	0	0	0	0	0	0	0	0	0	0	0	0	0	0	0	0	0	0	0	0	0	0	0	0	0	0	0	0	0	0	0	0	0	0	0	0	0	0	0	0	0	0	0	0	0	0	0	0
MNG	Mongolia	1.43198e-10	2.36989e-10	2.70475e-10	7.17603e-11	1.73976e-10	5.18664e-11	4.82431e-10	9.5233e-11	9.89912e-11	1.23373e-09	7.98363e-10	1.38481e-10	6.8159e-11	9.36289e-11	2.57693e-10	6.35885e-11	1.84948e-11	6.80388e-10	4.66269e-11	1.05182e-10	1.09383e-10	2.24683e-10	1.27238e-10	8.83099e-11	9.77604e-11	1.01822e-09	5.41403e-11	7.65453e-11	1.77379e-10	3.04175e-10	1.49612e-10	1.31818e-10	1.07872e-10	2.62749e-09	1.04254e-10	6.07617e-11	7.8945e-11	9.01712e-11	4.45346e-10	5.13345e-07	4.79007e-10	1.13986e-10	1.05558e-10	1.76604e-10	1.50403e-10	1.15683e-10	6.27054e-10	7.88275e-11
MNE	Montenegro	0	0	0	0	0	0	0	0	0	0	0	0	0	0	0	0	0	0	0	0	0	0	0	0	0	0	0	0	0	0	0	0	0	0	0	0	0	0	0	0	0	0	0	0	0	0	0	0
MAR	Morocco	1.29431e-08	4.19557e-08	5.40128e-07	2.77278e-08	8.48299e-08	2.93686e-09	4.54678e-07	1.71673e-08	1.26094e-08	1.56959e-06	2.92302e-06	3.3839e-08	6.32979e-09	4.27591e-08	5.16205e-08	8.32508e-09	8.38295e-10	5.61701e-06	2.73628e-09	5.74362e-08	8.27101e-09	8.80166e-09	2.09369e-08	4.57749e-08	1.53818e-08	1.61723e-06	2.82636e-09	9.16587e-09	1.88094e-07	3.43213e-08	6.72712e-09	1.70739e-08	1.39251e-07	6.3258e-06	1.10961e-08	4.81001e-09	8.65558e-09	7.19253e-09	3.88594e-07	6.44862e-06	4.75848e-07	2.06069e-08	4.88015e-08	2.47153e-07	1.74221e-07	1.35858e-07	1.37695e-06	3.50174e-08
MOZ	Mozambique	1.85567e-10	2.95079e-10	5.03212e-10	8.97239e-11	1.03524e-09	5.69215e-11	9.85962e-10	1.43819e-10	1.26738e-10	2.41492e-09	4.95209e-09	2.0533e-10	7.23928e-11	1.72476e-10	3.88139e-10	7.09338e-11	2.33365e-11	3.96832e-09	5.20532e-11	1.30179e-10	1.35623e-10	2.55049e-10	1.46704e-10	1.76135e-10	1.88944e-09	3.33248e-09	6.1065e-11	9.88498e-11	4.47477e-10	3.67627e-10	1.74782e-10	1.65887e-10	1.64898e-10	3.23502e-09	1.423e-10	6.89175e-11	8.98372e-11	1.12422e-10	6.84742e-10	8.39921e-08	7.15178e-10	1.75868e-10	1.57814e-10	4.91158e-10	2.06109e-10	2.32705e-10	2.24702e-09	1.16094e-10
MMR	Myanmar	8.68112e-08	5.93254e-08	3.73247e-07	1.57867e-08	9.88408e-08	1.06885e-08	8.05896e-07	2.82242e-08	2.64824e-08	4.59887e-06	1.77247e-06	5.96232e-08	1.85122e-08	1.30197e-07	8.14561e-07	2.25319e-08	2.46812e-09	1.97538e-06	1.12638e-08	2.67937e-08	2.39961e-08	4.75535e-08	5.88249e-08	4.25826e-08	4.01246e-08	2.28236e-06	1.24578e-08	2.89615e-07	1.85785e-07	5.68899e-08	2.65734e-08	3.94835e-07	5.44899e-08	5.09902e-06	1.90579e-08	1.32056e-08	1.4851e-08	1.55969e-08	5.6805e-07	0.000570695	5.69371e-07	4.24566e-08	9.37e-08	2.14912e-07	1.51264e-07	1.39108e-07	1.58922e-06	4.42853e-08
NAM	Namibia	4.67266e-09	6.53616e-09	1.75517e-08	2.69015e-09	6.23299e-06	1.60836e-09	2.65084e-08	3.96293e-09	3.32542e-09	1.31764e-07	1.24351e-07	6.02008e-09	2.08028e-09	4.34313e-09	6.32098e-09	2.05224e-09	6.14912e-10	2.36554e-07	4.07057e-09	3.53051e-09	3.36181e-09	6.65939e-09	4.37639e-09	4.7791e-09	2.4673e-07	8.7723e-08	1.68156e-09	2.46751e-09	1.38595e-08	9.89862e-09	4.71525e-09	4.33746e-08	3.21366e-08	9.47388e-08	7.68685e-09	2.02859e-09	2.9181e-09	3.0623e-09	4.23042e-08	5.20378e-07	2.19037e-08	6.95141e-08	4.97841e-09	1.33003e-08	6.81106e-09	6.49432e-09	6.50701e-08	4.78238e-09
NPL	Nepal	2.73917e-08	1.98492e-08	4.96957e-08	9.63231e-09	3.03144e-08	4.84858e-09	1.26482e-07	1.25195e-08	9.04742e-09	3.26723e-07	2.51853e-07	1.79659e-08	6.71266e-09	5.98614e-08	4.56844e-07	6.47362e-09	1.52029e-09	2.88833e-07	4.52065e-09	1.10936e-08	1.35114e-08	9.73015e-08	1.39904e-08	1.14616e-08	1.49408e-08	4.09494e-07	5.20282e-09	1.2511e-08	3.19236e-08	3.65762e-08	1.47485e-08	1.56769e-08	1.35172e-08	1.1183e-06	9.69947e-09	5.73428e-09	7.81206e-09	9.70157e-09	8.54584e-08	7.9827e-06	8.30516e-08	2.0898e-08	1.41948e-08	7.10106e-08	1.86572e-08	2.73442e-08	1.61045e-07	1.27522e-08
NLD	Netherlands	1.38006e-10	4.38118e-10	2.90896e-09	6.6798e-11	1.26871e-09	2.87964e-11	3.85187e-09	2.88691e-10	5.72603e-10	1.28139e-08	3.35804e-08	6.73625e-10	5.10632e-11	1.23546e-09	8.95649e-10	1.21099e-10	2.11127e-12	8.17509e-08	2.19626e-11	1.26956e-10	6.97104e-11	2.75372e-11	3.1936e-10	7.57305e-10	1.59663e-10	1.87854e-08	1.67767e-11	1.20295e-10	2.99136e-09	2.08954e-10	3.08136e-11	1.66032e-10	4.70348e-10	1.98897e-08	1.53829e-10	4.07169e-11	2.0178e-11	3.24336e-11	3.28376e-09	1.00721e-07	5.81443e-09	2.22042e-10	7.36057e-10	3.61484e-09	7.10565e-10	2.41342e-09	1.63217e-08	2.84151e-10
ANT	Netherlands Antilles	0	0	0	0	0	0	0	0	0	0	0	0	0	0	0	0	0	0	0	0	0	0	0	0	0	0	0	0	0	0	0	0	0	0	0	0	0	0	0	0	0	0	0	0	0	0	0	0
NCL	New Caledonia	8.73734e-11	1.25159e-10	1.01197e-10	4.31667e-11	1.07442e-10	3.09121e-11	2.93154e-10	6.85305e-11	6.3212e-11	4.36396e-09	1.52497e-10	7.97591e-11	3.70803e-11	5.56646e-11	8.86293e-11	3.61377e-11	1.33642e-11	2.1174e-10	2.80531e-11	6.46067e-11	6.64654e-11	1.6031e-10	6.71184e-11	4.86496e-11	6.20173e-11	3.89425e-10	3.27777e-11	4.48383e-11	1.20709e-10	2.35367e-10	9.60592e-11	6.86456e-11	5.91824e-11	4.9799e-10	6.29065e-11	3.70335e-11	4.98319e-11	5.82235e-11	1.58264e-10	4.15389e-09	1.3997e-10	6.78986e-11	4.62012e-11	5.80953e-11	5.96589e-11	5.14319e-11	1.7106e-10	4.11318e-11
NZL	New Zealand	1.18698e-08	1.30262e-08	1.32466e-07	5.87164e-09	2.3318e-08	3.70204e-09	1.69094e-07	9.67019e-09	8.07338e-09	1.41635e-05	6.16949e-07	1.89642e-08	7.64337e-09	5.08964e-08	6.34259e-08	3.23285e-08	1.11037e-09	1.2969e-06	4.25329e-09	7.50978e-09	1.64191e-08	1.51303e-08	1.76227e-08	1.10872e-08	1.44218e-08	7.74805e-07	3.40016e-09	2.49802e-08	3.4333e-08	2.24302e-08	8.95373e-09	2.92525e-08	1.07792e-08	3.23489e-06	6.95919e-09	5.1294e-09	4.89165e-09	6.23777e-09	4.84338e-07	1.64001e-05	1.40133e-07	9.37573e-09	3.38944e-08	4.73159e-08	1.96455e-08	4.37171e-08	2.00936e-07	8.01018e-09
NIC	Nicaragua	3.042e-09	4.91869e-09	9.87973e-09	2.61663e-09	5.16665e-09	1.08391e-09	1.90918e-08	2.66883e-09	2.96998e-09	4.59051e-08	1.96734e-07	3.50774e-09	2.2421e-09	2.74066e-09	3.93718e-09	2.10332e-09	3.63116e-10	1.32127e-07	2.26746e-09	2.2911e-09	2.31072e-09	4.2575e-09	4.02665e-09	2.85033e-09	2.48426e-09	5.7428e-08	1.01935e-09	1.54829e-09	9.69003e-09	6.71309e-09	2.79967e-09	2.34724e-09	2.92098e-09	4.62514e-07	2.07397e-09	5.7223e-09	1.47751e-09	1.98138e-09	1.894e-08	2.24226e-07	8.84443e-08	2.504e-09	2.90441e-06	7.97893e-09	2.75436e-08	3.92454e-09	4.90492e-08	1.9191e-09
NER	Niger	2.03873e-08	2.82691e-08	4.16203e-08	1.08391e-08	2.7951e-08	7.11357e-09	7.46436e-08	1.64675e-08	1.28143e-08	1.39844e-07	5.9925e-08	2.07033e-08	8.58174e-09	1.32158e-08	2.15952e-08	8.46531e-09	3.37979e-09	6.04567e-08	6.57288e-09	1.74022e-08	1.52262e-08	3.03575e-08	1.65115e-08	1.16306e-08	1.51158e-08	9.72544e-08	7.2192e-09	1.03707e-08	1.84275e-08	1.48898e-06	2.12081e-08	1.55391e-08	1.50163e-08	1.58133e-07	1.45897e-08	8.65537e-09	1.18168e-08	3.11838e-07	4.66198e-08	5.35343e-07	5.03802e-08	1.71459e-08	1.36893e-08	1.89304e-08	2.00334e-08	1.34151e-08	4.05582e-08	3.29702e-07
NGA	Nigeria	1.49984e-08	2.10416e-08	2.86927e-07	7.52578e-09	6.15722e-08	3.81566e-09	3.47335e-07	1.27663e-08	1.04987e-08	1.08707e-06	1.59423e-06	2.85174e-08	7.07085e-09	5.83619e-08	1.08436e-07	9.35012e-09	9.20541e-10	2.07815e-06	3.12888e-09	2.67833e-08	9.5542e-09	1.10108e-08	2.05218e-08	2.85804e-08	5.64589e-08	3.23773e-06	3.18544e-09	9.8401e-09	1.23991e-07	2.81009e-08	7.71927e-09	1.46544e-08	2.77759e-07	2.43707e-06	8.09594e-09	4.97574e-09	4.8861e-09	1.83109e-07	3.4412e-07	1.74578e-05	3.24981e-07	1.58805e-08	3.02691e-08	1.34547e-07	4.44624e-08	6.95794e-08	1.17493e-06	1.75585e-07
NOR	Norway	1.52113e-11	3.2598e-11	2.77188e-10	9.78395e-12	2.35729e-10	1.08156e-11	6.92706e-10	2.12592e-11	3.41764e-11	5.56113e-09	1.65979e-09	9.10429e-11	8.9539e-12	8.54476e-11	6.39198e-11	3.07809e-11	1.32689e-12	2.73584e-09	3.68041e-12	1.85996e-11	2.51335e-11	1.22866e-11	2.93112e-11	6.68974e-11	2.21232e-11	4.24263e-09	2.70261e-11	1.92745e-11	4.19414e-10	2.52773e-11	7.33028e-12	3.66118e-11	7.7511e-11	1.19418e-08	8.78006e-12	1.99838e-11	4.49207e-12	6.83501e-12	3.61173e-10	4.60954e-08	2.97563e-10	1.94639e-11	7.84358e-11	5.94322e-10	1.01456e-10	5.18684e-10	2.21864e-09	6.60618e-11
PSE	Gaza Strip	0	0	0	0	0	0	0	0	0	0	0	0	0	0	0	0	0	0	0	0	0	0	0	0	0	0	0	0	0	0	0	0	0	0	0	0	0	0	0	0	0	0	0	0	0	0	0	0
OMN	Oman	4.03009e-09	2.16498e-09	7.85186e-09	8.71369e-10	3.26442e-08	6.21323e-10	1.40794e-08	5.30324e-09	1.0954e-09	1.53854e-07	1.29122e-08	7.7204e-09	9.50868e-10	1.48019e-07	4.90815e-08	8.36387e-10	1.97864e-10	2.52293e-08	5.71481e-10	1.26655e-09	1.27642e-09	2.48132e-09	1.92554e-09	1.13779e-09	1.4738e-09	4.76675e-08	6.16169e-10	1.49843e-09	4.09058e-09	3.72096e-09	2.2879e-09	3.44552e-09	3.95081e-09	5.31451e-08	1.20639e-09	7.24176e-10	1.56274e-09	3.51385e-09	9.97118e-09	2.23288e-06	1.73405e-08	2.35627e-09	2.71711e-09	2.51927e-09	2.24894e-09	5.20614e-09	8.69784e-09	1.04128e-09
PAK	Pakistan	2.6061e-07	4.13789e-07	7.0446e-06	8.90484e-08	6.62212e-07	4.34386e-08	6.42722e-06	1.63205e-07	1.40667e-07	2.38491e-05	1.99324e-05	1.13696e-06	1.44348e-07	5.68454e-07	2.15147e-06	1.42578e-07	9.78694e-09	2.4861e-05	4.1977e-08	2.41856e-07	1.18689e-07	1.30657e-07	3.07622e-07	3.63246e-07	4.18961e-07	1.33842e-05	3.32303e-08	3.13263e-07	1.75582e-06	2.57948e-07	7.60369e-08	5.81698e-07	5.56362e-07	0.000117935	7.8326e-08	5.29014e-08	6.89724e-08	6.49261e-08	6.24082e-06	0.000561159	6.1137e-06	1.9131e-07	9.46535e-07	2.15662e-06	9.54039e-07	2.5914e-06	8.85893e-06	2.09249e-07
PAN	Panama	1.73075e-09	2.95059e-09	7.36073e-09	9.14014e-10	3.62067e-09	5.41261e-09	1.28127e-08	8.88415e-09	2.55904e-08	2.64892e-08	1.15128e-07	2.42591e-09	1.28505e-08	1.68547e-09	2.94425e-09	8.33974e-09	1.89991e-10	9.00789e-08	1.76952e-08	3.36148e-09	1.27408e-09	2.48776e-09	2.89083e-08	1.95406e-09	1.24676e-09	7.92253e-08	5.98943e-10	8.56737e-10	1.60726e-08	3.9217e-09	1.52779e-09	3.53087e-09	2.22552e-09	3.93113e-07	1.20342e-09	8.52579e-10	8.34779e-10	1.05823e-09	2.6873e-08	1.75931e-07	2.82198e-07	1.42141e-09	9.07877e-07	6.39895e-09	1.82985e-07	4.22208e-09	1.04527e-07	9.95678e-10
PNG	Papua New Guinea	2.85564e-08	3.45364e-08	2.08253e-07	1.01027e-08	5.57471e-08	6.41467e-09	3.60476e-07	2.03126e-08	1.4218e-08	2.61395e-05	1.88103e-06	4.05165e-08	1.05557e-08	5.28421e-08	1.65344e-07	1.25886e-08	1.74098e-09	4.50013e-06	5.90226e-09	1.50611e-08	1.58479e-08	2.47935e-08	3.02308e-08	3.93302e-08	2.35671e-08	1.21668e-06	6.29721e-09	4.07738e-08	1.42269e-07	3.96991e-08	1.60216e-08	5.83637e-08	3.05625e-08	1.76868e-06	1.29249e-08	7.82437e-09	8.95416e-09	1.03735e-08	2.37176e-07	8.89409e-05	2.58212e-07	1.98984e-08	4.77622e-08	1.85896e-07	5.81831e-08	7.76379e-08	7.25696e-07	2.0958e-08
PRY	Paraguay	3.40643e-10	3.73101e-10	7.21683e-10	1.70569e-10	1.27073e-09	1.19859e-10	8.4772e-08	2.46881e-10	3.82228e-10	3.13158e-09	2.16886e-09	3.25024e-10	1.62012e-10	2.6623e-10	4.67721e-10	1.55461e-10	4.01424e-11	5.20074e-09	1.1023e-10	2.49848e-10	6.11559e-10	5.21294e-10	5.18864e-09	2.28051e-10	2.81913e-10	1.47539e-06	1.29549e-10	1.68798e-10	5.01091e-10	7.87379e-10	3.27234e-10	2.57959e-10	2.4627e-10	7.15758e-09	2.4036e-10	1.1683e-09	1.80789e-10	2.22179e-10	9.0881e-08	2.37524e-08	2.37235e-08	2.71489e-10	5.47136e-10	5.0488e-10	6.09375e-10	3.28709e-10	1.42302e-09	1.6427e-10
PER	Peru	2.2375e-08	2.02519e-08	1.46754e-07	9.24478e-09	4.58353e-08	6.02908e-09	1.75124e-06	1.04824e-08	2.47429e-08	1.40014e-06	1.55983e-06	1.70617e-08	1.65506e-08	2.14966e-08	4.69305e-08	1.84809e-08	1.03657e-09	1.36382e-06	4.45884e-09	8.40702e-09	2.93919e-08	1.21528e-08	4.04321e-06	2.33595e-08	1.0073e-08	6.28713e-06	7.43781e-09	6.84006e-09	9.33464e-08	2.30949e-08	8.15622e-09	1.1329e-08	1.75017e-08	4.6366e-06	8.74897e-09	4.79163e-09	4.59963e-09	5.96888e-09	6.20641e-06	6.86639e-06	8.0891e-06	1.09962e-08	1.97345e-07	1.16609e-07	1.14944e-07	7.35336e-08	5.83106e-07	1.12468e-08
PHL	Philippines	1.60029e-07	3.94555e-08	3.37841e-07	1.51727e-08	1.36302e-07	1.21847e-08	6.96462e-07	3.12485e-08	1.16944e-07	6.24266e-06	2.29367e-06	5.15406e-08	3.46302e-08	1.93346e-07	3.74304e-07	4.50348e-08	2.49228e-09	4.06852e-06	1.19166e-08	2.29035e-08	9.68065e-08	5.67592e-08	4.84219e-08	4.4351e-08	4.14442e-08	2.56483e-06	1.10553e-08	1.65489e-07	1.59594e-07	5.90787e-08	2.46214e-08	1.629e-07	5.75366e-08	3.33273e-05	1.88166e-08	1.4169e-08	1.38959e-08	1.66586e-08	8.16062e-07	0.000125558	1.24182e-06	3.34788e-08	2.4983e-07	2.81325e-07	1.00825e-07	2.24852e-07	1.72471e-06	3.05856e-08
POL	Poland	9.88909e-11	1.78351e-10	1.46114e-09	2.25785e-11	1.71059e-10	8.10588e-12	1.53441e-09	1.5427e-10	5.39799e-11	4.49409e-09	1.83088e-08	1.21192e-09	3.1724e-11	1.24122e-10	2.30138e-10	2.03961e-11	6.08144e-12	1.2215e-08	7.75542e-12	3.30051e-11	2.01817e-11	1.99535e-11	7.10393e-11	4.28023e-10	4.84957e-11	6.40758e-09	8.71447e-12	2.72773e-11	5.67617e-09	6.59885e-11	1.53502e-11	5.82448e-11	1.30406e-10	9.08831e-09	2.07496e-11	1.12978e-11	8.64213e-12	1.41201e-11	8.3957e-10	2.22992e-08	9.81519e-10	4.16582e-11	1.18657e-10	2.38012e-09	1.93851e-10	3.15109e-10	4.79585e-08	6.45826e-11
PRT	Portugal	1.80571e-09	5.67617e-10	1.9128e-08	1.18997e-09	2.48422e-07	4.8426e-11	7.99281e-09	2.28278e-10	5.20671e-10	3.01043e-08	3.55517e-08	4.08543e-10	9.19539e-11	7.12677e-10	9.18615e-10	1.52823e-10	1.29018e-11	5.61125e-08	4.28883e-11	2.09619e-10	2.30243e-10	1.66266e-10	4.76169e-10	5.85834e-10	5.97542e-10	1.44251e-07	4.56342e-11	1.43045e-10	3.6537e-09	5.13579e-10	1.47203e-10	3.21908e-10	7.18842e-10	1.01567e-07	3.00896e-08	8.08585e-11	1.36915e-10	2.53639e-10	6.04006e-09	8.94758e-08	9.21642e-09	1.24836e-09	7.54345e-10	3.04072e-09	3.79446e-09	3.5882e-09	1.13878e-08	1.40712e-09
QAT	Qatar	1.07454e-09	8.34588e-11	2.30691e-10	3.41295e-11	1.10081e-10	2.39821e-11	6.78798e-10	6.73043e-11	4.20595e-11	5.01411e-09	5.47585e-10	9.01156e-11	3.60237e-11	1.21554e-09	3.57137e-10	3.38405e-11	6.94095e-12	5.84143e-10	2.22046e-11	4.91644e-11	5.08515e-11	9.6039e-11	7.53556e-11	4.62275e-11	6.24601e-11	1.62025e-09	2.40144e-11	5.32981e-11	1.00819e-10	1.31633e-10	6.40668e-11	1.03413e-10	5.8868e-11	2.07151e-09	4.64632e-11	2.93658e-11	3.69951e-11	4.35562e-11	4.98455e-10	4.60762e-08	1.01159e-09	6.00625e-11	9.55118e-11	1.04104e-10	8.85275e-11	1.37657e-10	3.30063e-10	3.97037e-11
KOR	South Korea	6.81377e-08	4.99658e-09	6.6952e-08	2.19032e-09	1.80059e-08	1.6563e-09	1.45251e-07	3.46022e-09	3.86607e-09	1.54517e-06	1.42794e-07	9.3359e-09	2.72621e-09	2.731e-08	1.98003e-07	3.39989e-09	3.79073e-10	1.67148e-07	1.62345e-09	3.35324e-09	3.30688e-09	6.89166e-09	1.17256e-08	4.04875e-09	5.3616e-09	1.20397e-06	1.40956e-09	1.02063e-08	2.27906e-08	8.2586e-09	2.88288e-09	3.41639e-08	7.1367e-09	1.09915e-06	2.5022e-09	4.9605e-09	2.13079e-09	3.18621e-09	1.11773e-07	1.60991e-05	1.10457e-07	6.49368e-09	3.22628e-08	2.57925e-08	2.09281e-08	1.5758e-08	7.92583e-08	6.98021e-09
MDA	Moldova	5.21237e-08	3.85734e-08	5.41499e-08	2.84546e-08	5.05228e-08	2.61005e-08	1.61351e-07	3.91752e-08	2.87521e-08	4.19188e-07	1.90876e-07	4.00097e-08	2.89985e-08	3.05328e-08	5.12568e-08	2.65141e-08	6.46422e-09	1.26033e-07	2.24992e-08	3.36401e-08	3.39349e-08	4.36404e-08	4.61243e-08	3.5065e-08	4.54184e-08	1.96632e-07	2.66872e-08	2.98582e-08	8.24454e-08	6.13624e-08	5.41646e-08	3.38299e-08	3.56247e-08	1.42392e-07	3.28989e-08	2.85829e-08	3.1489e-08	3.27738e-08	1.0235e-07	8.62995e-07	1.25033e-07	3.60197e-08	3.24427e-08	6.06585e-08	3.87178e-08	3.60507e-08	1.04429e-07	2.57676e-08
ROU	Romania	1.65991e-09	1.55904e-08	4.63107e-08	9.8595e-10	5.18478e-09	3.64039e-10	3.59316e-08	3.07724e-09	1.33995e-09	8.44466e-08	6.79503e-07	9.67059e-09	7.43821e-10	4.41243e-09	5.03174e-09	7.17139e-10	1.14123e-10	2.23166e-07	3.1662e-10	1.56483e-09	9.28734e-10	1.22456e-09	1.83104e-09	2.85602e-08	1.52994e-09	1.05125e-07	4.08167e-10	9.1122e-10	3.05895e-07	2.81857e-09	9.88417e-10	3.59869e-08	4.19239e-09	1.47225e-07	1.04458e-09	2.72278e-09	5.05747e-10	6.90202e-10	2.43527e-08	5.05555e-07	2.84276e-08	1.97024e-09	3.16275e-09	1.3544e-07	6.91373e-09	1.31547e-08	2.08124e-07	2.27653e-09
RUS	Russia	1.49737e-08	1.07326e-08	7.56214e-08	1.28974e-09	9.22468e-09	5.14767e-10	6.47048e-08	8.36537e-08	1.55622e-09	2.25457e-07	3.69034e-07	2.72712e-07	1.35913e-09	5.51095e-09	2.23219e-08	1.38864e-09	2.20274e-09	3.32167e-07	6.56528e-10	1.66087e-09	4.03634e-09	1.50689e-09	5.57188e-09	7.3346e-09	2.39549e-09	2.38681e-07	4.45325e-09	1.96075e-09	1.08553e-07	3.51156e-09	9.69281e-10	5.29367e-09	4.63813e-09	7.73625e-07	1.10228e-09	1.03055e-09	6.92964e-10	8.25437e-10	5.61617e-08	2.11259e-05	5.22256e-08	2.24452e-09	6.92467e-09	4.67013e-08	1.78406e-08	3.50868e-08	3.76877e-07	3.20013e-09
RWA	Rwanda	5.22751e-08	9.01035e-08	7.53161e-08	2.69347e-08	6.26721e-08	1.96909e-08	2.00131e-07	4.15106e-08	3.90995e-08	6.43308e-07	2.41061e-07	4.92958e-08	2.36825e-08	3.47947e-08	6.46003e-08	2.30846e-08	7.97505e-09	6.7269e-07	1.86604e-08	3.99668e-08	3.94602e-08	8.92322e-08	4.67028e-08	3.55707e-08	3.77414e-08	3.00895e-07	2.08155e-08	2.69562e-08	5.57091e-08	1.21396e-07	5.89343e-08	3.93642e-08	3.7769e-08	2.46096e-07	4.01235e-08	2.33959e-08	3.23331e-08	3.4048e-08	1.31503e-07	1.52177e-06	2.34797e-07	4.40883e-08	3.43755e-08	5.24109e-08	3.80526e-08	3.76428e-08	1.99536e-07	2.68254e-08
WSM	Samoa	0	0	0	0	0	0	0	0	0	0	0	0	0	0	0	0	0	0	0	0	0	0	0	0	0	0	0	0	0	0	0	0	0	0	0	0	0	0	0	0	0	0	0	0	0	0	0	0
SMR	San Marino	0	0	0	0	0	0	0	0	0	0	0	0	0	0	0	0	0	0	0	0	0	0	0	0	0	0	0	0	0	0	0	0	0	0	0	0	0	0	0	0	0	0	0	0	0	0	0	0
STP	Sao Tome and Principe	0	0	0	0	0	0	0	0	0	0	0	0	0	0	0	0	0	0	0	0	0	0	0	0	0	0	0	0	0	0	0	0	0	0	0	0	0	0	0	0	0	0	0	0	0	0	0	0
SAU	Saudi Arabia	5.87908e-09	1.28711e-08	1.19653e-07	2.60315e-09	1.66531e-08	1.3314e-09	1.85815e-07	3.57286e-09	2.69463e-09	2.33252e-06	2.29749e-07	2.33996e-08	3.94651e-09	1.57081e-08	3.77399e-08	3.57169e-09	2.77757e-10	2.35245e-07	1.18771e-09	6.43639e-09	3.38646e-09	3.71299e-09	1.1245e-08	6.92163e-09	9.81567e-09	1.49548e-06	9.17182e-10	5.87861e-09	2.25259e-08	6.97179e-09	3.19862e-09	7.81093e-09	1.26015e-08	5.93238e-07	2.70962e-09	1.75666e-09	2.50506e-09	1.85547e-09	1.56854e-07	3.29693e-06	4.76306e-07	6.3168e-09	1.54367e-08	2.4366e-08	1.5356e-08	2.10793e-08	1.09817e-07	5.54067e-09
SEN	Senegal	1.47051e-10	2.84186e-10	1.62424e-09	9.04185e-11	5.89192e-10	4.44302e-11	1.25581e-09	1.38375e-10	1.18966e-10	3.41952e-09	5.21841e-09	1.95815e-10	5.9124e-11	2.05633e-10	3.04663e-10	8.15057e-11	1.20194e-11	3.69014e-08	4.12831e-11	2.56505e-09	1.06282e-10	1.73682e-10	1.40329e-10	1.99887e-10	1.19776e-10	5.05073e-09	4.64848e-11	8.49742e-11	6.47445e-10	1.34416e-09	1.20282e-10	1.7966e-10	3.78203e-09	4.11384e-09	1.06546e-09	5.76407e-11	1.0082e-10	2.33034e-10	8.87465e-10	4.75271e-08	1.11778e-09	1.90012e-09	1.8973e-10	9.16236e-10	3.76262e-10	3.92327e-10	2.73092e-09	2.76644e-09
SRB	Serbia	0	0	0	0	0	0	0	0	0	0	0	0	0	0	0	0	0	0	0	0	0	0	0	0	0	0	0	0	0	0	0	0	0	0	0	0	0	0	0	0	0	0	0	0	0	0	0	0
SYC	Seychelles	0	0	0	0	0	0	0	0	0	0	0	0	0	0	0	0	0	0	0	0	0	0	0	0	0	0	0	0	0	0	0	0	0	0	0	0	0	0	0	0	0	0	0	0	0	0	0	0
SLE	Sierra Leone	7.3709e-09	1.12789e-08	8.96669e-09	3.53155e-09	8.82127e-09	2.49837e-09	2.04522e-08	5.78826e-09	5.27275e-09	3.14092e-08	2.94901e-08	6.89419e-09	2.93073e-09	4.34895e-09	8.67646e-09	9.51499e-09	1.24834e-09	6.26849e-08	2.33508e-09	5.36715e-09	5.39697e-09	1.24096e-08	5.77581e-09	4.37628e-09	5.27375e-09	2.80799e-08	2.60643e-09	3.58306e-09	6.56519e-09	1.68688e-08	7.93234e-09	5.47973e-09	5.87069e-09	1.06538e-07	5.48786e-09	3.06698e-09	4.20129e-09	4.97821e-09	1.18977e-08	1.44725e-07	1.18546e-08	5.94708e-09	4.15519e-09	6.98421e-09	4.82323e-09	4.81828e-09	2.91177e-08	3.40008e-09
SGP	Singapore	1.9652e-09	1.60021e-10	1.46794e-09	6.34512e-11	1.93091e-09	4.2122e-11	4.91506e-09	2.18802e-10	1.03961e-10	6.45676e-08	5.71672e-09	4.30544e-10	9.01519e-11	2.09361e-09	3.21995e-08	1.14783e-10	1.03701e-11	7.11484e-09	4.82837e-11	1.27211e-10	2.1644e-10	5.17001e-10	2.46869e-10	1.7687e-10	3.5686e-10	2.34347e-08	4.57162e-11	3.23598e-08	7.47414e-10	4.18559e-10	9.45588e-11	2.09024e-08	3.20106e-10	2.93818e-08	7.07397e-11	5.91885e-11	7.50023e-11	8.03263e-11	3.18118e-09	3.33817e-07	3.41249e-09	3.95507e-10	5.75738e-10	7.34514e-10	4.88752e-10	1.18379e-09	4.0104e-09	2.6193e-10
SVK	Slovakia	1.05558e-09	2.26299e-09	9.0466e-09	4.04019e-10	3.56945e-09	2.12305e-10	1.5443e-08	1.35462e-09	5.74915e-10	5.50393e-08	8.07902e-07	2.81926e-09	2.66278e-09	1.37926e-09	2.15495e-09	3.55375e-10	6.74065e-11	7.32301e-08	2.07571e-10	5.71736e-10	4.7237e-10	8.59761e-10	9.8096e-10	1.12036e-08	7.6877e-10	4.57065e-08	5.64338e-10	4.51568e-10	5.77683e-08	1.58176e-09	5.52731e-10	6.83868e-10	1.16296e-09	4.16379e-08	4.44138e-10	2.61612e-10	3.34506e-10	5.28992e-10	9.17017e-09	1.91368e-07	1.87835e-08	1.01754e-09	1.45078e-09	6.45155e-08	2.49586e-09	3.63794e-09	3.83093e-06	7.27347e-10
SVN	Slovenia	6.5281e-10	5.0173e-09	4.30872e-09	1.87923e-10	8.14726e-10	1.37065e-10	6.33634e-09	4.61541e-10	2.10065e-10	2.6726e-08	1.62948e-07	1.01814e-09	1.85104e-10	5.60611e-10	7.78004e-10	1.42731e-10	3.67496e-11	2.60753e-08	8.19191e-11	2.63553e-10	2.18654e-10	3.84036e-10	3.51881e-10	1.76075e-07	3.45305e-10	2.59382e-08	1.16572e-10	1.9084e-10	8.35521e-09	7.11052e-10	2.47166e-10	2.81688e-10	5.12724e-10	2.38389e-08	2.03304e-10	1.17528e-10	1.61817e-10	1.85424e-10	3.83096e-09	8.34979e-08	3.71619e-09	3.21744e-10	5.899e-10	5.38282e-07	9.02791e-10	1.61225e-09	5.07618e-08	3.41786e-10
SOM	Somalia	5.76706e-11	7.58307e-11	8.64936e-11	3.00053e-11	6.83963e-11	2.46965e-11	2.62435e-10	4.7406e-11	3.62396e-11	8.7506e-10	2.22996e-10	5.21527e-11	2.84806e-11	4.59868e-11	7.53769e-11	2.62605e-11	6.8373e-12	1.61648e-10	2.1327e-11	4.07129e-11	4.34812e-11	9.35305e-11	5.36455e-11	3.7388e-11	4.60286e-11	3.68643e-10	2.25381e-11	2.93736e-11	6.43347e-11	1.31201e-10	6.40099e-11	4.21816e-11	3.9596e-11	2.62184e-10	4.09179e-11	2.76933e-11	3.3609e-11	3.42474e-11	1.53651e-10	1.7977e-09	3.56586e-10	4.44394e-11	3.74653e-11	5.5594e-11	4.36475e-11	1.86934e-10	1.19731e-10	2.9973e-11
ZAF	South Africa	4.47218e-10	6.06706e-10	4.50306e-09	2.05864e-10	1.34182e-07	1.0875e-10	1.56876e-08	3.72551e-10	3.71814e-10	6.44317e-08	5.23098e-08	1.11527e-09	2.34581e-10	3.42056e-09	1.75165e-09	2.22551e-10	2.62635e-11	6.78173e-08	1.06353e-10	9.70407e-10	5.84894e-10	2.87026e-10	4.52599e-10	1.04679e-09	2.28662e-07	3.40291e-08	1.58132e-10	4.40665e-10	4.2524e-09	8.16711e-10	4.89311e-10	5.95561e-10	4.4901e-09	5.60725e-08	1.82638e-09	1.53406e-10	1.91078e-10	3.45311e-10	5.49604e-09	2.12147e-07	1.34144e-08	4.06647e-09	7.11211e-10	5.00549e-09	1.0858e-09	2.91333e-09	2.60358e-08	5.94365e-09
SDS	South Sudan	0	0	0	0	0	0	0	0	0	0	0	0	0	0	0	0	0	0	0	0	0	0	0	0	0	0	0	0	0	0	0	0	0	0	0	0	0	0	0	0	0	0	0	0	0	0	0	0
ESP	Spain	1.23345e-08	7.90315e-08	2.6729e-06	3.08379e-07	2.97017e-07	2.25158e-09	1.67584e-06	2.27872e-08	1.63517e-08	1.43789e-06	4.13855e-06	5.13882e-08	5.54707e-09	9.91525e-08	1.30991e-07	9.24071e-09	3.87382e-10	5.20608e-06	2.70333e-09	2.31663e-08	6.9252e-09	4.4254e-09	1.03915e-07	1.18404e-07	1.70897e-08	3.36285e-06	2.28258e-09	9.38772e-09	4.04319e-07	4.79624e-08	3.49072e-09	1.64581e-08	6.57599e-08	3.00622e-06	3.50928e-08	1.49099e-08	3.09468e-09	4.89726e-09	1.59316e-06	1.14066e-05	1.68718e-06	2.23196e-08	2.39299e-07	6.21997e-07	1.71146e-06	2.90047e-07	2.73517e-06	6.73837e-08
LKA	Sri Lanka	3.29614e-08	7.1896e-08	7.41955e-07	1.90385e-08	1.41757e-07	7.25727e-09	4.41397e-06	2.97257e-08	2.11352e-08	2.49954e-06	5.07392e-06	1.59816e-07	1.36864e-08	8.11923e-08	2.07804e-07	4.64569e-08	1.38695e-09	6.16425e-06	1.79921e-08	1.81747e-08	1.39276e-08	1.7018e-08	1.1667e-06	8.40958e-08	9.73098e-08	4.59889e-06	4.9721e-09	2.72751e-08	5.99777e-07	4.01491e-08	1.12882e-08	4.39827e-08	8.99479e-08	1.5097e-05	2.20696e-08	7.39646e-09	7.1365e-09	9.21146e-09	4.68533e-06	3.89771e-05	9.00437e-06	2.73097e-08	3.18123e-07	4.24304e-07	1.84588e-07	4.8633e-07	2.58374e-06	3.64331e-08
SUD	Sudan	0	0	0	0	0	0	0	0	0	0	0	0	0	0	0	0	0	0	0	0	0	0	0	0	0	0	0	0	0	0	0	0	0	0	0	0	0	0	0	0	0	0	0	0	0	0	0	0
SUR	Suriname	3.46894e-12	4.82158e-12	1.2878e-11	1.76861e-12	8.26521e-12	1.18943e-12	2.25641e-11	2.90366e-12	3.8978e-12	6.67268e-11	7.62946e-11	4.50499e-12	1.42743e-12	4.49572e-12	5.28664e-12	2.98625e-12	5.15356e-13	2.43486e-10	1.11831e-12	2.85885e-12	2.50393e-12	5.5695e-12	3.22495e-12	3.34825e-12	2.78157e-12	7.03175e-11	1.22464e-12	1.86561e-12	9.12571e-12	8.34149e-12	3.42397e-12	2.80419e-12	3.87878e-12	1.01944e-10	2.85937e-12	1.50207e-12	1.8893e-12	2.15045e-12	1.51431e-11	3.74024e-10	2.32053e-11	3.07689e-12	3.46008e-12	9.29443e-12	4.63009e-12	6.17711e-12	4.77425e-11	2.46302e-12
SWZ	Swaziland	5.08261e-10	3.90585e-10	6.59923e-10	1.6087e-10	8.68866e-10	1.10769e-10	1.23009e-09	2.64185e-10	2.70036e-10	7.07714e-09	3.07728e-09	3.29723e-10	1.35954e-10	2.60517e-10	6.26257e-10	1.55675e-10	4.52561e-11	5.85168e-09	1.03408e-10	3.06971e-10	2.36296e-10	5.70917e-10	2.56713e-10	2.30529e-10	2.34712e-10	2.92079e-09	1.13834e-10	1.58882e-10	4.34111e-10	7.96823e-10	3.83726e-10	2.52602e-10	2.5646e-10	4.03612e-09	2.4238e-10	1.3506e-10	1.81378e-10	2.16492e-10	7.85356e-10	1.41815e-08	1.04905e-09	4.06126e-10	2.23052e-10	4.46771e-10	2.82332e-10	3.18675e-10	2.51388e-09	1.75216e-10
SWE	Sweden	3.98096e-11	1.02725e-10	6.70845e-10	2.25478e-11	2.07861e-10	1.36772e-11	2.14439e-09	5.03414e-11	5.09395e-11	9.95846e-09	7.63953e-09	1.39922e-10	3.70828e-11	1.74198e-10	2.59238e-10	5.0243e-11	2.23704e-12	8.76773e-09	1.06388e-11	3.10388e-11	2.90171e-11	3.10705e-11	1.00085e-10	2.74056e-10	6.41993e-11	8.57649e-09	1.36864e-11	6.03995e-11	1.08633e-09	7.19914e-11	1.80527e-11	6.97693e-11	9.19975e-11	1.09885e-08	2.1337e-11	2.31363e-11	1.09501e-11	2.43104e-11	1.63498e-09	5.89967e-08	1.86718e-09	4.69042e-11	1.73313e-10	1.39666e-09	1.75619e-10	6.69838e-10	8.6159e-09	5.51817e-11
CHE	Switzerland	3.86596e-10	1.05177e-09	9.00068e-09	3.89572e-10	1.15713e-09	5.95685e-11	1.40129e-08	1.9942e-09	2.33821e-10	2.50896e-08	1.15052e-07	1.44974e-09	2.01474e-10	2.00784e-09	3.11112e-09	2.4932e-10	7.33444e-12	3.72807e-08	6.11085e-11	2.52672e-10	2.96239e-10	2.41931e-10	7.31451e-10	1.67366e-09	5.02414e-10	7.55513e-08	9.34847e-11	4.62845e-10	6.554e-09	5.00588e-10	1.23461e-10	5.43287e-10	7.88339e-10	6.22705e-08	1.25888e-10	1.46422e-10	9.27735e-11	1.37757e-10	9.75441e-09	2.31996e-07	1.11569e-08	4.79767e-10	1.36718e-09	9.35991e-09	1.50781e-09	2.58811e-09	3.00609e-08	7.59166e-10
SYR	Syria	3.24781e-08	1.48115e-07	9.14301e-06	1.65622e-08	1.17358e-07	8.47992e-09	1.28622e-06	3.53428e-07	2.30545e-08	1.67569e-06	1.65729e-06	1.43234e-07	1.44354e-08	1.70418e-07	8.90936e-08	1.49245e-08	2.92457e-09	2.54096e-06	7.54852e-09	3.15139e-08	1.87969e-08	3.47877e-08	5.06655e-07	6.67556e-08	3.01731e-08	9.53276e-06	8.43244e-09	2.18767e-08	1.98027e-06	7.4273e-08	2.13695e-08	3.38837e-08	4.76167e-08	4.23083e-06	2.01139e-08	1.03564e-08	1.65675e-08	1.59606e-08	1.54135e-06	6.33456e-06	4.90026e-06	3.95054e-08	1.38397e-07	3.20849e-07	8.8622e-08	2.58783e-06	7.51556e-07	6.12753e-08
TWN	Taiwan	0	0	0	0	0	0	0	0	0	0	0	0	0	0	0	0	0	0	0	0	0	0	0	0	0	0	0	0	0	0	0	0	0	0	0	0	0	0	0	0	0	0	0	0	0	0	0	0
TJK	Tajikistan	9.61271e-12	1.49821e-11	1.84101e-10	4.33311e-12	9.64836e-12	3.17486e-12	2.78742e-11	1.2219e-11	5.6406e-12	5.53169e-11	3.77916e-10	6.95545e-11	3.69047e-12	5.69678e-12	1.13947e-11	3.70981e-12	1.7276e-12	7.40604e-11	2.93893e-12	5.98354e-12	6.45593e-12	1.30252e-11	7.15716e-12	8.74003e-12	6.09332e-12	9.93232e-11	3.69386e-12	4.11334e-12	5.8386e-11	1.82789e-11	9.50208e-12	6.13399e-12	6.13536e-12	8.73292e-11	6.42069e-12	3.62365e-12	5.12569e-12	5.15991e-12	1.84386e-11	1.0481e-09	2.16257e-11	6.62493e-12	5.09768e-12	3.76895e-11	7.06094e-12	7.37225e-12	4.98202e-10	4.43595e-12
THA	Thailand	9.04957e-07	2.5194e-07	1.69001e-06	1.132e-07	8.23234e-07	6.62253e-08	4.95797e-06	1.64449e-07	1.68192e-07	0.000115801	1.2851e-05	6.59563e-07	1.1531e-07	1.67258e-06	5.17714e-06	1.37455e-07	1.62339e-08	1.47912e-05	6.10466e-08	3.08224e-07	1.56772e-07	3.21926e-07	2.52406e-07	2.34977e-07	2.59302e-07	1.80186e-05	7.34377e-08	1.0196e-06	1.29503e-06	3.98829e-07	1.57044e-07	5.34926e-06	2.69568e-07	6.52726e-05	2.446e-07	7.66883e-08	8.57132e-08	1.11736e-07	2.99247e-06	0.000669602	3.80969e-06	3.64851e-07	5.02484e-07	1.26351e-06	6.34179e-07	9.49218e-07	1.3595e-05	4.60314e-07
MKD	TFYR Macedonia	1.3775e-10	2.37538e-08	2.81738e-09	6.12719e-11	2.00817e-10	4.20325e-11	8.48112e-10	1.5853e-10	8.47383e-11	1.09524e-08	6.15583e-09	2.46612e-10	5.3707e-11	1.25731e-10	1.8732e-10	5.07668e-11	1.57134e-11	4.23842e-09	3.5939e-11	9.14254e-11	8.72809e-11	1.76909e-10	1.15933e-10	1.01971e-08	9.55583e-11	2.74024e-09	1.51681e-10	6.69186e-11	1.79591e-08	2.78608e-10	1.15082e-10	1.2076e-10	1.29657e-10	2.99897e-09	8.24034e-11	4.92744e-11	6.18315e-11	7.67965e-11	5.0119e-10	1.17786e-08	5.63103e-10	1.04927e-10	1.22165e-10	3.08763e-08	1.69653e-10	4.61731e-10	1.36387e-08	8.24217e-11
TGO	Togo	2.07684e-11	4.05417e-11	6.41553e-11	1.07461e-11	2.94849e-11	7.72474e-12	9.25514e-11	1.70873e-11	1.61368e-11	1.41368e-10	2.84499e-10	2.028e-11	8.72291e-12	1.68392e-11	3.55325e-11	1.0913e-11	2.83937e-12	6.25567e-10	6.55698e-12	2.09027e-09	1.52434e-11	3.40377e-11	1.80666e-11	1.72028e-11	1.55925e-11	3.21794e-10	7.70457e-12	1.11773e-11	3.7203e-11	1.80175e-09	2.0786e-11	1.75773e-11	2.43577e-11	5.6209e-10	1.45801e-11	8.11293e-12	3.41204e-11	1.59271e-11	5.45607e-11	8.52764e-10	4.16569e-10	2.0347e-10	3.50214e-11	4.57842e-11	2.9239e-11	2.13593e-11	1.1566e-10	4.85805e-11
TTO	Trinidad and Tobago	0	0	0	0	0	0	0	0	0	0	0	0	0	0	0	0	0	0	0	0	0	0	0	0	0	0	0	0	0	0	0	0	0	0	0	0	0	0	0	0	0	0	0	0	0	0	0	0
TUN	Tunisia	5.82708e-08	2.10465e-07	1.79557e-05	6.62219e-08	2.10106e-07	1.9067e-08	1.50703e-06	8.18064e-08	4.2453e-08	1.97234e-06	1.11794e-05	1.13654e-07	2.41471e-08	1.52771e-06	1.96877e-07	2.6858e-08	5.86426e-09	1.58193e-05	1.42852e-08	5.22128e-07	4.14528e-08	7.19771e-08	6.391e-08	1.90749e-07	5.56367e-08	5.46537e-06	1.72118e-08	3.47058e-08	5.95424e-07	7.662e-07	4.34142e-08	5.69069e-08	4.73223e-07	1.38492e-05	4.25427e-08	2.20758e-08	2.74189e-08	7.12149e-08	6.15541e-07	1.21194e-05	7.0827e-07	1.4239e-07	1.05911e-07	1.11445e-06	3.69026e-07	1.48465e-06	5.34611e-06	1.34439e-06
TUR	Turkey	7.69814e-08	3.59258e-07	1.1471e-06	8.39724e-09	8.91881e-08	2.77752e-09	1.01229e-06	8.73346e-08	1.20569e-08	2.55336e-06	6.28979e-06	1.54599e-06	1.24519e-08	8.58917e-08	1.51938e-07	2.74926e-08	4.57778e-10	4.13383e-06	2.34448e-09	1.30823e-08	7.16131e-09	5.55634e-09	2.4475e-08	2.18506e-07	2.12063e-08	3.06351e-06	1.57528e-08	1.64518e-08	1.56535e-06	2.57147e-08	4.86992e-09	1.789e-08	7.11233e-08	5.54091e-06	8.42109e-09	5.27552e-09	2.93006e-09	5.91609e-09	4.70077e-07	1.10448e-05	3.45247e-07	3.11771e-08	5.2326e-08	5.16785e-07	8.65404e-08	1.00581e-07	2.58115e-06	2.96778e-08
TKM	Turkmenistan	1.14282e-06	3.25989e-08	6.90392e-08	3.40109e-09	9.86729e-09	2.28155e-09	3.704e-08	5.49736e-08	5.27277e-09	7.21665e-08	2.12366e-07	8.42116e-08	3.05491e-09	8.61587e-09	1.74914e-08	2.92033e-09	8.5123e-10	1.14113e-07	2.0696e-09	5.11384e-09	8.6005e-09	1.21317e-08	5.96893e-09	1.45178e-08	4.9036e-09	1.06145e-07	3.21052e-09	3.70946e-09	7.52957e-08	1.87547e-08	6.66268e-09	5.68536e-09	6.14306e-09	1.58493e-07	4.84531e-09	2.71308e-09	3.62564e-09	4.50442e-09	1.02913e-07	1.04944e-05	2.85213e-08	5.69999e-09	5.88712e-09	3.28412e-08	8.21806e-09	8.36845e-09	2.26656e-07	4.0308e-09
USR	Former USSR	0	0	0	0	0	0	0	0	0	0	0	0	0	0	0	0	0	0	0	0	0	0	0	0	0	0	0	0	0	0	0	0	0	0	0	0	0	0	0	0	0	0	0	0	0	0	0	0
UGA	Uganda	2.83478e-08	4.39027e-08	1.63494e-07	2.61382e-08	7.21641e-08	9.49591e-09	1.80217e-07	2.80788e-08	2.4812e-08	8.25094e-07	9.38336e-07	4.10652e-08	1.25148e-08	3.2051e-08	4.55493e-08	1.55575e-08	3.3138e-09	2.91891e-06	8.14808e-09	2.05356e-08	1.88574e-08	4.13582e-08	2.41838e-08	3.32475e-08	2.08274e-08	5.53259e-07	9.03293e-09	8.32667e-08	9.52987e-08	6.54768e-08	1.38921e-07	2.31568e-08	2.81674e-08	6.86999e-07	2.0853e-08	1.22248e-08	1.34975e-08	1.63919e-08	1.14221e-07	5.11112e-06	1.59354e-07	8.13561e-07	3.3156e-08	1.18899e-07	8.03146e-08	1.50724e-07	9.60581e-07	2.75439e-08
UKR	Ukraine	1.04778e-09	3.45199e-09	1.2308e-08	3.6553e-10	1.53473e-09	2.18646e-10	5.96934e-09	6.6805e-09	4.97607e-10	1.63597e-08	6.63418e-08	1.25924e-08	3.32397e-10	7.72136e-10	1.28754e-09	3.07869e-10	1.34955e-10	3.86325e-08	1.97373e-10	5.29269e-10	4.56237e-10	8.42016e-10	8.38298e-10	1.22652e-09	4.924e-10	2.35314e-08	2.44583e-10	3.36812e-10	6.03372e-08	1.30165e-09	5.39467e-10	7.02268e-10	1.00002e-09	2.71643e-08	5.38403e-10	2.62179e-10	3.16833e-10	4.15113e-10	4.523e-09	1.35917e-07	6.59635e-09	5.72764e-10	1.22467e-09	8.3762e-09	2.30049e-09	7.75706e-09	1.01471e-07	4.74041e-10
ARE	UAE	7.64018e-09	1.77191e-09	5.22842e-08	3.71362e-10	3.58971e-09	2.76774e-10	7.89477e-09	1.17556e-07	5.78194e-10	2.31592e-07	1.58889e-08	6.77635e-08	3.9346e-10	9.3343e-09	8.38657e-09	4.1374e-10	8.66656e-11	2.60508e-08	2.32703e-10	7.9893e-10	7.16176e-10	1.23628e-09	7.62245e-10	8.29203e-10	1.48607e-09	6.22214e-08	2.79597e-10	1.30232e-09	9.0981e-09	1.87963e-09	8.59996e-10	1.69309e-09	8.61064e-09	6.68655e-08	5.20385e-10	3.25115e-10	4.41641e-10	6.63797e-10	5.15919e-09	5.41504e-07	6.70139e-09	9.89183e-10	1.09912e-09	2.56625e-09	1.40205e-09	1.03432e-08	8.80719e-09	6.92962e-10
GBR	UK	1.13985e-09	1.52357e-09	1.6512e-08	5.98346e-10	4.18939e-09	8.52139e-10	1.58179e-08	1.31279e-09	1.20216e-09	1.86559e-07	6.08996e-08	2.68921e-09	5.77408e-10	7.64266e-09	4.80983e-09	3.17408e-09	7.13048e-11	1.60323e-07	4.00829e-10	8.78437e-10	3.60671e-09	1.05231e-09	1.0523e-09	1.84555e-09	1.73443e-09	6.70658e-08	5.6033e-10	1.2452e-09	7.27991e-09	2.22529e-09	6.31002e-10	1.03359e-09	2.35335e-09	1.23839e-07	6.04061e-10	1.15473e-09	3.59819e-10	5.1063e-10	1.16672e-08	3.29872e-07	1.2641e-08	1.12923e-09	1.63933e-09	9.02295e-09	3.12865e-09	1.96656e-08	4.17836e-08	1.66681e-09
TZA	Tanzania	8.16083e-09	1.05091e-08	1.82946e-07	2.77851e-09	2.60575e-08	6.12252e-09	1.06779e-07	5.33466e-09	5.96329e-09	2.86063e-07	2.80641e-07	7.70825e-09	4.07367e-09	8.07794e-09	8.50624e-08	2.89471e-09	2.0584e-10	6.58811e-07	1.77159e-09	4.17887e-09	4.84945e-09	1.04137e-08	5.29612e-09	6.02719e-08	4.6347e-08	1.59159e-07	3.1386e-09	4.44166e-09	5.75038e-07	2.33421e-08	3.20929e-08	5.75127e-09	6.80317e-09	1.63424e-06	3.18118e-09	2.5021e-09	2.60391e-09	2.39465e-09	4.32275e-08	2.33671e-06	8.97085e-08	7.77692e-09	1.00802e-08	2.19969e-08	1.53195e-08	2.24506e-08	1.1304e-07	4.48739e-09
USA	USA	1.52412e-05	1.87414e-05	0.000211642	4.4198e-06	8.9952e-05	5.18201e-05	0.000986718	1.96226e-05	6.46515e-05	0.0025387	0.000744744	5.58975e-05	0.00039485	5.91787e-05	0.00012049	0.000148221	3.20507e-07	0.00120184	3.94698e-05	8.4001e-06	5.02967e-05	5.01496e-06	0.000144008	1.82696e-05	2.06391e-05	0.00450078	6.0835e-06	2.16479e-05	0.000106346	1.85394e-05	2.95679e-06	3.47809e-05	2.23407e-05	0.0347042	5.17436e-06	2.65499e-05	2.15711e-06	4.03294e-06	0.000956072	0.0319433	0.00579634	2.01215e-05	0.000717827	9.4866e-05	7.2665e-05	6.43382e-05	0.000385367	1.45853e-05
URY	Uruguay	1.1457e-10	1.15784e-10	3.05026e-10	6.03639e-11	1.91653e-10	4.28774e-11	1.32248e-08	9.27758e-11	8.28567e-11	2.05322e-09	6.27817e-10	1.00547e-10	5.52042e-11	8.40302e-11	1.23212e-10	5.26625e-11	1.51678e-11	1.5874e-09	3.96561e-11	7.96612e-11	8.38277e-11	1.81378e-10	2.17309e-10	8.61024e-11	8.91155e-11	2.3382e-07	4.66719e-11	5.80472e-11	1.68723e-10	2.58171e-10	1.23854e-10	8.09729e-11	8.08348e-11	4.12589e-09	8.28668e-11	5.53487e-11	6.82832e-11	7.59762e-11	5.02856e-09	7.17347e-09	1.18023e-09	1.11908e-10	1.08122e-10	1.31396e-10	2.56206e-10	5.25725e-10	5.74544e-10	5.60546e-11
UZB	Uzbekistan	7.2871e-10	1.11214e-09	2.20093e-09	2.52764e-10	7.4108e-10	1.75132e-10	2.41571e-09	2.00347e-09	3.4205e-10	4.72172e-09	2.56803e-08	1.03119e-08	2.18554e-10	4.41224e-10	9.633e-10	2.02832e-10	8.23085e-11	1.91176e-08	1.60521e-10	3.68066e-10	3.77688e-10	8.09324e-10	4.16488e-10	6.38581e-10	3.67384e-10	7.28739e-09	2.02216e-10	2.77969e-10	2.63007e-09	1.24772e-09	4.95365e-10	4.42353e-10	4.25935e-10	8.23227e-09	3.55829e-10	2.09103e-10	2.72957e-10	3.15045e-10	1.62931e-09	2.11441e-07	1.6099e-09	4.04986e-10	3.95053e-10	2.21269e-09	5.47572e-10	6.21936e-10	1.67203e-08	2.94105e-10
VUT	Vanuatu	1.57617e-10	2.63661e-10	1.40714e-10	7.79402e-11	1.75049e-10	5.50883e-11	4.19952e-10	1.17961e-10	1.14144e-10	3.13923e-09	3.02571e-10	1.35813e-10	6.32899e-11	9.04645e-11	1.91188e-10	6.31589e-11	2.34112e-11	8.1577e-10	5.01802e-11	1.18047e-10	1.16085e-10	2.78618e-10	1.23962e-10	8.22201e-11	1.04482e-10	4.596e-10	5.79764e-11	8.00187e-11	1.09766e-10	3.50089e-10	1.71287e-10	1.16481e-10	1.06464e-10	3.7304e-10	1.14466e-10	6.51906e-11	9.00509e-11	1.028e-10	2.14461e-10	3.17618e-09	2.40637e-10	1.23798e-10	8.19148e-11	9.59163e-11	8.97775e-11	9.00617e-11	1.84577e-10	6.98866e-11
VEN	Venezuela	2.67038e-09	2.28839e-09	6.02151e-09	1.32503e-09	4.01514e-09	3.68843e-09	2.69535e-08	2.05338e-09	1.68107e-07	7.78517e-08	2.01956e-08	3.52538e-09	4.50874e-09	2.01916e-09	3.17805e-09	3.25247e-09	3.35644e-10	3.6799e-08	2.36636e-09	1.8261e-09	1.99541e-09	3.84784e-09	2.44303e-08	1.91401e-09	2.04531e-09	9.62865e-07	1.0374e-09	1.41503e-09	3.80064e-09	6.42371e-08	2.59345e-09	2.03164e-09	1.92782e-09	1.91765e-07	1.8295e-09	1.17379e-09	1.3982e-09	1.77574e-09	5.17377e-08	1.69773e-07	1.56111e-06	2.15093e-09	5.78014e-08	6.20756e-09	1.22765e-07	2.34951e-09	1.25954e-08	2.98045e-09
VNM	Viet Nam	1.15915e-08	1.38136e-08	9.49411e-07	5.93294e-09	3.33296e-07	3.9182e-09	2.10906e-07	8.5825e-09	7.79451e-09	2.41513e-06	3.11288e-07	1.22697e-08	7.0704e-09	1.75518e-08	4.61443e-08	6.54686e-09	1.27905e-09	3.63108e-07	3.87277e-09	8.61876e-09	8.20243e-09	1.54981e-08	1.52493e-08	1.18874e-08	1.09972e-08	4.1972e-07	3.67686e-09	1.38499e-08	5.74555e-08	2.17757e-08	1.09217e-08	9.89509e-08	1.26182e-08	8.67345e-07	2.048e-08	4.88449e-09	7.02089e-09	6.94461e-09	1.73717e-07	1.22711e-05	5.10379e-07	8.18854e-08	1.86329e-08	7.28526e-08	3.01921e-07	1.97961e-08	3.97542e-07	8.58268e-09
YEM	Yemen	1.71888e-08	2.56622e-08	7.57957e-08	7.77972e-09	2.27897e-08	5.39884e-09	9.27846e-08	1.27796e-08	1.12534e-08	6.9821e-07	1.12066e-07	1.80435e-08	6.82887e-09	1.63995e-08	3.80937e-08	6.6377e-09	2.29438e-09	1.19195e-07	4.91423e-09	1.26572e-08	1.15841e-08	2.56537e-08	1.46513e-08	1.24669e-08	1.26569e-08	7.84984e-07	5.61026e-09	9.98593e-09	2.50197e-08	3.94279e-08	1.60688e-08	1.83403e-08	1.28082e-08	2.37137e-07	1.12039e-08	6.5479e-09	9.25868e-09	1.07401e-08	5.86104e-08	5.35357e-06	9.39118e-08	1.35596e-08	1.23331e-08	4.87541e-08	1.5587e-08	1.77222e-08	6.09382e-08	8.57704e-09
ZMB	Zambia	4.4099e-10	7.39929e-10	9.67897e-10	2.2753e-10	1.80193e-08	1.58099e-10	2.10451e-09	3.36331e-10	3.53387e-10	1.1347e-08	6.15775e-09	4.55578e-10	1.86422e-10	3.80865e-10	6.92587e-10	1.90536e-10	5.44209e-11	1.0207e-08	1.4107e-10	3.61154e-10	3.35172e-10	7.53508e-10	3.51245e-10	3.3571e-10	6.9501e-09	4.67229e-09	1.66001e-10	2.43754e-10	7.09161e-10	1.09869e-09	1.58552e-09	3.47265e-10	5.30393e-10	4.4964e-09	3.27339e-10	1.89537e-10	2.58336e-10	2.9687e-10	1.21703e-09	3.77601e-08	2.29751e-09	9.33149e-10	3.55646e-10	7.64794e-10	4.2153e-10	7.8236e-10	2.54079e-09	2.55992e-10
ZWE	Zimbabwe	2.35396e-09	2.1457e-09	4.57809e-09	1.80532e-09	2.0557e-09	1.66236e-09	1.57393e-08	1.7521e-09	1.62556e-09	1.23434e-07	1.36672e-08	1.61746e-09	1.93996e-09	2.04572e-09	2.89453e-09	1.79359e-09	2.612e-10	1.25678e-08	1.42725e-09	1.985e-09	2.14627e-09	1.69938e-09	2.45003e-09	2.03588e-09	2.10268e-09	2.49372e-08	1.66989e-09	1.47975e-09	2.38036e-09	2.20496e-09	1.94889e-09	1.84985e-09	2.07288e-09	2.35398e-08	1.82231e-09	1.80234e-09	1.85908e-09	1.70415e-09	1.34874e-08	8.57544e-08	4.2222e-08	1.75821e-09	2.30202e-09	2.90782e-09	2.21785e-09	2.26208e-09	8.42464e-09	1.70153e-09
ROW	Rest of World	0	0	0	0	0	0	0	0	0	0	0	0	0	0	0	0	0	0	0	0	0	0	0	0	0	0	0	0	0	0	0	0	0	0	0	0	0	0	0	0	0	0	0	0	0	0	0	0
[truncated: 142 more columns]

## Sheet: Water Demand Impact FP shares
		AFG	ALB	DZA	AND	AGO	ATG	ARG	ARM	ABW	AUS	AUT	AZE	BHS	BHR	BGD	BRB	BLR	BEL	BLZ	BEN	BMU	BTN	BOL	BIH	BWA	BRA	VGB	BRN	BGR	BFA	BDI	KHM	CMR	CAN	CPV	CYM	CAF	TCD	CHL	CHN	COL	COG	CRI	HRV	CUB	CYP	CZE	CIV
		Afghanistan	Albania	Algeria	Andorra	Angola	Antigua	Argentina	Armenia	Aruba	Australia	Austria	Azerbaijan	Bahamas	Bahrain	Bangladesh	Barbados	Belarus	Belgium	Belize	Benin	Bermuda	Bhutan	Bolivia	Bosnia and Herzegovina	Botswana	Brazil	British Virgin Islands	Brunei	Bulgaria	Burkina Faso	Burundi	Cambodia	Cameroon	Canada	Cape Verde	Cayman Islands	Central African Republic	Chad	Chile	China	Colombia	Congo	Costa Rica	Croatia	Cuba	Cyprus	Czech Republic	Cote dIvoire
AFG	Afghanistan	0.8187	0.0008	0.0001	0.0006	0.0002	0.0001	0.0001	0.0001	0.0002	0	0.0002	0.0002	0	0.0002	0.0002	0	0.0015	0.001	0.0001	0.0005	0.0002	0.0005	0	0.0002	0.0003	0.0001	0.0005	0.0001	0.0003	0.0006	0.0001	0.0001	0	0	0.0008	0.0002	0.0004	0.0003	0	0.0001	0	0.0004	0	0.0002	0.0001	0.0001	0.0003	0.0004
ALB	Albania	0	0.0592	0	0	0	0	0	0	0	0	0	0	0	0	0	0	0	0	0	0	0	0	0	0	0	0	0	0	0	0	0	0	0	0	0	0	0	0	0	0	0	0	0	0	0	0	0	0
DZA	Algeria	0.0001	0.0021	0.8062	0.0025	0.0007	0.0002	0.0005	0.0001	0.0003	0	0.002	0.0003	0.0001	0.0003	0.0001	0.0002	0.0018	0.0027	0.0002	0.0017	0.0003	0.0006	0	0.0009	0.0007	0.0038	0.0008	0.0002	0.0013	0.0014	0.0001	0.0002	0.0003	0.0001	0.0014	0.0004	0.0007	0.0006	0.0003	0.0002	0.0001	0.001	0.0001	0.0013	0.0014	0.0009	0.0018	0.0021
AND	Andorra	0	0	0	0	0	0	0	0	0	0	0	0	0	0	0	0	0	0	0	0	0	0	0	0	0	0	0	0	0	0	0	0	0	0	0	0	0	0	0	0	0	0	0	0	0	0	0	0
AGO	Angola	0	0	0	0	0.1276	0	0	0	0	0	0	0	0	0	0	0	0.0001	0	0	0	0	0	0	0	0	0	0	0	0	0	0	0	0	0	0	0	0	0	0	0	0	0	0	0	0	0	0	0
ATG	Antigua	0	0	0	0	0	0	0	0	0	0	0	0	0	0	0	0	0	0	0	0	0	0	0	0	0	0	0	0	0	0	0	0	0	0	0	0	0	0	0	0	0	0	0	0	0	0	0	0
ARG	Argentina	0	0.0002	0	0.0002	0.0003	0	0.0373	0	0.0001	0	0.0002	0	0	0	0	0	0.0002	0.0006	0	0.0001	0	0.0001	0.0002	0.0001	0.0004	0.0066	0.0001	0	0.0002	0.0001	0	0	0	0	0.0002	0.0001	0.0001	0.0001	0.0027	0.0001	0.0001	0.0001	0	0.0002	0.0005	0.0002	0.0002	0.0002
ARM	Armenia	0.0001	0.0011	0	0.0014	0.0002	0.0002	0.0001	0.8529	0.0003	0	0.0001	0.0003	0	0.0001	0	0.0001	0.0024	0.0001	0.0002	0.0011	0.0004	0.001	0	0.0003	0.0005	0	0.0012	0.0002	0.0003	0.0012	0.0002	0.0002	0.0001	0	0.0017	0.0004	0.0008	0.0005	0	0	0	0.0006	0	0.0001	0.0001	0.0001	0.0001	0.0005
ABW	Aruba	0	0	0	0	0	0	0	0	0	0	0	0	0	0	0	0	0	0	0	0	0	0	0	0	0	0	0	0	0	0	0	0	0	0	0	0	0	0	0	0	0	0	0	0	0	0	0	0
AUS	Australia	0.0943	0.2938	0.0551	0.4674	0.2844	0.0707	0.1589	0.0526	0.1125	0.9775	0.181	0.1109	0.0124	0.5836	0.2241	0.0672	0.6327	0.3081	0.0801	0.3117	0.1334	0.2715	0.004	0.1374	0.4637	0.09	0.3694	0.5801	0.1719	0.318	0.0431	0.5723	0.0359	0.0265	0.4984	0.1478	0.2141	0.1578	0.1054	0.3052	0.0145	0.2916	0.0221	0.1548	0.1826	0.3492	0.1753	0.3239
AUT	Austria	0	0.0014	0	0.0002	0.0001	0	0.0001	0	0	0	0.0676	0.0001	0	0.0001	0	0	0.0001	0.0003	0	0.0001	0.0001	0.0002	0	0.0025	0.0001	0.0001	0.0001	0	0.0012	0.0001	0	0	0	0	0.0001	0	0	0	0	0	0	0.0001	0	0.005	0.0001	0.0003	0.0038	0.0002
AZE	Azerbaijan	0.001	0.0004	0	0.0005	0.0001	0.0001	0	0.0001	0.0001	0	0.0002	0.5331	0	0	0	0	0.001	0.0001	0.0001	0.0003	0.0001	0.0003	0	0.0002	0.0002	0	0.0004	0.0001	0.0002	0.0004	0.0001	0.0001	0	0	0.0005	0.0001	0.0002	0.0002	0	0	0	0.0002	0	0.0001	0.0001	0.0001	0.0003	0.0002
BHS	Bahamas	0	0	0	0	0	0	0	0	0	0	0	0	0	0	0	0	0	0	0	0	0	0	0	0	0	0	0	0	0	0	0	0	0	0	0	0	0	0	0	0	0	0	0	0	0	0	0	0
BHR	Bahrain	0	0	0	0	0	0	0	0	0	0	0	0	0	0	0	0	0	0	0	0	0	0	0	0	0	0	0	0	0	0	0	0	0	0	0	0	0	0	0	0	0	0	0	0	0	0	0	0
BGD	Bangladesh	0.0001	0.0004	0	0.0005	0.0002	0.0001	0.0002	0	0.0001	0	0.001	0.0001	0	0.0002	0.5305	0	0.0008	0.001	0.0001	0.0005	0.0001	0.0003	0	0.0002	0.0003	0.0002	0.0003	0.0002	0.0007	0.0004	0	0.0002	0.0001	0.0001	0.0005	0.0001	0.0002	0.0002	0.0001	0.0007	0	0.0004	0	0.0004	0.0005	0.0005	0.0005	0.0006
BRB	Barbados	0	0	0	0	0	0	0	0	0	0	0	0	0	0	0	0	0	0	0	0	0	0	0	0	0	0	0	0	0	0	0	0	0	0	0	0	0	0	0	0	0	0	0	0	0	0	0	0
BLR	Belarus	0	0	0	0	0	0	0	0	0	0	0	0	0	0	0	0	0.0001	0	0	0	0	0	0	0	0	0	0	0	0	0	0	0	0	0	0	0	0	0	0	0	0	0	0	0	0	0	0	0
BEL	Belgium	0	0	0	0	0	0	0	0	0	0	0	0	0	0	0	0	0	0.0002	0	0	0	0	0	0	0	0	0	0	0	0	0	0	0	0	0	0	0	0	0	0	0	0	0	0	0	0	0	0
BLZ	Belize	0	0.0001	0	0.0001	0	0.0001	0	0	0	0	0	0	0	0	0	0.0003	0.0003	0	0.0478	0.0001	0	0.0001	0	0	0	0	0.0001	0	0	0.0001	0	0	0	0	0.0002	0.0006	0.0001	0	0	0	0	0.0001	0	0	0.0001	0	0	0
BEN	Benin	0	0	0	0	0	0	0	0	0	0	0	0	0	0	0	0	0.0001	0	0	0.1918	0	0	0	0	0	0	0	0	0	0.0001	0	0	0	0	0	0	0	0	0	0	0	0.0001	0	0	0	0	0	0.0001
BMU	Bermuda	0	0	0	0	0	0	0	0	0	0	0	0	0	0	0	0	0	0	0	0	0	0	0	0	0	0	0	0	0	0	0	0	0	0	0	0	0	0	0	0	0	0	0	0	0	0	0	0
BTN	Bhutan	0.0001	0.0006	0	0.0007	0.0001	0.0001	0	0.0001	0.0001	0	0	0.0001	0	0.0001	0	0	0.0013	0	0.0001	0.0005	0.0002	0.5633	0	0.0001	0.0003	0	0.0006	0.0001	0.0001	0.0006	0.0001	0.0001	0	0	0.0009	0.0002	0.0004	0.0002	0	0	0	0.0003	0	0.0001	0.0001	0.0001	0	0.0003
BOL	Bolivia	0.0011	0.0117	0.0006	0.0132	0.0038	0.0019	0.0554	0.001	0.0044	0.0001	0.0076	0.002	0.0004	0.0017	0.0006	0.0009	0.0202	0.0092	0.0021	0.0099	0.0037	0.0079	0.9552	0.0045	0.0074	0.0164	0.0098	0.0016	0.0048	0.0116	0.0016	0.0016	0.0009	0.0011	0.0181	0.0041	0.0069	0.0046	0.0435	0.0007	0.0468	0.0062	0.0016	0.0044	0.0056	0.0048	0.0165	0.0069
BIH	Bosnia and Herzegovina	0	0.0003	0	0.0002	0	0	0	0	0	0	0.0003	0	0	0	0	0	0.0003	0	0	0.0001	0	0.0001	0	0.5001	0.0001	0	0.0001	0	0.0001	0.0002	0	0	0	0	0.0002	0	0.0001	0.0001	0	0	0	0.0001	0	0.0111	0	0	0.0001	0.0001
BWA	Botswana	0	0	0	0	0	0	0	0	0	0	0	0	0	0	0	0	0	0	0	0	0	0	0	0	0.0068	0	0	0	0	0	0	0	0	0	0	0	0	0	0	0	0	0	0	0	0	0	0	0
BRA	Brazil	0	0	0	0	0.0003	0	0.0004	0	0	0	0.0001	0	0	0	0	0	0	0.0001	0	0	0	0	0	0	0	0.0144	0	0	0.0001	0	0	0	0	0	0.0001	0	0	0	0.0001	0	0	0	0	0.0001	0.0001	0	0.0001	0
VGB	British Virgin Islands	0	0	0	0	0	0	0	0	0	0	0	0	0	0	0	0	0	0	0	0	0	0	0	0	0	0	0	0	0	0	0	0	0	0	0	0	0	0	0	0	0	0	0	0	0	0	0	0
BRN	Brunei	0	0	0	0	0	0	0	0	0	0	0	0	0	0	0	0	0	0	0	0	0	0	0	0	0	0	0	0.0002	0	0	0	0	0	0	0	0	0	0	0	0	0	0	0	0	0	0	0	0
BGR	Bulgaria	0	0.006	0.0001	0.0001	0.0001	0	0.0001	0.0001	0	0	0.0006	0.0003	0	0	0	0	0.0002	0.0002	0	0.0001	0	0	0	0.0007	0.0001	0	0.0001	0	0.1172	0.0001	0	0	0	0	0.0001	0	0	0	0	0	0	0.0001	0	0.0005	0.0001	0.0008	0.0005	0.0002
BFA	Burkina Faso	0	0.0001	0	0.0001	0	0	0	0	0	0	0	0	0	0	0	0	0.0002	0.0001	0	0.0002	0	0.0001	0	0	0	0	0.0001	0	0	0.2511	0	0	0	0	0.0001	0	0.0001	0	0	0	0	0	0	0	0	0	0	0.0001
BDI	Burundi	0.0002	0.0027	0	0.0024	0.0004	0.0004	0.0001	0.0002	0.0006	0	0.0005	0.0003	0.0001	0.0002	0.0001	0.0002	0.0045	0.0004	0.0004	0.0019	0.0007	0.0019	0	0.0006	0.0009	0.0001	0.002	0.0003	0.0003	0.0022	0.9283	0.0003	0.0001	0	0.003	0.0008	0.0015	0.0009	0.0001	0	0	0.0011	0	0.0003	0.0003	0.0002	0.0003	0.001
KHM	Cambodia	0	0	0	0.0001	0	0	0	0	0	0	0	0	0	0	0	0	0.0001	0	0	0.0001	0	0.0001	0	0	0	0	0.0001	0	0	0.0001	0	0.0587	0	0	0.0001	0	0	0	0	0.0001	0	0	0	0	0	0	0	0
CMR	Cameroon	0.0001	0.0025	0.0003	0.0024	0.0014	0.0001	0.0003	0.0001	0.0004	0	0.0026	0.0004	0	0.0003	0.0002	0.0001	0.0017	0.0025	0.0002	0.0017	0.0003	0.0007	0	0.001	0.0009	0.0003	0.0007	0.0002	0.0013	0.0011	0.0001	0.0002	0.8798	0.0001	0.0018	0.0004	0.0228	0.012	0.0002	0.0011	0	0.0423	0.0001	0.0016	0.0011	0.0008	0.0018	0.0024
CAN	Canada	0.0016	0.0158	0.0079	0.0145	0.0094	0.0143	0.0143	0.0036	0.0094	0.0007	0.0318	0.0059	0.0091	0.0085	0.0054	0.0295	0.005	0.0367	0.0118	0.0087	0.0306	0.0024	0.0009	0.0106	0.0133	0.0409	0.0179	0.0058	0.0243	0.0066	0.0005	0.0064	0.0024	0.2974	0.0097	0.0165	0.0023	0.002	0.024	0.0298	0.0118	0.0111	0.0151	0.0294	0.1739	0.027	0.0392	0.0201
CPV	Cape Verde	0	0	0	0	0	0	0	0	0	0	0	0	0	0	0	0	0	0	0	0	0	0	0	0	0	0	0	0	0	0	0	0	0	0	0	0	0	0	0	0	0	0	0	0	0	0	0	0
CYM	Cayman Islands	0	0	0	0	0	0	0	0	0	0	0	0	0	0	0	0	0	0	0	0	0	0	0	0	0	0	0	0	0	0	0	0	0	0	0	0	0	0	0	0	0	0	0	0	0	0	0	0
CAF	Central African Republic	0	0.0001	0	0.0002	0	0	0	0	0	0	0	0	0	0	0	0	0.0003	0	0	0.0001	0	0.0001	0	0	0	0	0.0001	0	0	0.0001	0	0	0	0	0.0002	0	0.6102	0.0002	0	0	0	0.0015	0	0	0	0	0.0001	0.0001
TCD	Chad	0.0001	0.0009	0	0.0008	0.0002	0.0001	0.0001	0.0001	0.0002	0	0.0002	0.0001	0	0.0001	0	0.0001	0.0018	0.0001	0.0001	0.0006	0.0002	0.0006	0	0.0002	0.0002	0	0.0006	0.0001	0.0002	0.0008	0.0001	0.0001	0.0006	0	0.0011	0.0002	0.0016	0.6753	0	0	0	0.0004	0	0.0005	0.0001	0.0001	0.0002	0.0003
CHL	Chile	0	0.0005	0.0001	0.0007	0.0003	0.0001	0.0071	0	0.0003	0	0.0006	0.0001	0.0001	0.0001	0.0001	0.0001	0.0004	0.0007	0.0001	0.0003	0.0002	0.0004	0.0004	0.0003	0.0003	0.0027	0.0004	0.0001	0.0005	0.0003	0.0001	0.0001	0.0001	0.0001	0.0005	0.0002	0.0004	0.0002	0.195	0.0002	0.0016	0.0003	0.0008	0.0005	0.0031	0.0003	0.0006	0.0004
CHN	China	0.0001	0.0006	0.0002	0.0003	0.0003	0	0.0003	0	0.0002	0	0.0007	0.0002	0	0.0003	0.0005	0.0001	0.0001	0.0004	0.0001	0.0007	0.0001	0.0001	0	0.0002	0.0004	0.0003	0.0001	0.0003	0.0007	0.0002	0	0.0008	0.0001	0.0001	0.0003	0.0001	0.0001	0.0001	0.0004	0.0252	0.0001	0.0004	0.0001	0.0006	0.0014	0.0005	0.0009	0.0012
COL	Colombia	0.0001	0.0008	0	0.0011	0.0003	0.0003	0.0011	0.0001	0.0027	0	0.0006	0.0003	0.0001	0.0001	0	0.0003	0.0014	0.0007	0.0003	0.0006	0.0003	0.0005	0.0002	0.0003	0.0004	0.0012	0.0008	0.0001	0.0004	0.0008	0.0001	0.0001	0.0001	0.0003	0.001	0.0004	0.0005	0.0003	0.0076	0.0001	0.3526	0.0013	0.0017	0.0006	0.0033	0.0003	0.0014	0.0008
COG	Congo	0	0	0	0	0	0	0	0	0	0	0	0	0	0	0	0	0.0001	0	0	0	0	0	0	0	0	0	0	0	0	0	0	0	0	0	0.0001	0	0	0	0	0	0	0.1028	0	0	0	0	0	0
CRI	Costa Rica	0	0.0004	0.0001	0.0007	0.0002	0	0.0001	0	0.0004	0	0.0012	0.0001	0	0.0001	0	0.0001	0.0002	0.0011	0.0002	0.0002	0.0001	0.0001	0	0.0003	0.0001	0.0002	0.0003	0	0.0005	0.0002	0	0	0	0.0001	0.0003	0.0004	0.0001	0.0001	0.0003	0.0001	0.0002	0.0002	0.0651	0.0004	0.001	0.0002	0.0009	0.0003
HRV	Croatia	0	0.001	0	0.0001	0	0.0001	0	0	0	0	0.0009	0	0	0	0	0	0.0002	0.0001	0	0.0001	0	0.0001	0	0.0311	0	0	0.0001	0	0.0002	0.0001	0	0	0	0	0.0001	0	0	0	0	0	0	0	0	0.2501	0	0.0001	0.0004	0.0001
CUB	Cuba	0	0	0	0	0	0	0	0	0	0	0	0	0	0	0	0	0	0	0	0	0	0	0	0	0	0	0	0	0	0	0	0	0	0	0	0	0	0	0	0	0	0	0	0	0.0001	0	0	0
CYP	Cyprus	0	0.0004	0	0.0001	0	0	0	0.0001	0	0	0.0002	0	0	0.0001	0	0	0.0002	0.0001	0	0.0001	0	0.0001	0	0.0001	0	0	0.0001	0	0.0002	0.0001	0	0	0	0	0.0001	0	0	0	0	0	0	0	0	0.0003	0	0.1536	0.0005	0.0001
CZE	Czech Republic	0	0.0003	0	0.0001	0.0001	0	0.0001	0	0	0	0.0013	0.0001	0	0	0	0	0.0001	0.0002	0	0.0001	0	0	0	0.0006	0.0001	0	0.0002	0	0.0011	0.0001	0	0	0	0	0.0001	0	0	0	0	0	0	0.0001	0	0.001	0.0001	0.0001	0.0778	0.0001
CIV	Cote dIvoire	0	0	0	0	0	0	0	0	0	0	0	0	0	0	0	0	0	0	0	0	0	0	0	0	0	0	0	0	0	0	0	0	0	0	0	0	0	0	0	0	0	0	0	0	0	0	0	0
PRK	North Korea	0.0002	0.0012	0.0001	0.0015	0.0003	0.0004	0.0002	0.0001	0.0004	0	0.0003	0.0003	0	0.0002	0.0002	0.0001	0.0023	0.0001	0.0003	0.0025	0.0005	0.0014	0	0.0003	0.0006	0.0021	0.0012	0.0002	0.0006	0.0014	0.0002	0.0014	0.0001	0	0.002	0.0005	0.0009	0.0006	0.0001	0.0063	0	0.0007	0.0002	0.0003	0.0016	0.0002	0.0003	0.0007
COD	DR Congo	0	0.0001	0	0.0001	0	0	0	0	0	0	0	0	0	0	0	0	0.0003	0.0002	0	0.0001	0	0.0001	0	0	0.0001	0	0.0001	0	0	0.0002	0	0	0	0	0.0002	0	0.0002	0.0001	0	0	0	0.0001	0	0	0	0.0001	0	0.0001
DNK	Denmark	0	0	0	0	0	0	0	0	0	0	0	0	0	0	0	0	0	0	0	0	0	0	0	0	0	0	0	0	0	0	0	0	0	0	0	0	0	0	0	0	0	0	0	0	0	0	0	0
DJI	Djibouti	0	0	0	0	0	0	0	0	0	0	0	0	0	0	0	0	0	0	0	0	0	0	0	0	0	0	0	0	0	0	0	0	0	0	0	0	0	0	0	0	0	0	0	0	0	0	0	0
DOM	Dominican Republic	0.0001	0.0011	0.0001	0.0014	0.0004	0.0015	0.0003	0.0001	0.0004	0	0.0018	0.0002	0.0001	0.0003	0.0001	0.0003	0.0015	0.0019	0.0003	0.0008	0.0004	0.0005	0	0.0007	0.0005	0.0003	0.0007	0.0001	0.0011	0.0009	0.0001	0.0002	0.0001	0.0005	0.0012	0.0004	0.0004	0.0003	0.0003	0.0001	0.0001	0.0006	0.0007	0.0014	0.0073	0.0006	0.0013	0.0008
ECU	Ecuador	0.008	0.034	0.0006	0.0098	0.0027	0.0013	0.0366	0.0008	0.0034	0.0001	0.0244	0.0035	0.0004	0.0013	0.0004	0.0013	0.0147	0.0127	0.0033	0.006	0.0029	0.0064	0.0005	0.0068	0.0034	0.003	0.0082	0.001	0.0205	0.0087	0.0009	0.0011	0.0006	0.0016	0.0095	0.0033	0.0051	0.0103	0.0259	0.0014	0.0417	0.0046	0.002	0.0285	0.0221	0.0031	0.0221	0.0054
EGY	Egypt	0	0.0001	0	0	0	0	0	0	0	0	0.0001	0	0	0	0	0	0	0	0	0	0	0	0	0	0	0	0	0	0.0001	0	0	0	0	0	0	0	0	0	0	0	0	0	0	0.0001	0	0.0002	0.0001	0
SLV	El Salvador	0	0.0001	0	0.0001	0	0	0	0	0	0	0.0002	0	0	0	0	0	0.0001	0.0001	0.0001	0.0001	0	0.0001	0	0	0	0	0.0001	0	0	0.0001	0	0	0	0	0.0001	0	0.0001	0	0	0	0	0	0.0008	0.0001	0.0001	0	0.0001	0
ERI	Eritrea	0	0	0	0	0	0	0	0	0	0	0	0	0	0	0	0	0	0	0	0	0	0	0	0	0	0	0	0	0	0	0	0	0	0	0	0	0	0	0	0	0	0	0	0	0	0	0	0
EST	Estonia	0	0	0	0	0	0	0	0	0	0	0	0	0	0	0	0	0	0	0	0	0	0	0	0	0	0	0	0	0	0	0	0	0	0	0	0	0	0	0	0	0	0	0	0	0	0	0	0
ETH	Ethiopia	0	0.0004	0.0001	0.0002	0.0001	0	0	0	0.0001	0	0.0004	0	0	0	0	0	0.0003	0.0002	0	0.0002	0.0001	0.0001	0	0.0001	0.0001	0	0.0001	0	0.0002	0.0002	0	0	0	0	0.0002	0.0001	0.0001	0.0001	0	0.0001	0	0.0001	0	0.0001	0.0001	0.0001	0.0004	0.0001
FJI	Fiji	0	0.0003	0	0.0003	0.0001	0.0001	0	0	0.0001	0.0001	0	0	0	0	0.0001	0	0.0007	0	0.0001	0.0002	0.0001	0.0002	0	0.0001	0.0001	0	0.0002	0	0	0.0003	0	0	0	0	0.0003	0.0001	0.0002	0.0001	0	0	0	0.0001	0	0	0	0	0	0.0001
FIN	Finland	0	0	0	0	0	0	0	0	0	0	0	0	0	0	0	0	0	0	0	0	0	0	0	0	0	0	0	0	0	0	0	0	0	0	0	0	0	0	0	0	0	0	0	0	0	0	0	0
FRA	France	0	0.0001	0	0.0002	0	0	0	0	0	0	0.0001	0	0	0	0	0	0	0.0002	0	0.0002	0	0	0	0	0	0	0	0	0.0001	0.0001	0	0	0.0001	0	0	0	0	0	0	0	0	0.0001	0	0.0001	0.0001	0.0001	0.0001	0.0004
PYF	French Polynesia	0	0	0	0	0	0	0	0	0	0	0	0	0	0	0	0	0	0	0	0	0	0	0	0	0	0	0	0	0	0	0	0	0	0	0	0	0	0	0	0	0	0	0	0	0	0	0	0
GAB	Gabon	0	0.0001	0	0	0	0	0	0	0	0	0	0	0	0	0	0	0	0	0	0	0	0	0	0	0	0	0	0	0	0	0	0	0	0	0	0	0	0	0	0.0001	0	0.0001	0	0	0	0	0	0
GMB	Gambia	0	0	0	0	0	0	0	0	0	0	0	0	0	0	0	0	0	0	0	0	0	0	0	0	0	0	0	0	0	0	0	0	0	0	0	0	0	0	0	0	0	0	0	0	0	0	0	0
GEO	Georgia	0.0003	0.0005	0.0001	0.0007	0.0001	0.0001	0	0.0011	0.0002	0	0.0001	0.0011	0	0.0001	0	0	0.0016	0	0.0001	0.0006	0.0002	0.0006	0	0.0002	0.0002	0	0.0006	0.0001	0.0003	0.0006	0.0001	0.0001	0	0	0.0009	0.0002	0.0004	0.0003	0	0	0	0.0009	0	0.0001	0.0001	0.0001	0.0001	0.0003
DEU	Germany	0	0.0011	0.0001	0.0006	0.0003	0	0.0002	0.0001	0.0002	0	0.0079	0.0003	0	0.0002	0.0001	0	0.0001	0.0018	0	0.0003	0.0001	0.0001	0	0.0013	0.0003	0.0003	0.0001	0.0001	0.0021	0.0002	0	0.0001	0.0001	0	0.0004	0.0001	0.0001	0.0001	0.0002	0.0002	0	0.0002	0.0001	0.0021	0.0004	0.0007	0.0035	0.0006
GHA	Ghana	0	0.0001	0	0	0	0	0	0	0	0	0.0002	0	0	0	0	0	0	0.0001	0	0.0001	0	0	0	0.0001	0.0001	0	0	0	0.0001	0	0	0	0	0	0	0	0	0	0	0	0	0	0	0.0002	0	0	0.0001	0
GRC	Greece	0	0.0009	0	0	0	0	0	0	0	0	0	0	0	0	0	0	0	0	0	0	0	0	0	0	0	0	0	0	0.0003	0	0	0	0	0	0	0	0	0	0	0	0	0	0	0	0	0.0002	0	0
GRL	Greenland	0	0	0	0	0	0	0	0	0	0	0	0	0	0	0	0	0	0	0	0	0	0	0	0	0	0	0	0	0	0	0	0	0	0	0	0	0	0	0	0	0	0	0	0	0	0	0	0
GTM	Guatemala	0	0.0004	0	0.0004	0.0002	0.0001	0.0004	0	0.0006	0	0.0013	0.0001	0	0.0003	0	0.0001	0.0004	0.0006	0.0014	0.0003	0.0002	0.0001	0	0.0003	0.0003	0.0002	0.001	0.0001	0.0005	0.0002	0	0.0001	0	0.0002	0.0004	0.0001	0.0001	0.0001	0.0003	0.0001	0.0003	0.0002	0.0049	0.0014	0.0014	0.0002	0.0009	0.0003
GIN	Guinea	0.0001	0.0009	0	0.0014	0.0002	0.0001	0.0001	0.0001	0.0003	0	0.0003	0.0009	0	0.0001	0	0.0001	0.0023	0.0005	0.0002	0.0008	0.0003	0.0007	0	0.0003	0.0004	0.0001	0.0008	0.0001	0.0002	0.0009	0.0001	0.0001	0.0004	0	0.0012	0.0003	0.0006	0.0004	0	0	0	0.0005	0	0.0002	0.0003	0.0005	0.0006	0.0098
GUY	Guyana	0	0	0	0	0	0	0	0	0	0	0	0	0	0	0	0	0	0	0	0	0	0	0	0	0	0	0	0	0	0	0	0	0	0	0	0	0	0	0	0	0	0	0	0	0	0	0	0
HTI	Haiti	0.0003	0.0037	0.0001	0.0039	0.0006	0.0007	0.0002	0.0003	0.001	0	0.0005	0.0005	0.0002	0.0003	0.0001	0.0023	0.0088	0.0006	0.0007	0.0031	0.0012	0.0032	0	0.0008	0.0014	0.0001	0.0032	0.0004	0.0005	0.004	0.0005	0.0004	0.0002	0.0001	0.005	0.0013	0.0022	0.0015	0.0001	0	0	0.0017	0.0001	0.0004	0.0011	0.0003	0.0004	0.0015
HND	Honduras	0	0.0001	0	0.0002	0	0	0	0	0	0	0.0002	0	0	0	0	0	0.0002	0.0003	0.0002	0.0001	0	0.0001	0	0.0001	0.0001	0	0.0001	0	0.0002	0.0001	0	0	0	0	0.0002	0.0001	0.0001	0	0	0	0	0.0001	0.0012	0.0001	0.0001	0	0.0006	0.0001
HKG	Hong Kong	0	0	0	0	0	0	0	0	0	0	0	0	0	0	0	0	0	0	0	0	0	0	0	0	0	0	0	0	0	0	0	0	0	0	0	0	0	0	0	0	0	0	0	0	0	0	0	0
HUN	Hungary	0	0.0025	0.0001	0.0003	0.0002	0	0.0001	0.0001	0.0001	0	0.0073	0.0006	0	0.0001	0	0	0.0003	0.0009	0	0.0002	0.0001	0.0001	0	0.0074	0.0002	0.0002	0.0001	0	0.0048	0.0002	0	0.0001	0	0	0.0002	0.0001	0.0001	0.0001	0.0001	0.0001	0	0.0002	0	0.0087	0.0002	0.0007	0.0077	0.0003
ISL	Iceland	0	0	0	0	0	0	0	0	0	0	0	0	0	0	0	0	0	0	0	0	0	0	0	0	0	0	0	0	0	0	0	0	0	0	0	0	0	0	0	0	0	0	0	0	0	0	0	0
IND	India	0.0038	0.0064	0.0016	0.0083	0.0057	0.0006	0.0034	0.0009	0.0011	0.0002	0.0105	0.0026	0.0002	0.026	0.0303	0.0006	0.0048	0.0109	0.0007	0.0074	0.0012	0.005	0.0001	0.0034	0.0079	0.0046	0.0027	0.0044	0.0091	0.0063	0.0006	0.003	0.0011	0.0011	0.0041	0.0017	0.0026	0.0031	0.0021	0.0026	0.0004	0.0166	0.0005	0.0073	0.0046	0.0097	0.0142	0.0159
IDN	Indonesia	0.001	0.0023	0.0008	0.0022	0.0024	0.0003	0.0018	0.0002	0.0007	0.0002	0.0048	0.0006	0.0001	0.0022	0.0019	0.0003	0.0016	0.004	0.0003	0.002	0.0007	0.0008	0	0.0017	0.002	0.0021	0.0015	0.0039	0.0041	0.0014	0.0001	0.0025	0.0004	0.0004	0.0017	0.0006	0.0007	0.0005	0.001	0.0051	0.0002	0.0026	0.0002	0.0035	0.0019	0.0019	0.0053	0.0048
IRN	Iran	0.0017	0.002	0.0001	0.001	0.0004	0.0001	0.0002	0.0018	0.0001	0	0.0004	0.0034	0	0.0006	0.0002	0.0001	0.0009	0.0003	0.0001	0.0006	0.0002	0.0003	0	0.0004	0.0012	0.0001	0.0005	0.0002	0.0007	0.0008	0.0001	0.0002	0.0001	0	0.0008	0.0002	0.0004	0.0002	0.0001	0.0003	0	0.0005	0	0.0004	0.0004	0.0006	0.0005	0.0005
IRQ	Iraq	0	0	0	0.0001	0	0	0	0	0	0	0	0	0	0	0	0	0.0001	0	0	0	0	0	0	0	0	0	0	0	0	0	0	0	0	0	0.0001	0	0	0	0	0	0	0	0	0	0	0	0	0
IRL	Ireland	0	0	0	0	0	0	0	0	0	0	0	0	0	0	0	0	0	0	0	0	0	0	0	0	0	0	0	0	0	0	0	0	0	0	0	0	0	0	0	0	0	0	0	0	0	0	0	0
ISR	Israel	0	0	0	0	0	0	0	0	0	0	0	0	0	0	0	0	0.0001	0	0	0	0	0	0	0	0	0	0	0	0.0001	0	0	0	0	0	0	0	0	0	0	0	0	0	0	0.0001	0	0.0001	0	0
ITA	Italy	0	0.0018	0.0001	0.0002	0.0001	0	0.0001	0	0	0	0.0007	0	0	0.0001	0	0	0	0.0002	0	0.0001	0	0	0	0.0008	0.0001	0.0001	0	0	0.0004	0.0001	0	0	0	0	0.0001	0	0	0	0	0	0	0.0001	0	0.0013	0.0003	0.0003	0.0005	0.0002
JAM	Jamaica	0	0	0	0	0	0	0	0	0	0	0	0	0	0	0	0	0	0	0	0	0	0	0	0	0	0	0	0	0	0	0	0	0	0	0	0.0001	0	0	0	0	0	0	0	0	0	0	0	0
JPN	Japan	0	0.0002	0	0.0003	0.0001	0.0001	0.0001	0	0.0001	0	0.0001	0.0001	0	0.0001	0.0001	0	0.0004	0.0001	0.0001	0.0003	0.0001	0.0002	0	0.0001	0.0002	0.0002	0.0002	0.0001	0.0001	0.0003	0	0.0003	0	0	0.0004	0.0001	0.0002	0.0002	0.0001	0.0003	0	0.0002	0	0.0001	0.0002	0.0001	0.0001	0.0002
JOR	Jordan	0	0.0004	0.0001	0.0005	0.0002	0.0001	0	0.0002	0.0001	0	0.0001	0.0001	0	0.0153	0	0	0.0009	0	0.0001	0.0004	0.0001	0.0003	0	0.0002	0.0002	0	0.0004	0.0001	0.0004	0.0004	0.0001	0.0001	0.0001	0	0.0006	0.0002	0.0003	0.0002	0	0	0	0.0003	0	0.0001	0.0001	0.0003	0.0001	0.0004
KAZ	Kazakhstan	0	0	0	0	0	0	0	0	0	0	0	0	0	0	0	0	0	0	0	0	0	0	0	0	0	0	0	0	0	0	0	0	0	0	0	0	0	0	0	0	0	0	0	0	0	0	0	0
KEN	Kenya	0	0.0001	0	0.0002	0.0001	0	0	0	0	0	0.0001	0	0	0.0001	0	0	0.0003	0.0002	0	0.0002	0.0001	0.0001	0	0.0001	0.0001	0	0.0002	0	0.0001	0.0001	0	0	0	0	0.0002	0.0001	0.0001	0.0001	0	0	0	0.0002	0	0.0001	0	0.0001	0.0001	0.0001
KWT	Kuwait	0	0	0	0	0	0	0	0	0	0	0	0	0	0	0	0	0	0	0	0	0	0	0	0	0	0	0	0	0	0	0	0	0	0	0	0	0	0	0	0	0	0	0	0	0	0	0	0
KGZ	Kyrgyzstan	0	0	0	0	0	0	0	0	0	0	0	0	0	0	0	0	0	0	0	0	0	0	0	0	0	0	0	0	0	0	0	0	0	0	0	0	0	0	0	0	0	0	0	0	0	0	0	0
LAO	Laos	0.0002	0.0011	0	0.001	0.0002	0.0002	0.0001	0.0001	0.0003	0	0.0003	0.0001	0	0.0002	0.0002	0.0001	0.0017	0.0002	0.0002	0.0008	0.0003	0.001	0	0.0002	0.0004	0.0001	0.0009	0.0002	0.0003	0.0009	0.0001	0.001	0.0001	0	0.0012	0.0003	0.0005	0.0004	0.0001	0.0018	0	0.0005	0	0.0002	0.0003	0.0002	0.0003	0.0006
LVA	Latvia	0	0	0	0	0	0	0	0	0	0	0	0	0	0	0	0	0	0	0	0	0	0	0	0	0	0	0	0	0	0	0	0	0	0	0	0	0	0	0	0	0	0	0	0	0	0	0	0
LBN	Lebanon	0	0.0001	0	0.0001	0.0007	0	0.0001	0.0001	0	0	0	0.0001	0	0.0022	0	0	0.0003	0	0	0.0004	0	0.0001	0	0	0	0.0001	0.0001	0	0.0001	0.0011	0	0	0	0	0.0002	0	0.0006	0.0001	0	0	0	0.0012	0	0	0	0.0004	0.0001	0.0088
LSO	Lesotho	0	0	0	0	0	0	0	0	0	0	0	0	0	0	0	0	0	0	0	0	0	0	0	0	0	0	0	0	0	0	0	0	0	0	0	0	0	0	0	0	0	0	0	0	0	0	0	0
LBR	Liberia	0	0.0002	0	0.0002	0	0	0	0	0.0001	0	0.0001	0	0	0	0	0	0.0004	0	0	0.0002	0.0001	0.0001	0	0.0001	0.0001	0	0.0001	0	0.0001	0.0002	0	0	0	0	0.0002	0.0001	0.0001	0.0001	0	0	0	0.0001	0	0.0001	0.0001	0	0.0001	0.0003
LBY	Libya	0	0.0006	0	0.0005	0.0001	0	0.0001	0	0.0001	0	0.0006	0.0001	0	0.0001	0	0	0.0006	0.0001	0	0.0008	0.0001	0.0002	0	0.0002	0.0002	0.0001	0.0002	0	0.0003	0.0003	0	0	0	0	0.0004	0.0001	0.0002	0.0001	0	0	0	0.0002	0	0.0007	0.0002	0.0002	0.0003	0.0002
LIE	Liechtenstein	0	0	0	0	0	0	0	0	0	0	0	0	0	0	0	0	0	0	0	0	0	0	0	0	0	0	0	0	0	0	0	0	0	0	0	0	0	0	0	0	0	0	0	0	0	0	0	0
LTU	Lithuania	0	0	0	0	0	0	0	0	0	0	0	0	0	0	0	0	0	0	0	0	0	0	0	0	0	0	0	0	0	0	0	0	0	0	0	0	0	0	0	0	0	0	0	0	0	0	0	0
LUX	Luxembourg	0	0	0	0	0	0	0	0	0	0	0	0	0	0	0	0	0	0	0	0	0	0	0	0	0	0	0	0	0	0	0	0	0	0	0	0	0	0	0	0	0	0	0	0	0	0	0	0
MAC	Macao SAR	0	0	0	0	0	0	0	0	0	0	0	0	0	0	0	0	0	0	0	0	0	0	0	0	0	0	0	0	0	0	0	0	0	0	0	0	0	0	0	0	0	0	0	0	0	0	0	0
MDG	Madagascar	0.0003	0.005	0.0036	0.0052	0.002	0.0006	0.0024	0.0003	0.001	0	0.0149	0.0017	0.0003	0.0009	0.0005	0.0008	0.0042	0.0071	0.0007	0.0038	0.0064	0.0018	0	0.003	0.0038	0.0011	0.0022	0.0015	0.006	0.0033	0.0003	0.0011	0.0007	0.001	0.0042	0.0011	0.0018	0.0012	0.0008	0.0015	0.0001	0.0026	0.0005	0.0087	0.0023	0.0029	0.0116	0.0046
MWI	Malawi	0	0	0	0	0	0	0	0	0	0	0	0	0	0	0	0	0	0	0	0	0	0	0	0	0.0001	0	0.0001	0	0	0	0	0	0	0	0	0	0	0	0	0	0	0.0001	0	0	0	0	0	0
MYS	Malaysia	0.0075	0.0298	0.0119	0.0235	0.0145	0.003	0.0234	0.005	0.0059	0.0009	0.0274	0.0087	0.0008	0.0315	0.0428	0.003	0.0297	0.0225	0.0035	0.0195	0.0069	0.0146	0.0002	0.0122	0.0335	0.0179	0.015	0.1862	0.0415	0.0194	0.0023	0.0937	0.0049	0.0038	0.0254	0.0066	0.0126	0.0076	0.013	0.0579	0.0011	0.015	0.0019	0.0281	0.0135	0.0302	0.0299	0.0259
MDV	Maldives	0	0	0	0	0	0	0	0	0	0	0	0	0	0	0	0	0	0	0	0	0	0	0	0	0	0	0	0	0	0	0	0	0	0	0	0	0	0	0	0	0	0	0	0	0	0	0	0
MLI	Mali	0	0.0002	0	0.0003	0.0001	0	0	0	0.0001	0	0	0	0	0	0	0	0.0005	0.0001	0	0.0003	0.0001	0.0002	0	0.0001	0.0001	0	0.0002	0	0	0.0047	0	0	0	0	0.0003	0.0001	0.0001	0.0001	0	0	0	0.0001	0	0	0.0001	0	0.0002	0.0028
MLT	Malta	0	0	0	0	0	0	0	0	0	0	0	0	0	0	0	0	0	0	0	0	0	0	0	0	0	0	0	0	0	0	0	0	0	0	0	0	0	0	0	0	0	0	0	0	0	0	0	0
MRT	Mauritania	0	0	0	0	0	0	0	0	0	0	0	0	0	0	0	0	0	0	0	0.0001	0	0	0	0	0	0	0	0	0	0	0	0	0	0	0	0	0	0	0	0	0	0	0	0	0	0	0	0
MUS	Mauritius	0	0	0	0	0	0	0	0	0	0	0	0	0	0	0	0	0	0	0	0	0	0	0	0	0	0	0	0	0	0	0	0	0	0	0	0	0	0	0	0	0	0	0	0	0	0	0	0
MEX	Mexico	0	0.0001	0.0001	0.0002	0.0001	0.0001	0.0002	0	0.0002	0	0.0002	0	0.0001	0.0001	0	0.0001	0.0001	0.0002	0.0008	0.0001	0.0002	0	0	0.0001	0.0001	0.0002	0.0003	0	0.0001	0.0001	0	0	0	0.0001	0.0001	0.0001	0	0	0.0003	0.0001	0.0001	0.0001	0.0005	0.0001	0.004	0.0001	0.0003	0.0001
MCO	Monaco	0	0	0	0	0	0	0	0	0	0	0	0	0	0	0	0	0	0	0	0	0	0	0	0	0	0	0	0	0	0	0	0	0	0	0	0	0	0	0	0	0	0	0	0	0	0	0	0
MNG	Mongolia	0	0	0	0	0	0	0	0	0	0	0	0	0	0	0	0	0	0	0	0	0	0	0	0	0	0	0	0	0	0	0	0	0	0	0	0	0	0	0	0	0	0	0	0	0	0	0	0
MNE	Montenegro	0	0	0	0	0	0	0	0	0	0	0	0	0	0	0	0	0	0	0	0	0	0	0	0	0	0	0	0	0	0	0	0	0	0	0	0	0	0	0	0	0	0	0	0	0	0	0	0
MAR	Morocco	0	0.001	0.0002	0.0022	0.0005	0.0001	0.0003	0.0001	0.0002	0	0.0021	0.0002	0	0.0002	0.0001	0	0.0005	0.0024	0.0001	0.0024	0.0001	0.0002	0	0.0006	0.0003	0.0003	0.0002	0.0001	0.0009	0.0005	0	0.0001	0.0004	0.0001	0.0007	0.0001	0.0004	0.0002	0.0002	0.0001	0	0.0005	0.0001	0.001	0.0012	0.0007	0.0018	0.0011
MOZ	Mozambique	0	0	0	0	0	0	0	0	0	0	0	0	0	0	0	0	0	0	0	0	0	0	0	0	0	0	0	0	0	0	0	0	0	0	0	0	0	0	0	0	0	0	0	0	0	0	0	0
MMR	Myanmar	0.0003	0.0014	0.0002	0.0013	0.0005	0.0002	0.0005	0.0001	0.0003	0	0.0013	0.0003	0	0.0006	0.001	0.0001	0.0015	0.0009	0.0002	0.0011	0.0004	0.0008	0	0.0006	0.0008	0.0004	0.0011	0.0026	0.0009	0.0009	0.0001	0.0024	0.0002	0.0001	0.0013	0.0004	0.0006	0.0004	0.0003	0.0093	0.0001	0.0009	0.0001	0.0009	0.0011	0.0008	0.0021	0.0014
NAM	Namibia	0	0.0002	0	0.0002	0.0334	0	0	0	0	0	0.0001	0	0	0	0	0	0.0004	0.0001	0.0001	0.0001	0.0001	0.0001	0	0.0001	0.0049	0	0.0001	0	0.0001	0.0002	0	0.0003	0.0001	0	0.0005	0.0001	0.0001	0.0001	0	0	0	0.0015	0	0.0001	0	0	0.0001	0.0001
NPL	Nepal	0.0001	0.0005	0	0.0008	0.0002	0.0001	0.0001	0	0.0001	0	0.0002	0.0001	0	0.0003	0.0006	0	0.0009	0.0001	0.0001	0.0005	0.0002	0.0017	0	0.0002	0.0003	0.0001	0.0004	0.0001	0.0002	0.0006	0.0001	0.0001	0	0	0.0006	0.0002	0.0003	0.0002	0	0.0001	0	0.0005	0	0.0003	0.0001	0.0001	0.0002	0.0004
NLD	Netherlands	0	0	0	0	0	0	0	0	0	0	0	0	0	0	0	0	0	0	0	0	0	0	0	0	0	0	0	0	0	0	0	0	0	0	0	0	0	0	0	0	0	0	0	0	0	0	0	0
ANT	Netherlands Antilles	0	0	0	0	0	0	0	0	0	0	0	0	0	0	0	0	0	0	0	0	0	0	0	0	0	0	0	0	0	0	0	0	0	0	0	0	0	0	0	0	0	0	0	0	0	0	0	0
NCL	New Caledonia	0	0	0	0	0	0	0	0	0	0	0	0	0	0	0	0	0	0	0	0	0	0	0	0	0	0	0	0	0	0	0	0	0	0	0	0	0	0	0	0	0	0	0	0	0	0	0	0
NZL	New Zealand	0	0.0003	0.0001	0.0005	0.0001	0.0001	0.0001	0	0.0001	0.0001	0.0004	0.0001	0	0.0003	0.0001	0.0002	0.0007	0.0006	0.0001	0.0003	0.0003	0.0003	0	0.0001	0.0003	0.0001	0.0003	0.0002	0.0002	0.0003	0	0.0002	0	0.0001	0.0005	0.0002	0.0002	0.0001	0.0003	0.0003	0	0.0002	0	0.0002	0.0001	0.0002	0.0003	0.0003
NIC	Nicaragua	0	0.0001	0	0.0002	0	0	0	0	0	0	0.0001	0	0	0	0	0	0.0002	0.0001	0	0.0001	0	0.0001	0	0	0	0	0.0001	0	0	0.0001	0	0	0	0	0.0001	0.0002	0.0001	0	0	0	0	0.0001	0.0035	0	0.0002	0	0.0001	0.0001
NER	Niger	0.0001	0.0007	0	0.0009	0.0001	0.0001	0	0.0001	0.0002	0	0	0.0001	0	0.0001	0	0.0001	0.002	0	0.0001	0.0007	0.0002	0.0005	0	0.0002	0.0003	0	0.0006	0.0001	0.0001	0.0228	0.0001	0.0001	0	0	0.001	0.0003	0.0005	0.0072	0	0	0	0.0004	0	0.0001	0.0001	0.0001	0.0001	0.0103
NGA	Nigeria	0	0.0005	0.0001	0.0006	0.0003	0.0001	0.0002	0	0.0001	0	0.0011	0.0002	0	0.0003	0.0001	0.0001	0.0006	0.0009	0.0001	0.0011	0.0002	0.0002	0	0.0004	0.0011	0.0006	0.0003	0.0001	0.0006	0.0004	0	0.0001	0.0008	0	0.0005	0.0001	0.0002	0.0042	0.0002	0.0003	0	0.0003	0	0.0006	0.0003	0.0004	0.0015	0.0055
NOR	Norway	0	0	0	0	0	0	0	0	0	0	0	0	0	0	0	0	0	0	0	0	0	0	0	0	0	0	0	0	0	0	0	0	0	0	0	0	0	0	0	0	0	0	0	0	0	0	0	0
PSE	Gaza Strip	0	0	0	0	0	0	0	0	0	0	0	0	0	0	0	0	0	0	0	0	0	0	0	0	0	0	0	0	0	0	0	0	0	0	0	0	0	0	0	0	0	0	0	0	0	0	0	0
OMN	Oman	0	0.0001	0	0.0001	0.0002	0	0	0	0	0	0	0	0	0.0007	0.0001	0	0.0001	0	0	0.0001	0	0	0	0	0	0	0.0001	0	0	0.0001	0	0	0	0	0.0001	0	0.0001	0.0001	0	0	0	0.0001	0	0	0	0	0	0
PAK	Pakistan	0.0008	0.0098	0.003	0.0071	0.0036	0.0008	0.0041	0.0006	0.0018	0.0002	0.0143	0.006	0.0004	0.0028	0.0026	0.0009	0.0059	0.0108	0.0009	0.0101	0.0019	0.0023	0.0001	0.0048	0.0083	0.0023	0.0029	0.0028	0.0086	0.004	0.0004	0.0035	0.0016	0.0022	0.0052	0.0016	0.0028	0.0015	0.0036	0.0092	0.0006	0.0042	0.0011	0.0092	0.0068	0.0142	0.0116	0.0065
PAN	Panama	0	0.0001	0	0.0001	0	0.0001	0	0	0.0003	0	0.0001	0	0	0	0	0	0.0001	0	0.0004	0.0001	0	0	0	0	0	0	0.0001	0	0.0001	0.0001	0	0	0	0	0.0001	0	0	0	0	0	0	0	0.0011	0	0.0013	0	0.0001	0
PNG	Papua New Guinea	0.0001	0.0008	0.0001	0.0008	0.0003	0.0001	0.0002	0.0001	0.0002	0.0002	0.0014	0.0002	0	0.0003	0.0002	0.0001	0.001	0.002	0.0001	0.0006	0.0003	0.0004	0	0.0005	0.0005	0.0002	0.0005	0.0004	0.0007	0.0006	0.0001	0.0004	0.0001	0	0.0009	0.0002	0.0004	0.0002	0.0001	0.0015	0	0.0004	0.0001	0.0008	0.0004	0.0004	0.001	0.0007
PRY	Paraguay	0	0	0	0	0	0	0.0001	0	0	0	0	0	0	0	0	0	0	0	0	0	0	0	0	0	0	0.0003	0	0	0	0	0	0	0	0	0	0	0	0	0.0001	0	0	0	0	0	0	0	0	0
PER	Peru	0.0001	0.0005	0.0001	0.0007	0.0002	0.0001	0.0011	0	0.0003	0	0.0011	0.0001	0	0.0001	0.0001	0.0001	0.0006	0.0006	0.0001	0.0004	0.0005	0.0002	0.001	0.0003	0.0002	0.0011	0.0006	0.0001	0.0005	0.0004	0	0.0001	0	0.0001	0.0006	0.0001	0.0002	0.0001	0.0036	0.0001	0.0007	0.0002	0.0002	0.0005	0.0008	0.0004	0.0008	0.0004
PHL	Philippines	0.0005	0.0009	0.0001	0.0012	0.0007	0.0002	0.0004	0.0001	0.0015	0	0.0016	0.0003	0.0001	0.001	0.0005	0.0003	0.0015	0.0018	0.0003	0.001	0.0015	0.001	0	0.0006	0.0008	0.0004	0.001	0.0015	0.0008	0.0009	0.0001	0.001	0.0002	0.0006	0.0013	0.0004	0.0006	0.0004	0.0005	0.0021	0.0001	0.0007	0.0003	0.0012	0.0007	0.0012	0.0023	0.001
POL	Poland	0	0	0	0	0	0	0	0	0	0	0	0	0	0	0	0	0	0	0	0	0	0	0	0	0	0	0	0	0	0	0	0	0	0	0	0	0	0	0	0	0	0	0	0	0	0	0.0001	0
PRT	Portugal	0	0	0	0.0001	0.0013	0	0	0	0	0	0	0	0	0	0	0	0	0	0	0	0	0	0	0	0	0	0	0	0	0	0	0	0	0	0.002	0	0	0	0	0	0	0	0	0	0	0	0	0
QAT	Qatar	0	0	0	0	0	0	0	0	0	0	0	0	0	0	0	0	0	0	0	0	0	0	0	0	0	0	0	0	0	0	0	0	0	0	0	0	0	0	0	0	0	0	0	0	0	0	0	0
KOR	South Korea	0.0002	0.0001	0	0.0002	0.0001	0	0.0001	0	0.0001	0	0.0001	0	0	0.0001	0.0002	0	0.0002	0.0001	0	0.0001	0.0001	0.0001	0	0.0001	0.0001	0.0002	0.0001	0.0001	0.0001	0.0001	0	0.0002	0	0	0.0002	0.0001	0.0001	0.0001	0.0001	0.0003	0	0.0001	0	0.0001	0.0001	0.0001	0.0001	0.0002
MDA	Moldova	0.0002	0.0009	0	0.0023	0.0003	0.0005	0.0001	0.0001	0.0004	0	0.0001	0.0002	0.0001	0.0002	0.0001	0.0002	0.0039	0.0001	0.0005	0.0014	0.0005	0.0008	0	0.0005	0.0009	0	0.0023	0.0003	0.0004	0.0009	0.0003	0.0002	0.0001	0	0.0022	0.0009	0.0013	0.0008	0.0001	0	0	0.0008	0	0.0003	0.0003	0.0002	0.0001	0.0008
ROU	Romania	0	0.0004	0	0.0001	0	0	0	0	0	0	0.0005	0.0001	0	0	0	0	0.0001	0.0001	0	0.0001	0	0	0	0.0004	0	0	0	0	0.0015	0	0	0.0002	0	0	0.0001	0.0001	0	0	0	0	0	0	0	0.0006	0	0.0001	0.0003	0.0001
RUS	Russia	0	0.0003	0	0.0001	0	0	0	0.0003	0	0	0.0003	0.0014	0	0	0	0	0.0013	0.0001	0	0.0001	0.0001	0	0	0.0001	0	0	0.0004	0	0.0005	0.0001	0	0	0	0	0.0001	0	0	0	0	0.0003	0	0	0	0.0002	0.0001	0.0002	0.0005	0.0001
RWA	Rwanda	0.0002	0.0021	0	0.0022	0.0003	0.0003	0.0001	0.0002	0.0005	0	0.0002	0.0003	0.0001	0.0002	0.0001	0.0001	0.0048	0.0003	0.0004	0.0017	0.0006	0.0016	0	0.0005	0.0007	0.0001	0.0018	0.0002	0.0003	0.0019	0.0003	0.0002	0.0001	0	0.0027	0.0007	0.0013	0.0008	0.0001	0	0	0.001	0	0.0002	0.0003	0.0002	0.0003	0.0008
WSM	Samoa	0	0	0	0	0	0	0	0	0	0	0	0	0	0	0	0	0	0	0	0	0	0	0	0	0	0	0	0	0	0	0	0	0	0	0	0	0	0	0	0	0	0	0	0	0	0	0	0
SMR	San Marino	0	0	0	0	0	0	0	0	0	0	0	0	0	0	0	0	0	0	0	0	0	0	0	0	0	0	0	0	0	0	0	0	0	0	0	0	0	0	0	0	0	0	0	0	0	0	0	0
STP	Sao Tome and Principe	0	0	0	0	0	0	0	0	0	0	0	0	0	0	0	0	0	0	0	0	0	0	0	0	0	0	0	0	0	0	0	0	0	0	0	0	0	0	0	0	0	0	0	0	0	0	0	0
SAU	Saudi Arabia	0	0.0003	0.0001	0.0002	0.0001	0	0.0001	0	0	0	0.0002	0.0001	0	0.0001	0	0	0.0002	0.0001	0	0.0003	0.0001	0.0001	0	0.0001	0.0002	0.0003	0.0001	0.0001	0.0001	0.0001	0	0	0	0	0.0002	0.0001	0.0001	0	0.0001	0.0001	0	0.0001	0	0.0001	0.0001	0.0001	0.0001	0.0002
SEN	Senegal	0	0	0	0	0	0	0	0	0	0	0	0	0	0	0	0	0	0	0	0.0001	0	0	0	0	0	0	0	0	0	0	0	0	0	0	0.0001	0	0	0	0	0	0	0	0	0	0	0	0	0.0001
SRB	Serbia	0	0	0	0	0	0	0	0	0	0	0	0	0	0	0	0	0	0	0	0	0	0	0	0	0	0	0	0	0	0	0	0	0	0	0	0	0	0	0	0	0	0	0	0	0	0	0	0
SYC	Seychelles	0	0	0	0	0	0	0	0	0	0	0	0	0	0	0	0	0	0	0	0	0	0	0	0	0	0	0	0	0	0	0	0	0	0	0	0	0	0	0	0	0	0	0	0	0	0	0	0
SLE	Sierra Leone	0	0.0003	0	0.0003	0	0	0	0	0.0001	0	0	0	0	0	0	0.0001	0.0007	0	0	0.0002	0.0001	0.0002	0	0.0001	0.0001	0	0.0002	0	0	0.0003	0	0	0	0	0.0004	0.0001	0.0002	0.0001	0	0	0	0.0001	0	0	0	0	0	0.0001
SGP	Singapore	0	0	0	0	0	0	0	0	0	0	0	0	0	0	0	0	0	0	0	0	0	0	0	0	0	0	0	0.0003	0	0	0	0.0001	0	0	0	0	0	0	0	0	0	0	0	0	0	0	0	0
SVK	Slovakia	0	0.0001	0	0	0	0	0	0	0	0	0.0006	0	0	0	0	0	0	0	0	0	0	0	0	0.0001	0	0	0	0	0.0003	0	0	0	0	0	0	0	0	0	0	0	0	0	0	0.0003	0	0	0.005	0
SVN	Slovenia	0	0.0001	0	0	0	0	0	0	0	0	0.0001	0	0	0	0	0	0	0	0	0	0	0	0	0.0023	0	0	0	0	0	0	0	0	0	0	0	0	0	0	0	0	0	0	0	0.0023	0	0	0.0001	0
SOM	Somalia	0	0	0	0	0	0	0	0	0	0	0	0	0	0	0	0	0	0	0	0	0	0	0	0	0	0	0	0	0	0	0	0	0	0	0	0	0	0	0	0	0	0	0	0	0	0	0	0
ZAF	South Africa	0	0	0	0	0.0007	0	0	0	0	0	0	0	0	0	0	0	0	0	0	0	0	0	0	0	0.0045	0	0	0	0	0	0	0	0	0	0.0001	0	0	0	0	0	0	0.0001	0	0	0	0	0	0.0002
SDS	South Sudan	0	0	0	0	0	0	0	0	0	0	0	0	0	0	0	0	0	0	0	0	0	0	0	0	0	0	0	0	0	0	0	0	0	0	0	0	0	0	0	0	0	0	0	0	0	0	0	0
ESP	Spain	0	0.0019	0.0011	0.0247	0.0016	0	0.0011	0.0001	0.0002	0	0.003	0.0003	0	0.0005	0.0002	0.0001	0.0002	0.0023	0.0001	0.001	0.0001	0.0001	0	0.0016	0.0003	0.0006	0.0002	0.0001	0.002	0.0007	0	0.0001	0.0002	0.0001	0.0023	0.0004	0.0001	0.0001	0.0009	0.0002	0.0002	0.0005	0.0003	0.0026	0.0123	0.0016	0.0036	0.0021
LKA	Sri Lanka	0.0001	0.0017	0.0003	0.0015	0.0008	0.0001	0.0028	0.0001	0.0003	0	0.0036	0.0008	0	0.0004	0.0003	0.0003	0.0008	0.0027	0.0004	0.0008	0.0002	0.0003	0.0003	0.0011	0.0019	0.0008	0.0004	0.0002	0.003	0.0006	0.0001	0.0003	0.0003	0.0003	0.0015	0.0002	0.0003	0.0002	0.0027	0.0006	0.0008	0.0006	0.0004	0.0018	0.0013	0.0027	0.0034	0.0011
SUD	Sudan	0	0	0	0	0	0	0	0	0	0	0	0	0	0	0	0	0	0	0	0	0	0	0	0	0	0	0	0	0	0	0	0	0	0	0	0	0	0	0	0	0	0	0	0	0	0	0	0
SUR	Suriname	0	0	0	0	0	0	0	0	0	0	0	0	0	0	0	0	0	0	0	0	0	0	0	0	0	0	0	0	0	0	0	0	0	0	0	0	0	0	0	0	0	0	0	0	0	0	0	0
SWZ	Swaziland	0	0	0	0	0	0	0	0	0	0	0	0	0	0	0	0	0	0	0	0	0	0	0	0	0	0	0	0	0	0	0	0	0	0	0	0	0	0	0	0	0	0	0	0	0	0	0	0
SWE	Sweden	0	0	0	0	0	0	0	0	0	0	0	0	0	0	0	0	0	0	0	0	0	0	0	0	0	0	0	0	0	0	0	0	0	0	0	0	0	0	0	0	0	0	0	0	0	0	0	0
CHE	Switzerland	0	0	0	0	0	0	0	0	0	0	0.0001	0	0	0	0	0	0	0	0	0	0	0	0	0	0	0	0	0	0	0	0	0	0	0	0	0	0	0	0	0	0	0	0	0	0	0	0	0
SYR	Syria	0.0001	0.0035	0.0039	0.0013	0.0006	0.0001	0.0008	0.0013	0.0003	0	0.0012	0.0008	0	0.0008	0.0001	0.0001	0.0017	0.0011	0.0002	0.0013	0.0003	0.0006	0.0001	0.0009	0.0006	0.0016	0.0007	0.0002	0.0097	0.0011	0.0001	0.0002	0.0001	0.0001	0.0013	0.0003	0.0007	0.0004	0.0009	0.0001	0.0004	0.0009	0.0002	0.0014	0.0006	0.0141	0.001	0.0019
TWN	Taiwan	0	0	0	0	0	0	0	0	0	0	0	0	0	0	0	0	0	0	0	0	0	0	0	0	0	0	0	0	0	0	0	0	0	0	0	0	0	0	0	0	0	0	0	0	0	0	0	0
TJK	Tajikistan	0	0	0	0	0	0	0	0	0	0	0	0	0	0	0	0	0	0	0	0	0	0	0	0	0	0	0	0	0	0	0	0	0	0	0	0	0	0	0	0	0	0	0	0	0	0	0	0
THA	Thailand	0.0029	0.006	0.0007	0.0091	0.0044	0.0011	0.0032	0.0006	0.0022	0.0008	0.0092	0.0035	0.0003	0.0083	0.0063	0.0008	0.0097	0.0064	0.0013	0.0128	0.0025	0.0056	0.0001	0.0031	0.0051	0.0031	0.0063	0.009	0.0064	0.0061	0.0008	0.0322	0.0008	0.0012	0.0163	0.0023	0.0035	0.0026	0.0017	0.0109	0.0003	0.008	0.0006	0.0054	0.0045	0.0052	0.0179	0.0144
MKD	TFYR Macedonia	0	0.0006	0	0	0	0	0	0	0	0	0	0	0	0	0	0	0	0	0	0	0	0	0	0.0001	0	0	0	0	0.0001	0	0	0	0	0	0	0	0	0	0	0	0	0	0	0.0001	0	0	0	0
TGO	Togo	0	0	0	0	0	0	0	0	0	0	0	0	0	0	0	0	0	0	0	0.0001	0	0	0	0	0	0	0	0	0	0	0	0	0	0	0	0	0	0	0	0	0	0	0	0	0	0	0	0
TTO	Trinidad and Tobago	0	0	0	0	0	0	0	0	0	0	0	0	0	0	0	0	0	0	0	0	0	0	0	0	0	0	0	0	0	0	0	0	0	0	0	0	0	0	0	0	0	0	0	0	0	0	0	0
TUN	Tunisia	0.0002	0.005	0.0077	0.0053	0.0011	0.0003	0.001	0.0003	0.0006	0	0.008	0.0006	0.0001	0.0076	0.0002	0.0002	0.0035	0.0069	0.0003	0.0217	0.0007	0.0013	0	0.0025	0.0011	0.0009	0.0015	0.0003	0.0029	0.0117	0.0002	0.0003	0.0013	0.0003	0.0028	0.0007	0.0011	0.0016	0.0004	0.0002	0.0001	0.0031	0.0001	0.0047	0.0026	0.0081	0.007	0.0421
TUR	Turkey	0.0002	0.0085	0.0005	0.0007	0.0005	0	0.0007	0.0003	0.0002	0	0.0045	0.0081	0	0.0004	0.0002	0.0002	0.0003	0.0018	0	0.0005	0.0001	0.0001	0	0.0029	0.0004	0.0005	0.0014	0.0001	0.0077	0.0004	0	0.0001	0.0002	0.0001	0.0006	0.0002	0.0001	0.0001	0.0003	0.0002	0	0.0007	0.0001	0.0022	0.0006	0.0005	0.0034	0.0009
TKM	Turkmenistan	0.0036	0.0008	0	0.0003	0.0001	0	0	0.0002	0.0001	0	0.0002	0.0004	0	0	0	0	0.0005	0	0	0.0002	0.0001	0.0002	0	0.0002	0.0001	0	0.0003	0	0.0004	0.0003	0	0	0	0	0.0003	0.0001	0.0001	0.0001	0.0001	0.0002	0	0.0001	0	0.0001	0.0001	0	0.0003	0.0001
USR	Former USSR	0	0	0	0	0	0	0	0	0	0	0	0	0	0	0	0	0	0	0	0	0	0	0	0	0	0	0	0	0	0	0	0	0	0	0	0	0	0	0	0	0	0	0	0	0	0	0	0
UGA	Uganda	0.0001	0.001	0.0001	0.0021	0.0004	0.0002	0.0001	0.0001	0.0003	0	0.0007	0.0002	0	0.0002	0.0001	0.0001	0.002	0.0013	0.0002	0.0009	0.0003	0.0007	0	0.0004	0.0004	0.0001	0.0008	0.0007	0.0005	0.001	0.0007	0.0001	0.0001	0	0.0014	0.0004	0.0006	0.0004	0.0001	0.0001	0	0.0178	0	0.0005	0.0006	0.0008	0.0013	0.0009
UKR	Ukraine	0	0.0001	0	0	0	0	0	0	0	0	0	0.0001	0	0	0	0	0.0001	0	0	0	0	0	0	0	0	0	0	0	0.0003	0	0	0	0	0	0	0	0	0	0	0	0	0	0	0	0	0	0.0001	0
ARE	UAE	0	0	0	0	0	0	0	0.0004	0	0	0	0.0004	0	0	0	0	0.0001	0	0	0	0	0	0	0	0	0	0	0	0	0	0	0	0	0	0	0	0	0	0	0	0	0	0	0	0	0.0001	0	0
GBR	UK	0	0	0	0	0	0	0	0	0	0	0	0	0	0	0	0	0	0.0001	0	0	0.0001	0	0	0	0	0	0	0	0	0	0	0	0	0	0	0	0	0	0	0	0	0	0	0	0	0.0001	0.0001	0.0001
TZA	Tanzania	0	0.0002	0.0001	0.0002	0.0001	0.0001	0.0001	0	0.0001	0	0.0002	0	0	0	0.0001	0	0.0001	0.0003	0	0.0002	0.0001	0.0002	0	0.0008	0.0009	0	0.0003	0	0.0028	0.0004	0.0002	0	0	0	0.0002	0.0001	0.0001	0.0001	0	0	0	0.0002	0	0.0001	0.0001	0.0001	0.0001	0.0001
USA	USA	0.0482	0.4455	0.0903	0.3547	0.4822	0.896	0.6349	0.0715	0.8379	0.0186	0.5352	0.294	0.9736	0.2951	0.1471	0.887	0.1917	0.5227	0.8358	0.3499	0.7938	0.0876	0.0362	0.2398	0.4085	0.7749	0.5247	0.1911	0.5234	0.2841	0.0153	0.2094	0.063	0.6595	0.3453	0.7975	0.0883	0.0933	0.5585	0.5218	0.5242	0.4401	0.8705	0.4028	0.5205	0.3518	0.5065	0.4564
URY	Uruguay	0	0	0	0	0	0	0	0	0	0	0	0	0	0	0	0	0	0	0	0	0	0	0	0	0	0	0	0	0	0	0	0	0	0	0	0	0	0	0	0	0	0	0	0	0	0	0	0
UZB	Uzbekistan	0	0	0	0	0	0	0	0	0	0	0	0.0001	0	0	0	0	0	0	0	0	0	0	0	0	0	0	0	0	0	0	0	0	0	0	0	0	0	0	0	0	0	0	0	0	0	0	0	0
VUT	Vanuatu	0	0	0	0	0	0	0	0	0	0	0	0	0	0	0	0	0	0	0	0	0	0	0	0	0	0	0	0	0	0	0	0	0	0	0	0	0	0	0	0	0	0	0	0	0	0	0	0
VEN	Venezuela	0	0.0001	0	0.0001	0	0.0001	0	0	0.0022	0	0	0	0	0	0	0	0.0002	0	0.0001	0.0001	0	0.0001	0	0	0	0.0002	0.0001	0	0	0.001	0	0	0	0	0.0001	0	0.0001	0	0	0	0.0001	0	0.0001	0	0.0009	0	0	0.0001
VNM	Viet Nam	0	0.0003	0.0004	0.0005	0.0018	0.0001	0.0001	0	0.0001	0	0.0002	0.0001	0	0.0001	0.0001	0	0.0008	0.0002	0.0001	0.0004	0.0001	0.0003	0	0.0002	0.0002	0.0001	0.0003	0.0001	0.0003	0.0003	0.0001	0.0006	0	0	0.0014	0.0001	0.0003	0.0002	0.0001	0.0002	0	0.0018	0	0.0003	0.0022	0.0001	0.0005	0.0003
YEM	Yemen	0.0001	0.0006	0	0.0006	0.0001	0.0001	0.0001	0	0.0001	0	0.0001	0.0001	0	0.0001	0	0	0.0014	0.0001	0.0001	0.0005	0.0002	0.0004	0	0.0002	0.0003	0.0001	0.0005	0.0001	0.0001	0.0006	0.0001	0.0001	0	0	0.0007	0.0002	0.0004	0.0002	0	0.0001	0	0.0003	0	0.0002	0.0001	0.0001	0.0001	0.0003
ZMB	Zambia	0	0	0	0	0.0001	0	0	0	0	0	0	0	0	0	0	0	0	0	0	0	0	0	0	0	0.0001	0	0	0	0	0	0	0	0	0	0	0	0	0	0	0	0	0	0	0	0	0	0	0
ZWE	Zimbabwe	0	0.0001	0	0.0001	0	0	0	0	0	0	0	0	0	0	0	0	0.0002	0	0	0.0001	0	0	0	0	0	0	0.0001	0	0	0	0	0	0	0	0.0001	0.0001	0.0001	0	0	0	0	0	0	0	0	0	0	0.0001
ROW	Rest of World	0	0	0	0	0	0	0	0	0	0	0	0	0	0	0	0	0	0	0	0	0	0	0	0	0	0	0	0	0	0	0	0	0	0	0	0	0	0	0	0	0	0	0	0	0	0	0	0
[truncated: 142 more columns]
