# Supplementary material for: Resource footprints and their ecosystem consequences
Source: Sci Rep. 2017 Jan 23;7:40743. doi: 10.1038/srep40743 (PMC5256307; doi:10.1038/srep40743)
Supplement: Supplementary Dataset 22 [file srep40743-s23.xls]

## Sheet: WaterDemand_PressureFootprint
Unit: m3		AFG	ALB	DZA	AND	AGO	ATG	ARG	ARM	ABW	AUS	AUT	AZE	BHS	BHR	BGD	BRB	BLR	BEL	BLZ	BEN	BMU	BTN	BOL	BIH	BWA	BRA	VGB	BRN	BGR	BFA	BDI	KHM	CMR	CAN	CPV	CYM	CAF	TCD	CHL	CHN	COL	COG	CRI	HRV	CUB	CYP	CZE	CIV
		Afghanistan	Albania	Algeria	Andorra	Angola	Antigua	Argentina	Armenia	Aruba	Australia	Austria	Azerbaijan	Bahamas	Bahrain	Bangladesh	Barbados	Belarus	Belgium	Belize	Benin	Bermuda	Bhutan	Bolivia	Bosnia and Herzegovina	Botswana	Brazil	British Virgin Islands	Brunei	Bulgaria	Burkina Faso	Burundi	Cambodia	Cameroon	Canada	Cape Verde	Cayman Islands	Central African Republic	Chad	Chile	China	Colombia	Congo	Costa Rica	Croatia	Cuba	Cyprus	Czech Republic	Cote dIvoire
AFG	Afghanistan	9500796000	1291399	5192079	290591	1107710	215212	4205861	677821	429797	12383810	11754310	1088369	268034	1313631	7001539	248518	90780.8	87695080	193823	460883	457825	1077697	507600	571614	502924	13377530	230037	383075	1947393	1383742	647491	569412	582847	15856170	459382	254718	355079	423814	2745858	126915100	3901475	712239	916049	1578915	703079	937618	8154426	480738
ALB	Albania	238240	1781399000	836857	106766	309331	73742.6	1049289	220649	164088	2149562	9343786	322343	89487.2	174271	237318	85068.6	30591.9	3144590	68497.4	161725	160809	387596	167781	341827	151716	3055733	80673.7	108936	1421397	529081	203260	169643	538571	2727730	154438	90970.9	120218	151063	640738	11228530	801919	187039	184357	1234132	281082	516838	8079735	119382
DZA	Algeria	337356	888492	19365820000	317026	1300851	98767.4	8525183	362266	246757	13309630	29212220	547692	315476	599138	933522	260076	30315.9	62787000	93892.2	409943	218307	380265	583777	715294	341354	226541800	92164	236208	2606853	956258	252846	386077	1030192	48554110	216672	140129	165395	286148	5028414	101125800	5861018	476041	938836	3169465	1944194	1635196	13828040	680172
AND	Andorra	0	0	0	0	0	0	0	0	0	0	0	0	0	0	0	0	0	0	0	0	0	0	0	0	0	0	0	0	0	0	0	0	0	0	0	0	0	0	0	0	0	0	0	0	0	0	0	0
AGO	Angola	358207	577925	985950	174426	10894030000	113946	2501396	261811	255388	7444552	2316637	343601	182154	268993	757905	151267	47537.2	11557870	106839	253079	245124	593417	429096	224608	260090	21099600	118558	188581	462934	864579	337004	350013	268692	9145842	242975	142455	181905	233758	9296470	412828700	2499560	289083	350033	437682	468760	323022	1437429	186774
ATG	Antigua	0	0	0	0	0	0	0	0	0	0	0	0	0	0	0	0	0	0	0	0	0	0	0	0	0	0	0	0	0	0	0	0	0	0	0	0	0	0	0	0	0	0	0	0	0	0	0	0
ARG	Argentina	2406743	4512803	58030300	1384210	34720910	746855	32271680000	2442317	2695314	178319000	168085200	4725259	1641957	5569986	16891350	1958582	224707	708527300	733330	1826713	1593352	2848977	391578600	4087408	11210880	21410360000	682205	2152654	27734540	4953679	1735210	3052671	3967130	364127600	1788637	1231718	971088	1315030	2589043000	2603821000	556871200	3522212	17424680	22210680	35107460	25380430	96015300	3058296
ARM	Armenia	183877	191915	181770	71896.9	168022	52018.9	377461	981957400	102516	976044	413485	222899	61376.5	85223.9	144754	59243.5	16629.3	628915	46786.1	106936	110159	240437	104731	87110.2	98746.8	536238	60661.8	71474.9	276980	321024	153730	106924	98830.8	1581622	107253	62162.1	82381	99177.8	250030	3296968	378480	115594	80532.6	107132	86990.4	81562.5	340161	67983.2
ABW	Aruba	0	0	0	0	0	0	0	0	0	0	0	0	0	0	0	0	0	0	0	0	0	0	0	0	0	0	0	0	0	0	0	0	0	0	0	0	0	0	0	0	0	0	0	0	0	0	0	0
AUS	Australia	7015941	2908035	30361440	1370400	12480120	961541	58115960	3394968	2041816	31422460000	59248470	4958078	1184410	27534170	43171840	2643196	248901	166647200	889995	1760309	1988067	3657229	3708538	2463031	5510914	123008700	1007583	15458520	8217437	4882114	1964182	22366320	2991669	328142700	1757084	1157494	1230795	1604347	42461520	4395414000	37648280	3136466	4280944	8575079	5997504	15022930	31374120	2435536
AUT	Austria	260970	1618156	2862024	58101	336464	21656.5	3035051	301856	60363.9	18189670	2613332000	553407	53892.8	539815	378180	41956.6	3954.37	19664820	17228.9	62354	144172	281670	219232	5240391	135329	18846080	17474.2	65731.5	6492637	139883	29897.2	95825.6	202055	10204240	44915.4	22522.4	18115	29837.6	1715639	47429360	3782227	91690.8	264776	32852710	460556	1292144	80346870	133457
AZE	Azerbaijan	7765137	456907	1053782	142130	359466	97563.4	1205285	455828	193734	2685273	7374325	2536281000	132284	243099	359691	117293	42272.4	2902428	89144.9	198078	207291	437189	230829	321241	192056	3356264	128263	142344	951010	593029	274028	209114	216606	4539491	198546	115626	149337	182113	850657	27625770	1373624	237994	203110	866643	268084	302474	6276717	148394
BHS	Bahamas	0	0	0	0	0	0	0	0	0	0	0	0	0	0	0	0	0	0	0	0	0	0	0	0	0	0	0	0	0	0	0	0	0	0	0	0	0	0	0	0	0	0	0	0	0	0	0	0
BHR	Bahrain	3614.69	4189.9	15087.1	1640	4061.41	1172.25	13472.2	2739.8	2220	88903.5	11358.5	3822.82	1448.28	36702580	5525.42	2066.87	449.029	21072.6	1064.96	2440.14	2402.92	5079.05	2688.89	1964.21	2641.02	29834.5	1209.52	1800.81	3191.17	6719.6	3462.23	2616.8	2181.91	37389	2317.09	1368.55	1820.72	2083.75	7133.09	326785	9275.45	2631.39	2032.96	2932.8	2478.47	7238.39	6671.65	1490.94
BGD	Bangladesh	3771875	3055622	15410260	1058516	6685755	626390	40795710	2111702	1622619	113884200	240565100	3327701	1017397	6454951	71804120000	1027381	214011	377932700	554650	2055100	1500924	2839206	2774395	3132640	2578079	209628300	634513	4115685	24115010	3839149	1389368	5171676	4745006	678690300	1207432	803179	895198	1227416	29558020	6648585000	31382660	3094705	5070301	15606970	12250200	14381220	68426730	2941336
BRB	Barbados	0	0	0	0	0	0	0	0	0	0	0	0	0	0	0	0	0	0	0	0	0	0	0	0	0	0	0	0	0	0	0	0	0	0	0	0	0	0	0	0	0	0	0	0	0	0	0	0
BLR	Belarus	1082519	1172447	3173449	392120	1266998	237411	5714281	1750431	357144	9757292	35919700	4661825	398037	716306	1158221	329618	975873	19475590	220646	496472	622976	657428	923656	988098	785387	12811520	316930	428226	4097497	1324719	766696	643755	718800	17977090	431969	310456	369300	401788	3270990	167046800	3428059	648510	710358	3396340	1157768	1391526	25359460	477737
BEL	Belgium	303450	632331	11361280	155293	2028896	32781.3	7676590	368182	362108	19176870	42448610	691909	77064.9	1070573	1513464	156430	3860.58	1264664000	32196.9	320975	109968	65100.1	364192	1083422	279491	31314620	28069.8	173733	5202161	517780	171397	287505	1829282	36595000	186680	65089.4	72036	90873.6	8126780	236142800	6916636	479684	1255342	4967825	1908263	3364268	27936860	1026212
BLZ	Belize	162671	260695	205185	82872.6	215959	188588	465610	123416	128748	1207982	1958974	142442	116766	106421	183468	2186970	23235.1	571271	111567300	120072	138701	283713	133441	103500	112148	1147013	71363.3	79075.8	165028	384383	176296	122496	110120	22345170	121692	919247	91297.8	103475	323253	4407660	741192	128745	235321	186582	780566	113852	304380	77798.9
BEN	Benin	31461000	3017222	2694519	805550	3360455	530335	5265466	1239622	1158712	12635200	6449755	1539994	653277	1105658	9347816	622862	224459	20859310	484051	9648749000	1131416	2869005	1290337	971289	1722186	52063460	555113	875953	1595957	10693410	1638796	1384935	1577837	8203140	1139111	644666	1260694	1334779	3605427	122360600	172135700	8055274	1029043	2652199	1377717	1114912	7048721	3585091
BMU	Bermuda	0	0	0	0	0	0	0	0	0	0	0	0	0	0	0	0	0	0	0	0	0	0	0	0	0	0	0	0	0	0	0	0	0	0	0	0	0	0	0	0	0	0	0	0	0	0	0	0
BTN	Bhutan	309601	435335	299084	152817	318299	107922	1090384	239556	183499	1831611	523606	278872	132847	198176	520448	127187	35855.6	430839	98987.9	198866	224966	540534000	255375	186354	231726	1184237	112501	144578	304762	617697	340213	208519	195889	839838	218438	126933	173772	167026	582095	4901423	840190	235799	167214	217787	341317	175345	403321	145045
BOL	Bolivia	614632	897220	2423591	299263	1290713	200869	157263700	503965	617768	21326980	19421860	710781	274762	632863	928858	280038	61564.4	38437360	183959	435384	425561	825607	6930765000	618982	679131	173470600	207638	320460	1780216	1377077	575051	477176	587832	107551200	496304	250773	309128	361517	135750700	77572670	944004200	516536	2399561	1887886	1414141	1594630	22840530	401848
BIH	Bosnia and Herzegovina	257726	665760	939518	114717	346023	89048.4	1301663	218207	176043	3025375	27802810	304406	101092	205974	279368	184396	27754	6036749	70578.1	181758	171185	394568	183418	2246375000	164025	3335359	84588.3	121094	1299448	617280	230946	180050	209254	4084366	168113	95132.6	125597	157826	753596	15742290	902002	199891	180684	154723200	289601	399619	5454830	143073
BWA	Botswana	40138.3	57346.3	43380.3	20589.4	70322.3	14903	158012	32201.3	26728.8	284308	172274	38869.2	18108.6	26561.1	41445.1	17202.3	5115.17	180065	13441.9	26448.2	29680.5	60009.7	34121.2	25361.6	567989700	224632	15173.9	19604.2	40485.5	88962.8	43250.8	27925.3	26771.4	279504	28699.2	17125.1	22439.5	24781.8	81658.7	1032274	86109.7	31555.4	22770.7	37802.4	28768.5	35182.5	118412	18881.4
BRA	Brazil	2388366	3988576	42792080	1386778	169555900	847584	1774814000	1986324	4753557	245120500	243661500	6742204	1628962	10328590	13391640	4062378	153011	356604700	1053969	2022748	1696296	1972661	152991100	5504397	3336389	223210000000	807833	1748443	31912930	3743321	1198797	2919403	5971205	780383300	2976440	2891577	807612	1053119	495349800	2017535000	358626900	3587044	26987310	46257730	35799120	16189720	190946600	3828759
VGB	British Virgin Islands	0	0	0	0	0	0	0	0	0	0	0	0	0	0	0	0	0	0	0	0	0	0	0	0	0	0	0	0	0	0	0	0	0	0	0	0	0	0	0	0	0	0	0	0	0	0	0	0
BRN	Brunei	10481.2	11478.7	12691	4652.66	9899.62	3420.8	46286.7	7000.54	5365.01	1151227	26484.7	8578.45	4198.2	7038.52	21610	4174.87	1094.1	27342.6	3076.34	6204.31	6807.88	14078.1	8117.04	5668.6	7061.5	75103.9	3355.78	53911400	8099	19776.7	9779.16	13040.2	6154.34	115588	6615.24	3870.12	5258.52	5028.47	25514.2	1834082	31671.7	7192.38	6951.39	7566.43	7337.82	7070.05	18601.3	4667.92
BGR	Bulgaria	1773880	34410630	25620860	253679	1605079	94619.6	14574530	5277746	286367	71042100	112699500	7808345	187764	1175964	1431576	504264	38487.1	51827600	88070.8	435425	246150	340493	456195	7157139	594413	28423770	124242	321296	3266122000	656530	229468	396545	857740	40849420	237942	141747	134916	183600	4025220	104204200	5051484	399539	791562	16028310	1639722	21073420	55686770	687368
BFA	Burkina Faso	1651027	2983494	5805467	964489	2678109	607703	8467433	1380250	1371442	26269530	26328710	1636555	734034	1353556	2693246	737298	261898	126899800	553135	3870883	1251213	2649067	1509403	1527603	1208182	24079450	648312	937110	3072673	12743770000	1820276	1431632	1615411	17697750	1298665	728936	1023933	1267889	5869879	84182340	209451900	1614562	1424122	3819618	2195921	1780671	11100520	1279756
BDI	Burundi	2060448	3678662	2414131	962211	2420364	716055	7154702	1614026	1488939	10818680	23155940	1979682	875773	1331735	2336225	835580	244736	27707800	663286	1471339	1496964	3584281	1595267	1357741	1459664	9964873	755574	1008382	2077065	4576107	5797056000	1480990	1377408	7592333	1433378	871210	1144987	1302167	3884041	42400610	4392925	1616204	1143525	1983451	1481814	1379472	6727897	988374
KHM	Cambodia	1839698	1799557	6269757	762017	2381594	524354	15184380	1189052	1180427	54450980	35814890	1636610	691891	1604000	5945680	683552	130403	23242170	488487	1172620	1166040	2675515	1352361	1104149	1165218	35611530	548542	3980567	2964243	3533300	1529413	8740154000	1201412	78049350	1117671	630711	835418	1018742	8370376	2771169000	11112070	1338711	1775649	3420513	2179312	2238824	14406220	809030
CMR	Cameroon	1110512	3486615	22272540	1014355	8788433	279729	18031740	1171045	924518	36614000	123445300	2355379	456174	2171675	5009761	513854	95126.4	196972100	253562	1377628	705954	1328274	1151842	2655028	1515627	52173530	291229	717209	9037072	2471024	764432	1336806	10486870000	106170400	919962	399521	18701690	17447040	10612260	2263413000	11861660	65003630	2071110	13023070	5386995	5020740	45061020	2589317
CAN	Canada	1045120	1412005	39099930	381931	3703761	1750693	47176470	2117586	1540566	191510400	93920740	2372015	7800362	3600698	9437857	10466220	17890.4	178814300	1177714	440918	4111962	296858	7853761	1709748	1419512	504041200	440067	1385956	10469900	916520	187171	2238605	1832734	33183750000	308031	1165364	120638	181769	87023700	3873255000	276090700	1075212	26406130	14700610	51475130	10474090	63206450	1358876
CPV	Cape Verde	0	0	0	0	0	0	0	0	0	0	0	0	0	0	0	0	0	0	0	0	0	0	0	0	0	0	0	0	0	0	0	0	0	0	0	0	0	0	0	0	0	0	0	0	0	0	0	0
CYM	Cayman Islands	0	0	0	0	0	0	0	0	0	0	0	0	0	0	0	0	0	0	0	0	0	0	0	0	0	0	0	0	0	0	0	0	0	0	0	0	0	0	0	0	0	0	0	0	0	0	0	0
CAF	Central African Republic	833008	1360944	2200720	500708	1469956	302076	3854182	657261	619662	8442751	6818942	768673	360024	567037	965380	350241	117742	19852890	275581	614407	617536	1453592	653984	621333	597060	7052880	320465	418060	1110488	2100442	868363	622978	2165305	6263668	633445	354937	3531474000	2376124	2278217	43106950	3156962	16165590	604658	1175367	1232542	1079965	11296010	428432
TCD	Chad	4750686	9915821	11982040	2485012	9471026	1808371	22721860	3844962	3858331	41887080	67374060	4722646	2682761	3289346	7211477	2143032	747370	45384010	1633378	3661916	3498379	8929407	4116139	4138103	3011944	73329550	1807597	2399452	9235450	12849160	4898080	3628130	55976050	85735490	4047008	2067463	9974376	7398446000	11936570	232729600	24459060	4172348	4167423	27445610	4048547	3918203	38242340	2730582
CHL	Chile	103819	136301	969750	58750.5	362494	38259.9	76008120	72381	134162	6989518	5999511	138840	182657	184111	297975	132095	4720.63	10405650	45206.7	54682.2	83708.4	140499	12135140	143018	116449	106124700	29055.5	63468.1	710272	149960	67644.8	119911	123422	44196400	49856.1	45890.7	67218.1	50867.5	2290183000	66586800	119934500	89689.1	4352027	861277	2946520	346959	3235232	83610.8
CHN	China	10784220	11063420	170936300	1693264	25988470	799247	211824800	2909037	6732278	1312843000	415287800	18012460	1768049	28004660	181165400	5072746	96297.8	433251100	1088001	7615588	3523077	2267166	23014560	6664907	8622092	618099400	483180	14108180	61177740	6075979	1048182	53053360	19910830	1658273000	1909895	862528	691103	1037096	265936300	657483800000	290013600	8706533	35435680	55535170	80350060	40448260	305357400	16395800
COL	Colombia	252685	246936	843372	102527	438078	139852	13861300	152111	1599357	9774436	6184219	422061	214989	185893	314794	423425	18552.6	12396190	116306	116380	133933	222229	4794964	204448	157942	55367430	72500.6	114020	622327	396921	160180	152537	234415	121208100	118276	91055.4	89522.5	104258	101676300	37520570	30344820000	464299	10856050	1088410	3633763	398934	8014632	186847
COG	Congo	146749	257327	2573108	82775.7	420436	48926.3	1050560	118094	109973	1643606	2615730	159899	62518.5	131689	243938	58929.6	18783.1	3411014	43705.6	111382	104584	246337	119780	130862	118718	12245500	50094	72789.1	341350	329603	140036	120458	739256	2613627	151001	58555.4	107579	92014.7	687756	53210480	812580	827662900	126198	391010	236944	211172	2623830	87346.8
CRI	Costa Rica	124038	315960	2418589	179227	720421	58888.5	3571926	173717	616355	7748375	33207100	555819	256712	376383	460019	193656	7547.41	49985750	176219	108421	127219	86002.1	309650	392591	140241	20631710	61939.3	84063	2121840	224775	68451.7	144192	295759	138730000	102513	248555	40045.9	52057.7	9344943	98471700	41154690	140187	1094223000	1996252	2724722	868582	14502900	198208
HRV	Croatia	224789	2680902	1624030	83528	319115	354431	1994831	179530	107317	18800770	85143720	363263	243696	259326	293564	67764.7	17725.2	8465859	41475.6	115614	148968	199832	149648	154494600	126105	5494872	55192.1	83586.3	2985723	335669	130900	122242	185796	13613080	101171	60931.2	71150.3	94306.4	1135813	26316530	1266060	143444	209112	3834014000	378144	713667	17502640	200479
CUB	Cuba	552337	1197249	3846124	752930	1122521	261936	30682650	2297950	1593522	91513700	68863350	725892	436026	642359	1298717	1431927	54769.5	33811290	709304	400992	1023493	705776	6042554	695376	419549	56154420	170738	322264	12716140	1135028	453052	778484	642652	210319600	630666	1113015	247971	317421	24311710	2179612000	23620040	849498	2994909	8004885	13966600000	5675080	29309300	417521
CYP	Cyprus	37281	210901	194763	15083.8	82775.6	9753.08	220150	288894	21353.3	1130214	4170946	62192.8	11422.4	370658	242032	17572.5	3421.59	4374248	8201.49	21421.6	23566.7	48569.1	23653.3	81773.2	26426.6	795197	10462.3	20092.2	444350	75716.6	33475	25333.3	31970.6	1019686	20177.1	14365.5	14352.2	17839.8	145604	3418960	173331	26211.5	30092.8	1019833	51865.5	369400400	4938875	22696.2
CZE	Czech Republic	360302	1403668	5747505	117001	1000060	43219.3	8092692	572451	185912	14803120	186361900	1713236	105536	780996	1349060	115674	13709.8	54299850	83172.9	179959	113669	135345	403988	4335265	301226	27727400	289897	153794	22468090	510870	88278.9	243736	516608	29900980	109530	57152.1	57874.6	85247.6	5129480	144437800	5753946	263202	636621	23623450	1576824	1976034	6034345000	322102
CIV	Cote dIvoire	0	0	0	0	0	0	0	0	0	0	0	0	0	0	0	0	0	0	0	0	0	0	0	0	0	0	0	0	0	0	0	0	0	0	0	0	0	0	0	0	0	0	0	0	0	0	0	0
PRK	North Korea	700099	766696	4663044	280897	902432	370449	4890089	477393	481088	15763640	5125476	731941	241170	532696	1951544	257023	55531.2	4509019	177787	886846	487504	1129663	2006559	362143	447307	179585100	211438	354850	1800185	1376335	579383	3367605	469116	15444340	448819	252366	312520	370840	3406896	5602810000	6022738	486683	1989404	946188	3315368	646894	2945489	340326
COD	DR Congo	2904295	4620426	8931494	1419307	7044885	974750	13424730	2451566	2261102	30766990	34560560	2870324	1189610	2375445	3212050	1175741	341647	398335800	871960	2149444	2061528	5159054	2505645	2317989	2401271	31416790	1000490	1438300	5140421	8194714	2880552	2113858	6217072	30402310	2300099	1166872	4695241	1989592	8576214	163446200	12507390	2669825	2023348	5820322	2696839	8460853	22897010	1643087
DNK	Denmark	252349	933896	4449521	136719	1055048	99179.2	13948800	494702	348917	61097530	59226620	1437109	113449	3099587	2123525	143079	11757.9	56437960	225187	202337	317679	157221	446227	2217701	268535	27141620	42412.4	358936	9297059	560652	89905.9	451931	547648	61193130	213636	78001.9	49762.4	119453	7635905	447555100	6371991	293214	1087783	7204143	1069481	3891150	65418880	335918
DJI	Djibouti	21558.7	38939.8	19693	10386.8	23439.9	7701.57	45531.4	16613.9	14810	70099.4	27577.2	18828.6	8517.83	11489.2	20714.3	8513.14	2882.98	36722.7	6860.4	14776.6	15404.8	40312	14021.3	12591.2	13158.7	56865.7	7983.48	10463.8	16664.5	56541.7	23057.4	15685.9	13905.7	45404.9	15833.4	8968.87	12453.5	14009.9	30943.2	390161	25290	17196.8	11408.8	13085.6	10940.5	15564.6	23624.1	10281.6
DOM	Dominican Republic	161622	298974	1671353	115276	475390	570618	2852251	170822	213908	11966810	16133040	286322	346825	337291	428039	322388	16236.1	27277960	89790.7	129310	151108	185523	275948	353071	152390	12268470	50758.6	102871	1365874	354342	122894	164732	249372	172765600	111992	79893.4	68659.6	88019	3158069	41746070	4897260	163954	3841220	2080216	6492910	658542	6209082	171755
ECU	Ecuador	5798630	3267503	3188603	278678	1153216	176379	130066100	495315	592190	18541560	77570440	1534680	409228	575612	833896	485401	56299.8	66574140	354503	330187	421217	832676	4668170	1179650	391352	40269120	218042	256692	9527476	1297937	384086	427873	520080	190737000	326328	248010	285072	1018059	101605500	202458600	1054095000	478230	3815360	15346750	7049333	1286745	38545100	392781
EGY	Egypt	804420	5408943	95109860	541205	3749142	187706	33557710	1206980	713770	75242980	155194800	2500463	519682	3300747	3859652	587202	38286.6	135783700	156121	640594	421326	459881	1075918	3169332	1374930	143058400	141819	860719	21457860	1341102	322833	975086	2828529	187302700	457663	232040	229036	279635	12797690	624734200	19535500	877586	2313473	29226580	4061163	39063820	63162030	1379848
SLV	El Salvador	257998	350198	700767	113793	360723	93127.7	1341855	205368	239673	3267628	19178510	254764	451570	201976	708273	354060	19303.5	10848720	539726	188272	192989	437003	226935	240474	172491	4385103	90403.6	128456	601859	692350	237007	190031	182262	41914140	170552	136485	128699	164350	1240688	19086940	2179621	202126	57559080	1244607	716630	275569	4597289	141019
ERI	Eritrea	991746	1706859	1033509	480512	1054193	368410	3220532	771919	745569	7913536	1973194	876084	464698	570519	1147491	429432	143487	1624204	349759	712144	730811	1731482	855336	619585	700999	3592886	412004	501931	785311	2422730	1057824	705633	649046	2565509	714572	428140	587496	631264	1907907	19219080	3001407	751709	571720	719495	940685	591340	1382536	478489
EST	Estonia	25891.1	31480.8	99432.8	12192	56079.6	110655	195957	35616.2	18284.4	578975	803383	101190	284392	25940.9	38329.9	12084.7	3474.34	838243	198702	17520.4	17651.8	31849.1	23848.1	27532.3	19009.6	697355	8722.92	12758.7	108220	49475.3	22538.3	3814791	22306.2	3589398	16598.6	10050.3	12055.5	14828.2	115904	3529500	144221	19747.8	59131	103160	41830.7	46573.3	1967900	15454.3
ETH	Ethiopia	4089736	13037710	94334690	2024947	7707798	1299666	38954660	3878767	3229747	118236900	433359200	5521291	2222989	5080612	9249199	2050372	407840	397521600	1182929	2906850	2799914	5755469	4069425	5992432	3547734	139460200	1228366	2746734	27998460	8372385	3489038	3855769	4554430	360440100	2663118	1532295	1938685	2156006	23918800	4383464000	39227280	3408441	5745640	25035630	7665792	18728540	232811100	2985795
FJI	Fiji	206440	339056	290246	97324.2	274683	80597.7	800815	156735	151923	196973900	1273635	194622	92304.6	180244	1865327	128194	30242	1229060	65129.6	148902	159708	352827	165282	115027	144374	1667865	75664.2	122472	194526	494393	207884	178774	142029	14294860	143974	85585.6	109634	127348	494986	17082920	600275	155591	148584	186025	142359	199787	525377	93075.2
FIN	Finland	90500.9	281064	1761591	46344.1	301568	27405.4	2827913	147455	61534	13437480	14293950	461312	70869.2	257523	529141	62334.8	4759.52	15578330	23522.9	81424.2	63275.6	52215.9	200900	267573	106751	11803330	20519.9	68465.2	1743508	128660	32700.1	266764	227789	19967880	36415	25550.7	20451.7	30093.9	3068346	294171000	2256582	101558	293000	1536401	461286	830282	8825079	125531
FRA	France	1489483	4953998	195524800	5857001	15699160	293518	70434510	2999934	1194043	211048200	305040900	5531821	808838	8207760	8878637	1307981	23167	1053761000	231687	11505440	1103287	329091	3873060	5504074	1825365	327404800	238113	1364466	43415320	14305200	408347	10026460	59017090	258036900	1182095	485498	1904063	2067854	48254560	1264068000	59950330	9656484	6940898	35207120	16164870	23232980	202566400	24884810
PYF	French Polynesia	0	0	0	0	0	0	0	0	0	0	0	0	0	0	0	0	0	0	0	0	0	0	0	0	0	0	0	0	0	0	0	0	0	0	0	0	0	0	0	0	0	0	0	0	0	0	0	0
GAB	Gabon	58624.7	223602	3062821	27876.5	226526	13445.3	820577	49310.9	41666.6	3339189	1661629	148010	20596.6	79679.8	318134	23684.7	5076.55	2186720	13118.5	53711.3	38409.1	66080.4	64184.5	62350.1	50107.8	1994340	13814.2	40738.2	394293	109683	37452.7	116080	295154	3824622	40606.5	17161	22602.6	28369	556869	530448900	537905	413071	99866.9	244436	189586	344126	899630	60975.5
GMB	Gambia	367330	535425	401660	204914	418471	163088	1335600	303278	229330	2476951	814395	298658	203790	260376	446951	193289	42109.9	3654240	146726	245783	284736	489188	377265	243979	321544	1588023	177695	212450	1407940	727287	503203	272000	844947	1099807	291047	186810	264606	203964	797554	8910411	991902	306144	231988	332856	296744	270496	711086	189586
GEO	Georgia	2154629	506688	7158723	203634	473829	147434	1236423	6715805	269584	1736780	2608372	4817504	243820	246914	372414	161678	57803.9	1526996	135760	292103	307793	732155	321280	264265	275927	2046450	155251	200256	1431596	823281	408478	294428	298682	1565756	295160	173057	229388	264538	748858	10125360	709682	870956	222034	435766	280048	328139	2275857	183662
DEU	Germany	1993750	6102453	40628260	946791	8315180	305791	43352020	3023871	1924092	111974200	1405304000	7909019	439771	5726986	6532778	983346	27358.4	525025600	164623	1000968	559112	398211	3712612	12611590	1893155	191423000	143938	994026	55578070	1748606	276062	1981457	3825990	168389200	790687	287244	174893	320001	43812760	1248314000	38743010	1402107	6819668	61826890	7536543	16108620	338598000	2353521
GHA	Ghana	2475113	4859588	28308560	1107358	8906277	530722	38284200	2470344	3009801	120908500	476539600	5670110	1117996	6636128	11311620	1273111	145970	657581800	503671	6445861	1285880	1637911	3065552	7325703	5091156	175689000	452904	1527609	27156640	4975355	1124228	2404207	4847204	871957600	1403918	748265	665825	883740	25671010	965790500	32913320	2311592	5435391	101511900	8204674	13204810	114172700	2978622
GRC	Greece	273496	61090770	4252766	95260.4	908001	32092.2	5062660	3601195	211620	56860950	60356020	829191	69161.4	1679597	660893	96065	8018.98	48773970	27223.8	161801	148220	87623.6	191281	2934776	209108	18484840	70967.3	129442	79977620	243208	132671	173731	795532	67895910	86019.9	167274	36162.7	56041.7	3404117	103584500	2664345	299030	656509	8805413	758645	62026610	43444430	288070
GRL	Greenland	0	0	0	0	0	0	0	0	0	0	0	0	0	0	0	0	0	0	0	0	0	0	0	0	0	0	0	0	0	0	0	0	0	0	0	0	0	0	0	0	0	0	0	0	0	0	0	0
GTM	Guatemala	281912	482258	3139412	149617	979552	116163	17002010	310148	1383006	17030340	58120810	655984	481329	1677297	1264303	541173	20519.7	43491220	2043006	203800	323713	223034	1191184	824294	420749	27406550	359199	383026	3103901	464144	153456	382504	464243	322142900	165795	135859	88335.8	119315	15979880	110504100	106869000	258036	124746500	10047450	6130505	1296797	22296930	315357
GIN	Guinea	2995394	4270596	11966250	2077479	4480674	1014699	13677270	2435457	2284908	28252040	50654240	20776460	1250473	2291258	4034071	1221131	445828	132960100	934633	2385537	2276577	4976338	2418420	2580933	2180885	35459330	1081305	1522990	5228319	6928373	3074191	2320408	16184830	36930540	2187283	1246424	1651804	1999168	9477746	138216000	11600120	2472286	2327295	6568219	4453515	11760580	56144570	36833880
GUY	Guyana	14241.2	17928.9	87963.8	7442.18	62197.9	149525	254638	11537.2	156830	1918834	391378	18203.3	9820.01	22609.4	34042.6	491473	1425.73	847986	13635.1	10624.5	13299.4	17511.2	25030.8	16071	13407.5	568194	19159.4	8949.56	40975.2	30589	13069.7	12791.8	17844.7	1490323	13191.7	8429.14	7499.88	8506.32	205946	4430148	660311	14955.4	28632.3	49214.3	75147.1	35186.2	238687	11389.9
HTI	Haiti	672354	1053980	834858	327646	788833	282269	2132891	523021	527259	3557584	4541296	615517	547996	423153	748834	2574856	99839.6	9494689	235380	500554	523731	1242558	541411	413486	481762	3882300	255335	332473	624164	1793816	705026	497778	458740	35522820	505128	291091	372908	453384	1385099	16325570	1698661	539719	631294	605163	1010454	423433	2199952	334677
HND	Honduras	272442	400629	1847054	167272	684190	118282	2931038	250573	307035	8747483	27905770	422322	341272	410869	620901	290887	27731.2	53357470	646537	194015	212096	312952	334630	422666	226820	11622840	85511.4	147887	2529375	503835	218760	245678	323047	75916540	183684	138389	115666	145000	2731105	49891710	5714341	236106	77177960	1975288	1205629	695214	34990720	221914
HKG	Hong Kong	0	0	0	0	0	0	0	0	0	0	0	0	0	0	0	0	0	0	0	0	0	0	0	0	0	0	0	0	0	0	0	0	0	0	0	0	0	0	0	0	0	0	0	0	0	0	0	0
HUN	Hungary	393347	4542014	9162496	163737	1433001	64153.9	8395755	1123430	252452	22874490	446190400	4922076	131769	916591	1374264	139306	21050.6	91833540	53633.6	237739	151728	185345	421800	24714140	344081	39957080	61344.3	188452	43142040	487342	159253	480970	706469	45122570	150136	81413	71729.1	105284	5615475	146214400	5598960	310434	844004	90060590	1315130	5766743	257651100	460474
ISL	Iceland	673.153	917.731	6555.32	663.75	2156.09	299.77	9270.51	603.356	658.938	35617.3	45976.1	1141.72	352.837	1384.69	1628.67	457.174	51.5235	110603	229.721	545.707	471.49	829.571	694.27	1245.73	646.87	51702.1	200.51	408.755	5045.38	1456.91	508.367	838.81	1509.3	308842	474.258	269.856	316.248	385.597	12629	895446	14334.2	642.758	1242.87	21050.3	1896.73	2896.98	22106.5	714.16
IND	India	59014010	13058240	185925900	5032897	52064820	1620200	258085000	11572360	4291913	1123540000	709713200	23839830	3652458	254183100	1208683000	5070859	387650	1226078000	1508059	8618860	3780503	13901300	12133800	12741680	19564640	1307770000	1498870	24445540	89720460	20095160	6073298	24163540	18734220	2720433000	3016113	2679391	3126265	6613707	177758400	7710002000	215392800	36892480	21621550	83262770	31128270	86186080	527560300	24818960
IDN	Indonesia	9356224	2773685	54470300	775461	12546570	423783	80813410	1469595	1519190	608498000	190998200	3423880	1477232	12748220	44486690	1397683	74768.3	260028200	437965	1375584	1304394	1325453	5041733	3600406	2832291	344602900	508036	12680260	23869420	2570335	782836	11883250	4291097	546659000	742152	561496	479414	642606	46604280	8955212000	73539660	3390334	5868658	23215190	7693358	9720019	115433000	4398245
IRN	Iran	15462460	2463625	4916386	356181	2030615	163863	7586549	14603640	298139	29106430	17686020	19154770	238629	3624263	5287167	266841	43692.6	20074680	152815	397501	343890	587373	639104	811284	1767388	21979380	171391	648402	4190730	1446990	419296	835692	962403	30251560	360772	215333	259006	294804	4463707	572498800	4930932	651027	810006	2839059	1589064	3053011	10387740	504908
IRQ	Iraq	193574	264960	7818783	122982	333462	70650.5	1651186	150733	125644	3843527	6098586	196649	110248	166374	280167	88832.8	24609.7	2819157	62529.3	136008	128647	252774	210771	162867	156131	17624750	69275.7	104643	333570	408866	192020	159327	168950	6936562	138186	81615.3	106453	121684	998988	34846610	1104817	164589	210128	760743	383729	238469	1110972	126106
IRL	Ireland	65291.7	75705.8	701444	23945.2	187209	16270.3	1159779	46108.1	31045.7	9603160	4175048	129765	20307.6	475122	208938	89658.2	1062	10184040	8923.2	33990.2	99725.6	29345.8	47533	81099.5	62485.4	4956376	9643.77	65450.2	472736	66833.5	10286.1	56689.7	88672.7	7057856	16592.5	23002.2	7259.63	11471.3	834147	24472140	1886467	58970.2	106641	548185	144337	668428	2420743	95252.9
ISR	Israel	127042	164499	620629	66764	267562	45627.7	4198020	202620	88969.3	6768589	10723550	226283	65206.5	141827	227081	62919.4	13454.1	17884370	41577.3	90210.4	85377.2	144104	140356	210095	216768	4912538	46681.9	85843	2139313	232550	114746	116552	162502	8902114	106135	54079.5	71873.1	76883.2	994806	36214510	1849896	113906	192270	2294668	262127	1775644	4572260	107144
ITA	Italy	967017	39715250	107061400	1010181	9930452	248357	78844760	5494407	917237	181628200	537647600	4782003	420436	6910644	7365462	821844	21124.2	265081100	163567	1449352	1462213	327832	2526659	32776820	1924740	267659800	220641	941814	47174740	3264228	308906	1232269	5979814	280970300	1100006	512623	164004	359335	36789660	672007200	46078670	2545864	7243897	162082900	18795100	25432510	211750200	3980856
JAM	Jamaica	65533.6	80224.2	189844	32428.7	105532	420420	452181	56343.5	224990	5753947	1293781	77299.3	238026	79070.1	102022	1599383	7890.53	1551324	580132	46740.2	889863	88209.8	78683.6	55856.3	54809.8	1706765	161313	40165.4	127925	127509	63214.6	60901.9	495750	69270120	45183.4	3173070	34464.4	40523.2	326888	9015029	555890	56161	375950	177764	257360	211525	1376404	38974.9
JPN	Japan	230930	104937	717795	59628.5	265317	45666.7	2151099	84028.9	69574.2	13121290	2497804	154750	70592.5	288406	1184606	97119.4	10333.8	2866690	44506.2	93862.8	111813	197201	273852	91147.7	119244	13829820	43263.8	188515	291605	245523	99595.9	784901	170327	14849090	93017.3	51068.9	66180.6	149973	2117895	234431200	2790456	112930	489135	355822	379030	351652	1322357	86061.2
JOR	Jordan	35266.1	40716.8	343634	15631.2	105775	11031.4	171896	148165	20337.8	941533	277837	70313.1	14369.3	7962458	55614.4	12987.2	3759.74	293708	10202.5	23590.3	22742.2	43301.8	25328.1	44797.7	23328.9	673965	11669.5	16268.6	215459	61913.9	29076.3	26279.3	46666.9	2071257	22248.7	13369.1	19192.8	20752	70614.4	2034390	105344	31066.5	25736.5	56696.4	25035.3	136695	171768	29798.8
KAZ	Kazakhstan	15377380	881035	2898117	211313	709293	130496	4879315	686898	246792	23876770	66147060	12028150	200075	466821	995302	190273	44349.7	12093930	119660	298540	6481536	512845	465882	677086	358007	12475300	990905	231372	2835281	858261	371016	366304	463957	12476980	263602	161588	204624	242000	3617583	403006600	8215168	370699	500396	2445496	783110	788064	44299220	288502
KEN	Kenya	4424300	2623088	7337451	1222996	6156618	886386	23933100	1876708	1618635	103485900	75460970	2547225	1108718	9418895	3297618	1167241	240251	202095800	820149	2440423	1603863	2545481	2060413	2712204	2439067	41132670	923071	1346824	5276865	3793394	3353042	1772870	3967587	89640530	1541468	1059721	1229218	1409430	8659964	279365600	12701980	3072447	2284206	5907833	2823453	5509973	28551790	1505054
KWT	Kuwait	3396.64	2314.38	3858.88	1491.65	3493.01	1098.6	8970.83	2208.14	1634.04	37333.2	7809.6	2956.34	1314.51	2538.75	3645.45	1271.71	303.93	13246.3	965.468	1994.31	2064.89	4477.87	2442.2	1708.31	2253.16	57444.3	1080.8	1633.84	2355.47	6265.13	3121.45	6626.85	1852.9	13927.2	2139.8	1251.6	1712.12	1850.92	6568.44	168310	10303.3	2414.38	1704.59	2250.49	2162.17	2119.3	5171.15	1309.4
KGZ	Kyrgyzstan	6745872	684008	607954	333402	659550	242203	1647087	530422	362262	2386235	1090582	813484	292011	379551	590869	277932	77505.6	802343	224757	435808	492380	785257	554903	370473	502763	1941562	253972	317367	496296	1113589	687862	453020	426804	1379408	450633	285468	369016	375268	1112979	47512030	1122813	482343	359014	437188	498832	378808	1717892	308903
LAO	Laos	1200128	1027753	2126273	278302	906671	202463	4597430	440373	464794	32128880	9889268	638669	251227	798944	4436062	270899	64894.4	9287740	186154	463119	434805	1312038	583485	410236	468210	10012790	229627	635298	1626088	1366930	566298	3739797	523451	27154630	407128	232672	303788	355419	3411314	2559484000	3118045	516552	668550	1232075	942585	1034731	5162590	409860
LVA	Latvia	53482.2	37272.3	98868.8	14240.2	44706.8	12373.3	219509	148107	20920.2	475674	1116137	74726.9	24717.7	33466.2	39929.4	12457	4567.18	793785	12060.1	20825	21515.8	43475.3	25231.9	31724.1	21179.6	3038391	11119.3	14647.4	168538	66853.4	29265.6	60786.8	24057.1	799398	19788.4	11759.1	14560	18213.2	135439	2642450	135567	23101.6	31638.1	92451.7	33841.5	44747.5	1099314	26649.1
LBN	Lebanon	54773.3	68313.6	1377129	23445.6	1820949	26663.9	1312192	364391	44490.4	6510740	858160	159654	21689.7	6397970	70359.4	26513.8	6456.32	1535772	15002.6	145888	41074.2	84654.1	43161.3	50468.7	35962.7	5194118	18019.2	23801	251960	1024004	46163.4	46385.9	82683.2	11602440	34926.9	20354.7	217698	34337.3	165315	3318742	247201	812220	37357.9	115443	62118.2	1054349	654092	4010515
LSO	Lesotho	100288	133650	133202	55510.8	105206	42929.4	446020	75437.4	65866.5	2143796	323629	90462.7	53980.9	66853.2	124833	50373.1	13795.3	522987	40452.3	69644.5	76091.4	128459	95632.7	68423.8	281685	597816	47092.7	54248.9	86043	176234	103564	71963.3	72504.9	1022196	70849.4	50111.4	61269	64738	317213	2409740	720324	74505.1	71634.1	86675.8	78096.2	67069.7	225928	50282.9
LBR	Liberia	697628	1243624	4106009	386262	1213972	348726	7318293	717797	599350	10019940	15136360	933713	994679	721524	1105115	510274	98140.3	12494640	299501	580801	622104	1062808	763929	1044747	709194	19839010	246971	409294	1959422	1627452	693838	570406	742366	214326700	476420	337615	379618	430148	4626175	119232200	6639139	645669	1700564	3157249	1165830	1149450	12639730	1547522
LBY	Libya	164218	484868	1750384	124511	436520	48744.4	2374387	164817	112010	3280885	15212580	272763	65687.3	207048	325627	67399.3	17758.6	5953207	43592.6	353616	106622	234571	190027	320857	148534	9855546	50476.2	92324.8	991516	352543	135826	130203	197863	4290121	116241	66209.8	74659.3	100184	1481156	29216320	1442106	147072	236364	3321037	649739	795970	4539449	145895
LIE	Liechtenstein	8334.44	14232.3	7663.74	4111.65	9431.9	2944.85	22232.5	6637.18	6099.41	44110.5	11821	7814.03	3401.69	4648.85	10030.3	3297.76	1262.97	9579.84	2704.55	6091.52	6237.23	14100.2	6852.03	5183.43	5666.38	25372.3	3144.12	4105.87	6508.85	19349	8917.38	6086.08	5484.66	15626.8	6188.15	3512.06	4697.48	5540.33	12851.2	147577	15060	6582.8	4493.97	5709.73	5134.36	4619.27	11648.7	4058.01
LTU	Lithuania	65994.2	72996.9	284880	29054	100436	20599.2	429368	157559	39535.6	967751	4515234	256588	539402	59113.8	118451	26129.6	9844.01	3032787	28706.8	39529	37371.8	70465.6	47824.1	87060.1	40011.2	1663695	25138.9	27567.6	1312534	114692	47538.4	89104.3	56114.8	2989891	35061.8	22035.4	28921.5	32458.4	303957	10958650	289955	44263.3	56661.9	464386	95904.1	119510	6946519	38586.6
LUX	Luxembourg	0	0	0	0	0	0	0	0	0	0	0	0	0	0	0	0	0	0	0	0	0	0	0	0	0	0	0	0	0	0	0	0	0	0	0	0	0	0	0	0	0	0	0	0	0	0	0	0
MAC	Macao SAR	0	0	0	0	0	0	0	0	0	0	0	0	0	0	0	0	0	0	0	0	0	0	0	0	0	0	0	0	0	0	0	0	0	0	0	0	0	0	0	0	0	0	0	0	0	0	0	0
MDG	Madagascar	1075648	2332488	94657070	718968	4074217	396949	42337430	1053003	877411	48769900	230661600	3649986	1380260	2072684	4530271	1580223	78124.7	181181400	377662	1009751	4502571	1119087	1417107	2568434	2148995	72664740	289122	1937008	13674940	2408942	746455	2006742	2675065	591182800	699758	404151	486694	567521	15331120	992576200	17113010	1315501	4847295	22918320	3584196	5904549	98786960	1631249
MWI	Malawi	1200659	2140206	6222053	602097	6468566	383967	10348570	1030557	1074815	47360570	50550350	1606165	657437	1738454	3605922	767354	123905	108649700	349693	965008	8261822	1626830	1096784	1966976	15710090	31566810	3570262	1306474	5135062	2563938	1810248	1257193	5828248	157133800	827618	459373	542830	636339	6368635	189526700	9092063	16049020	2095036	27500060	2110180	2951005	59456830	1658281
MYS	Malaysia	5515658	2908760	64650900	678775	6278435	408269	84339740	3176207	1046274	297297200	88434170	3842406	741989	14654470	81118750	1157429	115128	119676000	387783	1082852	1010182	1933070	2295414	2157212	3916808	240755600	403093	48869740	19537090	2933572	1032024	36062230	4048633	462719000	880737	510391	716013	766070	51486820	8208585000	28339850	1591352	3676183	15327220	4371009	12811730	52613930	1914277
MDV	Maldives	0	0	0	0	0	0	0	0	0	0	0	0	0	0	0	0	0	0	0	0	0	0	0	0	0	0	0	0	0	0	0	0	0	0	0	0	0	0	0	0	0	0	0	0	0	0	0	0
MLI	Mali	3419567	3659300	12045270	1615696	9254317	970947	11686000	2277174	2210166	31220490	24214980	2716702	1213344	3094952	9020791	1192251	425452	80207680	882654	3954743	2133131	5019017	2151527	2126268	1974446	82457870	1026204	2155883	3994488	155554500	2882899	3896560	2441686	40963750	2174961	1203800	1572202	2038031	8303090	252923100	11905380	3058508	2193892	4415457	3675258	2798063	72594930	45670260
MLT	Malta	5330.72	6562.26	11391.7	2623.58	6901.22	1861.36	14473.1	4301.32	3797.95	33320.3	26580.3	5757.16	2204.05	80244.6	6145.27	2196.53	507.011	42019.4	1692.72	5180.57	5217.39	8122.36	4308.76	3515.25	3877.43	56691.5	1989.58	2690.97	5399.55	11817.1	5626.35	3890.83	4273.77	45762.1	4743.48	2196.47	2927.76	3351.78	8243.2	129497	9486.91	4153.64	3020.76	10540.6	5365.06	80513	25614.8	2431.1
MRT	Mauritania	364858	641575	4056997	222556	490744	132045	1337569	310456	231257	2676860	2024881	385486	157007	255663	411378	148622	47481.6	2685830	118002	3112666	279828	588524	305397	305299	268302	4978477	139220	184387	2519399	842013	378234	286977	13904130	3318972	264515	155025	215830	237307	886090	242486900	988337	341838	248937	4197089	1154534	362366	1713855	251439
MUS	Mauritius	0	0	0	0	0	0	0	0	0	0	0	0	0	0	0	0	0	0	0	0	0	0	0	0	0	0	0	0	0	0	0	0	0	0	0	0	0	0	0	0	0	0	0	0	0	0	0	0
MEX	Mexico	925618	554080	12726630	200002	1460055	398346	39503700	324180	1730063	59718220	27492830	668189	2417565	1950472	1319726	1248145	17543.5	48555590	4161425	189176	1136881	219502	10680800	540872	321565	137572600	409482	266347	3180864	470482	135534	508708	450193	822948800	188480	503597	84711.5	113551	49659680	393811300	152245700	276542	39718440	3662813	59268500	1803544	21688650	350288
MCO	Monaco	0	0	0	0	0	0	0	0	0	0	0	0	0	0	0	0	0	0	0	0	0	0	0	0	0	0	0	0	0	0	0	0	0	0	0	0	0	0	0	0	0	0	0	0	0	0	0	0
MNG	Mongolia	217155	359387	410168	108822	263829	78654	731594	144418	150118	1870914	1210696	210003	103361	141986	390785	96430.2	28046.9	1031791	70708.4	159505	165876	340725	192953	133920	148251	1544102	82102.4	116079	268990	461273	226883	199898	163585	3984524	158099	92143.4	119718	136742	675355	778474400	726402	172858	160076	267815	228083	175431	950911	119540
MNE	Montenegro	0	0	0	0	0	0	0	0	0	0	0	0	0	0	0	0	0	0	0	0	0	0	0	0	0	0	0	0	0	0	0	0	0	0	0	0	0	0	0	0	0	0	0	0	0	0	0	0
MAR	Morocco	866314	2808195	36152090	1855892	5677872	196571	30432700	1149049	843978	105056400	195644600	2264927	423668	2861973	3455089	557218	56109.2	375960200	183146	3844348	553599	589116	1401360	3063823	1029542	108245200	189175	613494	12589570	2297206	450262	1142800	9320409	423401400	742686	321946	579339	481414	26009530	431622100	31849650	1379272	3266404	16542570	11661020	9093281	92162520	2343798
MOZ	Mozambique	1617193	2571569	4385421	781931	9021959	496063	8592517	1253362	1104505	21045710	43156760	1789419	630893	1503103	3382580	618178	203374	34583390	453637	1134491	1181933	2222712	1278506	1534990	16466190	29042120	532173	861462	3899701	3203819	1523202	1445681	1437065	28192760	1240121	600606	782919	979740	5967431	731979000	6232673	1532669	1375327	4280373	1796213	2027991	19582440	1011741
MMR	Myanmar	3133733	2141543	13473570	569873	3567981	385838	29091460	1018846	955968	166011000	63983140	2152295	668259	4699884	29404220	813362	89094.9	71307920	406602	967206	866219	1716597	2123477	1537159	1448429	82389220	449704	10454590	6706523	2053626	959253	14252840	1966989	184065800	687956	476698	536096	563021	20505620	20601100000	20553290	1532611	3382408	7757961	5460373	5021575	57368030	1598621
NAM	Namibia	93752.6	131142	352158	53975.4	125059300	32270.3	531867	79512.5	66721.6	2643716	2494979	120787	41738.9	87140.9	126825	41176.2	12337.6	4746240	81672.3	70836.4	67451.7	133614	87808.2	95888.2	4950402	1760081	33738.9	49508.4	278078	198606	94607.1	870272	644792	1900847	154230	40701.9	58549	61442.1	848793	10440900	439478	1394735	99887.2	266859	136658	130303	1305571	95954.1
NPL	Nepal	754122	546469	1368176	265188	834588	133487	3482196	344674	249085	8995036	6933789	494620	184807	1648048	12577390	178226	41855.1	7951870	124458	305417	371982	2678813	385172	315550	411337	11273790	143239	344442	878890	1006981	406040	431601	372143	30788020	267037	157871	215074	267094	2352759	219772200	2286497	575344	390797	1954997	513652	752814	4433734	351082
NLD	Netherlands	161062	511312	3394946	77957.6	1480670	33607.3	4495377	336920	668264	14954600	39190550	786163	59594	1441865	1045280	141330	2463.98	95408540	25631.7	148166	81356.5	32137.7	372714	883824	186337	21923770	19579.5	140392	3491106	243863	35961.4	193771	548927	23212560	179529	47519.2	23549	37852.1	3832358	117548300	6785814	259137	859026	4218754	829276	2816618	19048450	331623
ANT	Netherlands Antilles	0	0	0	0	0	0	0	0	0	0	0	0	0	0	0	0	0	0	0	0	0	0	0	0	0	0	0	0	0	0	0	0	0	0	0	0	0	0	0	0	0	0	0	0	0	0	0	0
NCL	New Caledonia	9085.49	13014.6	10523	4488.67	11172.3	3214.38	30483.5	7126.12	6573.08	453785	15857.4	8293.72	3855.78	5788.27	9216.09	3757.77	1389.67	22017.8	2917.09	6718.1	6911.39	16669.8	6979.28	5058.82	6448.85	40494.2	3408.37	4662.49	12551.9	24474.6	9988.68	7138.09	6154.07	51783.3	6541.32	3850.91	5181.76	6054.35	16457	431940	14554.8	7060.42	4804.22	6041.02	6203.61	5348.13	17787.6	4277.08
NZL	New Zealand	103889	114010	1159389	51390.8	204088	32401.6	1479974	84637.2	70661.2	123964000	5399772	165982	66897.6	445465	555127	282951	9718.33	11350980	37226.3	65728.4	143706	132426	154241	97039.2	126225	6781386	29759.5	218636	300495	196318	78366.4	256028	94343.5	28312990	60909.4	44894.5	42813.6	54595.3	4239107	143539700	1226494	82059.9	296657	414126	171944	382629	1758664	70108.1
NIC	Nicaragua	355993	575615	1156187	306214	604634	126846	2234237	312323	347565	5372096	23023050	410497	262384	320729	460753	246144	42494.1	15462360	265352	268119	270415	498239	471224	333563	290724	6720577	119290	181190	1133988	785608	327634	274689	341831	54126280	242709	669659	172907	231874	2216483	26240280	10350310	293033	339892200	933744	3223320	459274	5740049	224585
NER	Niger	6278584	8705918	12817630	3338083	8607955	2190737	22987690	5071443	3946374	43067250	18454860	6375909	2642885	4070022	6650585	2607027	1040862	18618610	2024223	5359282	4689151	9349087	5084984	3581834	4655163	29951060	2223267	3193830	5675033	458554300	6531375	4785522	4624524	48699650	4493118	2665560	3639187	96035550	14357310	164867500	15515390	5280348	4215830	5829932	6169614	4131379	12490550	101537000
NGA	Nigeria	4048881	5680277	77457380	2031618	16621690	1030054	93764580	3446323	2834166	293459300	430370300	7698407	1908809	15755080	29272800	2524107	248504	561005300	844657	7230274	2579199	2972406	5539958	7715416	15241350	874040300	859923	2656381	33471800	7585968	2083853	3956029	74982230	657899500	2185535	1343225	1319024	49431210	92896700	4712808000	87730220	4287019	8171271	36321520	12002820	18783280	317177200	47399910
NOR	Norway	12359.6	26486.7	225222	7949.72	191536	8787.92	562841	17273.7	27769.2	4518564	1348622	73974.8	7275.27	69428.4	51936.5	25010.3	1078.13	2222940	2990.42	15112.7	20421.6	9983.16	23816.1	54355.8	17975.6	3447244	21959.5	15661	340785	20538.5	5956.04	29748.1	62979.7	9702996	7134.02	16237.3	3649.92	5553.63	293462	37453720	241778	15815	63731.2	482902	82435.3	421444	1802700	53676.9
PSE	Gaza Strip	0	0	0	0	0	0	0	0	0	0	0	0	0	0	0	0	0	0	0	0	0	0	0	0	0	0	0	0	0	0	0	0	0	0	0	0	0	0	0	0	0	0	0	0	0	0	0	0
OMN	Oman	60968	32752.2	118784	13182.2	493847	9399.48	212996	80228.4	16571.4	2327536	195338	116796	14384.9	2239254	742514	12653	2993.32	381673	8645.46	19160.6	19309.8	37537.8	29130	17212.7	22296	721122	9321.51	22668.5	61883	56291.3	34611.7	52124.4	59768.5	803988	18250.4	10955.5	23641.5	53158.2	150846	33779340	262331	35646.1	41104.9	38111.9	34022.4	78759.4	131582	15752.6
PAK	Pakistan	3537062	5616042	95610810	1208585	8987683	589558	87231610	2215053	1909162	323685300	270527500	15431130	1959128	7715180	29200210	1935097	132830	337419000	569721	3282518	1610878	1773303	4175110	4930052	5686229	181652800	451010	4251679	23830400	3500922	1031990	7894940	7551066	1600636000	1063057	717989	936108	881192	84701860	7616176000	82976410	2596496	12846590	29270180	12948430	35171050	120235300	2839972
PAN	Panama	133866	228215	569320	70695	280043	418642	991007	687151	1979309	2048823	8904635	187633	993934	130364	227725	645043	14695	6967208	1368647	259996	98544.3	192417	2235931	151138	96431.6	6127736	46325.7	66264.9	1243144	303326	118168	273098	172134	30405610	93079.6	65943.3	64566.5	81849.4	2078506	13607520	21826770	109940	70220350	494931	14153100	326559	8084720	77011.4
PNG	Papua New Guinea	416221	503382	3035370	147251	812537	93496.4	5254087	296064	207234	380993600	27416730	590544	153854	770195	2409955	183484	25375.5	65591200	86027.9	219522	230990	361376	440626	573253	343500	17733540	91784.5	594295	2073630	578630	233521	850676	445461	25779160	188385	114044	130511	151198	3456943	1296351000	3763540	290027	696154	2709506	848042	1131605	10577320	305472
PRY	Paraguay	603374	660865	1278301	302125	2250807	212304	150154600	437295	677031	5546899	3841659	575707	286968	471567	828463	275365	71103.2	9211954	195247	442550	1083239	923355	9190520	403941	499345	2613330000	229466	298989	887570	1394666	579623	456917	436212	12678050	425745	2069381	320227	393541	160975300	42071990	42020830	480882	969129	894282	1079372	582234	2520557	290968
PER	Peru	222688	201558	1460580	92009.4	456180	60004.9	17429370	104327	246255	13935020	15524280	169808	164721	213947	467080	183932	10316.6	13573500	44376.9	83671.5	292525	120952	40240340	232487	100252	62573140	74025.4	68076.2	929036	229854	81175.4	112752	174187	46146100	87074.8	47689.1	45778.2	59405.7	61769790	68338260	80507330	109440	1964086	1160563	1143986	731849	5803409	111935
PHL	Philippines	3166186	780628	6684189	300192	2696745	241075	13779510	618252	2313730	123511100	45380270	1019730	685158	3825360	7405604	891013	49309.8	80495670	235770	453146	1915317	1122982	958028	877484	819974	50745280	218729	3274197	3157561	1168873	487135	3222969	1138363	659382000	372287	280334	274931	329591	16145800	2484174000	24569510	662379	4942892	5566012	1994831	4448703	34123490	605136
POL	Poland	370939	668993	5480724	84691.9	641641	30405.1	5755580	578667	202478	16857300	68676360	4545896	118996	465580	863247	76505.7	22811.5	45818510	29090.5	123802	75701.6	74845.4	266468	1605512	181907	24034800	32687.9	102317	21291280	247522	57578.6	218476	489154	34090200	77831.7	42378	32416.6	52964.4	3149222	83644040	3681671	156260	445080	8927822	727135	1181973	179892000	242249
PRT	Portugal	759804	238840	8048653	500712	104530500	20376.6	3363195	96054.4	219087	12667210	14959350	171906	38692.2	299879	386533	64304.3	5428.78	23610890	18046.5	88202.9	96881.2	69960.9	200361	246506	251432	60697430	19201.9	60190	1537395	216103	61939.9	135452	302473	42737210	12661020	34023.4	57610.9	106726	2541525	37649450	3878064	525281	317412	1279466	1596623	1509837	4791711	592083
QAT	Qatar	118782	9225.75	25501.2	3772.76	12168.6	2651.04	75036.1	7439.99	4649.36	554272	60531.4	9961.61	3982.15	134369	39478.9	3740.81	767.27	64572.6	2454.56	5434.75	5621.26	10616.4	8330	5110.1	6904.5	179106	2654.61	5891.7	11144.8	14551	7082.11	11431.5	6507.42	228990	5136.16	3246.16	4089.53	4814.81	55100.5	5093376	111824	6639.47	10558.1	11507.9	9786.05	15217	36486	4388.95
KOR	South Korea	757147	55522	743972	24338.9	200082	18404.8	1614033	38450	42959.8	17169940	1586734	103741	30293.7	303469	2200211	37779.6	4212.26	1857354	18039.8	37261.3	36746.1	76580.2	130295	44989.8	59578.2	13378500	15663	113413	253249	91769.7	32034.7	379630	79303.1	12213780	27804.5	55121.2	23677.4	35405.2	1242028	178893500	1227397	72157.9	358504	286606	232554	175103	880720	77564.2
MDA	Moldova	11115170	8225620	11547260	6067821	10773790	5565827	34407520	8353964	6131283	89390240	40703570	8531909	6183819	6510994	10930320	5654038	1378469	26876030	4797870	7173618	7236482	9306144	9835826	7477481	9685290	41930950	5690947	6367132	17581150	13085290	11550390	7214099	7596833	30364500	7015568	6095196	6714907	6988894	21825780	184030200	26662820	7681058	6918268	12935180	8256421	7687667	22269020	5494836
ROU	Romania	189212	1777145	5278940	112388	591011	41496.7	4095834	350774	152740	9626039	77456300	1102347	84787.9	502972	573566	81746.4	13008.8	25438660	36091.5	178374	105866	139587	208720	3255571	174398	11983210	46526.9	103870	34868840	321288	112669	4102138	477889	16782150	119071	310369	57650	78675.9	2775963	57628050	3240449	224588	360521	15438740	788094	1499496	23724000	259501
RUS	Russia	3343493	2396495	16885540	287986	2059782	114943	14447960	18679060	347490	50342480	82401700	60893920	303480	1230542	4984265	310069	491851	74169630	146596	370857	901276	336473	1244147	1637747	534890	53295170	994368	437817	24238900	784097	216431	1182026	1035651	172743000	246129	230112	154732	184312	12540360	4717202000	11661460	501180	1546213	10427960	3983626	7834554	84152980	714557
RWA	Rwanda	811148	1398127	1168673	417943	972476	305541	3105417	644116	606702	9982149	3740521	764918	367479	539906	1002395	358201	123748	10438060	289551	620160	612300	1384607	724682	551946	585629	4668954	322992	418277	864433	1883696	914477	610810	586058	3818647	622591	363032	501709	528319	2040512	23613190	3643314	684113	533402	813254	590458	584098	3096182	416247
WSM	Samoa	0	0	0	0	0	0	0	0	0	0	0	0	0	0	0	0	0	0	0	0	0	0	0	0	0	0	0	0	0	0	0	0	0	0	0	0	0	0	0	0	0	0	0	0	0	0	0	0
SMR	San Marino	0	0	0	0	0	0	0	0	0	0	0	0	0	0	0	0	0	0	0	0	0	0	0	0	0	0	0	0	0	0	0	0	0	0	0	0	0	0	0	0	0	0	0	0	0	0	0	0
STP	Sao Tome and Principe	0	0	0	0	0	0	0	0	0	0	0	0	0	0	0	0	0	0	0	0	0	0	0	0	0	0	0	0	0	0	0	0	0	0	0	0	0	0	0	0	0	0	0	0	0	0	0	0
SAU	Saudi Arabia	115423	252696	2349131	51107.2	326948	26139.2	3648074	70145.4	52903.2	45794090	4510626	459401	77481.2	308395	740942	70122.5	5453.16	4618535	23318	126365	66485.8	72896.6	220771	135891	192710	29360510	18006.9	115414	442249	136876	62797.9	153351	247404	11646950	53197.6	34488.3	49181.4	36428.1	3079485	64728140	9351246	124017	303066	478374	301482	413847	2156026	108779
SEN	Senegal	1143369	2209646	12628990	703036	4581178	345460	9764402	1075913	925004	26587990	40574960	1522533	459710	1598872	2368864	633735	93455.3	286921100	320990	19944190	826379	1350438	1091109	1554190	931300	39271170	361436	660704	5034115	10451330	935236	1396918	29406650	31986550	8284334	448177	783914	1811924	6900352	369539900	8691162	14774130	1475217	7124058	2925568	3050479	21233870	21510010
SRB	Serbia	0	0	0	0	0	0	0	0	0	0	0	0	0	0	0	0	0	0	0	0	0	0	0	0	0	0	0	0	0	0	0	0	0	0	0	0	0	0	0	0	0	0	0	0	0	0	0	0
SYC	Seychelles	0	0	0	0	0	0	0	0	0	0	0	0	0	0	0	0	0	0	0	0	0	0	0	0	0	0	0	0	0	0	0	0	0	0	0	0	0	0	0	0	0	0	0	0	0	0	0	0
SLE	Sierra Leone	1084978	1660224	1319874	519836	1298469	367754	3010506	852018	776135	4623361	4340877	1014808	431396	640155	1277153	1400583	183753	9227063	343718	790032	794421	1826667	850185	644177	776284	4133289	383660	527418	966380	2483040	1167621	806602	864152	15682210	807799	451451	618419	732780	1751311	21303180	1744971	875396	611634	1028058	709968	709238	4286048	500483
SGP	Singapore	5637.24	459.025	4210.83	182.012	5538.9	120.829	14099	627.642	298.216	185215	16398.6	1235.03	258.604	6005.61	92365.6	329.259	29.7469	20409.2	138.503	364.91	620.866	1483.04	708.153	507.358	1023.66	67223.4	131.139	92825.4	2143.99	1200.65	271.245	59959.4	918.236	84282.9	202.919	169.785	215.147	230.419	9125.34	957568	9788.84	1134.53	1651.53	2106.98	1402	3395.74	11504	751.357
SVK	Slovakia	45335.5	97191.5	388536	17351.9	153302	9118.11	663249	58178.5	24691.6	2363841	34698000	121082	114362	59237	92551.5	15262.7	2894.99	3145106	8914.81	24555.1	20287.5	36925.2	42130.5	481176	33017.4	1963016	24237.3	19394.1	2481048	67934	23738.8	29370.9	49947.1	1788276	19074.9	11235.8	14366.5	22719.3	393843	8218910	806717	43701.6	62308.4	2770827	107193	156243	164531900	31238.3
SVN	Slovenia	30128.5	231558	198856	8672.99	37601.2	6325.81	292435	21301	9694.92	1233459	7520366	46989.3	8542.92	25873.3	35906.4	6587.33	1696.07	1203428	3780.73	12163.5	10091.3	17724	16240	8126224	15936.5	1197099	5380.04	8807.65	385610	32816.4	11407.2	13000.5	23663.2	1100212	9382.88	5424.17	7468.16	8557.69	176806	3853594	171510	14849.1	27225.1	24842780	41665.6	74408.6	2342756	15774.1
SOM	Somalia	758303	997088	1137293	394535	899333	324731	3450725	623335	476510	11506040	2932145	685748	374487	604675	991121	345296	89902.7	2125490	280425	535328	571729	1229821	705377	491610	605224	4847235	296350	386230	845928	1725148	841658	554640	520643	3447423	538025	364136	441920	450314	2020340	23637700	4688701	584328	492626	730998	573915	2457972	1574334	394111
ZAF	South Africa	808425	1096728	8140071	372135	242558700	196585	28358160	673452	672120	116471700	94559220	2016049	424048	6183272	3166424	402301	47475.9	122591800	192252	1754183	1057299	518850	818152	1892262	413346900	61513580	285852	796581	7686965	1476349	884517	1076583	8116648	101361000	3301500	277309	345408	624212	9935058	383493000	24248890	7350863	1285639	9048313	1962772	5266358	47064280	10744200
SDS	South Sudan	0	0	0	0	0	0	0	0	0	0	0	0	0	0	0	0	0	0	0	0	0	0	0	0	0	0	0	0	0	0	0	0	0	0	0	0	0	0	0	0	0	0	0	0	0	0	0	0
ESP	Spain	911362	5839412	197492800	22785220	21945750	166363	123822900	1683679	1208183	106241500	305785300	3796925	409857	7326088	9678527	682770	28622.5	384662300	199741	1711694	511683	326980	7677944	8748505	1262709	248471000	168653	693631	29873940	3543800	257920	1216042	4858806	222120900	2592906	1101647	228657	361844	117714100	842797200	124661200	1649134	17681120	45957560	126455000	21430730	202093700	4978787
LKA	Sri Lanka	1017278	2218907	22898750	587579	4375010	223979	136227000	917415	652288	77142550	156595100	4932352	422399	2505815	6413386	1433786	42804.9	190245400	555286	560921	429844	525221	36007480	2595425	3003246	141934100	153452	841785	18510750	1239109	348384	1357426	2776038	465934100	681129	228275	220252	284291	144602000	1202940000	277899400	842851	9818146	13095170	5696902	15009460	79741280	1124424
SUD	Sudan	0	0	0	0	0	0	0	0	0	0	0	0	0	0	0	0	0	0	0	0	0	0	0	0	0	0	0	0	0	0	0	0	0	0	0	0	0	0	0	0	0	0	0	0	0	0	0	0
SUR	Suriname	139659	194116	518466	71204	332756	47886.3	908426	116901	156924	2686408	3071606	181370	57468.1	180997	212839	120226	20748.2	9802708	45022.9	115097	100808	224227	129836	134800	111986	2830967	49303.8	75109.2	367399	335827	137848	112896	156159	4104248	115118	60473.2	76062.8	86576.8	609657	15058140	934240	123875	139302	374192	186406	248689	1922102	99160.7
SWZ	Swaziland	367884	282709	477658	116439	628893	80175.8	890347	191219	195454	5122500	2227367	238656	98404.4	188564	453291	112679	32756.7	4235500	74847.9	222188	171033	413235	185811	166859	169887	2114094	82393.7	115000	314213	576747	277744	182835	185628	2921382	175437	97757.8	131283	156699	568448	10264710	759311	293958	161447	323377	204355	230660	1819567	126823
SWE	Sweden	82682.4	213354	1393310	46830.7	431717	28406.9	4453795	104556	105799	20683190	15866890	290610	77018.9	361800	538423	104352	4646.21	18210120	22096.2	64466	60267.1	64531.8	207871	569200	133338	17812920	28425.9	125447	2256242	149522	37494.5	144907	191074	22822440	44315.8	48052.9	22742.8	50491.5	3395768	122533000	3878034	97417.6	359961	2900798	364752	1391218	17894770	114610
CHE	Switzerland	29145.9	79293.9	678571	29370.3	87237.4	4490.93	1056445	150345	17628.1	1891528	8673870	109297	15189.3	151373	234550	18796.5	552.952	2810632	4607.03	19049.2	22333.8	18239.4	55144.9	126179	37877.6	5695893	7047.91	34894.4	494113	37739.9	9307.87	40959	59433.8	4694640	9490.85	11038.9	6994.3	10385.6	735396	17490460	841130	36170.2	103073	705654	113676	195121	2266326	57234.3
SYR	Syria	714882	3260199	201248700	364553	2583190	186653	28311320	7779372	507458	36884040	36478990	3152744	317742	3751106	1961058	328507	64373.3	55929510	166152	693659	413743	765720	11152100	1469371	664146	209827600	185608	481532	43588250	1634839	470368	745822	1048101	93125580	442731	227956	364670	351312	33926880	139431400	107860700	869561	3046278	7062267	1950677	56961150	16542660	1348744
TWN	Taiwan	0	0	0	0	0	0	0	0	0	0	0	0	0	0	0	0	0	0	0	0	0	0	0	0	0	0	0	0	0	0	0	0	0	0	0	0	0	0	0	0	0	0	0	0	0	0	0	0
TJK	Tajikistan	475358	740878	9103967	214276	477121	157000	1378407	604241	278933	2735471	18688290	3439537	182498	281712	563481	183454	85431.7	3662360	145333	295892	319252	644108	353929	432203	301320	4911626	182665	203409	2887244	903911	469887	303332	303400	4318511	317510	179193	253470	255163	911805	51829380	1069412	327609	252085	1863783	349170	364565	24636590	219362
THA	Thailand	13667280	3804971	25523780	1709619	12433050	1000180	74878720	2483627	2540146	1748906000	194084800	9961182	1741491	25260430	78188740	2075934	245176	223387600	921968	4655011	2367683	4861949	3812003	3548785	3916163	272129800	1109106	15398750	19558450	6023396	2371787	80788240	4071206	985791000	3694124	1158200	1294500	1687509	45194370	10112790000	57536560	5510233	7588857	19082400	9577806	14335750	205320800	6951982
MKD	TFYR Macedonia	63267.3	10909870	1293997	28141.6	92233.1	19305.1	389530	72811.2	38919.4	5030315	2827310	113266	24667.1	57747.1	86034.3	23316.7	7217.01	1946663	16506.4	41990.8	40087.3	81252.5	53246.7	4683408	43889	1258563	69665.5	30735	8248430	127962	52856	55463.9	59550.2	1377398	37847	22631.2	28398.6	35271.9	230192	5409802	258628	48192.2	56109	14181170	77919.9	212068	6264104	37855.5
TGO	Togo	1146480	2238032	3541579	593217	1627664	426431	5109137	943273	890804	7803942	15705270	1119520	481533	929580	1961508	602431	156742	34533290	361967	115389600	841483	1878991	997337	949650	860753	17764040	425317	617024	2053727	99462310	1147453	970322	1344626	31029190	804872	447860	1883558	879229	3011929	47075290	22995970	11232200	1933292	2527434	1614085	1179101	6384797	2681802
TTO	Trinidad and Tobago	0	0	0	0	0	0	0	0	0	0	0	0	0	0	0	0	0	0	0	0	0	0	0	0	0	0	0	0	0	0	0	0	0	0	0	0	0	0	0	0	0	0	0	0	0	0	0	0
TUN	Tunisia	419041	1513511	129124300	476220	1510930	137116	10837470	588292	305291	14183620	80394390	817318	173648	10986190	1415798	193144	42171.5	113760800	102729	3754771	298099	517607	459595	1371729	400099	39302990	123775	249579	4281859	5509955	312204	409233	3403079	99593490	305936	158753	197177	512126	4426524	87154020	5093366	1023968	761633	8014311	2653769	10676540	38445380	9667900
TUR	Turkey	3018625	14087380	44980380	329276	3497280	108913	39694190	3424598	472778	100123600	246637900	60621870	488267	3368020	5957855	1078052	17950.6	162097400	91932.7	512990	280812	217877	959724	8568166	831549	120127500	617704	645117	61381180	1008336	190961	701508	2788918	217272300	330211	206866	114895	231984	18432840	433094800	13537960	1222531	2051827	20264390	3393459	3944029	101213200	1163739
TKM	Turkmenistan	87702900	2501718	5298230	261008	757239	175092	2842532	4218802	404645	5538222	16297480	6462591	234441	661202	1342329	224113	65325.3	8757291	158826	392448	660022	931014	458070	1114127	376314	8145812	246383	284673	5778369	1439281	511310	436308	471433	12163130	371840	208208	278240	345680	7897750	805364200	2188791	437430	451791	2520310	630673	642214	17394080	309333
USR	Former USSR	0	0	0	0	0	0	0	0	0	0	0	0	0	0	0	0	0	0	0	0	0	0	0	0	0	0	0	0	0	0	0	0	0	0	0	0	0	0	0	0	0	0	0	0	0	0	0	0
UGA	Uganda	2910011	4506782	16783340	2683186	7407932	974793	18499970	2882405	2547054	84699170	96323930	4215503	1284698	3290167	4675822	1597040	340175	299638000	836433	2108060	1935788	4245585	2482568	3412993	2138017	56794280	927266	8547660	9782789	6721455	14260830	2377141	2891493	70523190	2140646	1254921	1385574	1682691	11725210	524677300	16358350	83515310	3403598	12205450	8244612	15472460	98607460	2827494
UKR	Ukraine	818343	2696096	9612887	285488	1198665	170768	4662205	5217641	388644	12777320	51814610	9835016	259610	603058	1005599	240453	105403	30173000	154153	413373	356333	657636	654732	957941	384577	18378610	191025	263059	47124900	1016623	421338	548489	781045	21216000	420507	204768	247454	324214	3532577	106154700	5151921	447343	956496	6542026	1796743	6058458	79251110	370238
ARE	UAE	152372	35338.1	1042730	7406.26	71591.2	5519.84	157449	2344468	11531.2	4618760	316880	1351440	7846.97	186158	167258	8251.42	1728.41	519543	4640.9	15933.5	14283	24655.7	15201.8	16537.2	29637.5	1240911	5576.15	25972.8	181448	37486.4	17151.3	33766.1	171726	1333532	10378.3	6483.92	8807.86	13238.4	102892	10799470	133649	19727.8	21920.2	51179.9	27961.8	206279	175646	13820.1
GBR	UK	415754	555713	6022661	218243	1528059	310813	5769501	478831	438480	68046570	22212810	980874	210607	2787622	1754359	1157730	26008.1	58476920	146200	320405	1315529	383824	383822	673155	632624	24461900	204377	454180	2655310	811662	230155	376996	858372	45169780	220328	421180	131242	186250	4255550	120319000	4610751	411882	597939	3291073	1141158	7172937	15240340	607960
TZA	Tanzania	3719448	4789724	83380790	1266357	11876200	2790452	48666600	2431367	2717876	130378600	127907100	3513175	1856649	3681668	38768740	1319315	93815.2	300264900	807434	1904598	2210224	4746253	2413802	27470010	21123500	72539770	1430477	2024368	262084300	10638600	14626930	2621247	3100670	744834600	1449879	1140378	1186781	1091406	19701710	1064998000	40886270	3544472	4594221	10025500	6982122	10232280	51520140	2045209
USA	USA	6399578	7869284	88866080	1855822	37769760	21758640	414311200	8239287	27146400	1065968000	312709300	23470710	165793000	24848430	50592290	62236410	134577	504638200	16572890	3527101	21119000	2105722	60467180	7671210	8666103	1889822000	2554389	9089685	44653510	7784483	1241523	14604070	9380594	14571860000	2172653	11147980	905745	1693386	401443300	13412620000	2433815000	8448781	301406800	39833100	30511160	27014830	161810800	6124190
URY	Uruguay	300036	303215	798800	158080	501900	112287	34632960	242961	216984	5376958	1644123	263312	144568	220058	322667	137912	39721.4	4157080	103851	208616	219527	474990	569087	225484	233375	612325300	122224	152014	441851	676095	324348	212051	211690	10804840	217011	144947	178820	198966	13168750	18785830	3090767	293064	283150	344099	670951	1376765	1504611	146795
UZB	Uzbekistan	934237	1425813	2821685	324054	950095	224527	3097043	2568537	438523	6053448	32923270	13220280	280196	565668	1234991	260039	105523	24509570	205794	471876	484212	1037587	533955	818688	471001	9342748	259249	356368	3371865	1599624	635079	567116	546067	10554120	456188	268079	349942	403901	2088848	271075900	2063965	519210	506474	2836758	702010	797349	21436080	377055
VUT	Vanuatu	635632	1063279	567463	314313	705928	222157	1693561	475708	460313	12659710	1220194	547701	255232	364821	771013	254704	94411.3	3289798	202364	476053	468140	1123596	499910	331573	421351	1853453	233804	322696	442660	1411823	690758	469737	429342	1504377	461613	262897	363153	414565	864869	12808720	970430	499246	330342	386806	362050	363196	744352	281835
VEN	Venezuela	122262	104773	275691	60665.8	183831	168873	1234049	94012.8	7696694	3564398	924645	161408	206430	92446.1	145505	148913	15367.3	1684820	108343	83607.1	91358.8	176171	1118527	87631.8	93643.2	44084250	47496.9	64786.2	174010	2941058	118740	93017.5	88264.1	8779832	83762.4	53741.2	64015.7	81301.4	2368781	7772963	71474330	98479.2	2646403	284210	5620744	107571	576673	136458
VNM	Viet Nam	2315576	2759470	189659100	1185194	66580940	782718	42131610	1714484	1557069	482458400	62184540	2451048	1412419	3506234	9218016	1307834	255510	72536200	773643	1721727	1638559	3095980	3046274	2374678	2196846	83845350	734508	2766726	11477600	4350020	2181783	19766920	2520674	173265200	4091188	975750	1402527	1387289	34702520	2451334000	101955800	16357840	3722208	14553410	60313340	3954566	79415000	1714520
YEM	Yemen	219553	327784	968140	99370.4	291093	68959.5	1185138	163234	143740	8918242	1431415	230470	87225.2	209471	486571	84783.5	29306.1	1522482	62769.6	161670	147964	327675	187142	159240	161667	10026610	71659.9	127550	319577	503613	205247	234260	163600	3028948	143107	83636.4	118261	137184	748632	68381250	1199536	173198	157531	622737	199093	226366	778365	109555
ZMB	Zambia	963699	1616971	2115150	497222	39377570	345496	4598993	734986	772260	24796610	13456570	995578	407389	832307	1513513	416381	118926	22305380	308281	789232	732454	1646646	767578	733629	15188090	10210380	362764	532676	1549733	2400978	3464849	758881	1159071	9826003	715336	414197	564544	648751	2659583	82517430	5020767	2039215	777195	1671308	921171	1709696	5552398	559421
ZWE	Zimbabwe	15522970	14149620	30189750	11904980	13556100	10962240	103791500	11554030	10719580	813972300	90126710	10666210	12792880	13490300	19087710	11827660	1722455	82877020	9411859	13089900	14153340	11206390	16156500	13425390	13865940	164445700	11011910	9758092	15697060	14540390	12851760	12198640	13669400	155230900	12017030	11885340	12259520	11237820	88941640	565499100	278428800	11594320	15180420	19175330	14625360	14917040	55555470	11220600
ROW	Rest of World	0	0	0	0	0	0	0	0	0	0	0	0	0	0	0	0	0	0	0	0	0	0	0	0	0	0	0	0	0	0	0	0	0	0	0	0	0	0	0	0	0	0	0	0	0	0	0	0
[truncated: 142 more columns]

## Sheet: Water Demand Pressure FP shares
		AFG	ALB	DZA	AND	AGO	ATG	ARG	ARM	ABW	AUS	AUT	AZE	BHS	BHR	BGD	BRB	BLR	BEL	BLZ	BEN	BMU	BTN	BOL	BIH	BWA	BRA	VGB	BRN	BGR	BFA	BDI	KHM	CMR	CAN	CPV	CYM	CAF	TCD	CHL	CHN	COL	COG	CRI	HRV	CUB	CYP	CZE	CIV
		Afghanistan	Albania	Algeria	Andorra	Angola	Antigua	Argentina	Armenia	Aruba	Australia	Austria	Azerbaijan	Bahamas	Bahrain	Bangladesh	Barbados	Belarus	Belgium	Belize	Benin	Bermuda	Bhutan	Bolivia	Bosnia and Herzegovina	Botswana	Brazil	British Virgin Islands	Brunei	Bulgaria	Burkina Faso	Burundi	Cambodia	Cameroon	Canada	Cape Verde	Cayman Islands	Central African Republic	Chad	Chile	China	Colombia	Congo	Costa Rica	Croatia	Cuba	Cyprus	Czech Republic	Cote dIvoire
AFG	Afghanistan	0.9561	0.0006	0.0002	0.0024	0.0001	0.0026	0.0001	0.0006	0.0025	0.0003	0.0008	0.0004	0.001	0.0019	0.0001	0.0014	0.0054	0.0056	0.001	0	0.0029	0.0015	0.0001	0.0002	0.0004	0.0001	0.0035	0.0012	0.0004	0.0001	0.0001	0.0001	0.0001	0.0002	0.0034	0.0028	0.0001	0.0001	0.0003	0.0002	0.0001	0.0006	0.0004	0.0003	0	0.0007	0.0006	0.001
ALB	Albania	0	0.8001	0	0.0009	0	0.0009	0	0.0002	0.001	0	0.0007	0.0001	0.0003	0.0003	0	0.0005	0.0018	0.0002	0.0004	0	0.001	0.0005	0	0.0001	0.0001	0	0.0012	0.0004	0.0003	0	0	0	0	0	0.0011	0.001	0	0	0.0001	0	0	0.0001	0.0001	0.0002	0	0.0004	0.0006	0.0003
DZA	Algeria	0	0.0004	0.866	0.0027	0.0001	0.0012	0.0002	0.0003	0.0015	0.0003	0.0021	0.0002	0.0012	0.0009	0	0.0014	0.0018	0.004	0.0005	0	0.0014	0.0005	0.0001	0.0003	0.0003	0.0009	0.0014	0.0008	0.0005	0.0001	0	0	0.0001	0.0007	0.0016	0.0016	0	0	0.0006	0.0001	0.0001	0.0004	0.0004	0.0006	0.0001	0.0013	0.0011	0.0014
AND	Andorra	0	0	0	0	0	0	0	0	0	0	0	0	0	0	0	0	0	0	0	0	0	0	0	0	0	0	0	0	0	0	0	0	0	0	0	0	0	0	0	0	0	0	0	0	0	0	0	0
AGO	Angola	0	0.0003	0	0.0015	0.8952	0.0014	0.0001	0.0002	0.0015	0.0002	0.0002	0.0001	0.0007	0.0004	0	0.0008	0.0028	0.0007	0.0006	0	0.0015	0.0008	0.0001	0.0001	0.0002	0.0001	0.0018	0.0006	0.0001	0.0001	0.0001	0	0	0.0001	0.0018	0.0016	0	0	0.0011	0.0005	0.0001	0.0002	0.0001	0.0001	0	0.0003	0.0001	0.0004
ATG	Antigua	0	0	0	0	0	0	0	0	0	0	0	0	0	0	0	0	0	0	0	0	0	0	0	0	0	0	0	0	0	0	0	0	0	0	0	0	0	0	0	0	0	0	0	0	0	0	0	0
ARG	Argentina	0.0002	0.002	0.0026	0.0116	0.0029	0.0089	0.857	0.002	0.0159	0.004	0.0119	0.0015	0.0062	0.008	0.0002	0.0108	0.0134	0.045	0.0038	0.0002	0.0099	0.0039	0.0497	0.0015	0.0089	0.0824	0.0104	0.0069	0.0056	0.0004	0.0003	0.0003	0.0004	0.0052	0.0132	0.0136	0.0003	0.0002	0.3061	0.0032	0.014	0.0028	0.007	0.004	0.0024	0.0201	0.0076	0.0064
ARM	Armenia	0	0.0001	0	0.0006	0	0.0006	0	0.8072	0.0006	0	0	0.0001	0.0002	0.0001	0	0.0003	0.001	0	0.0002	0	0.0007	0.0003	0	0	0.0001	0	0.0009	0.0002	0.0001	0	0	0	0	0	0.0008	0.0007	0	0	0	0	0	0.0001	0	0	0	0.0001	0	0.0001
ABW	Aruba	0	0	0	0	0	0	0	0	0	0	0	0	0	0	0	0	0	0	0	0	0	0	0	0	0	0	0	0	0	0	0	0	0	0	0	0	0	0	0	0	0	0	0	0	0	0	0	0
AUS	Australia	0.0007	0.0013	0.0014	0.0115	0.001	0.0115	0.0015	0.0028	0.012	0.7028	0.0042	0.0016	0.0045	0.0398	0.0006	0.0145	0.0148	0.0106	0.0047	0.0002	0.0124	0.005	0.0005	0.0009	0.0044	0.0005	0.0154	0.0499	0.0017	0.0004	0.0003	0.0024	0.0003	0.0047	0.013	0.0128	0.0003	0.0002	0.005	0.0054	0.0009	0.0025	0.0017	0.0015	0.0004	0.0119	0.0025	0.0051
AUT	Austria	0	0.0007	0.0001	0.0005	0	0.0003	0.0001	0.0002	0.0004	0.0004	0.1844	0.0002	0.0002	0.0008	0	0.0002	0.0002	0.0012	0.0001	0	0.0009	0.0004	0	0.0019	0.0001	0.0001	0.0003	0.0002	0.0013	0	0	0	0	0.0001	0.0003	0.0002	0	0	0.0002	0.0001	0.0001	0.0001	0.0001	0.0059	0	0.001	0.0064	0.0003
AZE	Azerbaijan	0.0008	0.0002	0	0.0012	0	0.0012	0	0.0004	0.0011	0.0001	0.0005	0.8302	0.0005	0.0004	0	0.0006	0.0025	0.0002	0.0005	0	0.0013	0.0006	0	0.0001	0.0002	0	0.002	0.0005	0.0002	0	0	0	0	0.0001	0.0015	0.0013	0	0	0.0001	0	0	0.0002	0.0001	0.0002	0	0.0002	0.0005	0.0003
BHS	Bahamas	0	0	0	0	0	0	0	0	0	0	0	0	0	0	0	0	0	0	0	0	0	0	0	0	0	0	0	0	0	0	0	0	0	0	0	0	0	0	0	0	0	0	0	0	0	0	0	0
BHR	Bahrain	0	0	0	0	0	0	0	0	0	0	0	0	0	0.053	0	0	0	0	0	0	0	0	0	0	0	0	0	0	0	0	0	0	0	0	0	0	0	0	0	0	0	0	0	0	0	0	0	0
BGD	Bangladesh	0.0004	0.0014	0.0007	0.0089	0.0005	0.0075	0.0011	0.0017	0.0096	0.0025	0.017	0.0011	0.0039	0.0093	0.9708	0.0057	0.0127	0.024	0.0029	0.0002	0.0094	0.0039	0.0004	0.0011	0.0021	0.0008	0.0097	0.0133	0.0049	0.0003	0.0002	0.0006	0.0004	0.0097	0.0089	0.0089	0.0002	0.0002	0.0035	0.0082	0.0008	0.0024	0.002	0.0028	0.0008	0.0114	0.0054	0.0062
BRB	Barbados	0	0	0	0	0	0	0	0	0	0	0	0	0	0	0	0	0	0	0	0	0	0	0	0	0	0	0	0	0	0	0	0	0	0	0	0	0	0	0	0	0	0	0	0	0	0	0	0
BLR	Belarus	0.0001	0.0005	0.0001	0.0033	0.0001	0.0028	0.0002	0.0014	0.0021	0.0002	0.0025	0.0015	0.0015	0.001	0	0.0018	0.058	0.0012	0.0012	0	0.0039	0.0009	0.0001	0.0004	0.0006	0	0.0048	0.0014	0.0008	0.0001	0.0001	0.0001	0.0001	0.0003	0.0032	0.0034	0.0001	0.0001	0.0004	0.0002	0.0001	0.0005	0.0003	0.0006	0.0001	0.0011	0.002	0.001
BEL	Belgium	0	0.0003	0.0005	0.0013	0.0002	0.0004	0.0002	0.0003	0.0021	0.0004	0.003	0.0002	0.0003	0.0015	0	0.0009	0.0002	0.0803	0.0002	0	0.0007	0.0001	0	0.0004	0.0002	0.0001	0.0004	0.0006	0.0011	0	0	0	0.0002	0.0005	0.0014	0.0007	0	0	0.001	0.0003	0.0002	0.0004	0.0005	0.0009	0.0001	0.0027	0.0022	0.0022
BLZ	Belize	0	0.0001	0	0.0007	0	0.0022	0	0.0001	0.0008	0	0.0001	0	0.0004	0.0002	0	0.012	0.0014	0	0.5855	0	0.0009	0.0004	0	0	0.0001	0	0.0011	0.0003	0	0	0	0	0	0.0003	0.0009	0.0102	0	0	0	0	0	0.0001	0.0001	0	0.0001	0.0001	0	0.0002
BEN	Benin	0.0032	0.0014	0.0001	0.0067	0.0003	0.0063	0.0001	0.001	0.0068	0.0003	0.0005	0.0005	0.0025	0.0016	0.0001	0.0034	0.0133	0.0013	0.0025	0.9697	0.0071	0.0039	0.0002	0.0004	0.0014	0.0002	0.0085	0.0028	0.0003	0.0008	0.0003	0.0002	0.0001	0.0001	0.0084	0.0071	0.0003	0.0002	0.0004	0.0002	0.0043	0.0064	0.0004	0.0005	0.0001	0.0009	0.0006	0.0075
BMU	Bermuda	0	0	0	0	0	0	0	0	0	0	0	0	0	0	0	0	0	0	0	0	0	0	0	0	0	0	0	0	0	0	0	0	0	0	0	0	0	0	0	0	0	0	0	0	0	0	0	0
BTN	Bhutan	0	0.0002	0	0.0013	0	0.0013	0	0.0002	0.0011	0	0	0.0001	0.0005	0.0003	0	0.0007	0.0021	0	0.0005	0	0.0014	0.7391	0	0.0001	0.0002	0	0.0017	0.0005	0.0001	0	0.0001	0	0	0	0.0016	0.0014	0	0	0.0001	0	0	0.0002	0.0001	0	0	0.0001	0	0.0003
BOL	Bolivia	0.0001	0.0004	0.0001	0.0025	0.0001	0.0024	0.0042	0.0004	0.0036	0.0005	0.0014	0.0002	0.001	0.0009	0	0.0015	0.0037	0.0024	0.001	0	0.0027	0.0011	0.8804	0.0002	0.0005	0.0007	0.0032	0.001	0.0004	0.0001	0.0001	0.0001	0.0001	0.0015	0.0037	0.0028	0.0001	0	0.0161	0.0001	0.0238	0.0004	0.001	0.0003	0.0001	0.0013	0.0018	0.0008
BIH	Bosnia and Herzegovina	0	0.0003	0	0.001	0	0.0011	0	0.0002	0.001	0.0001	0.002	0.0001	0.0004	0.0003	0	0.001	0.0016	0.0004	0.0004	0	0.0011	0.0005	0	0.8172	0.0001	0	0.0013	0.0004	0.0003	0	0	0	0	0.0001	0.0012	0.0011	0	0	0.0001	0	0	0.0002	0.0001	0.0279	0	0.0003	0.0004	0.0003
BWA	Botswana	0	0	0	0.0002	0	0.0002	0	0	0.0002	0	0	0	0.0001	0	0	0.0001	0.0003	0	0.0001	0	0.0002	0.0001	0	0	0.4529	0	0.0002	0.0001	0	0	0	0	0	0	0.0002	0.0002	0	0	0	0	0	0	0	0	0	0	0	0
BRA	Brazil	0.0002	0.0018	0.0019	0.0116	0.0139	0.0101	0.0471	0.0016	0.0281	0.0055	0.0172	0.0022	0.0062	0.0149	0.0002	0.0224	0.0091	0.0227	0.0055	0.0002	0.0106	0.0027	0.0194	0.002	0.0027	0.8592	0.0124	0.0056	0.0065	0.0003	0.0002	0.0003	0.0005	0.0112	0.022	0.032	0.0002	0.0001	0.0586	0.0025	0.009	0.0028	0.0108	0.0083	0.0024	0.0128	0.0151	0.008
VGB	British Virgin Islands	0	0	0	0	0	0	0	0	0	0	0	0	0	0	0	0	0	0	0	0	0	0	0	0	0	0	0	0	0	0	0	0	0	0	0	0	0	0	0	0	0	0	0	0	0	0	0	0
BRN	Brunei	0	0	0	0	0	0	0	0	0	0	0	0	0	0	0	0	0.0001	0	0	0	0	0	0	0	0	0	0.0001	0.1739	0	0	0	0	0	0	0	0	0	0	0	0	0	0	0	0	0	0	0	0
BGR	Bulgaria	0.0002	0.0155	0.0011	0.0021	0.0001	0.0011	0.0004	0.0043	0.0017	0.0016	0.008	0.0026	0.0007	0.0017	0	0.0028	0.0023	0.0033	0.0005	0	0.0015	0.0005	0.0001	0.0026	0.0005	0.0001	0.0019	0.001	0.6634	0	0	0	0.0001	0.0006	0.0018	0.0016	0	0	0.0005	0.0001	0.0001	0.0003	0.0003	0.0029	0.0001	0.0167	0.0044	0.0014
BFA	Burkina Faso	0.0002	0.0013	0.0003	0.0081	0.0002	0.0072	0.0002	0.0011	0.0081	0.0006	0.0019	0.0005	0.0028	0.002	0	0.0041	0.0156	0.0081	0.0029	0.0004	0.0078	0.0036	0.0002	0.0006	0.001	0.0001	0.0099	0.003	0.0006	0.9252	0.0003	0.0002	0.0001	0.0003	0.0096	0.0081	0.0003	0.0002	0.0007	0.0001	0.0053	0.0013	0.0006	0.0007	0.0001	0.0014	0.0009	0.0027
BDI	Burundi	0.0002	0.0017	0.0001	0.008	0.0002	0.0085	0.0002	0.0013	0.0088	0.0002	0.0016	0.0006	0.0033	0.0019	0	0.0046	0.0145	0.0018	0.0035	0.0001	0.0093	0.0049	0.0002	0.0005	0.0012	0	0.0116	0.0033	0.0004	0.0003	0.9744	0.0002	0.0001	0.0001	0.0106	0.0096	0.0003	0.0002	0.0005	0.0001	0.0001	0.0013	0.0005	0.0004	0.0001	0.0011	0.0005	0.0021
KHM	Cambodia	0.0002	0.0008	0.0003	0.0064	0.0002	0.0063	0.0004	0.001	0.007	0.0012	0.0025	0.0005	0.0026	0.0023	0.0001	0.0038	0.0077	0.0015	0.0026	0.0001	0.0073	0.0037	0.0002	0.0004	0.0009	0.0001	0.0084	0.0128	0.0006	0.0003	0.0003	0.9529	0.0001	0.0011	0.0083	0.007	0.0002	0.0001	0.001	0.0034	0.0003	0.0011	0.0007	0.0006	0.0001	0.0018	0.0011	0.0017
CMR	Cameroon	0.0001	0.0016	0.001	0.0085	0.0007	0.0033	0.0005	0.001	0.0055	0.0008	0.0087	0.0008	0.0017	0.0031	0.0001	0.0028	0.0057	0.0125	0.0013	0.0001	0.0044	0.0018	0.0001	0.001	0.0012	0.0002	0.0045	0.0023	0.0018	0.0002	0.0001	0.0001	0.9547	0.0015	0.0068	0.0044	0.0051	0.0023	0.0013	0.0028	0.0003	0.0514	0.0008	0.0023	0.0004	0.004	0.0036	0.0054
CAN	Canada	0.0001	0.0006	0.0017	0.0032	0.0003	0.0209	0.0013	0.0017	0.0091	0.0043	0.0066	0.0008	0.0296	0.0052	0.0001	0.0576	0.0011	0.0114	0.0062	0	0.0257	0.0004	0.001	0.0006	0.0011	0.0019	0.0067	0.0045	0.0021	0.0001	0	0.0002	0.0002	0.4764	0.0023	0.0129	0	0	0.0103	0.0048	0.007	0.0009	0.0106	0.0026	0.0035	0.0083	0.005	0.0029
CPV	Cape Verde	0	0	0	0	0	0	0	0	0	0	0	0	0	0	0	0	0	0	0	0	0	0	0	0	0	0	0	0	0	0	0	0	0	0	0	0	0	0	0	0	0	0	0	0	0	0	0	0
CYM	Cayman Islands	0	0	0	0	0	0	0	0	0	0	0	0	0	0	0	0	0	0	0	0	0	0	0	0	0	0	0	0	0	0	0	0	0	0	0	0	0	0	0	0	0	0	0	0	0	0	0	0
CAF	Central African Republic	0.0001	0.0006	0.0001	0.0042	0.0001	0.0036	0.0001	0.0005	0.0037	0.0002	0.0005	0.0003	0.0014	0.0008	0	0.0019	0.007	0.0013	0.0014	0.0001	0.0039	0.002	0.0001	0.0002	0.0005	0	0.0049	0.0013	0.0002	0.0002	0.0001	0.0001	0.0002	0.0001	0.0047	0.0039	0.9701	0.0003	0.0003	0.0001	0.0001	0.0128	0.0002	0.0002	0.0001	0.0009	0.0009	0.0009
TCD	Chad	0.0005	0.0045	0.0005	0.0208	0.0008	0.0216	0.0006	0.0032	0.0228	0.0009	0.0048	0.0015	0.0102	0.0047	0.0001	0.0118	0.0444	0.0029	0.0086	0.0004	0.0218	0.0122	0.0005	0.0015	0.0024	0.0003	0.0277	0.0077	0.0019	0.0009	0.0008	0.0004	0.0051	0.0012	0.0299	0.0229	0.0027	0.9672	0.0014	0.0003	0.0006	0.0033	0.0017	0.0049	0.0003	0.0031	0.003	0.0057
CHL	Chile	0	0.0001	0	0.0005	0	0.0005	0.002	0.0001	0.0008	0.0002	0.0004	0	0.0007	0.0003	0	0.0007	0.0003	0.0007	0.0002	0	0.0005	0.0002	0.0015	0.0001	0.0001	0.0004	0.0004	0.0002	0.0001	0	0	0	0	0.0006	0.0004	0.0005	0	0	0.2708	0.0001	0.003	0.0001	0.0017	0.0002	0.0002	0.0003	0.0003	0.0002
CHN	China	0.0011	0.005	0.0076	0.0142	0.0021	0.0095	0.0056	0.0024	0.0397	0.0294	0.0293	0.0059	0.0067	0.0404	0.0024	0.0279	0.0057	0.0275	0.0057	0.0008	0.022	0.0031	0.0029	0.0024	0.0069	0.0024	0.0074	0.0455	0.0124	0.0004	0.0002	0.0058	0.0018	0.0238	0.0141	0.0096	0.0002	0.0001	0.0314	0.8085	0.0073	0.0069	0.0142	0.01	0.0054	0.032	0.0241	0.0345
COL	Colombia	0	0.0001	0	0.0009	0	0.0017	0.0004	0.0001	0.0094	0.0002	0.0004	0.0001	0.0008	0.0003	0	0.0023	0.0011	0.0008	0.0006	0	0.0008	0.0003	0.0006	0.0001	0.0001	0.0002	0.0011	0.0004	0.0001	0	0	0	0	0.0017	0.0009	0.001	0	0	0.012	0	0.7652	0.0004	0.0043	0.0002	0.0002	0.0003	0.0006	0.0004
COG	Congo	0	0.0001	0.0001	0.0007	0	0.0006	0	0.0001	0.0006	0	0.0002	0.0001	0.0002	0.0002	0	0.0003	0.0011	0.0002	0.0002	0	0.0007	0.0003	0	0	0.0001	0	0.0008	0.0002	0.0001	0	0	0	0.0001	0	0.0011	0.0006	0	0	0.0001	0.0001	0	0.6551	0.0001	0.0001	0	0.0002	0.0002	0.0002
CRI	Costa Rica	0	0.0001	0.0001	0.0015	0.0001	0.0007	0.0001	0.0001	0.0036	0.0002	0.0023	0.0002	0.001	0.0005	0	0.0011	0.0004	0.0032	0.0009	0	0.0008	0.0001	0	0.0001	0.0001	0.0001	0.0009	0.0003	0.0004	0	0	0	0	0.002	0.0008	0.0028	0	0	0.0011	0.0001	0.001	0.0001	0.4379	0.0004	0.0002	0.0007	0.0011	0.0004
HRV	Croatia	0	0.0012	0.0001	0.0007	0	0.0042	0.0001	0.0001	0.0006	0.0004	0.006	0.0001	0.0009	0.0004	0	0.0004	0.0011	0.0005	0.0002	0	0.0009	0.0003	0	0.0562	0.0001	0	0.0008	0.0003	0.0006	0	0	0	0	0.0002	0.0007	0.0007	0	0	0.0001	0	0	0.0001	0.0001	0.6904	0	0.0006	0.0014	0.0004
CUB	Cuba	0.0001	0.0005	0.0002	0.0063	0.0001	0.0031	0.0008	0.0019	0.0094	0.002	0.0049	0.0002	0.0017	0.0009	0	0.0079	0.0033	0.0021	0.0037	0	0.0064	0.001	0.0008	0.0003	0.0003	0.0002	0.0026	0.001	0.0026	0.0001	0.0001	0.0001	0.0001	0.003	0.0047	0.0123	0.0001	0	0.0029	0.0027	0.0006	0.0007	0.0012	0.0014	0.9414	0.0045	0.0023	0.0009
CYP	Cyprus	0	0.0001	0	0.0001	0	0.0001	0	0.0002	0.0001	0	0.0003	0	0	0.0005	0	0.0001	0.0002	0.0003	0	0	0.0001	0.0001	0	0	0	0	0.0002	0.0001	0.0001	0	0	0	0	0	0.0001	0.0002	0	0	0	0	0	0	0	0.0002	0	0.2926	0.0004	0
CZE	Czech Republic	0	0.0006	0.0003	0.001	0.0001	0.0005	0.0002	0.0005	0.0011	0.0003	0.0132	0.0006	0.0004	0.0011	0	0.0006	0.0008	0.0034	0.0004	0	0.0007	0.0002	0.0001	0.0016	0.0002	0.0001	0.0044	0.0005	0.0046	0	0	0	0	0.0004	0.0008	0.0006	0	0	0.0006	0.0002	0.0001	0.0002	0.0003	0.0043	0.0001	0.0016	0.4772	0.0007
CIV	Cote dIvoire	0	0	0	0	0	0	0	0	0	0	0	0	0	0	0	0	0	0	0	0	0	0	0	0	0	0	0	0	0	0	0	0	0	0	0	0	0	0	0	0	0	0	0	0	0	0	0	0
PRK	North Korea	0.0001	0.0003	0.0002	0.0023	0.0001	0.0044	0.0001	0.0004	0.0028	0.0004	0.0004	0.0002	0.0009	0.0008	0	0.0014	0.0033	0.0003	0.0009	0.0001	0.003	0.0015	0.0003	0.0001	0.0004	0.0007	0.0032	0.0011	0.0004	0.0001	0.0001	0.0004	0	0.0002	0.0033	0.0028	0.0001	0	0.0004	0.0069	0.0002	0.0004	0.0008	0.0002	0.0002	0.0005	0.0002	0.0007
COD	DR Congo	0.0003	0.0021	0.0004	0.0119	0.0006	0.0116	0.0004	0.002	0.0133	0.0007	0.0024	0.0009	0.0045	0.0034	0	0.0065	0.0203	0.0253	0.0046	0.0002	0.0129	0.0071	0.0003	0.0008	0.0019	0.0001	0.0153	0.0046	0.001	0.0006	0.0005	0.0002	0.0006	0.0004	0.017	0.0129	0.0013	0.0003	0.001	0.0002	0.0003	0.0021	0.0008	0.001	0.0002	0.0067	0.0018	0.0035
DNK	Denmark	0	0.0004	0.0002	0.0011	0.0001	0.0012	0.0004	0.0004	0.0021	0.0014	0.0042	0.0005	0.0004	0.0045	0	0.0008	0.0007	0.0036	0.0012	0	0.002	0.0002	0.0001	0.0008	0.0002	0.0001	0.0006	0.0012	0.0019	0	0	0	0	0.0009	0.0016	0.0009	0	0	0.0009	0.0006	0.0002	0.0002	0.0004	0.0013	0.0001	0.0031	0.0052	0.0007
DJI	Djibouti	0	0	0	0.0001	0	0.0001	0	0	0.0001	0	0	0	0	0	0	0	0.0002	0	0	0	0.0001	0.0001	0	0	0	0	0.0001	0	0	0	0	0	0	0	0.0001	0.0001	0	0	0	0	0	0	0	0	0	0	0	0
DOM	Dominican Republic	0	0.0001	0.0001	0.001	0	0.0068	0.0001	0.0001	0.0013	0.0003	0.0011	0.0001	0.0013	0.0005	0	0.0018	0.001	0.0017	0.0005	0	0.0009	0.0003	0	0.0001	0.0001	0	0.0008	0.0003	0.0003	0	0	0	0	0.0025	0.0008	0.0009	0	0	0.0004	0.0001	0.0001	0.0001	0.0015	0.0004	0.0004	0.0005	0.0005	0.0004
ECU	Ecuador	0.0006	0.0015	0.0001	0.0023	0.0001	0.0021	0.0035	0.0004	0.0035	0.0004	0.0055	0.0005	0.0016	0.0008	0	0.0027	0.0033	0.0042	0.0019	0	0.0026	0.0011	0.0006	0.0004	0.0003	0.0002	0.0033	0.0008	0.0019	0.0001	0.0001	0	0	0.0027	0.0024	0.0027	0.0001	0.0001	0.012	0.0002	0.0266	0.0004	0.0015	0.0028	0.0005	0.001	0.003	0.0008
EGY	Egypt	0.0001	0.0024	0.0043	0.0045	0.0003	0.0022	0.0009	0.001	0.0042	0.0017	0.011	0.0008	0.002	0.0048	0.0001	0.0032	0.0023	0.0086	0.0008	0.0001	0.0026	0.0006	0.0001	0.0012	0.0011	0.0006	0.0022	0.0028	0.0044	0.0001	0.0001	0.0001	0.0003	0.0027	0.0034	0.0026	0.0001	0	0.0015	0.0008	0.0005	0.0007	0.0009	0.0053	0.0003	0.0309	0.005	0.0029
SLV	El Salvador	0	0.0002	0	0.001	0	0.0011	0	0.0002	0.0014	0.0001	0.0014	0.0001	0.0017	0.0003	0	0.0019	0.0011	0.0007	0.0028	0	0.0012	0.0006	0	0.0001	0.0001	0	0.0014	0.0004	0.0001	0.0001	0	0	0	0.0006	0.0013	0.0015	0	0	0.0001	0	0.0001	0.0002	0.023	0.0002	0	0.0002	0.0004	0.0003
ERI	Eritrea	0.0001	0.0008	0	0.004	0.0001	0.0044	0.0001	0.0006	0.0044	0.0002	0.0001	0.0003	0.0018	0.0008	0	0.0024	0.0085	0.0001	0.0018	0.0001	0.0046	0.0024	0.0001	0.0002	0.0006	0	0.0063	0.0016	0.0002	0.0002	0.0002	0.0001	0.0001	0	0.0053	0.0047	0.0002	0.0001	0.0002	0	0.0001	0.0006	0.0002	0.0001	0.0001	0.0005	0.0001	0.001
EST	Estonia	0	0	0	0.0001	0	0.0013	0	0	0.0001	0	0.0001	0	0.0011	0	0	0.0001	0.0002	0.0001	0.001	0	0.0001	0	0	0	0	0	0.0001	0	0	0	0	0.0004	0	0.0001	0.0001	0.0001	0	0	0	0	0	0	0	0	0	0	0.0002	0
ETH	Ethiopia	0.0004	0.0059	0.0042	0.0169	0.0006	0.0155	0.001	0.0032	0.0191	0.0026	0.0306	0.0018	0.0084	0.0073	0.0001	0.0113	0.0242	0.0253	0.0062	0.0003	0.0175	0.0079	0.0005	0.0022	0.0028	0.0005	0.0188	0.0089	0.0057	0.0006	0.0006	0.0004	0.0004	0.0052	0.0197	0.017	0.0005	0.0003	0.0028	0.0054	0.001	0.0027	0.0023	0.0045	0.0005	0.0148	0.0184	0.0063
FJI	Fiji	0	0.0002	0	0.0008	0	0.001	0	0.0001	0.0009	0.0044	0.0001	0.0001	0.0003	0.0003	0	0.0007	0.0018	0.0001	0.0003	0	0.001	0.0005	0	0	0.0001	0	0.0012	0.0004	0	0	0	0	0	0.0002	0.0011	0.0009	0	0	0.0001	0	0	0.0001	0.0001	0	0	0.0002	0	0.0002
FIN	Finland	0	0.0001	0.0001	0.0004	0	0.0003	0.0001	0.0001	0.0004	0.0003	0.001	0.0002	0.0003	0.0004	0	0.0003	0.0003	0.001	0.0001	0	0.0004	0.0001	0	0.0001	0.0001	0	0.0003	0.0002	0.0004	0	0	0	0	0.0003	0.0003	0.0003	0	0	0.0004	0.0004	0.0001	0.0001	0.0001	0.0003	0	0.0007	0.0007	0.0003
FRA	France	0.0001	0.0022	0.0087	0.049	0.0013	0.0035	0.0019	0.0025	0.007	0.0047	0.0215	0.0018	0.0031	0.0119	0.0001	0.0072	0.0014	0.0669	0.0012	0.0012	0.0069	0.0004	0.0005	0.002	0.0015	0.0013	0.0036	0.0044	0.0088	0.001	0.0001	0.0011	0.0054	0.0037	0.0087	0.0054	0.0005	0.0003	0.0057	0.0016	0.0015	0.0076	0.0028	0.0063	0.0011	0.0184	0.016	0.0523
PYF	French Polynesia	0	0	0	0	0	0	0	0	0	0	0	0	0	0	0	0	0	0	0	0	0	0	0	0	0	0	0	0	0	0	0	0	0	0	0	0	0	0	0	0	0	0	0	0	0	0	0	0
GAB	Gabon	0	0.0001	0.0001	0.0002	0	0.0002	0	0	0.0002	0.0001	0.0001	0	0.0001	0.0001	0	0.0001	0.0003	0.0001	0.0001	0	0.0002	0.0001	0	0	0	0	0.0002	0.0001	0.0001	0	0	0	0	0.0001	0.0003	0.0002	0	0	0.0001	0.0007	0	0.0003	0	0	0	0.0003	0.0001	0.0001
GMB	Gambia	0	0.0002	0	0.0017	0	0.0019	0	0.0002	0.0014	0.0001	0.0001	0.0001	0.0008	0.0004	0	0.0011	0.0025	0.0002	0.0008	0	0.0018	0.0007	0	0.0001	0.0003	0	0.0027	0.0007	0.0003	0.0001	0.0001	0	0.0001	0	0.0022	0.0021	0.0001	0	0.0001	0	0	0.0002	0.0001	0.0001	0	0.0002	0.0001	0.0004
GEO	Georgia	0.0002	0.0002	0.0003	0.0017	0	0.0018	0	0.0055	0.0016	0	0.0002	0.0016	0.0009	0.0004	0	0.0009	0.0034	0.0001	0.0007	0	0.0019	0.001	0	0.0001	0.0002	0	0.0024	0.0006	0.0003	0.0001	0.0001	0	0	0	0.0022	0.0019	0.0001	0	0.0001	0	0	0.0007	0.0001	0.0001	0	0.0003	0.0002	0.0004
DEU	Germany	0.0002	0.0027	0.0018	0.0079	0.0007	0.0036	0.0012	0.0025	0.0114	0.0025	0.0992	0.0026	0.0017	0.0083	0.0001	0.0054	0.0016	0.0334	0.0009	0.0001	0.0035	0.0005	0.0005	0.0046	0.0015	0.0007	0.0022	0.0032	0.0113	0.0001	0	0.0002	0.0003	0.0024	0.0059	0.0032	0	0	0.0052	0.0015	0.001	0.0011	0.0027	0.0111	0.0005	0.0128	0.0268	0.0049
GHA	Ghana	0.0002	0.0022	0.0013	0.0093	0.0007	0.0063	0.001	0.002	0.0178	0.0027	0.0336	0.0019	0.0042	0.0096	0.0002	0.007	0.0087	0.0418	0.0026	0.0006	0.008	0.0022	0.0004	0.0027	0.0041	0.0007	0.0069	0.0049	0.0055	0.0004	0.0002	0.0003	0.0004	0.0125	0.0104	0.0083	0.0002	0.0001	0.003	0.0012	0.0008	0.0018	0.0022	0.0183	0.0006	0.0105	0.009	0.0063
GRC	Greece	0	0.0274	0.0002	0.0008	0.0001	0.0004	0.0001	0.003	0.0012	0.0013	0.0043	0.0003	0.0003	0.0024	0	0.0005	0.0005	0.0031	0.0001	0	0.0009	0.0001	0	0.0011	0.0002	0.0001	0.0011	0.0004	0.0162	0	0	0	0.0001	0.001	0.0006	0.0019	0	0	0.0004	0.0001	0.0001	0.0002	0.0003	0.0016	0.0001	0.0491	0.0034	0.0006
GRL	Greenland	0	0	0	0	0	0	0	0	0	0	0	0	0	0	0	0	0	0	0	0	0	0	0	0	0	0	0	0	0	0	0	0	0	0	0	0	0	0	0	0	0	0	0	0	0	0	0	0
GTM	Guatemala	0	0.0002	0.0001	0.0013	0.0001	0.0014	0.0005	0.0003	0.0082	0.0004	0.0041	0.0002	0.0018	0.0024	0	0.003	0.0012	0.0028	0.0107	0	0.002	0.0003	0.0002	0.0003	0.0003	0.0001	0.0055	0.0012	0.0006	0	0	0	0	0.0046	0.0012	0.0015	0	0	0.0019	0.0001	0.0027	0.0002	0.0499	0.0018	0.0004	0.001	0.0018	0.0007
GIN	Guinea	0.0003	0.0019	0.0005	0.0174	0.0004	0.0121	0.0004	0.002	0.0135	0.0006	0.0036	0.0068	0.0047	0.0033	0.0001	0.0067	0.0265	0.0084	0.0049	0.0002	0.0142	0.0068	0.0003	0.0009	0.0017	0.0001	0.0165	0.0049	0.0011	0.0005	0.0005	0.0003	0.0015	0.0005	0.0162	0.0138	0.0005	0.0003	0.0011	0.0002	0.0003	0.002	0.0009	0.0012	0.0003	0.0093	0.0044	0.0774
GUY	Guyana	0	0	0	0.0001	0	0.0018	0	0	0.0009	0	0	0	0	0	0	0.0027	0.0001	0.0001	0.0001	0	0.0001	0	0	0	0	0	0.0003	0	0	0	0	0	0	0	0.0001	0.0001	0	0	0	0	0	0	0	0	0	0	0	0
HTI	Haiti	0.0001	0.0005	0	0.0027	0.0001	0.0034	0.0001	0.0004	0.0031	0.0001	0.0003	0.0002	0.0021	0.0006	0	0.0142	0.0059	0.0006	0.0012	0.0001	0.0033	0.0017	0.0001	0.0002	0.0004	0	0.0039	0.0011	0.0001	0.0001	0.0001	0.0001	0	0.0005	0.0037	0.0032	0.0001	0.0001	0.0002	0	0	0.0004	0.0003	0.0001	0.0001	0.0003	0.0002	0.0007
HND	Honduras	0	0.0002	0.0001	0.0014	0.0001	0.0014	0.0001	0.0002	0.0018	0.0002	0.002	0.0001	0.0013	0.0006	0	0.0016	0.0016	0.0034	0.0034	0	0.0013	0.0004	0	0.0002	0.0002	0	0.0013	0.0005	0.0005	0	0	0	0	0.0011	0.0014	0.0015	0	0	0.0003	0.0001	0.0001	0.0002	0.0309	0.0004	0.0001	0.0006	0.0028	0.0005
HKG	Hong Kong	0	0	0	0	0	0	0	0	0	0	0	0	0	0	0	0	0	0	0	0	0	0	0	0	0	0	0	0	0	0	0	0	0	0	0	0	0	0	0	0	0	0	0	0	0	0	0	0
HUN	Hungary	0	0.002	0.0004	0.0014	0.0001	0.0008	0.0002	0.0009	0.0015	0.0005	0.0315	0.0016	0.0005	0.0013	0	0.0008	0.0013	0.0058	0.0003	0	0.0009	0.0003	0.0001	0.009	0.0003	0.0002	0.0009	0.0006	0.0088	0	0	0.0001	0.0001	0.0006	0.0011	0.0009	0	0	0.0007	0.0002	0.0001	0.0002	0.0003	0.0162	0.0001	0.0046	0.0204	0.001
ISL	Iceland	0	0	0	0	0	0	0	0	0	0	0	0	0	0	0	0	0	0	0	0	0	0	0	0	0	0	0	0	0	0	0	0	0	0	0	0	0	0	0	0	0	0	0	0	0	0	0	0
IND	India	0.0059	0.0059	0.0083	0.0421	0.0043	0.0193	0.0069	0.0095	0.0253	0.0251	0.0501	0.0078	0.0138	0.367	0.0163	0.0279	0.023	0.0779	0.0079	0.0009	0.0236	0.019	0.0015	0.0046	0.0156	0.005	0.0229	0.0789	0.0182	0.0015	0.001	0.0026	0.0017	0.0391	0.0223	0.0297	0.0009	0.0009	0.021	0.0095	0.0054	0.0292	0.0087	0.015	0.0021	0.0683	0.0417	0.0522
IDN	Indonesia	0.0009	0.0012	0.0024	0.0065	0.001	0.0051	0.0021	0.0012	0.009	0.0136	0.0135	0.0011	0.0056	0.0184	0.0006	0.0077	0.0044	0.0165	0.0023	0.0001	0.0081	0.0018	0.0006	0.0013	0.0023	0.0013	0.0078	0.0409	0.0048	0.0002	0.0001	0.0013	0.0004	0.0078	0.0055	0.0062	0.0001	0.0001	0.0055	0.011	0.0019	0.0027	0.0023	0.0042	0.0005	0.0077	0.0091	0.0092
IRN	Iran	0.0016	0.0011	0.0002	0.003	0.0002	0.002	0.0002	0.012	0.0018	0.0007	0.0012	0.0063	0.0009	0.0052	0.0001	0.0015	0.0026	0.0013	0.0008	0	0.0021	0.0008	0.0001	0.0003	0.0014	0.0001	0.0026	0.0021	0.0009	0.0001	0.0001	0.0001	0.0001	0.0004	0.0027	0.0024	0.0001	0	0.0005	0.0007	0.0001	0.0005	0.0003	0.0005	0.0001	0.0024	0.0008	0.0011
IRQ	Iraq	0	0.0001	0.0003	0.001	0	0.0008	0	0.0001	0.0007	0.0001	0.0004	0.0001	0.0004	0.0002	0	0.0005	0.0015	0.0002	0.0003	0	0.0008	0.0003	0	0.0001	0.0001	0.0001	0.0011	0.0003	0.0001	0	0	0	0	0.0001	0.001	0.0009	0	0	0.0001	0	0	0.0001	0.0001	0.0001	0	0.0002	0.0001	0.0003
IRL	Ireland	0	0	0	0.0002	0	0.0002	0	0	0.0002	0.0002	0.0003	0	0.0001	0.0007	0	0.0005	0.0001	0.0006	0	0	0.0006	0	0	0	0	0	0.0001	0.0002	0.0001	0	0	0	0	0.0001	0.0001	0.0003	0	0	0.0001	0	0	0	0	0.0001	0	0.0005	0.0002	0.0002
ISR	Israel	0	0.0001	0	0.0006	0	0.0005	0.0001	0.0002	0.0005	0.0002	0.0008	0.0001	0.0002	0.0002	0	0.0003	0.0008	0.0011	0.0002	0	0.0005	0.0002	0	0.0001	0.0002	0	0.0007	0.0003	0.0004	0	0	0	0	0.0001	0.0008	0.0006	0	0	0.0001	0	0	0.0001	0.0001	0.0004	0	0.0014	0.0004	0.0002
ITA	Italy	0.0001	0.0178	0.0048	0.0085	0.0008	0.003	0.0021	0.0045	0.0054	0.0041	0.0379	0.0016	0.0016	0.01	0.0001	0.0045	0.0013	0.0168	0.0009	0.0001	0.0091	0.0004	0.0003	0.0119	0.0015	0.001	0.0034	0.003	0.0096	0.0002	0.0001	0.0001	0.0005	0.004	0.0081	0.0057	0	0	0.0044	0.0008	0.0012	0.002	0.0029	0.0292	0.0013	0.0201	0.0167	0.0084
JAM	Jamaica	0	0	0	0.0003	0	0.005	0	0	0.0013	0.0001	0.0001	0	0.0009	0.0001	0	0.0088	0.0005	0.0001	0.003	0	0.0056	0.0001	0	0	0	0	0.0025	0.0001	0	0	0	0	0	0.001	0.0003	0.0351	0	0	0	0	0	0	0.0002	0	0	0.0002	0.0001	0.0001
JPN	Japan	0	0	0	0.0005	0	0.0005	0.0001	0.0001	0.0004	0.0003	0.0002	0.0001	0.0003	0.0004	0	0.0005	0.0006	0.0002	0.0002	0	0.0007	0.0003	0	0	0.0001	0.0001	0.0007	0.0006	0.0001	0	0	0.0001	0	0.0002	0.0007	0.0006	0	0	0.0003	0.0003	0.0001	0.0001	0.0002	0.0001	0	0.0003	0.0001	0.0002
JOR	Jordan	0	0	0	0.0001	0	0.0001	0	0.0001	0.0001	0	0	0	0.0001	0.0115	0	0.0001	0.0002	0	0.0001	0	0.0001	0.0001	0	0	0	0	0.0002	0.0001	0	0	0	0	0	0	0.0002	0.0001	0	0	0	0	0	0	0	0	0	0.0001	0	0.0001
KAZ	Kazakhstan	0.0015	0.0004	0.0001	0.0018	0.0001	0.0016	0.0001	0.0006	0.0015	0.0005	0.0047	0.0039	0.0008	0.0007	0	0.001	0.0026	0.0008	0.0006	0	0.0405	0.0007	0.0001	0.0002	0.0003	0	0.0152	0.0007	0.0006	0.0001	0.0001	0	0	0.0002	0.002	0.0018	0.0001	0	0.0004	0.0005	0.0002	0.0003	0.0002	0.0004	0.0001	0.0006	0.0035	0.0006
KEN	Kenya	0.0004	0.0012	0.0003	0.0102	0.0005	0.0106	0.0006	0.0015	0.0096	0.0023	0.0053	0.0008	0.0042	0.0136	0	0.0064	0.0143	0.0128	0.0043	0.0002	0.01	0.0035	0.0003	0.001	0.0019	0.0002	0.0141	0.0043	0.0011	0.0003	0.0006	0.0002	0.0004	0.0013	0.0114	0.0117	0.0003	0.0002	0.001	0.0003	0.0003	0.0024	0.0009	0.0011	0.0002	0.0044	0.0023	0.0032
KWT	Kuwait	0	0	0	0	0	0	0	0	0	0	0	0	0	0	0	0	0	0	0	0	0	0	0	0	0	0	0	0	0	0	0	0	0	0	0	0	0	0	0	0	0	0	0	0	0	0	0	0
KGZ	Kyrgyzstan	0.0007	0.0003	0	0.0028	0.0001	0.0029	0	0.0004	0.0021	0.0001	0.0001	0.0003	0.0011	0.0005	0	0.0015	0.0046	0.0001	0.0012	0	0.0031	0.0011	0.0001	0.0001	0.0004	0	0.0039	0.001	0.0001	0.0001	0.0001	0	0	0	0.0033	0.0032	0.0001	0	0.0001	0.0001	0	0.0004	0.0001	0.0001	0	0.0003	0.0001	0.0006
LAO	Laos	0.0001	0.0005	0.0001	0.0023	0.0001	0.0024	0.0001	0.0004	0.0027	0.0007	0.0007	0.0002	0.001	0.0012	0.0001	0.0015	0.0039	0.0006	0.001	0	0.0027	0.0018	0.0001	0.0001	0.0004	0	0.0035	0.002	0.0003	0.0001	0.0001	0.0004	0	0.0004	0.003	0.0026	0.0001	0	0.0004	0.0031	0.0001	0.0004	0.0003	0.0002	0.0001	0.0008	0.0004	0.0009
LVA	Latvia	0	0	0	0.0001	0	0.0001	0	0.0001	0.0001	0	0.0001	0	0.0001	0	0	0.0001	0.0003	0.0001	0.0001	0	0.0001	0.0001	0	0	0	0	0.0002	0	0	0	0	0	0	0	0.0001	0.0001	0	0	0	0	0	0	0	0	0	0	0.0001	0.0001
LBN	Lebanon	0	0	0.0001	0.0002	0.0001	0.0003	0	0.0003	0.0003	0.0001	0.0001	0.0001	0.0001	0.0092	0	0.0001	0.0004	0.0001	0.0001	0	0.0003	0.0001	0	0	0	0	0.0003	0.0001	0.0001	0.0001	0	0	0	0.0002	0.0003	0.0002	0.0001	0	0	0	0	0.0006	0	0	0	0.0008	0.0001	0.0084
LSO	Lesotho	0	0.0001	0	0.0005	0	0.0005	0	0.0001	0.0004	0	0	0	0.0002	0.0001	0	0.0003	0.0008	0	0.0002	0	0.0005	0.0002	0	0	0.0002	0	0.0007	0.0002	0	0	0	0	0	0	0.0005	0.0006	0	0	0	0	0	0.0001	0	0	0	0.0001	0	0.0001
LBR	Liberia	0.0001	0.0006	0.0002	0.0032	0.0001	0.0042	0.0002	0.0006	0.0035	0.0002	0.0011	0.0003	0.0038	0.001	0	0.0028	0.0058	0.0008	0.0016	0.0001	0.0039	0.0015	0.0001	0.0004	0.0006	0.0001	0.0038	0.0013	0.0004	0.0001	0.0001	0.0001	0.0001	0.0031	0.0035	0.0037	0.0001	0.0001	0.0005	0.0001	0.0002	0.0005	0.0007	0.0006	0.0001	0.0009	0.001	0.0033
LBY	Libya	0	0.0002	0.0001	0.001	0	0.0006	0.0001	0.0001	0.0007	0.0001	0.0011	0.0001	0.0002	0.0003	0	0.0004	0.0011	0.0004	0.0002	0	0.0007	0.0003	0	0.0001	0.0001	0	0.0008	0.0003	0.0002	0	0	0	0	0.0001	0.0009	0.0007	0	0	0.0002	0	0	0.0001	0.0001	0.0006	0	0.0006	0.0004	0.0003
LIE	Liechtenstein	0	0	0	0	0	0	0	0	0	0	0	0	0	0	0	0	0.0001	0	0	0	0	0	0	0	0	0	0	0	0	0	0	0	0	0	0	0	0	0	0	0	0	0	0	0	0	0	0	0
LTU	Lithuania	0	0	0	0.0002	0	0.0002	0	0.0001	0.0002	0	0.0003	0.0001	0.002	0.0001	0	0.0001	0.0006	0.0002	0.0002	0	0.0002	0.0001	0	0	0	0	0.0004	0.0001	0.0003	0	0	0	0	0	0.0003	0.0002	0	0	0	0	0	0	0	0.0001	0	0.0001	0.0005	0.0001
LUX	Luxembourg	0	0	0	0	0	0	0	0	0	0	0	0	0	0	0	0	0	0	0	0	0	0	0	0	0	0	0	0	0	0	0	0	0	0	0	0	0	0	0	0	0	0	0	0	0	0	0	0
MAC	Macao SAR	0	0	0	0	0	0	0	0	0	0	0	0	0	0	0	0	0	0	0	0	0	0	0	0	0	0	0	0	0	0	0	0	0	0	0	0	0	0	0	0	0	0	0	0	0	0	0	0
MDG	Madagascar	0.0001	0.001	0.0042	0.006	0.0003	0.0047	0.0011	0.0009	0.0052	0.0011	0.0163	0.0012	0.0052	0.003	0.0001	0.0087	0.0046	0.0115	0.002	0.0001	0.0281	0.0015	0.0002	0.0009	0.0017	0.0003	0.0044	0.0062	0.0028	0.0002	0.0001	0.0002	0.0002	0.0085	0.0052	0.0045	0.0001	0.0001	0.0018	0.0012	0.0004	0.001	0.0019	0.0041	0.0002	0.0047	0.0078	0.0034
MWI	Malawi	0.0001	0.001	0.0003	0.005	0.0005	0.0046	0.0003	0.0008	0.0063	0.0011	0.0036	0.0005	0.0025	0.0025	0	0.0042	0.0074	0.0069	0.0018	0.0001	0.0516	0.0022	0.0001	0.0007	0.0125	0.0001	0.0546	0.0042	0.001	0.0002	0.0003	0.0001	0.0005	0.0023	0.0061	0.0051	0.0001	0.0001	0.0008	0.0002	0.0002	0.0127	0.0008	0.005	0.0001	0.0023	0.0047	0.0035
MYS	Malaysia	0.0006	0.0013	0.0029	0.0057	0.0005	0.0049	0.0022	0.0026	0.0062	0.0066	0.0062	0.0013	0.0028	0.0212	0.0011	0.0064	0.0068	0.0076	0.002	0.0001	0.0063	0.0026	0.0003	0.0008	0.0031	0.0009	0.0062	0.1577	0.004	0.0002	0.0002	0.0039	0.0004	0.0066	0.0065	0.0057	0.0002	0.0001	0.0061	0.0101	0.0007	0.0013	0.0015	0.0028	0.0003	0.0101	0.0042	0.004
MDV	Maldives	0	0	0	0	0	0	0	0	0	0	0	0	0	0	0	0	0	0	0	0	0	0	0	0	0	0	0	0	0	0	0	0	0	0	0	0	0	0	0	0	0	0	0	0	0	0	0	0
MLI	Mali	0.0003	0.0016	0.0005	0.0135	0.0008	0.0116	0.0003	0.0019	0.013	0.0007	0.0017	0.0009	0.0046	0.0045	0.0001	0.0066	0.0253	0.0051	0.0046	0.0004	0.0133	0.0069	0.0003	0.0008	0.0016	0.0003	0.0157	0.007	0.0008	0.0113	0.0005	0.0004	0.0002	0.0006	0.0161	0.0133	0.0004	0.0003	0.001	0.0003	0.0003	0.0024	0.0009	0.0008	0.0002	0.0022	0.0057	0.096
MLT	Malta	0	0	0	0	0	0	0	0	0	0	0	0	0	0.0001	0	0	0	0	0	0	0	0	0	0	0	0	0	0	0	0	0	0	0	0	0	0	0	0	0	0	0	0	0	0	0	0.0001	0	0
MRT	Mauritania	0	0.0003	0.0002	0.0019	0	0.0016	0	0.0003	0.0014	0.0001	0.0001	0.0001	0.0006	0.0004	0	0.0008	0.0028	0.0002	0.0006	0.0003	0.0017	0.0008	0	0.0001	0.0002	0	0.0021	0.0006	0.0005	0.0001	0.0001	0	0.0013	0	0.002	0.0017	0.0001	0	0.0001	0.0003	0	0.0003	0.0001	0.0008	0.0001	0.0003	0.0001	0.0005
MUS	Mauritius	0	0	0	0	0	0	0	0	0	0	0	0	0	0	0	0	0	0	0	0	0	0	0	0	0	0	0	0	0	0	0	0	0	0	0	0	0	0	0	0	0	0	0	0	0	0	0	0
MEX	Mexico	0.0001	0.0002	0.0006	0.0017	0.0001	0.0048	0.001	0.0003	0.0102	0.0013	0.0019	0.0002	0.0092	0.0028	0	0.0069	0.001	0.0031	0.0218	0	0.0071	0.0003	0.0014	0.0002	0.0003	0.0005	0.0063	0.0009	0.0006	0	0	0.0001	0	0.0118	0.0014	0.0056	0	0	0.0059	0.0005	0.0038	0.0002	0.0159	0.0007	0.004	0.0014	0.0017	0.0007
MCO	Monaco	0	0	0	0	0	0	0	0	0	0	0	0	0	0	0	0	0	0	0	0	0	0	0	0	0	0	0	0	0	0	0	0	0	0	0	0	0	0	0	0	0	0	0	0	0	0	0	0
MNG	Mongolia	0	0.0002	0	0.0009	0	0.0009	0	0.0001	0.0009	0	0.0001	0.0001	0.0004	0.0002	0	0.0005	0.0017	0.0001	0.0004	0	0.001	0.0005	0	0	0.0001	0	0.0013	0.0004	0.0001	0	0	0	0	0.0001	0.0012	0.001	0	0	0.0001	0.001	0	0.0001	0.0001	0	0	0.0001	0.0001	0.0003
MNE	Montenegro	0	0	0	0	0	0	0	0	0	0	0	0	0	0	0	0	0	0	0	0	0	0	0	0	0	0	0	0	0	0	0	0	0	0	0	0	0	0	0	0	0	0	0	0	0	0	0	0
MAR	Morocco	0.0001	0.0013	0.0016	0.0155	0.0005	0.0023	0.0008	0.0009	0.005	0.0023	0.0138	0.0007	0.0016	0.0041	0	0.0031	0.0033	0.0239	0.001	0.0004	0.0035	0.0008	0.0002	0.0011	0.0008	0.0004	0.0029	0.002	0.0026	0.0002	0.0001	0.0001	0.0008	0.0061	0.0055	0.0036	0.0002	0.0001	0.0031	0.0005	0.0008	0.0011	0.0013	0.003	0.0008	0.0072	0.0073	0.0049
MOZ	Mozambique	0.0002	0.0012	0.0002	0.0065	0.0007	0.0059	0.0002	0.001	0.0065	0.0005	0.003	0.0006	0.0024	0.0022	0	0.0034	0.0121	0.0022	0.0024	0.0001	0.0074	0.003	0.0002	0.0006	0.0131	0.0001	0.0081	0.0028	0.0008	0.0002	0.0003	0.0002	0.0001	0.0004	0.0092	0.0067	0.0002	0.0001	0.0007	0.0009	0.0002	0.0012	0.0006	0.0008	0.0001	0.0016	0.0015	0.0021
MMR	Myanmar	0.0003	0.001	0.0006	0.0048	0.0003	0.0046	0.0008	0.0008	0.0056	0.0037	0.0045	0.0007	0.0025	0.0068	0.0004	0.0045	0.0053	0.0045	0.0021	0.0001	0.0054	0.0023	0.0003	0.0006	0.0012	0.0003	0.0069	0.0337	0.0014	0.0001	0.0002	0.0016	0.0002	0.0026	0.0051	0.0053	0.0001	0.0001	0.0024	0.0253	0.0005	0.0012	0.0014	0.0014	0.0004	0.004	0.0045	0.0034
NAM	Namibia	0	0.0001	0	0.0005	0.0103	0.0004	0	0.0001	0.0004	0.0001	0.0002	0	0.0002	0.0001	0	0.0002	0.0007	0.0003	0.0004	0	0.0004	0.0002	0	0	0.0039	0	0.0005	0.0002	0.0001	0	0	0.0001	0.0001	0	0.0011	0.0005	0	0	0.0001	0	0	0.0011	0	0	0	0.0001	0.0001	0.0002
NPL	Nepal	0.0001	0.0002	0.0001	0.0022	0.0001	0.0016	0.0001	0.0003	0.0015	0.0002	0.0005	0.0002	0.0007	0.0024	0.0002	0.001	0.0025	0.0005	0.0007	0	0.0023	0.0037	0	0.0001	0.0003	0	0.0022	0.0011	0.0002	0.0001	0.0001	0	0	0.0004	0.002	0.0017	0.0001	0	0.0003	0.0003	0.0001	0.0005	0.0002	0.0004	0	0.0006	0.0004	0.0007
NLD	Netherlands	0	0.0002	0.0002	0.0007	0.0001	0.0004	0.0001	0.0003	0.0039	0.0003	0.0028	0.0003	0.0002	0.0021	0	0.0008	0.0001	0.0061	0.0001	0	0.0005	0	0	0.0003	0.0001	0.0001	0.0003	0.0005	0.0007	0	0	0	0	0.0003	0.0013	0.0005	0	0	0.0005	0.0001	0.0002	0.0002	0.0003	0.0008	0.0001	0.0022	0.0015	0.0007
ANT	Netherlands Antilles	0	0	0	0	0	0	0	0	0	0	0	0	0	0	0	0	0	0	0	0	0	0	0	0	0	0	0	0	0	0	0	0	0	0	0	0	0	0	0	0	0	0	0	0	0	0	0	0
NCL	New Caledonia	0	0	0	0	0	0	0	0	0	0	0	0	0	0	0	0	0.0001	0	0	0	0	0	0	0	0	0	0.0001	0	0	0	0	0	0	0	0	0	0	0	0	0	0	0	0	0	0	0	0	0
NZL	New Zealand	0	0.0001	0.0001	0.0004	0	0.0004	0	0.0001	0.0004	0.0028	0.0004	0.0001	0.0003	0.0006	0	0.0016	0.0006	0.0007	0.0002	0	0.0009	0.0002	0	0	0.0001	0	0.0005	0.0007	0.0001	0	0	0	0	0.0004	0.0005	0.0005	0	0	0.0005	0.0002	0	0.0001	0.0001	0.0001	0	0.0003	0.0001	0.0001
NIC	Nicaragua	0	0.0003	0.0001	0.0026	0	0.0015	0.0001	0.0003	0.0021	0.0001	0.0016	0.0001	0.001	0.0005	0	0.0014	0.0025	0.001	0.0014	0	0.0017	0.0007	0.0001	0.0001	0.0002	0	0.0018	0.0006	0.0002	0.0001	0.0001	0	0	0.0008	0.0018	0.0074	0	0	0.0003	0	0.0003	0.0002	0.136	0.0002	0.0002	0.0004	0.0005	0.0005
NER	Niger	0.0006	0.0039	0.0006	0.0279	0.0007	0.0261	0.0006	0.0042	0.0233	0.001	0.0013	0.0021	0.01	0.0059	0.0001	0.0143	0.0618	0.0012	0.0106	0.0005	0.0293	0.0128	0.0006	0.0013	0.0037	0.0001	0.034	0.0103	0.0012	0.0333	0.0011	0.0005	0.0004	0.0007	0.0332	0.0295	0.001	0.0126	0.0017	0.0002	0.0004	0.0042	0.0017	0.001	0.0004	0.0033	0.001	0.2134
NGA	Nigeria	0.0004	0.0026	0.0035	0.017	0.0014	0.0123	0.0025	0.0028	0.0167	0.0066	0.0304	0.0025	0.0072	0.0227	0.0004	0.0139	0.0148	0.0356	0.0044	0.0007	0.0161	0.0041	0.0007	0.0028	0.0122	0.0034	0.0132	0.0086	0.0068	0.0006	0.0004	0.0004	0.0068	0.0094	0.0162	0.0149	0.0004	0.0065	0.011	0.0058	0.0022	0.0034	0.0033	0.0065	0.0008	0.0149	0.0251	0.0996
NOR	Norway	0	0	0	0.0001	0	0.0001	0	0	0.0002	0.0001	0.0001	0	0	0.0001	0	0.0001	0.0001	0.0001	0	0	0.0001	0	0	0	0	0	0.0003	0.0001	0.0001	0	0	0	0	0.0001	0.0001	0.0002	0	0	0	0	0	0	0	0.0001	0	0.0003	0.0001	0.0001
PSE	Gaza Strip	0	0	0	0	0	0	0	0	0	0	0	0	0	0	0	0	0	0	0	0	0	0	0	0	0	0	0	0	0	0	0	0	0	0	0	0	0	0	0	0	0	0	0	0	0	0	0	0
OMN	Oman	0	0	0	0.0001	0	0.0001	0	0.0001	0.0001	0.0001	0	0	0.0001	0.0032	0	0.0001	0.0002	0	0	0	0.0001	0.0001	0	0	0	0	0.0001	0.0001	0	0	0	0	0	0	0.0001	0.0001	0	0	0	0	0	0	0	0	0	0.0001	0	0
PAK	Pakistan	0.0004	0.0025	0.0043	0.0101	0.0007	0.007	0.0023	0.0018	0.0113	0.0072	0.0191	0.0051	0.0074	0.0111	0.0004	0.0106	0.0079	0.0214	0.003	0.0003	0.0101	0.0024	0.0005	0.0018	0.0045	0.0007	0.0069	0.0137	0.0048	0.0003	0.0002	0.0009	0.0007	0.023	0.0079	0.008	0.0003	0.0001	0.01	0.0094	0.0021	0.0021	0.0051	0.0053	0.0009	0.0279	0.0095	0.006
PAN	Panama	0	0.0001	0	0.0006	0	0.005	0	0.0006	0.0117	0	0.0006	0.0001	0.0038	0.0002	0	0.0035	0.0009	0.0004	0.0072	0	0.0006	0.0003	0.0003	0.0001	0.0001	0	0.0007	0.0002	0.0003	0	0	0	0	0.0004	0.0007	0.0007	0	0	0.0002	0	0.0006	0.0001	0.0281	0.0001	0.001	0.0003	0.0006	0.0002
PNG	Papua New Guinea	0	0.0002	0.0001	0.0012	0.0001	0.0011	0.0001	0.0002	0.0012	0.0085	0.0019	0.0002	0.0006	0.0011	0	0.001	0.0015	0.0042	0.0005	0	0.0014	0.0005	0.0001	0.0002	0.0003	0.0001	0.0014	0.0019	0.0004	0	0	0.0001	0	0.0004	0.0014	0.0013	0	0	0.0004	0.0016	0.0001	0.0002	0.0003	0.0005	0.0001	0.0009	0.0008	0.0006
PRY	Paraguay	0.0001	0.0003	0.0001	0.0025	0.0002	0.0025	0.004	0.0004	0.004	0.0001	0.0003	0.0002	0.0011	0.0007	0	0.0015	0.0042	0.0006	0.001	0	0.0068	0.0013	0.0012	0.0001	0.0004	0.0101	0.0035	0.001	0.0002	0.0001	0.0001	0	0	0.0002	0.0032	0.0229	0.0001	0.0001	0.019	0.0001	0.0011	0.0004	0.0004	0.0002	0.0001	0.0005	0.0002	0.0006
PER	Peru	0	0.0001	0.0001	0.0008	0	0.0007	0.0005	0.0001	0.0015	0.0003	0.0011	0.0001	0.0006	0.0003	0	0.001	0.0006	0.0009	0.0002	0	0.0018	0.0002	0.0051	0.0001	0.0001	0.0002	0.0011	0.0002	0.0002	0	0	0	0	0.0007	0.0006	0.0005	0	0	0.0073	0.0001	0.002	0.0001	0.0008	0.0002	0.0001	0.0006	0.0005	0.0002
PHL	Philippines	0.0003	0.0004	0.0003	0.0025	0.0002	0.0029	0.0004	0.0005	0.0137	0.0028	0.0032	0.0003	0.0026	0.0055	0.0001	0.0049	0.0029	0.0051	0.0012	0	0.012	0.0015	0.0001	0.0003	0.0007	0.0002	0.0033	0.0106	0.0006	0.0001	0.0001	0.0004	0.0001	0.0095	0.0028	0.0031	0.0001	0	0.0019	0.0031	0.0006	0.0005	0.002	0.001	0.0001	0.0035	0.0027	0.0013
POL	Poland	0	0.0003	0.0002	0.0007	0.0001	0.0004	0.0002	0.0005	0.0012	0.0004	0.0048	0.0015	0.0005	0.0007	0	0.0004	0.0014	0.0029	0.0002	0	0.0005	0.0001	0	0.0006	0.0001	0.0001	0.0005	0.0003	0.0043	0	0	0	0	0.0005	0.0006	0.0005	0	0	0.0004	0.0001	0.0001	0.0001	0.0002	0.0016	0	0.0009	0.0142	0.0005
PRT	Portugal	0.0001	0.0001	0.0004	0.0042	0.0086	0.0002	0.0001	0.0001	0.0013	0.0003	0.0011	0.0001	0.0001	0.0004	0	0.0004	0.0003	0.0015	0.0001	0	0.0006	0.0001	0	0.0001	0.0002	0.0002	0.0003	0.0002	0.0003	0	0	0	0	0.0006	0.0937	0.0004	0	0	0.0003	0	0.0001	0.0004	0.0001	0.0002	0.0001	0.0012	0.0004	0.0012
QAT	Qatar	0	0	0	0	0	0	0	0	0	0	0	0	0	0.0002	0	0	0	0	0	0	0	0	0	0	0	0	0	0	0	0	0	0	0	0	0	0	0	0	0	0	0	0	0	0	0	0	0	0
KOR	South Korea	0.0001	0	0	0.0002	0	0.0002	0	0	0.0003	0.0004	0.0001	0	0.0001	0.0004	0	0.0002	0.0003	0.0001	0.0001	0	0.0002	0.0001	0	0	0	0.0001	0.0002	0.0004	0.0001	0	0	0	0	0.0002	0.0002	0.0006	0	0	0.0001	0.0002	0	0.0001	0.0001	0.0001	0	0.0001	0.0001	0.0002
MDA	Moldova	0.0011	0.0037	0.0005	0.0508	0.0009	0.0664	0.0009	0.0069	0.0362	0.002	0.0029	0.0028	0.0234	0.0094	0.0001	0.0311	0.0819	0.0017	0.0252	0.0007	0.0452	0.0127	0.0012	0.0027	0.0077	0.0002	0.0871	0.0205	0.0036	0.0009	0.0019	0.0008	0.0007	0.0004	0.0519	0.0675	0.0018	0.0009	0.0026	0.0002	0.0007	0.0061	0.0028	0.0023	0.0006	0.0061	0.0018	0.0115
ROU	Romania	0	0.0008	0.0002	0.0009	0	0.0005	0.0001	0.0003	0.0009	0.0002	0.0055	0.0004	0.0003	0.0007	0	0.0004	0.0008	0.0016	0.0002	0	0.0007	0.0002	0	0.0012	0.0001	0	0.0007	0.0003	0.0071	0	0	0.0004	0	0.0002	0.0009	0.0034	0	0	0.0003	0.0001	0.0001	0.0002	0.0001	0.0028	0.0001	0.0012	0.0019	0.0005
RUS	Russia	0.0003	0.0011	0.0008	0.0024	0.0002	0.0014	0.0004	0.0154	0.0021	0.0011	0.0058	0.0199	0.0011	0.0018	0.0001	0.0017	0.0292	0.0047	0.0008	0	0.0056	0.0005	0.0002	0.0006	0.0004	0.0002	0.0152	0.0014	0.0049	0.0001	0	0.0001	0.0001	0.0025	0.0018	0.0025	0	0	0.0015	0.0058	0.0003	0.0004	0.0006	0.0019	0.0003	0.0062	0.0067	0.0015
RWA	Rwanda	0.0001	0.0006	0.0001	0.0035	0.0001	0.0036	0.0001	0.0005	0.0036	0.0002	0.0003	0.0003	0.0014	0.0008	0	0.002	0.0074	0.0007	0.0015	0.0001	0.0038	0.0019	0.0001	0.0002	0.0005	0	0.0049	0.0013	0.0002	0.0001	0.0002	0.0001	0.0001	0.0001	0.0046	0.004	0.0001	0.0001	0.0002	0	0.0001	0.0005	0.0002	0.0001	0	0.0005	0.0002	0.0009
WSM	Samoa	0	0	0	0	0	0	0	0	0	0	0	0	0	0	0	0	0	0	0	0	0	0	0	0	0	0	0	0	0	0	0	0	0	0	0	0	0	0	0	0	0	0	0	0	0	0	0	0
SMR	San Marino	0	0	0	0	0	0	0	0	0	0	0	0	0	0	0	0	0	0	0	0	0	0	0	0	0	0	0	0	0	0	0	0	0	0	0	0	0	0	0	0	0	0	0	0	0	0	0	0
STP	Sao Tome and Principe	0	0	0	0	0	0	0	0	0	0	0	0	0	0	0	0	0	0	0	0	0	0	0	0	0	0	0	0	0	0	0	0	0	0	0	0	0	0	0	0	0	0	0	0	0	0	0	0
SAU	Saudi Arabia	0	0.0001	0.0001	0.0004	0	0.0003	0.0001	0.0001	0.0003	0.001	0.0003	0.0002	0.0003	0.0004	0	0.0004	0.0003	0.0003	0.0001	0	0.0004	0.0001	0	0	0.0002	0.0001	0.0003	0.0004	0.0001	0	0	0	0	0.0002	0.0004	0.0004	0	0	0.0004	0.0001	0.0002	0.0001	0.0001	0.0001	0	0.0003	0.0002	0.0002
SEN	Senegal	0.0001	0.001	0.0006	0.0059	0.0004	0.0041	0.0003	0.0009	0.0055	0.0006	0.0029	0.0005	0.0017	0.0023	0	0.0035	0.0056	0.0182	0.0017	0.002	0.0052	0.0018	0.0001	0.0006	0.0007	0.0002	0.0055	0.0021	0.001	0.0008	0.0002	0.0002	0.0027	0.0005	0.0613	0.005	0.0002	0.0002	0.0008	0.0005	0.0002	0.0117	0.0006	0.0013	0.0002	0.0024	0.0017	0.0452
SRB	Serbia	0	0	0	0	0	0	0	0	0	0	0	0	0	0	0	0	0	0	0	0	0	0	0	0	0	0	0	0	0	0	0	0	0	0	0	0	0	0	0	0	0	0	0	0	0	0	0	0
SYC	Seychelles	0	0	0	0	0	0	0	0	0	0	0	0	0	0	0	0	0	0	0	0	0	0	0	0	0	0	0	0	0	0	0	0	0	0	0	0	0	0	0	0	0	0	0	0	0	0	0	0
SLE	Sierra Leone	0.0001	0.0007	0.0001	0.0043	0.0001	0.0044	0.0001	0.0007	0.0046	0.0001	0.0003	0.0003	0.0016	0.0009	0	0.0077	0.0109	0.0006	0.0018	0.0001	0.005	0.0025	0.0001	0.0002	0.0006	0	0.0059	0.0017	0.0002	0.0002	0.0002	0.0001	0.0001	0.0002	0.006	0.005	0.0002	0.0001	0.0002	0	0	0.0007	0.0002	0.0002	0	0.0006	0.0003	0.0011
SGP	Singapore	0	0	0	0	0	0	0	0	0	0	0	0	0	0	0	0	0	0	0	0	0	0	0	0	0	0	0	0.0003	0	0	0	0	0	0	0	0	0	0	0	0	0	0	0	0	0	0	0	0
SVK	Slovakia	0	0	0	0.0001	0	0.0001	0	0	0.0001	0.0001	0.0024	0	0.0004	0.0001	0	0.0001	0.0002	0.0002	0	0	0.0001	0.0001	0	0.0002	0	0	0.0004	0.0001	0.0005	0	0	0	0	0	0.0001	0.0001	0	0	0	0	0	0	0	0.0005	0	0.0001	0.013	0.0001
SVN	Slovenia	0	0.0001	0	0.0001	0	0.0001	0	0	0.0001	0	0.0005	0	0	0	0	0	0.0001	0.0001	0	0	0.0001	0	0	0.003	0	0	0.0001	0	0.0001	0	0	0	0	0	0.0001	0.0001	0	0	0	0	0	0	0	0.0045	0	0.0001	0.0002	0
SOM	Somalia	0.0001	0.0004	0.0001	0.0033	0.0001	0.0039	0.0001	0.0005	0.0028	0.0003	0.0002	0.0002	0.0014	0.0009	0	0.0019	0.0053	0.0001	0.0015	0.0001	0.0036	0.0017	0.0001	0.0002	0.0005	0	0.0045	0.0012	0.0002	0.0001	0.0001	0.0001	0	0	0.004	0.004	0.0001	0.0001	0.0002	0	0.0001	0.0005	0.0002	0.0001	0	0.0019	0.0001	0.0008
ZAF	South Africa	0.0001	0.0005	0.0004	0.0031	0.0199	0.0023	0.0008	0.0006	0.004	0.0026	0.0067	0.0007	0.0016	0.0089	0	0.0022	0.0028	0.0078	0.001	0.0002	0.0066	0.0007	0.0001	0.0007	0.3296	0.0002	0.0044	0.0026	0.0016	0.0001	0.0001	0.0001	0.0007	0.0015	0.0244	0.0031	0.0001	0.0001	0.0012	0.0005	0.0006	0.0058	0.0005	0.0016	0.0001	0.0042	0.0037	0.0226
SDS	South Sudan	0	0	0	0	0	0	0	0	0	0	0	0	0	0	0	0	0	0	0	0	0	0	0	0	0	0	0	0	0	0	0	0	0	0	0	0	0	0	0	0	0	0	0	0	0	0	0	0
ESP	Spain	0.0001	0.0026	0.0088	0.1906	0.0018	0.002	0.0033	0.0014	0.0071	0.0024	0.0216	0.0012	0.0016	0.0106	0.0001	0.0038	0.0017	0.0244	0.001	0.0002	0.0032	0.0004	0.001	0.0032	0.001	0.001	0.0026	0.0022	0.0061	0.0003	0	0.0001	0.0004	0.0032	0.0192	0.0122	0.0001	0	0.0139	0.001	0.0031	0.0013	0.0071	0.0083	0.0085	0.017	0.016	0.0105
LKA	Sri Lanka	0.0001	0.001	0.001	0.0049	0.0004	0.0027	0.0036	0.0008	0.0038	0.0017	0.0111	0.0016	0.0016	0.0036	0.0001	0.0079	0.0025	0.0121	0.0029	0.0001	0.0027	0.0007	0.0046	0.0009	0.0024	0.0005	0.0023	0.0027	0.0038	0.0001	0.0001	0.0001	0.0003	0.0067	0.005	0.0025	0.0001	0	0.0171	0.0015	0.007	0.0007	0.0039	0.0024	0.0004	0.0119	0.0063	0.0024
SUD	Sudan	0	0	0	0	0	0	0	0	0	0	0	0	0	0	0	0	0	0	0	0	0	0	0	0	0	0	0	0	0	0	0	0	0	0	0	0	0	0	0	0	0	0	0	0	0	0	0	0
SUR	Suriname	0	0.0001	0	0.0006	0	0.0006	0	0.0001	0.0009	0.0001	0.0002	0.0001	0.0002	0.0003	0	0.0007	0.0012	0.0006	0.0002	0	0.0006	0.0003	0	0	0.0001	0	0.0008	0.0002	0.0001	0	0	0	0	0.0001	0.0009	0.0007	0	0	0.0001	0	0	0.0001	0.0001	0.0001	0	0.0002	0.0002	0.0002
SWZ	Swaziland	0	0.0001	0	0.001	0.0001	0.001	0	0.0002	0.0012	0.0001	0.0002	0.0001	0.0004	0.0003	0	0.0006	0.0019	0.0003	0.0004	0	0.0011	0.0006	0	0.0001	0.0001	0	0.0013	0.0004	0.0001	0	0	0	0	0	0.0013	0.0011	0	0	0.0001	0	0	0.0002	0.0001	0.0001	0	0.0002	0.0001	0.0003
SWE	Sweden	0	0.0001	0.0001	0.0004	0	0.0003	0.0001	0.0001	0.0006	0.0005	0.0011	0.0001	0.0003	0.0005	0	0.0006	0.0003	0.0012	0.0001	0	0.0004	0.0001	0	0.0002	0.0001	0.0001	0.0004	0.0004	0.0005	0	0	0	0	0.0003	0.0003	0.0005	0	0	0.0004	0.0002	0.0001	0.0001	0.0001	0.0005	0	0.0011	0.0014	0.0002
CHE	Switzerland	0	0	0	0.0002	0	0.0001	0	0.0001	0.0001	0	0.0006	0	0.0001	0.0002	0	0.0001	0	0.0002	0	0	0.0001	0	0	0	0	0	0.0001	0.0001	0.0001	0	0	0	0	0.0001	0.0001	0.0001	0	0	0.0001	0	0	0	0	0.0001	0	0.0002	0.0002	0.0001
SYR	Syria	0.0001	0.0015	0.009	0.003	0.0002	0.0022	0.0008	0.0064	0.003	0.0008	0.0026	0.001	0.0012	0.0054	0	0.0018	0.0038	0.0036	0.0009	0.0001	0.0026	0.001	0.0014	0.0005	0.0005	0.0008	0.0028	0.0016	0.0089	0.0001	0.0001	0.0001	0.0001	0.0013	0.0033	0.0025	0.0001	0	0.004	0.0002	0.0027	0.0007	0.0012	0.0013	0.0001	0.0451	0.0013	0.0028
TWN	Taiwan	0	0	0	0	0	0	0	0	0	0	0	0	0	0	0	0	0	0	0	0	0	0	0	0	0	0	0	0	0	0	0	0	0	0	0	0	0	0	0	0	0	0	0	0	0	0	0	0
TJK	Tajikistan	0	0.0003	0.0004	0.0018	0	0.0019	0	0.0005	0.0016	0.0001	0.0013	0.0011	0.0007	0.0004	0	0.001	0.0051	0.0002	0.0008	0	0.002	0.0009	0	0.0002	0.0002	0	0.0028	0.0007	0.0006	0.0001	0.0001	0	0	0.0001	0.0023	0.002	0.0001	0	0.0001	0.0001	0	0.0003	0.0001	0.0003	0	0.0003	0.0019	0.0005
THA	Thailand	0.0014	0.0017	0.0011	0.0143	0.001	0.0119	0.002	0.002	0.015	0.0391	0.0137	0.0033	0.0066	0.0365	0.0011	0.0114	0.0146	0.0142	0.0048	0.0005	0.0148	0.0066	0.0005	0.0013	0.0031	0.001	0.017	0.0497	0.004	0.0004	0.0004	0.0088	0.0004	0.0142	0.0273	0.0128	0.0004	0.0002	0.0053	0.0124	0.0015	0.0044	0.003	0.0034	0.0006	0.0114	0.0162	0.0146
MKD	TFYR Macedonia	0	0.0049	0.0001	0.0002	0	0.0002	0	0.0001	0.0002	0.0001	0.0002	0	0.0001	0.0001	0	0.0001	0.0004	0.0001	0.0001	0	0.0003	0.0001	0	0.0017	0	0	0.0011	0.0001	0.0017	0	0	0	0	0	0.0003	0.0003	0	0	0	0	0	0	0	0.0026	0	0.0002	0.0005	0.0001
TGO	Togo	0.0001	0.001	0.0002	0.005	0.0001	0.0051	0.0001	0.0008	0.0053	0.0002	0.0011	0.0004	0.0018	0.0013	0	0.0033	0.0093	0.0022	0.0019	0.0116	0.0053	0.0026	0.0001	0.0003	0.0007	0.0001	0.0065	0.002	0.0004	0.0072	0.0002	0.0001	0.0001	0.0004	0.006	0.005	0.0005	0.0001	0.0004	0.0001	0.0006	0.0089	0.0008	0.0005	0.0001	0.0009	0.0005	0.0056
TTO	Trinidad and Tobago	0	0	0	0	0	0	0	0	0	0	0	0	0	0	0	0	0	0	0	0	0	0	0	0	0	0	0	0	0	0	0	0	0	0	0	0	0	0	0	0	0	0	0	0	0	0	0	0
TUN	Tunisia	0	0.0007	0.0058	0.004	0.0001	0.0016	0.0003	0.0005	0.0018	0.0003	0.0057	0.0003	0.0007	0.0159	0	0.0011	0.0025	0.0072	0.0005	0.0004	0.0019	0.0007	0.0001	0.0005	0.0003	0.0002	0.0019	0.0008	0.0009	0.0004	0.0001	0	0.0003	0.0014	0.0023	0.0018	0.0001	0.0001	0.0005	0.0001	0.0001	0.0008	0.0003	0.0014	0.0002	0.0085	0.003	0.0203
TUR	Turkey	0.0003	0.0063	0.002	0.0028	0.0003	0.0013	0.0011	0.0028	0.0028	0.0022	0.0174	0.0198	0.0018	0.0049	0.0001	0.0059	0.0011	0.0103	0.0005	0.0001	0.0018	0.0003	0.0001	0.0031	0.0007	0.0005	0.0095	0.0021	0.0125	0.0001	0	0.0001	0.0003	0.0031	0.0024	0.0023	0	0	0.0022	0.0005	0.0003	0.001	0.0008	0.0036	0.0002	0.0031	0.008	0.0024
TKM	Turkmenistan	0.0088	0.0011	0.0002	0.0022	0.0001	0.0021	0.0001	0.0035	0.0024	0.0001	0.0012	0.0021	0.0009	0.001	0	0.0012	0.0039	0.0006	0.0008	0	0.0041	0.0013	0.0001	0.0004	0.0003	0	0.0038	0.0009	0.0012	0.0001	0.0001	0	0	0.0002	0.0028	0.0023	0.0001	0	0.0009	0.001	0.0001	0.0003	0.0002	0.0005	0	0.0005	0.0014	0.0007
USR	Former USSR	0	0	0	0	0	0	0	0	0	0	0	0	0	0	0	0	0	0	0	0	0	0	0	0	0	0	0	0	0	0	0	0	0	0	0	0	0	0	0	0	0	0	0	0	0	0	0	0
UGA	Uganda	0.0003	0.002	0.0008	0.0224	0.0006	0.0116	0.0005	0.0024	0.015	0.0019	0.0068	0.0014	0.0049	0.0048	0.0001	0.0088	0.0202	0.019	0.0044	0.0002	0.0121	0.0058	0.0003	0.0012	0.0017	0.0002	0.0142	0.0276	0.002	0.0005	0.0024	0.0003	0.0003	0.001	0.0158	0.0139	0.0004	0.0002	0.0014	0.0006	0.0004	0.0661	0.0014	0.0022	0.0006	0.0123	0.0078	0.0059
UKR	Ukraine	0.0001	0.0012	0.0004	0.0024	0.0001	0.002	0.0001	0.0043	0.0023	0.0003	0.0037	0.0032	0.001	0.0009	0	0.0013	0.0063	0.0019	0.0008	0	0.0022	0.0009	0.0001	0.0003	0.0003	0.0001	0.0029	0.0008	0.0096	0.0001	0.0001	0.0001	0.0001	0.0003	0.0031	0.0023	0.0001	0	0.0004	0.0001	0.0001	0.0004	0.0004	0.0012	0.0001	0.0048	0.0063	0.0008
ARE	UAE	0	0	0	0.0001	0	0.0001	0	0.0019	0.0001	0.0001	0	0.0004	0	0.0003	0	0	0.0001	0	0	0	0.0001	0	0	0	0	0	0.0001	0.0001	0	0	0	0	0	0	0.0001	0.0001	0	0	0	0	0	0	0	0	0	0.0002	0	0
GBR	UK	0	0.0002	0.0003	0.0018	0.0001	0.0037	0.0002	0.0004	0.0026	0.0015	0.0016	0.0003	0.0008	0.004	0	0.0064	0.0015	0.0037	0.0008	0	0.0082	0.0005	0	0.0002	0.0005	0.0001	0.0031	0.0015	0.0005	0.0001	0	0	0.0001	0.0006	0.0016	0.0047	0	0	0.0005	0.0001	0.0001	0.0003	0.0002	0.0006	0.0001	0.0057	0.0012	0.0013
TZA	Tanzania	0.0004	0.0022	0.0037	0.0106	0.001	0.0333	0.0013	0.002	0.016	0.0029	0.009	0.0012	0.007	0.0053	0.0005	0.0073	0.0056	0.0191	0.0042	0.0002	0.0138	0.0065	0.0003	0.01	0.0168	0.0003	0.0219	0.0065	0.0532	0.0008	0.0025	0.0003	0.0003	0.0107	0.0107	0.0126	0.0003	0.0001	0.0023	0.0013	0.001	0.0028	0.0018	0.0018	0.0005	0.0081	0.0041	0.0043
USA	USA	0.0006	0.0035	0.004	0.0155	0.0031	0.2596	0.011	0.0068	0.1602	0.0238	0.0221	0.0077	0.6281	0.0359	0.0007	0.3425	0.008	0.0321	0.087	0.0004	0.1318	0.0029	0.0077	0.0028	0.0069	0.0073	0.0391	0.0293	0.0091	0.0006	0.0002	0.0016	0.0009	0.2092	0.0161	0.1235	0.0002	0.0002	0.0475	0.0165	0.0614	0.0067	0.1206	0.0072	0.0021	0.0214	0.0128	0.0129
URY	Uruguay	0	0.0001	0	0.0013	0	0.0013	0.0009	0.0002	0.0013	0.0001	0.0001	0.0001	0.0005	0.0003	0	0.0008	0.0024	0.0003	0.0005	0	0.0014	0.0006	0.0001	0.0001	0.0002	0.0024	0.0019	0.0005	0.0001	0	0.0001	0	0	0.0002	0.0016	0.0016	0	0	0.0016	0	0.0001	0.0002	0.0001	0.0001	0	0.0011	0.0001	0.0003
UZB	Uzbekistan	0.0001	0.0006	0.0001	0.0027	0.0001	0.0027	0.0001	0.0021	0.0026	0.0001	0.0023	0.0043	0.0011	0.0008	0	0.0014	0.0063	0.0016	0.0011	0	0.003	0.0014	0.0001	0.0003	0.0004	0	0.004	0.0011	0.0007	0.0001	0.0001	0.0001	0	0.0002	0.0034	0.003	0.0001	0.0001	0.0002	0.0003	0.0001	0.0004	0.0002	0.0005	0	0.0006	0.0017	0.0008
VUT	Vanuatu	0.0001	0.0005	0	0.0026	0.0001	0.0027	0	0.0004	0.0027	0.0003	0.0001	0.0002	0.001	0.0005	0	0.0014	0.0056	0.0002	0.0011	0	0.0029	0.0015	0.0001	0.0001	0.0003	0	0.0036	0.001	0.0001	0.0001	0.0001	0.0001	0	0	0.0034	0.0029	0.0001	0.0001	0.0001	0	0	0.0004	0.0001	0.0001	0	0.0003	0.0001	0.0006
VEN	Venezuela	0	0	0	0.0005	0	0.002	0	0.0001	0.0454	0.0001	0.0001	0.0001	0.0008	0.0001	0	0.0008	0.0009	0.0001	0.0006	0	0.0006	0.0002	0.0001	0	0.0001	0.0002	0.0007	0.0002	0	0.0002	0	0	0	0.0001	0.0006	0.0006	0	0	0.0003	0	0.0018	0.0001	0.0011	0.0001	0.0004	0.0001	0	0.0003
VNM	Viet Nam	0.0002	0.0012	0.0085	0.0099	0.0055	0.0093	0.0011	0.0014	0.0092	0.0108	0.0044	0.0008	0.0054	0.0051	0.0001	0.0072	0.0152	0.0046	0.0041	0.0002	0.0102	0.0042	0.0004	0.0009	0.0018	0.0003	0.0112	0.0089	0.0023	0.0003	0.0004	0.0022	0.0002	0.0025	0.0303	0.0108	0.0004	0.0002	0.0041	0.003	0.0026	0.0129	0.0015	0.0026	0.0041	0.0031	0.0063	0.0036
YEM	Yemen	0	0.0001	0	0.0008	0	0.0008	0	0.0001	0.0008	0.0002	0.0001	0.0001	0.0003	0.0003	0	0.0005	0.0017	0.0001	0.0003	0	0.0009	0.0004	0	0.0001	0.0001	0	0.0011	0.0004	0.0001	0	0	0	0	0	0.0011	0.0009	0	0	0.0001	0.0001	0	0.0001	0.0001	0.0001	0	0.0002	0.0001	0.0002
ZMB	Zambia	0.0001	0.0007	0.0001	0.0042	0.0032	0.0041	0.0001	0.0006	0.0046	0.0006	0.0009	0.0003	0.0015	0.0012	0	0.0023	0.0071	0.0014	0.0016	0.0001	0.0046	0.0023	0.0001	0.0003	0.0121	0	0.0056	0.0017	0.0003	0.0002	0.0006	0.0001	0.0001	0.0001	0.0053	0.0046	0.0002	0.0001	0.0003	0.0001	0.0001	0.0016	0.0003	0.0003	0.0001	0.0014	0.0004	0.0012
ZWE	Zimbabwe	0.0016	0.0064	0.0013	0.0996	0.0011	0.1308	0.0028	0.0095	0.0633	0.0182	0.0064	0.0035	0.0485	0.0195	0.0003	0.0651	0.1023	0.0053	0.0494	0.0013	0.0884	0.0153	0.0021	0.0049	0.0111	0.0006	0.1685	0.0315	0.0032	0.0011	0.0022	0.0013	0.0012	0.0022	0.0889	0.1316	0.0034	0.0015	0.0105	0.0007	0.007	0.0092	0.0061	0.0035	0.001	0.0118	0.0044	0.0236
ROW	Rest of World	0	0	0	0	0	0	0	0	0	0	0	0	0	0	0	0	0	0	0	0	0	0	0	0	0	0	0	0	0	0	0	0	0	0	0	0	0	0	0	0	0	0	0	0	0	0	0	0
[truncated: 142 more columns]
